# Supplementary material for: Rescuable sleep and synaptogenesis phenotypes in a Drosophila model of O-GlcNAc transferase intellectual disability
Source: eLife. 2024 Nov 13;13:e90376. doi: 10.7554/eLife.90376 (PMC11623933; doi:10.7554/eLife.90376)
Supplement: Figure 1—source data 2. [file elife-90376-fig1-data2.zip]

Archive with 6 entries (6 files):
- Fig1A_Actin_OGT.tif
- Fig1A_O_GlcNAc.tif
- Fig1B_Actin_OGT.tif
- Fig1B_O_GlcNAc.tif
- Fig1C_Actin_OGT.tif
- Fig1C_O_GlcNAc.tif
