# Supplementary material for: Rescuable sleep and synaptogenesis phenotypes in a Drosophila model of O-GlcNAc transferase intellectual disability
Source: eLife. 2024 Nov 13;13:e90376. doi: 10.7554/eLife.90376 (PMC11623933; doi:10.7554/eLife.90376)
Supplement: Figure 2—source data 1. [file elife-90376-fig2-data1.zip]

Archive with 6 entries (6 files):
- 2A_Actin.tif
- 2A_O_GlcNAc.tif
- 2b_Actin_OGT.tif
- 2B_O_GlcNAc.tif
- 2cActin.TIF
- 2cO_GlcNAc.TIF
