# Supplementary material for: Rescuable sleep and synaptogenesis phenotypes in a Drosophila model of O-GlcNAc transferase intellectual disability
Source: eLife. 2024 Nov 13;13:e90376. doi: 10.7554/eLife.90376 (PMC11623933; doi:10.7554/eLife.90376)
Supplement: Figure 2—source data 2. [file elife-90376-fig2-data2.zip]

Archive with 3 entries (3 files):
- 2A_uncropped.pdf
- 2B_uncropped.pdf
- 2C_uncropped.pdf
