# Supplementary material for: Rescuable sleep and synaptogenesis phenotypes in a Drosophila model of O-GlcNAc transferase intellectual disability
Source: eLife. 2024 Nov 13;13:e90376. doi: 10.7554/eLife.90376 (PMC11623933; doi:10.7554/eLife.90376)
Supplement: Figure 3—source data 1. [file elife-90376-fig3-data1.csv]

Area	Perimeter	Boutons	Length	LongestBranch	Islands	Branches	BranchingPoints	ManualBoutons	RID	FileName	Genotype	Larvae	Repeat
285.287508	290.6031284	16	102.596	102.596	3	0	3	25	100	C941Y_Dlg_488_HRP_647_x63_23_09_larvae1_left1_2022_10_10__17_17_00.lsm	C941Y	1	4
293.755572	254.297357	18	112.6037	112.6037	1	0	1	23	96	C941Y_Dlg_488_HRP_647_x63_23_09_larvae1_left2_2022_10_10__17_18_48.lsm	C941Y	1	4
249.180624	225.0263284	15	84.264	75.4278	9	3	3	17	45	C941Y_Dlg_488_HRP_647_x63_23_09_larvae1_left3_2022_10_10__17_20_37.lsm	C941Y	1	4
271.526904	283.7599712	19	100.814	100.814	2	0	2	22	38	C941Y_Dlg_488_HRP_647_x63_23_09_larvae1_right1_2022_10_10__17_11_37.lsm	C941Y	1	4
259.7265	212.1408427	12	78.885	76.147	5	1	3	17	26	C941Y_Dlg_488_HRP_647_x63_23_09_larvae1_right3_2022_10_10__17_15_09.lsm	C941Y	1	4
248.514156	206.3895999	14	78.6637	59.7353	3	1	1	20	79	C941Y_Dlg_488_HRP_647_x63_23_09_larvae2_left1_2022_10_10__17_26_27.lsm	C941Y	2	4
314.729712	243.8606427	12	111.3735	106.0814	3	1	1	13	1	C941Y_Dlg_488_HRP_647_x63_23_09_larvae2_left2_2022_10_10__17_28_20.lsm	C941Y	2	4
322.609716	220.1569284	12	96.2833	83.9932	3	1	1	12	13	C941Y_Dlg_488_HRP_647_x63_23_09_larvae2_left3_2022_10_10__17_30_05.lsm	C941Y	2	4
325.628424	227.289757	14	70.2211	70.2211	3	0	3	17	6	C941Y_Dlg_488_HRP_647_x63_23_09_larvae2_right1_2022_10_10__17_22_47.lsm	C941Y	2	4
229.421808	215.5985141	10	77.2884	77.2884	3	0	3	14	66	C941Y_Dlg_488_HRP_647_x63_23_09_larvae3_left1_2022_10_10__17_38_43.lsm	C941Y	3	4
293.912388	278.3703427	13	105.9421	97.926	3	1	1	17	36	C941Y_Dlg_488_HRP_647_x63_23_09_larvae3_left2_2022_10_10__17_41_12.lsm	C941Y	3	4
265.097448	194.8740427	12	71.6119	62.7757	4	1	2	13	15	C941Y_Dlg_488_HRP_647_x63_23_09_larvae3_right3_2022_10_10__17_36_36.lsm	C941Y	3	4
343.662264	328.1415283	16	115.6688	107.5566	6	2	2	22	61	C941Y_Dlg_488_HRP_647_x63_23_09_larvae4_left1_2022_10_10__17_45_15.lsm	C941Y	4	4
341.153208	250.3222856	14	103.2861	91.822	4	1	2	22	75	C941Y_Dlg_488_HRP_647_x63_23_09_larvae4_left2_2022_10_10__17_46_55.lsm	C941Y	4	4
308.613888	237.6784284	12	93.6263	64.8095	12	5	2	16	65	C941Y_Dlg_488_HRP_647_x63_23_09_larvae4_right1_2022_10_10__17_43_05.lsm	C941Y	4	4
281.602332	314.3727855	23	112.7585	112.7585	3	0	3	26	120	C941Y_Dlg1_488_HRP_647 x63_06_06_larvae1_left1_2022_06_21__16_06_02.lsm	C941Y	1	2
338.056092	284.5801141	17	110.7013	95.5747	5	1	3	19	84	C941Y_Dlg1_488_HRP_647 x63_06_06_larvae1_left2_2022_06_21__16_08_03.lsm	C941Y	1	2
267.528096	263.4184284	18	98.2094	98.2094	2	0	2	18	44	C941Y_Dlg1_488_HRP_647 x63_06_06_larvae1_right2_2022_06_21__16_03_42.lsm	C941Y	1	2
285.914772	281.1272712	20	96.0596	87.6533	5	1	4	20	71	C941Y_Dlg1_488_HRP_647 x63_06_06_larvae2_left1_2022_06_21__16_18_43.lsm	C941Y	2	2
322.531308	325.4161569	21	132.4003	117.5561	9	3	3	26	88	C941Y_Dlg1_488_HRP_647 x63_06_06_larvae2_left2_2022_06_21__16_20_49.lsm	C941Y	2	2
277.799544	297.0317998	17	116.4982	105.252	3	1	1	21	50	C941Y_Dlg1_488_HRP_647 x63_06_06_larvae2_right1_2022_06_21__16_12_12.lsm	C941Y	2	2
285.640344	255.4819427	17	103.1478	101.7957	4	1	2	20	121	C941Y_Dlg1_488_HRP_647 x63_06_06_larvae2_right2_2022_06_21__16_14_22.lsm	C941Y	2	2
257.805504	235.7299856	17	98.7437	80.2395	3	1	1	19	190	C941Y_Dlg1_488_HRP_647 x63_06_06_larvae2_right3_2022_06_21__16_16_42.lsm	C941Y	2	2
239.889276	280.6516712	15	96.1464	96.1464	3	0	3	21	78	C941Y_Dlg1_488_HRP_647 x63_06_06_larvae3_left1_2022_06_21__16_32_11.lsm	C941Y	3	2
235.851264	290.3347713	18	107.1616	107.1616	2	0	2	23	150	C941Y_Dlg1_488_HRP_647 x63_06_06_larvae3_left2_2022_06_21__16_34_27.lsm	C941Y	3	2
243.417636	232.6580713	12	98.3361	75.1395	5	2	1	20	283	C941Y_Dlg1_488_HRP_647 x63_06_06_larvae3_right3_2022_06_21__16_29_41.lsm	C941Y	3	2
137.449224	113.9513285	8	39.995	30.6667	3	1	1	11	235	C941Y_Dlg1_488_HRP_647 x63_06_06_larvae4_left1_2022_06_21__16_41_51.lsm	C941Y	4	2
264.352572	212.6212713	14	91.7739	82.1457	3	1	1	16	181	C941Y_Dlg1_488_HRP_647 x63_06_06_larvae4_left2_2022_06_21__16_43_46.lsm	C941Y	4	2
230.166684	219.686157	16	81.9676	70.1075	4	1	2	16	55	C941Y_Dlg1_488_HRP_647 x63_06_06_larvae4_left3_2022_06_21__16_50_25.lsm	C941Y	4	2
249.72948	267.1794284	19	105.0059	104.5279	5	1	3	25	233	C941Y_Dlg1_488_HRP_647 x63_06_06_larvae4_right1_2022_06_21__16_36_39.lsm	C941Y	4	2
277.133076	218.617557	15	94.6701	77.2859	3	1	1	18	184	C941Y_Dlg1_488_HRP_647 x63_06_06_larvae4_right3_2022_06_21__16_47_27.lsm	C941Y	4	2
211.50558	224.8190855	11	69.3179	69.3179	2	0	2	17	65	C941Y_Dlg1_488_HRP_647 x63_06_06_larvae7_left1_2022_06_21__17_15_13.lsm	C941Y	7	2
290.815272	238.9295427	13	98.5515	98.5515	2	0	2	15	64	C941Y_Dlg1_488_HRP_647 x63_06_06_larvae7_left2_2022_06_21__17_17_07.lsm	C941Y	7	2
211.427172	260.3115427	17	91.3381	77.6878	4	1	2	24	161	C941Y_Dlg1_488_HRP_647 x63_06_06_larvae7_left3_2022_06_21__17_19_08.lsm	C941Y	7	2
236.086488	200.5490999	9	70.5972	56.7488	5	2	1	12	287	C941Y_Dlg1_488_HRP_647 x63_06_06_larvae7_right1_2022_06_21__17_08_52.lsm	C941Y	7	2
227.57922	218.0094856	18	76.871	76.871	2	0	2	21	104	C941Y_Dlg1_488_HRP_647 x63_06_06_larvae7_right2_2022_06_21__17_10_46.lsm	C941Y	7	2
280.034172	250.1218713	14	97.3577	97.3577	1	0	1	17	225	C941Y_Dlg1_488_HRP_647 x63_06_06_larvae9_left2_2022_06_21__17_28_29.lsm	C941Y	9	2
270.193968	247.979257	15	108.9509	108.9509	1	0	1	14	23	C941Y_Dlg1_488_HRP_647 x63_06_06_larvae9_left3_2022_06_21__17_30_17.lsm	C941Y	9	2
300.263436	293.2324141	17	105.8484	98.1182	4	1	2	25	206	C941Y_Dlg1_488_HRP_647 x63_06_06_larvae9_right1_2022_06_21__17_22_15.lsm	C941Y	9	2
261.569088	223.5219284	14	85.7577	74.1413	3	1	1	15	36	C941Y_Dlg1_488_HRP_647 x63_06_06_larvae9_right2_2022_06_21__17_24_31.lsm	C941Y	9	2
317.16036	416.444114	26	155.7201	131.1235	8	3	2	31	147	C941Y_OgaKO_Dlg1_488_HRP_647 x63 larvae1_left1_2022_06_10__14_06_31.lsm	C941YOgaKO	1	2
316.807524	408.7182855	22	156.9794	156.9794	3	0	3	30	250	C941Y_OgaKO_Dlg1_488_HRP_647 x63 larvae1_left2_2022_06_10__14_09_15.lsm	C941YOgaKO	1	2
236.59614	280.6832284	15	87.4073	80.4831	4	1	2	15	223	C941Y_OgaKO_Dlg1_488_HRP_647 x63 larvae1_left3_2022_06_10__14_11_23.lsm	C941YOgaKO	1	2
369.340884	381.8479854	22	140.3756	97.9764	9	4	1	26	32	C941Y_OgaKO_Dlg1_488_HRP_647 x63 larvae1_right1_2022_06_10__14_00_39.lsm	C941YOgaKO	1	2
274.663224	201.6410142	11	83.5035	70.5234	5	2	1	17	132	C941Y_OgaKO_Dlg1_488_HRP_647 x63 larvae1_right2_2022_06_10__14_02_45.lsm	C941YOgaKO	1	2
324.177876	301.6595712	21	118.8155	94.1451	3	1	1	23	270	C941Y_OgaKO_Dlg1_488_HRP_647 x63 larvae1_right3_2022_06_10__14_04_39.lsm	C941YOgaKO	1	2
100.087812	94.43817137	5	35.8545	35.8545	1	0	1	7	126	C941Y_OgaKO_Dlg1_488_HRP_647 x63 larvae2_left1_2022_06_10__14_19_40.lsm	C941YOgaKO	2	2
231.852456	294.6955998	19	101.1372	90.649	4	1	2	22	195	C941Y_OgaKO_Dlg1_488_HRP_647 x63 larvae2_left2_2022_06_10__14_22_28.lsm	C941YOgaKO	2	2
245.80908	366.669514	21	130.0806	102.712	6	2	2	26	47	C941Y_OgaKO_Dlg1_488_HRP_647 x63 larvae2_right1_2022_06_10__14_14_26.lsm	C941YOgaKO	2	2
281.837556	233.1947855	13	91.6885	73.4244	4	1	2	18	226	C941Y_OgaKO_Dlg1_488_HRP_647 x63_06_06_larvae5_left1_2022_06_21__15_11_35.lsm	C941YOgaKO	5	2
282.308004	270.6871427	15	112.6061	91.8957	6	2	2	20	106	C941Y_OgaKO_Dlg1_488_HRP_647 x63_06_06_larvae5_right1_2022_06_21__15_06_03.lsm	C941YOgaKO	5	2
323.981856	259.9024713	21	113.7965	98.8	3	1	1	25	197	C941Y_OgaKO_Dlg1_488_HRP_647 x63_06_06_larvae5_right3_2022_06_21__15_09_33.lsm	C941YOgaKO	5	2
305.359956	298.0028998	16	112.2135	112.2135	2	0	2	18	91	C941Y_OgaKO_Dlg1_488_HRP_647 x63_06_06_larvae6_left2_2022_06_21__15_30_03.lsm	C941YOgaKO	6	2
281.48472	304.9264854	21	134.4205	118.0462	5	2	1	20	93	C941Y_OgaKO_Dlg1_488_HRP_647 x63_06_06_larvae6_left3_2022_06_21__15_32_41.lsm	C941YOgaKO	6	2
268.272972	297.4525284	17	102.2305	82.2699	6	2	2	19	237	C941Y_OgaKO_Dlg1_488_HRP_647 x63_06_06_larvae6_right1_2022_06_21__15_17_27.lsm	C941YOgaKO	6	2
261.020232	222.0175284	11	76.5056	76.5056	2	0	2	15	268	C941Y_OgaKO_Dlg1_488_HRP_647 x63_06_06_larvae6_right2_2022_06_21__15_19_30.lsm	C941YOgaKO	6	2
210.7215	186.7274856	10	78.9389	78.9389	1	0	1	21	63	C941Y_OgaKO_Dlg1_488_HRP_647 x63_06_06_larvae6_right3_2022_06_21__15_22_21.lsm	C941YOgaKO	6	2
261.569088	218.2249713	13	75.4627	75.4627	2	0	2	14	236	C941Y_OgaKO_Dlg1_488_HRP_647 x63_06_06_larvae7_left3_2022_06_21__15_43_44.lsm	C941YOgaKO	7	2
325.314792	271.8421713	17	105.6936	98.8175	5	1	3	19	122	C941Y_OgaKO_Dlg1_488_HRP_647 x63_06_06_larvae7_right1_2022_06_21__15_35_04.lsm	C941YOgaKO	7	2
276.035364	250.4897284	14	105.1617	96.4216	3	1	1	18	142	C941Y_OgaKO_Dlg1_488_HRP_647 x63_06_06_larvae7_right2_2022_06_21__15_37_12.lsm	C941YOgaKO	7	2
446.9256	478.6456711	27	175.4298	162.8374	10	2	6	31	26	C941Y_OgaKO_Dlg1_488_HRP_647 x63_06_06_larvae8_left1_2022_06_21__15_53_28.lsm	C941YOgaKO	8	2
324.256284	279.1555141	16	94.6279	82.5616	6	2	2	19	11	C941Y_OgaKO_Dlg1_488_HRP_647 x63_06_06_larvae8_left2_2022_06_21__15_55_17.lsm	C941YOgaKO	8	2
254.826	219.2290427	12	83.9791	83.9791	1	0	1	15	75	C941Y_OgaKO_Dlg1_488_HRP_647 x63_06_06_larvae8_left3_2022_06_21__15_56_54.lsm	C941YOgaKO	8	2
279.563724	286.767357	17	106.9753	106.9753	2	0	2	22	254	C941Y_OgaKO_Dlg1_488_HRP_647 x63_06_06_larvae8_right2_2022_06_21__15_48_40.lsm	C941YOgaKO	8	2
188.532036	132.4356856	9	47.949	47.949	1	0	1	18	54	C941Y_S1_DLG_488_HRP_647 x63 larvae1 right1_2021_06_22__15_49_58.lsm	C941Y	1	1
303.517368	225.648057	12	100.2093	100.2093	1	0	1	16	25	C941Y_S1_DLG_488_HRP_647 x63 larvae1 right2_2021_06_22__15_53_53.lsm	C941Y	1	1
253.336248	215.2408999	13	80.1749	80.1749	2	0	2	19	27	C941Y_S1_DLG_488_HRP_647 x63 larvae1_left1_2021_07_05__15_03_19.lsm	C941Y	1	1
335.547036	221.4375999	10	97.5863	97.5863	1	0	1	14	90	C941Y_S1_DLG_488_HRP_647 x63 larvae1_left2_2021_07_05__15_06_21.lsm	C941Y	1	1
277.525116	235.4383141	13	98.1943	88.2322	4	1	2	20	49	C941Y_S1_DLG_488_HRP_647 x63 larvae1_left3_2021_07_05__15_09_37.lsm	C941Y	1	1
244.946592	239.0736713	14	66.1815	62.3714	3	1	1	14	62	C941Y_S1_DLG_488_HRP_647 x63 larvae1_right1_2021_07_05__15_14_07.lsm	C941Y	1	1
199.705176	181.2013856	11	64.9619	64.9619	2	0	2	10	87	C941Y_S1_DLG_488_HRP_647 x63 larvae2_left3_2021_07_05__15_28_03.lsm	C941Y	2	1
309.280356	186.048057	9	79.9512	79.9512	1	0	1	15	8	C941Y_S1_DLG_488_HRP_647 x63 larvae2_right2_2021_07_05__15_16_05.lsm	C941Y	2	1
257.57028	197.8416284	12	81.7041	57.9756	3	1	1	15	29	C941Y_S1_DLG_488_HRP_647 x63 larvae2_right3_2021_07_05__15_18_28.lsm	C941Y	2	1
272.507004	166.7202427	10	59.6416	59.6416	2	0	2	15	23	C941Y_S1_DLG_488_HRP_647 x63 larvae3_left1_2021_07_05__15_37_43.lsm	C941Y	3	1
307.320156	209.6255427	13	93.6661	85.766	3	1	1	16	18	C941Y_S1_DLG_488_HRP_647 x63 larvae3_left2_2021_07_05__15_40_15.lsm	C941Y	3	1
322.4529	236.437557	11	91.0557	81.1814	4	1	2	16	81	C941Y_S1_DLG_488_HRP_647 x63 larvae3_right1_2021_07_05__15_32_10.lsm	C941Y	3	1
265.567896	191.9928856	10	69.7256	69.7256	2	0	2	13	31	C941Y_S1_DLG_488_HRP_647 x63 larvae5_left1_2021_07_05__15_58_42.lsm	C941Y	5	1
238.634748	191.5206999	12	75.1172	75.1172	2	0	2	22	97	C941Y_S1_DLG_488_HRP_647 x63 larvae5_right1_2021_07_05__15_53_19.lsm	C941Y	5	1
276.701832	242.3857999	13	100.9979	100.9979	2	0	2	19	40	C941Y_S1_DLG_488_HRP_647 x63 larvae5_right2_2021_07_05__15_55_53.lsm	C941Y	5	1
255.8061	211.2459284	17	72.8538	72.8538	3	0	3	25	98	C941Y_S1_DLG_488_HRP_647 x63 larvae7_left1_2021_07_05__16_21_03.lsm	C941Y	7	1
376.044768	284.2472284	18	107.362	102.8619	5	1	3	27	24	C941Y_S1_DLG_488_HRP_647 x63 larvae7_left2_2021_07_05__16_23_58.lsm	C941Y	7	1
253.64988	213.1298427	13	79.2261	79.2261	3	0	3	13	85	C941Y_S1_DLG_488_HRP_647 x63 larvae7_right1_2021_07_05__16_16_12.lsm	C941Y	7	1
324.4131	367.8458569	20	117.1742	107.0141	4	1	2	19	74	C941YOgaKO_Dlg_488_HRP_647_x63_23_09_larvae1_left2_2022_10_10__16_54_46.lsm	C941YOgaKO	1	4
393.60816	375.421314	23	145.7765	127.6939	4	1	2	30	86	C941YOgaKO_Dlg_488_HRP_647_x63_23_09_larvae1_left3_2022_10_10__16_56_29.lsm	C941YOgaKO	1	4
377.53452	304.5640427	15	112.9342	100.1239	3	1	1	21	80	C941YOgaKO_Dlg_488_HRP_647_x63_23_09_larvae1_right2_2022_10_10__16_49_56.lsm	C941YOgaKO	1	4
254.669184	205.4767856	13	86.8356	86.8356	1	0	1	15	12	C941YOgaKO_Dlg_488_HRP_647_x63_23_09_larvae2_left1_2022_10_10__17_02_52.lsm	C941YOgaKO	2	4
308.182644	375.6615283	19	119.1998	109.8856	5	1	3	22	3	C941YOgaKO_Dlg_488_HRP_647_x63_23_09_larvae2_left2_2022_10_10__17_04_57.lsm	C941YOgaKO	2	4
340.721964	315.2725284	16	116.8767	103.4525	4	1	2	26	77	C941YOgaKO_Dlg_488_HRP_647_x63_23_09_larvae2_left3_2022_10_10__17_06_51.lsm	C941YOgaKO	2	4
268.978644	215.4941856	11	80.5699	73.0998	4	1	2	19	14	C941YOgaKO_Dlg_488_HRP_647_x63_23_09_larvae2_right2_2022_10_10__17_00_39.lsm	C941YOgaKO	2	4
289.874376	269.0104713	17	111.6758	111.6758	1	0	1	23	39	CD21;OGAKO_S1_DLG_488_HRP_647 x63 larvae1 left1_2021_06_22__13_53_17.lsm	C941YOgaKO	1	1
227.892852	178.2207285	13	66.9594	58.8613	4	1	2	16	82	CD21;OGAKO_S1_DLG_488_HRP_647 x63 larvae1 left3_2021_06_22__13_59_51.lsm	C941YOgaKO	1	1
294.696468	229.3541856	14	90.4301	86.968	3	1	1	16	59	CD21;OGAKO_S1_DLG_488_HRP_647 x63 larvae1 right1_2021_06_22__14_02_49.lsm	C941YOgaKO	1	1
256.080528	200.5374427	13	68.7215	68.7215	4	0	4	13	72	CD21;OGAKO_S1_DLG_488_HRP_647 x63 larvae1 right2_2021_06_22__14_04_38.lsm	C941YOgaKO	1	1
232.47972	163.7162713	9	62.0011	62.0011	2	0	2	11	34	CD21;OGAKO_S1_DLG_488_HRP_647 x63 larvae1 right3_2021_06_22__14_06_33.lsm	C941YOgaKO	1	1
277.76034	225.1340713	17	90.5801	84.1679	4	1	2	23	17	CD21;OGAKO_S1_DLG_488_HRP_647 x63 larvae2 left1_2021_06_22__13_34_26.lsm	C941YOgaKO	2	1
298.73448	205.7218284	11	78.6802	68.1779	4	1	2	19	7	CD21;OGAKO_S1_DLG_488_HRP_647 x63 larvae2 left2_2021_06_22__13_38_09.lsm	C941YOgaKO	2	1
246.357936	185.3089284	13	75.0376	66.2635	3	1	1	21	33	CD21;OGAKO_S1_DLG_488_HRP_647 x63 larvae2 right1_2021_06_22__13_43_49.lsm	C941YOgaKO	2	1
289.286316	193.4444142	12	73.2192	73.2192	2	0	2	15	94	CD21;OGAKO_S1_DLG_488_HRP_647 x63 larvae2 right2_2021_06_22__13_46_31.lsm	C941YOgaKO	2	1
296.225424	219.7739998	12	96.8821	66.9793	5	2	1	19	78	CD21;OGAKO_S1_DLG_488_HRP_647 x63 larvae2 right3_2021_06_22__13_49_15.lsm	C941YOgaKO	2	1
155.875104	164.9042713	11	58.7909	58.5929	4	1	2	13	182	K872M_Dlg1_488_HRP_647_0906_x63_06_09_larvae3_left1_2022_06_30__15_32_33.lsm	KM	3	3
156.659184	186.364457	12	65.3448	63.7948	4	1	2	13	15	K872M_Dlg1_488_HRP_647_0906_x63_06_09_larvae3_left2_2022_06_30__15_35_55.lsm	KM	3	3
157.639284	202.797457	13	57.453	57.453	2	0	2	14	214	K872M_Dlg1_488_HRP_647_0906_x63_06_09_larvae3_right1_2022_06_30__15_38_22.lsm	KM	3	3
167.048244	232.2538284	7	68.0547	68.0547	1	0	1	10	172	K872M_Dlg1_488_HRP_647_0906_x63_06_09_larvae4_left1_2022_06_30__15_24_46.lsm	KM	4	3
210.956724	251.782057	13	90.3855	90.3855	2	0	2	14	220	K872M_Dlg1_488_HRP_647_0906_x63_06_09_larvae4_right1_2022_06_30__15_27_36.lsm	KM	4	3
200.9205	229.7700856	14	82.3917	78.0896	7	2	3	17	218	K872M_Dlg1_488_HRP_647_0906_x63_06_09_larvae4_right2_2022_06_30__15_29_45.lsm	KM	4	3
181.71054	251.5665713	13	63.2231	63.2231	6	0	6	15	215	K872M_Dlg1_488_HRP_647_0906_x63_06_09_larvae5_left1_2022_06_30__15_11_49.lsm	KM	5	3
173.948148	197.9692713	9	51.6828	47.0808	6	1	4	14	159	K872M_Dlg1_488_HRP_647_0906_x63_06_09_larvae5_left2_2022_06_30__15_13_46.lsm	KM	5	3
154.385352	242.3343427	13	70.0056	62.6034	7	2	3	15	148	K872M_Dlg1_488_HRP_647_0906_x63_06_09_larvae5_left3_2022_06_30__15_15_53.lsm	KM	5	3
199.74438	262.8666427	15	77.581	77.581	5	0	5	19	171	K872M_Dlg1_488_HRP_647_0906_x63_06_09_larvae5_right2_2022_06_30__15_20_13.lsm	KM	5	3
180.024768	252.355157	14	73.2158	72.8198	6	1	4	21	129	K872M_Dlg1_488_HRP_647_0906_x63_06_09_larvae5_right3_2022_06_30__15_22_34.lsm	KM	5	3
260.628192	241.4414284	12	91.8453	91.8453	1	0	1	16	8	K872M_OgaKO_Dlg1_488_HRP_647 x63_13_05_larvae2_left3_2022_06_21__14_25_56.lsm	KMOgaKO	2	2
241.1046	304.3005141	17	122.7803	97.2616	11	5	1	23	66	K872M_OgaKO_Dlg1_488_HRP_647 x63_13_05_larvae2_right1_2022_06_21__14_18_20.lsm	KMOgaKO	2	2
209.976624	195.1972713	14	78.7938	58.4934	3	1	1	15	228	K872M_OgaKO_Dlg1_488_HRP_647 x63_13_05_larvae2_right2_2022_06_21__14_20_21.lsm	KMOgaKO	2	2
155.679084	196.6948427	11	89.1392	86.7152	4	1	2	13	173	K872M_OgaKO_Dlg1_488_HRP_647 x63_13_05_larvae4_left1_2022_06_21__14_37_00.lsm	KMOgaKO	4	2
206.056224	230.0782427	17	92.5261	92.5261	2	0	2	18	133	K872M_OgaKO_Dlg1_488_HRP_647 x63_13_05_larvae4_left2_2022_06_21__14_39_28.lsm	KMOgaKO	4	2
191.433132	140.7235428	9	51.4111	44.6169	4	1	2	11	136	K872M_OgaKO_Dlg1_488_HRP_647 x63_13_05_larvae4_right1_2022_06_21__14_29_34.lsm	KMOgaKO	4	2
197.431344	230.3932284	15	84.5731	84.5731	2	0	2	17	60	K872M_OgaKO_Dlg1_488_HRP_647 x63_13_05_larvae4_right2_2022_06_21__14_31_50.lsm	KMOgaKO	4	2
139.801464	143.5435856	5	44.0288	44.0288	1	0	1	8	276	K872M_OgaKO_Dlg1_488_HRP_647 x63_13_05_larvae4_right3_2022_06_21__14_34_55.lsm	KMOgaKO	4	2
280.073376	236.0662856	16	89.7798	82.4737	4	1	2	16	258	K872M_OgaKO_Dlg1_488_HRP_647 x63_13_05_larvae6_left1_2022_06_21__14_58_58.lsm	KMOgaKO	6	2
280.034172	229.8496856	12	82.7455	82.7455	2	0	2	16	13	K872M_OgaKO_Dlg1_488_HRP_647 x63_13_05_larvae6_left2_2022_06_21__15_00_42.lsm	KMOgaKO	6	2
240.555744	173.0246856	10	67.5675	51.2354	3	1	1	13	37	K872M_OgaKO_Dlg1_488_HRP_647 x63_13_05_larvae6_right1_2022_06_21__14_53_15.lsm	KMOgaKO	6	2
182.533824	127.4551285	8	44.2947	44.2947	2	0	2	9	289	K872M_OgaKO_Dlg1_488_HRP_647 x63_13_05_larvae6_right2_2022_06_21__14_55_05.lsm	KMOgaKO	6	2
248.631768	267.2954141	15	87.1976	87.1976	1	0	1	15	29	K872M_OgaKO_Dlg1_488_HRP_647_0906_x63_06_09_larvae2_left1_2022_06_30__14_26_13.lsm	KMOgaKO	2	3
221.581008	210.084657	14	88.5953	79.4931	6	2	2	15	10	K872M_OgaKO_Dlg1_488_HRP_647_0906_x63_06_09_larvae2_right2_2022_06_30__14_21_37.lsm	KMOgaKO	2	3
215.81802	214.6458998	14	84.6119	79.1699	4	1	2	15	4	K872M_OgaKO_Dlg1_488_HRP_647_0906_x63_06_09_larvae2_right3_2022_06_30__14_23_38.lsm	KMOgaKO	2	3
214.210656	201.153757	12	70.0934	59.3112	4	1	2	14	256	K872M_OgaKO_Dlg1_488_HRP_647_0906_x63_06_09_larvae3_left1_2022_06_30__14_33_05.lsm	KMOgaKO	3	3
232.009272	233.6339998	16	87.7096	81.8574	5	2	1	19	246	K872M_OgaKO_Dlg1_488_HRP_647_0906_x63_06_09_larvae3_left3_2022_06_30__14_37_22.lsm	KMOgaKO	3	3
199.35234	215.9663713	14	79.9138	63.9836	3	1	1	15	241	K872M_OgaKO_Dlg1_488_HRP_647_0906_x63_06_09_larvae3_right1_2022_06_30__14_31_00.lsm	KMOgaKO	3	3
224.286084	216.8860141	13	76.9133	61.6731	3	1	1	14	130	K872M_OgaKO_Dlg1_488_HRP_647_0906_x63_06_09_larvae4_left1_2022_06_30__14_44_44.lsm	KMOgaKO	4	3
203.194332	213.4928713	9	79.9711	77.5131	4	1	2	12	288	K872M_OgaKO_Dlg1_488_HRP_647_0906_x63_06_09_larvae4_left2_2022_06_30__14_46_28.lsm	KMOgaKO	4	3
241.614252	209.9933999	13	74.1975	67.6694	3	1	1	14	19	K872M_OgaKO_Dlg1_488_HRP_647_0906_x63_06_09_larvae4_left3_2022_06_30__14_48_20.lsm	KMOgaKO	4	3
199.54836	190.2729999	12	77.0317	54.0331	7	3	1	15	216	K872M_OgaKO_Dlg1_488_HRP_647_0906_x63_06_09_larvae4_right2_2022_06_30__14_42_08.lsm	KMOgaKO	4	3
181.553724	161.9002999	10	52.4971	41.333	5	2	1	11	255	K872M_OgaKO_Dlg1_488_HRP_647_0906_x63_06_09_larvae6_left2_2022_06_30__14_57_11.lsm	KMOgaKO	6	3
210.172644	142.8957142	10	63.7234	56.1432	5	2	1	11	124	K872M_OgaKO_Dlg1_488_HRP_647_0906_x63_06_09_larvae6_left3_2022_06_30__14_58_58.lsm	KMOgaKO	6	3
245.769876	282.055157	14	94.4275	88.3575	4	1	2	16	180	K872M_OgaKO_Dlg1_488_HRP_647_0906_x63_06_09_larvae6_right1_2022_06_30__14_51_44.lsm	KMOgaKO	6	3
223.26678	268.5067284	13	88.9291	74.051	5	2	1	15	238	K872M_OgaKO_Dlg1_488_HRP_647_0906_x63_06_09_larvae6_right2_2022_06_30__14_53_35.lsm	KMOgaKO	6	3
190.609848	245.3135856	12	86.3328	86.3328	1	0	1	16	251	KM_Dlg1_488_HRP_647 x63_05_13_larvae1_left1_2022_06_24__14_11_03.lsm	KM	1	2
206.095428	199.0247999	10	73.225	70.5069	4	1	2	16	202	KM_Dlg1_488_HRP_647 x63_05_13_larvae1_left2_2022_06_24__14_12_49.lsm	KM	1	2
187.904772	157.1482999	11	62.2132	62.2132	1	0	1	14	280	KM_Dlg1_488_HRP_647 x63_05_13_larvae1_left3_2022_06_24__14_14_27.lsm	KM	1	2
196.725672	171.0694141	13	57.3336	57.3336	2	0	2	17	141	KM_Dlg1_488_HRP_647 x63_05_13_larvae1_right1_2022_06_24__14_04_43.lsm	KM	1	2
178.142976	223.6145998	15	80.1341	75.0599	4	1	2	20	94	KM_Dlg1_488_HRP_647 x63_05_13_larvae1_right2_2022_06_24__14_06_42.lsm	KM	1	2
222.247476	198.0571142	13	67.7713	67.7713	3	0	3	19	265	KM_Dlg1_488_HRP_647 x63_05_13_larvae2_left1_2022_06_24__14_22_09.lsm	KM	2	2
254.551572	230.9697427	14	82.1093	82.1093	3	0	3	16	83	KM_Dlg1_488_HRP_647 x63_05_13_larvae2_left2_2022_06_24__14_24_10.lsm	KM	2	2
213.583392	187.5606999	12	75.3914	74.7154	3	1	1	13	192	KM_Dlg1_488_HRP_647 x63_05_13_larvae2_right1_2022_06_24__14_16_14.lsm	KM	2	2
244.672164	175.2400713	11	75.9631	70.1929	3	1	1	15	82	KM_Dlg1_488_HRP_647 x63_05_13_larvae2_right2_2022_06_24__14_18_24.lsm	KM	2	2
247.455648	232.6628998	15	84.7537	63.7632	5	2	1	17	108	KM_Dlg1_488_HRP_647 x63_05_13_larvae2_right3_2022_06_24__14_20_10.lsm	KM	2	2
169.910136	178.1974141	10	65.4938	52.7854	3	1	1	19	16	KM_Dlg1_488_HRP_647 x63_05_13_larvae3_left1_2022_06_24__14_32_05.lsm	KM	3	2
184.337208	214.2931142	12	75.6408	75.6408	2	0	2	14	140	KM_Dlg1_488_HRP_647 x63_05_13_larvae3_left3_2022_06_24__14_36_46.lsm	KM	3	2
160.893216	286.4955855	14	92.6115	86.9773	4	1	2	24	203	KM_Dlg1_488_HRP_647 x63_05_13_larvae3_right1_2022_06_24__14_26_21.lsm	KM	3	2
174.379392	210.677657	11	66.5129	66.2329	4	1	2	17	232	KM_Dlg1_488_HRP_647 x63_05_13_larvae3_right2_2022_06_24__14_28_11.lsm	KM	3	2
165.519288	221.9461713	11	74.6498	61.7774	3	1	1	16	98	KM_Dlg1_488_HRP_647 x63_05_13_larvae3_right3_2022_06_24__14_29_54.lsm	KM	3	2
317.983644	236.674357	13	95.2559	66.3256	7	3	1	15	25	KM_Dlg1_488_HRP_647 x63_05_13_larvae4_left1_2022_06_24__14_47_06.lsm	KM	4	2
257.805504	180.3002285	12	65.0027	65.0027	1	0	1	12	89	KM_Dlg1_488_HRP_647 x63_05_13_larvae4_left2_2022_06_24__14_48_55.lsm	KM	4	2
283.64094	294.806757	15	115.78	101.9316	4	1	2	19	279	KM_Dlg1_488_HRP_647 x63_05_13_larvae4_left3_2022_06_24__14_50_40.lsm	KM	4	2
216.249264	195.7936856	9	53.4134	53.4134	3	0	3	12	164	KM_Dlg1_488_HRP_647 x63_05_13_larvae4_right1_2022_06_24__14_38_58.lsm	KM	4	2
223.580412	194.3290856	13	71.6798	55.4273	5	2	1	16	103	KM_Dlg1_488_HRP_647 x63_05_13_larvae4_right2_2022_06_24__14_42_57.lsm	KM	4	2
187.512732	188.640957	13	63.2314	63.2314	2	0	2	15	87	KM_Dlg1_488_HRP_647 x63_05_13_larvae4_right3_2022_06_24__14_44_54.lsm	KM	4	2
213.230556	187.1928427	9	69.2112	69.2112	1	0	1	12	174	KM_Dlg1_488_HRP_647 x63_05_13_larvae6_left1_2022_06_24__14_59_53.lsm	KM	6	2
192.530844	248.0142284	14	84.5872	84.5872	2	0	2	16	188	KM_Dlg1_488_HRP_647 x63_05_13_larvae6_left2_2022_06_24__15_02_10.lsm	KM	6	2
210.564684	250.9235284	13	89.3523	89.3523	2	0	2	21	149	KM_Dlg1_488_HRP_647 x63_05_13_larvae6_right1_2022_06_24__14_53_58.lsm	KM	6	2
215.22996	229.982157	13	84.6716	79.5096	3	1	1	16	80	KM_Dlg1_488_HRP_647 x63_05_13_larvae6_right2_2022_06_24__14_55_51.lsm	KM	6	2
320.257476	248.2544427	14	98.322	89.1436	5	1	3	25	20	OgaKO_Dlg1_488_HRP_647 x63 larvae1_left1_2022_05_18__16_39_49.lsm	OgaKO	1	2
334.645344	315.4763569	18	103.9199	86.4735	3	1	1	30	262	OgaKO_Dlg1_488_HRP_647 x63 larvae1_left3_2022_05_18__16_44_36.lsm	OgaKO	1	2
361.225656	315.4001712	18	121.8044	114.6482	5	1	3	29	200	OgaKO_Dlg1_488_HRP_647 x63 larvae1_right1_2022_05_18__16_47_08.lsm	OgaKO	1	2
361.6569	315.1949284	18	133.7043	131.0483	3	1	1	26	112	OgaKO_Dlg1_488_HRP_647 x63 larvae1_right2_2022_05_18__16_50_27.lsm	OgaKO	1	2
309.201948	194.8609713	13	81.7133	68.6089	6	2	2	18	290	OgaKO_Dlg1_488_HRP_647 x63 larvae3_left1_2022_05_18__17_12_34.lsm	OgaKO	3	2
392.118408	282.2555712	20	111.8107	97.7843	4	1	2	31	208	OgaKO_Dlg1_488_HRP_647 x63 larvae3_left2_2022_05_18__17_14_51.lsm	OgaKO	3	2
416.660112	379.954414	27	147.5715	110.2971	6	2	2	37	166	OgaKO_Dlg1_488_HRP_647 x63 larvae3_right1_2022_05_18__17_05_46.lsm	OgaKO	3	2
320.4927	262.2304284	15	86.0014	86.0014	3	0	3	24	201	OgaKO_Dlg1_488_HRP_647 x63 larvae4_left2_2022_05_18__17_32_51.lsm	OgaKO	4	2
301.165128	227.2451284	17	101.0634	85.3229	7	3	1	21	40	OgaKO_Dlg1_488_HRP_647 x63 larvae4_right1_2022_05_18__17_20_40.lsm	OgaKO	4	2
362.088144	271.3665713	20	112.8357	109.2916	4	1	2	24	170	OgaKO_Dlg1_488_HRP_647 x63 larvae4_right2_2022_05_18__17_23_11.lsm	OgaKO	4	2
324.02106	292.0361712	19	124.1406	108.2443	6	2	2	26	3	OgaKO_Dlg1_488_HRP_647 x63 larvae5_left1_2022_05_18__17_45_18.lsm	OgaKO	5	2
299.636172	244.6622998	18	110.2806	100.8843	3	1	1	23	92	OgaKO_Dlg1_488_HRP_647 x63 larvae5_left3_2022_05_18__17_52_30.lsm	OgaKO	5	2
334.958976	283.5129283	17	110.5936	104.8094	4	1	2	22	18	OgaKO_Dlg1_488_HRP_647 x63 larvae5_right1_2022_05_18__17_38_40.lsm	OgaKO	5	2
264.548592	259.9354427	14	89.6803	89.6803	2	0	2	19	260	OgaKO_Dlg1_488_HRP_647 x63_06_09_larvae1_left1_2022_06_24__16_22_29.lsm	OgaKO	1	3
244.005696	217.3664427	13	76.7798	68.7157	3	1	1	19	273	OgaKO_Dlg1_488_HRP_647 x63_06_09_larvae1_right1_2022_06_24__16_16_03.lsm	OgaKO	1	3
283.209696	317.5689283	20	100.1205	90.0283	5	1	3	24	90	OgaKO_Dlg1_488_HRP_647 x63_06_09_larvae1_right3_2022_06_24__16_19_57.lsm	OgaKO	1	3
445.631868	409.3689854	22	163.8371	155.029	4	1	2	30	14	OgaKO_Dlg1_488_HRP_647 x63_06_09_larvae3_left1_2022_06_24__16_47_59.lsm	OgaKO	3	3
265.528692	222.3504141	16	89.4367	68.7943	5	2	1	21	7	OgaKO_Dlg1_488_HRP_647 x63_06_09_larvae3_left2_2022_06_24__16_50_53.lsm	OgaKO	3	3
360.402372	334.2935998	26	145.3115	111.5846	5	2	1	26	249	OgaKO_Dlg1_488_HRP_647 x63_06_09_larvae3_left3_2022_06_24__16_53_30.lsm	OgaKO	3	3
349.621272	304.8955141	20	116.9573	104.1412	3	1	1	26	167	OgaKO_Dlg1_488_HRP_647 x63_06_09_larvae3_right1_2022_06_24__16_41_01.lsm	OgaKO	3	3
306.144036	273.7027713	18	116.5943	115.4063	4	1	2	26	21	OgaKO_Dlg1_488_HRP_647 x63_06_09_larvae3_right2_2022_06_24__16_42_49.lsm	OgaKO	3	3
286.228404	226.6054999	16	93.1856	91.8336	3	1	1	18	239	OgaKO_Dlg1_488_HRP_647 x63_06_09_larvae3_right3_2022_06_24__16_45_13.lsm	OgaKO	3	3
429.2838	348.1137998	19	135.1994	120.3189	5	1	3	24	144	OgaKO_Dlg1_488_HRP_647 x63_06_09_larvae4_left2_2022_06_24__17_08_05.lsm	OgaKO	4	3
393.725772	381.5267569	27	145.3959	145.3959	3	0	3	30	111	OgaKO_Dlg1_488_HRP_647 x63_06_09_larvae4_left3_2022_06_24__17_10_40.lsm	OgaKO	4	3
379.925964	401.318514	28	165.7934	165.7934	3	0	3	30	46	OgaKO_Dlg1_488_HRP_647 x63_06_09_larvae4_right2_2022_06_24__17_00_02.lsm	OgaKO	4	3
361.931328	306.0320569	20	111.3245	95.1423	5	1	3	22	155	OgaKO_Dlg1_488_HRP_647 x63_06_09_larvae4_right3_2022_06_24__17_03_03.lsm	OgaKO	4	3
308.261052	279.4272855	17	115.6887	115.6887	1	0	1	25	217	OgaKO_Dlg1_488_HRP_647_0906_x63_06_09_larvae5_left1_2022_06_30__16_05_41.lsm	OgaKO	5	3
309.946824	303.8001855	22	112.7338	104.9696	5	1	3	27	207	OgaKO_Dlg1_488_HRP_647_0906_x63_06_09_larvae5_left2_2022_06_30__16_07_45.lsm	OgaKO	5	3
327.392604	333.9373998	25	136.5209	136.5209	2	0	2	31	113	OgaKO_Dlg1_488_HRP_647_0906_x63_06_09_larvae5_left3_2022_06_30__16_09_21.lsm	OgaKO	5	3
355.227444	361.2318427	19	139.9758	137.0397	4	1	2	24	168	OgaKO_Dlg1_488_HRP_647_0906_x63_06_09_larvae5_right1_2022_06_30__15_58_48.lsm	OgaKO	5	3
328.568724	290.371157	18	116.0143	108.0803	5	2	1	18	162	OgaKO_Dlg1_488_HRP_647_0906_x63_06_09_larvae6_left2_2022_06_30__16_19_37.lsm	OgaKO	6	3
358.677396	329.1922284	20	128.8281	107.8658	6	2	2	25	95	OgaKO_Dlg1_488_HRP_647_0906_x63_06_09_larvae6_right1_2022_06_30__16_11_51.lsm	OgaKO	6	3
401.331348	368.193814	25	140.9788	111.5904	4	1	2	32	213	OgaKO_Dlg1_488_HRP_647_0906_x63_06_09_larvae6_right2_2022_06_30__16_14_14.lsm	OgaKO	6	3
379.181088	266.5102427	13	102.6392	86.4289	3	1	1	17	32	w1118_S1_DLG_488_HRP_647 x63 larvae2_left1_2021_07_05__17_02_47.lsm	WT	2	1
305.281548	272.1434998	16	106.6229	105.2369	4	1	2	20	55	w1118_S1_DLG_488_HRP_647 x63 larvae2_left2_2021_07_05__17_05_11.lsm	WT	2	1
395.333136	336.5851712	24	141.1545	100.4097	5	2	1	30	9	w1118_S1_DLG_488_HRP_647 x63 larvae2_right1_2021_07_05__16_54_41.lsm	WT	2	1
451.747692	378.0375283	24	146.865	124.5225	6	2	2	35	51	w1118_S1_DLG_488_HRP_647 x63 larvae2_right2_2021_07_05__16_57_10.lsm	WT	2	1
326.804544	215.5504713	15	90.0365	83.7544	4	1	2	21	69	w1118_S1_DLG_488_HRP_647 x63 larvae2_right3_2021_07_05__16_59_27.lsm	WT	2	1
386.002584	299.6994712	19	116.3458	116.3458	3	0	3	28	63	w1118_S1_DLG_488_HRP_647 x63 larvae3_left1_2021_07_05__17_21_10.lsm	WT	3	1
231.10758	189.313557	12	48.939	48.939	3	0	3	21	58	w1118_S1_DLG_488_HRP_647 x63 larvae3_left3_2021_07_05__17_27_15.lsm	WT	3	1
384.00318	327.3879141	26	133.1467	115.2563	5	1	3	30	52	w1118_S1_DLG_488_HRP_647 x63 larvae3_right1_2021_07_05__17_08_52.lsm	WT	3	1
287.247708	256.1016713	15	105.0715	86.5391	4	1	2	24	43	w1118_S1_DLG_488_HRP_647 x63 larvae3_right2_1_2021_07_05__17_13_48.lsm	WT	3	1
51.827688	94.74632851	6	28.3023	27.9063	3	1	1	9	30	w1118_S1_DLG_488_HRP_647 x63 larvae3_right2_2021_07_05__17_12_07.lsm	WT	3	1
292.579452	221.7423427	17	99.4328	91.8467	3	1	1	26	46	w1118_S1_DLG_488_HRP_647 x63 larvae3_right3_2021_07_05__17_17_34.lsm	WT	3	1
314.22006	248.4898284	15	104.774	95.6859	3	1	1	21	35	w1118_S1_DLG_488_HRP_647 x63 larvae4_left1_2021_07_05__17_38_18.lsm	WT	4	1
409.09374	328.2924855	20	136.3535	120.7911	5	1	3	29	19	w1118_S1_DLG_488_HRP_647 x63 larvae4_left2_2021_07_05__17_41_16.lsm	WT	4	1
349.346844	238.218557	13	101.0964	72.22	8	3	2	21	20	w1118_S1_DLG_488_HRP_647 x63 larvae4_left3_2021_07_05__17_44_04.lsm	WT	4	1
261.765108	219.4610142	13	82.135	82.135	2	0	2	18	21	w1118_S1_DLG_488_HRP_647 x63 larvae4_right1_2021_07_05__17_29_59.lsm	WT	4	1
370.987452	291.2111998	22	123.8383	90.9057	3	1	1	25	60	w1118_S1_DLG_488_HRP_647 x63 larvae4_right2_2021_07_05__17_32_36.lsm	WT	4	1
395.293932	285.3075855	19	110.5407	101.5744	5	1	3	27	57	w1118_S1_DLG_488_HRP_647 x63 larvae4_right3_2021_07_05__17_35_32.lsm	WT	4	1
252.08172	234.6380713	18	89.0839	89.0839	2	0	2	23	64	w1118_S1_DLG_488_HRP_647 x63 larvae5_left1_2021_07_05__17_58_38.lsm	WT	5	1
314.22006	236.813657	15	102.7823	93.488	3	1	1	20	50	w1118_S1_DLG_488_HRP_647 x63 larvae5_left2_2021_07_05__18_05_39.lsm	WT	5	1
302.8509	312.5005284	19	128.3233	111.553	8	3	2	26	37	w1118_S1_DLG_488_HRP_647 x63 larvae5_right2_2021_07_05__17_52_31.lsm	WT	5	1
323.158572	320.5399284	20	130.5703	128.3923	4	1	2	28	62	WT_Dlg1_488_HRP_647 x63_05_13_larvae1_left2_2022_06_23__16_14_53.lsm	WT	1	2
292.85388	283.4071855	18	116.2264	82.7455	5	2	1	26	222	WT_Dlg1_488_HRP_647 x63_05_13_larvae1_left3_2022_06_23__16_16_29.lsm	WT	1	2
325.040364	498.6742282	23	145.4615	145.4615	5	0	5	36	76	WT_Dlg1_488_HRP_647 x63_05_13_larvae1_right1_2022_06_23__16_07_22.lsm	WT	1	2
272.585412	299.0365284	18	103.1807	103.1807	2	0	2	24	138	WT_Dlg1_488_HRP_647 x63_05_13_larvae1_right2_2022_06_23__16_09_32.lsm	WT	1	2
338.565744	286.6596141	21	117.0524	105.9503	4	1	2	25	127	WT_Dlg1_488_HRP_647 x63_05_13_larvae1_right3_2022_06_23__16_11_05.lsm	WT	1	2
403.565976	378.1699997	26	150.2732	150.2732	3	0	3	39	252	WT_Dlg1_488_HRP_647 x63_05_13_larvae3_left1_2022_06_23__16_33_59.lsm	WT	3	2
351.973512	324.1917712	22	139.7544	108.2501	6	2	2	31	58	WT_Dlg1_488_HRP_647 x63_05_13_larvae3_left2_2022_06_23__16_36_08.lsm	WT	3	2
380.67084	358.4049712	23	150.1208	118.6024	6	2	2	30	137	WT_Dlg1_488_HRP_647 x63_05_13_larvae3_left3_2022_06_23__16_38_16.lsm	WT	3	2
334.096488	277.9757569	19	117.4168	111.4768	3	1	1	24	154	WT_Dlg1_488_HRP_647 x63_05_13_larvae3_right1_2022_06_23__16_28_01.lsm	WT	3	2
295.0101	240.278157	15	96.7016	87.8115	6	2	2	21	6	WT_Dlg1_488_HRP_647 x63_05_13_larvae3_right2_2022_06_23__16_31_17.lsm	WT	3	2
293.794776	248.1137284	18	99.9972	82.3588	5	2	1	22	9	WT_Dlg1_488_HRP_647 x63_05_13_larvae5_left1_2022_06_23__16_58_10.lsm	WT	5	2
242.47674	239.2706713	15	92.0481	92.0481	2	0	2	21	61	WT_Dlg1_488_HRP_647 x63_05_13_larvae5_left2_2022_06_23__17_00_23.lsm	WT	5	2
242.555148	239.2624284	16	103.3025	67.3952	5	2	1	24	70	WT_Dlg1_488_HRP_647 x63_05_13_larvae5_right2_2022_06_23__16_53_45.lsm	WT	5	2
270.782028	248.4781713	18	100.35	100.35	2	0	2	25	264	WT_Dlg1_488_HRP_647 x63_05_13_larvae5_right3_2022_06_23__16_55_54.lsm	WT	5	2
315.552996	240.8779856	14	90.1196	90.1196	3	0	3	27	139	WT_Dlg1_488_HRP_647 x63_06_09_larvae1_left1_2022_06_24__15_13_13.lsm	WT	1	3
238.909176	264.2516427	14	82.1399	74.1917	5	1	3	23	165	WT_Dlg1_488_HRP_647 x63_06_09_larvae1_left2_2022_06_24__15_15_08.lsm	WT	1	3
275.251284	255.0111712	15	95.5417	88.5496	4	1	2	22	97	WT_Dlg1_488_HRP_647 x63_06_09_larvae1_left3_2022_06_24__15_17_03.lsm	WT	1	3
216.170856	224.7332427	13	85.7495	83.3735	3	1	1	21	205	WT_Dlg1_488_HRP_647 x63_06_09_larvae1_right1_2022_06_24__15_07_28.lsm	WT	1	3
349.582068	405.5434569	21	146.8111	146.8111	2	0	2	28	234	WT_Dlg1_488_HRP_647 x63_06_09_larvae1_right2_2022_06_24__15_09_21.lsm	WT	1	3
253.297044	253.8149284	17	101.4701	101.4701	1	0	1	25	259	WT_Dlg1_488_HRP_647 x63_06_09_larvae1_right3_2022_06_24__15_11_11.lsm	WT	1	3
341.545248	389.3705712	22	127.1048	120.2966	5	1	3	23	153	WT_Dlg1_488_HRP_647 x63_06_09_larvae2_left1_2022_06_24__15_26_45.lsm	WT	2	3
324.60912	282.8787141	17	121.5326	110.5582	3	1	1	24	152	WT_Dlg1_488_HRP_647 x63_06_09_larvae2_left2_2022_06_24__15_30_03.lsm	WT	2	3
320.727924	432.9319854	21	170.2221	167.8801	4	1	2	31	285	WT_Dlg1_488_HRP_647 x63_06_09_larvae2_right2_2022_06_24__15_22_09.lsm	WT	2	3
321.982452	302.3321712	23	130.2577	108.4612	5	2	1	25	57	WT_Dlg1_488_HRP_647 x63_06_09_larvae2_right3_2022_06_24__15_24_13.lsm	WT	2	3
299.32254	297.7441998	21	92.0481	88.354	5	1	3	28	85	WT_Dlg1_488_HRP_647 x63_06_09_larvae4_left1_2022_06_24__15_52_00.lsm	WT	4	3
370.595412	353.6646284	24	145.6207	140.2465	4	1	2	33	81	WT_Dlg1_488_HRP_647 x63_06_09_larvae4_left2_2022_06_24__15_53_52.lsm	WT	4	3
289.32552	330.7131141	18	134.3371	119.7166	7	2	3	27	145	WT_Dlg1_488_HRP_647 x63_06_09_larvae4_right1_2022_06_24__15_44_53.lsm	WT	4	3
355.737096	354.4085855	28	133.7441	133.7441	5	0	5	34	77	WT_Dlg1_488_HRP_647 x63_06_09_larvae4_right2_2022_06_24__15_47_12.lsm	WT	4	3
297.871992	274.2511427	20	114.0683	94.362	6	2	2	28	143	WT_Dlg1_488_HRP_647 x63_06_09_larvae4_right3_2022_06_24__15_49_39.lsm	WT	4	3
276.58422	202.2291856	12	86.8836	75.5695	3	1	1	14	64	CY_Dlg1_488_HRP_647_x63_06_12_S2_larvae1_left2_2022_12_12__16_08_56.lsm	C941Y	1	5
324.295488	233.2414141	14	102.2199	102.2199	1	0	1	23	69	CY_Dlg1_488_HRP_647_x63_06_12_S2_larvae1_right1_2022_12_12__16_02_27.lsm	C941Y	1	5
331.116984	289.4631712	17	127.0567	116.1303	3	1	1	19	38	CY_Dlg1_488_HRP_647_x63_06_12_S2_larvae1_right2_2022_12_12__16_04_25.lsm	C941Y	1	5
268.704216	227.3940856	14	86.8637	86.8637	1	0	2	16	14	CY_Dlg1_488_HRP_647_x63_06_12_S2_larvae2_left1_2022_12_12__16_16_32.lsm	C941Y	2	5
245.299428	184.9211713	13	79.0117	79.0117	1	0	1	17	1	CY_Dlg1_488_HRP_647_x63_06_12_S2_larvae2_left2_2022_12_12__16_18_59.lsm	C941Y	2	5
272.546208	226.9898427	15	88.0119	74.1214	4	1	2	20	40	CY_Dlg1_488_HRP_647_x63_06_12_S2_larvae2_right1_2022_12_12__16_12_07.lsm	C941Y	2	5
252.944208	215.2175856	14	93.5758	92.9818	3	1	1	16	47	CY_Dlg1_488_HRP_647_x63_06_12_S2_larvae2_right2_2022_12_12__16_14_08.lsm	C941Y	2	5
401.096124	314.0481426	25	109.9443	109.9443	4	0	4	26	28	CY_Dlg1_488_HRP_647_x63_06_12_S2_larvae3_left1_2022_12_12__16_27_47.lsm	C941Y	3	5
263.490084	187.7164856	12	84.708	72.7096	3	1	1	16	62	CY_Dlg1_488_HRP_647_x63_06_12_S2_larvae3_left2_2022_12_12__16_29_45.lsm	C941Y	3	5
312.024636	273.7508141	21	122.709	89.6158	7	3	1	24	57	CY_Dlg1_488_HRP_647_x63_06_12_S2_larvae3_right1_2022_12_12__16_21_06.lsm	C941Y	3	5
307.320156	247.3780141	15	108.7141	75.4933	7	3	1	18	67	CY_Dlg1_488_HRP_647_x63_06_12_S2_larvae3_right2_2022_12_12__16_22_55.lsm	C941Y	3	5
309.946824	281.0826427	20	123.434	123.434	2	0	2	25	42	CY_Dlg1_488_HRP_647_x63_06_12_S2_larvae3_right3_2022_12_12__16_24_50.lsm	C941Y	3	5
290.854476	236.0745284	16	93.2642	93.2642	4	0	4	20	9	CY_Dlg1_488_HRP_647_x63_06_12_S2_larvae4_left1_2022_12_12__16_38_22.lsm	C941Y	4	5
372.790836	325.6810998	21	136.5597	136.5597	3	0	3	26	53	CY_Dlg1_488_HRP_647_x63_06_12_S2_larvae4_left2_2022_12_12__16_40_16.lsm	C941Y	4	5
258.040728	219.9812427	19	91.2032	91.2032	1	0	1	23	54	CY_Dlg1_488_HRP_647_x63_06_12_S2_larvae4_left3_2022_12_12__16_42_10.lsm	C941Y	4	5
169.75332	245.6066713	14	71.3319	71.3319	3	0	3	13	50	CY_Dlg1_488_HRP_647_x63_06_12_S2_larvae4_right1_2022_12_12__16_32_04.lsm	C941Y	4	5
311.318964	276.8954998	20	95.5194	90.5694	5	1	4	25	46	CY_Dlg1_488_HRP_647_x63_06_12_S2_larvae4_right2_2022_12_12__16_34_02.lsm	C941Y	4	5
324.21708	281.2947141	20	127.3003	113.2482	3	1	1	25	25	CYOgaKO_Dlg1_488_HRP_647_x63_06_11_S2_larvae1_left1_2022_12_12__15_15_34.lsm	C941YOgaKO	1	5
314.455284	274.3506427	19	122.7886	108.2361	3	1	1	22	41	CYOgaKO_Dlg1_488_HRP_647_x63_06_11_S2_larvae1_left2_2022_12_12__15_17_40.lsm	C941YOgaKO	1	5
318.650112	309.3572569	22	116.4948	100.2025	6	2	2	27	32	CYOgaKO_Dlg1_488_HRP_647_x63_06_11_S2_larvae1_right1_2022_12_12__15_07_41.lsm	C941YOgaKO	1	5
269.33148	216.161957	13	93.2104	78.604	3	1	1	15	21	CYOgaKO_Dlg1_488_HRP_647_x63_06_11_S2_larvae1_right2_2022_12_12__15_10_07.lsm	C941YOgaKO	1	5
331.66584	284.6713712	18	119.4109	118.4549	5	1	4	19	4	CYOgaKO_Dlg1_488_HRP_647_x63_06_11_S2_larvae1_right3_2022_12_12__15_12_34.lsm	C941YOgaKO	1	5
251.924904	297.1889998	19	112.1271	79.9982	5	2	1	22	49	CYOgaKO_Dlg1_488_HRP_647_x63_06_11_S2_larvae2_left1_2022_12_12__15_28_28.lsm	C941YOgaKO	2	5
287.090892	241.0584998	17	92.0399	92.0399	2	0	2	20	43	CYOgaKO_Dlg1_488_HRP_647_x63_06_11_S2_larvae2_left2_2022_12_12__15_30_48.lsm	C941YOgaKO	2	5
296.813484	222.3091999	15	88.0774	88.0774	2	0	2	20	20	CYOgaKO_Dlg1_488_HRP_647_x63_06_11_S2_larvae2_right1_2022_12_12__15_22_08.lsm	C941YOgaKO	2	5
277.485912	212.5300141	11	76.3838	73.3997	4	1	2	14	37	CYOgaKO_Dlg1_488_HRP_647_x63_06_11_S2_larvae2_right2_2022_12_12__15_24_04.lsm	C941YOgaKO	2	5
314.847324	247.266857	19	105.3728	81.6759	6	2	2	23	2	CYOgaKO_Dlg1_488_HRP_647_x63_06_11_S2_larvae2_right3_2022_12_12__15_26_05.lsm	C941YOgaKO	2	5
365.302872	348.8145426	22	138.2306	124.6962	5	1	4	25	66	CYOgaKO_Dlg1_488_HRP_647_x63_06_11_S2_larvae3_left1_2022_12_12__15_41_44.lsm	C941YOgaKO	3	5
335.547036	321.6997855	20	138.6965	131.7864	4	1	2	22	74	CYOgaKO_Dlg1_488_HRP_647_x63_06_11_S2_larvae3_left2_2022_12_12__15_44_18.lsm	C941YOgaKO	3	5
295.950996	226.2259856	15	90.484	90.484	3	0	3	21	11	CYOgaKO_Dlg1_488_HRP_647_x63_06_11_S2_larvae3_left3_2022_12_12__15_46_29.lsm	C941YOgaKO	3	5
285.483528	199.3013999	13	87.9241	87.9241	1	0	1	20	77	CYOgaKO_Dlg1_488_HRP_647_x63_06_11_S2_larvae3_right1_2022_12_12__15_34_26.lsm	C941YOgaKO	3	5
295.872588	224.6900284	15	95.154	79.7017	3	1	1	22	75	CYOgaKO_Dlg1_488_HRP_647_x63_06_11_S2_larvae3_right2_2022_12_12__15_36_35.lsm	C941YOgaKO	3	5
273.05586	191.0615856	12	75.3763	75.3763	2	0	2	14	12	CYOgaKO_Dlg1_488_HRP_647_x63_06_11_S2_larvae4_left1_2022_12_12__15_54_30.lsm	C941YOgaKO	4	5
326.726136	259.8626713	16	103.9339	94.0878	3	1	1	16	30	CYOgaKO_Dlg1_488_HRP_647_x63_06_11_S2_larvae4_left2_2022_12_12__15_56_45.lsm	C941YOgaKO	4	5
282.190392	219.3814141	12	98.0784	86.442	3	1	1	16	24	CYOgaKO_Dlg1_488_HRP_647_x63_06_11_S2_larvae4_right1_2022_12_12__15_49_19.lsm	C941YOgaKO	4	5
271.409292	209.5575999	13	92.0083	92.0083	1	0	1	16	56	CYOgaKO_Dlg1_488_HRP_647_x63_06_11_S2_larvae4_right2_2022_12_12__15_51_15.lsm	C941YOgaKO	4	5
305.39916	273.4474855	17	105.8144	96.9103	12	4	4	24	59	OgaKO_Dlg1_488_HRP_647_x63_06_12_S2_larvae1_left1_2022_12_12__16_54_00.lsm	OgaKO	1	5
381.65094	316.9642712	18	124.1406	109.2683	3	1	1	25	15	OgaKO_Dlg1_488_HRP_647_x63_06_12_S2_larvae1_left2_2022_12_12__16_56_01.lsm	OgaKO	1	5
396.862092	357.3940712	23	134.1473	118.9072	4	1	2	29	78	OgaKO_Dlg1_488_HRP_647_x63_06_12_S2_larvae1_right1_2022_12_12__16_47_23.lsm	OgaKO	1	5
425.3634	338.0682569	21	144.3788	125.6426	4	1	2	28	73	OgaKO_Dlg1_488_HRP_647_x63_06_12_S2_larvae1_right2_2022_12_12__16_49_24.lsm	OgaKO	1	5
306.653688	217.6896713	12	91.4177	71.5872	3	1	1	16	68	OgaKO_Dlg1_488_HRP_647_x63_06_12_S2_larvae1_right3_2022_12_12__16_51_19.lsm	OgaKO	1	5
315.356976	307.3257998	18	143.6586	105.2452	3	1	1	26	44	OgaKO_Dlg1_488_HRP_647_x63_06_12_S2_larvae2_left1_2022_12_12__17_04_28.lsm	OgaKO	2	5
440.84898	345.0040855	24	147.145	132.7846	4	1	2	25	17	OgaKO_Dlg1_488_HRP_647_x63_06_12_S2_larvae2_left2_2022_12_12__17_06_27.lsm	OgaKO	2	5
357.187644	325.881514	21	138.0442	132.5541	4	1	2	26	31	OgaKO_Dlg1_488_HRP_647_x63_06_12_S2_larvae2_left3_2022_12_12__17_08_47.lsm	OgaKO	2	5
314.376876	260.4954712	19	98.8844	83.1721	8	3	2	24	10	OgaKO_Dlg1_488_HRP_647_x63_06_12_S2_larvae2_right1_2022_12_12__16_58_36.lsm	OgaKO	2	5
340.133904	213.1264284	15	89.5561	89.5561	1	0	1	23	79	OgaKO_Dlg1_488_HRP_647_x63_06_12_S2_larvae2_right2_2022_12_12__17_00_28.lsm	OgaKO	2	5
205.311348	159.0685999	11	62.1254	58.5473	3	1	1	16	45	OgaKO_Dlg1_488_HRP_647_x63_06_12_S2_larvae2_right3_2022_12_12__17_02_19.lsm	OgaKO	2	5
356.011524	237.8177284	17	93.9917	93.9917	2	0	2	23	5	OgaKO_Dlg1_488_HRP_647_x63_06_12_S2_larvae3_left1_2022_12_12__17_16_26.lsm	OgaKO	3	5
283.327308	226.0900998	16	91.1741	91.1741	2	0	2	24	48	OgaKO_Dlg1_488_HRP_647_x63_06_12_S2_larvae3_left2_2022_12_12__17_18_13.lsm	OgaKO	3	5
323.82504	273.1111855	19	117.1509	108.1026	3	1	1	22	18	OgaKO_Dlg1_488_HRP_647_x63_06_12_S2_larvae3_right1_2022_12_12__17_10_56.lsm	OgaKO	3	5
377.260092	268.5465284	20	121.3463	101.0037	5	2	1	27	71	OgaKO_Dlg1_488_HRP_647_x63_06_12_S2_larvae3_right2_2022_12_12__17_12_41.lsm	OgaKO	3	5
344.9952	292.7320855	22	106.0217	104.3076	4	1	2	32	58	OgaKO_Dlg1_488_HRP_647_x63_06_12_S2_larvae3_right3_2022_12_12__17_14_23.lsm	OgaKO	3	5
346.053708	304.0836141	21	115.4402	104.4119	6	1	4	25	16	OgaKO_Dlg1_488_HRP_647_x63_06_12_S2_larvae4_left2_2022_12_12__17_31_22.lsm	OgaKO	4	5
300.616272	279.0779141	18	112.6775	105.1394	5	1	3	27	34	OgaKO_Dlg1_488_HRP_647_x63_06_12_S2_larvae4_left3_2022_12_12__17_33_20.lsm	OgaKO	4	5
341.114004	303.5085141	22	112.939	97.2126	5	1	3	30	70	OgaKO_Dlg1_488_HRP_647_x63_06_12_S2_larvae4_right2_2022_12_12__17_24_37.lsm	OgaKO	4	5
259.844112	389.1584997	20	118.0201	111.9359	12	4	4	28	13	OgaKO_Dlg1_488_HRP_647_x63_06_12_S2_larvae4_right3_2022_12_12__17_27_21.lsm	OgaKO	4	5
390.119004	375.994414	23	144.5089	121.6122	6	2	2	26	76	WT_Dlg1_488_HRP_647_x63_07_12_larvae1_left1_2022_12_12__17_45_26.lsm	WT	1	5
514.395684	423.1994283	28	184.5145	146.0496	7	3	1	31	63	WT_Dlg1_488_HRP_647_x63_07_12_larvae1_left3_2022_12_12__17_49_53.lsm	WT	1	5
472.721832	335.8940855	18	132.2377	117.5153	4	1	2	27	72	WT_Dlg1_488_HRP_647_x63_07_12_larvae1_right2_2022_12_12__17_40_04.lsm	WT	1	5
295.284528	199.8216284	11	81.7322	63.4575	3	1	1	14	8	WT_Dlg1_488_HRP_647_x63_07_12_larvae2_left1_2022_12_12__17_57_46.lsm	WT	2	5
332.528328	301.3727283	22	116.3414	111.5613	5	1	3	25	33	WT_Dlg1_488_HRP_647_x63_07_12_larvae2_left3_2022_12_12__18_01_55.lsm	WT	2	5
354.7962	281.1389284	19	118.3142	93.1856	3	1	1	22	7	WT_Dlg1_488_HRP_647_x63_07_12_larvae2_right2_2022_12_12__17_53_52.lsm	WT	2	5
320.10066	296.1553712	20	111.8797	95.4233	6	2	2	22	29	WT_Dlg1_488_HRP_647_x63_07_12_larvae2_right3_2022_12_12__17_55_36.lsm	WT	2	5
335.311812	271.1874712	17	116.7326	91.8021	5	2	1	23	39	WT_Dlg1_488_HRP_647_x63_07_12_larvae3_left1_2022_12_12__18_09_08.lsm	WT	3	5
329.980068	233.7815427	13	84.3014	74.9731	7	2	3	20	35	WT_Dlg1_488_HRP_647_x63_07_12_larvae3_right1_2022_12_12__18_04_02.lsm	WT	3	5
340.525944	260.0301141	15	105.3316	102.9075	4	1	2	23	60	WT_Dlg1_488_HRP_647_x63_07_12_larvae3_right2_2022_12_12__18_05_36.lsm	WT	3	5
264.352572	229.1338713	18	87.9498	84.9657	5	1	3	18	22	WT_Dlg1_488_HRP_647_x63_07_12_larvae3_right3_2022_12_12__18_07_19.lsm	WT	3	5
