# Supplementary material for: Rescuable sleep and synaptogenesis phenotypes in a Drosophila model of O-GlcNAc transferase intellectual disability
Source: eLife. 2024 Nov 13;13:e90376. doi: 10.7554/eLife.90376 (PMC11623933; doi:10.7554/eLife.90376)
Supplement: Figure 3—figure supplement 2—source data 1. [file elife-90376-fig3-figsupp2-data1.csv]

Name	Area	Perimiter	Boutons	Length	LongestBranch	Branches	Branching	Islands	QualityCheck	OriginalFilename	NewFilename	Genotype	Larvae
flatstack_r1.tif'	247.8911802	179.0882439	12	68.8083	68.8083	2	0	2	1	KM_elav_sxc_L9A7.tif	r1	elav_sxc	L9
flatstack_r10.tif'	122.5270974	118.9657066	8	50.2443	38.0293	3	1	1	1	KM_uas_ctrl_L5A3.tif	r10	uas_ctrl	L5
flatstack_r100.tif'	158.4111285	142.9612509	11	51.3125	51.3125	3	0	3	1	KM_uas_ctrl_L6A8.tif	r100	uas_ctrl	L6
flatstack_r101.tif'	248.1978814	223.0669157	15	73.7484	65.0915	8	2	4	1	KM_elav_sxc_L1A6.tif	r101	elav_sxc	L1
flatstack_r102.tif'	154.845728	118.7329363	9	49.6847	45.6737	3	1	1	1	KM_mhc_ctrl_L1A2.tif	r102	mhc_ctrl	L1
flatstack_r103.tif'	192.7999916	219.1475394	14	77.5823	58.2351	3	1	1	1	KM_elav_ctrl_L3A4.tif	r103	elav_ctrl	L3
flatstack_r104.tif'	163.5867099	136.8775358	7	37.537	37.537	3	0	3	1	KM_mhc_ctrl_L5A3.tif	r104	mhc_ctrl	L5
flatstack_r105.tif'	255.1369942	183.0599042	12	63.6897	47.6595	6	2	2	1	KM_elav_sxc_L1A2.tif	r105	elav_sxc	L1
flatstack_r106.tif'	197.3621707	148.1077112	9	52.8592	52.8592	2	0	2	1	KM_mhc_ctrl_L3A3.tif	r106	mhc_ctrl	L3
flatstack_r107.tif'	152.4687943	118.8985187	7	48.4125	46.8797	3	1	1	1	KM_elav_ctrl_L3A3.tif	r107	elav_ctrl	L3
flatstack_r108.tif'	161.4014644	132.6337474	9	43.7853	41.4553	5	1	3	1	KM_uas_ctrl_L6A7.tif	r108	uas_ctrl	L6
flatstack_r109.tif'	176.0081052	128.3132212	8	48.8262	48.1577	3	1	1	1	KM_mhc_sxc_L4A6.tif	r109	mhc_sxc	L4
flatstack_r11.tif'	286.1138073	277.8467831	15	115.2546	96.2736	8	3	2	1	KM_mhc_ctrl_L3A7.tif	r11	mhc_ctrl	L3
flatstack_r110.tif'	148.2133162	155.3763553	10	69.9841	69.9841	1	0	1	1	KM_elav_ctrl_L1A4.tif	r110	elav_ctrl	L1
flatstack_r111.tif'	204.9530234	172.0428202	11	60.9288	54.6214	6	2	2	1	KM_elav_sxc_L5A4.tif	r111	elav_sxc	L5
flatstack_r112.tif'	293.8963482	234.5197324	12	90.007	78.5417	9	3	3	1	KM_mhc_sxc_L2A6.tif	r112	mhc_sxc	L2
flatstack_r113.tif'	207.3682948	194.0328554	14	66.775	66.775	3	0	3	1	KM_mhc_sxc_L2A5.tif	r113	mhc_sxc	L2
flatstack_r114.tif'	236.9266152	180.6383413	13	66.8143	66.8143	1	0	1	1	KM_elav_sxc_L5A1.tif	r114	elav_sxc	L5
flatstack_r115.tif'	191.4581742	179.1703358	14	76.6657	74.1539	3	1	1	1	KM_elav_ctrl_L1A1.tif	r115	elav_ctrl	L1
flatstack_r116.tif'	167.9572008	169.87988	13	42.1296	42.1296	4	0	5	1	KM_mhc_ctrl_L2A2.tif	r116	mhc_ctrl	L2
flatstack_r117.tif'	143.1144101	149.192268	11	57.0766	42.8144	8	3	2	1	KM_uas_ctrl_L7A7.tif	r117	uas_ctrl	L7
flatstack_r118.tif'	210.2436178	129.2144945	5	53.9923	53.9923	1	0	1	1	KM_mhc_sxc_L3A8.tif	r118	mhc_sxc	L3
flatstack_r119.tif'	227.9172698	192.1698735	9	67.3254	61.5858	7	2	3	1	KM_mhc_sxc_L3A7.tif	r119	mhc_sxc	L3
flatstack_r12.tif'	151.1269769	117.0552157	6	50.0206	36.6448	3	1	1	1	KM_uas_ctrl_L5A4.tif	r12	uas_ctrl	L5
flatstack_r120.tif'	187.7777607	154.8551544	8	68.6379	57.9697	3	1	1	1	KM_mhc_sxc_L4A2.tif	r120	mhc_sxc	L4
flatstack_r121.tif'	165.3119037	129.2423247	7	50.6752	50.6752	2	0	2	1	KM_mhc_sxc_L4A5.tif	r121	mhc_sxc	L4
flatstack_r122.tif'	159.52292	115.200385	6	39.1705	34.9776	4	1	2	1	KM_mhc_ctrl_L4A1.tif	r122	mhc_ctrl	L4
flatstack_r123.tif'	240.0703017	191.5407283	10	66.9372	66.9372	3	0	3	1	KM_mhc_sxc_L4A4.tif	r123	mhc_sxc	L4
flatstack_r124.tif'	184.4807237	140.2431061	8	56.6107	56.6107	2	0	2	1	KM_elav_sxc_L9A1.tif	r124	elav_sxc	L9
flatstack_r125.tif'	186.2825928	119.5799478	8	47.6873	45.8776	3	1	1	1	KM_elav_sxc_L8A1.tif	r125	elav_sxc	L8
flatstack_r126.tif'	162.1298796	156.7853242	11	62.6329	61.5728	4	1	2	1	KM_mhc_ctrl_L1A3.tif	r126	mhc_ctrl	L1
flatstack_r127.tif'	209.8602414	237.7000414	19	80.8217	73.401	11	3	5	1	KM_uas_ctrl_L8A3.tif	r127	uas_ctrl	L8
flatstack_r128.tif'	127.7026788	126.5255785	8	43.3716	32.8042	6	2	2	1	KM_uas_ctrl_L8A5.tif	r128	uas_ctrl	L8
flatstack_r129.tif'	166.7303964	157.6323358	11	66.3277	59.0217	3	1	1	1	KM_elav_ctrl_L4A2.tif	r129	elav_ctrl	L4
flatstack_r13.tif'	116.8531267	107.597779	6	41.1031	39.064	4	1	2	1	KM_mhc_ctrl_L2A5.tif	r13	mhc_ctrl	L2
flatstack_r130.tif'	233.7445911	228.1529408	16	105.6547	74.2629	4	1	1	1	KM_uas_ctrl_L4A3.tif	r130	uas_ctrl	L4
flatstack_r131.tif'	269.2452457	230.1550735	13	74.3219	71.0269	6	1	4	1	KM_elav_sxc_L3A5.tif	r131	elav_sxc	L3
flatstack_r132.tif'	292.8995696	196.7034911	13	65.2445	64.576	5	1	3	1	KM_elav_sxc_L7A7.tif	r132	elav_sxc	L7
flatstack_r133.tif'	191.0747978	174.9462263	14	58.2385	58.2385	4	0	4	1	KM_uas_ctrl_L6A4.tif	r133	uas_ctrl	L6
flatstack_r134.tif'	105.5051853	91.07523978	6	38.3561	36.6275	3	1	1	1	KM_mhc_ctrl_L5A7.tif	r134	mhc_ctrl	L5
flatstack_r135.tif'	137.2104136	126.3667488	7	44.3367	33.9569	4	1	2	1	KM_mhc_sxc_L4A3.tif	r135	mhc_sxc	L4
flatstack_r136.tif'	380.3477264	279.1160219	9	87.7188	87.7188	5	0	5	1	KM_mhc_sxc_L1A2.tif	r136	mhc_sxc	L1
flatstack_r137.tif'	249.0413094	185.5717102	11	63.1776	46.4372	8	3	2	1	KM_elav_sxc_L5A6.tif	r137	elav_sxc	L5
flatstack_r138.tif'	240.9520674	172.1934986	10	60.9288	47.4162	6	2	2	1	KM_mhc_ctrl_L4A7.tif	r138	mhc_ctrl	L4
flatstack_r139.tif'	171.139225	150.1641056	11	61.0828	47.3745	5	2	1	1	KM_elav_ctrl_L5A5.tif	r139	elav_ctrl	L5
flatstack_r14.tif'	194.6018606	131.403287	6	48.0454	30.0294	5	2	1	1	KM_elav_sxc_L9A6.tif	r14	elav_sxc	L9
flatstack_r140.tif'	189.9246686	182.8881483	10	80.9062	80.5146	3	1	1	1	KM_mhc_sxc_L3A5.tif	r140	mhc_sxc	L3
flatstack_r141.tif'	212.5438762	204.94677	16	79.2913	56.2238	9	3	3	1	KM_elav_ctrl_L4A1.tif	r141	elav_ctrl	L4
flatstack_r142.tif'	268.4784929	228.4000359	17	82.1414	77.6773	5	1	3	1	KM_mhc_ctrl_L2A4.tif	r142	mhc_ctrl	L2
flatstack_r143.tif'	278.2545911	218.5706781	12	82.0545	69.448	5	1	3	1	KM_elav_sxc_L8A3.tif	r143	elav_sxc	L8
flatstack_r144.tif'	156.8009476	158.6415534	8	30.1023	30.1023	4	0	4	0	KM_mhc_sxc_L2A3.tif	r144	mhc_sxc	L2
flatstack_r145.tif'	263.992989	232.1538298	12	56.5377	41.906	8	2	4	1	KM_mhc_ctrl_L2A6.tif	r145	mhc_ctrl	L2
flatstack_r146.tif'	241.2587685	250.2230902	15	69.449	56.328	8	1	6	1	KM_elav_sxc_L1A7.tif	r146	elav_sxc	L1
flatstack_r147.tif'	199.6240915	155.4137353	10	59.0577	48.1322	6	2	2	1	KM_elav_sxc_L3A3.tif	r147	elav_sxc	L3
flatstack_r148.tif'	145.3763309	144.3735961	8	48.6942	46.1013	4	1	2	1	KM_mhc_sxc_L3A4.tif	r148	mhc_sxc	L3
flatstack_r149.tif'	277.1427996	213.6718921	11	90.9361	67.8015	7	3	1	1	KM_elav_ctrl_L2A5.tif	r149	elav_ctrl	L2
flatstack_r15.tif'	91.16690792	95.3943674	9	38.5831	30.9666	3	1	1	1	KM_uas_ctrl_L8A4.tif	r15	uas_ctrl	L8
flatstack_r150.tif'	236.6965894	135.0817418	6	50.5711	50.1795	3	1	1	1	KM_elav_sxc_L8A7.tif	r150	elav_sxc	L8
flatstack_r151.tif'	111.7542206	74.27917392	5	28.1779	28.1779	1	0	1	1	KM_elav_ctrl_L1A6.tif	r151	elav_ctrl	L1
flatstack_r152.tif'	158.7945049	151.0620026	11	63.0744	56.5238	3	1	1	1	KM_uas_ctrl_L6A1.tif	r152	uas_ctrl	L6
flatstack_r153.tif'	118.1949441	124.4711619	5	52.6251	52.6251	2	0	2	1	KM_elav_ctrl_L1A3.tif	r153	elav_ctrl	L1
flatstack_r154.tif'	265.0281053	173.9465584	12	69.222	63.2669	4	1	2	1	KM_elav_sxc_L7A6.tif	r154	elav_sxc	L7
flatstack_r155.tif'	145.9130578	100.1098699	5	27.9149	23.4312	5	1	3	1	KM_mhc_sxc_L1A6.tif	r155	mhc_sxc	L1
flatstack_r156.tif'	147.6382516	153.5066207	11	65.6338	59.3403	4	1	2	1	KM_elav_ctrl_L1A2.tif	r156	elav_ctrl	L1
flatstack_r157.tif'	205.6814386	203.2316694	15	87.8321	80.3836	3	1	1	1	KM_elav_ctrl_L2A3.tif	r157	elav_ctrl	L2
flatstack_r158.tif'	246.0126359	215.420177	11	58.5826	53.6261	6	1	4	1	KM_mhc_ctrl_L3A1.tif	r158	mhc_ctrl	L3
flatstack_r159.tif'	171.4075884	155.5236574	11	59.4944	53.545	6	2	2	1	KM_mhc_ctrl_L5A4.tif	r159	mhc_ctrl	L5
flatstack_r16.tif'	93.65885452	90.55264026	6	35.6797	35.0923	3	1	1	1	KM_uas_ctrl_L8A1.tif	r16	uas_ctrl	L8
flatstack_r160.tif'	127.3576401	127.292476	12	55.1393	47.1508	3	1	1	1	KM_elav_ctrl_L1A5.tif	r160	elav_ctrl	L1
flatstack_r161.tif'	168.8773042	92.8235247	4	24.8829	20.3181	4	1	2	1	KM_elav_sxc_L9A3.tif	r161	elav_sxc	L9
flatstack_r162.tif'	157.7593886	106.3279609	5	25.6546	25.6546	2	0	2	1	KM_mhc_ctrl_L2A7.tif	r162	mhc_ctrl	L2
flatstack_r163.tif'	247.0477522	228.3348258	17	97.1715	97.1715	2	0	2	1	KM_uas_ctrl_L4A1.tif	r163	uas_ctrl	L4
flatstack_r164.tif'	148.0983033	135.4292091	9	54.991	54.991	2	0	2	1	KM_mhc_ctrl_L1A7.tif	r164	mhc_ctrl	L1
flatstack_r165.tif'	433.5603708	310.0707022	14	112.3791	94.1198	13	4	5	1	KM_mhc_ctrl_L3A2.tif	r165	mhc_ctrl	L3
flatstack_r166.tif'	146.2964342	149.0646448	10	56.5238	54.991	4	1	2	1	KM_mhc_ctrl_L1A5.tif	r166	mhc_ctrl	L1
flatstack_r167.tif'	115.0895953	123.7796036	7	45.6041	41.1204	4	1	2	1	KM_elav_ctrl_L5A6.tif	r167	elav_ctrl	L5
flatstack_r168.tif'	211.4704222	189.9940072	18	66.1285	66.1285	4	0	4	1	KM_uas_ctrl_L6A6.tif	r168	uas_ctrl	L6
flatstack_r17.tif'	228.1472956	212.2609454	16	84.1608	84.1608	3	0	3	1	KM_uas_ctrl_L5A6.tif	r17	uas_ctrl	L5
flatstack_r18.tif'	100.4062792	92.19775583	6	35.828	30.3653	3	1	1	1	KM_mhc_sxc_L4A7.tif	r18	mhc_sxc	L4
flatstack_r19.tif'	250.1147634	274.6414409	18	74.7356	67.74	7	1	5	1	KM_mhc_sxc_L2A4.tif	r19	mhc_sxc	L2
flatstack_r2.tif'	203.8412319	227.168177	15	75.4492	75.4492	4	0	4	1	KM_elav_ctrl_L3A8.tif	r2	elav_ctrl	L3
flatstack_r20.tif'	162.2065548	154.1948026	11	54.4036	54.4036	2	0	2	1	KM_elav_sxc_L4A1.tif	r20	elav_sxc	L4
flatstack_r21.tif'	102.7832128	108.9904453	6	29.0619	29.0619	3	0	3	1	KM_mhc_sxc_L4A1.tif	r21	mhc_sxc	L4
flatstack_r22.tif'	240.568691	228.5363896	11	93.0203	83.7145	7	2	3	1	KM_mhc_sxc_L3A3.tif	r22	mhc_sxc	L3
flatstack_r23.tif'	193.9117831	160.8961353	9	72.4277	60.9485	3	1	1	1	KM_elav_ctrl_L4A6.tif	r23	elav_ctrl	L4
flatstack_r24.tif'	275.9543327	246.8873278	17	90.5838	89.2132	6	1	4	1	KM_mhc_ctrl_L3A5.tif	r24	mhc_ctrl	L3
flatstack_r25.tif'	151.5103533	140.4691237	12	54.5739	51.5419	4	1	2	1	KM_elav_ctrl_L5A4.tif	r25	elav_ctrl	L5
flatstack_r26.tif'	220.019716	201.9517223	14	68.8477	67.9023	5	1	3	1	KM_elav_sxc_L1A4.tif	r26	elav_sxc	L1
flatstack_r27.tif'	234.818045	162.6247413	11	63.4324	63.4324	2	0	2	1	KM_mhc_ctrl_L5A6.tif	r27	mhc_ctrl	L5
flatstack_r28.tif'	156.1108701	144.6932333	12	54.4511	39.6629	5	2	1	1	KM_uas_ctrl_L5A1.tif	r28	uas_ctrl	L5
flatstack_r29.tif'	194.1801466	166.1409901	11	61.6227	59.4214	6	2	2	1	KM_uas_ctrl_L4A2.tif	r29	uas_ctrl	L4
flatstack_r3.tif'	314.6753491	205.0729946	12	80.0999	80.0999	2	0	2	1	KM_elav_sxc_L8A5.tif	r3	elav_sxc	L8
flatstack_r30.tif'	210.9720329	145.3977177	7	51.0275	48.3535	4	1	2	1	KM_mhc_ctrl_L4A6.tif	r30	mhc_ctrl	L4
flatstack_r31.tif'	116.6231009	94.17683326	6	34.5745	33.3186	3	1	1	1	KM_uas_ctrl_L7A3.tif	r31	uas_ctrl	L7
flatstack_r32.tif'	123.6772266	110.8649549	5	50.3614	50.0845	3	1	1	1	KM_mhc_ctrl_L2A8.tif	r32	mhc_ctrl	L2
flatstack_r33.tif'	157.4910251	120.0305845	8	41.0777	36.1884	4	1	2	1	KM_uas_ctrl_L5A8.tif	r33	uas_ctrl	L5
flatstack_r34.tif'	205.6814386	165.4677121	6	66.4621	66.4621	2	0	2	1	KM_mhc_sxc_L3A6.tif	r34	mhc_sxc	L3
flatstack_r35.tif'	271.3538159	267.1928897	15	96.0907	94.5915	6	1	5	1	KM_elav_sxc_L3A4.tif	r35	elav_sxc	L3
flatstack_r36.tif'	146.0280708	122.6652388	8	49.9837	37.2346	5	2	1	1	KM_uas_ctrl_L7A4.tif	r36	uas_ctrl	L7
flatstack_r37.tif'	108.0354695	82.03245836	6	30.1301	30.1301	1	0	1	1	KM_uas_ctrl_L4A5.tif	r37	uas_ctrl	L4
flatstack_r38.tif'	132.686572	97.10329454	5	23.1879	23.1879	3	0	3	1	KM_mhc_ctrl_L4A8.tif	r38	mhc_ctrl	L4
flatstack_r39.tif'	142.9227219	146.2087478	8	42.8989	38.2055	4	1	2	1	KM_mhc_sxc_L5A2.tif	r39	mhc_sxc	L5
flatstack_r4.tif'	199.4324033	142.9137418	7	50.3254	40.3453	6	2	2	1	KM_mhc_ctrl_L4A4.tif	r4	mhc_ctrl	L4
flatstack_r40.tif'	255.9804223	209.092164	13	87.6272	71.2448	5	2	1	1	KM_elav_sxc_L1A1.tif	r40	elav_sxc	L1
flatstack_r41.tif'	171.2925755	133.6137363	6	44.8094	41.7438	4	1	2	1	KM_mhc_ctrl_L5A1.tif	r41	mhc_ctrl	L5
flatstack_r42.tif'	197.3621707	185.2309956	13	71.7314	71.7314	2	0	2	1	KM_mhc_ctrl_L1A1.tif	r42	mhc_ctrl	L1
flatstack_r43.tif'	228.3389838	179.6026921	12	70.3214	64.6293	5	1	3	1	KM_mhc_ctrl_L4A5.tif	r43	mhc_ctrl	L4
flatstack_r44.tif'	184.7107495	189.035675	16	81.6615	76.9484	4	1	2	1	KM_elav_ctrl_L4A3.tif	r44	elav_ctrl	L4
flatstack_r45.tif'	242.2938848	176.6796072	9	67.0125	66.2293	4	1	2	1	KM_elav_sxc_L8A2.tif	r45	elav_sxc	L8
flatstack_r46.tif'	213.4639795	156.2641232	9	59.7262	49.5978	3	1	1	1	KM_elav_sxc_L3A6.tif	r46	elav_sxc	L3
flatstack_r47.tif'	187.7010854	178.609777	14	68.1873	66.8503	5	1	3	1	KM_elav_ctrl_L4A4.tif	r47	elav_ctrl	L4
flatstack_r48.tif'	215.7642379	201.714177	11	64.5818	60.3275	8	2	4	1	KM_elav_sxc_L3A1.tif	r48	elav_sxc	L3
flatstack_r49.tif'	151.3570027	133.4352277	8	51.3437	51.3437	2	0	2	1	KM_uas_ctrl_L4A4.tif	r49	uas_ctrl	L4
flatstack_r5.tif'	253.9485274	220.9270308	13	74.8584	74.8584	4	0	4	1	KM_uas_ctrl_L3A1.tif	r5	uas_ctrl	L3
flatstack_r50.tif'	237.3099916	163.237584	8	51.8779	50.5409	5	1	3	1	KM_mhc_ctrl_L4A2.tif	r50	mhc_ctrl	L4
flatstack_r51.tif'	125.2490699	108.9477112	7	45.975	42.8758	3	1	1	1	KM_uas_ctrl_L7A5.tif	r51	uas_ctrl	L7
flatstack_r52.tif'	126.4758744	109.6589483	7	38.2414	30.1105	4	1	2	1	KM_mhc_sxc_L1A1.tif	r52	mhc_sxc	L1
flatstack_r53.tif'	224.8885962	219.8343227	16	91.2442	88.1311	6	2	2	1	KM_elav_ctrl_L3A5.tif	r53	elav_ctrl	L3
flatstack_r54.tif'	200.3525066	212.3891478	11	84.492	62.9041	5	2	1	1	KM_elav_ctrl_L2A4.tif	r54	elav_ctrl	L2
flatstack_r55.tif'	156.3025583	113.6930217	8	47.7521	47.7521	1	0	1	1	KM_elav_ctrl_L4A7.tif	r55	elav_ctrl	L4
flatstack_r56.tif'	164.6218262	176.566888	13	71.9642	71.5726	4	1	2	1	KM_elav_ctrl_L3A7.tif	r56	elav_ctrl	L3
flatstack_r57.tif'	236.6199141	201.8240991	12	80.4786	80.4786	2	0	2	1	KM_elav_sxc_L9A2.tif	r57	elav_sxc	L9
flatstack_r58.tif'	291.5577522	209.3364619	10	76.1062	71.7707	4	1	2	1	KM_mhc_ctrl_L3A6.tif	r58	mhc_ctrl	L3
flatstack_r59.tif'	97.79931964	96.52980962	9	31.0616	26.6926	3	1	2	1	KM_uas_ctrl_L8A2.tif	r59	uas_ctrl	L8
flatstack_r6.tif'	220.019716	200.0201539	12	80.9849	80.9849	2	0	2	1	KM_elav_ctrl_L2A2.tif	r6	elav_ctrl	L2
flatstack_r60.tif'	227.3038676	161.8808991	9	52.1965	50.9742	5	1	3	1	KM_elav_sxc_L9A4.tif	r60	elav_sxc	L9
flatstack_r61.tif'	222.4733249	123.3649483	7	45.5787	43.5396	3	1	1	1	KM_elav_sxc_L7A5.tif	r61	elav_sxc	L7
flatstack_r62.tif'	174.5512749	163.8388991	11	73.4739	58.1934	3	1	1	1	KM_elav_ctrl_L3A2.tif	r62	elav_ctrl	L3
flatstack_r63.tif'	141.0825152	155.3465474	10	61.0296	61.0296	2	0	2	1	KM_elav_ctrl_L5A2.tif	r63	elav_ctrl	L5
flatstack_r64.tif'	225.8086996	191.3391645	9	47.4834	43.9787	7	1	5	1	KM_mhc_sxc_L1A3.tif	r64	mhc_sxc	L1
flatstack_r65.tif'	351.9778728	323.8554178	15	119.4951	116.2197	7	1	5	1	KM_mhc_sxc_L2A1.tif	r65	mhc_sxc	L2
flatstack_r66.tif'	253.2201122	161.8218624	10	65.3256	56.1821	5	2	1	1	KM_mhc_ctrl_L2A1.tif	r66	mhc_ctrl	L2
flatstack_r67.tif'	258.8174076	314.8207876	17	82.8363	82.8363	10	0	11	1	KM_mhc_sxc_L3A2.tif	r67	mhc_sxc	L3
flatstack_r68.tif'	281.35994	282.4815922	18	81.4983	71.2611	11	2	7	1	KM_elav_sxc_L2A4.tif	r68	elav_sxc	L2
flatstack_r69.tif'	164.9285273	183.8906132	14	65.723	54.764	10	4	2	1	KM_elav_ctrl_L5A1.tif	r69	elav_ctrl	L5
flatstack_r7.tif'	157.2993369	126.8696694	7	46.9632	44.7619	4	1	2	1	KM_uas_ctrl_L6A3.tif	r7	uas_ctrl	L6
flatstack_r70.tif'	222.8183637	146.7265725	6	37.0897	37.0897	3	0	3	1	KM_mhc_sxc_L1A4.tif	r70	mhc_sxc	L1
flatstack_r71.tif'	240.4920157	151.5174142	8	55.6619	42.9128	6	2	2	1	KM_mhc_ctrl_L5A2.tif	r71	mhc_ctrl	L5
flatstack_r72.tif'	167.4204739	146.9281363	11	57.6175	53.2345	4	1	2	1	KM_uas_ctrl_L3A5.tif	r72	uas_ctrl	L3
flatstack_r73.tif'	218.6395609	195.0027153	15	68.9787	53.1026	4	1	2	1	KM_mhc_sxc_L5A1.tif	r73	mhc_sxc	L5
flatstack_r74.tif'	139.2806461	120.7187664	9	40.6779	40.6779	3	0	3	1	KM_uas_ctrl_L7A2.tif	r74	uas_ctrl	L7
flatstack_r75.tif'	289.6792078	176.7467951	9	69.9913	64.386	3	1	1	1	KM_elav_sxc_L7A2.tif	r75	elav_sxc	L7
flatstack_r76.tif'	382.6479848	389.021246	21	132.3809	132.3809	6	0	6	1	KM_elav_sxc_L4A6.tif	r76	elav_sxc	L4
flatstack_r77.tif'	341.0516454	331.4906289	22	128.6722	121.6292	6	1	4	1	KM_elav_ctrl_L4A5.tif	r77	elav_ctrl	L4
flatstack_r78.tif'	195.6369769	179.7092378	13	71.6642	68.5847	4	1	2	1	KM_uas_ctrl_L5A2.tif	r78	uas_ctrl	L5
flatstack_r79.tif'	184.4040484	133.867584	8	47.5866	47.5866	1	0	1	1	KM_elav_sxc_L8A6.tif	r79	elav_sxc	L8
flatstack_r8.tif'	118.5016452	119.8832825	9	49.0138	49.0138	1	0	1	1	KM_mhc_sxc_L2A2.tif	r8	mhc_sxc	L2
flatstack_r80.tif'	222.2432991	218.9364258	14	83.1132	83.1132	3	0	3	1	KM_elav_sxc_L3A2.tif	r80	elav_sxc	L3
flatstack_r81.tif'	141.0825152	111.5449855	6	45.1732	43.6068	3	1	1	1	KM_mhc_ctrl_L5A5.tif	r81	mhc_ctrl	L5
flatstack_r82.tif'	234.7413697	200.8129037	13	82.5388	82.5388	3	0	3	1	KM_mhc_ctrl_L2A3.tif	r82	mhc_ctrl	L2
flatstack_r83.tif'	169.4523688	184.5773966	12	80.2041	80.2041	2	0	2	1	KM_elav_ctrl_L3A1.tif	r83	elav_ctrl	L3
flatstack_r84.tif'	232.5177866	148.3846142	10	62.6099	49.1923	7	3	1	1	KM_elav_sxc_L7A4.tif	r84	elav_sxc	L7
flatstack_r85.tif'	159.9829717	129.2946086	8	52.1629	39.7383	3	1	1	1	KM_uas_ctrl_L5A7.tif	r85	uas_ctrl	L5
flatstack_r86.tif'	268.785194	196.2725333	15	88.8183	63.5159	7	3	1	1	KM_uas_ctrl_L5A5.tif	r86	uas_ctrl	L5
flatstack_r87.tif'	159.4079071	109.3820453	7	28.1721	28.1721	3	0	3	1	KM_mhc_sxc_L5A4.tif	r87	mhc_sxc	L5
flatstack_r88.tif'	253.1817746	196.6478308	8	73.5435	68.1758	4	1	2	1	KM_mhc_sxc_L3A1.tif	r88	mhc_sxc	L3
flatstack_r89.tif'	231.5593456	208.2960378	14	72.6907	72.6907	3	0	3	1	KM_elav_sxc_L5A5.tif	r89	elav_sxc	L5
flatstack_r9.tif'	132.9932732	99.7216463	5	33.3498	33.3498	2	0	2	1	KM_mhc_ctrl_L3A4.tif	r9	mhc_ctrl	L3
flatstack_r90.tif'	268.900207	202.77428	11	76.7828	76.7828	3	0	3	1	KM_elav_sxc_L9A5.tif	r90	elav_sxc	L9
flatstack_r91.tif'	134.6417917	132.3208629	12	46.4905	41.9592	4	1	2	1	KM_elav_ctrl_L5A3.tif	r91	elav_ctrl	L5
flatstack_r92.tif'	164.5834885	173.209469	11	44.8487	43.039	5	1	4	0	KM_mhc_sxc_L1A5.tif	r92	mhc_sxc	L1
flatstack_r93.tif'	200.5441948	154.2470866	9	63.3062	50.5908	5	2	1	1	KM_uas_ctrl_L6A5.tif	r93	uas_ctrl	L6
flatstack_r94.tif'	181.1070114	135.4570393	7	51.9786	47.7857	4	1	2	1	KM_mhc_ctrl_L1A4.tif	r94	mhc_ctrl	L1
flatstack_r95.tif'	190.4997332	137.6525845	10	53.559	46.9214	4	1	2	1	KM_uas_ctrl_L6A2.tif	r95	uas_ctrl	L6
flatstack_r96.tif'	173.2861328	100.6555247	5	39.6908	30.4128	3	1	1	1	KM_mhc_ctrl_L4A3.tif	r96	mhc_ctrl	L4
flatstack_r97.tif'	313.4485446	170.2830077	8	68.5093	51.7017	7	3	1	1	KM_elav_sxc_L7A3.tif	r97	elav_sxc	L7
flatstack_r98.tif'	165.3502413	133.5710021	11	55.6758	54.6157	5	2	1	1	KM_uas_ctrl_L7A1.tif	r98	uas_ctrl	L7
flatstack_r99.tif'	329.7803793	223.2583505	11	84.6081	66.7879	6	2	2	1	KM_elav_sxc_L8A4.tif	r99	elav_sxc	L8
