# Supplementary material for: Rescuable sleep and synaptogenesis phenotypes in a Drosophila model of O-GlcNAc transferase intellectual disability
Source: eLife. 2024 Nov 13;13:e90376. doi: 10.7554/eLife.90376 (PMC11623933; doi:10.7554/eLife.90376)
Supplement: Figure 4—source data 1. [file elife-90376-fig4-data1.csv]

Experiment	Group	Larvae	Genotype	Treatment	Image	Area	Perimiter	Boutons	Length	Longest Branch	Branches	Branching Points	Islands	Quality
2	1	3	w1118	PBS	'flatstack_w1118_PBS_E2G1_DLG1_488_HRP_647_63x_larvae3_left1_2021_10_19__17_13_38.tif'	338.487336	415.0906712	20	155.4692	146.865	6	1	4	1
2	1	3	w1118	PBS	'flatstack_w1118_PBS_E2G1_DLG1_488_HRP_647_63x_larvae3_left2_2021_10_19__17_15_41.tif'	303.203736	274.214757	18	120.8847	105.9925	3	1	1	1
2	1	3	w1118	PBS	'flatstack_w1118_PBS_E2G1_DLG1_488_HRP_647_63x_larvae3_left3_2021_10_19__17_17_57.tif'	253.767492	223.705857	15	87.1918	78.2255	7	2	3	1
2	1	3	w1118	PBS	'flatstack_w1118_PBS_E2G1_DLG1_488_HRP_647_63x_larvae3_right1_2021_10_19__17_04_30.tif'	188.845668	283.1882855	12	90.2321	90.2321	2	0	2	1
2	1	3	w1118	PBS	'flatstack_w1118_PBS_E2G1_DLG1_488_HRP_647_63x_larvae3_right3_2021_10_19__17_10_37.tif'	269.841132	248.7581856	15	100.384	100.384	2	0	2	1
2	3	1	w1118	PBS	'flatstack_w1118_PBS_E2G3_DLG1_488_HRP_647_63x_larvae1_left1_2021_10_19__17_33_18.tif'	356.129136	334.1474711	23	157.7578	157.7578	2	0	2	1
2	3	1	w1118	PBS	'flatstack_w1118_PBS_E2G3_DLG1_488_HRP_647_63x_larvae1_left2_2021_10_19__17_36_44.tif'	325.432404	304.9497998	19	135.7983	135.7983	3	0	3	1
2	3	1	w1118	PBS	'flatstack_w1118_PBS_E2G3_DLG1_488_HRP_647_63x_larvae1_right1_2021_10_19__17_24_31.tif'	248.278932	286.1359712	19	98.52	90.3598	4	1	2	1
2	3	1	w1118	PBS	'flatstack_w1118_PBS_E2G3_DLG1_488_HRP_647_63x_larvae1_right2_2021_10_19__17_26_54.tif'	315.278568	285.5429713	19	126.2225	103.7078	5	2	1	1
2	3	1	w1118	PBS	'flatstack_w1118_PBS_E2G3_DLG1_488_HRP_647_63x_larvae1_right3_2021_10_19__17_29_23.tif'	363.538692	311.8162712	23	134.2633	109.9525	5	1	3	1
2	3	2	w1118	PBS	'flatstack_w1118_PBS_E2G3_DLG1_488_HRP_647_63x_larvae2_left1_2021_10_19__17_46_58.tif'	336.252708	281.0723998	21	124.2216	104.575	6	2	2	1
2	3	2	w1118	PBS	'flatstack_w1118_PBS_E2G3_DLG1_488_HRP_647_63x_larvae2_right1_2021_10_19__17_39_40.tif'	313.23996	258.354857	21	113.7965	80.1317	5	2	1	1
2	3	2	w1118	PBS	'flatstack_w1118_PBS_E2G3_DLG1_488_HRP_647_63x_larvae2_right2_2021_10_19__17_41_54.tif'	355.58028	238.4985713	14	88.5098	77.6936	6	2	2	1
2	3	2	w1118	PBS	'flatstack_w1118_PBS_E2G3_DLG1_488_HRP_647_63x_larvae2_right3_2021_10_19__17_44_22.tif'	339.232212	322.6688855	24	140.1048	137.8307	4	1	2	1
2	3	3	w1118	PBS	'flatstack_w1118_PBS_E2G3_DLG1_488_HRP_647_63x_larvae3_left1_2021_10_19__17_58_11.tif'	344.524752	329.8318569	21	133.9702	124.4099	6	1	4	1
2	3	3	w1118	PBS	'flatstack_w1118_PBS_E2G3_DLG1_488_HRP_647_63x_larvae3_right1_2021_10_19__17_50_08.tif'	312.84792	258.7522712	20	117.2096	89.1509	5	2	1	1
2	3	3	w1118	PBS	'flatstack_w1118_PBS_E2G3_DLG1_488_HRP_647_63x_larvae3_right2_2021_10_19__17_52_28.tif'	260.667396	193.5171856	14	81.2857	70.3734	6	2	2	1
2	3	3	w1118	PBS	'flatstack_w1118_PBS_E2G3_DLG1_488_HRP_647_63x_larvae3_right3_2021_10_19__17_55_07.tif'	311.985432	219.3265427	16	94.0926	94.0926	1	0	1	1
1	1	2	w1118	PBS	'flatstack_w1118_PBS_G1_DLG1_488_HRP_647_63x_larvae2_left1_2021_09_21__13_18_20.tif'	351.189432	260.474157	14	105.1302	99.4561	5	1	3	1
1	1	2	w1118	PBS	'flatstack_w1118_PBS_G1_DLG1_488_HRP_647_63x_larvae2_left2_2021_09_21__13_22_04.tif'	335.939076	297.9781713	18	121.6297	117.7575	5	1	3	1
1	1	2	w1118	PBS	'flatstack_w1118_PBS_G1_DLG1_488_HRP_647_63x_larvae2_left3_2021_09_21__13_24_38.tif'	440.966592	346.0411283	22	123.8184	113.0021	7	2	3	1
1	1	2	w1118	PBS	'flatstack_w1118_PBS_G1_DLG1_488_HRP_647_63x_larvae2_right1_2021_09_21__13_13_26.tif'	394.78428	338.5239569	22	148.5708	125.5043	7	3	1	1
1	1	2	w1118	PBS	'flatstack_w1118_PBS_G1_DLG1_488_HRP_647_63x_larvae2_right2_2021_09_21__13_15_41.tif'	277.329096	207.2694427	14	82.3519	78.8418	4	1	2	1
1	1	3	w1118	PBS	'flatstack_w1118_PBS_G1_DLG1_488_HRP_647_63x_larvae3_left1_2021_09_21__13_40_08.tif'	267.410484	285.302757	18	126.4521	126.4521	2	0	2	1
1	1	3	w1118	PBS	'flatstack_w1118_PBS_G1_DLG1_488_HRP_647_63x_larvae3_left2_2021_09_21__13_42_36.tif'	372.516408	337.0064855	18	146.1103	128.0759	4	1	2	1
1	1	3	w1118	PBS	'flatstack_w1118_PBS_G1_DLG1_488_HRP_647_63x_larvae3_left3_2021_09_21__13_44_52.tif'	272.4678	216.0411427	15	97.1903	97.1903	1	0	1	1
1	1	3	w1118	PBS	'flatstack_w1118_PBS_G1_DLG1_488_HRP_647_63x_larvae3_right1_2021_09_21__13_27_39.tif'	275.721732	220.814457	15	94.4746	74.3358	3	1	1	1
1	1	3	w1118	PBS	'flatstack_w1118_PBS_G1_DLG1_488_HRP_647_63x_larvae3_right2_2021_09_21__13_30_53.tif'	381.180492	382.766214	27	158.8002	132.2319	7	2	3	1
1	2	2	w1118	PBS	'flatstack_w1118_PBS_G2_DLG1_488_HRP_647_63x_larvae2_left1_2021_09_21__14_11_16.tif'	348.797988	295.4477998	18	125.0767	125.0767	3	0	3	1
1	2	2	w1118	PBS	'flatstack_w1118_PBS_G2_DLG1_488_HRP_647_63x_larvae2_left2_2021_09_21__14_14_33.tif'	381.964572	358.293814	23	149.8116	120.5766	4	1	2	1
1	2	2	w1118	PBS	'flatstack_w1118_PBS_G2_DLG1_488_HRP_647_63x_larvae2_right1_2021_09_21__14_00_54.tif'	376.55442	291.7712284	15	104.3838	76.3731	5	2	1	1
1	2	2	w1118	PBS	'flatstack_w1118_PBS_G2_DLG1_488_HRP_647_63x_larvae2_right2_2021_09_21__14_03_31.tif'	350.640576	309.4087141	17	122.8215	122.8215	3	0	3	1
1	2	2	w1118	PBS	'flatstack_w1118_PBS_G2_DLG1_488_HRP_647_63x_larvae2_right3_2021_09_21__14_08_07.tif'	305.7912	344.0810283	26	138.9765	135.2684	7	2	3	1
1	2	3	w1118	PBS	'flatstack_w1118_PBS_G2_DLG1_488_HRP_647_63x_larvae3_left2_2021_09_21__14_27_02.tif'	280.3086	261.1982141	18	110.8921	105.3879	4	1	2	1
1	2	3	w1118	PBS	'flatstack_w1118_PBS_G2_DLG1_488_HRP_647_63x_larvae3_left3_2021_09_21__14_29_31.tif'	330.215292	321.4794712	22	126.3302	116.9961	5	1	3	1
1	2	3	w1118	PBS	'flatstack_w1118_PBS_G2_DLG1_488_HRP_647_63x_larvae3_right2_2021_09_21__14_19_37.tif'	302.694084	274.274457	18	117.6978	105.8154	4	1	2	1
1	2	4	w1118	PBS	'flatstack_w1118_PBS_G2_DLG1_488_HRP_647_63x_larvae4_left1_2021_09_21__14_37_37.tif'	205.781796	193.116357	13	80.2171	80.2171	1	0	1	1
1	2	4	w1118	PBS	'flatstack_w1118_PBS_G2_DLG1_488_HRP_647_63x_larvae4_right1_2021_09_21__14_32_12.tif'	253.924308	298.2809141	17	124.1653	88.866	5	2	1	1
1	2	4	w1118	PBS	'flatstack_w1118_PBS_G2_DLG1_488_HRP_647_63x_larvae4_right2_2021_09_21__14_34_56.tif'	351.26784	304.4363998	19	126.4171	108.8126	5	2	1	1
1	3	1	w1118	PBS	'flatstack_w1118_PBS_G3_DLG1_488_HRP_647_63x_larvae1_left1_2021_08_24__14_29_08.tif'	358.52058	238.7902427	16	100.104	100.104	2	0	2	1
1	3	1	w1118	PBS	'flatstack_w1118_PBS_G3_DLG1_488_HRP_647_63x_larvae1_left2_2021_08_24__14_31_48.tif'	368.596008	298.925957	20	126.9558	126.9558	2	0	2	1
1	3	1	w1118	PBS	'flatstack_w1118_PBS_G3_DLG1_488_HRP_647_63x_larvae1_right3_2021_09_21__12_48_55.tif'	337.232808	325.5801855	18	123.912	123.912	1	0	1	1
1	3	2	w1118	PBS	'flatstack_w1118_PBS_G3_DLG1_488_HRP_647_63x_larvae2_left1_2021_08_24__14_11_13.tif'	327.74544	280.1513427	20	109.4124	100.7261	4	1	2	1
1	3	2	w1118	PBS	'flatstack_w1118_PBS_G3_DLG1_488_HRP_647_63x_larvae2_left2_2021_08_24__14_13_57.tif'	303.478164	282.3317569	20	109.3609	103.5709	5	1	3	1
1	3	2	w1118	PBS	'flatstack_w1118_PBS_G3_DLG1_488_HRP_647_63x_larvae2_left3_2021_08_24__14_16_56.tif'	378.279396	292.806857	21	122.8963	119.6463	4	1	2	1
1	3	2	w1118	PBS	'flatstack_w1118_PBS_G3_DLG1_488_HRP_647_63x_larvae2_right1_2021_08_24__14_20_50.tif'	275.60412	308.5507713	18	111.2973	111.2973	3	0	3	1
1	1	1	C941Y	PBS	'flatstack_C941Y_PBS_G1_DLG1_488_HRP_647_63x_larvae1_right1_2021_08_24__14_38_49.tif'	214.171452	235.822657	13	84.2557	84.2557	2	0	2	1
1	1	1	C941Y	PBS	'flatstack_C941Y_PBS_G1_DLG1_488_HRP_647_63x_larvae1_right2_2021_08_24__14_41_31.tif'	217.739016	201.8695713	12	69.9915	59.7751	4	1	2	1
1	1	1	C941Y	PBS	'flatstack_C941Y_PBS_G1_DLG1_488_HRP_647_63x_larvae1_right3_2021_08_24__14_44_08.tif'	262.549188	309.7518427	19	130.2504	121.7423	4	1	2	1
1	1	2	C941Y	PBS	'flatstack_C941Y_PBS_G1_DLG1_488_HRP_647_63x_larvae2_left2_2021_09_17__10_30_28.tif'	275.486508	235.8761142	11	97.5732	97.5732	1	0	1	1
1	1	2	C941Y	PBS	'flatstack_C941Y_PBS_G1_DLG1_488_HRP_647_63x_larvae2_left2_2021_09_17__10_33_19.tif'	345.740076	274.9058427	16	123.7621	123.7621	1	0	1	1
1	1	2	C941Y	PBS	'flatstack_C941Y_PBS_G1_DLG1_488_HRP_647_63x_larvae2_right1_2021_08_24__14_52_32.tif'	305.98722	276.6669427	18	102.3077	102.3077	3	0	3	1
1	1	2	C941Y	PBS	'flatstack_C941Y_PBS_G1_DLG1_488_HRP_647_63x_larvae2_right2_2021_08_24__14_54_31.tif'	328.255092	263.6270855	18	112.3567	79.2577	5	2	1	1
1	1	3	C941Y	PBS	'flatstack_C941Y_PBS_G1_DLG1_488_HRP_647_63x_larvae3_left1_2021_09_17__10_42_12.tif'	251.49366	190.581157	14	76.344	76.344	2	0	2	1
1	1	3	C941Y	PBS	'flatstack_C941Y_PBS_G1_DLG1_488_HRP_647_63x_larvae3_left2_2021_09_17__10_44_42.tif'	326.96136	274.4981856	19	108.2137	106.1857	5	1	3	1
1	1	3	C941Y	PBS	'flatstack_C941Y_PBS_G1_DLG1_488_HRP_647_63x_larvae3_left3_2021_09_17__10_47_02.tif'	265.175856	213.0289284	15	89.1718	85.3957	5	1	3	1
1	1	3	C941Y	PBS	'flatstack_C941Y_PBS_G1_DLG1_488_HRP_647_63x_larvae3_right2_2021_09_17__10_39_37.tif'	356.599584	265.878857	15	120.9692	88.5064	7	3	1	1
1	2	1	C941Y	PBS	'flatstack_C941Y_PBS_G2_DLG1_488_HRP_647_63x_larvae1_left1_2021_09_17__10_59_55.tif'	251.29764	188.6676856	10	79.827	71.5988	3	1	1	1
1	2	1	C941Y	PBS	'flatstack_C941Y_PBS_G2_DLG1_488_HRP_647_63x_larvae1_left2_2021_09_17__11_02_24.tif'	253.806696	211.1415999	14	91.7623	82.7479	4	1	2	1
1	2	1	C941Y	PBS	'flatstack_C941Y_PBS_G2_DLG1_488_HRP_647_63x_larvae1_right1_2021_09_17__10_53_07.tif'	275.094468	264.9427284	15	115.8984	115.8984	1	0	1	1
1	2	1	C941Y	PBS	'flatstack_C941Y_PBS_G2_DLG1_488_HRP_647_63x_larvae1_right2_2021_09_17__10_55_18.tif'	358.873416	265.0504713	16	111.6642	71.8812	5	2	1	1
1	2	2	C941Y	PBS	'flatstack_C941Y_PBS_G2_DLG1_488_HRP_647_63x_larvae2_left1_2021_09_17__11_12_10.tif'	342.564552	317.8324569	19	134.275	119.8748	4	1	2	1
1	2	2	C941Y	PBS	'flatstack_C941Y_PBS_G2_DLG1_488_HRP_647_63x_larvae2_left2_2021_09_17__11_14_34.tif'	345.661668	336.1081569	21	141.5903	138.3743	6	2	2	1
1	2	2	C941Y	PBS	'flatstack_C941Y_PBS_G2_DLG1_488_HRP_647_63x_larvae2_left3_2021_09_17__11_16_49.tif'	206.879508	170.168257	9	59.0933	59.0933	3	0	3	1
1	2	2	C941Y	PBS	'flatstack_C941Y_PBS_G2_DLG1_488_HRP_647_63x_larvae2_right2_2021_09_17__11_07_41.tif'	293.83398	208.9446999	12	91.7235	80.0133	3	1	1	1
1	2	3	C941Y	PBS	'flatstack_C941Y_PBS_G2_DLG1_488_HRP_647_63x_larvae3_left1_2021_09_17__11_24_50.tif'	228.16728	193.036757	14	70.4132	49.9348	6	2	2	1
1	2	3	C941Y	PBS	'flatstack_C941Y_PBS_G2_DLG1_488_HRP_647_63x_larvae3_left2_2021_09_17__11_27_35.tif'	394.353036	283.639157	20	101.4759	101.4759	4	0	4	1
1	2	3	C941Y	PBS	'flatstack_C941Y_PBS_G2_DLG1_488_HRP_647_63x_larvae3_left3_2021_09_17__11_29_23.tif'	293.520348	223.882957	12	98.1769	87.6067	6	2	2	1
1	2	3	C941Y	PBS	'flatstack_C941Y_PBS_G2_DLG1_488_HRP_647_63x_larvae3_right1_2021_09_17__11_19_52.tif'	316.611504	271.3796427	17	105.6188	85.1885	4	1	2	1
1	2	3	C941Y	PBS	'flatstack_C941Y_PBS_G2_DLG1_488_HRP_647_63x_larvae3_right2_2021_09_17__11_22_21.tif'	279.289296	249.6346141	15	103.9621	82.7678	7	2	3	1
1	3	1	C941Y	PBS	'flatstack_C941Y_PBS_G3_DLG1_488_HRP_647_63x_larvae1_left1_2021_09_17__11_41_09.tif'	271.997352	218.1735141	13	87.6756	83.3876	4	1	2	1
1	3	1	C941Y	PBS	'flatstack_C941Y_PBS_G3_DLG1_488_HRP_647_63x_larvae1_left-1_2021_09_17__11_44_11.tif'	214.602696	188.5050713	10	71.6658	71.6658	2	0	2	1
1	3	1	C941Y	PBS	'flatstack_C941Y_PBS_G3_DLG1_488_HRP_647_63x_larvae1_right2_2021_09_17__11_36_09.tif'	237.889872	295.262457	17	105.0797	86.4313	3	1	1	1
1	3	3	C941Y	PBS	'flatstack_C941Y_PBS_G3_DLG1_488_HRP_647_63x_larvae3_left1_2021_09_17__11_59_33.tif'	349.268436	311.1334283	21	131.1118	112.8031	4	1	2	1
1	3	3	C941Y	PBS	'flatstack_C941Y_PBS_G3_DLG1_488_HRP_647_63x_larvae3_left2_2021_09_17__12_02_20.tif'	276.58422	213.6816284	17	95.3122	90.2181	3	1	1	1
1	3	3	C941Y	PBS	'flatstack_C941Y_PBS_G3_DLG1_488_HRP_647_63x_larvae3_right1_2021_09_17__11_50_47.tif'	262.235556	214.181957	16	90.8543	78.5162	4	1	2	1
1	3	3	C941Y	PBS	'flatstack_C941Y_PBS_G3_DLG1_488_HRP_647_63x_larvae3_right2_2021_09_17__11_53_15.tif'	280.975068	255.208757	16	109.3513	109.3513	2	0	2	1
1	3	3	C941Y	PBS	'flatstack_C941Y_PBS_G3_DLG1_488_HRP_647_63x_larvae3_right3_2021_09_17__11_55_41.tif'	257.139036	193.4560713	12	88.1197	88.1197	1	0	1	1
2	1	1	C941Y	PBS	'flatstack_C941Y_PBS_E2G1_DLG1_488_HRP_647_63x_larvae1_left1_2021_10_12__17_33_30.tif'	317.5524	296.1587855	18	119.0581	119.0581	3	0	3	1
2	1	1	C941Y	PBS	'flatstack_C941Y_PBS_E2G1_DLG1_488_HRP_647_63x_larvae1_left2_2021_10_12__17_36_23.tif'	344.446344	285.6521284	17	111.8447	90.238	6	2	2	1
2	1	1	C941Y	PBS	'flatstack_C941Y_PBS_E2G1_DLG1_488_HRP_647_63x_larvae1_right2_2021_10_12__17_27_46.tif'	249.219828	181.9521713	11	81.2833	79.4873	3	1	1	1
2	1	1	C941Y	PBS	'flatstack_C941Y_PBS_E2G1_DLG1_488_HRP_647_63x_larvae1_right3_2021_10_12__17_30_41.tif'	205.507368	159.0637713	10	64.1733	64.1733	2	0	2	1
2	1	2	C941Y	PBS	'flatstack_C941Y_PBS_E2G1_DLG1_488_HRP_647_63x_larvae2_left2_2021_10_19__14_22_29.tif'	111.182544	92.63868565	6	26.8707	26.8707	2	0	3	1
2	1	2	C941Y	PBS	'flatstack_C941Y_PBS_E2G1_DLG1_488_HRP_647_63x_larvae2_right1_2021_10_19__14_10_32.tif'	204.997716	183.9568999	14	79.1616	79.1616	1	0	1	1
2	1	2	C941Y	PBS	'flatstack_C941Y_PBS_E2G1_DLG1_488_HRP_647_63x_larvae2_right2_2021_10_19__14_15_23.tif'	180.808848	134.4671428	7	55.0571	53.309	3	1	1	1
2	1	3	C941Y	PBS	'flatstack_C941Y_PBS_E2G1_DLG1_488_HRP_647_63x_larvae3_left1_2021_10_19__14_36_14.tif'	262.706004	237.6750141	17	101.373	97.5969	4	1	2	1
2	1	3	C941Y	PBS	'flatstack_C941Y_PBS_E2G1_DLG1_488_HRP_647_63x_larvae3_left2_2021_10_19__14_39_48.tif'	238.595544	206.1809427	15	88.1536	75.4933	5	1	3	1
2	1	3	C941Y	PBS	'flatstack_C941Y_PBS_E2G1_DLG1_488_HRP_647_63x_larvae3_left3_2021_10_19__14_42_52.tif'	178.064568	154.5519856	11	65.5593	48.2489	5	2	1	1
2	1	3	C941Y	PBS	'flatstack_C941Y_PBS_E2G1_DLG1_488_HRP_647_63x_larvae3_right1_2021_10_19__14_26_19.tif'	267.292872	201.5614141	11	91.8021	77.5776	3	1	1	1
2	1	3	C941Y	PBS	'flatstack_C941Y_PBS_E2G1_DLG1_488_HRP_647_63x_larvae3_right2_2021_10_19__14_29_33.tif'	309.750804	244.238157	13	113.1569	98.3865	5	2	1	1
2	2	3	C941Y	PBS	'flatstack_C941Y_PBS_E2G2_DLG1_488_HRP_647_63x_larvae3_left1_2021_10_19__15_19_22.tif'	286.032384	225.8134999	18	96.984	86.4818	4	1	2	1
2	2	3	C941Y	PBS	'flatstack_C941Y_PBS_E2G2_DLG1_488_HRP_647_63x_larvae3_left2_2021_10_19__15_21_56.tif'	287.56134	221.4225284	16	105.7571	105.7571	1	0	1	1
2	2	3	C941Y	PBS	'flatstack_C941Y_PBS_E2G2_DLG1_488_HRP_647_63x_larvae3_right1_2021_10_19__15_14_32.tif'	322.06086	253.5994427	20	107.1208	96.9466	4	1	2	1
2	2	3	C941Y	PBS	'flatstack_C941Y_PBS_E2G2_DLG1_488_HRP_647_63x_larvae3_right2_2021_10_19__15_16_54.tif'	297.244728	242.138757	19	102.794	100.8819	4	1	2	1
2	3	2	C941Y	PBS	'flatstack_C941Y_PBS_E2G3_DLG1_488_HRP_647_63x_larvae2_left2_2021_10_19__15_52_12.tif'	345.740076	271.1078712	17	121.7752	99.0368	3	1	1	1
2	3	2	C941Y	PBS	'flatstack_C941Y_PBS_E2G3_DLG1_488_HRP_647_63x_larvae2_left3_2021_10_19__15_55_14.tif'	200.9205	167.9082427	14	71.4595	43.2227	5	2	1	1
2	3	2	C941Y	PBS	'flatstack_C941Y_PBS_E2G3_DLG1_488_HRP_647_63x_larvae2_right2_2021_10_19__15_46_16.tif'	255.492468	220.281157	14	89.1519	89.1519	2	0	2	1
2	3	3	C941Y	PBS	'flatstack_C941Y_PBS_E2G3_DLG1_488_HRP_647_63x_larvae3_right1_2021_10_19__15_59_49.tif'	259.765704	164.3922856	9	75.0517	68.2435	3	1	1	1
2	3	3	C941Y	PBS	'flatstack_C941Y_PBS_E2G3_DLG1_488_HRP_647_63x_larvae3_right2_2021_10_19__16_03_08.tif'	254.316348	188.2236428	12	74.365	73.573	4	1	2	1
2	3	3	C941Y	PBS	'flatstack_C941Y_PBS_E2G3_DLG1_488_HRP_647_63x_larvae3_right3_2021_10_19__16_05_56.tif'	371.144268	284.2904427	19	134.0406	126.6864	3	1	1	1
1	1	1	C941Y	TMG	'flatstack_C941Y_TMG_G1_DLG1_488_HRP_647_63x_larvae1_left2_2021_09_17__12_18_24.tif'	396.822888	360.2305997	21	118.4151	115.199	6	1	4	1
1	1	1	C941Y	TMG	'flatstack_C941Y_TMG_G1_DLG1_488_HRP_647_63x_larvae1_left3_2021_09_17__12_21_07.tif'	176.02596	139.9761713	10	50.3754	49.8974	4	1	2	1
1	1	1	C941Y	TMG	'flatstack_C941Y_TMG_G1_DLG1_488_HRP_647_63x_larvae1_right2_2021_09_17__12_11_27.tif'	258.981624	319.3820713	18	139.2153	136.4632	3	1	1	1
1	1	1	C941Y	TMG	'flatstack_C941Y_TMG_G1_DLG1_488_HRP_647_63x_larvae1_right3_2021_09_17__12_13_32.tif'	203.821596	194.0936999	14	72.3418	72.3418	2	0	2	1
1	1	2	C941Y	TMG	'flatstack_C941Y_TMG_G1_DLG1_488_HRP_647_63x_larvae2_left2_2021_09_17__12_30_53.tif'	344.093508	254.9713712	14	116.7233	74.3441	5	2	1	1
1	1	2	C941Y	TMG	'flatstack_C941Y_TMG_G1_DLG1_488_HRP_647_63x_larvae2_left3_2021_09_17__12_33_09.tif'	349.072416	255.7139141	15	105.3621	97.0238	6	2	2	1
1	1	2	C941Y	TMG	'flatstack_C941Y_TMG_G1_DLG1_488_HRP_647_63x_larvae2_right1_2021_09_17__12_24_00.tif'	291.050496	238.2466998	14	100.6548	93.1706	6	2	2	1
1	1	2	C941Y	TMG	'flatstack_C941Y_TMG_G1_DLG1_488_HRP_647_63x_larvae2_right2_2021_09_17__12_26_07.tif'	279.485316	263.1981141	13	101.4876	86.8215	4	1	2	1
1	1	3	C941Y	TMG	'flatstack_C941Y_TMG_G1_DLG1_488_HRP_647_63x_larvae3_left1_2021_09_17__12_44_36.tif'	398.743884	368.7057998	21	137.2936	114.489	10	2	5	1
1	1	3	C941Y	TMG	'flatstack_C941Y_TMG_G1_DLG1_488_HRP_647_63x_larvae3_left2_2021_09_17__12_46_39.tif'	285.757956	249.9063856	14	62.4112	62.4112	5	0	5	1
1	1	3	C941Y	TMG	'flatstack_C941Y_TMG_G1_DLG1_488_HRP_647_63x_larvae3_right3_2021_09_17__12_41_36.tif'	323.158572	281.2466713	19	118.1923	105.3879	3	1	1	1
1	2	1	C941Y	TMG	'flatstack_C941Y_TMG_G2_DLG1_488_HRP_647_63x_larvae1_left1_2021_09_17__12_56_06.tif'	277.015464	235.2364856	15	109.8914	109.8914	1	0	1	1
1	2	1	C941Y	TMG	'flatstack_C941Y_TMG_G2_DLG1_488_HRP_647_63x_larvae1_left2_2021_09_17__12_58_16.tif'	291.599352	234.9249142	18	105.1477	86.7793	3	1	1	1
1	2	1	C941Y	TMG	'flatstack_C941Y_TMG_G2_DLG1_488_HRP_647_63x_larvae1_right1_2021_09_17__12_52_57.tif'	498.792492	427.5972283	26	174.9329	157.4327	3	1	1	1
1	2	2	C941Y	TMG	'flatstack_C941Y_TMG_G2_DLG1_488_HRP_647_63x_larvae2_left1_2021_09_17__13_04_19.tif'	222.208272	153.8560713	9	64.7673	56.6352	3	1	1	1
1	2	2	C941Y	TMG	'flatstack_C941Y_TMG_G2_DLG1_488_HRP_647_63x_larvae2_left2_2021_09_17__13_11_00.tif'	345.622464	311.3042855	20	126.765	114.4046	6	2	2	1
1	2	2	C941Y	TMG	'flatstack_C941Y_TMG_G2_DLG1_488_HRP_647_63x_larvae2_left3_2021_09_17__13_20_22.tif'	463.156056	356.1628569	21	136.5398	124.5016	4	1	2	1
1	2	2	C941Y	TMG	'flatstack_C941Y_TMG_G2_DLG1_488_HRP_647_63x_larvae2_right1_2021_09_17__13_01_17.tif'	271.252476	225.7421427	17	96.5448	89.9007	4	1	2	1
1	3	2	C941Y	TMG	'flatstack_C941Y_TMG_G3_DLG1_488_HRP_647_63x_larvae2_left1_2021_09_17__13_50_47.tif'	284.660244	214.0179284	12	91.1003	77.3879	3	1	1	1
1	3	2	C941Y	TMG	'flatstack_C941Y_TMG_G3_DLG1_488_HRP_647_63x_larvae2_left2_2021_09_17__13_53_36.tif'	413.053344	317.7630998	19	128.8538	124.3197	5	1	3	1
1	3	2	C941Y	TMG	'flatstack_C941Y_TMG_G3_DLG1_488_HRP_647_63x_larvae2_right2_2021_09_17__13_44_45.tif'	295.127712	280.174657	17	111.6302	111.6302	2	0	2	1
1	3	2	C941Y	TMG	'flatstack_C941Y_TMG_G3_DLG1_488_HRP_647_63x_larvae2_right3_2021_09_17__13_47_35.tif'	458.843616	466.8060569	23	189.2311	178.5309	10	3	4	1
1	3	3	C941Y	TMG	'flatstack_C941Y_TMG_G3_DLG1_488_HRP_647_63x_larvae3_right1_2021_09_17__13_59_11.tif'	279.485316	190.5729142	14	79.0878	69.8896	4	1	2	1
1	3	3	C941Y	TMG	'flatstack_C941Y_TMG_G3_DLG1_488_HRP_647_63x_larvae3_right2_2021_09_17__14_01_27.tif'	319.70862	277.2153141	16	117.9769	117.9769	2	0	2	1
1	3	3	C941Y	TMG	'flatstack_C941Y_TMG_G3_DLG1_488_HRP_647_63x_larvae3_right3_2021_09_17__14_03_03.tif'	248.827788	180.6049713	10	72.5116	63.4973	3	1	1	1
2	1	1	C941Y	TMG	'flatstack_C941Y_TMG_E2G1_DLG1_488_HRP_647_63x_larvae1_left1_2021_10_12__16_58_24.tif'	316.415484	222.3256856	15	103.2181	87.3417	5	2	1	1
2	1	1	C941Y	TMG	'flatstack_C941Y_TMG_E2G1_DLG1_488_HRP_647_63x_larvae1_left2_2021_10_12__17_02_14.tif'	285.130692	219.8137999	13	97.8241	88.074	3	1	1	1
2	1	1	C941Y	TMG	'flatstack_C941Y_TMG_E2G1_DLG1_488_HRP_647_63x_larvae1_left3_2021_10_12__17_07_01.tif'	302.06682	235.9551284	15	112.1611	112.1611	1	0	1	1
2	1	1	C941Y	TMG	'flatstack_C941Y_TMG_E2G1_DLG1_488_HRP_647_63x_larvae1_right1_2021_10_12__16_48_09.tif'	306.614484	282.6384998	20	119.706	104.3217	6	2	2	1
2	1	2	C941Y	TMG	'flatstack_C941Y_TMG_E2G1_DLG1_488_HRP_647_63x_larvae2_left1_2021_10_12__17_16_24.tif'	313.553592	227.5814284	14	93.2138	93.2138	2	0	2	1
2	1	2	C941Y	TMG	'flatstack_C941Y_TMG_E2G1_DLG1_488_HRP_647_63x_larvae2_left2_2021_10_12__17_19_34.tif'	290.854476	287.2580284	17	133.1302	112.6775	5	2	1	1
2	1	2	C941Y	TMG	'flatstack_C941Y_TMG_E2G1_DLG1_488_HRP_647_63x_larvae2_right1_2021_10_12__17_10_05.tif'	314.768916	228.4612713	15	95.0215	95.0215	2	0	2	1
2	2	2	C941Y	TMG	'flatstack_C941Y_TMG_E2G2_DLG1_488_HRP_647_63x_larvae2_left1_2021_10_12__16_27_37.tif'	294.147612	259.5112998	17	113.6092	98.7966	4	1	2	1
2	2	2	C941Y	TMG	'flatstack_C941Y_TMG_E2G2_DLG1_488_HRP_647_63x_larvae2_left2_2021_10_12__16_30_52.tif'	291.952188	236.180857	13	104.3697	104.3697	1	0	1	1
2	2	2	C941Y	TMG	'flatstack_C941Y_TMG_E2G2_DLG1_488_HRP_647_63x_larvae2_left3_2021_10_12__16_33_16.tif'	245.377836	204.1727999	18	89.7517	67.4233	3	1	1	1
2	2	2	C941Y	TMG	'flatstack_C941Y_TMG_E2G2_DLG1_488_HRP_647_63x_larvae2_right1_2021_10_12__16_18_00.tif'	228.990564	183.7976999	14	84.5183	74.596	3	1	1	1
2	2	2	C941Y	TMG	'flatstack_C941Y_TMG_E2G2_DLG1_488_HRP_647_63x_larvae2_right2_2021_10_12__16_20_50.tif'	249.572664	197.6878428	15	82.811	82.811	2	0	2	1
2	2	2	C941Y	TMG	'flatstack_C941Y_TMG_E2G2_DLG1_488_HRP_647_63x_larvae2_right3_2021_10_12__16_24_17.tif'	253.728288	215.1249142	18	91.2595	91.2595	1	0	1	1
2	3	1	C941Y	TMG	'flatstack_C941Y_TMG_E2G3_DLG1_488_HRP_647_63x_larvae1_left2_2021_10_12__15_47_14.tif'	425.010564	275.5784427	15	117.9978	117.4377	3	1	1	1
2	3	1	C941Y	TMG	'flatstack_C941Y_TMG_E2G3_DLG1_488_HRP_647_63x_larvae1_right1_2021_10_12__15_53_20.tif'	271.566108	276.9964141	17	104.179	104.179	1	0	1	1
2	3	1	C941Y	TMG	'flatstack_C941Y_TMG_E2G3_DLG1_488_HRP_647_63x_larvae1_right2_2021_10_12__15_56_37.tif'	299.32254	236.5782713	11	75.6374	70.7413	5	1	3	1
2	3	2	C941Y	TMG	'flatstack_C941Y_TMG_E2G3_DLG1_488_HRP_647_63x_larvae2_left3_2021_10_12__15_32_33.tif'	198.725076	146.6916856	9	59.085	46.4669	3	1	1	1
2	3	2	C941Y	TMG	'flatstack_C941Y_TMG_E2G3_DLG1_488_HRP_647_63x_larvae2_right1_2021_10_12__15_35_34.tif'	246.514752	211.0818998	16	86.6143	86.6143	2	0	2	1
2	3	2	C941Y	TMG	'flatstack_C941Y_TMG_E2G3_DLG1_488_HRP_647_63x_larvae2_right2_2021_10_12__15_38_04.tif'	280.975068	188.0328856	11	84.4421	68.7438	3	1	1	1
2	3	2	C941Y	TMG	'flatstack_C941Y_TMG_E2G3_DLG1_488_HRP_647_63x_larvae2_right3_2021_10_12__15_41_09.tif'	235.537632	179.2645999	12	74.297	66.1169	3	1	1	1
2	3	3	C941Y	TMG	'flatstack_C941Y_TMG_E2G3_DLG1_488_HRP_647_63x_larvae3_left1_2021_10_12__15_11_58.tif'	275.055264	181.2445999	10	69.7595	59.1132	4	1	2	1
2	3	3	C941Y	TMG	'flatstack_C941Y_TMG_E2G3_DLG1_488_HRP_647_63x_larvae3_right2_2021_10_12__15_17_51.tif'	274.545612	226.9864284	15	100.7086	84.5042	4	1	2	1
2	3	3	C941Y	TMG	'flatstack_C941Y_TMG_E2G3_DLG1_488_HRP_647_63x_larvae3_right3_2021_10_12__15_20_38.tif'	236.948976	174.9449856	16	73.7418	73.7418	1	0	1	1
