# Supplementary material for: Rescuable sleep and synaptogenesis phenotypes in a Drosophila model of O-GlcNAc transferase intellectual disability
Source: eLife. 2024 Nov 13;13:e90376. doi: 10.7554/eLife.90376 (PMC11623933; doi:10.7554/eLife.90376)
Supplement: Figure 5—source data 1. [file elife-90376-fig5-data1.zip]

Archive with 14 entries (13 files):
- metadata.csv
- RawData/
- RawData/Monitor1_1.txt
- RawData/Monitor1_2.txt
- RawData/Monitor1_3.txt
- RawData/Monitor2_1.txt
- RawData/Monitor2_2.txt
- RawData/Monitor2_3.txt
- RawData/Monitor3_1.txt
- RawData/Monitor3_2.txt
- RawData/Monitor3_3.txt
- RawData/Monitor4_3.txt
- RawData/Monitor4_4.txt
- RawData/Monitor4_5.txt
