# Supplementary material for: Rescuable sleep and synaptogenesis phenotypes in a Drosophila model of O-GlcNAc transferase intellectual disability
Source: eLife. 2024 Nov 13;13:e90376. doi: 10.7554/eLife.90376 (PMC11623933; doi:10.7554/eLife.90376)
Supplement: Figure 5—source data 1. [file elife-90376-fig5-data1.zip › metadata.csv]

file	start_datetime	stop_datetime	sex	genotype	experiment	replicate	light_cycle	region_id	T	Food	Status
Monitor1_1.txt	2021-06-26 09:00:00	2021-06-29 09:00:00	M	WT	XLID	1	LD	1	25	BL	Alive
Monitor1_1.txt	2021-06-26 09:00:00	2021-06-29 09:00:00	M	OgaKO	XLID	1	LD	2	25	BL	Alive
Monitor1_1.txt	2021-06-26 09:00:00	2021-06-29 09:00:00	M	C941Y;OgaKO	XLID	1	LD	3	25	BL	Alive
Monitor1_1.txt	2021-06-26 09:00:00	2021-06-29 09:00:00	M	empty	XLID	1	LD	4	25	BL	NA
Monitor1_1.txt	2021-06-26 09:00:00	2021-06-29 09:00:00	M	OgaKO	XLID	1	LD	5	25	BL	Alive
Monitor1_1.txt	2021-06-26 09:00:00	2021-06-29 09:00:00	M	OgaKO	XLID	1	LD	6	25	BL	Alive
Monitor1_1.txt	2021-06-26 09:00:00	2021-06-29 09:00:00	M	C941Y	XLID	1	LD	7	25	BL	Alive
Monitor1_1.txt	2021-06-26 09:00:00	2021-06-29 09:00:00	M	C941Y	XLID	1	LD	8	25	BL	Alive
Monitor1_1.txt	2021-06-26 09:00:00	2021-06-29 09:00:00	M	C941Y	XLID	1	LD	9	25	BL	Alive
Monitor1_1.txt	2021-06-26 09:00:00	2021-06-29 09:00:00	M	C941Y;OgaKO	XLID	1	LD	10	25	BL	Alive
Monitor1_1.txt	2021-06-26 09:00:00	2021-06-29 09:00:00	M	empty	XLID	1	LD	11	25	BL	NA
Monitor1_1.txt	2021-06-26 09:00:00	2021-06-29 09:00:00	M	C941Y	XLID	1	LD	12	25	BL	Alive
Monitor1_1.txt	2021-06-26 09:00:00	2021-06-29 09:00:00	M	WT	XLID	1	LD	13	25	BL	Alive
Monitor1_1.txt	2021-06-26 09:00:00	2021-06-29 09:00:00	M	WT	XLID	1	LD	14	25	BL	Alive
Monitor1_1.txt	2021-06-26 09:00:00	2021-06-29 09:00:00	M	WT	XLID	1	LD	15	25	BL	Alive
Monitor1_1.txt	2021-06-26 09:00:00	2021-06-29 09:00:00	M	C941Y	XLID	1	LD	16	25	BL	Alive
Monitor1_1.txt	2021-06-26 09:00:00	2021-06-29 09:00:00	M	OgaKO	XLID	1	LD	17	25	BL	Alive
Monitor1_1.txt	2021-06-26 09:00:00	2021-06-29 09:00:00	M	WT	XLID	1	LD	18	25	BL	Dead
Monitor1_1.txt	2021-06-26 09:00:00	2021-06-29 09:00:00	M	OgaKO	XLID	1	LD	19	25	BL	Alive
Monitor1_1.txt	2021-06-26 09:00:00	2021-06-29 09:00:00	M	WT	XLID	1	LD	20	25	BL	Alive
Monitor1_1.txt	2021-06-26 09:00:00	2021-06-29 09:00:00	M	WT	XLID	1	LD	21	25	BL	Alive
Monitor1_1.txt	2021-06-26 09:00:00	2021-06-29 09:00:00	M	OgaKO	XLID	1	LD	22	25	BL	Alive
Monitor1_1.txt	2021-06-26 09:00:00	2021-06-29 09:00:00	M	C941Y;OgaKO	XLID	1	LD	23	25	BL	Alive
Monitor1_1.txt	2021-06-26 09:00:00	2021-06-29 09:00:00	M	C941Y	XLID	1	LD	24	25	BL	Alive
Monitor1_1.txt	2021-06-26 09:00:00	2021-06-29 09:00:00	M	WT	XLID	1	LD	25	25	BL	Alive
Monitor1_1.txt	2021-06-26 09:00:00	2021-06-29 09:00:00	M	C941Y;OgaKO	XLID	1	LD	26	25	BL	Alive
Monitor1_1.txt	2021-06-26 09:00:00	2021-06-29 09:00:00	M	OgaKO	XLID	1	LD	27	25	BL	Alive
Monitor1_1.txt	2021-06-26 09:00:00	2021-06-29 09:00:00	M	WT	XLID	1	LD	28	25	BL	Alive
Monitor1_1.txt	2021-06-26 09:00:00	2021-06-29 09:00:00	M	C941Y	XLID	1	LD	29	25	BL	Alive
Monitor1_1.txt	2021-06-26 09:00:00	2021-06-29 09:00:00	M	WT	XLID	1	LD	30	25	BL	Alive
Monitor1_1.txt	2021-06-26 09:00:00	2021-06-29 09:00:00	M	C941Y;OgaKO	XLID	1	LD	31	25	BL	Alive
Monitor1_1.txt	2021-06-26 09:00:00	2021-06-29 09:00:00	M	C941Y	XLID	1	LD	32	25	BL	Alive
Monitor1_2.txt	2021-06-26 09:00:00	2021-06-29 09:00:00	M	C941Y;OgaKO	XLID	1	LD	1	25	BL	Alive
Monitor1_2.txt	2021-06-26 09:00:00	2021-06-29 09:00:00	M	C941Y;OgaKO	XLID	1	LD	2	25	BL	Alive
Monitor1_2.txt	2021-06-26 09:00:00	2021-06-29 09:00:00	M	C941Y;OgaKO	XLID	1	LD	3	25	BL	Alive
Monitor1_2.txt	2021-06-26 09:00:00	2021-06-29 09:00:00	M	WT	XLID	1	LD	4	25	BL	Dead
Monitor1_2.txt	2021-06-26 09:00:00	2021-06-29 09:00:00	M	C941Y	XLID	1	LD	5	25	BL	Alive
Monitor1_2.txt	2021-06-26 09:00:00	2021-06-29 09:00:00	M	WT	XLID	1	LD	6	25	BL	Alive
Monitor1_2.txt	2021-06-26 09:00:00	2021-06-29 09:00:00	M	OgaKO	XLID	1	LD	7	25	BL	Alive
Monitor1_2.txt	2021-06-26 09:00:00	2021-06-29 09:00:00	M	C941Y;OgaKO	XLID	1	LD	8	25	BL	Alive
Monitor1_2.txt	2021-06-26 09:00:00	2021-06-29 09:00:00	M	WT	XLID	1	LD	9	25	BL	Alive
Monitor1_2.txt	2021-06-26 09:00:00	2021-06-29 09:00:00	M	OgaKO	XLID	1	LD	10	25	BL	Alive
Monitor1_2.txt	2021-06-26 09:00:00	2021-06-29 09:00:00	M	OgaKO	XLID	1	LD	11	25	BL	Alive
Monitor1_2.txt	2021-06-26 09:00:00	2021-06-29 09:00:00	M	WT	XLID	1	LD	12	25	BL	Alive
Monitor1_2.txt	2021-06-26 09:00:00	2021-06-29 09:00:00	M	OgaKO	XLID	1	LD	13	25	BL	Alive
Monitor1_2.txt	2021-06-26 09:00:00	2021-06-29 09:00:00	M	OgaKO	XLID	1	LD	14	25	BL	Alive
Monitor1_2.txt	2021-06-26 09:00:00	2021-06-29 09:00:00	M	C941Y	XLID	1	LD	15	25	BL	Alive
Monitor1_2.txt	2021-06-26 09:00:00	2021-06-29 09:00:00	M	C941Y	XLID	1	LD	16	25	BL	Alive
Monitor1_2.txt	2021-06-26 09:00:00	2021-06-29 09:00:00	M	C941Y;OgaKO	XLID	1	LD	17	25	BL	Alive
Monitor1_2.txt	2021-06-26 09:00:00	2021-06-29 09:00:00	M	C941Y;OgaKO	XLID	1	LD	18	25	BL	Alive
Monitor1_2.txt	2021-06-26 09:00:00	2021-06-29 09:00:00	M	OgaKO	XLID	1	LD	19	25	BL	Alive
Monitor1_2.txt	2021-06-26 09:00:00	2021-06-29 09:00:00	M	C941Y	XLID	1	LD	20	25	BL	Alive
Monitor1_2.txt	2021-06-26 09:00:00	2021-06-29 09:00:00	M	OgaKO	XLID	1	LD	21	25	BL	Alive
Monitor1_2.txt	2021-06-26 09:00:00	2021-06-29 09:00:00	M	OgaKO	XLID	1	LD	22	25	BL	Alive
Monitor1_2.txt	2021-06-26 09:00:00	2021-06-29 09:00:00	M	OgaKO	XLID	1	LD	23	25	BL	Alive
Monitor1_2.txt	2021-06-26 09:00:00	2021-06-29 09:00:00	M	C941Y;OgaKO	XLID	1	LD	24	25	BL	Alive
Monitor1_2.txt	2021-06-26 09:00:00	2021-06-29 09:00:00	M	OgaKO	XLID	1	LD	25	25	BL	Alive
Monitor1_2.txt	2021-06-26 09:00:00	2021-06-29 09:00:00	M	C941Y;OgaKO	XLID	1	LD	26	25	BL	Alive
Monitor1_2.txt	2021-06-26 09:00:00	2021-06-29 09:00:00	M	C941Y	XLID	1	LD	27	25	BL	Alive
Monitor1_2.txt	2021-06-26 09:00:00	2021-06-29 09:00:00	M	OgaKO	XLID	1	LD	28	25	BL	Alive
Monitor1_2.txt	2021-06-26 09:00:00	2021-06-29 09:00:00	M	C941Y	XLID	1	LD	29	25	BL	Alive
Monitor1_2.txt	2021-06-26 09:00:00	2021-06-29 09:00:00	M	OgaKO	XLID	1	LD	30	25	BL	Alive
Monitor1_2.txt	2021-06-26 09:00:00	2021-06-29 09:00:00	M	OgaKO	XLID	1	LD	31	25	BL	Alive
Monitor1_2.txt	2021-06-26 09:00:00	2021-06-29 09:00:00	M	C941Y	XLID	1	LD	32	25	BL	Alive
Monitor1_3.txt	2021-06-26 09:00:00	2021-06-29 09:00:00	M	OgaKO	XLID	1	LD	1	25	BL	Alive
Monitor1_3.txt	2021-06-26 09:00:00	2021-06-29 09:00:00	M	C941Y;OgaKO	XLID	1	LD	2	25	BL	Alive
Monitor1_3.txt	2021-06-26 09:00:00	2021-06-29 09:00:00	M	C941Y	XLID	1	LD	3	25	BL	Alive
Monitor1_3.txt	2021-06-26 09:00:00	2021-06-29 09:00:00	M	OgaKO	XLID	1	LD	4	25	BL	Alive
Monitor1_3.txt	2021-06-26 09:00:00	2021-06-29 09:00:00	M	C941Y	XLID	1	LD	5	25	BL	Alive
Monitor1_3.txt	2021-06-26 09:00:00	2021-06-29 09:00:00	M	C941Y	XLID	1	LD	6	25	BL	Alive
Monitor1_3.txt	2021-06-26 09:00:00	2021-06-29 09:00:00	M	WT	XLID	1	LD	7	25	BL	Alive
Monitor1_3.txt	2021-06-26 09:00:00	2021-06-29 09:00:00	M	C941Y;OgaKO	XLID	1	LD	8	25	BL	Alive
Monitor1_3.txt	2021-06-26 09:00:00	2021-06-29 09:00:00	M	WT	XLID	1	LD	9	25	BL	Alive
Monitor1_3.txt	2021-06-26 09:00:00	2021-06-29 09:00:00	M	C941Y	XLID	1	LD	10	25	BL	Alive
Monitor1_3.txt	2021-06-26 09:00:00	2021-06-29 09:00:00	M	WT	XLID	1	LD	11	25	BL	Alive
Monitor1_3.txt	2021-06-26 09:00:00	2021-06-29 09:00:00	M	C941Y;OgaKO	XLID	1	LD	12	25	BL	Alive
Monitor1_3.txt	2021-06-26 09:00:00	2021-06-29 09:00:00	M	C941Y;OgaKO	XLID	1	LD	13	25	BL	Alive
Monitor1_3.txt	2021-06-26 09:00:00	2021-06-29 09:00:00	M	C941Y	XLID	1	LD	14	25	BL	Alive
Monitor1_3.txt	2021-06-26 09:00:00	2021-06-29 09:00:00	M	OgaKO	XLID	1	LD	15	25	BL	Alive
Monitor1_3.txt	2021-06-26 09:00:00	2021-06-29 09:00:00	M	empty	XLID	1	LD	16	25	BL	NA
Monitor1_3.txt	2021-06-26 09:00:00	2021-06-29 09:00:00	M	C941Y;OgaKO	XLID	1	LD	17	25	BL	Alive
Monitor1_3.txt	2021-06-26 09:00:00	2021-06-29 09:00:00	M	C941Y	XLID	1	LD	18	25	BL	Alive
Monitor1_3.txt	2021-06-26 09:00:00	2021-06-29 09:00:00	M	WT	XLID	1	LD	19	25	BL	Alive
Monitor1_3.txt	2021-06-26 09:00:00	2021-06-29 09:00:00	M	WT	XLID	1	LD	20	25	BL	Alive
Monitor1_3.txt	2021-06-26 09:00:00	2021-06-29 09:00:00	M	WT	XLID	1	LD	21	25	BL	Alive
Monitor1_3.txt	2021-06-26 09:00:00	2021-06-29 09:00:00	M	WT	XLID	1	LD	22	25	BL	Dead
Monitor1_3.txt	2021-06-26 09:00:00	2021-06-29 09:00:00	M	C941Y	XLID	1	LD	23	25	BL	Alive
Monitor1_3.txt	2021-06-26 09:00:00	2021-06-29 09:00:00	M	WT	XLID	1	LD	24	25	BL	Alive
Monitor1_3.txt	2021-06-26 09:00:00	2021-06-29 09:00:00	M	C941Y	XLID	1	LD	25	25	BL	Alive
Monitor1_3.txt	2021-06-26 09:00:00	2021-06-29 09:00:00	M	WT	XLID	1	LD	26	25	BL	Alive
Monitor1_3.txt	2021-06-26 09:00:00	2021-06-29 09:00:00	M	OgaKO	XLID	1	LD	27	25	BL	Alive
Monitor1_3.txt	2021-06-26 09:00:00	2021-06-29 09:00:00	M	C941Y	XLID	1	LD	28	25	BL	Alive
Monitor1_3.txt	2021-06-26 09:00:00	2021-06-29 09:00:00	M	WT	XLID	1	LD	29	25	BL	Alive
Monitor1_3.txt	2021-06-26 09:00:00	2021-06-29 09:00:00	M	WT	XLID	1	LD	30	25	BL	Alive
Monitor1_3.txt	2021-06-26 09:00:00	2021-06-29 09:00:00	M	C941Y	XLID	1	LD	31	25	BL	Alive
Monitor1_3.txt	2021-06-26 09:00:00	2021-06-29 09:00:00	M	OgaKO	XLID	1	LD	32	25	BL	Alive
Monitor2_1.txt	2021-12-11 09:00:00	2021-12-14 09:00:00	M	empty	XLID	2	LD	1	25	BL	Empty
Monitor2_1.txt	2021-12-11 09:00:00	2021-12-14 09:00:00	M	OgaKO	XLID	2	LD	2	25	BL	Alive
Monitor2_1.txt	2021-12-11 09:00:00	2021-12-14 09:00:00	M	C941Y	XLID	2	LD	3	25	BL	Alive
Monitor2_1.txt	2021-12-11 09:00:00	2021-12-14 09:00:00	M	WT	XLID	2	LD	4	25	BL	Alive
Monitor2_1.txt	2021-12-11 09:00:00	2021-12-14 09:00:00	M	OgaKO	XLID	2	LD	5	25	BL	Alive
Monitor2_1.txt	2021-12-11 09:00:00	2021-12-14 09:00:00	M	C941Y;OgaKO	XLID	2	LD	6	25	BL	Alive
Monitor2_1.txt	2021-12-11 09:00:00	2021-12-14 09:00:00	M	C941Y;OgaKO	XLID	2	LD	7	25	BL	Alive
Monitor2_1.txt	2021-12-11 09:00:00	2021-12-14 09:00:00	M	C941Y	XLID	2	LD	8	25	BL	Alive
Monitor2_1.txt	2021-12-11 09:00:00	2021-12-14 09:00:00	M	OgaKO	XLID	2	LD	9	25	BL	Alive
Monitor2_1.txt	2021-12-11 09:00:00	2021-12-14 09:00:00	M	OgaKO	XLID	2	LD	10	25	BL	Alive
Monitor2_1.txt	2021-12-11 09:00:00	2021-12-14 09:00:00	M	WT	XLID	2	LD	11	25	BL	Alive
Monitor2_1.txt	2021-12-11 09:00:00	2021-12-14 09:00:00	M	C941Y;OgaKO	XLID	2	LD	12	25	BL	Alive
Monitor2_1.txt	2021-12-11 09:00:00	2021-12-14 09:00:00	M	C941Y	XLID	2	LD	13	25	BL	Alive
Monitor2_1.txt	2021-12-11 09:00:00	2021-12-14 09:00:00	M	OgaKO	XLID	2	LD	14	25	BL	Alive
Monitor2_1.txt	2021-12-11 09:00:00	2021-12-14 09:00:00	M	OgaKO	XLID	2	LD	15	25	BL	Alive
Monitor2_1.txt	2021-12-11 09:00:00	2021-12-14 09:00:00	M	empty	XLID	2	LD	16	25	BL	Dead
Monitor2_1.txt	2021-12-11 09:00:00	2021-12-14 09:00:00	M	OgaKO	XLID	2	LD	17	25	BL	Alive
Monitor2_1.txt	2021-12-11 09:00:00	2021-12-14 09:00:00	M	C941Y;OgaKO	XLID	2	LD	18	25	BL	Alive
Monitor2_1.txt	2021-12-11 09:00:00	2021-12-14 09:00:00	M	WT	XLID	2	LD	19	25	BL	Alive
Monitor2_1.txt	2021-12-11 09:00:00	2021-12-14 09:00:00	M	C941Y;OgaKO	XLID	2	LD	20	25	BL	Alive
Monitor2_1.txt	2021-12-11 09:00:00	2021-12-14 09:00:00	M	WT	XLID	2	LD	21	25	BL	Alive
Monitor2_1.txt	2021-12-11 09:00:00	2021-12-14 09:00:00	M	OgaKO	XLID	2	LD	22	25	BL	Alive
Monitor2_1.txt	2021-12-11 09:00:00	2021-12-14 09:00:00	M	C941Y;OgaKO	XLID	2	LD	23	25	BL	Alive
Monitor2_1.txt	2021-12-11 09:00:00	2021-12-14 09:00:00	M	C941Y	XLID	2	LD	24	25	BL	Alive
Monitor2_1.txt	2021-12-11 09:00:00	2021-12-14 09:00:00	M	C941Y;OgaKO	XLID	2	LD	25	25	BL	Alive
Monitor2_1.txt	2021-12-11 09:00:00	2021-12-14 09:00:00	M	OgaKO	XLID	2	LD	26	25	BL	Alive
Monitor2_1.txt	2021-12-11 09:00:00	2021-12-14 09:00:00	M	C941Y;OgaKO	XLID	2	LD	27	25	BL	Alive
Monitor2_1.txt	2021-12-11 09:00:00	2021-12-14 09:00:00	M	OgaKO	XLID	2	LD	28	25	BL	Alive
Monitor2_1.txt	2021-12-11 09:00:00	2021-12-14 09:00:00	M	C941Y;OgaKO	XLID	2	LD	29	25	BL	Alive
Monitor2_1.txt	2021-12-11 09:00:00	2021-12-14 09:00:00	M	C941Y	XLID	2	LD	30	25	BL	Alive
Monitor2_1.txt	2021-12-11 09:00:00	2021-12-14 09:00:00	M	C941Y	XLID	2	LD	31	25	BL	Alive
Monitor2_1.txt	2021-12-11 09:00:00	2021-12-14 09:00:00	M	C941Y	XLID	2	LD	32	25	BL	Alive
Monitor2_2.txt	2021-12-11 09:00:00	2021-12-14 09:00:00	M	empty	XLID	2	LD	1	25	BL	Empty
Monitor2_2.txt	2021-12-11 09:00:00	2021-12-14 09:00:00	M	OgaKO	XLID	2	LD	2	25	BL	Alive
Monitor2_2.txt	2021-12-11 09:00:00	2021-12-14 09:00:00	M	C941Y	XLID	2	LD	3	25	BL	Alive
Monitor2_2.txt	2021-12-11 09:00:00	2021-12-14 09:00:00	M	WT	XLID	2	LD	4	25	BL	Alive
Monitor2_2.txt	2021-12-11 09:00:00	2021-12-14 09:00:00	M	WT	XLID	2	LD	5	25	BL	Alive
Monitor2_2.txt	2021-12-11 09:00:00	2021-12-14 09:00:00	M	C941Y;OgaKO	XLID	2	LD	6	25	BL	Alive
Monitor2_2.txt	2021-12-11 09:00:00	2021-12-14 09:00:00	M	WT	XLID	2	LD	7	25	BL	Alive
Monitor2_2.txt	2021-12-11 09:00:00	2021-12-14 09:00:00	M	OgaKO	XLID	2	LD	8	25	BL	Alive
Monitor2_2.txt	2021-12-11 09:00:00	2021-12-14 09:00:00	M	OgaKO	XLID	2	LD	9	25	BL	Alive
Monitor2_2.txt	2021-12-11 09:00:00	2021-12-14 09:00:00	M	C941Y;OgaKO	XLID	2	LD	10	25	BL	Alive
Monitor2_2.txt	2021-12-11 09:00:00	2021-12-14 09:00:00	M	C941Y	XLID	2	LD	11	25	BL	Alive
Monitor2_2.txt	2021-12-11 09:00:00	2021-12-14 09:00:00	M	C941Y	XLID	2	LD	12	25	BL	Alive
Monitor2_2.txt	2021-12-11 09:00:00	2021-12-14 09:00:00	M	OgaKO	XLID	2	LD	13	25	BL	Alive
Monitor2_2.txt	2021-12-11 09:00:00	2021-12-14 09:00:00	M	WT	XLID	2	LD	14	25	BL	Alive
Monitor2_2.txt	2021-12-11 09:00:00	2021-12-14 09:00:00	M	WT	XLID	2	LD	15	25	BL	Alive
Monitor2_2.txt	2021-12-11 09:00:00	2021-12-14 09:00:00	M	OgaKO	XLID	2	LD	16	25	BL	Alive
Monitor2_2.txt	2021-12-11 09:00:00	2021-12-14 09:00:00	M	C941Y	XLID	2	LD	17	25	BL	Alive
Monitor2_2.txt	2021-12-11 09:00:00	2021-12-14 09:00:00	M	C941Y	XLID	2	LD	18	25	BL	Alive
Monitor2_2.txt	2021-12-11 09:00:00	2021-12-14 09:00:00	M	C941Y	XLID	2	LD	19	25	BL	Alive
Monitor2_2.txt	2021-12-11 09:00:00	2021-12-14 09:00:00	M	OgaKO	XLID	2	LD	20	25	BL	Alive
Monitor2_2.txt	2021-12-11 09:00:00	2021-12-14 09:00:00	M	C941Y;OgaKO	XLID	2	LD	21	25	BL	Alive
Monitor2_2.txt	2021-12-11 09:00:00	2021-12-14 09:00:00	M	OgaKO	XLID	2	LD	22	25	BL	Alive
Monitor2_2.txt	2021-12-11 09:00:00	2021-12-14 09:00:00	M	C941Y	XLID	2	LD	23	25	BL	Alive
Monitor2_2.txt	2021-12-11 09:00:00	2021-12-14 09:00:00	M	C941Y	XLID	2	LD	24	25	BL	Alive
Monitor2_2.txt	2021-12-11 09:00:00	2021-12-14 09:00:00	M	C941Y;OgaKO	XLID	2	LD	25	25	BL	Alive
Monitor2_2.txt	2021-12-11 09:00:00	2021-12-14 09:00:00	M	WT	XLID	2	LD	26	25	BL	Alive
Monitor2_2.txt	2021-12-11 09:00:00	2021-12-14 09:00:00	M	WT	XLID	2	LD	27	25	BL	Alive
Monitor2_2.txt	2021-12-11 09:00:00	2021-12-14 09:00:00	M	C941Y;OgaKO	XLID	2	LD	28	25	BL	Alive
Monitor2_2.txt	2021-12-11 09:00:00	2021-12-14 09:00:00	M	C941Y;OgaKO	XLID	2	LD	29	25	BL	Alive
Monitor2_2.txt	2021-12-11 09:00:00	2021-12-14 09:00:00	M	WT	XLID	2	LD	30	25	BL	Alive
Monitor2_2.txt	2021-12-11 09:00:00	2021-12-14 09:00:00	M	WT	XLID	2	LD	31	25	BL	Alive
Monitor2_2.txt	2021-12-11 09:00:00	2021-12-14 09:00:00	M	C941Y;OgaKO	XLID	2	LD	32	25	BL	Alive
Monitor2_3.txt	2021-12-11 09:00:00	2021-12-14 09:00:00	M	empty	XLID	2	LD	1	25	BL	Empty
Monitor2_3.txt	2021-12-11 09:00:00	2021-12-14 09:00:00	M	C941Y;OgaKO	XLID	2	LD	2	25	BL	Alive
Monitor2_3.txt	2021-12-11 09:00:00	2021-12-14 09:00:00	M	WT	XLID	2	LD	3	25	BL	Alive
Monitor2_3.txt	2021-12-11 09:00:00	2021-12-14 09:00:00	M	C941Y;OgaKO	XLID	2	LD	4	25	BL	Alive
Monitor2_3.txt	2021-12-11 09:00:00	2021-12-14 09:00:00	M	OgaKO	XLID	2	LD	5	25	BL	Alive
Monitor2_3.txt	2021-12-11 09:00:00	2021-12-14 09:00:00	M	OgaKO	XLID	2	LD	6	25	BL	Alive
Monitor2_3.txt	2021-12-11 09:00:00	2021-12-14 09:00:00	M	C941Y;OgaKO	XLID	2	LD	7	25	BL	Alive
Monitor2_3.txt	2021-12-11 09:00:00	2021-12-14 09:00:00	M	C941Y	XLID	2	LD	8	25	BL	Alive
Monitor2_3.txt	2021-12-11 09:00:00	2021-12-14 09:00:00	M	OgaKO	XLID	2	LD	9	25	BL	Alive
Monitor2_3.txt	2021-12-11 09:00:00	2021-12-14 09:00:00	M	C941Y	XLID	2	LD	10	25	BL	Alive
Monitor2_3.txt	2021-12-11 09:00:00	2021-12-14 09:00:00	M	OgaKO	XLID	2	LD	11	25	BL	Alive
Monitor2_3.txt	2021-12-11 09:00:00	2021-12-14 09:00:00	M	WT	XLID	2	LD	12	25	BL	Alive
Monitor2_3.txt	2021-12-11 09:00:00	2021-12-14 09:00:00	M	C941Y	XLID	2	LD	13	25	BL	Alive
Monitor2_3.txt	2021-12-11 09:00:00	2021-12-14 09:00:00	M	WT	XLID	2	LD	14	25	BL	Alive
Monitor2_3.txt	2021-12-11 09:00:00	2021-12-14 09:00:00	M	WT	XLID	2	LD	15	25	BL	Dead
Monitor2_3.txt	2021-12-11 09:00:00	2021-12-14 09:00:00	M	C941Y	XLID	2	LD	16	25	BL	Alive
Monitor2_3.txt	2021-12-11 09:00:00	2021-12-14 09:00:00	M	WT	XLID	2	LD	17	25	BL	Alive
Monitor2_3.txt	2021-12-11 09:00:00	2021-12-14 09:00:00	M	C941Y	XLID	2	LD	18	25	BL	Alive
Monitor2_3.txt	2021-12-11 09:00:00	2021-12-14 09:00:00	M	C941Y;OgaKO	XLID	2	LD	19	25	BL	Alive
Monitor2_3.txt	2021-12-11 09:00:00	2021-12-14 09:00:00	M	OgaKO	XLID	2	LD	20	25	BL	Alive
Monitor2_3.txt	2021-12-11 09:00:00	2021-12-14 09:00:00	M	WT	XLID	2	LD	21	25	BL	Dead
Monitor2_3.txt	2021-12-11 09:00:00	2021-12-14 09:00:00	M	WT	XLID	2	LD	22	25	BL	Alive
Monitor2_3.txt	2021-12-11 09:00:00	2021-12-14 09:00:00	M	WT	XLID	2	LD	23	25	BL	Alive
Monitor2_3.txt	2021-12-11 09:00:00	2021-12-14 09:00:00	M	C941Y;OgaKO	XLID	2	LD	24	25	BL	Alive
Monitor2_3.txt	2021-12-11 09:00:00	2021-12-14 09:00:00	M	C941Y	XLID	2	LD	25	25	BL	Alive
Monitor2_3.txt	2021-12-11 09:00:00	2021-12-14 09:00:00	M	C941Y;OgaKO	XLID	2	LD	26	25	BL	Alive
Monitor2_3.txt	2021-12-11 09:00:00	2021-12-14 09:00:00	M	empty	XLID	2	LD	27	25	BL	Dead
Monitor2_3.txt	2021-12-11 09:00:00	2021-12-14 09:00:00	M	WT	XLID	2	LD	28	25	BL	Alive
Monitor2_3.txt	2021-12-11 09:00:00	2021-12-14 09:00:00	M	empty	XLID	2	LD	29	25	BL	Dead
Monitor2_3.txt	2021-12-11 09:00:00	2021-12-14 09:00:00	M	C941Y	XLID	2	LD	30	25	BL	Alive
Monitor2_3.txt	2021-12-11 09:00:00	2021-12-14 09:00:00	M	OgaKO	XLID	2	LD	31	25	BL	Alive
Monitor2_3.txt	2021-12-11 09:00:00	2021-12-14 09:00:00	M	C941Y	XLID	2	LD	32	25	BL	Alive
Monitor3_1.txt	2022-01-22 09:00:00	2022-01-25 09:00:00	M	C941Y	XLID	3	LD	1	25	BL	Alive
Monitor3_1.txt	2022-01-22 09:00:00	2022-01-25 09:00:00	M	empty	XLID	3	LD	2	25	BL	NA
Monitor3_1.txt	2022-01-22 09:00:00	2022-01-25 09:00:00	M	OgaKO	XLID	3	LD	3	25	BL	Alive
Monitor3_1.txt	2022-01-22 09:00:00	2022-01-25 09:00:00	M	OgaKO	XLID	3	LD	4	25	BL	Alive
Monitor3_1.txt	2022-01-22 09:00:00	2022-01-25 09:00:00	M	C941Y	XLID	3	LD	5	25	BL	Alive
Monitor3_1.txt	2022-01-22 09:00:00	2022-01-25 09:00:00	M	C941Y	XLID	3	LD	6	25	BL	Alive
Monitor3_1.txt	2022-01-22 09:00:00	2022-01-25 09:00:00	M	WT	XLID	3	LD	7	25	BL	Alive
Monitor3_1.txt	2022-01-22 09:00:00	2022-01-25 09:00:00	M	OgaKO	XLID	3	LD	8	25	BL	Alive
Monitor3_1.txt	2022-01-22 09:00:00	2022-01-25 09:00:00	M	OgaKO	XLID	3	LD	9	25	BL	Alive
Monitor3_1.txt	2022-01-22 09:00:00	2022-01-25 09:00:00	M	C941Y;OgaKO	XLID	3	LD	10	25	BL	Alive
Monitor3_1.txt	2022-01-22 09:00:00	2022-01-25 09:00:00	M	C941Y;OgaKO	XLID	3	LD	11	25	BL	Alive
Monitor3_1.txt	2022-01-22 09:00:00	2022-01-25 09:00:00	M	WT	XLID	3	LD	12	25	BL	Alive
Monitor3_1.txt	2022-01-22 09:00:00	2022-01-25 09:00:00	M	OgaKO	XLID	3	LD	13	25	BL	Alive
Monitor3_1.txt	2022-01-22 09:00:00	2022-01-25 09:00:00	M	C941Y	XLID	3	LD	14	25	BL	Alive
Monitor3_1.txt	2022-01-22 09:00:00	2022-01-25 09:00:00	M	C941Y;OgaKO	XLID	3	LD	15	25	BL	Alive
Monitor3_1.txt	2022-01-22 09:00:00	2022-01-25 09:00:00	M	OgaKO	XLID	3	LD	16	25	BL	Alive
Monitor3_1.txt	2022-01-22 09:00:00	2022-01-25 09:00:00	M	WT	XLID	3	LD	17	25	BL	Alive
Monitor3_1.txt	2022-01-22 09:00:00	2022-01-25 09:00:00	M	C941Y	XLID	3	LD	18	25	BL	Alive
Monitor3_1.txt	2022-01-22 09:00:00	2022-01-25 09:00:00	M	WT	XLID	3	LD	19	25	BL	Alive
Monitor3_1.txt	2022-01-22 09:00:00	2022-01-25 09:00:00	M	OgaKO	XLID	3	LD	20	25	BL	Alive
Monitor3_1.txt	2022-01-22 09:00:00	2022-01-25 09:00:00	M	empty	XLID	3	LD	21	25	BL	Dead
Monitor3_1.txt	2022-01-22 09:00:00	2022-01-25 09:00:00	M	empty	XLID	3	LD	22	25	BL	Dead
Monitor3_1.txt	2022-01-22 09:00:00	2022-01-25 09:00:00	M	WT	XLID	3	LD	23	25	BL	Alive
Monitor3_1.txt	2022-01-22 09:00:00	2022-01-25 09:00:00	M	C941Y;OgaKO	XLID	3	LD	24	25	BL	Alive
Monitor3_1.txt	2022-01-22 09:00:00	2022-01-25 09:00:00	M	WT	XLID	3	LD	25	25	BL	Alive
Monitor3_1.txt	2022-01-22 09:00:00	2022-01-25 09:00:00	M	C941Y;OgaKO	XLID	3	LD	26	25	BL	Alive
Monitor3_1.txt	2022-01-22 09:00:00	2022-01-25 09:00:00	M	WT	XLID	3	LD	27	25	BL	Alive
Monitor3_1.txt	2022-01-22 09:00:00	2022-01-25 09:00:00	M	WT	XLID	3	LD	28	25	BL	Alive
Monitor3_1.txt	2022-01-22 09:00:00	2022-01-25 09:00:00	M	C941Y	XLID	3	LD	29	25	BL	Alive
Monitor3_1.txt	2022-01-22 09:00:00	2022-01-25 09:00:00	M	C941Y;OgaKO	XLID	3	LD	30	25	BL	Alive
Monitor3_1.txt	2022-01-22 09:00:00	2022-01-25 09:00:00	M	C941Y	XLID	3	LD	31	25	BL	Alive
Monitor3_1.txt	2022-01-22 09:00:00	2022-01-25 09:00:00	M	WT	XLID	3	LD	32	25	BL	Alive
Monitor3_2.txt	2022-01-22 09:00:00	2022-01-25 09:00:00	M	C941Y	XLID	3	LD	1	25	BL	Alive
Monitor3_2.txt	2022-01-22 09:00:00	2022-01-25 09:00:00	M	C941Y	XLID	3	LD	2	25	BL	Alive
Monitor3_2.txt	2022-01-22 09:00:00	2022-01-25 09:00:00	M	C941Y	XLID	3	LD	3	25	BL	Alive
Monitor3_2.txt	2022-01-22 09:00:00	2022-01-25 09:00:00	M	WT	XLID	3	LD	4	25	BL	Alive
Monitor3_2.txt	2022-01-22 09:00:00	2022-01-25 09:00:00	M	WT	XLID	3	LD	5	25	BL	Alive
Monitor3_2.txt	2022-01-22 09:00:00	2022-01-25 09:00:00	M	OgaKO	XLID	3	LD	6	25	BL	Alive
Monitor3_2.txt	2022-01-22 09:00:00	2022-01-25 09:00:00	M	OgaKO	XLID	3	LD	7	25	BL	Alive
Monitor3_2.txt	2022-01-22 09:00:00	2022-01-25 09:00:00	M	WT	XLID	3	LD	8	25	BL	Alive
Monitor3_2.txt	2022-01-22 09:00:00	2022-01-25 09:00:00	M	OgaKO	XLID	3	LD	9	25	BL	Alive
Monitor3_2.txt	2022-01-22 09:00:00	2022-01-25 09:00:00	M	C941Y	XLID	3	LD	10	25	BL	Alive
Monitor3_2.txt	2022-01-22 09:00:00	2022-01-25 09:00:00	M	C941Y;OgaKO	XLID	3	LD	11	25	BL	Alive
Monitor3_2.txt	2022-01-22 09:00:00	2022-01-25 09:00:00	M	OgaKO	XLID	3	LD	12	25	BL	Alive
Monitor3_2.txt	2022-01-22 09:00:00	2022-01-25 09:00:00	M	C941Y	XLID	3	LD	13	25	BL	Alive
Monitor3_2.txt	2022-01-22 09:00:00	2022-01-25 09:00:00	M	WT	XLID	3	LD	14	25	BL	Alive
Monitor3_2.txt	2022-01-22 09:00:00	2022-01-25 09:00:00	M	WT	XLID	3	LD	15	25	BL	Alive
Monitor3_2.txt	2022-01-22 09:00:00	2022-01-25 09:00:00	M	WT	XLID	3	LD	16	25	BL	Alive
Monitor3_2.txt	2022-01-22 09:00:00	2022-01-25 09:00:00	M	C941Y;OgaKO	XLID	3	LD	17	25	BL	Alive
Monitor3_2.txt	2022-01-22 09:00:00	2022-01-25 09:00:00	M	WT	XLID	3	LD	18	25	BL	Alive
Monitor3_2.txt	2022-01-22 09:00:00	2022-01-25 09:00:00	M	OgaKO	XLID	3	LD	19	25	BL	Alive
Monitor3_2.txt	2022-01-22 09:00:00	2022-01-25 09:00:00	M	WT	XLID	3	LD	20	25	BL	Alive
Monitor3_2.txt	2022-01-22 09:00:00	2022-01-25 09:00:00	M	OgaKO	XLID	3	LD	21	25	BL	Alive
Monitor3_2.txt	2022-01-22 09:00:00	2022-01-25 09:00:00	M	WT	XLID	3	LD	22	25	BL	Alive
Monitor3_2.txt	2022-01-22 09:00:00	2022-01-25 09:00:00	M	C941Y;OgaKO	XLID	3	LD	23	25	BL	Alive
Monitor3_2.txt	2022-01-22 09:00:00	2022-01-25 09:00:00	M	OgaKO	XLID	3	LD	24	25	BL	Alive
Monitor3_2.txt	2022-01-22 09:00:00	2022-01-25 09:00:00	M	C941Y;OgaKO	XLID	3	LD	25	25	BL	Alive
Monitor3_2.txt	2022-01-22 09:00:00	2022-01-25 09:00:00	M	C941Y	XLID	3	LD	26	25	BL	Alive
Monitor3_2.txt	2022-01-22 09:00:00	2022-01-25 09:00:00	M	C941Y;OgaKO	XLID	3	LD	27	25	BL	Alive
Monitor3_2.txt	2022-01-22 09:00:00	2022-01-25 09:00:00	M	C941Y	XLID	3	LD	28	25	BL	Alive
Monitor3_2.txt	2022-01-22 09:00:00	2022-01-25 09:00:00	M	OgaKO	XLID	3	LD	29	25	BL	Alive
Monitor3_2.txt	2022-01-22 09:00:00	2022-01-25 09:00:00	M	C941Y	XLID	3	LD	30	25	BL	Alive
Monitor3_2.txt	2022-01-22 09:00:00	2022-01-25 09:00:00	M	C941Y	XLID	3	LD	31	25	BL	Alive
Monitor3_2.txt	2022-01-22 09:00:00	2022-01-25 09:00:00	M	C941Y;OgaKO	XLID	3	LD	32	25	BL	Alive
Monitor3_3.txt	2022-01-22 09:00:00	2022-01-25 09:00:00	M	OgaKO	XLID	3	LD	1	25	BL	Alive
Monitor3_3.txt	2022-01-22 09:00:00	2022-01-25 09:00:00	M	C941Y;OgaKO	XLID	3	LD	2	25	BL	Alive
Monitor3_3.txt	2022-01-22 09:00:00	2022-01-25 09:00:00	M	C941Y	XLID	3	LD	3	25	BL	Alive
Monitor3_3.txt	2022-01-22 09:00:00	2022-01-25 09:00:00	M	C941Y	XLID	3	LD	4	25	BL	Alive
Monitor3_3.txt	2022-01-22 09:00:00	2022-01-25 09:00:00	M	OgaKO	XLID	3	LD	5	25	BL	Alive
Monitor3_3.txt	2022-01-22 09:00:00	2022-01-25 09:00:00	M	C941Y	XLID	3	LD	6	25	BL	Alive
Monitor3_3.txt	2022-01-22 09:00:00	2022-01-25 09:00:00	M	WT	XLID	3	LD	7	25	BL	Alive
Monitor3_3.txt	2022-01-22 09:00:00	2022-01-25 09:00:00	M	C941Y	XLID	3	LD	8	25	BL	Alive
Monitor3_3.txt	2022-01-22 09:00:00	2022-01-25 09:00:00	M	OgaKO	XLID	3	LD	9	25	BL	Alive
Monitor3_3.txt	2022-01-22 09:00:00	2022-01-25 09:00:00	M	C941Y;OgaKO	XLID	3	LD	10	25	BL	Alive
Monitor3_3.txt	2022-01-22 09:00:00	2022-01-25 09:00:00	M	WT	XLID	3	LD	11	25	BL	Alive
Monitor3_3.txt	2022-01-22 09:00:00	2022-01-25 09:00:00	M	C941Y;OgaKO	XLID	3	LD	12	25	BL	Alive
Monitor3_3.txt	2022-01-22 09:00:00	2022-01-25 09:00:00	M	C941Y	XLID	3	LD	13	25	BL	Alive
Monitor3_3.txt	2022-01-22 09:00:00	2022-01-25 09:00:00	M	WT	XLID	3	LD	14	25	BL	Alive
Monitor3_3.txt	2022-01-22 09:00:00	2022-01-25 09:00:00	M	C941Y;OgaKO	XLID	3	LD	15	25	BL	Alive
Monitor3_3.txt	2022-01-22 09:00:00	2022-01-25 09:00:00	M	WT	XLID	3	LD	16	25	BL	Alive
Monitor3_3.txt	2022-01-22 09:00:00	2022-01-25 09:00:00	M	WT	XLID	3	LD	17	25	BL	Alive
Monitor3_3.txt	2022-01-22 09:00:00	2022-01-25 09:00:00	M	OgaKO	XLID	3	LD	18	25	BL	Alive
Monitor3_3.txt	2022-01-22 09:00:00	2022-01-25 09:00:00	M	WT	XLID	3	LD	19	25	BL	Alive
Monitor3_3.txt	2022-01-22 09:00:00	2022-01-25 09:00:00	M	OgaKO	XLID	3	LD	20	25	BL	Alive
Monitor3_3.txt	2022-01-22 09:00:00	2022-01-25 09:00:00	M	OgaKO	XLID	3	LD	21	25	BL	Alive
Monitor3_3.txt	2022-01-22 09:00:00	2022-01-25 09:00:00	M	C941Y	XLID	3	LD	22	25	BL	Alive
Monitor3_3.txt	2022-01-22 09:00:00	2022-01-25 09:00:00	M	C941Y	XLID	3	LD	23	25	BL	Alive
Monitor3_3.txt	2022-01-22 09:00:00	2022-01-25 09:00:00	M	OgaKO	XLID	3	LD	24	25	BL	Alive
Monitor3_3.txt	2022-01-22 09:00:00	2022-01-25 09:00:00	M	OgaKO	XLID	3	LD	25	25	BL	Alive
Monitor3_3.txt	2022-01-22 09:00:00	2022-01-25 09:00:00	M	C941Y;OgaKO	XLID	3	LD	26	25	BL	Alive
Monitor3_3.txt	2022-01-22 09:00:00	2022-01-25 09:00:00	M	WT	XLID	3	LD	27	25	BL	Alive
Monitor3_3.txt	2022-01-22 09:00:00	2022-01-25 09:00:00	M	C941Y	XLID	3	LD	28	25	BL	Alive
Monitor3_3.txt	2022-01-22 09:00:00	2022-01-25 09:00:00	M	WT	XLID	3	LD	29	25	BL	Alive
Monitor3_3.txt	2022-01-22 09:00:00	2022-01-25 09:00:00	M	OgaKO	XLID	3	LD	30	25	BL	Alive
Monitor3_3.txt	2022-01-22 09:00:00	2022-01-25 09:00:00	M	C941Y	XLID	3	LD	31	25	BL	Alive
Monitor3_3.txt	2022-01-22 09:00:00	2022-01-25 09:00:00	M	OgaKO	XLID	3	LD	32	25	BL	Alive
Monitor4_3.txt	2022-02-04 09:00:00	2022-02-07 09:00:00	M	C941Y	XLID	4	LD	1	25	BL	Alive
Monitor4_3.txt	2022-02-04 09:00:00	2022-02-07 09:00:00	M	C941Y	XLID	4	LD	2	25	BL	Alive
Monitor4_3.txt	2022-02-04 09:00:00	2022-02-07 09:00:00	M	OgaKO	XLID	4	LD	3	25	BL	Alive
Monitor4_3.txt	2022-02-04 09:00:00	2022-02-07 09:00:00	M	C941Y	XLID	4	LD	4	25	BL	Alive
Monitor4_3.txt	2022-02-04 09:00:00	2022-02-07 09:00:00	M	OgaKO	XLID	4	LD	5	25	BL	Alive
Monitor4_3.txt	2022-02-04 09:00:00	2022-02-07 09:00:00	M	C941Y	XLID	4	LD	6	25	BL	Alive
Monitor4_3.txt	2022-02-04 09:00:00	2022-02-07 09:00:00	M	C941Y	XLID	4	LD	7	25	BL	Alive
Monitor4_3.txt	2022-02-04 09:00:00	2022-02-07 09:00:00	M	WT	XLID	4	LD	8	25	BL	Alive
Monitor4_3.txt	2022-02-04 09:00:00	2022-02-07 09:00:00	M	OgaKO	XLID	4	LD	9	25	BL	Alive
Monitor4_3.txt	2022-02-04 09:00:00	2022-02-07 09:00:00	M	empty	XLID	4	LD	10	25	BL	Empty
Monitor4_3.txt	2022-02-04 09:00:00	2022-02-07 09:00:00	M	WT	XLID	4	LD	11	25	BL	Alive
Monitor4_3.txt	2022-02-04 09:00:00	2022-02-07 09:00:00	M	C941Y;OgaKO	XLID	4	LD	12	25	BL	Alive
Monitor4_3.txt	2022-02-04 09:00:00	2022-02-07 09:00:00	M	WT	XLID	4	LD	13	25	BL	Alive
Monitor4_3.txt	2022-02-04 09:00:00	2022-02-07 09:00:00	M	WT	XLID	4	LD	14	25	BL	Alive
Monitor4_3.txt	2022-02-04 09:00:00	2022-02-07 09:00:00	M	OgaKO	XLID	4	LD	15	25	BL	Alive
Monitor4_3.txt	2022-02-04 09:00:00	2022-02-07 09:00:00	M	C941Y;OgaKO	XLID	4	LD	16	25	BL	Alive
Monitor4_3.txt	2022-02-04 09:00:00	2022-02-07 09:00:00	M	C941Y;OgaKO	XLID	4	LD	17	25	BL	Alive
Monitor4_3.txt	2022-02-04 09:00:00	2022-02-07 09:00:00	M	WT	XLID	4	LD	18	25	BL	Alive
Monitor4_3.txt	2022-02-04 09:00:00	2022-02-07 09:00:00	M	OgaKO	XLID	4	LD	19	25	BL	Alive
Monitor4_3.txt	2022-02-04 09:00:00	2022-02-07 09:00:00	M	C941Y	XLID	4	LD	20	25	BL	Alive
Monitor4_3.txt	2022-02-04 09:00:00	2022-02-07 09:00:00	M	empty	XLID	4	LD	21	25	BL	Empty
Monitor4_3.txt	2022-02-04 09:00:00	2022-02-07 09:00:00	M	C941Y	XLID	4	LD	22	25	BL	Alive
Monitor4_3.txt	2022-02-04 09:00:00	2022-02-07 09:00:00	M	empty	XLID	4	LD	23	25	BL	Empty
Monitor4_3.txt	2022-02-04 09:00:00	2022-02-07 09:00:00	M	C941Y;OgaKO	XLID	4	LD	24	25	BL	Alive
Monitor4_3.txt	2022-02-04 09:00:00	2022-02-07 09:00:00	M	C941Y;OgaKO	XLID	4	LD	25	25	BL	Alive
Monitor4_3.txt	2022-02-04 09:00:00	2022-02-07 09:00:00	M	C941Y	XLID	4	LD	26	25	BL	Alive
Monitor4_3.txt	2022-02-04 09:00:00	2022-02-07 09:00:00	M	empty	XLID	4	LD	27	25	BL	Empty
Monitor4_3.txt	2022-02-04 09:00:00	2022-02-07 09:00:00	M	OgaKO	XLID	4	LD	28	25	BL	Alive
Monitor4_3.txt	2022-02-04 09:00:00	2022-02-07 09:00:00	M	C941Y;OgaKO	XLID	4	LD	29	25	BL	Alive
Monitor4_3.txt	2022-02-04 09:00:00	2022-02-07 09:00:00	M	WT	XLID	4	LD	30	25	BL	Alive
Monitor4_3.txt	2022-02-04 09:00:00	2022-02-07 09:00:00	M	C941Y	XLID	4	LD	31	25	BL	Empty
Monitor4_3.txt	2022-02-04 09:00:00	2022-02-07 09:00:00	M	OgaKO	XLID	4	LD	32	25	BL	Alive
Monitor4_4.txt	2022-02-04 09:00:00	2022-02-07 09:00:00	M	C941Y	XLID	4	LD	1	25	BL	Dead
Monitor4_4.txt	2022-02-04 09:00:00	2022-02-07 09:00:00	M	C941Y;OgaKO	XLID	4	LD	2	25	BL	Alive
Monitor4_4.txt	2022-02-04 09:00:00	2022-02-07 09:00:00	M	WT	XLID	4	LD	3	25	BL	Dead
Monitor4_4.txt	2022-02-04 09:00:00	2022-02-07 09:00:00	M	WT	XLID	4	LD	4	25	BL	Alive
Monitor4_4.txt	2022-02-04 09:00:00	2022-02-07 09:00:00	M	C941Y	XLID	4	LD	5	25	BL	Alive
Monitor4_4.txt	2022-02-04 09:00:00	2022-02-07 09:00:00	M	OgaKO	XLID	4	LD	6	25	BL	Alive
Monitor4_4.txt	2022-02-04 09:00:00	2022-02-07 09:00:00	M	C941Y	XLID	4	LD	7	25	BL	Alive
Monitor4_4.txt	2022-02-04 09:00:00	2022-02-07 09:00:00	M	OgaKO	XLID	4	LD	8	25	BL	Alive
Monitor4_4.txt	2022-02-04 09:00:00	2022-02-07 09:00:00	M	C941Y;OgaKO	XLID	4	LD	9	25	BL	Alive
Monitor4_4.txt	2022-02-04 09:00:00	2022-02-07 09:00:00	M	empty	XLID	4	LD	10	25	BL	Empty
Monitor4_4.txt	2022-02-04 09:00:00	2022-02-07 09:00:00	M	OgaKO	XLID	4	LD	11	25	BL	Alive
Monitor4_4.txt	2022-02-04 09:00:00	2022-02-07 09:00:00	M	OgaKO	XLID	4	LD	12	25	BL	Alive
Monitor4_4.txt	2022-02-04 09:00:00	2022-02-07 09:00:00	M	OgaKO	XLID	4	LD	13	25	BL	Alive
Monitor4_4.txt	2022-02-04 09:00:00	2022-02-07 09:00:00	M	OgaKO	XLID	4	LD	14	25	BL	Alive
Monitor4_4.txt	2022-02-04 09:00:00	2022-02-07 09:00:00	M	WT	XLID	4	LD	15	25	BL	Alive
Monitor4_4.txt	2022-02-04 09:00:00	2022-02-07 09:00:00	M	C941Y	XLID	4	LD	16	25	BL	Alive
Monitor4_4.txt	2022-02-04 09:00:00	2022-02-07 09:00:00	M	WT	XLID	4	LD	17	25	BL	Alive
Monitor4_4.txt	2022-02-04 09:00:00	2022-02-07 09:00:00	M	WT	XLID	4	LD	18	25	BL	Alive
Monitor4_4.txt	2022-02-04 09:00:00	2022-02-07 09:00:00	M	C941Y;OgaKO	XLID	4	LD	19	25	BL	Alive
Monitor4_4.txt	2022-02-04 09:00:00	2022-02-07 09:00:00	M	C941Y	XLID	4	LD	20	25	BL	Alive
Monitor4_4.txt	2022-02-04 09:00:00	2022-02-07 09:00:00	M	OgaKO	XLID	4	LD	21	25	BL	Alive
Monitor4_4.txt	2022-02-04 09:00:00	2022-02-07 09:00:00	M	WT	XLID	4	LD	22	25	BL	Alive
Monitor4_4.txt	2022-02-04 09:00:00	2022-02-07 09:00:00	M	C941Y	XLID	4	LD	23	25	BL	Dead
Monitor4_4.txt	2022-02-04 09:00:00	2022-02-07 09:00:00	M	C941Y	XLID	4	LD	24	25	BL	Alive
Monitor4_4.txt	2022-02-04 09:00:00	2022-02-07 09:00:00	M	C941Y	XLID	4	LD	25	25	BL	Alive
Monitor4_4.txt	2022-02-04 09:00:00	2022-02-07 09:00:00	M	WT	XLID	4	LD	26	25	BL	Alive
Monitor4_4.txt	2022-02-04 09:00:00	2022-02-07 09:00:00	M	OgaKO	XLID	4	LD	27	25	BL	Alive
Monitor4_4.txt	2022-02-04 09:00:00	2022-02-07 09:00:00	M	OgaKO	XLID	4	LD	28	25	BL	Alive
Monitor4_4.txt	2022-02-04 09:00:00	2022-02-07 09:00:00	M	C941Y;OgaKO	XLID	4	LD	29	25	BL	Alive
Monitor4_4.txt	2022-02-04 09:00:00	2022-02-07 09:00:00	M	empty	XLID	4	LD	30	25	BL	Empty
Monitor4_4.txt	2022-02-04 09:00:00	2022-02-07 09:00:00	M	empty	XLID	4	LD	31	25	BL	Empty
Monitor4_4.txt	2022-02-04 09:00:00	2022-02-07 09:00:00	M	C941Y	XLID	4	LD	32	25	BL	Alive
Monitor4_5.txt	2022-02-04 09:00:00	2022-02-07 09:00:00	M	C941Y;OgaKO	XLID	4	LD	1	25	BL	Alive
Monitor4_5.txt	2022-02-04 09:00:00	2022-02-07 09:00:00	M	C941Y;OgaKO	XLID	4	LD	2	25	BL	Alive
Monitor4_5.txt	2022-02-04 09:00:00	2022-02-07 09:00:00	M	C941Y	XLID	4	LD	3	25	BL	Alive
Monitor4_5.txt	2022-02-04 09:00:00	2022-02-07 09:00:00	M	C941Y;OgaKO	XLID	4	LD	4	25	BL	Alive
Monitor4_5.txt	2022-02-04 09:00:00	2022-02-07 09:00:00	M	C941Y	XLID	4	LD	5	25	BL	Alive
Monitor4_5.txt	2022-02-04 09:00:00	2022-02-07 09:00:00	M	WT	XLID	4	LD	6	25	BL	Alive
Monitor4_5.txt	2022-02-04 09:00:00	2022-02-07 09:00:00	M	empty	XLID	4	LD	7	25	BL	Empty
Monitor4_5.txt	2022-02-04 09:00:00	2022-02-07 09:00:00	M	WT	XLID	4	LD	8	25	BL	Alive
Monitor4_5.txt	2022-02-04 09:00:00	2022-02-07 09:00:00	M	C941Y	XLID	4	LD	9	25	BL	Alive
Monitor4_5.txt	2022-02-04 09:00:00	2022-02-07 09:00:00	M	C941Y;OgaKO	XLID	4	LD	10	25	BL	Alive
Monitor4_5.txt	2022-02-04 09:00:00	2022-02-07 09:00:00	M	C941Y;OgaKO	XLID	4	LD	11	25	BL	Alive
Monitor4_5.txt	2022-02-04 09:00:00	2022-02-07 09:00:00	M	WT	XLID	4	LD	12	25	BL	Alive
Monitor4_5.txt	2022-02-04 09:00:00	2022-02-07 09:00:00	M	WT	XLID	4	LD	13	25	BL	Alive
Monitor4_5.txt	2022-02-04 09:00:00	2022-02-07 09:00:00	M	WT	XLID	4	LD	14	25	BL	Alive
Monitor4_5.txt	2022-02-04 09:00:00	2022-02-07 09:00:00	M	WT	XLID	4	LD	15	25	BL	Alive
Monitor4_5.txt	2022-02-04 09:00:00	2022-02-07 09:00:00	M	OgaKO	XLID	4	LD	16	25	BL	Dead
Monitor4_5.txt	2022-02-04 09:00:00	2022-02-07 09:00:00	M	empty	XLID	4	LD	17	25	BL	Empty
Monitor4_5.txt	2022-02-04 09:00:00	2022-02-07 09:00:00	M	WT	XLID	4	LD	18	25	BL	Alive
Monitor4_5.txt	2022-02-04 09:00:00	2022-02-07 09:00:00	M	WT	XLID	4	LD	19	25	BL	Alive
Monitor4_5.txt	2022-02-04 09:00:00	2022-02-07 09:00:00	M	C941Y	XLID	4	LD	20	25	BL	Alive
Monitor4_5.txt	2022-02-04 09:00:00	2022-02-07 09:00:00	M	C941Y;OgaKO	XLID	4	LD	21	25	BL	Alive
Monitor4_5.txt	2022-02-04 09:00:00	2022-02-07 09:00:00	M	OgaKO	XLID	4	LD	22	25	BL	Alive
Monitor4_5.txt	2022-02-04 09:00:00	2022-02-07 09:00:00	M	OgaKO	XLID	4	LD	23	25	BL	Alive
Monitor4_5.txt	2022-02-04 09:00:00	2022-02-07 09:00:00	M	C941Y;OgaKO	XLID	4	LD	24	25	BL	Alive
Monitor4_5.txt	2022-02-04 09:00:00	2022-02-07 09:00:00	M	OgaKO	XLID	4	LD	25	25	BL	Alive
Monitor4_5.txt	2022-02-04 09:00:00	2022-02-07 09:00:00	M	WT	XLID	4	LD	26	25	BL	Alive
Monitor4_5.txt	2022-02-04 09:00:00	2022-02-07 09:00:00	M	OgaKO	XLID	4	LD	27	25	BL	Alive
Monitor4_5.txt	2022-02-04 09:00:00	2022-02-07 09:00:00	M	OgaKO	XLID	4	LD	28	25	BL	Alive
Monitor4_5.txt	2022-02-04 09:00:00	2022-02-07 09:00:00	M	C941Y	XLID	4	LD	29	25	BL	Alive
Monitor4_5.txt	2022-02-04 09:00:00	2022-02-07 09:00:00	M	C941Y	XLID	4	LD	30	25	BL	Alive
Monitor4_5.txt	2022-02-04 09:00:00	2022-02-07 09:00:00	M	OgaKO	XLID	4	LD	31	25	BL	Alive
Monitor4_5.txt	2022-02-04 09:00:00	2022-02-07 09:00:00	M	empty	XLID	4	LD	32	25	BL	Empty
