# Supplementary material for: Rescuable sleep and synaptogenesis phenotypes in a Drosophila model of O-GlcNAc transferase intellectual disability
Source: eLife. 2024 Nov 13;13:e90376. doi: 10.7554/eLife.90376 (PMC11623933; doi:10.7554/eLife.90376)
Supplement: Figure 5—source data 1. [file elife-90376-fig5-data1.zip › RawData/Monitor1_3.txt]

1	24 Jun 21	17:04:58	50	0	3	0	Ct	0	0	0	0	0	0	0	0	0	0	0	0	0	0	0	0	0	0	0	0	0	0	0	0	0	0	0	0	0	0	0	0	0	0
2	24 Jun 21	17:05:00	50	0	3	0	Ct	0	0	0	0	0	0	0	0	0	0	0	0	0	0	0	0	0	0	0	0	0	0	0	0	0	0	0	0	0	0	0	0	0	0
3	24 Jun 21	17:06:00	50	0	3	0	Ct	0	0	0	0	0	0	0	0	0	0	0	0	0	0	0	0	0	0	0	0	0	0	0	0	0	0	0	0	0	0	0	0	0	0
4	24 Jun 21	17:07:00	50	0	3	0	Ct	0	0	0	0	0	0	0	0	0	0	0	0	0	0	0	0	0	0	0	0	0	0	0	0	0	0	0	0	0	0	0	0	0	0
5	24 Jun 21	17:08:00	50	0	3	0	Ct	0	0	0	0	0	0	0	0	0	0	0	0	0	0	0	0	0	0	0	0	0	0	0	0	0	0	0	0	0	0	0	0	0	0
6	24 Jun 21	17:09:00	50	0	3	0	Ct	0	0	0	0	0	0	0	0	0	0	0	0	0	0	0	0	0	0	0	0	0	0	0	0	0	0	0	0	0	0	0	0	0	0
7	24 Jun 21	17:10:00	50	0	3	0	Ct	0	0	0	0	0	0	0	0	0	0	0	0	0	0	0	0	0	0	0	0	0	0	0	0	0	0	0	0	0	0	0	0	0	0
8	24 Jun 21	17:11:00	50	0	3	0	Ct	0	0	0	0	0	0	0	0	0	0	0	0	0	0	0	0	0	0	0	0	0	0	0	0	0	0	0	0	0	0	0	0	0	0
9	24 Jun 21	17:12:00	50	0	3	0	Ct	0	0	0	0	0	0	0	0	0	0	0	0	0	0	0	0	0	0	0	0	0	0	0	0	0	0	0	0	0	0	0	0	0	0
10	24 Jun 21	17:13:00	50	0	3	0	Ct	0	0	0	0	0	0	0	0	0	0	0	0	0	0	0	0	0	0	0	0	0	0	0	0	0	0	0	0	0	0	0	0	0	0
11	24 Jun 21	17:14:00	50	0	3	0	Ct	0	0	0	0	0	0	0	0	0	0	0	0	0	0	0	0	0	0	0	0	0	0	0	0	0	0	0	0	0	0	0	0	0	0
12	24 Jun 21	17:15:00	50	0	3	0	Ct	0	0	0	0	0	0	0	0	0	0	0	0	0	0	0	0	0	0	0	0	0	0	0	0	0	0	0	0	0	0	0	0	0	0
13	24 Jun 21	17:16:00	50	0	3	0	Ct	0	0	0	0	0	0	0	0	0	0	0	0	0	0	0	0	0	0	0	0	0	0	0	0	0	0	0	0	0	0	0	0	0	0
14	24 Jun 21	17:17:00	50	0	3	0	Ct	0	0	0	0	0	0	0	0	0	0	0	0	0	0	0	0	0	0	0	0	0	0	0	0	0	0	0	0	0	0	0	0	0	0
15	24 Jun 21	17:18:00	50	0	3	0	Ct	0	0	0	0	0	0	0	0	0	0	0	0	0	0	0	0	0	0	0	0	0	0	0	0	0	0	0	0	0	0	0	0	0	0
16	24 Jun 21	17:19:00	50	0	3	0	Ct	0	0	0	0	0	0	0	0	0	0	0	0	0	0	0	0	0	0	0	0	0	0	0	0	0	0	0	0	0	0	0	0	0	0
17	24 Jun 21	17:20:00	50	0	3	0	Ct	0	0	0	0	0	0	0	0	0	0	0	0	0	0	0	0	0	0	0	0	0	0	0	0	0	0	0	0	0	0	0	0	0	0
18	24 Jun 21	17:21:00	50	0	3	0	Ct	0	0	0	0	0	0	0	0	0	0	0	0	0	0	0	0	0	0	0	0	0	0	0	0	0	0	0	0	0	0	0	0	0	0
19	24 Jun 21	17:22:00	50	0	3	0	Ct	0	0	0	0	0	0	0	0	0	0	0	0	0	0	0	0	0	0	0	0	0	0	0	0	0	0	0	0	0	0	0	0	0	0
20	24 Jun 21	17:23:00	50	0	3	0	Ct	0	0	0	0	0	0	0	0	0	0	0	0	0	0	0	0	0	0	0	0	0	0	0	0	0	0	0	0	0	0	0	0	0	0
21	24 Jun 21	17:24:00	50	0	3	0	Ct	0	0	0	0	0	0	0	0	0	0	0	0	0	0	0	0	0	0	0	0	0	0	0	0	0	0	0	0	0	0	0	0	0	0
22	24 Jun 21	17:25:00	50	0	3	0	Ct	0	0	0	0	0	0	0	0	0	0	0	0	0	0	0	0	0	0	0	0	0	0	0	0	0	0	0	0	0	0	0	0	0	0
23	24 Jun 21	17:26:00	50	0	3	0	Ct	0	0	0	0	0	0	0	0	0	0	0	0	0	0	0	0	0	0	0	0	0	0	0	0	0	0	0	0	0	0	0	0	0	0
24	24 Jun 21	17:27:00	50	0	3	0	Ct	0	0	0	0	0	0	0	0	0	0	0	0	0	0	0	0	0	0	0	0	0	0	0	0	0	0	0	0	0	0	0	0	0	0
25	24 Jun 21	17:28:00	50	0	3	0	Ct	0	0	0	0	0	0	0	0	0	0	0	0	0	0	0	0	0	0	0	0	0	0	0	0	0	0	0	0	0	0	0	0	0	0
26	24 Jun 21	17:29:00	1	0	3	0	Ct	0	1	4	3	2	0	2	8	6	0	1	1	4	4	2	4	1	0	1	4	3	2	2	0	2	2	5	7	1	3	4	2	8	4
27	24 Jun 21	17:30:00	1	0	3	0	Ct	0	1	2	1	2	3	4	4	3	0	2	2	6	2	3	3	6	0	1	3	7	2	2	0	5	3	3	5	2	1	2	1	2	1
28	24 Jun 21	17:31:00	1	0	3	0	Ct	0	1	1	1	3	4	2	4	3	0	2	2	10	12	4	3	2	0	1	4	4	1	2	0	3	2	2	5	2	2	2	1	1	1
29	24 Jun 21	17:32:00	1	0	3	0	Ct	0	1	6	2	5	1	4	5	4	3	3	2	6	6	3	6	1	0	1	2	2	2	1	0	2	1	5	4	2	4	2	0	4	2
30	24 Jun 21	17:33:00	1	0	3	0	Ct	0	1	3	0	5	1	11	3	4	0	2	2	5	3	7	8	2	0	2	1	4	2	2	0	5	2	4	5	1	1	1	1	5	0
31	24 Jun 21	17:34:00	1	0	3	0	Ct	0	1	5	2	1	2	4	1	3	0	2	3	5	4	3	2	1	0	1	2	3	6	1	0	4	3	5	4	1	3	2	7	3	0
32	24 Jun 21	17:35:00	1	0	3	0	Ct	0	1	5	2	3	1	2	3	5	0	1	2	3	2	7	3	1	0	0	1	6	1	1	0	7	2	5	3	0	8	2	0	2	0
33	24 Jun 21	17:36:00	1	0	3	0	Ct	0	1	2	2	5	3	2	6	3	0	3	5	5	5	5	6	1	0	0	1	3	4	1	0	5	3	7	4	3	1	1	0	5	0
34	24 Jun 21	17:37:00	1	0	3	0	Ct	0	1	4	0	2	4	2	3	6	0	4	4	4	0	5	0	4	0	0	3	3	0	2	0	4	4	3	5	4	3	2	0	2	0
35	24 Jun 21	17:38:00	1	0	3	0	Ct	0	1	5	0	1	3	1	3	1	0	1	3	4	0	5	1	1	0	0	0	3	0	2	0	4	2	4	5	3	1	0	0	0	0
36	24 Jun 21	17:39:00	1	0	3	0	Ct	0	1	4	0	1	4	2	3	1	0	2	2	3	0	1	2	2	0	0	1	4	0	1	0	5	1	3	4	0	3	3	0	4	0
37	24 Jun 21	17:40:00	1	0	3	0	Ct	0	1	3	0	3	3	0	4	4	0	6	2	3	0	2	4	1	0	0	0	2	0	0	0	4	3	3	4	0	24	3	0	5	0
38	24 Jun 21	17:41:00	1	0	3	0	Ct	0	1	3	0	4	3	0	2	4	0	0	3	1	0	2	5	1	0	0	0	1	0	0	0	6	1	4	4	2	2	2	0	4	0
39	24 Jun 21	17:42:00	1	0	3	0	Ct	0	1	0	0	4	1	0	2	4	0	5	3	2	0	4	3	5	0	0	0	2	0	0	0	4	1	4	4	0	2	3	0	2	0
40	24 Jun 21	17:43:00	1	0	3	0	Ct	0	1	0	0	3	0	0	4	4	0	3	4	2	0	1	6	1	0	0	0	5	0	0	0	4	2	6	6	0	1	2	0	3	0
41	24 Jun 21	17:44:00	1	0	3	0	Ct	0	1	0	0	1	0	0	4	2	0	1	3	4	0	2	3	3	0	0	0	3	0	0	0	5	0	4	4	0	1	2	0	3	0
42	24 Jun 21	17:45:00	1	0	3	0	Ct	0	1	0	0	3	0	0	4	3	0	0	2	4	0	2	2	2	0	0	0	3	0	0	0	5	1	5	4	0	2	1	0	2	0
43	24 Jun 21	17:46:00	1	0	3	0	Ct	0	1	0	0	11	0	0	5	4	0	0	4	3	0	4	3	0	0	0	0	4	0	0	0	2	3	5	4	0	0	3	0	1	0
44	24 Jun 21	17:47:00	1	0	3	0	Ct	0	1	0	0	5	0	0	4	3	0	0	3	3	0	6	1	0	0	0	0	4	0	0	0	5	2	6	5	0	0	2	0	2	0
45	24 Jun 21	17:48:00	1	0	3	0	Ct	0	1	0	0	1	0	0	3	6	0	0	3	4	0	6	4	0	0	0	0	3	0	0	0	6	2	4	5	0	0	2	0	2	0
46	24 Jun 21	17:49:00	1	0	3	0	Ct	0	1	0	0	3	0	0	4	3	0	0	2	4	0	2	3	0	0	0	0	3	0	0	0	3	1	4	4	0	0	1	0	0	0
47	24 Jun 21	17:50:00	1	0	3	0	Ct	0	1	0	0	4	0	0	5	3	0	0	10	3	0	2	5	0	0	0	0	6	0	0	0	5	1	5	5	0	0	1	0	2	0
48	24 Jun 21	17:51:00	1	0	3	0	Ct	0	1	0	0	3	0	0	4	4	0	0	2	4	0	2	2	0	0	0	0	1	0	0	0	6	3	5	6	0	0	2	0	1	0
49	24 Jun 21	17:52:00	1	0	3	0	Ct	0	1	0	0	4	0	0	9	3	0	0	0	1	0	5	4	0	0	0	0	2	0	0	0	3	0	6	5	0	0	0	0	0	0
50	24 Jun 21	17:53:00	1	0	3	0	Ct	0	1	0	0	3	0	0	3	4	0	0	2	3	0	3	3	0	0	0	0	4	0	2	0	3	1	3	4	0	0	0	0	2	0
51	24 Jun 21	17:54:00	1	0	3	0	Ct	0	1	0	0	3	0	0	2	2	0	0	0	2	0	0	2	0	0	0	0	5	0	0	0	6	2	6	5	0	0	0	0	1	0
52	24 Jun 21	17:55:00	1	0	3	0	Ct	0	1	0	0	1	0	0	5	1	0	0	0	4	0	0	5	0	0	0	0	4	0	0	0	4	2	3	4	0	0	3	0	3	0
53	24 Jun 21	17:56:00	1	0	3	0	Ct	0	1	0	0	3	0	0	3	2	0	0	0	3	0	0	4	0	0	0	0	4	0	0	0	3	2	5	4	0	0	0	0	4	0
54	24 Jun 21	17:57:00	1	0	3	0	Ct	0	1	0	0	3	0	0	4	2	0	0	0	3	0	0	2	0	0	0	0	4	0	0	0	3	1	4	3	0	0	0	0	4	0
55	24 Jun 21	17:58:00	1	0	3	0	Ct	0	1	0	0	3	0	0	2	3	0	0	0	3	0	0	7	0	0	0	0	3	0	0	0	5	1	11	4	0	0	0	0	2	0
56	24 Jun 21	17:59:00	1	0	3	0	Ct	0	1	0	0	2	0	0	3	3	0	0	0	4	0	0	6	0	0	0	0	4	0	0	0	4	2	8	4	0	0	0	0	2	0
57	24 Jun 21	18:00:00	1	0	3	0	Ct	0	1	0	0	4	0	0	4	2	0	0	0	4	0	0	6	0	0	0	0	1	0	0	0	4	0	8	4	0	0	0	0	2	0
58	24 Jun 21	18:01:00	1	0	3	0	Ct	0	1	0	0	5	0	0	4	3	0	0	0	1	0	0	3	0	0	0	0	2	0	0	0	3	0	4	5	0	0	0	0	0	0
59	24 Jun 21	18:02:00	1	0	3	0	Ct	0	1	0	0	4	0	0	2	2	0	0	0	4	0	0	3	0	0	0	0	2	0	0	0	5	0	5	3	0	0	0	0	0	0
60	24 Jun 21	18:03:00	1	0	3	0	Ct	0	1	0	0	3	0	0	1	3	0	0	0	4	0	0	3	0	0	0	0	3	0	0	0	4	0	3	5	0	0	0	0	0	0
61	24 Jun 21	18:04:00	1	0	3	0	Ct	0	1	0	0	4	0	0	2	3	0	0	0	5	0	0	4	0	0	0	0	2	0	0	0	1	0	5	8	0	0	0	0	0	0
62	24 Jun 21	18:05:00	1	0	3	0	Ct	0	1	0	0	2	0	0	3	2	0	0	0	7	0	0	3	0	0	0	0	3	0	0	0	0	0	4	4	0	2	0	0	0	0
63	24 Jun 21	18:06:00	1	0	3	0	Ct	0	1	0	0	2	0	0	4	1	0	0	0	2	0	0	4	0	0	0	0	4	0	0	0	0	0	3	6	0	1	2	0	0	0
64	24 Jun 21	18:07:00	1	0	3	0	Ct	0	1	0	0	2	0	0	3	5	0	0	0	3	0	0	1	0	0	0	0	3	0	0	0	0	0	4	3	0	0	0	0	0	0
65	24 Jun 21	18:08:00	1	0	3	0	Ct	0	1	0	0	3	0	0	3	2	0	0	0	0	0	0	5	0	0	0	0	2	0	0	0	0	0	5	5	0	0	0	0	0	0
66	24 Jun 21	18:09:00	1	0	3	0	Ct	0	1	0	0	1	0	0	4	0	0	0	0	0	0	0	3	0	0	0	0	2	0	0	0	0	0	4	4	0	0	0	0	0	0
67	24 Jun 21	18:10:00	1	0	3	0	Ct	0	1	0	0	0	0	0	3	3	0	0	0	0	0	0	5	0	0	0	0	2	0	0	0	0	2	4	3	0	0	0	0	0	0
68	24 Jun 21	18:11:00	1	0	3	0	Ct	0	1	0	0	0	0	0	4	2	0	0	0	0	0	0	3	0	0	0	0	3	0	0	0	0	3	3	6	0	0	0	0	0	0
69	24 Jun 21	18:12:00	1	0	3	0	Ct	0	1	0	0	0	0	0	3	3	0	0	0	0	0	0	4	0	0	0	0	0	0	0	0	0	1	3	5	0	0	0	0	0	0
70	24 Jun 21	18:13:00	1	0	3	0	Ct	0	1	0	0	0	0	0	4	2	0	0	0	0	0	0	4	0	0	0	0	0	0	0	0	0	3	4	4	0	0	0	0	0	0
71	24 Jun 21	18:14:00	1	0	3	0	Ct	0	1	0	0	0	0	0	1	3	0	0	0	0	0	0	4	0	0	0	0	0	0	0	0	0	3	2	6	0	0	0	0	0	0
72	24 Jun 21	18:15:00	1	0	3	0	Ct	0	1	0	0	0	0	0	3	1	0	0	0	0	0	0	4	0	0	0	0	0	0	0	0	0	0	0	4	0	0	0	0	0	0
73	24 Jun 21	18:16:00	1	0	3	0	Ct	0	1	0	0	0	0	0	4	1	0	0	0	0	0	0	5	0	0	0	0	0	0	0	0	0	0	0	3	0	0	0	0	0	0
74	24 Jun 21	18:17:00	1	0	3	0	Ct	0	1	0	0	0	0	0	3	0	0	0	0	0	0	0	3	0	0	0	0	0	0	0	0	0	0	0	3	0	0	0	0	0	0
75	24 Jun 21	18:18:00	1	0	3	0	Ct	0	1	0	0	0	0	0	2	0	0	0	0	0	0	0	3	0	0	0	0	0	0	0	0	0	0	0	4	0	0	0	0	0	0
76	24 Jun 21	18:19:00	1	0	3	0	Ct	0	1	0	0	0	0	0	1	0	0	0	0	0	0	0	3	0	0	0	0	0	0	0	0	0	0	0	3	0	0	0	0	0	0
77	24 Jun 21	18:20:00	1	0	3	0	Ct	0	1	0	0	0	0	0	0	0	0	0	0	0	0	0	3	0	0	0	0	0	0	0	0	0	0	0	3	0	0	0	0	0	0
78	24 Jun 21	18:21:00	1	0	3	0	Ct	0	1	0	0	0	0	0	0	0	0	0	0	0	0	0	2	0	0	0	0	0	0	0	0	0	0	0	5	0	0	0	0	0	0
79	24 Jun 21	18:22:00	1	0	3	0	Ct	0	1	0	0	0	0	0	0	0	0	0	0	0	0	0	5	0	0	0	0	0	0	0	0	0	0	0	4	0	0	0	0	0	0
80	24 Jun 21	18:23:00	1	0	3	0	Ct	0	1	0	0	0	0	0	0	0	0	0	0	0	0	0	2	0	0	0	0	0	0	0	0	0	0	0	4	0	0	0	0	0	0
81	24 Jun 21	18:24:00	1	0	3	0	Ct	0	1	0	0	0	0	0	0	0	0	0	0	0	0	0	3	0	0	0	0	0	0	0	0	0	0	0	3	0	0	0	0	0	0
82	24 Jun 21	18:25:00	1	0	3	0	Ct	0	1	0	0	0	0	0	0	0	0	0	0	0	0	0	3	0	0	0	0	0	0	0	0	0	0	0	6	0	0	0	0	0	0
83	24 Jun 21	18:26:00	1	0	3	0	Ct	0	1	0	0	0	0	0	0	0	0	0	0	0	0	0	4	0	0	0	0	0	0	0	0	0	0	0	4	0	0	0	0	0	0
84	24 Jun 21	18:27:00	1	0	3	0	Ct	0	1	0	0	0	0	0	0	0	0	0	0	0	0	0	4	0	0	0	0	0	0	0	0	0	0	0	3	0	0	0	0	0	0
85	24 Jun 21	18:28:00	1	0	3	0	Ct	0	1	0	0	0	0	0	0	0	0	0	0	0	0	0	1	0	0	0	0	0	0	0	0	0	0	0	4	0	0	0	0	0	0
86	24 Jun 21	18:29:00	1	0	3	0	Ct	0	1	0	0	0	0	0	0	0	0	0	0	0	0	0	4	0	0	0	0	0	0	0	0	0	0	0	7	0	0	0	0	0	0
87	24 Jun 21	18:30:00	1	0	3	0	Ct	0	1	0	0	0	0	0	0	0	0	0	4	0	0	0	0	0	0	0	0	0	0	0	0	0	0	0	4	0	0	0	0	0	0
88	24 Jun 21	18:31:00	1	0	3	0	Ct	0	1	0	0	0	0	0	0	0	0	0	4	0	0	0	1	0	0	0	0	0	0	0	0	0	0	0	4	0	0	0	0	0	0
89	24 Jun 21	18:32:00	1	0	3	0	Ct	0	1	0	0	0	0	0	0	0	0	0	0	0	0	0	5	0	0	0	0	0	0	0	0	0	0	0	5	0	0	0	0	0	0
90	24 Jun 21	18:33:00	1	0	3	0	Ct	0	1	0	0	0	0	0	0	0	0	0	0	0	0	0	4	0	0	0	0	0	0	0	0	0	0	0	4	0	0	0	0	0	0
91	24 Jun 21	18:34:00	1	0	3	0	Ct	0	1	0	0	0	0	0	0	0	0	0	0	0	0	0	2	0	0	0	0	0	0	0	0	0	0	0	5	0	0	0	0	0	0
92	24 Jun 21	18:35:00	1	0	3	0	Ct	0	1	0	0	0	0	0	0	0	0	0	0	0	0	0	3	0	0	0	0	0	0	0	0	0	0	0	5	0	0	0	0	0	0
93	24 Jun 21	18:36:00	1	0	3	0	Ct	0	1	0	0	0	0	0	0	0	0	0	0	0	0	0	4	0	0	0	0	0	0	0	0	0	0	0	5	0	0	0	0	0	0
94	24 Jun 21	18:37:00	1	0	3	0	Ct	0	1	0	0	0	0	0	0	0	0	0	0	0	0	0	2	0	0	0	0	0	3	0	0	0	0	0	4	0	0	0	0	0	0
95	24 Jun 21	18:38:00	1	0	3	0	Ct	0	1	0	0	0	0	0	0	0	0	0	0	0	0	0	3	0	0	0	0	0	0	0	0	0	0	0	4	0	0	0	0	0	0
96	24 Jun 21	18:39:00	1	0	3	0	Ct	0	1	0	0	0	0	0	0	0	0	0	0	0	0	0	0	0	0	0	0	0	0	0	0	0	0	0	5	0	0	0	0	0	0
97	24 Jun 21	18:40:00	1	0	3	0	Ct	0	1	0	0	0	0	0	0	0	0	0	0	0	0	0	0	0	0	0	0	0	0	0	0	0	0	0	3	0	0	0	0	0	0
98	24 Jun 21	18:41:00	1	0	3	0	Ct	0	1	0	0	0	0	0	0	0	0	0	0	0	0	0	0	0	0	0	0	0	0	0	0	0	0	0	4	2	0	0	0	0	0
99	24 Jun 21	18:42:00	1	0	3	0	Ct	0	1	0	0	0	0	0	0	0	0	0	0	0	0	0	0	0	0	0	0	0	0	0	0	0	0	0	6	2	0	0	0	0	0
100	24 Jun 21	18:43:00	1	0	3	0	Ct	0	1	0	0	0	0	0	0	0	0	0	0	0	0	0	0	0	0	0	0	0	0	0	0	0	0	0	5	0	0	0	0	0	0
101	24 Jun 21	18:44:00	1	0	3	0	Ct	0	1	0	0	0	0	0	0	0	0	0	0	0	0	0	0	0	0	0	0	0	0	0	0	0	3	0	3	0	0	0	0	0	0
102	24 Jun 21	18:45:00	1	0	3	0	Ct	0	1	0	0	0	0	0	0	0	0	0	0	0	0	0	0	0	0	0	0	0	9	0	0	0	2	0	2	0	0	0	0	0	0
103	24 Jun 21	18:46:00	1	0	3	0	Ct	0	1	0	0	0	0	0	0	0	0	0	0	0	0	0	0	0	0	0	0	0	12	0	0	0	3	0	5	0	0	0	0	0	0
104	24 Jun 21	18:47:00	1	0	3	0	Ct	0	1	0	0	2	0	0	0	0	0	0	0	0	0	0	0	0	0	0	0	0	1	0	0	0	3	0	3	0	0	0	0	0	0
105	24 Jun 21	18:48:00	1	0	3	0	Ct	0	1	0	0	0	0	0	0	0	0	0	0	0	0	0	0	0	0	0	0	0	0	0	0	0	2	0	3	0	0	0	0	0	0
106	24 Jun 21	18:49:00	1	0	3	0	Ct	0	1	0	0	0	0	0	0	0	0	0	0	0	0	0	0	0	0	0	0	0	0	0	0	0	3	0	4	0	0	0	0	0	0
107	24 Jun 21	18:50:00	1	0	3	0	Ct	0	1	0	0	0	0	0	0	0	0	0	0	0	0	0	0	0	0	0	0	0	0	0	0	0	2	0	2	0	0	0	0	0	0
108	24 Jun 21	18:51:00	1	0	3	0	Ct	0	1	0	0	0	0	0	0	0	0	0	0	0	0	0	0	0	0	0	0	0	0	0	0	0	3	0	6	0	0	0	0	2	0
109	24 Jun 21	18:52:00	1	0	3	0	Ct	0	1	0	0	0	0	0	0	0	0	0	0	0	0	0	0	0	0	0	0	0	0	0	0	0	1	0	5	0	0	1	0	0	0
110	24 Jun 21	18:53:00	1	0	3	0	Ct	0	1	0	0	0	0	0	0	0	0	0	0	0	0	0	0	0	0	0	0	0	0	0	0	0	1	0	4	0	0	3	0	0	0
111	24 Jun 21	18:54:00	1	0	3	0	Ct	0	1	0	0	0	0	0	0	0	0	0	0	0	0	0	0	0	0	0	0	0	0	0	0	0	1	0	4	0	0	0	0	0	0
112	24 Jun 21	18:55:00	1	0	3	0	Ct	0	1	0	0	0	0	0	0	0	0	0	0	0	0	0	0	0	0	0	0	0	0	0	0	0	0	0	5	0	0	0	0	0	0
113	24 Jun 21	18:56:00	1	0	3	0	Ct	0	1	0	0	0	0	0	0	0	0	0	0	0	0	0	0	0	0	0	0	0	0	0	0	0	0	0	3	0	0	0	0	0	0
114	24 Jun 21	18:57:00	1	0	3	0	Ct	0	1	0	0	0	0	0	0	0	0	0	0	0	0	0	0	0	0	0	0	0	0	0	0	0	0	0	4	0	0	0	0	0	0
115	24 Jun 21	18:58:00	1	0	3	0	Ct	0	1	0	0	0	0	0	0	0	0	0	0	0	0	0	0	0	0	0	0	0	0	0	0	0	0	0	4	0	0	0	0	0	0
116	24 Jun 21	18:59:00	1	0	3	0	Ct	0	1	0	0	0	0	0	0	0	0	0	0	0	0	0	0	0	0	0	0	0	0	0	0	0	0	0	5	0	0	0	0	0	0
117	24 Jun 21	19:00:00	1	0	3	0	Ct	0	1	0	0	0	0	0	0	0	0	0	0	0	0	0	0	0	0	0	0	0	0	0	0	0	0	0	4	0	0	0	0	0	0
118	24 Jun 21	19:01:00	1	0	3	0	Ct	0	1	0	0	0	0	0	0	0	0	0	0	0	0	0	0	0	0	0	0	0	0	0	0	0	0	0	4	0	0	2	0	0	0
119	24 Jun 21	19:02:00	1	0	3	0	Ct	0	1	0	0	0	0	0	0	0	0	0	0	0	0	0	0	0	0	0	0	0	1	0	0	0	0	0	3	0	0	2	0	0	0
120	24 Jun 21	19:03:00	1	0	3	0	Ct	0	1	0	0	0	0	0	0	0	0	0	0	0	0	0	0	0	0	0	0	0	2	0	0	0	0	0	4	0	0	0	0	0	0
121	24 Jun 21	19:04:00	1	0	3	0	Ct	0	1	0	0	0	0	0	0	0	0	0	0	0	0	0	0	0	0	0	0	0	4	0	0	0	0	0	6	0	0	0	0	0	0
122	24 Jun 21	19:05:00	1	0	3	0	Ct	0	1	0	0	0	0	0	0	0	0	0	0	0	0	0	0	0	0	0	0	0	0	0	0	0	0	0	5	0	0	0	0	0	0
123	24 Jun 21	19:06:00	1	0	3	0	Ct	0	1	0	0	0	0	0	0	0	0	0	0	0	0	0	0	0	0	0	0	0	0	0	0	0	0	0	5	0	0	0	0	0	0
124	24 Jun 21	19:07:00	1	0	3	0	Ct	0	1	0	0	0	0	0	0	0	0	0	0	0	0	0	0	0	0	0	0	0	0	0	0	0	0	0	6	0	0	0	0	0	0
125	24 Jun 21	19:08:00	1	0	3	0	Ct	0	1	0	0	0	0	0	0	0	0	0	0	0	0	0	0	0	0	0	0	0	0	0	0	0	0	0	4	0	0	0	0	0	0
126	24 Jun 21	19:09:00	1	0	3	0	Ct	0	1	0	0	0	0	0	0	0	0	0	0	0	0	0	0	0	0	0	7	0	0	0	0	0	0	0	4	0	12	3	0	0	0
127	24 Jun 21	19:10:00	1	0	3	0	Ct	0	1	0	0	0	0	0	0	0	0	0	0	0	0	0	0	0	0	0	3	0	3	0	0	0	0	0	5	0	4	11	0	0	0
128	24 Jun 21	19:11:00	1	0	3	0	Ct	0	1	0	0	0	0	0	0	0	0	0	0	0	0	0	0	0	0	0	6	0	3	0	0	0	1	0	5	0	12	4	0	0	0
129	24 Jun 21	19:12:00	1	0	3	0	Ct	0	1	0	0	0	0	0	0	0	0	0	0	0	0	0	0	0	0	0	3	0	0	0	0	0	0	0	4	0	4	3	0	0	0
130	24 Jun 21	19:13:00	1	0	3	0	Ct	0	1	0	0	0	0	0	0	0	0	0	0	0	0	0	0	0	0	0	8	0	0	0	0	0	0	0	1	0	4	3	0	0	0
131	24 Jun 21	19:14:00	1	0	3	0	Ct	0	1	0	0	0	0	0	0	0	0	0	0	0	0	0	0	0	0	0	2	0	0	0	0	0	0	0	0	0	3	2	0	0	0
132	24 Jun 21	19:15:00	1	0	3	0	Ct	0	1	0	0	0	0	0	0	0	0	0	0	0	1	0	0	0	0	0	5	0	0	0	0	0	0	0	0	0	6	3	0	0	0
133	24 Jun 21	19:16:00	1	0	3	0	Ct	0	1	0	0	0	0	0	0	0	0	0	0	0	1	0	0	0	0	0	2	0	0	0	0	0	0	0	0	0	5	2	0	0	0
134	24 Jun 21	19:17:00	1	0	3	0	Ct	0	1	0	0	0	0	0	0	0	0	0	0	0	3	0	0	0	0	0	2	1	0	0	0	0	0	0	0	0	5	11	0	0	0
135	24 Jun 21	19:18:00	1	0	3	0	Ct	0	1	0	0	0	0	0	0	0	0	0	0	0	3	0	0	0	0	0	2	2	0	0	0	3	0	0	0	0	5	0	0	0	0
136	24 Jun 21	19:19:00	1	0	3	0	Ct	0	1	0	0	0	0	0	0	0	0	0	0	0	8	0	0	0	0	0	2	1	0	0	0	0	0	0	0	0	0	0	0	0	0
137	24 Jun 21	19:20:00	1	0	3	0	Ct	0	1	0	0	0	0	0	0	0	0	0	0	0	2	0	0	0	0	0	2	1	0	7	0	0	0	0	0	0	6	0	0	0	0
138	24 Jun 21	19:21:00	1	0	3	0	Ct	0	1	0	0	0	0	0	0	0	0	0	0	0	5	0	0	0	0	0	2	3	0	0	0	0	0	0	0	0	5	0	0	0	0
139	24 Jun 21	19:22:00	1	0	3	0	Ct	0	1	0	0	0	0	0	0	0	0	0	0	0	3	0	0	0	0	0	0	4	0	1	0	0	0	0	0	0	2	0	0	0	0
140	24 Jun 21	19:23:00	1	0	3	0	Ct	0	1	0	0	0	0	0	0	0	0	0	0	0	3	0	0	0	0	0	1	2	0	0	0	0	0	0	0	0	1	0	0	0	0
141	24 Jun 21	19:24:00	1	0	3	0	Ct	0	1	0	0	0	0	0	0	0	0	0	0	0	0	0	0	0	0	0	6	3	1	0	0	0	0	0	0	0	3	0	0	0	0
142	24 Jun 21	19:25:00	1	0	3	0	Ct	0	1	0	0	0	0	0	0	0	0	0	0	0	0	0	0	0	0	0	2	0	0	0	0	0	0	0	0	0	3	0	0	0	0
143	24 Jun 21	19:26:00	1	0	3	0	Ct	0	1	0	0	0	0	0	0	0	0	0	0	0	0	0	0	0	0	0	7	0	0	0	0	0	0	0	0	0	3	0	0	0	0
144	24 Jun 21	19:27:00	1	0	3	0	Ct	0	1	0	0	0	0	0	0	0	0	1	0	0	0	0	0	0	0	0	3	0	0	0	0	0	0	0	0	0	2	0	0	0	0
145	24 Jun 21	19:28:00	1	0	3	0	Ct	0	1	0	0	0	0	0	0	0	0	1	0	0	0	0	0	0	0	0	3	0	0	0	0	0	0	0	0	0	0	0	0	0	0
146	24 Jun 21	19:29:00	1	0	3	0	Ct	0	1	0	0	0	0	0	0	0	0	1	0	0	0	0	0	0	0	0	5	0	0	0	0	0	0	0	0	0	4	0	0	0	0
147	24 Jun 21	19:30:00	1	0	3	0	Ct	0	1	0	0	0	0	0	0	0	0	3	0	0	0	0	0	0	0	0	2	0	0	0	0	0	0	0	0	0	3	0	0	0	0
148	24 Jun 21	19:31:00	1	0	3	0	Ct	0	1	0	0	0	0	0	0	0	0	2	0	0	0	0	0	0	0	0	0	0	0	0	0	0	0	0	0	0	2	0	0	0	0
149	24 Jun 21	19:32:00	1	0	3	0	Ct	0	1	0	0	0	0	0	0	0	0	1	0	0	0	0	0	0	0	0	3	0	0	0	0	0	1	0	0	0	0	0	0	0	0
150	24 Jun 21	19:33:00	1	0	3	0	Ct	0	1	0	0	0	0	0	0	0	0	3	0	0	0	0	0	0	0	0	1	0	0	0	0	0	1	0	0	0	2	0	0	0	0
151	24 Jun 21	19:34:00	1	0	3	0	Ct	0	1	0	0	0	0	0	0	0	0	2	0	0	1	0	0	0	0	0	0	0	0	0	0	0	0	0	0	0	1	0	0	0	0
152	24 Jun 21	19:35:00	1	0	3	0	Ct	0	1	0	0	0	0	0	0	0	0	2	0	0	0	0	0	0	0	0	0	0	0	0	0	1	0	0	0	0	2	0	0	0	0
153	24 Jun 21	19:36:00	1	0	3	0	Ct	0	1	0	0	0	0	0	0	0	0	2	0	0	0	0	0	0	0	0	0	0	0	0	0	6	0	0	0	0	0	0	0	0	0
154	24 Jun 21	19:37:00	1	0	3	0	Ct	0	1	0	0	0	0	0	0	0	0	4	0	0	0	0	0	0	0	0	0	0	0	0	0	6	0	0	0	0	0	0	0	0	0
155	24 Jun 21	19:38:00	1	0	3	0	Ct	0	1	0	0	0	0	0	0	0	0	1	0	0	0	3	0	0	0	0	0	0	0	0	0	6	0	0	0	0	8	0	0	0	0
156	24 Jun 21	19:39:00	1	0	3	0	Ct	0	1	0	0	0	0	0	0	0	0	6	0	0	0	5	0	0	0	0	0	0	0	0	0	6	0	0	0	0	17	0	0	2	0
157	24 Jun 21	19:40:00	1	0	3	0	Ct	0	1	0	0	0	0	0	0	0	0	13	0	0	0	5	0	0	0	0	0	0	0	0	0	5	0	0	0	0	0	0	0	6	0
158	24 Jun 21	19:41:00	1	0	3	0	Ct	0	1	0	0	0	0	0	0	0	0	15	0	0	0	5	0	0	0	0	0	0	0	0	0	5	0	0	0	0	0	0	0	4	0
159	24 Jun 21	19:42:00	1	0	3	0	Ct	0	1	0	0	0	0	0	0	0	0	0	0	0	0	3	0	0	0	0	0	0	0	0	0	6	0	0	0	0	1	0	0	3	0
160	24 Jun 21	19:43:00	1	0	3	0	Ct	0	1	0	0	0	0	0	0	0	0	0	0	0	0	6	0	0	0	0	0	0	0	0	0	6	0	0	0	0	1	0	0	4	0
161	24 Jun 21	19:44:00	1	0	3	0	Ct	0	1	0	0	0	0	0	0	0	0	0	0	0	0	7	0	0	0	0	0	0	0	0	0	4	0	5	0	0	0	0	0	2	0
162	24 Jun 21	19:45:00	1	0	3	0	Ct	0	1	0	0	0	0	0	0	0	0	0	0	0	0	4	0	0	0	0	0	0	0	0	0	4	0	5	0	0	0	0	0	3	0
163	24 Jun 21	19:46:00	1	0	3	0	Ct	0	1	0	0	0	0	0	0	0	0	1	0	0	0	5	0	0	0	0	0	0	0	0	0	4	0	7	2	0	0	0	0	5	0
164	24 Jun 21	19:47:00	1	0	3	0	Ct	0	1	0	0	0	0	0	0	0	0	0	0	0	0	5	0	0	0	0	0	0	0	0	0	8	0	5	4	0	0	0	0	5	0
165	24 Jun 21	19:48:00	1	0	3	0	Ct	0	1	0	0	0	0	0	0	0	0	3	0	0	0	5	0	0	0	0	0	0	0	0	0	5	0	4	6	0	0	0	0	2	0
166	24 Jun 21	19:49:00	1	0	3	0	Ct	0	1	0	0	0	0	0	0	0	0	0	0	0	0	7	0	0	0	0	0	0	0	0	0	5	0	4	5	3	0	0	0	3	0
167	24 Jun 21	19:50:00	1	0	3	0	Ct	0	1	0	0	0	0	0	0	0	0	0	0	0	0	13	0	0	0	0	6	5	0	0	0	4	0	3	4	1	3	0	0	4	0
168	24 Jun 21	19:51:00	1	0	3	0	Ct	0	1	0	0	0	2	0	0	0	0	3	0	0	2	6	0	0	0	0	0	7	0	0	0	7	0	4	5	0	0	0	0	3	0
169	24 Jun 21	19:52:00	1	0	3	0	Ct	0	1	0	0	0	2	0	0	0	0	3	0	0	0	3	0	0	0	0	0	4	0	0	0	6	0	5	4	0	0	0	0	3	0
170	24 Jun 21	19:53:00	1	0	3	0	Ct	0	1	0	0	0	3	0	0	0	0	3	0	0	0	4	0	0	0	0	0	3	0	0	0	5	0	5	5	0	0	0	0	3	0
171	24 Jun 21	19:54:00	1	0	3	0	Ct	0	1	0	0	0	0	4	0	0	0	4	0	0	0	4	0	0	0	0	0	6	0	0	0	7	0	5	4	0	0	0	0	6	0
172	24 Jun 21	19:55:00	1	0	3	0	Ct	0	1	0	0	0	0	0	0	0	0	2	0	0	0	3	0	0	0	0	0	6	0	0	0	5	0	6	6	0	0	0	0	6	0
173	24 Jun 21	19:56:00	1	0	3	0	Ct	0	1	0	0	0	0	0	0	0	0	3	0	0	0	0	0	0	0	0	1	6	0	0	0	2	0	4	4	0	0	0	0	5	0
174	24 Jun 21	19:57:00	1	0	3	0	Ct	0	1	0	0	0	0	0	0	0	0	2	0	0	0	0	0	0	0	0	0	2	0	0	0	1	0	5	2	0	0	0	0	7	0
175	24 Jun 21	19:58:00	1	0	3	0	Ct	0	1	0	0	0	0	0	0	0	0	2	0	0	0	0	0	0	0	0	0	5	0	0	0	6	0	5	5	0	0	2	0	2	0
176	24 Jun 21	19:59:00	1	0	3	0	Ct	0	1	0	0	0	0	0	0	0	0	0	0	0	0	0	4	0	0	0	0	2	0	0	0	7	0	3	3	0	0	2	0	2	0
177	24 Jun 21	20:00:00	1	0	3	0	Ct	0	1	0	0	0	0	0	0	0	0	0	0	0	0	0	4	0	0	0	0	4	0	0	0	4	0	4	3	3	0	2	0	4	0
178	24 Jun 21	20:01:00	1	0	3	0	Ct	0	1	0	0	0	0	0	0	1	0	1	0	0	0	0	7	0	0	0	0	3	0	0	0	6	0	3	6	2	0	4	0	4	0
179	24 Jun 21	20:02:00	1	0	3	0	Ct	0	1	0	0	0	0	0	0	3	0	2	0	0	0	0	5	0	0	0	0	4	0	0	0	4	0	4	4	4	0	2	0	3	0
180	24 Jun 21	20:03:00	1	0	3	0	Ct	0	1	0	0	0	0	0	0	3	0	3	0	0	0	0	2	0	0	0	0	5	0	0	0	6	0	4	4	1	0	2	0	3	0
181	24 Jun 21	20:04:00	1	0	3	0	Ct	0	1	0	0	0	0	0	0	4	0	2	0	0	0	0	3	0	0	0	0	3	0	0	0	6	0	4	4	7	0	2	0	0	0
182	24 Jun 21	20:05:00	1	0	3	0	Ct	0	1	0	0	0	0	0	0	2	0	2	0	0	1	0	3	0	0	0	0	3	0	0	0	7	0	5	4	3	0	0	0	0	0
183	24 Jun 21	20:06:00	1	0	3	0	Ct	0	1	0	0	0	0	0	0	3	0	0	0	0	0	0	3	0	0	0	0	2	4	0	0	6	0	4	5	2	0	0	0	4	2
184	24 Jun 21	20:07:00	1	0	3	0	Ct	0	1	0	0	0	0	0	0	2	0	1	0	0	0	0	6	0	0	0	0	3	0	0	0	4	3	4	4	3	0	2	0	3	1
185	24 Jun 21	20:08:00	1	0	3	0	Ct	0	1	0	0	0	0	0	0	3	0	3	0	0	0	0	3	0	0	0	0	3	0	0	0	5	0	4	2	2	0	2	0	3	2
186	24 Jun 21	20:09:00	1	0	3	0	Ct	0	1	0	0	0	0	0	0	3	0	4	0	0	0	0	3	0	0	0	0	3	0	0	0	5	0	1	5	4	0	4	0	4	3
187	24 Jun 21	20:10:00	1	0	3	0	Ct	0	1	0	0	0	0	0	0	3	0	4	0	0	2	0	3	0	0	0	0	2	2	0	0	5	3	4	15	10	0	3	0	4	2
188	24 Jun 21	20:11:00	1	0	3	0	Ct	0	1	0	0	0	0	0	0	4	0	1	1	0	7	0	3	0	0	0	0	3	5	0	0	3	0	2	26	3	0	3	0	5	3
189	24 Jun 21	20:12:00	1	0	3	0	Ct	0	1	0	0	0	0	0	0	4	0	2	0	5	0	0	5	0	0	0	0	1	0	0	0	5	0	4	4	4	0	2	0	3	6
190	24 Jun 21	20:13:00	1	0	3	0	Ct	0	1	0	0	0	0	2	0	3	0	2	0	4	0	0	5	0	0	0	0	1	2	0	0	5	0	5	7	2	0	4	0	3	2
191	24 Jun 21	20:14:00	1	0	3	0	Ct	0	1	0	0	0	0	0	0	0	0	0	0	4	0	0	10	0	0	0	0	3	0	3	0	5	0	4	3	3	0	1	0	3	1
192	24 Jun 21	20:15:00	1	0	3	0	Ct	0	1	0	0	0	0	0	0	0	0	0	0	3	0	0	5	0	0	0	0	3	0	0	0	6	0	5	5	2	0	2	0	2	2
193	24 Jun 21	20:16:00	1	0	3	0	Ct	0	1	0	0	0	0	4	0	0	0	0	0	4	0	0	3	0	0	0	0	4	0	2	0	4	0	5	6	3	2	2	0	4	2
194	24 Jun 21	20:17:00	1	0	3	0	Ct	0	1	0	0	0	0	4	0	0	0	0	0	4	0	0	3	0	0	0	0	1	0	0	0	5	0	4	4	2	4	3	0	4	2
195	24 Jun 21	20:18:00	1	0	3	0	Ct	0	1	0	0	0	0	0	0	0	0	4	0	3	0	0	4	0	0	0	1	3	0	0	0	6	1	5	3	1	2	2	0	4	2
196	24 Jun 21	20:19:00	1	0	3	0	Ct	0	1	0	0	0	0	0	0	0	0	2	1	4	0	0	3	0	0	0	0	2	0	0	0	4	0	3	4	2	3	1	0	3	4
197	24 Jun 21	20:20:00	1	0	3	0	Ct	0	1	0	0	0	0	0	0	0	0	4	5	2	0	0	2	0	0	0	0	1	0	2	0	3	0	6	5	4	3	3	0	4	6
198	24 Jun 21	20:21:00	1	0	3	0	Ct	0	1	0	0	1	0	0	0	0	0	7	5	1	0	0	4	0	0	0	2	0	0	0	0	6	0	3	4	3	4	3	0	3	4
199	24 Jun 21	20:22:00	1	0	3	0	Ct	0	1	0	0	5	0	0	0	0	0	1	5	3	1	0	6	0	0	0	0	1	0	0	0	3	0	4	4	4	1	1	0	1	7
200	24 Jun 21	20:23:00	1	0	3	0	Ct	0	1	0	0	3	0	0	0	0	0	2	6	2	0	0	2	0	0	0	0	2	0	0	0	4	0	5	2	2	0	2	0	2	3
201	24 Jun 21	20:24:00	1	0	3	0	Ct	0	1	0	0	4	0	0	0	0	0	3	4	2	0	0	3	0	0	0	0	3	0	3	0	5	0	3	6	1	0	3	0	3	0
202	24 Jun 21	20:25:00	1	0	3	0	Ct	0	1	0	0	5	0	0	0	0	0	1	4	4	0	0	3	0	0	0	0	3	0	0	0	5	0	4	5	2	2	2	0	2	2
203	24 Jun 21	20:26:00	1	0	3	0	Ct	0	1	0	0	4	0	0	0	0	0	2	4	1	0	0	4	0	0	0	0	1	0	0	0	3	0	3	6	2	5	3	0	5	0
204	24 Jun 21	20:27:00	1	0	3	0	Ct	0	1	0	0	3	0	0	0	0	0	9	3	1	0	0	4	0	0	0	0	3	0	0	0	6	0	2	5	4	0	4	0	3	0
205	24 Jun 21	20:28:00	1	0	3	0	Ct	0	1	0	0	3	0	0	0	0	0	8	3	2	0	0	4	0	0	0	0	2	29	0	0	0	0	5	4	2	1	2	0	4	0
206	24 Jun 21	20:29:00	1	0	3	0	Ct	0	1	0	3	4	0	0	0	0	1	2	2	0	0	0	5	0	0	0	0	3	16	0	0	4	0	5	3	3	1	2	0	4	0
207	24 Jun 21	20:30:00	1	0	3	0	Ct	0	1	0	4	6	0	0	0	0	6	2	2	0	0	0	3	0	0	0	0	2	0	0	0	6	0	7	3	3	0	3	0	4	0
208	24 Jun 21	20:31:00	1	0	3	0	Ct	0	1	0	2	4	0	0	0	0	6	3	4	0	3	0	5	0	0	0	0	2	0	0	0	4	0	0	6	2	0	3	0	5	0
209	24 Jun 21	20:32:00	1	0	3	0	Ct	0	1	0	0	3	0	0	0	0	0	3	3	0	0	0	5	0	0	0	0	5	0	0	0	5	1	3	4	5	2	3	0	3	0
210	24 Jun 21	20:33:00	1	0	3	0	Ct	0	1	0	5	2	4	0	0	0	1	1	4	0	0	0	2	0	0	2	0	1	0	0	0	3	0	5	4	3	0	3	0	2	0
211	24 Jun 21	20:34:00	1	0	3	0	Ct	0	1	0	2	4	0	0	0	0	0	1	3	0	0	0	8	0	0	0	0	3	0	0	0	7	0	5	4	5	0	3	0	3	0
212	24 Jun 21	20:35:00	1	0	3	0	Ct	0	1	0	2	4	0	2	0	0	0	2	4	0	0	0	8	0	0	3	0	3	0	0	0	7	0	4	5	0	0	2	0	1	0
213	24 Jun 21	20:36:00	1	0	3	0	Ct	0	1	0	3	4	0	3	0	0	0	2	2	0	0	0	3	0	0	0	0	3	0	2	0	3	0	4	5	5	1	3	0	0	0
214	24 Jun 21	20:37:00	1	0	3	0	Ct	0	1	0	3	3	0	6	0	0	0	1	6	0	0	0	4	0	0	0	0	3	0	4	0	4	0	4	4	3	1	2	0	0	0
215	24 Jun 21	20:38:00	1	0	3	0	Ct	0	1	0	2	3	0	4	0	0	0	2	2	0	0	0	3	0	0	0	0	3	0	2	0	4	0	3	5	3	0	4	0	0	0
216	24 Jun 21	20:39:00	1	0	3	0	Ct	0	1	0	1	4	0	5	0	0	0	3	3	0	0	0	5	0	0	0	0	1	0	4	0	6	0	4	5	3	0	3	0	0	0
217	24 Jun 21	20:40:00	1	0	3	0	Ct	0	1	0	2	2	0	5	0	0	0	2	4	0	0	2	4	0	0	0	0	5	0	3	0	4	0	5	5	2	0	2	0	0	0
218	24 Jun 21	20:41:00	1	0	3	0	Ct	0	1	0	0	4	0	4	0	0	0	0	3	0	0	6	5	0	0	0	0	3	0	1	0	3	0	0	4	2	0	4	0	0	0
219	24 Jun 21	20:42:00	1	0	3	0	Ct	0	1	0	0	3	0	4	0	0	0	2	2	0	0	2	3	0	0	0	0	2	0	4	0	3	0	4	5	2	2	2	0	0	0
220	24 Jun 21	20:43:00	1	0	3	0	Ct	0	1	0	0	3	0	5	0	0	0	1	2	0	0	4	4	0	0	0	0	3	0	4	0	1	0	4	5	2	0	1	0	0	0
221	24 Jun 21	20:44:00	1	0	3	0	Ct	0	1	0	0	2	0	3	0	0	0	0	4	0	0	4	4	0	0	1	0	2	1	2	0	5	1	4	5	1	0	2	0	0	0
222	24 Jun 21	20:45:00	1	0	3	0	Ct	0	1	0	0	2	0	4	0	0	0	2	1	0	0	6	2	0	0	3	0	2	0	4	0	5	0	3	4	1	15	2	0	0	0
223	24 Jun 21	20:46:00	1	0	3	0	Ct	0	1	0	0	5	0	4	0	2	0	2	0	0	0	2	5	0	0	2	0	4	0	2	0	6	0	4	3	2	0	2	0	0	0
224	24 Jun 21	20:47:00	1	0	3	0	Ct	0	1	0	0	3	0	1	0	2	0	2	0	0	0	4	2	0	0	4	0	3	0	2	0	5	0	3	5	2	0	2	0	0	0
225	24 Jun 21	20:48:00	1	0	3	0	Ct	0	1	0	0	4	0	3	2	4	0	2	0	0	0	3	3	0	0	3	0	3	0	2	0	5	0	4	5	3	0	3	0	0	0
226	24 Jun 21	20:49:00	1	0	3	0	Ct	0	1	0	0	2	0	5	5	2	0	3	0	0	0	0	3	0	0	1	0	3	0	2	0	4	6	4	5	2	0	3	0	0	0
227	24 Jun 21	20:50:00	1	0	3	0	Ct	0	1	0	5	3	0	2	3	5	0	2	0	0	4	4	5	0	0	0	0	2	0	3	0	5	4	4	3	2	0	2	0	0	0
228	24 Jun 21	20:51:00	1	0	3	0	Ct	0	1	0	1	2	0	2	4	2	0	4	0	0	11	0	1	0	0	2	0	2	0	4	0	5	0	1	2	2	0	1	0	2	0
229	24 Jun 21	20:52:00	1	0	3	0	Ct	0	1	0	3	0	2	3	6	6	0	2	0	0	6	4	4	0	0	0	0	3	0	2	0	0	0	2	3	1	0	2	0	7	0
230	24 Jun 21	20:53:00	1	0	3	0	Ct	0	1	0	1	0	5	2	3	3	0	1	0	0	5	2	5	0	0	0	0	2	0	3	0	2	0	0	4	3	0	0	0	3	0
231	24 Jun 21	20:54:00	1	0	3	0	Ct	0	1	0	0	0	2	2	4	4	0	3	0	0	11	3	1	0	0	0	0	1	3	3	0	2	0	0	4	2	0	0	0	2	0
232	24 Jun 21	20:55:00	1	0	3	0	Ct	0	1	0	0	0	0	7	6	3	0	3	0	0	1	6	3	0	0	0	0	3	2	3	0	0	0	0	4	3	0	1	0	7	0
233	24 Jun 21	20:56:00	1	0	3	0	Ct	0	1	0	0	0	0	3	4	3	0	1	0	0	4	5	3	4	0	0	0	4	18	5	0	0	0	0	4	0	0	3	0	3	0
234	24 Jun 21	20:57:00	1	0	3	0	Ct	0	1	0	0	0	0	3	4	5	0	1	0	0	4	4	5	5	0	0	0	3	0	2	0	0	0	0	3	3	0	4	0	4	0
235	24 Jun 21	20:58:00	1	0	3	0	Ct	0	1	0	0	0	0	3	4	4	0	0	0	0	7	4	3	0	0	0	0	4	0	2	0	1	0	1	7	8	0	3	0	4	0
236	24 Jun 21	20:59:00	1	0	3	0	Ct	0	1	0	0	0	0	4	4	4	0	2	0	0	5	2	3	0	0	0	0	3	0	1	0	0	0	6	4	3	0	3	0	5	0
237	24 Jun 21	21:00:00	1	0	3	0	Ct	0	1	0	0	0	0	3	3	3	0	3	0	0	6	2	6	0	0	2	0	3	0	5	0	0	0	4	4	2	0	3	0	4	0
238	24 Jun 21	21:01:00	1	0	3	0	Ct	0	1	0	0	0	0	3	3	3	0	1	0	0	3	3	3	0	0	0	0	2	0	3	0	1	0	6	6	0	0	4	0	2	0
239	24 Jun 21	21:02:00	1	0	3	0	Ct	0	1	0	0	0	2	2	3	5	0	2	0	3	4	4	4	0	0	0	0	3	0	1	0	0	0	5	3	4	0	5	0	3	0
240	24 Jun 21	21:03:00	1	0	3	0	Ct	0	1	0	0	0	2	3	3	2	0	3	0	3	4	2	3	0	0	0	0	2	0	4	0	0	0	6	5	1	0	1	0	5	0
241	24 Jun 21	21:04:00	1	0	3	0	Ct	0	1	0	0	0	0	3	4	4	0	2	0	4	3	7	5	0	0	0	0	4	0	0	0	0	0	6	5	2	0	3	0	4	0
242	24 Jun 21	21:05:00	1	0	3	0	Ct	0	1	0	0	0	0	2	5	4	0	2	0	4	3	0	3	0	0	0	0	2	0	0	0	0	0	3	3	2	0	3	0	3	0
243	24 Jun 21	21:06:00	1	0	3	0	Ct	0	1	0	0	0	2	4	5	4	0	4	0	8	3	4	3	5	0	0	0	0	2	1	0	7	3	7	5	4	5	3	0	4	5
244	24 Jun 21	21:07:00	1	0	3	0	Ct	0	0	0	0	0	4	2	5	7	1	3	0	5	4	8	4	3	0	2	3	1	0	1	0	7	3	7	6	2	0	3	1	4	4
245	24 Jun 21	21:08:00	1	0	3	0	Ct	0	0	6	0	2	5	4	6	3	0	1	2	5	0	8	4	3	0	0	5	4	4	5	0	8	2	7	6	4	0	3	0	4	3
246	24 Jun 21	21:09:00	1	0	3	0	Ct	0	0	3	0	6	6	2	6	7	1	4	5	4	0	5	3	4	0	0	4	5	8	4	0	6	2	5	6	3	0	4	3	3	0
247	24 Jun 21	21:10:00	1	0	3	0	Ct	0	0	3	0	4	4	5	4	6	0	2	5	4	0	4	3	7	0	0	2	4	4	6	0	6	2	5	6	3	0	2	4	5	3
248	24 Jun 21	21:11:00	1	0	3	0	Ct	0	0	10	0	4	5	3	4	6	0	3	4	6	0	4	5	2	0	0	2	3	6	4	0	8	4	8	5	3	0	2	4	4	2
249	24 Jun 21	21:12:00	1	0	3	0	Ct	0	0	5	0	5	2	5	10	5	0	3	6	6	0	8	5	2	0	0	2	2	2	5	0	7	2	5	5	4	0	6	3	4	3
250	24 Jun 21	21:13:00	1	0	3	0	Ct	0	0	6	0	4	4	4	3	4	0	1	5	6	0	6	4	4	0	0	4	5	14	4	0	6	4	6	6	5	0	4	4	5	10
251	24 Jun 21	21:14:00	1	0	3	0	Ct	0	0	2	0	3	3	3	3	7	0	1	6	7	0	5	5	5	0	0	3	4	4	3	0	5	3	6	5	4	0	2	2	8	2
252	24 Jun 21	21:15:00	1	0	3	0	Ct	0	0	10	0	5	4	4	6	5	0	3	1	3	0	4	5	4	0	0	0	4	4	1	0	10	2	7	6	8	0	3	1	3	3
253	24 Jun 21	21:16:00	1	0	3	0	Ct	0	0	8	0	5	3	4	4	4	0	4	2	5	0	5	3	8	0	0	5	3	3	1	0	8	2	6	4	5	0	3	7	23	0
254	24 Jun 21	21:17:00	1	0	3	0	Ct	0	0	3	0	5	5	4	6	5	0	6	2	5	0	4	5	4	0	0	2	6	2	4	0	6	5	7	7	2	0	4	8	0	0
255	24 Jun 21	21:18:00	1	0	3	0	Ct	0	0	7	0	6	0	4	3	5	0	8	5	6	0	6	6	3	0	0	2	2	2	2	0	6	3	8	4	2	0	3	1	1	0
256	24 Jun 21	21:19:00	1	0	3	0	Ct	0	0	6	0	3	3	5	3	4	0	3	5	5	0	7	5	11	0	0	2	5	1	3	0	7	3	8	4	0	0	3	0	0	0
257	24 Jun 21	21:20:00	1	0	3	0	Ct	0	0	5	0	7	2	4	2	7	0	3	4	5	0	3	3	5	0	0	2	3	0	4	0	8	0	5	6	0	0	6	0	0	0
258	24 Jun 21	21:21:00	1	0	3	0	Ct	0	0	4	0	2	5	0	4	6	0	4	3	5	0	7	5	0	0	0	4	3	0	5	0	6	0	5	5	0	0	2	0	0	0
259	24 Jun 21	21:22:00	1	0	3	0	Ct	0	0	6	0	5	5	0	4	5	0	4	8	4	0	5	5	0	0	0	3	2	0	4	0	6	0	6	12	0	0	4	0	0	0
260	24 Jun 21	21:23:00	1	0	3	0	Ct	0	0	0	0	6	7	0	5	6	0	4	4	5	0	3	6	0	0	0	6	6	0	3	0	7	0	2	3	0	0	0	0	0	0
261	24 Jun 21	21:24:00	1	0	3	0	Ct	0	0	0	0	3	2	0	6	3	0	3	4	5	0	5	5	0	0	0	2	4	0	6	0	5	0	8	6	0	0	1	0	0	0
262	24 Jun 21	21:25:00	1	0	3	0	Ct	0	0	0	0	4	9	0	5	4	0	0	3	3	0	4	3	0	0	0	3	5	0	3	0	7	0	8	6	0	0	3	0	0	0
263	24 Jun 21	21:26:00	1	0	3	0	Ct	0	0	0	0	6	3	0	6	3	0	0	4	4	0	4	5	0	0	0	2	4	0	5	0	5	0	6	7	0	0	4	0	0	0
264	24 Jun 21	21:27:00	1	0	3	0	Ct	0	0	0	0	4	3	0	3	4	0	0	4	4	0	4	6	0	0	0	0	3	0	4	0	7	0	7	5	0	0	4	0	0	0
265	24 Jun 21	21:28:00	1	0	3	0	Ct	0	0	0	0	5	1	0	4	5	0	0	3	6	0	5	5	0	0	0	5	2	0	3	0	6	0	7	5	0	0	3	0	0	0
266	24 Jun 21	21:29:00	1	0	3	0	Ct	0	0	0	0	5	5	0	4	5	0	0	4	4	0	2	6	0	0	0	3	12	0	2	0	7	0	6	6	0	0	2	0	0	0
267	24 Jun 21	21:30:00	1	0	3	0	Ct	0	0	0	0	3	8	0	3	6	0	0	5	4	0	3	4	0	0	0	0	2	0	2	0	6	0	4	6	0	0	2	1	0	0
268	24 Jun 21	21:31:00	1	0	3	0	Ct	0	0	0	0	6	4	0	3	4	0	0	3	6	0	4	6	0	0	0	1	1	0	2	0	4	0	11	8	0	0	3	0	0	0
269	24 Jun 21	21:32:00	1	0	3	0	Ct	0	0	0	0	4	4	0	6	5	0	0	4	6	0	5	6	0	0	0	1	15	0	2	0	6	0	6	4	0	0	1	0	0	0
270	24 Jun 21	21:33:00	1	0	3	0	Ct	0	0	0	0	3	4	0	3	3	0	0	4	3	0	2	6	0	0	0	1	11	0	2	0	5	0	8	6	0	0	0	0	0	0
271	24 Jun 21	21:34:00	1	0	3	0	Ct	0	0	0	0	3	5	0	4	5	0	0	3	2	0	0	4	0	0	0	2	16	0	5	0	6	0	6	4	0	0	2	1	0	0
272	24 Jun 21	21:35:00	1	0	3	0	Ct	0	0	0	0	3	4	0	5	1	0	0	5	5	0	1	6	0	0	0	0	0	0	4	0	1	0	4	5	0	0	0	0	1	0
273	24 Jun 21	21:36:00	1	0	3	0	Ct	0	0	0	0	5	4	0	4	1	0	0	2	3	0	6	3	0	0	0	0	0	0	3	0	6	0	7	7	0	0	0	0	0	0
274	24 Jun 21	21:37:00	1	0	3	0	Ct	0	0	0	0	5	5	0	4	3	0	0	3	2	0	4	6	0	0	0	0	0	0	3	0	7	0	7	5	0	0	0	0	0	0
275	24 Jun 21	21:38:00	1	0	3	0	Ct	0	0	0	0	5	4	0	6	4	0	0	4	4	0	3	5	0	0	0	0	0	0	2	0	7	0	7	3	0	0	0	0	0	0
276	24 Jun 21	21:39:00	1	0	3	0	Ct	0	0	0	0	6	3	0	4	4	0	0	5	5	0	6	6	0	0	0	0	0	0	2	0	5	0	5	2	0	0	0	0	0	0
277	24 Jun 21	21:40:00	1	0	3	0	Ct	0	0	0	0	4	3	0	4	6	0	0	3	4	0	3	5	0	0	0	0	0	0	4	0	4	0	6	5	0	0	0	0	0	0
278	24 Jun 21	21:41:00	1	0	3	0	Ct	0	0	0	0	5	4	0	1	4	0	0	5	5	0	3	16	0	0	0	0	0	0	3	0	5	0	7	6	0	0	0	0	0	0
279	24 Jun 21	21:42:00	1	0	3	0	Ct	0	0	0	0	4	3	0	5	4	0	0	2	5	0	3	6	0	0	0	0	0	0	3	0	7	0	7	3	0	0	0	2	0	0
280	24 Jun 21	21:43:00	1	0	3	0	Ct	0	0	0	0	4	7	0	1	5	0	0	3	4	0	4	7	0	0	0	0	0	0	3	0	6	0	5	6	0	0	0	0	0	0
281	24 Jun 21	21:44:00	1	0	3	0	Ct	0	0	0	0	2	6	0	3	5	0	0	5	5	0	6	6	0	0	0	0	0	0	3	0	8	0	5	5	0	0	0	0	0	0
282	24 Jun 21	21:45:00	1	0	3	0	Ct	0	0	0	0	1	6	0	2	2	0	0	2	5	0	2	5	0	0	0	0	0	0	4	0	6	0	6	3	0	0	0	0	0	0
283	24 Jun 21	21:46:00	1	0	3	0	Ct	0	0	0	0	0	3	0	5	1	0	0	2	4	0	0	6	0	0	0	0	0	0	5	0	5	0	6	3	0	0	0	0	0	0
284	24 Jun 21	21:47:00	1	0	3	0	Ct	0	0	0	0	0	3	0	5	4	0	0	5	5	0	0	4	0	0	0	0	0	0	2	0	6	0	6	5	0	0	0	0	0	2
285	24 Jun 21	21:48:00	1	0	3	0	Ct	0	0	0	0	0	1	0	6	5	0	0	5	5	0	0	5	0	0	0	0	0	0	0	0	2	0	4	4	0	0	0	0	0	1
286	24 Jun 21	21:49:00	1	0	3	0	Ct	0	0	0	0	0	8	0	9	3	0	0	1	6	0	0	5	0	0	0	0	0	0	0	0	4	0	0	5	0	0	0	0	0	0
287	24 Jun 21	21:50:00	1	0	3	0	Ct	0	0	0	0	0	7	0	5	4	0	0	2	5	0	0	6	0	0	0	0	0	0	0	0	4	0	3	5	0	0	0	0	0	0
288	24 Jun 21	21:51:00	1	0	3	0	Ct	0	0	0	0	0	7	0	3	5	0	0	3	1	0	0	6	0	0	0	0	0	0	0	0	6	0	2	5	0	0	0	0	0	0
289	24 Jun 21	21:52:00	1	0	3	0	Ct	0	0	0	0	0	4	0	4	11	0	0	6	0	0	0	6	0	0	0	0	0	0	0	0	2	0	1	5	0	0	0	0	0	0
290	24 Jun 21	21:53:00	1	0	3	0	Ct	0	0	0	0	0	5	0	5	4	0	0	2	0	0	0	6	0	0	0	0	0	0	0	0	8	0	1	5	0	0	0	0	0	0
291	24 Jun 21	21:54:00	1	0	3	0	Ct	0	0	0	0	0	2	0	2	5	0	0	0	0	0	0	6	0	0	0	0	1	0	0	0	6	0	0	5	0	0	0	0	0	0
292	24 Jun 21	21:55:00	1	0	3	0	Ct	0	0	0	0	0	6	0	3	3	0	0	0	0	0	0	5	0	0	0	0	0	0	0	0	4	0	0	5	0	0	0	0	0	0
293	24 Jun 21	21:56:00	1	0	3	0	Ct	0	0	0	0	0	5	0	6	2	0	0	0	0	0	0	3	0	0	0	0	0	0	0	0	6	0	0	4	0	0	0	0	1	0
294	24 Jun 21	21:57:00	1	0	3	0	Ct	0	0	0	0	0	5	0	6	3	0	0	0	0	0	0	5	0	0	0	0	0	0	0	0	7	0	0	3	0	0	0	0	9	0
295	24 Jun 21	21:58:00	1	0	3	0	Ct	0	0	0	0	0	5	0	4	3	0	0	0	0	0	0	5	0	0	0	0	0	0	0	0	0	0	0	3	0	0	0	0	4	0
296	24 Jun 21	21:59:00	1	0	3	0	Ct	0	0	0	0	0	4	0	5	4	0	0	0	0	0	0	4	0	0	0	0	0	0	0	0	0	0	0	5	0	0	0	0	0	0
297	24 Jun 21	22:00:00	1	0	3	0	Ct	0	0	0	0	0	3	0	5	5	0	0	0	0	0	0	7	0	0	0	0	0	0	0	0	0	0	0	4	0	0	0	0	0	0
298	24 Jun 21	22:01:00	1	0	3	0	Ct	0	0	0	0	0	0	0	5	2	0	0	0	0	0	0	6	0	0	0	0	0	0	0	0	0	0	0	4	0	0	0	0	1	0
299	24 Jun 21	22:02:00	1	0	3	0	Ct	0	0	0	0	0	0	0	5	0	0	0	0	0	0	0	5	0	0	0	0	0	0	0	0	0	0	0	5	0	0	0	0	0	0
300	24 Jun 21	22:03:00	1	0	3	0	Ct	0	0	0	0	0	0	0	5	0	0	0	0	0	0	0	5	0	0	0	0	0	0	0	0	0	0	0	4	0	0	0	0	0	0
301	24 Jun 21	22:04:00	1	0	3	0	Ct	0	0	0	0	0	0	0	5	0	0	0	0	0	0	0	5	0	0	0	0	0	0	0	0	0	0	0	2	0	0	0	0	0	0
302	24 Jun 21	22:05:00	1	0	3	0	Ct	0	0	0	0	0	0	0	4	0	0	0	0	0	0	0	2	0	0	0	0	1	0	0	0	0	0	0	3	0	0	0	0	0	0
303	24 Jun 21	22:06:00	1	0	3	0	Ct	0	0	0	0	0	0	0	3	0	0	0	0	0	0	0	6	0	0	0	0	0	0	0	0	0	0	0	5	0	0	0	0	0	0
304	24 Jun 21	22:07:00	1	0	3	0	Ct	0	0	0	0	0	0	0	0	0	0	0	0	0	0	0	1	0	0	0	0	0	0	0	0	0	0	0	5	0	0	0	0	1	0
305	24 Jun 21	22:08:00	1	0	3	0	Ct	0	0	0	0	0	0	0	0	0	0	0	0	0	0	0	4	0	0	0	0	0	0	0	0	0	0	0	5	0	0	0	1	0	0
306	24 Jun 21	22:09:00	1	0	3	0	Ct	0	0	0	0	0	0	0	2	0	0	0	0	0	0	0	4	0	0	0	0	0	0	0	0	0	0	0	5	0	0	0	0	0	0
307	24 Jun 21	22:10:00	1	0	3	0	Ct	0	0	0	0	0	0	0	0	0	0	0	0	0	0	0	5	0	0	0	0	1	0	0	0	0	0	0	6	0	0	0	0	0	0
308	24 Jun 21	22:11:00	1	0	3	0	Ct	0	0	0	0	0	0	0	0	0	0	0	0	0	0	0	2	0	0	0	0	0	0	0	0	0	0	0	3	0	0	0	0	0	0
309	24 Jun 21	22:12:00	1	0	3	0	Ct	0	0	0	0	0	0	0	0	0	0	0	0	0	0	0	0	0	0	0	0	0	0	0	0	0	0	0	5	0	0	0	0	0	0
310	24 Jun 21	22:13:00	1	0	3	0	Ct	0	0	0	0	0	0	0	0	0	0	0	0	0	0	0	0	0	0	0	0	0	0	0	0	0	0	0	5	0	0	0	0	0	0
311	24 Jun 21	22:14:00	1	0	3	0	Ct	0	0	0	0	0	0	0	0	0	0	0	0	0	0	0	0	0	0	0	0	0	0	0	0	0	0	0	4	0	0	0	0	0	0
312	24 Jun 21	22:15:00	1	0	3	0	Ct	0	0	0	0	0	0	0	0	0	0	0	0	0	0	0	0	1	0	0	0	1	0	0	0	0	0	0	3	0	0	0	0	1	0
313	24 Jun 21	22:16:00	1	0	3	0	Ct	0	0	0	0	0	0	0	0	0	0	0	0	0	0	0	0	0	0	0	0	0	0	0	0	0	0	0	4	0	0	0	0	0	0
314	24 Jun 21	22:17:00	1	0	3	0	Ct	0	0	0	0	0	0	0	0	0	0	0	0	0	0	0	0	0	0	0	0	0	0	0	0	0	0	0	6	0	0	0	0	0	0
315	24 Jun 21	22:18:00	1	0	3	0	Ct	0	0	0	0	0	0	0	0	0	0	0	0	0	0	0	0	0	0	0	0	0	0	0	0	0	0	0	3	0	0	0	0	0	0
316	24 Jun 21	22:19:00	1	0	3	0	Ct	0	0	0	0	0	0	0	0	0	0	0	0	0	0	0	0	0	0	0	0	0	0	0	0	0	0	0	4	0	0	0	0	0	0
317	24 Jun 21	22:20:00	1	0	3	0	Ct	0	0	0	0	0	0	0	0	0	0	0	0	0	0	0	0	0	0	0	0	0	0	0	0	0	0	0	3	0	0	0	0	0	0
318	24 Jun 21	22:21:00	1	0	3	0	Ct	0	0	0	0	0	0	0	0	0	0	0	0	0	0	0	0	0	0	0	0	0	0	0	0	0	0	0	3	0	0	0	0	0	1
319	24 Jun 21	22:22:00	1	0	3	0	Ct	0	0	0	0	0	0	0	0	0	0	0	0	0	0	0	0	0	0	0	0	0	0	0	0	0	0	0	4	0	0	0	1	0	0
320	24 Jun 21	22:23:00	1	0	3	0	Ct	0	0	0	0	0	0	0	0	0	0	0	0	0	0	0	0	0	0	0	0	0	0	0	0	0	0	0	3	0	0	0	0	0	0
321	24 Jun 21	22:24:00	1	0	3	0	Ct	0	0	0	0	0	0	0	0	0	0	0	0	0	0	0	0	0	0	0	0	0	0	0	0	0	0	0	4	0	0	0	0	0	0
322	24 Jun 21	22:25:00	1	0	3	0	Ct	0	0	0	0	0	0	0	0	0	0	0	0	0	0	0	0	0	0	0	0	0	0	0	0	0	0	0	2	0	0	0	0	1	0
323	24 Jun 21	22:26:00	1	0	3	0	Ct	0	0	0	0	0	0	0	0	0	0	0	0	0	0	0	0	0	0	0	0	0	0	0	0	0	0	0	5	0	0	0	0	0	0
324	24 Jun 21	22:27:00	1	0	3	0	Ct	0	0	0	0	0	0	0	0	0	0	0	0	0	0	0	0	0	0	0	0	0	0	0	0	0	0	0	4	0	0	0	0	0	0
325	24 Jun 21	22:28:00	1	0	3	0	Ct	0	0	0	0	0	0	0	0	0	0	0	0	0	0	0	0	0	0	0	0	0	0	0	0	0	0	0	3	0	0	0	2	0	0
326	24 Jun 21	22:29:00	1	0	3	0	Ct	0	0	0	0	0	0	0	0	0	0	0	0	0	0	0	0	0	0	0	0	0	0	0	0	0	0	0	3	0	0	1	0	0	0
327	24 Jun 21	22:30:00	1	0	3	0	Ct	0	0	0	0	0	0	0	0	0	0	0	0	0	0	0	0	0	0	0	0	0	0	0	0	0	0	0	4	0	0	0	1	0	0
328	24 Jun 21	22:31:00	1	0	3	0	Ct	0	0	0	0	0	0	0	0	0	0	0	0	0	0	0	0	0	0	0	0	0	0	3	0	0	0	0	4	0	0	0	0	0	0
329	24 Jun 21	22:32:00	1	0	3	0	Ct	0	0	0	0	0	0	0	0	0	0	0	0	0	0	0	0	0	0	0	0	0	0	4	0	0	0	0	1	0	0	0	0	0	0
330	24 Jun 21	22:33:00	1	0	3	0	Ct	0	0	0	0	0	0	0	0	0	0	0	0	0	0	0	0	0	0	0	0	1	0	5	0	0	0	0	5	0	0	0	0	0	0
331	24 Jun 21	22:34:00	1	0	3	0	Ct	0	0	0	0	0	0	0	0	0	0	0	0	0	0	0	0	0	0	0	0	0	0	4	0	0	0	0	4	0	0	0	2	0	0
332	24 Jun 21	22:35:00	1	0	3	0	Ct	0	0	0	0	0	0	0	0	0	0	0	0	0	0	0	0	0	0	0	0	0	0	3	0	0	0	0	2	0	0	1	0	1	0
333	24 Jun 21	22:36:00	1	0	3	0	Ct	0	0	0	0	0	0	0	0	0	0	0	0	0	0	0	0	0	0	0	0	0	0	9	0	0	0	0	3	0	0	0	0	0	0
334	24 Jun 21	22:37:00	1	0	3	0	Ct	0	0	0	0	0	0	0	0	0	0	0	0	0	0	0	0	0	0	0	0	0	0	1	0	0	0	0	4	0	0	0	0	0	0
335	24 Jun 21	22:38:00	1	0	3	0	Ct	0	0	0	0	0	0	0	0	0	0	0	0	0	0	0	0	0	0	0	0	0	0	0	0	0	0	0	6	0	0	0	0	0	0
336	24 Jun 21	22:39:00	1	0	3	0	Ct	0	0	0	0	0	0	0	0	0	0	0	0	0	0	0	0	0	0	0	0	0	0	0	0	0	0	0	4	0	0	0	0	0	0
337	24 Jun 21	22:40:00	1	0	3	0	Ct	0	0	0	0	0	0	0	0	0	0	0	0	0	0	0	0	0	0	0	0	5	0	0	0	0	0	0	4	0	0	0	0	0	0
338	24 Jun 21	22:41:00	1	0	3	0	Ct	0	0	0	0	0	0	0	0	0	0	0	0	0	0	0	0	0	0	0	0	0	0	0	0	0	0	0	3	0	0	0	0	0	0
339	24 Jun 21	22:42:00	1	0	3	0	Ct	0	0	0	0	0	0	0	0	0	0	0	0	0	0	0	0	0	0	0	0	0	0	0	0	0	0	0	4	0	0	0	0	0	0
340	24 Jun 21	22:43:00	1	0	3	0	Ct	0	0	0	0	0	0	0	0	0	0	0	0	0	0	0	0	0	0	0	0	1	0	0	0	0	0	0	4	0	0	0	0	0	0
341	24 Jun 21	22:44:00	1	0	3	0	Ct	0	0	0	0	0	0	0	0	0	0	0	0	0	0	0	0	0	0	0	0	1	0	0	0	0	0	0	3	0	0	0	0	0	0
342	24 Jun 21	22:45:00	1	0	3	0	Ct	0	0	0	0	0	0	0	0	0	0	0	0	0	0	0	0	0	0	0	0	1	0	0	0	0	0	0	3	0	0	0	0	0	0
343	24 Jun 21	22:46:00	1	0	3	0	Ct	0	0	0	0	0	0	0	0	0	0	0	0	0	0	0	0	0	0	0	0	0	0	0	0	0	0	0	3	0	0	0	0	0	0
344	24 Jun 21	22:47:00	1	0	3	0	Ct	0	0	0	0	0	0	0	0	0	0	0	0	0	0	0	0	0	0	0	0	0	0	0	0	0	0	0	3	0	0	0	0	0	0
345	24 Jun 21	22:48:00	1	0	3	0	Ct	0	0	0	0	0	0	0	0	0	0	0	0	0	0	0	0	0	0	0	0	0	0	1	0	0	0	0	4	0	0	0	0	0	0
346	24 Jun 21	22:49:00	1	0	3	0	Ct	0	0	0	0	0	0	0	0	0	0	0	0	0	0	0	0	0	0	0	0	0	0	0	0	0	0	0	4	0	0	0	0	0	0
347	24 Jun 21	22:50:00	1	0	3	0	Ct	0	0	0	0	0	0	0	0	0	0	0	0	0	0	0	0	0	0	0	0	0	0	0	0	0	0	0	5	0	0	0	0	0	0
348	24 Jun 21	22:51:00	1	0	3	0	Ct	0	0	0	0	0	0	0	0	0	0	0	0	0	0	0	0	0	0	0	0	0	0	0	0	0	0	0	5	0	0	0	0	0	0
349	24 Jun 21	22:52:00	1	0	3	0	Ct	0	0	0	0	0	0	0	0	0	0	0	0	0	0	0	0	0	0	0	0	0	0	0	0	0	0	0	3	0	0	0	0	0	0
350	24 Jun 21	22:53:00	1	0	3	0	Ct	0	0	0	0	0	0	0	0	0	0	0	0	0	0	0	0	0	0	0	0	0	0	0	0	0	0	0	4	0	0	0	0	0	0
351	24 Jun 21	22:54:00	1	0	3	0	Ct	0	0	0	0	0	0	0	0	0	0	0	0	0	0	0	0	0	0	0	0	1	0	0	0	0	0	0	4	0	0	0	0	0	0
352	24 Jun 21	22:55:00	1	0	3	0	Ct	0	0	0	0	0	0	0	0	0	0	0	0	0	0	0	0	0	0	0	0	0	0	0	0	0	0	0	3	0	0	0	0	0	0
353	24 Jun 21	22:56:00	1	0	3	0	Ct	0	0	0	0	0	0	0	0	0	0	0	0	0	0	0	0	0	0	0	0	0	0	0	0	0	0	0	4	0	0	0	0	1	0
354	24 Jun 21	22:57:00	1	0	3	0	Ct	0	0	0	0	0	0	0	0	0	0	0	0	0	0	0	0	0	0	0	2	0	0	0	0	0	0	0	3	0	0	0	0	0	0
355	24 Jun 21	22:58:00	1	0	3	0	Ct	0	0	0	0	0	0	0	0	0	0	0	0	0	0	0	0	0	0	0	0	1	0	0	0	0	0	0	3	0	0	0	0	0	0
356	24 Jun 21	22:59:00	1	0	3	0	Ct	0	0	0	0	0	0	0	0	0	0	0	0	0	0	0	0	0	0	0	0	0	0	0	0	0	0	0	0	0	0	0	0	0	0
357	24 Jun 21	23:00:00	1	0	3	0	Ct	0	0	0	0	0	0	0	0	0	0	0	0	0	0	0	0	0	0	0	0	0	0	0	0	0	0	0	0	0	0	0	0	0	0
358	24 Jun 21	23:01:00	1	0	3	0	Ct	0	0	0	0	0	0	0	0	0	0	0	0	0	0	0	0	0	0	0	0	0	0	0	0	0	0	0	0	0	0	0	0	0	0
359	24 Jun 21	23:02:00	1	0	3	0	Ct	0	0	0	0	0	0	0	0	0	0	0	0	0	0	0	0	0	0	0	0	0	0	0	0	0	0	0	0	0	0	0	0	2	0
360	24 Jun 21	23:03:00	1	0	3	0	Ct	0	0	0	0	0	0	0	1	0	0	0	0	0	0	0	0	0	0	0	0	0	0	0	0	0	0	0	0	0	0	0	0	0	0
361	24 Jun 21	23:04:00	1	0	3	0	Ct	0	0	0	0	0	0	0	0	0	0	0	0	0	0	0	0	0	0	0	0	0	0	0	0	0	0	0	0	0	0	0	0	0	0
362	24 Jun 21	23:05:00	1	0	3	0	Ct	0	0	0	0	0	0	0	0	0	0	0	0	0	0	0	0	0	0	0	0	0	0	0	0	0	0	0	0	0	0	0	0	4	0
363	24 Jun 21	23:06:00	1	0	3	0	Ct	0	0	0	0	0	0	0	1	0	0	0	0	0	0	0	0	5	0	0	0	0	0	0	0	0	0	0	0	0	0	0	0	2	0
364	24 Jun 21	23:07:00	1	0	3	0	Ct	0	0	0	0	0	0	0	0	0	0	0	0	0	0	0	0	0	0	0	0	0	0	0	0	0	0	0	0	0	0	0	0	1	0
365	24 Jun 21	23:08:00	1	0	3	0	Ct	0	0	0	0	0	0	0	0	0	0	0	0	0	0	0	0	0	0	0	1	0	0	0	0	0	0	0	0	0	0	0	0	0	0
366	24 Jun 21	23:09:00	1	0	3	0	Ct	0	0	0	0	0	0	0	0	0	0	0	0	0	0	0	0	0	0	0	0	0	0	0	0	0	0	0	0	0	0	0	0	0	0
367	24 Jun 21	23:10:00	1	0	3	0	Ct	0	0	0	0	0	0	0	0	0	0	0	0	0	0	0	0	0	0	0	1	0	0	0	0	0	0	0	0	0	0	0	0	0	0
368	24 Jun 21	23:11:00	1	0	3	0	Ct	0	0	0	0	0	0	0	0	0	0	0	0	0	0	0	0	0	0	0	0	0	0	0	0	0	0	0	0	0	0	0	0	0	0
369	24 Jun 21	23:12:00	1	0	3	0	Ct	0	0	0	0	0	0	0	0	0	0	0	0	0	0	0	0	0	0	0	0	0	0	0	0	0	0	0	0	0	0	0	0	0	0
370	24 Jun 21	23:13:00	1	0	3	0	Ct	0	0	0	0	0	0	0	0	0	0	0	0	0	0	0	0	0	0	0	0	0	0	0	0	0	0	0	0	0	0	0	0	11	0
371	24 Jun 21	23:14:00	1	0	3	0	Ct	0	0	0	0	0	0	0	0	0	0	0	0	0	0	0	0	0	0	0	0	0	0	0	0	0	0	0	0	0	0	0	0	1	0
372	24 Jun 21	23:15:00	1	0	3	0	Ct	0	0	0	0	0	0	0	0	0	0	0	0	0	0	0	0	0	0	0	0	0	0	0	0	0	0	0	0	0	0	0	0	0	0
373	24 Jun 21	23:16:00	1	0	3	0	Ct	0	0	0	0	0	0	0	0	0	0	0	0	0	0	0	0	0	0	0	0	0	0	0	0	0	0	0	0	0	0	0	0	0	0
374	24 Jun 21	23:17:00	1	0	3	0	Ct	0	0	0	0	0	0	0	0	0	0	0	0	0	0	0	0	0	0	0	0	0	0	0	0	0	0	0	0	0	0	0	0	0	0
375	24 Jun 21	23:18:00	1	0	3	0	Ct	0	0	0	0	0	0	0	0	0	0	0	0	0	0	0	0	0	0	0	0	0	0	0	0	0	0	0	0	0	0	0	0	0	0
376	24 Jun 21	23:19:00	1	0	3	0	Ct	0	0	0	0	0	0	0	0	0	0	0	0	0	0	0	0	0	0	0	0	0	0	0	0	0	0	0	0	0	0	0	0	0	1
377	24 Jun 21	23:20:00	1	0	3	0	Ct	0	0	0	0	0	0	0	0	0	0	0	0	0	0	0	0	0	0	0	0	0	0	0	0	0	0	0	0	0	0	0	0	1	0
378	24 Jun 21	23:21:00	1	0	3	0	Ct	0	0	0	0	0	0	0	0	0	0	0	0	0	0	0	0	0	0	0	0	0	0	0	0	0	0	0	0	0	0	0	0	0	0
379	24 Jun 21	23:22:00	1	0	3	0	Ct	0	0	0	0	0	0	0	0	0	0	0	0	0	0	0	0	0	0	0	0	0	0	0	0	0	0	0	0	0	0	0	0	0	0
380	24 Jun 21	23:23:00	1	0	3	0	Ct	0	0	0	0	0	0	0	0	0	0	0	0	0	0	0	0	0	0	0	0	0	0	0	0	0	0	0	0	0	0	0	0	0	0
381	24 Jun 21	23:24:00	1	0	3	0	Ct	0	0	0	0	0	0	0	0	0	0	0	0	0	0	0	0	0	0	0	0	0	0	0	0	0	0	0	0	0	0	0	0	0	0
382	24 Jun 21	23:25:00	1	0	3	0	Ct	0	0	0	0	0	0	0	1	0	0	0	0	0	0	0	0	0	0	0	0	0	0	0	0	0	0	0	0	0	0	0	0	0	0
383	24 Jun 21	23:26:00	1	0	3	0	Ct	0	0	0	0	0	0	0	0	0	0	0	0	0	0	0	0	0	0	0	0	1	0	0	0	0	0	0	0	0	0	0	0	1	0
384	24 Jun 21	23:27:00	1	0	3	0	Ct	0	0	0	0	0	0	0	0	0	0	0	0	0	0	0	0	0	0	0	0	0	0	0	0	0	0	0	0	0	0	0	0	0	0
385	24 Jun 21	23:28:00	1	0	3	0	Ct	0	0	0	0	0	0	0	0	0	0	0	0	0	0	0	0	0	0	0	0	4	0	0	0	0	0	0	0	0	0	1	0	0	0
386	24 Jun 21	23:29:00	1	0	3	0	Ct	0	0	0	0	0	0	0	0	0	0	0	0	0	0	0	0	0	0	0	0	1	0	0	0	0	0	0	0	0	0	1	0	0	0
387	24 Jun 21	23:30:00	1	0	3	0	Ct	0	0	0	7	0	0	0	0	0	0	0	0	0	0	0	0	0	0	0	0	2	0	0	0	0	0	0	0	0	0	2	0	1	0
388	24 Jun 21	23:31:00	1	0	3	0	Ct	0	0	0	0	0	0	0	0	0	0	0	0	0	0	0	0	0	0	0	0	0	0	0	0	0	0	0	0	0	0	4	0	0	0
389	24 Jun 21	23:32:00	1	0	3	0	Ct	0	0	0	0	0	0	0	0	0	0	0	0	0	0	0	0	0	0	0	0	0	0	0	0	0	0	0	0	0	0	3	0	0	0
390	24 Jun 21	23:33:00	1	0	3	0	Ct	0	0	0	0	0	0	0	0	0	0	0	0	0	0	0	0	0	0	0	0	2	0	0	0	0	0	0	0	0	0	4	0	0	0
391	24 Jun 21	23:34:00	1	0	3	0	Ct	0	0	0	0	0	0	0	0	0	0	0	0	0	0	0	0	0	0	0	0	0	0	0	0	0	0	0	0	0	0	3	3	0	0
392	24 Jun 21	23:35:00	1	0	3	0	Ct	0	0	0	0	0	0	0	0	0	0	0	0	0	0	0	0	0	0	0	0	0	0	0	0	0	0	0	0	0	0	4	0	0	0
393	24 Jun 21	23:36:00	1	0	3	0	Ct	0	0	0	0	0	0	0	0	0	0	0	0	0	0	0	0	0	0	0	0	0	0	0	0	0	0	0	0	0	0	10	0	0	0
394	24 Jun 21	23:37:00	1	0	3	0	Ct	0	0	0	0	0	0	0	1	0	0	0	0	0	0	0	0	0	0	0	0	0	0	0	0	0	0	0	2	0	0	8	0	0	0
395	24 Jun 21	23:38:00	1	0	3	0	Ct	0	0	0	0	0	0	0	0	0	0	0	0	0	0	0	0	0	0	0	1	0	0	0	0	0	0	0	3	0	0	0	0	0	0
396	24 Jun 21	23:39:00	1	0	3	0	Ct	0	0	0	0	0	0	0	0	0	0	0	0	0	0	0	0	0	0	0	0	0	0	0	0	0	0	0	5	0	0	0	0	0	0
397	24 Jun 21	23:40:00	1	0	3	0	Ct	0	0	0	0	0	0	0	0	0	0	0	0	0	0	0	0	0	0	0	0	0	0	0	0	0	0	0	4	0	0	0	1	0	0
398	24 Jun 21	23:41:00	1	0	3	0	Ct	0	0	0	0	0	0	0	0	0	0	0	0	0	0	0	0	0	0	0	0	0	0	0	0	0	0	0	4	0	0	0	0	0	0
399	24 Jun 21	23:42:00	1	0	3	0	Ct	0	0	0	0	0	0	0	0	0	0	0	0	0	0	0	0	0	0	0	1	0	0	0	0	0	0	0	7	0	0	0	0	0	0
400	24 Jun 21	23:43:00	1	0	3	0	Ct	0	0	0	1	0	0	0	0	0	0	0	0	0	0	0	0	0	0	0	0	0	0	0	0	0	0	0	3	0	0	1	0	0	0
401	24 Jun 21	23:44:00	1	0	3	0	Ct	0	0	0	0	0	0	0	0	0	0	0	0	0	0	0	0	0	0	0	0	0	0	0	0	0	0	0	4	0	0	1	0	1	0
402	24 Jun 21	23:45:00	1	0	3	0	Ct	0	0	0	0	0	0	0	0	0	0	0	0	0	0	0	0	0	0	0	0	0	0	0	0	0	0	0	3	0	0	0	0	0	0
403	24 Jun 21	23:46:00	1	0	3	0	Ct	0	0	0	0	0	0	0	0	0	0	0	0	0	0	0	0	0	0	0	0	0	0	0	0	0	0	0	4	0	0	0	0	0	0
404	24 Jun 21	23:47:00	1	0	3	0	Ct	0	0	0	0	0	0	0	0	0	0	0	0	0	0	0	0	0	0	0	0	0	0	0	0	0	0	0	4	0	0	0	0	1	0
405	24 Jun 21	23:48:00	1	0	3	0	Ct	0	0	0	1	0	0	0	0	0	0	0	0	0	0	0	0	0	0	0	0	0	0	0	0	0	0	0	5	0	0	0	0	0	0
406	24 Jun 21	23:49:00	1	0	3	0	Ct	0	0	0	0	0	0	0	0	0	0	0	0	0	0	0	0	0	0	0	1	0	0	0	0	0	0	0	5	0	0	0	0	1	0
407	24 Jun 21	23:50:00	1	0	3	0	Ct	0	0	0	0	0	0	0	0	0	0	0	0	0	0	0	0	0	0	0	0	0	0	0	0	0	0	0	4	0	0	0	0	0	3
408	24 Jun 21	23:51:00	1	0	3	0	Ct	0	0	0	0	0	0	0	0	0	0	0	0	0	0	0	0	0	0	0	1	0	0	0	0	0	0	0	6	0	0	0	0	0	1
409	24 Jun 21	23:52:00	1	0	3	0	Ct	0	0	0	0	0	0	0	1	0	0	0	0	0	0	0	0	0	0	0	0	0	0	0	0	0	0	0	3	0	0	0	0	0	0
410	24 Jun 21	23:53:00	1	0	3	0	Ct	0	0	0	0	0	0	0	18	0	0	0	0	0	0	0	0	0	0	0	0	0	0	0	0	0	0	0	4	0	0	5	0	0	0
411	24 Jun 21	23:54:00	1	0	3	0	Ct	0	0	0	0	0	0	0	0	0	0	0	0	0	0	0	0	0	0	0	0	1	0	0	0	0	0	0	5	0	0	0	0	1	0
412	24 Jun 21	23:55:00	1	0	3	0	Ct	0	0	0	0	0	0	0	0	0	0	0	0	0	0	0	0	0	0	0	6	0	0	0	0	0	0	0	2	0	0	0	0	0	0
413	24 Jun 21	23:56:00	1	0	3	0	Ct	0	0	0	0	0	0	0	0	0	0	0	0	0	0	0	0	0	0	0	0	0	0	0	0	0	0	0	3	0	0	0	0	0	0
414	24 Jun 21	23:57:00	1	0	3	0	Ct	0	0	0	0	0	0	0	0	0	0	0	0	0	0	0	0	0	0	0	0	0	0	0	0	0	0	0	4	0	0	0	0	0	0
415	24 Jun 21	23:58:00	1	0	3	0	Ct	0	0	0	0	0	0	0	0	0	0	0	0	0	0	0	0	0	0	0	0	0	0	0	0	0	0	0	3	0	0	0	0	0	0
416	24 Jun 21	23:59:00	1	0	3	0	Ct	0	0	0	0	0	0	0	0	0	0	0	0	0	0	0	0	0	0	0	0	0	0	0	0	0	0	0	4	0	0	0	0	0	2
417	25 Jun 21	00:00:00	1	0	3	0	Ct	0	0	0	0	0	0	0	0	0	0	0	0	0	0	0	0	0	0	0	0	0	0	0	0	0	0	0	5	0	0	0	0	1	0
418	25 Jun 21	00:01:00	1	0	3	0	Ct	0	0	0	0	0	0	0	3	0	0	0	0	0	0	0	0	0	0	0	0	0	0	0	0	0	0	0	3	0	0	0	0	0	0
419	25 Jun 21	00:02:00	1	0	3	0	Ct	0	0	0	0	0	0	0	2	0	0	0	0	0	0	0	0	0	0	0	0	0	0	0	0	0	0	0	4	0	0	0	0	0	0
420	25 Jun 21	00:03:00	1	0	3	0	Ct	0	0	0	0	0	0	0	0	0	0	0	0	0	0	0	0	0	0	0	1	0	0	0	0	0	0	0	2	0	0	0	0	0	0
421	25 Jun 21	00:04:00	1	0	3	0	Ct	0	0	0	3	0	0	0	0	0	0	0	0	0	0	0	0	0	0	0	0	0	0	0	0	0	0	0	3	0	0	0	0	0	0
422	25 Jun 21	00:05:00	1	0	3	0	Ct	0	0	0	0	0	0	0	0	0	0	0	0	0	0	0	0	0	0	0	0	0	0	0	0	0	0	0	1	0	0	0	0	0	0
423	25 Jun 21	00:06:00	1	0	3	0	Ct	0	0	0	0	0	0	0	0	0	0	0	0	0	0	0	0	0	0	0	1	0	0	0	0	0	0	0	0	0	0	0	2	0	0
424	25 Jun 21	00:07:00	1	0	3	0	Ct	0	0	0	0	0	0	0	0	0	0	0	0	0	0	0	0	0	0	0	2	0	0	0	0	0	0	0	0	0	0	0	0	0	0
425	25 Jun 21	00:08:00	1	0	3	0	Ct	0	0	0	0	0	0	0	1	0	0	0	0	0	0	0	0	0	0	0	0	0	0	0	0	0	0	0	0	0	0	0	0	0	0
426	25 Jun 21	00:09:00	1	0	3	0	Ct	0	0	0	0	0	0	0	0	0	0	0	0	0	0	0	0	0	0	0	0	0	0	0	0	0	0	0	0	0	0	0	0	0	0
427	25 Jun 21	00:10:00	1	0	3	0	Ct	0	0	0	0	0	0	0	0	0	0	0	0	0	0	0	0	0	0	0	0	0	0	0	0	0	0	0	0	0	0	0	0	0	0
428	25 Jun 21	00:11:00	1	0	3	0	Ct	0	0	0	0	0	0	0	0	0	0	0	0	0	0	0	0	0	0	0	0	0	0	0	0	0	0	0	0	0	0	0	0	0	0
429	25 Jun 21	00:12:00	1	0	3	0	Ct	0	0	0	0	0	0	0	0	0	0	0	0	0	0	0	0	0	0	0	0	0	0	0	0	0	0	0	0	0	0	0	0	0	0
430	25 Jun 21	00:13:00	1	0	3	0	Ct	0	0	0	0	0	0	0	0	0	0	0	0	0	0	0	0	0	0	0	0	0	0	0	0	0	0	0	0	0	0	0	0	1	0
431	25 Jun 21	00:14:00	1	0	3	0	Ct	0	0	0	0	0	0	0	0	0	0	0	0	0	0	0	0	0	0	0	0	0	0	0	0	0	0	0	0	0	0	0	0	0	0
432	25 Jun 21	00:15:00	1	0	3	0	Ct	0	0	0	0	0	0	0	0	0	0	0	0	0	0	0	0	0	0	0	0	0	0	0	0	0	0	0	0	0	0	0	0	0	0
433	25 Jun 21	00:16:00	1	0	3	0	Ct	0	0	0	0	0	0	0	0	0	0	0	0	0	0	0	0	0	0	0	0	0	0	0	0	0	0	0	0	0	0	0	0	0	0
434	25 Jun 21	00:17:00	1	0	3	0	Ct	0	0	0	0	0	0	0	0	0	0	0	0	0	0	0	0	0	0	0	0	0	0	0	0	0	0	0	0	0	0	0	0	0	0
435	25 Jun 21	00:18:00	1	0	3	0	Ct	0	0	0	0	0	0	0	0	0	0	0	0	0	0	0	0	0	0	0	0	0	0	0	0	0	0	0	0	0	0	0	0	0	0
436	25 Jun 21	00:19:00	1	0	3	0	Ct	0	0	0	0	0	0	0	0	0	0	0	0	0	0	0	0	0	0	0	0	0	0	0	0	0	0	0	0	0	0	0	0	0	0
437	25 Jun 21	00:20:00	1	0	3	0	Ct	0	0	0	0	0	0	0	0	0	0	0	0	0	0	0	0	0	0	0	0	0	0	0	0	0	0	0	0	0	0	0	0	0	0
438	25 Jun 21	00:21:00	1	0	3	0	Ct	0	0	0	0	0	0	0	0	0	0	0	0	0	0	0	0	0	0	0	0	0	0	0	0	0	0	0	0	0	0	0	0	0	0
439	25 Jun 21	00:22:00	1	0	3	0	Ct	0	0	0	0	0	0	0	0	0	0	0	0	0	0	0	0	0	0	0	0	0	0	0	0	0	0	0	0	0	0	0	0	0	0
440	25 Jun 21	00:23:00	1	0	3	0	Ct	0	0	0	0	0	0	0	0	0	0	0	0	0	0	0	0	0	0	0	0	0	0	0	0	0	0	0	0	0	0	0	0	0	0
441	25 Jun 21	00:24:00	1	0	3	0	Ct	0	0	0	0	0	0	0	0	0	0	0	0	0	0	0	0	0	0	0	0	0	0	0	0	0	0	0	0	0	0	0	0	0	0
442	25 Jun 21	00:25:00	1	0	3	0	Ct	0	0	0	0	0	0	0	0	0	0	0	0	0	0	0	0	0	0	0	0	0	0	0	0	0	0	0	0	0	0	0	0	1	0
443	25 Jun 21	00:26:00	1	0	3	0	Ct	0	0	0	2	0	0	0	0	0	0	0	0	0	0	0	0	0	0	0	0	0	0	0	0	0	0	0	0	0	0	0	0	5	0
444	25 Jun 21	00:27:00	1	0	3	0	Ct	0	0	0	1	0	0	0	0	0	0	0	0	0	0	0	0	0	0	0	0	0	0	0	0	0	0	0	0	0	0	0	0	0	0
445	25 Jun 21	00:28:00	1	0	3	0	Ct	0	0	0	0	0	0	0	2	0	0	0	0	0	0	0	0	0	0	0	0	0	0	0	0	0	0	0	0	0	0	0	0	0	0
446	25 Jun 21	00:29:00	1	0	3	0	Ct	0	0	0	0	0	0	0	0	0	0	0	0	0	0	0	0	0	0	0	0	0	0	0	0	0	0	0	0	0	0	0	0	0	0
447	25 Jun 21	00:30:00	1	0	3	0	Ct	0	0	0	0	0	0	0	0	0	0	0	0	0	0	0	0	0	0	0	0	0	0	0	0	0	0	0	0	0	0	0	0	0	0
448	25 Jun 21	00:31:00	1	0	3	0	Ct	0	0	0	0	0	0	0	0	0	0	0	0	0	0	0	0	0	0	0	0	0	0	0	0	0	0	0	0	0	0	0	0	0	0
449	25 Jun 21	00:32:00	1	0	3	0	Ct	0	0	0	0	0	0	0	0	0	0	0	0	0	0	0	0	0	0	0	0	0	0	0	0	0	0	0	0	0	0	0	0	0	0
450	25 Jun 21	00:33:00	1	0	3	0	Ct	0	0	0	0	0	0	0	0	0	0	0	0	0	0	0	0	0	0	0	0	0	0	0	0	0	0	0	0	0	0	0	0	0	0
451	25 Jun 21	00:34:00	1	0	3	0	Ct	0	0	0	0	0	0	0	0	0	0	0	0	0	0	0	0	0	0	0	0	0	0	0	0	0	0	0	0	0	0	0	0	0	0
452	25 Jun 21	00:35:00	1	0	3	0	Ct	0	0	0	11	0	0	0	1	0	0	0	0	0	0	0	0	0	0	0	0	0	0	0	0	0	0	0	0	0	0	0	0	0	0
453	25 Jun 21	00:36:00	1	0	3	0	Ct	0	0	0	0	0	0	0	0	0	0	0	0	0	0	0	0	0	0	0	0	0	0	0	0	0	0	0	0	0	0	0	0	0	0
454	25 Jun 21	00:37:00	1	0	3	0	Ct	0	0	0	0	0	0	0	0	0	0	0	0	0	0	0	0	0	0	0	0	0	0	0	0	0	0	0	0	0	0	0	0	0	0
455	25 Jun 21	00:38:00	1	0	3	0	Ct	0	0	0	0	0	0	0	1	0	0	0	0	0	0	0	0	0	0	0	0	0	0	0	0	0	0	0	4	0	0	0	0	0	0
456	25 Jun 21	00:39:00	1	0	3	0	Ct	0	0	0	6	0	0	0	0	0	0	0	0	0	0	0	0	0	0	0	0	0	0	0	0	0	0	0	5	0	0	0	0	0	0
457	25 Jun 21	00:40:00	1	0	3	0	Ct	0	0	0	0	0	0	0	0	0	0	0	0	0	0	0	0	0	0	0	0	0	0	0	0	0	0	0	4	0	0	0	0	0	0
458	25 Jun 21	00:41:00	1	0	3	0	Ct	0	0	0	0	0	0	0	0	0	0	0	0	0	0	0	0	0	0	0	0	0	0	0	0	0	0	0	5	0	0	0	0	0	0
459	25 Jun 21	00:42:00	1	0	3	0	Ct	0	0	0	0	0	0	0	0	0	0	0	0	0	0	0	0	0	0	0	0	0	0	0	0	0	0	0	4	0	0	0	0	1	0
460	25 Jun 21	00:43:00	1	0	3	0	Ct	0	0	0	1	0	0	0	0	0	0	0	0	0	0	0	0	0	0	0	0	0	0	0	0	0	0	0	4	0	0	4	0	0	0
461	25 Jun 21	00:44:00	1	0	3	0	Ct	0	0	0	0	0	0	0	0	0	0	0	0	0	0	0	0	0	0	0	0	0	0	0	0	0	0	0	5	0	0	0	0	0	0
462	25 Jun 21	00:45:00	1	0	3	0	Ct	0	0	0	0	0	0	0	0	0	0	0	0	0	0	0	0	0	0	0	0	0	0	0	0	0	0	0	4	0	0	0	0	1	0
463	25 Jun 21	00:46:00	1	0	3	0	Ct	0	0	0	0	0	0	0	0	0	0	0	0	0	0	0	0	0	0	0	0	0	0	0	0	0	0	0	1	0	0	0	0	0	0
464	25 Jun 21	00:47:00	1	0	3	0	Ct	0	0	0	0	0	0	0	0	0	0	0	0	0	0	0	0	0	0	0	0	0	0	0	0	0	0	0	5	0	0	0	0	0	0
465	25 Jun 21	00:48:00	1	0	3	0	Ct	0	0	0	0	0	0	0	0	0	0	0	0	0	0	0	0	0	0	0	0	0	0	0	0	0	0	0	5	0	0	0	0	0	0
466	25 Jun 21	00:49:00	1	0	3	0	Ct	0	0	0	0	0	0	0	0	0	0	0	0	0	0	0	0	0	0	0	0	0	0	0	0	0	0	0	4	0	0	1	0	0	0
467	25 Jun 21	00:50:00	1	0	3	0	Ct	0	0	0	0	0	0	0	0	0	0	0	0	0	0	0	0	0	0	0	0	0	0	0	0	0	0	0	2	0	0	0	0	0	0
468	25 Jun 21	00:51:00	1	0	3	0	Ct	0	0	0	0	0	0	0	0	0	0	0	0	0	0	0	0	0	0	0	0	0	0	0	0	0	0	0	4	0	0	0	0	0	0
469	25 Jun 21	00:52:00	1	0	3	0	Ct	0	0	0	0	0	0	0	0	0	0	0	0	0	0	0	0	0	0	0	0	1	0	0	0	0	0	0	3	0	0	0	0	0	0
470	25 Jun 21	00:53:00	1	0	3	0	Ct	0	0	0	0	0	0	0	0	0	0	0	0	0	0	0	0	0	0	0	0	2	0	0	0	0	0	0	6	0	0	0	0	0	0
471	25 Jun 21	00:54:00	1	0	3	0	Ct	0	0	0	0	0	0	0	0	0	0	0	0	0	0	0	0	0	0	0	0	0	0	2	0	0	0	0	5	0	0	0	0	1	0
472	25 Jun 21	00:55:00	1	0	3	0	Ct	0	0	0	0	0	0	0	0	0	0	0	0	0	0	0	0	0	0	0	0	0	0	0	0	0	0	0	3	0	0	0	0	0	0
473	25 Jun 21	00:56:00	1	0	3	0	Ct	0	0	0	0	0	0	0	0	0	0	0	0	0	0	0	0	0	0	0	0	0	0	0	0	0	0	0	2	0	0	1	0	0	0
474	25 Jun 21	00:57:00	1	0	3	0	Ct	0	0	0	0	0	0	0	1	0	0	0	0	0	0	0	0	0	0	0	0	0	0	0	0	0	0	0	3	0	0	0	0	0	0
475	25 Jun 21	00:58:00	1	0	3	0	Ct	0	0	0	0	0	0	0	0	0	0	0	0	0	0	0	0	0	0	0	0	0	0	0	0	0	0	0	4	0	0	0	0	0	0
476	25 Jun 21	00:59:00	1	0	3	0	Ct	0	0	0	0	0	0	0	0	0	0	0	0	0	0	0	0	0	0	0	0	0	0	0	0	0	0	0	4	0	0	0	0	0	0
477	25 Jun 21	01:00:00	1	0	3	0	Ct	0	0	0	0	0	0	0	0	0	0	0	0	0	0	0	0	0	0	0	0	0	0	0	0	0	0	0	7	0	0	0	0	0	0
478	25 Jun 21	01:01:00	1	0	3	0	Ct	0	0	0	0	0	0	0	0	0	0	0	0	0	0	0	0	0	0	0	0	0	0	0	0	0	0	0	2	0	0	0	0	0	0
479	25 Jun 21	01:02:00	1	0	3	0	Ct	0	0	0	0	0	0	0	0	0	0	0	0	0	0	0	0	0	0	0	0	0	0	0	0	0	0	0	4	0	0	1	0	1	0
480	25 Jun 21	01:03:00	1	0	3	0	Ct	0	0	0	1	0	0	0	0	0	0	0	0	0	0	0	0	0	0	0	0	0	0	0	0	0	0	0	5	0	0	0	0	0	0
481	25 Jun 21	01:04:00	1	0	3	0	Ct	0	0	0	0	0	0	0	0	0	0	0	0	0	0	0	0	0	0	0	0	0	0	0	0	0	0	0	2	0	0	0	0	0	0
482	25 Jun 21	01:05:00	1	0	3	0	Ct	0	0	0	0	0	0	0	0	0	0	0	0	0	0	0	0	0	0	0	0	0	0	0	0	0	0	0	3	0	0	1	0	0	0
483	25 Jun 21	01:06:00	1	0	3	0	Ct	0	0	0	0	0	0	0	0	0	0	0	0	0	0	5	0	0	0	0	0	0	0	0	0	0	0	0	2	0	0	0	0	0	0
484	25 Jun 21	01:07:00	1	0	3	0	Ct	0	0	0	0	0	0	0	0	0	0	0	0	0	0	0	0	0	0	0	0	0	0	0	0	0	0	0	0	0	0	0	0	0	0
485	25 Jun 21	01:08:00	1	0	3	0	Ct	0	0	0	1	0	0	0	0	0	0	0	0	0	0	5	0	0	0	0	0	0	0	0	0	0	0	0	0	0	0	1	0	0	0
486	25 Jun 21	01:09:00	1	0	3	0	Ct	0	0	0	0	0	0	0	0	0	0	0	0	0	0	6	0	0	0	0	0	0	0	0	0	0	0	0	0	0	0	0	0	0	0
487	25 Jun 21	01:10:00	1	0	3	0	Ct	0	0	0	0	0	0	0	0	0	0	0	0	0	0	2	0	0	0	0	0	0	0	0	0	0	0	0	0	0	0	0	0	0	0
488	25 Jun 21	01:11:00	1	0	3	0	Ct	0	0	0	0	0	0	0	0	0	0	0	0	0	0	6	0	0	0	0	0	0	0	0	0	0	0	0	0	0	0	0	0	0	0
489	25 Jun 21	01:12:00	1	0	3	0	Ct	0	0	0	0	0	0	0	0	0	0	0	0	0	0	6	0	0	0	0	0	0	0	0	1	0	0	0	0	0	0	0	0	0	0
490	25 Jun 21	01:13:00	1	0	3	0	Ct	0	0	0	0	0	0	0	0	0	0	0	0	0	0	3	0	0	0	0	0	0	0	0	1	0	0	0	0	0	0	0	0	1	0
491	25 Jun 21	01:14:00	1	0	3	0	Ct	0	0	0	1	0	0	0	0	0	0	0	0	0	0	4	0	0	0	0	0	0	0	0	0	0	0	0	0	0	0	0	0	0	0
492	25 Jun 21	01:15:00	1	0	3	0	Ct	0	0	0	0	0	0	0	0	0	0	0	1	0	0	5	1	0	0	0	0	0	0	0	0	0	0	0	0	0	0	0	0	0	0
493	25 Jun 21	01:16:00	1	0	3	0	Ct	0	0	0	0	0	0	0	0	0	0	0	2	0	0	8	0	0	0	0	0	0	0	0	0	0	0	0	0	0	0	1	0	0	0
494	25 Jun 21	01:17:00	1	0	3	0	Ct	0	0	0	1	0	0	0	1	0	0	0	7	0	0	6	0	0	0	0	0	0	0	0	0	0	0	0	0	0	0	0	0	0	0
495	25 Jun 21	01:18:00	1	0	3	0	Ct	0	0	0	0	0	0	0	0	0	0	0	6	0	0	4	0	0	0	0	0	0	0	0	0	0	0	0	0	0	0	0	0	0	0
496	25 Jun 21	01:19:00	1	0	3	0	Ct	0	0	0	0	0	0	0	0	0	0	0	5	0	0	3	0	0	0	0	0	0	0	0	0	0	0	0	0	0	0	0	0	0	0
497	25 Jun 21	01:20:00	1	0	3	0	Ct	0	0	0	1	0	0	0	0	0	0	0	6	0	0	6	0	0	0	0	0	0	0	0	0	0	0	0	0	0	0	0	0	0	0
498	25 Jun 21	01:21:00	1	0	3	0	Ct	0	0	0	0	0	0	0	0	0	0	0	4	0	0	2	0	0	0	0	0	0	0	0	0	0	0	0	0	0	0	0	0	0	0
499	25 Jun 21	01:22:00	1	0	3	0	Ct	0	0	0	0	0	0	0	0	0	0	0	3	0	0	5	0	0	0	0	0	0	0	0	0	0	0	0	0	0	0	0	0	0	0
500	25 Jun 21	01:23:00	1	0	3	0	Ct	0	0	0	1	0	0	0	0	0	0	0	4	0	0	4	0	0	0	0	0	0	0	0	0	0	0	0	0	0	0	0	0	0	0
501	25 Jun 21	01:24:00	1	0	3	0	Ct	0	0	0	0	0	0	0	0	0	0	0	4	0	0	3	0	0	0	0	0	0	0	0	0	0	0	0	0	0	0	0	0	0	0
502	25 Jun 21	01:25:00	1	0	3	0	Ct	0	0	0	0	0	0	0	0	0	0	0	4	0	0	5	0	0	0	0	0	0	0	0	0	0	0	0	0	0	0	1	0	0	0
503	25 Jun 21	01:26:00	1	0	3	0	Ct	0	0	0	0	0	0	0	0	0	0	0	5	0	0	4	0	0	0	0	0	0	0	0	0	0	0	0	0	0	0	0	0	0	0
504	25 Jun 21	01:27:00	1	0	3	0	Ct	0	0	0	0	0	0	0	0	0	0	0	2	0	0	3	0	0	0	0	0	0	0	0	0	0	0	0	0	0	0	0	0	2	0
505	25 Jun 21	01:28:00	1	0	3	0	Ct	0	0	0	1	0	0	0	0	0	0	0	0	0	0	2	0	0	0	0	0	0	0	0	0	0	0	0	0	0	0	0	0	0	0
506	25 Jun 21	01:29:00	1	0	3	0	Ct	0	0	0	1	0	0	0	0	0	0	0	2	0	0	5	0	0	0	0	0	0	0	0	0	0	0	0	0	0	0	0	0	0	0
507	25 Jun 21	01:30:00	1	0	3	0	Ct	0	0	0	0	0	0	0	0	0	0	0	0	0	0	2	0	0	0	0	0	0	0	0	0	0	0	0	0	0	0	0	0	0	0
508	25 Jun 21	01:31:00	1	0	3	0	Ct	0	0	0	0	0	0	0	0	0	0	0	0	0	0	4	0	0	0	0	0	0	0	0	0	0	0	0	0	0	0	1	0	2	0
509	25 Jun 21	01:32:00	1	0	3	0	Ct	0	0	0	0	0	0	0	0	0	0	0	0	0	0	3	0	0	0	0	0	0	0	0	0	0	0	0	0	0	0	0	0	0	0
510	25 Jun 21	01:33:00	1	0	3	0	Ct	0	0	0	0	0	0	0	0	0	0	0	0	0	0	4	0	0	0	0	0	0	0	0	0	0	0	0	0	0	0	0	0	0	0
511	25 Jun 21	01:34:00	1	0	3	0	Ct	0	0	0	0	0	0	0	0	0	0	0	0	0	0	4	0	0	0	0	0	0	0	0	0	0	0	0	0	0	0	0	0	0	0
512	25 Jun 21	01:35:00	1	0	3	0	Ct	0	0	0	0	0	0	0	0	0	0	0	0	0	0	5	0	0	0	0	0	0	0	0	0	0	0	0	0	0	0	0	0	0	0
513	25 Jun 21	01:36:00	1	0	3	0	Ct	0	0	0	0	0	0	0	0	0	0	0	0	0	0	6	0	0	0	0	0	0	0	0	0	0	0	0	0	0	0	1	0	0	0
514	25 Jun 21	01:37:00	1	0	3	0	Ct	0	0	0	0	0	0	0	0	0	0	0	0	0	0	4	0	0	0	0	0	0	0	0	0	0	0	0	0	0	0	0	0	0	0
515	25 Jun 21	01:38:00	1	0	3	0	Ct	0	0	0	0	0	0	0	0	0	0	0	0	0	0	3	0	0	0	0	0	0	0	0	0	0	0	0	0	0	0	0	0	0	0
516	25 Jun 21	01:39:00	1	0	3	0	Ct	0	0	0	3	0	0	0	0	0	0	0	0	0	0	5	0	0	0	0	0	0	0	0	0	0	0	0	0	0	0	0	0	0	0
517	25 Jun 21	01:40:00	1	0	3	0	Ct	0	0	0	2	0	0	0	0	0	0	0	0	0	0	6	0	0	0	0	0	0	0	0	0	0	3	0	0	0	0	0	0	0	0
518	25 Jun 21	01:41:00	1	0	3	0	Ct	0	0	0	0	0	0	0	0	0	0	0	0	0	0	1	0	0	0	0	0	0	0	0	0	0	8	0	0	0	0	1	0	0	0
519	25 Jun 21	01:42:00	1	0	3	0	Ct	0	0	0	0	0	0	0	0	0	0	0	0	0	0	3	0	0	0	0	0	0	0	0	0	0	0	0	0	0	0	0	0	0	0
520	25 Jun 21	01:43:00	1	0	3	0	Ct	0	0	0	0	0	0	0	0	0	0	0	0	0	0	4	0	0	0	0	0	0	0	0	0	0	0	0	0	0	0	0	0	0	0
521	25 Jun 21	01:44:00	1	0	3	0	Ct	0	0	0	0	0	0	0	0	0	0	0	0	0	0	3	0	0	0	0	0	0	0	0	0	0	0	0	0	0	0	0	0	1	0
522	25 Jun 21	01:45:00	1	0	3	0	Ct	0	0	0	0	0	0	0	0	0	0	0	0	0	0	3	0	0	0	0	0	0	0	0	0	0	0	0	0	0	0	0	0	0	0
523	25 Jun 21	01:46:00	1	0	3	0	Ct	0	0	0	0	0	0	0	0	0	0	0	0	0	0	4	0	0	0	0	0	0	0	0	0	0	0	0	0	0	0	1	0	2	0
524	25 Jun 21	01:47:00	1	0	3	0	Ct	0	0	0	0	0	0	0	0	0	0	0	0	0	0	2	0	0	0	0	0	0	0	0	0	0	1	0	0	0	0	3	0	0	0
525	25 Jun 21	01:48:00	1	0	3	0	Ct	0	0	0	0	0	0	0	0	0	0	0	0	0	0	2	0	0	0	0	0	0	0	0	0	0	0	0	0	0	0	6	0	0	0
526	25 Jun 21	01:49:00	1	0	3	0	Ct	0	0	0	0	0	0	0	0	0	0	0	0	0	0	4	0	0	0	0	0	0	0	0	0	0	0	0	0	0	0	3	0	0	0
527	25 Jun 21	01:50:00	1	0	3	0	Ct	0	0	0	0	0	0	0	0	0	0	0	0	0	0	5	0	0	0	0	0	0	0	0	0	0	0	0	0	0	0	0	0	0	0
528	25 Jun 21	01:51:00	1	0	3	0	Ct	0	0	0	0	0	0	0	0	0	0	0	0	0	0	4	0	0	0	0	0	0	0	0	0	0	0	0	0	0	0	0	0	0	0
529	25 Jun 21	01:52:00	1	0	3	0	Ct	0	0	0	0	0	0	0	0	0	0	0	0	0	0	7	0	0	0	0	0	0	0	0	0	0	6	0	0	0	0	0	0	0	0
530	25 Jun 21	01:53:00	1	0	3	0	Ct	0	0	0	0	0	0	0	0	0	0	0	0	0	0	4	0	0	0	0	0	0	0	0	0	0	1	0	0	0	0	0	0	0	0
531	25 Jun 21	01:54:00	1	0	3	0	Ct	0	0	0	0	0	0	0	0	0	0	0	0	0	0	2	0	0	0	0	0	0	0	0	0	0	2	0	0	0	0	0	0	7	0
532	25 Jun 21	01:55:00	1	0	3	0	Ct	0	0	0	0	0	0	0	0	0	0	0	0	0	0	4	0	0	0	0	0	0	0	0	0	0	0	0	0	0	0	0	0	2	0
533	25 Jun 21	01:56:00	1	0	3	0	Ct	0	0	0	0	0	0	0	0	0	0	0	0	0	0	5	0	0	0	0	0	0	0	0	0	0	0	0	0	0	0	0	0	0	0
534	25 Jun 21	01:57:00	1	0	3	0	Ct	0	0	0	0	0	0	0	0	0	0	0	0	0	0	4	0	0	0	0	0	0	0	0	0	0	0	0	0	0	0	0	0	0	0
535	25 Jun 21	01:58:00	1	0	3	0	Ct	0	0	0	0	0	0	0	0	0	0	0	0	0	0	4	0	0	0	0	0	0	0	0	0	0	0	0	2	0	0	0	0	0	0
536	25 Jun 21	01:59:00	1	0	3	0	Ct	0	0	0	0	0	0	0	0	0	0	0	0	0	0	3	0	0	0	0	0	0	0	0	0	0	0	0	5	0	0	0	0	0	0
537	25 Jun 21	02:00:00	1	0	3	0	Ct	0	0	0	0	0	0	0	0	0	0	0	0	0	0	3	0	0	0	0	0	0	0	0	0	0	0	0	3	0	0	0	0	0	0
538	25 Jun 21	02:01:00	1	0	3	0	Ct	0	0	0	0	0	0	0	0	0	0	0	0	0	0	3	0	0	0	0	0	4	0	0	0	0	0	0	4	0	0	0	0	0	0
539	25 Jun 21	02:02:00	1	0	3	0	Ct	0	0	0	0	0	0	0	0	0	0	0	0	0	0	2	0	0	0	0	0	0	0	0	0	0	0	0	5	0	0	0	0	2	0
540	25 Jun 21	02:03:00	1	0	3	0	Ct	0	0	0	0	0	0	0	0	0	0	0	0	0	0	4	0	0	0	0	0	0	0	0	0	0	0	0	4	0	0	0	0	0	0
541	25 Jun 21	02:04:00	1	0	3	0	Ct	0	0	0	0	0	0	0	0	0	0	0	0	0	0	4	0	0	0	0	0	0	0	0	0	0	0	0	4	0	0	0	0	0	0
542	25 Jun 21	02:05:00	1	0	3	0	Ct	0	0	0	0	0	0	0	0	0	0	0	0	0	0	3	0	0	0	0	0	0	0	0	0	0	0	0	3	0	0	0	0	0	0
543	25 Jun 21	02:06:00	1	0	3	0	Ct	0	0	0	0	0	0	0	0	0	0	0	0	0	0	2	0	0	0	0	0	0	0	0	0	0	0	0	4	0	0	0	0	0	0
544	25 Jun 21	02:07:00	1	0	3	0	Ct	0	0	0	0	0	0	0	0	0	0	0	0	0	0	2	0	0	0	0	0	0	0	0	0	0	0	0	4	0	0	0	0	0	0
545	25 Jun 21	02:08:00	1	0	3	0	Ct	0	0	0	0	0	0	0	0	0	0	0	0	0	0	3	0	0	0	0	0	0	0	0	0	0	0	0	3	0	0	0	0	0	0
546	25 Jun 21	02:09:00	1	0	3	0	Ct	0	0	0	0	0	0	0	0	0	0	0	0	0	0	4	0	0	0	0	0	0	0	0	0	0	0	0	4	0	0	0	0	0	0
547	25 Jun 21	02:10:00	1	0	3	0	Ct	0	0	0	0	0	0	0	0	0	0	0	0	0	0	6	0	0	0	0	0	0	0	0	0	0	0	0	4	0	0	0	0	0	0
548	25 Jun 21	02:11:00	1	0	3	0	Ct	0	0	0	0	0	0	0	0	0	0	0	0	0	0	4	0	0	0	0	0	0	0	0	0	0	0	0	4	0	0	0	0	0	0
549	25 Jun 21	02:12:00	1	0	3	0	Ct	0	0	0	0	0	0	0	0	0	0	0	0	0	0	6	0	0	0	0	0	0	0	0	0	0	0	0	3	0	0	0	0	0	0
550	25 Jun 21	02:13:00	1	0	3	0	Ct	0	0	0	0	0	0	0	0	0	0	0	0	0	0	3	0	0	0	0	0	0	0	0	0	0	0	0	4	0	0	0	0	0	0
551	25 Jun 21	02:14:00	1	0	3	0	Ct	0	0	0	0	0	0	0	0	0	0	0	0	0	0	3	0	0	0	0	0	0	0	0	0	0	0	0	5	0	0	2	0	0	0
552	25 Jun 21	02:15:00	1	0	3	0	Ct	0	0	0	0	0	0	0	0	0	0	0	0	0	0	3	0	0	0	0	0	0	0	0	0	0	0	0	5	0	0	0	0	0	0
553	25 Jun 21	02:16:00	1	0	3	0	Ct	0	0	0	0	0	0	0	0	0	0	0	0	0	0	1	0	0	0	0	0	0	0	0	0	0	0	0	4	0	0	0	0	0	0
554	25 Jun 21	02:17:00	1	0	3	0	Ct	0	0	0	0	0	0	0	0	0	0	0	0	0	0	4	0	0	0	0	0	0	0	0	0	0	0	0	4	0	0	0	0	0	0
555	25 Jun 21	02:18:00	1	0	3	0	Ct	0	0	0	2	0	0	0	0	0	0	0	0	0	0	13	0	0	0	0	0	0	0	0	0	0	0	0	3	0	0	0	0	0	0
556	25 Jun 21	02:19:00	1	0	3	0	Ct	0	0	0	0	3	0	0	0	0	0	0	0	0	0	4	0	0	0	0	0	0	0	0	0	0	0	0	3	0	0	0	0	0	0
557	25 Jun 21	02:20:00	1	0	3	0	Ct	0	0	0	0	3	0	0	0	0	0	0	0	0	0	4	0	0	0	0	0	0	0	0	0	0	0	0	4	0	0	0	0	0	0
558	25 Jun 21	02:21:00	1	0	3	0	Ct	0	0	0	5	4	0	0	0	0	0	0	0	0	0	3	0	0	0	0	0	0	0	0	0	0	0	0	4	0	0	0	0	0	0
559	25 Jun 21	02:22:00	1	0	3	0	Ct	0	0	0	2	4	0	0	0	0	0	0	0	0	0	1	0	0	0	0	0	0	0	0	0	0	0	0	2	0	0	0	0	0	0
560	25 Jun 21	02:23:00	1	0	3	0	Ct	0	0	0	4	3	0	0	0	0	0	0	0	0	0	0	0	0	0	0	0	0	0	0	0	0	0	0	0	0	0	0	0	0	0
561	25 Jun 21	02:24:00	1	0	3	0	Ct	0	0	0	2	3	0	0	0	0	0	0	0	0	0	0	0	0	0	0	0	0	0	0	0	0	0	0	3	0	0	0	0	0	0
562	25 Jun 21	02:25:00	1	0	3	0	Ct	0	0	0	0	5	0	0	0	0	0	0	0	0	0	0	0	0	0	0	0	0	0	0	0	0	0	0	3	0	0	0	0	0	0
563	25 Jun 21	02:26:00	1	0	3	0	Ct	0	0	0	0	6	0	0	0	0	0	0	0	0	0	0	0	0	0	0	0	0	0	0	0	0	0	0	4	0	0	0	0	0	0
564	25 Jun 21	02:27:00	1	0	3	0	Ct	0	0	0	0	4	0	0	0	0	0	0	0	0	0	0	0	0	0	0	0	0	0	0	0	0	0	0	5	0	0	0	0	0	0
565	25 Jun 21	02:28:00	1	0	3	0	Ct	0	0	0	0	3	0	0	0	0	0	0	0	0	0	0	0	0	0	0	0	0	0	0	0	0	1	0	5	0	0	0	0	1	0
566	25 Jun 21	02:29:00	1	0	3	0	Ct	0	0	0	0	5	0	0	0	0	0	0	0	0	0	0	0	0	0	0	0	0	0	0	0	0	0	0	5	0	0	1	0	1	0
567	25 Jun 21	02:30:00	1	0	3	0	Ct	0	0	0	0	3	0	0	1	0	0	0	0	0	0	0	0	0	0	0	0	0	0	0	0	0	0	0	3	0	0	0	0	0	0
568	25 Jun 21	02:31:00	1	0	3	0	Ct	0	0	0	0	4	0	0	0	0	0	0	0	0	0	0	0	0	0	0	0	0	0	0	0	0	0	0	4	0	0	0	0	0	0
569	25 Jun 21	02:32:00	1	0	3	0	Ct	0	0	0	6	3	0	0	2	1	0	0	0	0	0	0	0	0	0	0	0	0	0	0	0	0	0	0	2	0	0	0	0	0	0
570	25 Jun 21	02:33:00	1	0	3	0	Ct	0	0	0	3	5	0	0	2	0	0	0	0	0	0	0	0	0	0	0	0	1	0	0	0	0	1	1	3	0	0	0	0	6	0
571	25 Jun 21	02:34:00	1	0	3	0	Ct	0	0	0	0	3	0	0	1	0	0	0	0	0	0	0	0	0	0	0	0	1	0	0	0	0	2	0	5	0	0	0	0	0	0
572	25 Jun 21	02:35:00	1	0	3	0	Ct	0	0	0	0	3	0	0	0	0	0	0	0	0	0	0	0	0	0	0	0	5	0	0	0	0	4	6	2	0	0	0	0	0	0
573	25 Jun 21	02:36:00	1	0	3	0	Ct	0	0	0	0	4	0	0	4	0	0	0	0	0	0	0	0	0	0	0	0	5	0	0	0	0	0	3	4	0	0	0	0	0	0
574	25 Jun 21	02:37:00	1	0	3	0	Ct	0	0	0	0	2	0	0	3	0	0	0	0	0	0	0	0	0	0	0	0	5	0	0	0	0	0	7	4	0	0	0	0	0	0
575	25 Jun 21	02:38:00	1	0	3	0	Ct	0	0	0	0	3	0	0	2	0	0	0	0	0	0	0	0	0	0	0	0	3	0	0	0	0	0	3	4	0	0	0	0	0	0
576	25 Jun 21	02:39:00	1	0	3	0	Ct	0	0	0	0	3	0	0	5	0	0	0	0	0	0	0	0	0	0	0	0	0	0	0	0	0	0	3	4	0	0	0	0	0	0
577	25 Jun 21	02:40:00	1	0	3	0	Ct	0	0	0	0	2	0	0	4	0	0	0	0	0	0	0	0	0	0	0	0	0	0	0	0	0	0	4	3	0	0	0	0	0	0
578	25 Jun 21	02:41:00	1	0	3	0	Ct	0	0	0	0	5	0	0	2	0	0	0	0	0	0	0	0	0	0	0	0	0	0	0	0	0	0	6	4	0	0	0	0	0	0
579	25 Jun 21	02:42:00	1	0	3	0	Ct	0	0	0	0	2	0	0	2	0	0	0	0	0	0	0	0	0	0	0	0	0	0	0	0	0	0	5	4	0	0	1	0	0	0
580	25 Jun 21	02:43:00	1	0	3	0	Ct	0	0	0	0	3	0	0	4	0	0	0	0	0	0	0	0	0	0	0	0	0	0	0	0	0	0	6	4	0	0	0	0	0	0
581	25 Jun 21	02:44:00	1	0	3	0	Ct	0	0	0	0	3	0	0	3	0	0	0	0	0	0	0	0	0	0	0	0	0	0	0	0	0	0	4	3	0	0	0	0	0	0
582	25 Jun 21	02:45:00	1	0	3	0	Ct	0	0	0	0	4	0	0	11	0	0	0	0	0	0	0	0	0	0	0	0	0	0	0	0	0	0	2	3	0	0	0	0	0	0
583	25 Jun 21	02:46:00	1	0	3	0	Ct	0	0	0	0	3	0	0	4	0	0	0	0	0	0	0	0	0	0	0	0	0	0	0	0	0	0	5	4	0	0	0	0	0	0
584	25 Jun 21	02:47:00	1	0	3	0	Ct	0	0	0	0	3	0	0	3	0	0	0	0	0	0	0	0	0	0	0	0	0	0	0	0	0	0	7	3	0	0	0	0	1	0
585	25 Jun 21	02:48:00	1	0	3	0	Ct	0	0	0	0	2	0	0	3	0	0	0	0	0	0	0	0	0	0	0	0	0	0	0	0	0	0	4	2	0	0	0	0	0	0
586	25 Jun 21	02:49:00	1	0	3	0	Ct	0	0	0	0	2	0	0	3	0	0	0	0	0	0	0	0	0	0	0	0	0	0	0	0	0	0	4	20	0	0	0	0	0	0
587	25 Jun 21	02:50:00	1	0	3	0	Ct	0	0	0	0	0	0	0	4	0	0	0	0	0	0	0	0	0	0	0	0	0	0	0	0	0	0	4	2	0	0	0	0	0	0
588	25 Jun 21	02:51:00	1	0	3	0	Ct	0	0	0	3	0	0	0	3	0	0	0	0	0	0	0	0	0	0	0	0	0	0	0	0	0	0	8	6	0	0	0	0	1	0
589	25 Jun 21	02:52:00	1	0	3	0	Ct	0	0	0	0	0	0	0	3	0	0	0	0	0	0	0	0	0	0	0	0	0	0	0	0	0	0	6	6	0	0	0	0	0	0
590	25 Jun 21	02:53:00	1	0	3	0	Ct	0	0	0	0	0	0	0	5	0	0	0	0	0	0	0	0	0	0	0	0	0	0	0	0	0	0	4	3	0	0	1	0	0	0
591	25 Jun 21	02:54:00	1	0	3	0	Ct	0	0	0	0	0	0	0	1	0	0	0	0	0	0	0	0	0	0	0	0	0	0	0	0	0	0	4	3	0	0	0	0	0	0
592	25 Jun 21	02:55:00	1	0	3	0	Ct	0	0	0	0	0	0	0	4	0	0	0	0	0	0	0	0	0	0	0	0	0	0	0	0	0	0	3	2	0	0	0	0	0	0
593	25 Jun 21	02:56:00	1	0	3	0	Ct	0	0	0	0	0	0	0	3	0	0	0	0	0	0	0	0	0	0	0	0	0	0	0	0	0	0	6	4	0	0	1	0	0	0
594	25 Jun 21	02:57:00	1	0	3	0	Ct	0	0	0	0	0	0	4	3	0	0	0	0	0	0	0	0	0	0	0	0	0	0	0	0	0	0	2	5	0	0	0	0	0	0
595	25 Jun 21	02:58:00	1	0	3	0	Ct	0	0	0	0	0	0	0	2	0	0	0	0	0	0	0	0	0	0	0	0	0	0	0	0	0	0	1	4	0	0	0	0	0	0
596	25 Jun 21	02:59:00	1	0	3	0	Ct	0	0	0	0	0	0	0	3	0	0	0	0	0	0	0	0	0	0	0	0	0	0	0	0	0	0	5	4	0	0	0	0	0	0
597	25 Jun 21	03:00:00	1	0	3	0	Ct	0	0	0	0	0	0	0	3	0	0	0	0	0	0	0	0	0	0	0	0	1	0	0	0	0	0	6	4	0	0	0	0	0	0
598	25 Jun 21	03:01:00	1	0	3	0	Ct	0	0	0	0	0	0	0	7	0	0	0	0	0	0	0	0	0	0	0	0	1	0	1	0	0	0	5	6	0	0	0	0	2	0
599	25 Jun 21	03:02:00	1	0	3	0	Ct	0	0	0	0	0	0	6	5	0	0	3	0	0	0	0	0	0	0	0	0	1	0	0	0	0	0	5	4	0	0	0	0	4	0
600	25 Jun 21	03:03:00	1	0	3	0	Ct	0	0	0	0	0	0	4	6	0	0	0	0	0	0	0	0	0	0	0	0	0	0	0	0	0	0	6	3	0	0	0	0	0	0
601	25 Jun 21	03:04:00	1	0	3	0	Ct	0	0	0	0	0	0	0	2	0	0	0	0	0	0	0	0	0	0	0	0	0	0	0	0	0	0	3	4	0	0	0	0	0	0
602	25 Jun 21	03:05:00	1	0	3	0	Ct	0	0	0	0	0	0	0	2	0	0	0	0	0	0	0	0	0	0	0	0	0	0	0	0	0	0	2	3	0	0	0	0	0	0
603	25 Jun 21	03:06:00	1	0	3	0	Ct	0	0	0	0	0	0	3	4	0	0	0	1	0	0	0	0	0	0	0	0	0	0	0	0	0	0	6	4	0	0	0	0	0	0
604	25 Jun 21	03:07:00	1	0	3	0	Ct	0	0	0	0	0	0	4	3	0	0	0	1	0	0	0	0	0	0	0	0	0	0	0	0	0	0	7	2	0	0	0	0	0	0
605	25 Jun 21	03:08:00	1	0	3	0	Ct	0	0	0	0	0	0	0	4	0	0	0	4	0	0	0	0	0	0	0	0	0	0	0	0	0	0	4	4	0	0	0	0	0	0
606	25 Jun 21	03:09:00	1	0	3	0	Ct	0	0	0	0	0	0	3	2	0	0	0	5	0	0	0	0	0	0	0	0	0	0	0	0	0	0	2	4	0	0	0	0	0	0
607	25 Jun 21	03:10:00	1	0	3	0	Ct	0	0	0	0	0	0	4	5	0	0	0	4	0	0	0	0	0	0	0	0	0	0	0	0	0	0	3	4	0	0	0	0	0	0
608	25 Jun 21	03:11:00	1	0	3	0	Ct	0	0	0	0	0	0	3	4	0	0	0	4	0	0	0	0	0	0	0	0	0	0	0	0	0	0	1	2	0	0	0	0	0	0
609	25 Jun 21	03:12:00	1	0	3	0	Ct	0	0	0	0	0	0	3	6	0	0	0	4	0	0	0	0	0	0	0	0	0	0	0	0	0	0	4	5	0	0	0	0	0	0
610	25 Jun 21	03:13:00	1	0	3	0	Ct	0	0	0	0	0	0	3	3	0	0	0	4	0	0	0	0	0	0	0	0	0	0	0	0	0	0	5	3	0	0	0	0	0	0
611	25 Jun 21	03:14:00	1	0	3	0	Ct	0	0	0	0	0	0	2	1	0	0	0	2	0	0	0	0	0	0	0	0	0	0	0	0	0	0	5	3	0	0	11	0	0	0
612	25 Jun 21	03:15:00	1	0	3	0	Ct	0	0	0	0	0	0	3	5	0	0	0	4	0	0	0	0	0	0	0	0	0	0	0	0	0	0	3	5	0	0	4	0	0	0
613	25 Jun 21	03:16:00	1	0	3	0	Ct	0	0	0	0	0	0	3	5	0	0	0	4	0	0	0	0	0	0	0	0	0	0	0	0	0	0	1	7	0	0	1	0	0	0
614	25 Jun 21	03:17:00	1	0	3	0	Ct	0	0	0	0	0	0	1	6	0	0	0	4	0	0	0	0	0	0	0	0	0	0	0	0	0	0	3	5	0	0	0	0	0	0
615	25 Jun 21	03:18:00	1	0	3	0	Ct	0	0	0	0	0	0	3	2	0	0	0	8	0	0	0	0	0	0	0	0	0	0	0	0	0	0	2	3	0	0	0	0	0	0
616	25 Jun 21	03:19:00	1	0	3	0	Ct	0	0	0	0	0	0	3	3	0	0	0	3	0	0	0	0	0	0	0	0	0	0	0	0	0	0	3	3	0	0	0	0	0	0
617	25 Jun 21	03:20:00	1	0	3	0	Ct	0	0	0	0	0	0	1	5	0	0	0	4	0	0	0	0	0	0	0	0	0	0	0	0	0	0	4	4	0	0	0	0	0	0
618	25 Jun 21	03:21:00	1	0	3	0	Ct	0	0	0	0	0	0	4	4	0	0	0	0	0	0	0	0	0	0	0	0	0	0	0	0	0	0	4	2	0	0	0	0	0	0
619	25 Jun 21	03:22:00	1	0	3	0	Ct	0	0	0	0	0	0	3	5	0	0	0	4	0	0	0	1	0	0	0	0	0	0	0	0	0	0	2	5	0	0	0	0	0	0
620	25 Jun 21	03:23:00	1	0	3	0	Ct	0	0	0	0	0	0	3	6	0	0	0	4	0	0	0	0	0	0	0	0	0	0	0	0	0	0	4	2	0	0	0	0	0	0
621	25 Jun 21	03:24:00	1	0	3	0	Ct	0	0	0	0	0	0	6	6	0	0	0	4	0	0	0	1	0	0	0	0	0	0	0	0	0	0	2	2	0	0	0	0	0	0
622	25 Jun 21	03:25:00	1	0	3	0	Ct	0	0	0	0	0	0	4	5	0	0	0	4	0	0	0	0	0	0	0	0	0	0	0	0	0	0	3	3	0	0	0	0	0	0
623	25 Jun 21	03:26:00	1	0	3	0	Ct	0	0	0	1	0	0	2	5	0	0	0	4	0	0	0	0	0	0	0	0	0	0	0	0	0	0	4	3	0	0	0	0	0	0
624	25 Jun 21	03:27:00	1	0	3	0	Ct	0	0	0	0	0	0	1	5	0	0	0	5	0	0	0	0	0	0	0	0	0	0	0	0	0	0	5	2	0	0	0	0	0	0
625	25 Jun 21	03:28:00	1	0	3	0	Ct	0	0	0	0	0	0	3	5	0	0	0	5	0	0	0	0	0	0	0	0	0	0	0	0	0	0	5	0	0	0	2	0	0	0
626	25 Jun 21	03:29:00	1	0	3	0	Ct	0	0	0	0	0	0	3	2	0	0	0	4	0	0	0	0	0	0	0	0	0	0	0	0	0	0	3	5	0	0	1	0	0	0
627	25 Jun 21	03:30:00	1	0	3	0	Ct	0	0	0	0	0	0	3	2	0	0	0	4	0	0	0	0	0	0	0	0	0	0	0	0	0	0	5	3	0	0	0	0	0	0
628	25 Jun 21	03:31:00	1	0	3	0	Ct	0	0	0	0	0	0	1	4	0	0	0	2	0	0	0	0	0	0	0	0	0	0	0	0	0	0	3	3	0	0	0	0	0	0
629	25 Jun 21	03:32:00	1	0	3	0	Ct	0	0	0	0	0	0	4	6	0	0	0	4	0	0	0	0	0	0	0	0	0	0	0	0	0	0	3	5	0	0	0	0	0	0
630	25 Jun 21	03:33:00	1	0	3	0	Ct	0	0	0	0	0	0	1	3	0	0	0	3	0	0	0	0	0	0	0	0	0	0	0	0	0	0	3	4	0	0	0	0	0	0
631	25 Jun 21	03:34:00	1	0	3	0	Ct	0	0	0	0	0	0	1	4	0	0	0	5	0	0	0	0	0	0	0	0	0	0	0	0	0	0	2	3	0	0	0	0	0	0
632	25 Jun 21	03:35:00	1	0	3	0	Ct	0	0	0	0	0	0	3	5	0	0	0	0	0	0	0	0	0	0	0	0	0	0	0	0	0	0	3	4	0	0	0	0	0	0
633	25 Jun 21	03:36:00	1	0	3	0	Ct	0	0	0	0	0	0	2	4	0	0	0	2	0	0	0	0	0	0	0	0	0	0	0	0	0	0	4	3	0	0	0	0	0	0
634	25 Jun 21	03:37:00	1	0	3	0	Ct	0	0	0	0	0	0	3	4	0	0	0	3	0	0	0	0	0	0	0	0	0	0	0	0	0	0	4	5	0	0	0	0	0	0
635	25 Jun 21	03:38:00	1	0	3	0	Ct	0	0	0	0	0	0	4	2	0	0	0	4	0	0	0	0	0	0	0	0	0	0	0	0	0	0	2	5	0	0	0	0	0	0
636	25 Jun 21	03:39:00	1	0	3	0	Ct	0	0	0	0	0	0	1	5	0	0	0	5	0	0	0	0	0	0	0	0	0	0	0	0	0	0	5	5	0	0	0	0	0	0
637	25 Jun 21	03:40:00	1	0	3	0	Ct	0	0	0	0	0	0	3	5	0	0	0	3	0	0	0	0	0	0	0	0	0	0	0	0	0	0	8	0	0	0	0	0	0	0
638	25 Jun 21	03:41:00	1	0	3	0	Ct	0	0	0	0	0	0	1	4	0	0	0	3	0	0	0	0	0	0	0	0	0	0	0	0	0	0	4	0	0	0	0	0	0	0
639	25 Jun 21	03:42:00	1	0	3	0	Ct	0	0	0	0	0	0	3	3	0	0	0	4	0	0	0	0	0	0	0	0	0	0	0	0	0	0	4	0	0	0	2	0	0	0
640	25 Jun 21	03:43:00	1	0	3	0	Ct	0	0	0	0	0	0	2	1	0	0	0	4	0	0	0	0	0	0	0	0	0	0	0	0	0	0	5	0	0	0	5	0	0	0
641	25 Jun 21	03:44:00	1	0	3	0	Ct	0	0	0	0	0	0	2	1	0	0	0	3	0	0	0	0	0	0	0	0	0	0	0	0	0	0	2	0	0	0	4	0	0	0
642	25 Jun 21	03:45:00	1	0	3	0	Ct	0	0	0	0	0	0	1	0	0	0	0	4	0	0	0	0	0	0	0	0	0	0	0	0	0	0	3	0	0	0	3	0	0	0
643	25 Jun 21	03:46:00	1	0	3	0	Ct	0	0	0	1	0	0	3	0	0	0	0	0	0	0	0	0	0	0	0	0	0	0	0	0	0	0	3	0	0	0	5	0	0	0
644	25 Jun 21	03:47:00	1	0	3	0	Ct	0	0	0	1	0	0	2	0	0	0	0	0	0	0	0	0	0	0	0	0	0	0	0	0	0	0	5	0	0	0	4	0	0	0
645	25 Jun 21	03:48:00	1	0	3	0	Ct	0	0	0	0	0	0	2	0	0	0	0	0	0	0	0	0	0	0	0	0	0	0	0	0	0	0	3	0	0	0	4	0	0	1
646	25 Jun 21	03:49:00	1	0	3	0	Ct	0	0	0	0	0	0	1	0	0	0	0	0	0	0	0	0	0	0	0	0	0	0	0	0	0	0	0	0	0	0	3	0	0	0
647	25 Jun 21	03:50:00	1	0	3	0	Ct	0	0	0	3	0	0	2	0	0	0	0	0	0	0	0	0	0	0	0	0	0	0	0	0	0	0	0	0	0	0	3	0	0	0
648	25 Jun 21	03:51:00	1	0	3	0	Ct	0	0	0	0	0	0	3	0	0	0	0	0	0	0	0	0	0	0	0	0	0	0	0	0	0	0	0	0	0	0	2	0	0	0
649	25 Jun 21	03:52:00	1	0	3	0	Ct	0	0	0	0	0	0	2	0	0	0	0	0	0	0	0	0	0	0	0	0	0	0	0	0	0	0	0	0	0	0	3	0	0	0
650	25 Jun 21	03:53:00	1	0	3	0	Ct	0	0	0	0	0	0	2	0	0	0	0	0	0	0	0	0	0	0	0	0	0	0	0	0	0	0	0	0	0	0	2	0	0	0
651	25 Jun 21	03:54:00	1	0	3	0	Ct	0	0	0	0	0	0	0	0	0	0	0	0	0	0	0	0	0	0	0	0	0	0	0	0	0	0	0	0	0	0	2	0	0	0
652	25 Jun 21	03:55:00	1	0	3	0	Ct	0	0	0	0	0	0	0	0	0	0	0	0	0	0	0	0	0	0	0	0	0	0	0	0	0	0	0	0	0	0	1	0	0	0
653	25 Jun 21	03:56:00	1	0	3	0	Ct	0	0	0	0	0	0	0	0	0	0	0	0	0	0	0	0	0	0	0	0	0	0	0	0	0	0	0	0	0	0	5	0	0	0
654	25 Jun 21	03:57:00	1	0	3	0	Ct	0	0	0	0	0	0	0	0	0	0	0	0	0	0	0	0	0	0	0	0	0	0	0	0	0	0	0	0	0	0	2	0	0	0
655	25 Jun 21	03:58:00	1	0	3	0	Ct	0	0	0	0	0	2	0	0	0	0	0	0	0	0	0	0	0	0	0	0	0	0	0	0	0	0	0	0	0	0	3	0	0	0
656	25 Jun 21	03:59:00	1	0	3	0	Ct	0	0	0	0	0	0	0	0	0	0	0	0	0	0	0	0	0	0	0	0	0	0	0	0	0	0	0	0	0	0	3	0	0	0
657	25 Jun 21	04:00:00	1	0	3	0	Ct	0	0	0	0	0	0	0	0	0	0	0	0	0	0	0	0	0	0	0	0	0	0	0	0	0	0	0	0	0	0	3	0	0	0
658	25 Jun 21	04:01:00	1	0	3	0	Ct	0	0	0	0	0	0	0	0	0	0	0	0	0	0	0	0	0	0	0	0	0	0	0	0	0	0	0	0	0	0	4	0	0	0
659	25 Jun 21	04:02:00	1	0	3	0	Ct	0	0	0	0	0	0	0	0	0	0	0	0	0	0	0	0	0	0	0	0	0	0	0	0	0	0	0	0	0	0	2	0	0	0
660	25 Jun 21	04:03:00	1	0	3	0	Ct	0	0	0	0	0	0	0	0	0	0	0	0	0	0	0	0	0	0	0	0	0	0	0	0	0	0	0	0	0	0	4	0	0	0
661	25 Jun 21	04:04:00	1	0	3	0	Ct	0	0	0	0	0	0	0	0	0	0	0	0	0	0	0	0	0	0	0	0	0	0	0	0	0	0	0	0	0	0	3	0	0	0
662	25 Jun 21	04:05:00	1	0	3	0	Ct	0	0	2	0	0	0	0	0	0	0	0	0	0	0	0	0	0	0	0	0	0	0	0	0	0	0	0	0	0	0	3	0	0	0
663	25 Jun 21	04:06:00	1	0	3	0	Ct	0	0	0	0	0	0	0	0	0	0	0	0	0	0	0	0	0	0	0	0	0	0	0	0	0	0	0	0	0	0	3	0	0	0
664	25 Jun 21	04:07:00	1	0	3	0	Ct	0	0	0	0	0	0	0	0	0	0	0	0	0	0	0	0	0	0	0	0	0	0	0	0	0	0	0	0	0	0	5	0	0	0
665	25 Jun 21	04:08:00	1	0	3	0	Ct	0	0	0	0	0	0	0	0	0	0	0	0	0	0	0	0	0	0	0	0	0	0	0	0	0	0	0	0	0	0	5	0	0	0
666	25 Jun 21	04:09:00	1	0	3	0	Ct	0	0	0	0	2	0	0	0	0	0	0	0	0	0	0	0	0	0	0	0	0	0	0	0	0	0	0	0	0	0	2	0	0	0
667	25 Jun 21	04:10:00	1	0	3	0	Ct	0	0	0	0	6	0	0	0	0	0	0	0	0	0	2	0	0	0	0	0	0	0	0	0	0	0	0	0	0	0	4	0	0	0
668	25 Jun 21	04:11:00	1	0	3	0	Ct	0	0	0	0	4	0	0	0	0	0	0	0	0	0	9	0	0	0	0	0	0	0	0	0	0	0	0	0	0	0	2	0	0	0
669	25 Jun 21	04:12:00	1	0	3	0	Ct	0	0	0	0	2	0	0	0	0	0	0	0	0	0	11	0	0	0	0	0	0	0	0	0	0	0	0	0	0	0	3	0	0	0
670	25 Jun 21	04:13:00	1	0	3	0	Ct	0	0	0	0	5	0	0	0	0	0	0	0	0	0	12	0	0	0	0	0	0	0	0	0	0	0	0	0	0	0	3	0	0	0
671	25 Jun 21	04:14:00	1	0	3	0	Ct	0	0	0	0	4	0	0	0	0	0	0	0	0	0	6	0	0	0	0	0	0	0	0	0	0	0	0	0	0	0	4	0	0	0
672	25 Jun 21	04:15:00	1	0	3	0	Ct	0	0	0	0	5	0	0	0	0	0	0	0	0	0	3	0	0	0	0	0	0	0	0	0	0	0	0	0	0	0	3	0	0	0
673	25 Jun 21	04:16:00	1	0	3	0	Ct	0	0	0	0	3	0	0	0	0	0	0	0	0	0	5	0	0	0	0	0	0	0	0	0	0	0	0	0	0	0	3	0	0	0
674	25 Jun 21	04:17:00	1	0	3	0	Ct	0	0	0	0	3	0	0	0	0	0	0	0	0	0	3	0	0	0	0	0	0	0	0	0	0	0	0	0	0	0	1	0	0	0
675	25 Jun 21	04:18:00	1	0	3	0	Ct	0	0	0	0	3	0	0	0	0	0	0	0	0	0	6	0	0	0	0	0	0	0	0	0	0	0	0	0	0	0	3	0	0	0
676	25 Jun 21	04:19:00	1	0	3	0	Ct	0	0	0	0	3	0	0	0	0	0	0	0	0	0	5	0	0	0	0	0	0	0	0	0	0	0	0	0	0	0	4	0	0	0
677	25 Jun 21	04:20:00	1	0	3	0	Ct	0	0	0	0	4	0	0	0	0	0	0	0	0	0	4	0	0	0	0	0	0	0	0	0	0	0	0	0	0	0	4	0	0	1
678	25 Jun 21	04:21:00	1	0	3	0	Ct	0	0	0	0	2	0	0	0	0	0	0	0	0	0	2	0	0	0	0	0	0	0	0	0	0	0	0	0	0	0	3	0	0	0
679	25 Jun 21	04:22:00	1	0	3	0	Ct	0	0	0	0	4	0	0	0	0	0	0	0	0	0	4	0	0	0	0	0	0	0	0	0	0	0	0	0	0	0	2	0	0	0
680	25 Jun 21	04:23:00	1	0	3	0	Ct	0	0	0	0	4	0	0	0	0	0	0	0	0	0	7	0	0	0	0	0	0	0	0	0	0	0	0	0	0	0	2	0	0	1
681	25 Jun 21	04:24:00	1	0	3	0	Ct	0	0	0	0	3	0	0	0	0	0	0	0	0	0	3	0	0	0	0	0	0	0	0	0	0	0	0	0	0	0	0	0	0	0
682	25 Jun 21	04:25:00	1	0	3	0	Ct	0	0	0	0	4	0	0	0	0	0	0	0	0	0	2	0	0	0	0	0	0	0	0	0	0	0	0	1	0	0	2	0	0	0
683	25 Jun 21	04:26:00	1	0	3	0	Ct	0	0	0	0	4	0	0	0	0	0	0	0	0	0	5	0	0	0	0	0	0	0	0	0	0	0	0	3	0	0	3	0	0	0
684	25 Jun 21	04:27:00	1	0	3	0	Ct	0	0	0	0	4	6	0	0	0	0	0	0	0	0	4	0	0	0	0	0	0	0	0	0	0	0	0	6	0	0	2	0	0	0
685	25 Jun 21	04:28:00	1	0	3	0	Ct	0	0	0	0	3	5	0	0	0	0	0	0	0	0	3	0	0	0	0	0	0	0	0	0	0	0	0	6	0	0	4	0	0	0
686	25 Jun 21	04:29:00	1	0	3	0	Ct	0	0	0	0	2	7	0	0	0	0	0	0	0	0	4	0	0	0	0	0	0	0	0	0	0	0	0	3	0	0	2	0	0	0
687	25 Jun 21	04:30:00	1	0	3	0	Ct	0	0	0	0	4	3	0	0	0	0	0	0	0	0	2	0	0	0	0	0	0	0	0	0	0	0	0	4	0	0	3	0	0	0
688	25 Jun 21	04:31:00	1	0	3	0	Ct	0	0	0	0	3	4	0	0	0	0	0	0	0	0	2	0	0	0	0	0	0	0	0	0	0	0	0	4	0	0	2	0	0	0
689	25 Jun 21	04:32:00	1	0	3	0	Ct	0	0	0	0	3	2	0	0	0	0	0	0	0	0	4	0	0	0	0	0	0	0	0	0	0	0	0	4	0	0	4	0	0	0
690	25 Jun 21	04:33:00	1	0	3	0	Ct	0	0	0	0	3	1	0	0	0	0	0	0	0	0	5	0	0	0	0	0	0	0	0	0	0	0	0	5	1	0	3	0	0	0
691	25 Jun 21	04:34:00	1	0	3	0	Ct	0	0	0	0	5	4	0	0	0	0	0	0	0	0	3	0	0	0	0	0	0	0	0	0	0	0	0	3	0	0	0	0	0	0
692	25 Jun 21	04:35:00	1	0	3	0	Ct	0	0	0	0	4	5	0	0	0	0	0	0	0	0	0	0	0	0	0	0	0	0	0	0	0	0	0	3	1	0	0	0	1	0
693	25 Jun 21	04:36:00	1	0	3	0	Ct	0	0	0	0	5	4	0	0	0	0	0	0	0	0	3	0	0	0	0	0	0	0	0	0	0	0	0	3	1	0	0	0	3	0
694	25 Jun 21	04:37:00	1	0	3	0	Ct	0	0	0	0	3	4	0	0	0	0	0	0	0	0	5	0	0	0	0	0	0	0	0	1	0	0	0	2	0	0	0	0	10	0
695	25 Jun 21	04:38:00	1	0	3	0	Ct	0	0	0	0	2	3	0	0	0	0	0	0	0	0	3	0	0	0	0	0	0	0	0	3	0	0	0	3	0	0	0	0	2	0
696	25 Jun 21	04:39:00	1	0	3	0	Ct	0	0	0	0	2	1	0	0	0	0	0	0	0	0	3	0	0	0	0	0	0	0	0	5	0	0	0	4	0	0	0	0	2	0
697	25 Jun 21	04:40:00	1	0	3	0	Ct	0	0	0	0	4	11	0	0	0	0	0	0	0	0	5	0	0	0	0	0	0	0	0	0	0	0	0	5	0	0	0	0	2	0
698	25 Jun 21	04:41:00	1	0	3	0	Ct	0	0	0	0	5	2	0	0	0	0	0	0	0	0	6	0	0	0	0	0	0	0	0	0	0	0	0	8	1	0	0	0	4	0
699	25 Jun 21	04:42:00	1	0	3	0	Ct	0	0	0	0	4	3	0	0	0	0	0	0	0	0	11	0	0	0	0	0	0	0	0	0	0	0	0	5	5	0	0	0	3	0
700	25 Jun 21	04:43:00	1	0	3	0	Ct	0	0	0	0	4	5	0	0	0	0	0	0	0	0	13	0	0	0	0	0	0	0	0	1	0	0	0	5	0	0	0	0	4	1
701	25 Jun 21	04:44:00	1	0	3	0	Ct	0	0	0	0	5	3	0	0	0	0	0	0	0	0	4	0	0	0	0	0	0	0	0	0	0	0	0	4	0	0	0	0	4	0
702	25 Jun 21	04:45:00	1	0	3	0	Ct	0	0	0	0	3	2	0	1	0	0	0	0	0	0	2	0	0	0	0	0	0	0	0	0	0	0	0	21	0	0	0	0	6	0
703	25 Jun 21	04:46:00	1	0	3	0	Ct	0	0	0	0	3	3	0	0	0	0	0	0	0	0	4	0	0	0	0	0	0	0	0	0	0	0	0	3	0	0	0	0	2	0
704	25 Jun 21	04:47:00	1	0	3	0	Ct	0	0	0	0	5	4	0	0	0	0	0	0	0	0	2	0	0	0	0	0	0	0	0	0	0	0	0	4	0	0	0	0	3	0
705	25 Jun 21	04:48:00	1	0	3	0	Ct	0	0	0	0	3	3	0	0	0	0	0	0	0	0	2	0	0	0	0	0	0	0	0	0	0	0	0	4	0	0	0	0	5	0
706	25 Jun 21	04:49:00	1	0	3	0	Ct	0	0	0	0	0	2	0	0	0	0	0	0	0	0	6	0	0	0	0	0	0	0	0	0	0	0	0	4	0	0	0	0	4	0
707	25 Jun 21	04:50:00	1	0	3	0	Ct	0	0	0	0	0	4	0	0	0	0	0	0	0	0	3	0	0	0	0	0	0	0	0	0	0	0	0	5	0	0	0	0	4	0
708	25 Jun 21	04:51:00	1	0	3	0	Ct	0	0	0	0	0	2	0	0	0	0	0	0	0	0	6	0	0	0	0	0	0	0	0	0	0	0	0	5	0	0	0	0	3	0
709	25 Jun 21	04:52:00	1	0	3	0	Ct	0	0	0	0	0	3	0	0	0	0	0	0	0	0	4	0	0	0	0	0	0	0	0	0	0	0	0	4	0	0	0	0	3	0
710	25 Jun 21	04:53:00	1	0	3	0	Ct	0	0	0	0	0	3	0	0	0	0	0	0	0	0	3	0	0	0	0	0	0	0	0	0	0	0	0	3	0	0	0	0	3	0
711	25 Jun 21	04:54:00	1	0	3	0	Ct	0	0	0	0	0	2	0	0	0	0	0	0	0	0	3	0	0	0	0	0	0	0	0	0	0	0	0	4	0	0	0	0	5	0
712	25 Jun 21	04:55:00	1	0	3	0	Ct	0	0	0	0	0	7	0	0	0	0	0	0	0	0	2	0	0	0	0	0	0	0	0	0	0	0	0	6	0	0	0	0	5	0
713	25 Jun 21	04:56:00	1	0	3	0	Ct	0	0	0	0	0	4	0	0	0	0	0	0	0	0	2	0	0	0	0	0	0	0	0	0	0	0	0	3	0	0	0	0	6	6
714	25 Jun 21	04:57:00	1	0	3	0	Ct	0	0	0	0	0	4	0	0	0	0	0	0	0	0	3	0	0	0	0	0	0	0	0	3	0	0	0	3	0	0	0	0	2	0
715	25 Jun 21	04:58:00	1	0	3	0	Ct	0	0	0	0	0	4	0	2	0	0	0	0	0	0	4	0	0	0	0	0	0	0	0	0	0	0	0	1	0	0	0	0	2	0
716	25 Jun 21	04:59:00	1	0	3	0	Ct	0	0	0	0	0	2	0	0	0	0	0	0	0	0	1	0	0	0	0	0	0	0	0	0	0	0	0	10	0	0	0	0	7	0
717	25 Jun 21	05:00:00	1	0	3	0	Ct	0	0	0	0	0	2	0	0	0	0	0	0	0	0	1	0	0	0	0	0	0	0	0	0	0	0	0	0	0	0	0	0	2	0
718	25 Jun 21	05:01:00	1	0	3	0	Ct	0	0	0	0	0	3	0	0	0	0	0	0	0	0	8	0	0	0	0	0	0	0	0	0	0	0	0	0	0	0	0	0	2	0
719	25 Jun 21	05:02:00	1	0	3	0	Ct	0	0	0	0	0	2	0	0	0	0	0	0	0	0	2	0	0	0	0	0	0	0	0	0	0	0	0	0	0	0	0	0	3	0
720	25 Jun 21	05:03:00	1	0	3	0	Ct	0	0	0	0	0	1	0	0	0	0	0	0	0	0	5	0	0	0	0	0	0	0	0	0	0	0	0	0	0	0	0	0	9	0
721	25 Jun 21	05:04:00	1	0	3	0	Ct	0	0	0	0	0	3	0	1	0	0	0	0	0	0	5	0	0	0	0	0	0	0	0	0	0	0	0	0	0	0	0	0	2	0
722	25 Jun 21	05:05:00	1	0	3	0	Ct	0	0	0	0	0	2	0	0	0	0	0	0	0	0	2	0	0	0	0	0	0	0	0	0	0	0	0	0	0	0	0	0	3	0
723	25 Jun 21	05:06:00	1	0	3	0	Ct	0	0	0	0	0	2	0	0	0	0	0	0	0	0	3	0	0	0	0	0	0	0	0	0	0	0	0	0	0	0	0	0	5	0
724	25 Jun 21	05:07:00	1	0	3	0	Ct	0	0	0	0	0	3	0	0	0	0	0	0	0	0	3	0	0	0	0	0	0	0	0	0	0	0	0	0	0	0	0	0	3	0
725	25 Jun 21	05:08:00	1	0	3	0	Ct	0	0	0	0	0	3	0	0	0	0	0	0	0	0	3	0	0	0	0	0	0	0	0	0	0	0	0	0	0	0	0	0	3	0
726	25 Jun 21	05:09:00	1	0	3	0	Ct	0	0	0	0	0	6	0	0	0	0	0	0	0	0	4	0	5	0	0	0	0	0	0	0	0	0	0	0	0	0	0	0	5	0
727	25 Jun 21	05:10:00	1	0	3	0	Ct	0	0	0	0	0	7	0	0	0	0	0	0	0	0	4	0	0	0	0	0	0	0	0	0	0	0	0	0	0	0	0	0	7	0
728	25 Jun 21	05:11:00	1	0	3	0	Ct	0	0	0	0	0	4	0	0	0	0	0	0	0	0	1	0	3	0	0	0	0	0	0	0	0	0	0	0	0	0	0	0	6	0
729	25 Jun 21	05:12:00	1	0	3	0	Ct	0	0	0	0	0	7	0	0	0	0	0	0	0	0	1	0	0	0	0	0	0	0	0	2	0	0	0	0	0	0	0	0	5	0
730	25 Jun 21	05:13:00	1	0	3	0	Ct	0	0	0	0	0	4	0	0	0	0	0	0	0	0	2	0	2	0	0	0	1	0	0	0	0	0	0	0	0	0	0	0	3	0
731	25 Jun 21	05:14:00	1	0	3	0	Ct	0	0	0	0	0	3	0	0	0	0	0	0	0	0	5	0	0	0	0	0	1	0	0	2	0	0	0	0	0	0	0	0	6	3
732	25 Jun 21	05:15:00	1	0	3	0	Ct	0	0	0	0	0	0	0	0	0	0	0	0	0	0	2	0	0	0	0	0	5	0	0	0	0	0	0	0	0	0	0	0	5	0
733	25 Jun 21	05:16:00	1	0	3	0	Ct	0	0	0	0	0	0	0	2	0	0	0	0	0	0	4	0	0	0	0	0	2	0	0	0	0	0	0	0	0	0	0	0	4	0
734	25 Jun 21	05:17:00	1	0	3	0	Ct	0	0	0	0	0	0	0	0	0	0	0	0	0	0	2	0	0	0	0	0	4	0	0	0	0	0	0	0	0	0	0	0	1	0
735	25 Jun 21	05:18:00	1	0	3	0	Ct	0	0	0	0	0	0	0	1	0	0	0	0	0	0	7	0	0	0	0	0	2	0	0	0	0	0	0	0	0	0	0	0	3	0
736	25 Jun 21	05:19:00	1	0	3	0	Ct	0	0	0	0	0	0	0	2	0	0	0	0	0	0	2	0	0	0	0	0	4	0	0	0	0	0	0	0	0	0	0	0	1	0
737	25 Jun 21	05:20:00	1	0	3	0	Ct	0	0	0	0	0	0	0	2	0	0	0	0	0	0	2	0	0	0	0	0	2	0	0	0	0	0	0	0	0	0	0	0	2	0
738	25 Jun 21	05:21:00	1	0	3	0	Ct	0	0	0	0	0	0	0	4	0	0	2	0	0	0	0	0	0	0	0	0	5	0	0	1	0	0	0	0	0	0	0	0	3	0
739	25 Jun 21	05:22:00	1	0	3	0	Ct	0	0	0	0	0	0	0	5	0	0	2	0	0	0	0	0	0	0	0	0	1	0	0	0	0	0	0	0	0	0	0	0	3	0
740	25 Jun 21	05:23:00	1	0	3	0	Ct	0	0	0	0	0	0	0	7	0	0	3	0	0	0	0	0	0	0	0	1	4	0	0	0	0	0	0	0	0	0	0	0	2	0
741	25 Jun 21	05:24:00	1	0	3	0	Ct	0	0	0	0	0	0	0	2	0	0	3	0	0	0	0	0	0	0	0	0	2	0	0	0	0	0	0	0	0	0	0	0	2	0
742	25 Jun 21	05:25:00	1	0	3	0	Ct	0	0	0	0	0	0	0	2	0	0	4	0	0	0	0	0	0	0	0	1	4	0	0	0	0	0	0	2	0	1	0	0	1	0
743	25 Jun 21	05:26:00	1	0	3	0	Ct	0	0	0	0	0	0	0	4	0	0	3	0	0	0	0	0	0	0	0	2	5	0	0	3	0	0	0	0	0	0	0	0	8	0
744	25 Jun 21	05:27:00	1	0	3	0	Ct	0	0	0	0	0	0	0	2	0	0	4	0	0	0	0	0	0	0	0	2	2	0	0	3	0	0	0	0	0	0	0	0	1	0
745	25 Jun 21	05:28:00	1	0	3	0	Ct	0	0	0	0	0	0	0	1	0	0	3	0	0	0	0	0	0	0	0	3	4	0	0	1	0	0	0	2	0	0	0	0	4	0
746	25 Jun 21	05:29:00	1	0	3	0	Ct	0	0	0	0	0	0	0	5	0	0	3	0	0	0	0	0	0	0	0	3	3	0	0	1	0	0	0	4	0	3	0	0	1	0
747	25 Jun 21	05:30:00	1	0	3	0	Ct	0	0	0	0	0	0	0	7	0	0	3	0	0	0	0	0	0	0	0	1	3	0	0	4	0	0	0	0	0	3	0	0	2	0
748	25 Jun 21	05:31:00	1	0	3	0	Ct	0	0	0	0	0	0	0	4	0	0	6	0	0	0	0	0	0	0	0	1	3	0	0	0	0	0	0	0	0	7	0	0	3	0
749	25 Jun 21	05:32:00	1	0	3	0	Ct	0	0	0	0	0	0	0	3	0	0	4	0	0	0	0	0	0	0	0	3	4	0	0	0	0	0	0	0	0	3	0	0	2	0
750	25 Jun 21	05:33:00	1	0	3	0	Ct	0	0	0	0	0	0	0	4	0	0	3	0	0	0	0	0	0	0	0	3	3	0	0	0	0	0	0	0	0	4	0	0	0	0
751	25 Jun 21	05:34:00	1	0	3	0	Ct	0	0	0	0	0	0	0	2	0	0	5	0	0	0	0	0	0	0	0	5	3	0	0	6	0	0	0	0	0	4	0	0	4	0
752	25 Jun 21	05:35:00	1	0	3	0	Ct	0	0	0	0	0	0	0	2	0	0	2	0	0	0	0	0	0	0	0	2	7	1	0	3	0	0	0	0	0	3	0	0	1	0
753	25 Jun 21	05:36:00	1	0	3	0	Ct	0	0	0	0	0	0	4	4	0	0	4	0	0	0	0	0	0	0	0	2	5	0	0	1	0	0	0	0	0	1	0	0	17	0
754	25 Jun 21	05:37:00	1	0	3	0	Ct	0	0	0	0	0	0	5	3	0	0	4	0	0	0	0	0	0	0	0	1	4	0	0	1	0	0	0	0	0	5	0	0	7	0
755	25 Jun 21	05:38:00	1	0	3	0	Ct	0	0	0	0	0	0	6	3	0	0	2	0	0	0	0	0	0	0	0	1	2	0	0	0	0	0	0	0	0	1	0	0	3	0
756	25 Jun 21	05:39:00	1	0	3	0	Ct	0	0	0	0	0	0	5	2	0	0	3	0	0	0	2	0	0	0	0	3	1	0	0	0	0	0	0	0	0	4	0	0	3	0
757	25 Jun 21	05:40:00	1	0	3	0	Ct	0	0	0	3	0	0	4	4	0	0	2	0	0	0	6	0	0	0	0	2	1	0	0	0	0	0	0	0	0	4	0	0	0	0
758	25 Jun 21	05:41:00	1	0	3	0	Ct	0	0	0	8	0	0	4	2	0	0	4	0	0	0	0	0	0	0	0	3	7	0	0	0	0	0	0	0	0	1	0	0	5	0
759	25 Jun 21	05:42:00	1	0	3	0	Ct	0	0	0	10	0	0	2	3	0	0	1	0	0	0	0	0	0	0	0	9	2	1	0	0	0	0	0	0	0	5	0	0	3	0
760	25 Jun 21	05:43:00	1	0	3	0	Ct	0	0	0	7	0	0	4	6	0	0	2	0	0	0	0	0	0	0	0	2	4	0	0	0	0	0	0	0	0	1	0	0	6	0
761	25 Jun 21	05:44:00	1	0	3	0	Ct	0	0	0	7	0	0	2	5	0	0	3	0	0	0	0	0	0	0	0	3	3	0	0	0	0	0	0	0	0	4	0	0	3	0
762	25 Jun 21	05:45:00	1	0	3	0	Ct	0	0	0	8	0	0	2	3	0	0	1	0	0	0	0	0	0	0	0	3	4	0	0	0	0	0	0	0	0	1	0	0	2	0
763	25 Jun 21	05:46:00	1	0	3	0	Ct	0	0	0	2	0	0	4	4	0	0	0	0	0	0	1	0	0	0	0	2	1	0	0	0	0	0	0	0	0	2	0	0	2	0
764	25 Jun 21	05:47:00	1	0	3	0	Ct	0	0	0	7	0	0	1	4	0	0	0	0	0	0	0	0	0	0	0	3	3	0	0	0	0	0	0	0	0	2	0	0	3	0
765	25 Jun 21	05:48:00	1	0	3	0	Ct	0	0	0	4	0	0	5	4	0	0	2	0	0	0	0	0	0	0	0	4	2	0	0	0	0	0	0	0	0	1	0	0	3	0
766	25 Jun 21	05:49:00	1	0	3	0	Ct	0	0	0	2	0	0	2	2	0	0	6	0	0	0	0	0	0	0	0	2	2	0	0	0	0	0	0	0	0	2	0	0	2	0
767	25 Jun 21	05:50:00	1	0	3	0	Ct	0	0	0	0	0	0	3	4	0	0	2	0	0	0	0	0	0	0	0	2	4	0	0	0	0	0	0	0	0	1	0	0	0	0
768	25 Jun 21	05:51:00	1	0	3	0	Ct	0	0	0	3	0	0	4	3	0	0	2	3	0	0	0	0	0	0	0	2	3	0	0	0	0	0	3	0	0	2	0	0	0	0
769	25 Jun 21	05:52:00	1	0	3	0	Ct	0	0	0	4	0	0	4	4	0	0	2	4	0	0	0	0	0	0	0	4	3	0	0	0	0	0	4	0	0	5	0	0	0	0
770	25 Jun 21	05:53:00	1	0	3	0	Ct	0	0	0	4	0	0	1	5	0	0	7	4	0	0	0	0	0	0	0	3	5	0	0	1	0	0	4	0	0	2	0	0	0	0
771	25 Jun 21	05:54:00	1	0	3	0	Ct	0	0	0	5	0	0	2	3	0	0	3	3	0	0	0	0	0	0	0	2	4	0	0	1	0	0	4	0	0	3	0	0	0	0
772	25 Jun 21	05:55:00	1	0	3	0	Ct	0	0	0	1	0	0	2	1	0	0	2	3	0	0	0	0	0	0	0	3	3	0	0	0	0	0	4	1	0	4	0	0	0	0
773	25 Jun 21	05:56:00	1	0	3	0	Ct	0	0	0	6	0	0	2	2	0	0	3	3	0	0	0	0	0	0	0	4	5	0	0	0	0	0	3	6	0	9	0	0	0	0
774	25 Jun 21	05:57:00	1	0	3	0	Ct	0	0	0	2	0	0	1	4	0	0	5	5	0	0	0	0	0	0	0	3	1	0	0	1	0	0	3	4	0	3	0	0	0	0
775	25 Jun 21	05:58:00	1	0	3	0	Ct	0	0	0	4	0	0	0	2	0	0	28	4	0	0	1	0	0	0	0	2	3	0	0	3	0	0	4	5	0	3	0	0	0	0
776	25 Jun 21	05:59:00	1	0	3	0	Ct	0	0	0	4	0	0	0	4	0	0	2	3	0	0	0	0	0	0	0	0	2	0	0	0	0	0	4	4	1	2	0	0	0	0
777	25 Jun 21	06:00:00	1	0	3	0	Ct	0	0	0	5	0	0	3	3	0	0	5	3	0	0	0	0	0	0	0	2	2	0	0	0	0	0	6	3	0	1	0	0	0	0
778	25 Jun 21	06:01:00	1	0	3	0	Ct	0	0	0	2	0	0	6	3	0	0	3	3	0	0	0	0	0	0	0	1	4	0	0	0	0	0	4	3	0	1	0	0	0	0
779	25 Jun 21	06:02:00	1	0	3	0	Ct	0	0	0	1	0	0	1	3	0	0	1	3	0	0	0	0	0	0	0	2	2	0	0	0	0	0	3	2	0	6	0	0	0	0
780	25 Jun 21	06:03:00	1	0	3	0	Ct	0	0	0	0	0	0	3	5	0	0	1	5	0	0	0	0	0	0	0	5	3	0	0	0	0	0	4	3	0	1	0	0	0	0
781	25 Jun 21	06:04:00	1	0	3	0	Ct	0	0	0	0	0	0	1	5	0	0	3	4	0	0	0	0	0	0	0	3	2	0	0	0	0	0	2	2	0	0	0	0	0	0
782	25 Jun 21	06:05:00	1	0	3	0	Ct	0	0	0	0	0	0	3	5	0	0	2	2	0	0	0	0	0	0	0	2	0	0	0	0	0	0	2	6	0	4	0	0	0	0
783	25 Jun 21	06:06:00	1	0	3	0	Ct	0	0	0	0	0	0	0	4	0	0	2	4	0	0	0	0	0	0	0	2	0	0	0	0	0	0	2	4	0	3	0	0	0	0
784	25 Jun 21	06:07:00	1	0	3	0	Ct	0	0	0	0	0	0	2	4	0	0	0	5	0	0	0	0	0	0	0	4	1	0	0	0	0	0	3	4	0	2	0	0	0	0
785	25 Jun 21	06:08:00	1	0	3	0	Ct	0	0	0	0	0	0	2	3	0	0	0	3	0	0	1	0	0	0	0	2	4	0	0	1	0	0	3	3	0	4	0	0	0	0
786	25 Jun 21	06:09:00	1	0	3	0	Ct	0	0	0	0	0	0	2	5	0	0	0	7	0	0	0	0	0	0	0	4	4	0	0	3	0	0	4	3	0	2	0	0	0	0
787	25 Jun 21	06:10:00	1	0	3	0	Ct	0	0	0	0	0	0	3	3	0	0	0	4	0	0	0	0	0	0	0	1	3	0	0	0	0	0	3	4	0	2	0	0	0	0
788	25 Jun 21	06:11:00	1	0	3	0	Ct	0	0	0	0	0	0	3	5	0	0	0	4	0	0	1	0	0	0	0	3	3	0	0	0	0	0	3	4	0	0	0	0	0	0
789	25 Jun 21	06:12:00	1	0	3	0	Ct	0	0	0	0	0	0	1	3	0	0	0	4	0	0	0	0	0	0	0	1	2	0	0	0	0	0	3	6	0	1	0	0	0	0
790	25 Jun 21	06:13:00	1	0	3	0	Ct	0	0	0	0	0	0	4	4	0	0	0	7	0	0	0	0	0	0	0	4	3	0	0	0	0	0	2	5	0	8	0	0	0	0
791	25 Jun 21	06:14:00	1	0	3	0	Ct	0	0	0	0	0	0	2	3	0	0	0	0	0	0	1	0	0	0	0	3	4	0	0	0	0	0	3	4	0	2	0	0	0	0
792	25 Jun 21	06:15:00	1	0	3	0	Ct	0	0	0	0	0	0	2	5	0	0	0	0	0	0	0	0	0	0	0	1	3	0	0	0	0	0	4	3	0	2	0	0	0	0
793	25 Jun 21	06:16:00	1	0	3	0	Ct	0	0	0	0	0	0	3	3	0	0	0	0	0	0	0	0	0	0	0	2	0	0	0	0	0	0	3	8	0	3	0	0	0	0
794	25 Jun 21	06:17:00	1	0	3	0	Ct	0	0	0	0	0	0	3	3	0	0	0	0	0	0	0	0	0	0	0	3	2	0	0	5	1	0	4	5	0	3	0	0	0	0
795	25 Jun 21	06:18:00	1	0	3	0	Ct	0	0	0	0	0	0	2	3	0	0	0	0	0	0	0	0	0	0	0	3	2	0	0	3	3	0	5	2	0	1	0	0	0	0
796	25 Jun 21	06:19:00	1	0	3	0	Ct	0	0	0	0	0	0	2	4	0	0	0	0	0	0	1	0	0	0	0	1	0	0	0	5	8	0	2	5	0	3	0	0	0	0
797	25 Jun 21	06:20:00	1	0	3	0	Ct	0	0	0	0	0	0	13	7	0	0	0	0	0	0	4	0	0	0	0	1	1	0	0	0	7	0	4	3	0	3	0	0	0	0
798	25 Jun 21	06:21:00	1	0	3	0	Ct	0	0	0	0	0	0	0	6	0	0	0	0	0	0	0	0	0	0	0	3	2	0	0	0	5	0	1	4	0	1	0	0	0	0
799	25 Jun 21	06:22:00	1	0	3	0	Ct	0	0	0	0	0	0	0	4	0	0	0	0	0	0	0	0	0	0	0	1	3	0	0	1	7	0	4	4	0	3	0	0	0	0
800	25 Jun 21	06:23:00	1	0	3	0	Ct	0	0	0	0	0	0	0	5	0	0	0	0	0	0	0	0	0	0	0	3	2	0	0	2	5	0	2	4	0	4	0	0	0	0
801	25 Jun 21	06:24:00	1	0	3	0	Ct	0	0	0	0	0	0	0	3	0	0	0	0	0	0	0	0	0	0	0	1	1	0	0	4	6	0	3	2	0	2	0	0	0	0
802	25 Jun 21	06:25:00	1	0	3	0	Ct	0	0	0	0	0	0	0	5	0	0	0	0	0	0	0	0	0	0	0	5	7	0	0	4	7	0	3	5	0	4	0	0	0	0
803	25 Jun 21	06:26:00	1	0	3	0	Ct	0	0	0	0	0	0	0	4	0	0	0	0	0	0	0	0	0	0	0	5	6	0	0	3	5	0	4	3	0	5	3	0	0	0
804	25 Jun 21	06:27:00	1	0	3	0	Ct	0	0	0	0	0	0	10	3	0	0	0	0	0	0	0	1	0	0	0	3	3	0	0	1	5	0	4	5	0	1	3	0	0	0
805	25 Jun 21	06:28:00	1	0	3	0	Ct	0	0	0	0	0	0	0	3	0	0	0	0	0	0	0	0	0	0	0	1	2	0	0	1	6	0	4	6	0	3	3	0	0	0
806	25 Jun 21	06:29:00	1	0	3	0	Ct	0	0	0	0	0	0	0	3	0	0	0	0	0	0	0	5	0	0	0	2	1	0	0	3	4	0	2	3	0	5	6	0	0	0
807	25 Jun 21	06:30:00	1	0	3	0	Ct	0	0	0	0	0	0	0	3	0	0	0	0	0	0	0	2	0	0	0	2	4	0	0	1	5	0	4	3	0	4	3	0	0	0
808	25 Jun 21	06:31:00	1	0	3	0	Ct	0	0	0	0	0	0	0	3	0	0	0	0	0	0	0	6	0	0	0	4	3	0	0	2	10	0	4	4	0	2	3	0	0	0
809	25 Jun 21	06:32:00	1	0	3	0	Ct	0	0	0	0	0	1	0	3	0	0	0	0	0	0	0	4	0	0	0	3	2	0	0	1	7	0	4	2	0	1	3	0	0	0
810	25 Jun 21	06:33:00	1	0	3	0	Ct	0	0	0	0	0	4	0	7	0	0	0	0	0	0	0	5	0	0	0	7	2	0	0	3	4	0	3	5	0	1	3	0	5	0
811	25 Jun 21	06:34:00	1	0	3	0	Ct	0	0	0	0	0	6	0	5	0	0	0	0	0	0	0	5	0	0	0	3	5	0	0	9	5	0	4	2	0	3	3	0	2	0
812	25 Jun 21	06:35:00	1	0	3	0	Ct	0	0	0	0	0	2	0	3	0	0	0	0	0	0	2	5	0	0	0	0	2	0	0	3	5	0	1	3	0	2	4	0	2	0
813	25 Jun 21	06:36:00	1	0	3	0	Ct	0	0	0	0	0	5	0	4	0	0	0	0	0	0	3	3	0	0	0	1	7	0	0	0	3	0	4	4	0	2	3	0	3	0
814	25 Jun 21	06:37:00	1	0	3	0	Ct	0	0	0	0	0	1	0	5	0	0	0	0	0	0	10	9	0	0	0	0	3	0	0	0	5	0	2	3	0	3	4	0	3	0
815	25 Jun 21	06:38:00	1	0	3	0	Ct	0	0	0	0	0	6	0	5	0	0	0	0	0	0	5	8	0	0	0	0	3	0	0	1	4	0	2	5	0	2	3	0	4	0
816	25 Jun 21	06:39:00	1	0	3	0	Ct	0	0	0	0	0	5	0	2	0	0	0	0	0	0	3	3	0	0	0	0	3	0	0	3	7	0	4	4	0	2	3	0	2	0
817	25 Jun 21	06:40:00	1	0	3	0	Ct	0	0	0	0	0	3	0	4	0	0	0	0	0	0	4	3	0	0	0	1	2	0	0	0	5	0	4	3	0	2	1	0	3	0
818	25 Jun 21	06:41:00	1	0	3	0	Ct	0	0	0	0	0	2	0	2	0	0	0	0	0	0	5	3	0	0	0	0	2	0	0	0	6	0	4	3	0	1	3	0	2	0
819	25 Jun 21	06:42:00	1	0	3	0	Ct	0	0	0	0	0	2	0	4	0	0	0	0	0	0	2	5	0	0	0	0	6	0	0	1	4	4	3	3	0	2	1	0	2	0
820	25 Jun 21	06:43:00	1	0	3	0	Ct	0	0	0	0	0	0	0	4	0	0	0	0	0	0	2	2	0	0	0	0	3	0	0	1	6	5	4	8	0	2	3	0	5	0
821	25 Jun 21	06:44:00	1	0	3	0	Ct	0	0	0	0	0	4	0	4	0	0	0	0	0	0	3	4	0	0	0	0	5	0	0	1	7	8	0	2	0	3	4	0	1	0
822	25 Jun 21	06:45:00	1	0	3	0	Ct	0	0	0	0	0	3	0	2	1	0	0	0	0	0	4	5	0	0	0	0	2	0	0	2	5	5	5	0	0	4	2	0	5	0
823	25 Jun 21	06:46:00	1	0	3	0	Ct	0	0	0	0	1	4	0	6	2	0	0	0	0	0	6	5	0	0	0	0	4	0	0	1	2	3	2	5	0	1	3	0	4	0
824	25 Jun 21	06:47:00	1	0	3	0	Ct	0	0	0	0	3	4	0	4	1	0	0	0	0	0	3	5	2	0	0	0	2	0	0	3	4	1	3	3	0	3	2	0	9	0
825	25 Jun 21	06:48:00	1	0	3	0	Ct	0	0	0	0	5	5	0	3	0	0	0	0	0	0	3	3	0	0	0	0	6	0	0	3	5	1	4	0	0	3	4	0	2	0
826	25 Jun 21	06:49:00	1	0	3	0	Ct	0	0	0	0	2	4	0	3	0	0	0	0	0	0	2	6	2	0	0	1	4	0	6	7	5	1	1	0	0	2	0	0	3	0
827	25 Jun 21	06:50:00	1	0	3	0	Ct	0	0	0	0	3	3	0	3	0	0	0	0	0	0	3	5	3	0	0	0	3	0	3	0	6	0	4	0	0	2	5	0	5	0
828	25 Jun 21	06:51:00	1	0	3	0	Ct	0	0	0	0	3	6	0	4	0	0	0	0	0	0	3	6	3	0	0	0	3	0	2	0	5	0	4	0	0	4	6	0	4	0
829	25 Jun 21	06:52:00	1	0	3	0	Ct	0	0	0	0	5	4	0	5	0	0	0	0	0	0	4	2	6	0	0	0	2	14	2	0	5	0	3	0	0	1	3	0	3	0
830	25 Jun 21	06:53:00	1	0	3	0	Ct	0	0	0	0	3	4	0	2	0	0	0	0	0	0	2	4	6	0	0	0	3	14	1	0	5	0	5	0	0	1	3	0	2	0
831	25 Jun 21	06:54:00	1	0	3	0	Ct	0	0	0	0	2	1	0	1	0	0	0	0	0	0	2	2	2	0	0	0	3	0	8	0	1	0	4	0	0	4	3	0	3	0
832	25 Jun 21	06:55:00	1	0	3	0	Ct	0	0	0	0	4	5	0	5	0	0	0	0	0	0	3	5	4	0	0	0	8	19	4	0	2	0	4	0	0	4	2	0	2	0
833	25 Jun 21	06:56:00	1	0	3	0	Ct	0	0	0	0	2	3	0	3	0	0	0	0	0	0	2	1	2	0	0	0	2	17	6	0	4	0	2	1	0	4	2	0	2	0
834	25 Jun 21	06:57:00	1	0	3	0	Ct	0	0	0	0	3	3	0	0	0	0	0	0	0	0	4	2	0	0	0	0	0	0	3	0	5	0	0	0	0	3	2	0	2	0
835	25 Jun 21	06:58:00	1	0	3	0	Ct	0	0	0	0	7	1	0	0	0	0	0	0	0	0	2	3	0	0	0	0	0	0	3	0	4	0	0	0	0	1	2	0	9	0
836	25 Jun 21	06:59:00	1	0	3	0	Ct	0	0	0	0	4	4	0	0	0	0	0	0	0	0	2	3	0	0	0	0	2	0	4	0	5	0	2	0	0	4	1	0	4	0
837	25 Jun 21	07:00:00	1	0	3	0	Ct	0	0	4	0	5	3	0	0	0	0	0	0	0	0	3	4	1	0	0	0	0	0	8	1	6	0	4	0	0	2	3	0	2	0
838	25 Jun 21	07:01:00	1	0	3	0	Ct	0	0	5	0	4	2	0	0	0	0	0	0	0	0	9	2	0	0	0	1	0	0	3	0	4	0	2	0	0	2	0	0	1	0
839	25 Jun 21	07:02:00	1	0	3	0	Ct	0	0	5	0	6	1	0	0	0	0	0	0	0	0	5	1	0	0	0	0	0	1	6	0	5	0	4	0	0	3	3	0	3	0
840	25 Jun 21	07:03:00	1	0	3	0	Ct	0	0	5	0	4	4	0	0	0	0	0	0	0	0	3	4	0	0	0	0	3	0	4	0	5	0	4	0	0	0	4	0	0	0
841	25 Jun 21	07:04:00	1	0	3	0	Ct	0	0	4	0	6	4	0	0	0	0	0	0	0	0	2	4	0	0	0	1	2	1	3	0	4	0	3	0	0	2	1	0	0	0
842	25 Jun 21	07:05:00	1	0	3	0	Ct	0	0	7	0	6	1	0	0	0	0	0	0	0	0	4	3	0	0	0	0	0	0	5	0	7	0	3	0	0	5	2	0	0	0
843	25 Jun 21	07:06:00	1	0	3	0	Ct	0	0	4	0	2	1	0	0	0	0	0	0	0	0	3	3	0	0	0	0	4	0	6	0	4	0	6	0	0	1	3	0	0	0
844	25 Jun 21	07:07:00	1	0	3	0	Ct	0	0	13	0	0	4	0	0	0	0	0	0	0	0	4	4	0	0	0	0	0	0	4	0	4	0	1	0	0	2	5	0	0	0
845	25 Jun 21	07:08:00	1	0	3	0	Ct	0	0	8	0	2	2	0	0	0	0	0	0	0	0	3	4	0	0	0	1	0	0	7	0	4	0	0	1	0	3	2	0	0	0
846	25 Jun 21	07:09:00	1	0	3	0	Ct	0	0	6	0	4	4	0	0	0	0	0	0	0	0	0	4	1	0	0	0	2	0	2	0	5	0	0	0	0	0	0	0	0	0
847	25 Jun 21	07:10:00	1	0	3	0	Ct	0	0	12	0	4	2	0	0	0	0	0	0	0	0	0	4	0	0	0	4	1	0	1	0	4	0	3	0	0	3	0	0	0	0
848	25 Jun 21	07:11:00	1	0	3	0	Ct	0	0	10	0	1	2	0	0	0	0	0	0	0	0	0	1	0	0	0	7	3	1	3	0	2	0	2	0	0	2	0	0	0	0
849	25 Jun 21	07:12:00	1	0	3	0	Ct	0	0	5	0	3	2	0	0	0	0	0	0	0	0	0	5	0	0	0	0	4	0	3	0	6	0	2	0	0	6	0	0	0	0
850	25 Jun 21	07:13:00	1	0	3	0	Ct	0	0	10	0	3	3	0	0	0	0	0	0	0	0	0	3	0	0	0	0	1	0	1	0	4	0	3	0	0	3	0	0	0	0
851	25 Jun 21	07:14:00	1	0	3	0	Ct	0	0	7	0	4	4	0	0	0	0	0	0	0	0	0	3	0	0	0	0	3	0	10	0	8	0	3	0	0	5	0	0	0	0
852	25 Jun 21	07:15:00	1	0	3	0	Ct	0	0	5	0	2	5	0	0	0	0	0	0	0	0	0	2	0	0	0	0	5	0	2	0	5	0	3	0	0	2	0	0	0	0
853	25 Jun 21	07:16:00	1	0	3	0	Ct	0	0	4	0	2	4	0	0	0	0	0	0	0	0	0	5	0	0	0	0	2	0	0	0	4	0	1	0	0	2	0	0	0	0
854	25 Jun 21	07:17:00	1	0	3	0	Ct	0	0	6	0	2	5	0	0	0	0	0	0	0	0	0	2	0	0	0	0	4	0	6	0	4	0	2	1	0	2	0	0	0	0
855	25 Jun 21	07:18:00	1	0	3	0	Ct	0	0	4	0	4	4	0	0	0	0	0	0	0	0	0	4	0	0	0	0	4	0	0	0	3	0	3	0	0	0	0	0	0	0
856	25 Jun 21	07:19:00	1	0	3	0	Ct	0	0	14	0	3	3	0	0	0	0	0	0	0	0	0	4	0	0	0	0	3	0	2	0	3	0	4	0	0	0	0	0	0	0
857	25 Jun 21	07:20:00	1	0	3	0	Ct	0	0	4	0	2	7	0	0	0	0	0	0	0	0	0	4	0	0	0	0	0	0	2	0	14	0	1	0	0	0	0	0	0	0
858	25 Jun 21	07:21:00	1	0	3	0	Ct	0	0	10	0	3	2	0	0	0	0	0	0	0	0	0	7	0	0	0	0	5	0	0	0	5	0	0	0	0	0	0	0	0	0
859	25 Jun 21	07:22:00	1	0	3	0	Ct	0	0	4	0	3	3	0	0	0	0	0	0	0	0	0	4	0	0	0	0	0	0	9	0	5	0	0	0	0	3	0	0	0	0
860	25 Jun 21	07:23:00	1	0	3	0	Ct	0	0	5	0	2	3	0	0	0	0	0	0	0	0	0	3	0	0	0	0	3	0	9	0	6	0	0	0	0	0	0	0	0	0
861	25 Jun 21	07:24:00	1	0	3	0	Ct	0	0	8	0	5	5	0	0	0	0	0	0	0	0	0	4	0	0	0	0	3	0	7	0	4	0	0	0	0	2	0	0	0	0
862	25 Jun 21	07:25:00	1	0	3	0	Ct	0	0	6	0	4	3	0	0	0	0	0	0	0	0	0	2	6	0	0	0	2	0	3	0	6	0	0	1	0	1	0	0	0	0
863	25 Jun 21	07:26:00	1	0	3	0	Ct	0	0	5	0	3	2	0	0	0	0	0	0	0	0	0	4	0	0	0	0	2	0	0	0	5	0	0	0	0	4	0	0	0	0
864	25 Jun 21	07:27:00	1	0	3	0	Ct	0	0	11	0	2	4	5	0	0	0	0	0	0	0	0	3	0	0	0	0	3	0	0	0	5	0	0	1	0	2	0	0	0	0
865	25 Jun 21	07:28:00	1	0	3	0	Ct	0	0	8	0	3	1	2	0	0	0	0	0	0	0	0	4	0	0	0	0	2	0	0	0	6	4	0	0	0	2	0	0	0	0
866	25 Jun 21	07:29:00	1	0	3	0	Ct	0	0	5	0	0	3	0	0	0	0	0	0	0	0	0	2	0	0	0	0	1	0	0	2	4	4	0	1	0	4	0	0	0	0
867	25 Jun 21	07:30:00	1	0	3	0	Ct	0	0	8	0	0	4	1	0	0	0	0	0	0	0	0	3	0	0	0	0	3	0	1	0	4	4	0	0	0	3	0	0	0	0
868	25 Jun 21	07:31:00	1	0	3	0	Ct	0	0	9	0	0	0	0	0	0	1	0	0	0	0	0	2	1	0	0	0	2	0	0	0	10	3	0	0	0	1	0	0	0	0
869	25 Jun 21	07:32:00	1	0	3	0	Ct	0	0	4	0	0	2	0	0	0	0	0	0	0	0	0	5	0	0	0	0	2	0	0	0	7	4	0	0	0	4	0	0	0	0
870	25 Jun 21	07:33:00	1	0	3	0	Ct	0	0	9	0	0	4	0	0	0	0	0	0	0	0	0	2	0	0	0	0	0	0	0	0	8	4	0	0	0	4	0	0	0	0
871	25 Jun 21	07:34:00	1	0	3	0	Ct	0	0	4	0	0	1	0	0	0	0	2	0	0	0	0	3	0	0	0	0	5	0	0	0	3	3	0	0	0	4	0	0	0	0
872	25 Jun 21	07:35:00	1	0	3	0	Ct	0	0	0	0	0	4	0	0	0	0	3	0	0	0	0	5	0	0	0	0	1	0	0	0	4	4	0	0	0	2	0	0	0	0
873	25 Jun 21	07:36:00	1	0	3	0	Ct	0	0	4	0	0	3	0	0	0	0	2	0	0	0	0	3	0	0	0	0	1	0	1	0	0	2	0	0	0	2	0	0	0	0
874	25 Jun 21	07:37:00	1	0	3	0	Ct	0	0	6	0	0	1	0	0	0	0	1	0	0	0	0	2	0	0	0	0	2	0	0	0	0	3	0	0	0	3	0	0	0	0
875	25 Jun 21	07:38:00	1	0	3	0	Ct	0	0	4	0	0	5	1	0	0	0	3	0	0	0	0	1	0	0	0	0	3	0	0	0	0	4	0	0	0	3	0	0	0	0
876	25 Jun 21	07:39:00	1	0	3	0	Ct	0	0	6	0	0	2	0	0	0	0	3	0	0	0	0	4	0	0	0	0	3	0	1	0	0	2	0	0	0	3	1	0	0	0
877	25 Jun 21	07:40:00	1	0	3	0	Ct	0	0	1	0	0	1	0	0	0	0	2	0	0	0	0	3	0	0	0	0	3	0	0	0	0	2	0	0	0	0	6	0	0	0
878	25 Jun 21	07:41:00	1	0	3	0	Ct	0	0	3	0	0	4	0	0	0	0	2	0	0	0	0	5	1	0	0	0	6	0	0	0	0	5	0	0	0	1	3	0	0	0
879	25 Jun 21	07:42:00	1	0	3	0	Ct	0	0	3	0	0	1	0	0	0	0	2	0	0	0	0	1	0	0	0	0	6	0	0	0	0	2	0	0	0	14	2	0	0	0
880	25 Jun 21	07:43:00	1	0	3	0	Ct	0	0	7	0	0	3	0	0	0	0	3	0	0	0	2	4	0	0	0	0	0	0	0	0	0	3	0	0	0	1	3	0	0	0
881	25 Jun 21	07:44:00	1	0	3	0	Ct	0	0	7	0	0	1	1	0	0	0	2	0	0	0	5	4	0	0	0	0	4	0	0	0	0	0	0	0	0	4	2	0	0	0
882	25 Jun 21	07:45:00	1	0	3	0	Ct	0	0	8	0	0	3	5	0	0	0	1	0	0	0	2	4	0	0	0	0	2	0	1	0	0	0	0	0	0	2	3	0	0	0
883	25 Jun 21	07:46:00	1	0	3	0	Ct	0	0	6	0	0	2	4	0	0	0	2	0	0	0	4	2	0	0	0	0	7	0	0	0	0	0	0	0	0	6	3	0	0	0
884	25 Jun 21	07:47:00	1	0	3	0	Ct	0	0	8	0	0	3	4	0	0	0	4	0	0	0	2	4	0	0	0	0	0	0	0	0	0	0	0	0	0	3	3	0	0	0
885	25 Jun 21	07:48:00	1	0	3	0	Ct	0	0	3	0	0	2	2	0	0	0	5	0	0	0	2	5	0	0	0	0	3	0	1	0	1	0	0	0	0	4	2	0	0	0
886	25 Jun 21	07:49:00	1	0	3	0	Ct	0	0	14	0	0	0	3	0	0	0	1	0	0	0	4	2	0	0	0	1	1	0	0	0	0	0	0	0	0	0	3	0	0	0
887	25 Jun 21	07:50:00	1	0	3	0	Ct	0	0	8	0	0	0	3	0	0	0	7	0	0	0	3	3	0	0	0	2	0	0	0	0	0	0	0	0	0	2	5	0	0	0
888	25 Jun 21	07:51:00	1	0	3	0	Ct	0	0	5	0	0	3	5	0	0	0	0	0	0	0	2	4	0	0	0	4	0	0	0	0	1	0	0	0	0	2	4	0	0	0
889	25 Jun 21	07:52:00	1	0	3	0	Ct	0	0	6	0	0	2	2	0	0	0	0	0	0	0	2	5	0	0	0	0	0	0	1	1	0	0	0	0	0	3	2	0	0	0
890	25 Jun 21	07:53:00	1	0	3	0	Ct	0	0	6	0	0	3	4	0	0	0	0	1	0	0	4	4	2	0	0	0	0	0	0	1	0	0	0	0	0	1	3	0	0	0
891	25 Jun 21	07:54:00	1	0	3	0	Ct	0	0	7	0	0	2	2	0	0	0	0	3	0	0	4	4	8	0	0	0	1	0	2	0	0	0	0	0	0	4	2	0	0	0
892	25 Jun 21	07:55:00	1	0	3	0	Ct	0	0	8	0	0	3	3	0	0	0	0	4	0	0	4	3	2	0	0	0	0	0	6	0	0	0	0	0	0	3	2	0	0	0
893	25 Jun 21	07:56:00	1	0	3	0	Ct	0	0	5	0	0	2	1	0	0	0	0	4	0	0	2	1	1	0	0	0	0	0	0	0	0	0	0	0	0	0	2	0	0	0
894	25 Jun 21	07:57:00	1	0	3	0	Ct	0	0	3	0	0	1	1	0	0	0	0	4	0	0	2	4	6	0	0	0	0	0	11	0	0	0	0	0	0	0	4	0	0	0
895	25 Jun 21	07:58:00	1	0	3	0	Ct	0	0	7	0	0	2	1	0	0	2	0	3	0	0	6	3	3	0	0	0	0	8	1	0	0	0	0	0	0	0	3	0	0	0
896	25 Jun 21	07:59:00	1	0	3	0	Ct	0	0	4	0	0	4	2	0	0	0	0	9	0	0	5	3	4	0	0	0	1	5	0	0	0	0	0	0	3	0	3	0	2	0
897	25 Jun 21	08:00:00	1	0	3	0	Ct	0	0	7	0	0	3	5	0	0	0	0	4	0	0	5	3	3	0	0	0	0	0	0	0	0	0	0	0	0	0	3	0	4	0
898	25 Jun 21	08:01:00	1	0	3	0	Ct	0	0	13	0	0	1	3	0	0	0	1	3	0	0	5	5	3	0	0	0	2	0	0	0	0	0	0	0	0	0	3	0	3	0
899	25 Jun 21	08:02:00	1	0	3	0	Ct	0	0	9	0	0	3	2	0	2	0	5	4	0	0	3	2	2	0	0	0	0	0	0	0	0	0	0	0	0	0	4	0	6	0
900	25 Jun 21	08:03:00	1	0	3	0	Ct	0	0	5	0	0	1	2	0	4	0	2	3	0	0	4	3	4	0	0	0	2	0	0	0	0	0	0	0	0	0	2	0	4	0
901	25 Jun 21	08:04:00	1	0	3	0	Ct	0	0	6	0	0	4	2	0	0	0	1	4	0	0	6	1	2	0	0	0	0	0	0	0	0	0	0	0	0	0	3	0	2	0
902	25 Jun 21	08:05:00	1	0	3	0	Ct	0	0	7	0	0	3	3	0	0	0	2	4	0	0	6	0	0	0	0	0	3	0	0	0	0	0	0	0	0	0	3	0	2	0
903	25 Jun 21	08:06:00	1	0	3	0	Ct	0	0	0	0	0	0	2	0	2	0	1	3	0	0	2	3	3	0	0	0	0	0	2	0	1	0	0	0	0	0	3	0	3	0
904	25 Jun 21	08:07:00	1	0	3	0	Ct	0	0	3	0	0	1	5	0	4	0	2	3	0	0	3	6	3	0	0	0	0	0	2	0	1	0	0	0	0	0	2	0	3	0
905	25 Jun 21	08:08:00	1	0	3	0	Ct	0	0	6	0	0	4	1	0	5	0	1	3	0	0	4	3	2	0	0	0	0	0	0	0	0	0	0	0	0	0	2	0	0	0
906	25 Jun 21	08:09:00	1	0	3	0	Ct	0	0	3	0	0	5	3	0	3	0	3	3	0	0	2	5	5	0	0	0	0	0	0	5	0	0	0	0	0	0	6	0	1	0
907	25 Jun 21	08:10:00	1	0	3	0	Ct	0	0	11	0	0	1	0	0	4	0	4	4	0	0	3	2	2	0	0	0	0	0	0	0	0	0	2	0	0	0	3	0	4	0
908	25 Jun 21	08:11:00	1	0	3	0	Ct	0	0	17	0	0	2	2	0	6	0	0	4	0	0	4	3	1	0	0	0	0	0	0	2	0	0	3	0	0	0	4	0	4	0
909	25 Jun 21	08:12:00	1	0	3	0	Ct	0	0	7	0	0	1	6	0	3	0	0	6	0	0	4	3	3	0	0	0	2	0	0	3	0	0	3	1	0	0	3	0	6	0
910	25 Jun 21	08:13:00	1	0	3	0	Ct	0	0	7	0	0	6	5	0	4	0	0	2	0	0	6	3	3	0	0	0	0	0	0	1	1	0	4	5	0	0	3	0	2	0
911	25 Jun 21	08:14:00	1	0	3	0	Ct	0	0	7	0	0	3	1	0	3	0	0	2	0	0	2	2	1	0	0	0	0	0	0	1	0	0	2	2	0	0	3	0	4	0
912	25 Jun 21	08:15:00	1	0	3	0	Ct	0	0	8	0	0	5	2	0	4	0	0	4	0	0	2	5	7	0	0	0	0	1	0	0	0	0	4	5	0	0	2	0	2	0
913	25 Jun 21	08:16:00	1	0	3	0	Ct	0	0	3	0	0	2	2	0	4	0	4	3	0	0	3	5	4	0	0	0	0	1	0	0	0	0	4	3	0	0	4	0	1	0
914	25 Jun 21	08:17:00	1	0	3	0	Ct	0	0	8	0	0	3	4	0	3	0	3	4	0	0	3	3	4	0	0	0	0	1	0	0	0	0	2	4	0	0	2	0	3	0
915	25 Jun 21	08:18:00	1	0	3	0	Ct	0	0	4	0	0	2	1	0	4	0	1	1	0	0	2	4	0	0	0	0	2	0	0	0	0	0	3	4	0	0	3	0	2	0
916	25 Jun 21	08:19:00	1	0	3	0	Ct	0	0	8	0	0	1	4	0	4	0	4	6	0	0	2	5	3	0	0	0	0	0	0	1	0	0	3	4	0	0	0	0	2	0
917	25 Jun 21	08:20:00	1	0	3	0	Ct	0	0	5	0	0	4	3	0	3	0	2	5	0	0	2	1	5	0	0	0	0	0	1	0	0	0	2	6	0	0	0	0	2	0
918	25 Jun 21	08:21:00	1	0	3	0	Ct	0	0	6	0	0	1	2	0	4	0	2	3	0	0	1	2	3	0	0	0	0	0	0	0	0	0	2	2	0	0	3	0	4	0
919	25 Jun 21	08:22:00	1	0	3	0	Ct	0	0	5	0	0	2	2	0	3	0	3	4	0	0	3	2	3	0	0	0	1	0	0	0	0	0	2	4	0	0	2	0	3	0
920	25 Jun 21	08:23:00	1	0	3	0	Ct	0	0	7	0	0	3	2	0	6	0	2	2	0	0	0	2	1	0	0	0	1	0	0	0	0	0	3	3	0	0	4	0	1	0
921	25 Jun 21	08:24:00	1	0	3	0	Ct	0	0	0	0	0	6	4	0	3	0	3	3	0	0	4	3	3	0	0	0	1	0	0	1	0	0	5	3	0	0	3	0	5	0
922	25 Jun 21	08:25:00	1	0	3	0	Ct	0	0	0	0	0	2	4	0	5	0	3	4	0	0	6	4	2	0	0	0	5	0	0	1	0	0	1	4	0	0	3	0	2	0
923	25 Jun 21	08:26:00	1	0	3	0	Ct	0	0	0	0	0	3	5	0	3	0	3	3	0	0	7	6	2	0	0	0	2	0	0	1	0	1	3	6	0	0	3	0	5	0
924	25 Jun 21	08:27:00	1	0	3	0	Ct	0	0	0	0	0	3	3	0	4	0	3	4	0	0	2	3	2	0	0	0	5	0	1	0	0	4	3	3	0	0	2	0	4	0
925	25 Jun 21	08:28:00	1	0	3	0	Ct	0	0	0	0	0	4	4	0	2	0	1	3	0	0	3	2	1	0	0	0	3	0	3	0	0	4	3	3	0	0	3	0	1	0
926	25 Jun 21	08:29:00	1	0	3	0	Ct	0	0	0	0	0	3	3	0	3	0	2	4	0	0	4	2	2	0	0	0	2	0	3	0	1	2	2	3	0	0	4	0	3	0
927	25 Jun 21	08:30:00	1	0	3	0	Ct	0	0	0	0	3	4	1	0	3	0	1	1	0	0	3	4	5	0	0	0	5	0	6	0	2	3	3	3	0	0	3	0	2	0
928	25 Jun 21	08:31:00	1	0	3	0	Ct	0	0	0	0	2	7	1	0	2	0	2	4	0	0	2	5	0	0	0	0	6	0	6	1	8	10	4	3	0	0	3	0	2	0
929	25 Jun 21	08:32:00	1	0	3	0	Ct	0	0	0	0	4	2	0	0	3	0	0	3	0	0	2	2	3	0	0	0	6	0	4	1	5	3	10	4	0	0	3	0	2	0
930	25 Jun 21	08:33:00	1	0	3	0	Ct	0	0	0	0	3	5	2	0	1	0	0	3	0	0	3	2	2	0	0	0	3	0	3	0	5	2	4	3	0	0	4	0	0	0
931	25 Jun 21	08:34:00	1	0	3	0	Ct	0	0	0	0	4	3	3	0	5	0	0	4	0	0	4	3	3	0	0	0	6	0	4	0	6	5	2	4	0	0	3	0	0	0
932	25 Jun 21	08:35:00	1	0	3	0	Ct	0	0	0	0	4	2	2	0	5	0	0	4	0	0	6	3	4	0	0	0	3	0	3	0	4	5	3	2	0	0	3	0	0	0
933	25 Jun 21	08:36:00	1	0	3	0	Ct	0	0	0	0	3	0	0	0	3	0	0	3	0	0	2	5	1	0	0	0	4	0	3	0	5	3	4	3	0	0	2	0	4	0
934	25 Jun 21	08:37:00	1	0	3	0	Ct	0	0	0	0	1	3	1	0	2	0	0	2	0	0	4	5	3	0	0	0	1	0	4	0	8	3	3	3	2	0	4	0	4	0
935	25 Jun 21	08:38:00	1	0	3	0	Ct	0	0	0	0	3	3	3	0	3	0	0	4	0	0	3	4	5	0	0	0	1	0	6	0	5	1	2	2	0	0	3	0	4	0
936	25 Jun 21	08:39:00	1	0	3	0	Ct	0	0	0	0	3	2	1	0	3	0	0	3	0	0	3	2	0	0	0	0	3	0	1	0	4	2	1	5	0	0	2	0	6	0
937	25 Jun 21	08:40:00	1	0	3	0	Ct	0	0	0	0	5	3	5	0	5	0	0	6	0	0	3	2	5	0	0	0	4	0	4	0	6	5	4	3	0	0	3	0	3	0
938	25 Jun 21	08:41:00	1	0	3	0	Ct	0	0	0	0	6	1	1	0	3	0	0	2	0	0	3	5	2	0	0	0	4	0	3	0	9	3	3	3	0	0	4	0	3	0
939	25 Jun 21	08:42:00	1	0	3	0	Ct	0	0	0	0	2	4	5	0	4	0	0	1	0	0	2	3	3	0	0	0	12	0	2	0	8	0	1	10	0	0	2	0	3	0
940	25 Jun 21	08:43:00	1	0	3	0	Ct	0	0	0	0	4	1	3	0	4	0	0	0	0	0	4	3	3	0	0	0	6	0	5	0	6	0	0	3	0	0	4	0	4	0
941	25 Jun 21	08:44:00	1	0	3	0	Ct	0	0	0	0	7	5	2	0	3	0	0	0	0	0	0	1	3	0	0	0	7	0	3	0	7	0	0	5	0	0	1	0	2	0
942	25 Jun 21	08:45:00	1	0	3	0	Ct	0	0	0	0	2	0	1	0	5	0	0	0	0	0	3	3	1	0	0	0	0	0	0	0	9	0	2	3	0	0	4	0	3	0
943	25 Jun 21	08:46:00	1	0	3	0	Ct	0	0	0	0	3	2	2	0	2	0	0	0	0	0	3	4	4	0	0	0	3	0	4	0	6	0	3	3	0	0	2	0	3	0
944	25 Jun 21	08:47:00	1	0	3	0	Ct	0	0	0	0	5	8	4	1	5	0	0	0	0	0	5	3	2	0	0	0	3	0	2	0	5	0	6	2	0	0	2	0	2	0
945	25 Jun 21	08:48:00	1	0	3	0	Ct	0	0	0	0	2	1	2	6	2	0	0	0	0	0	3	4	2	0	0	0	5	0	3	0	6	0	3	4	0	0	0	0	2	0
946	25 Jun 21	08:49:00	1	0	3	0	Ct	0	0	0	0	3	3	2	4	2	0	0	0	0	0	1	4	3	0	0	0	6	0	9	0	5	1	4	2	0	0	0	0	2	0
947	25 Jun 21	08:50:00	1	0	3	0	Ct	0	0	0	0	4	7	3	3	3	0	0	0	0	0	0	3	4	0	0	0	4	0	3	0	4	2	3	4	0	0	0	0	2	0
948	25 Jun 21	08:51:00	1	0	3	0	Ct	0	0	0	0	3	4	4	2	3	0	0	0	0	2	0	4	5	0	0	0	8	0	0	0	5	6	2	3	0	0	0	0	4	0
949	25 Jun 21	08:52:00	1	0	3	0	Ct	0	0	0	0	16	4	2	4	3	0	0	0	0	0	0	5	4	0	0	0	3	0	4	0	3	3	2	6	0	0	0	0	3	0
950	25 Jun 21	08:53:00	1	0	3	0	Ct	0	0	0	0	4	6	0	5	3	0	3	0	1	0	0	3	5	0	0	0	4	0	5	0	4	3	4	4	0	0	0	0	3	0
951	25 Jun 21	08:54:00	1	0	3	0	Ct	0	0	0	0	5	4	5	2	0	0	6	1	4	0	0	3	6	0	0	0	2	0	3	0	3	4	3	2	0	0	0	0	4	0
952	25 Jun 21	08:55:00	1	0	3	0	Ct	0	0	0	0	3	3	6	4	3	0	1	4	4	0	0	9	4	0	0	0	4	0	0	0	4	3	1	4	0	0	4	0	2	0
953	25 Jun 21	08:56:00	1	0	3	0	Ct	0	0	0	0	1	1	2	2	1	0	4	4	0	0	0	12	1	0	0	0	3	0	0	0	5	6	2	2	0	0	6	0	4	0
954	25 Jun 21	08:57:00	1	0	3	0	Ct	0	0	0	0	4	0	1	6	4	0	2	4	0	0	0	0	2	0	0	0	3	0	0	0	7	3	0	4	0	0	4	0	3	0
955	25 Jun 21	08:58:00	1	0	3	0	Ct	0	0	0	0	3	2	3	6	1	0	6	3	0	0	0	3	4	0	0	0	4	0	0	0	5	4	2	2	0	0	4	0	4	0
956	25 Jun 21	08:59:00	1	0	3	0	Ct	0	0	0	0	3	5	4	2	4	0	3	3	0	0	0	4	3	0	0	0	6	0	0	0	3	3	3	3	0	0	3	0	1	0
957	25 Jun 21	09:00:00	1	0	3	0	Ct	0	0	0	0	2	4	6	4	3	0	1	5	0	4	0	2	0	0	0	0	4	0	0	0	4	2	2	4	0	0	4	0	3	0
958	25 Jun 21	09:01:00	1	0	3	0	Ct	0	0	0	0	2	2	1	4	3	0	2	4	0	5	0	4	3	0	0	0	2	0	0	0	5	3	1	3	0	0	3	0	4	0
959	25 Jun 21	09:02:00	1	0	3	0	Ct	0	0	0	0	4	3	1	3	4	0	0	4	0	7	0	4	1	0	0	0	4	0	0	0	3	3	4	4	0	0	4	0	1	0
960	25 Jun 21	09:03:00	1	0	3	0	Ct	0	0	0	0	0	3	5	3	5	0	3	4	0	3	0	4	3	0	0	0	3	0	0	0	4	4	2	3	0	0	4	0	4	0
961	25 Jun 21	09:04:00	1	0	3	0	Ct	0	0	0	0	2	1	2	3	2	0	2	5	0	4	0	0	9	0	0	0	4	0	0	0	5	2	1	4	0	0	5	0	2	0
962	25 Jun 21	09:05:00	1	0	3	0	Ct	0	0	0	0	3	6	2	5	3	0	4	3	0	4	0	2	3	0	0	0	1	0	0	0	3	4	2	2	0	0	3	0	2	0
963	25 Jun 21	09:06:00	1	0	3	0	Ct	0	1	0	2	3	3	0	3	2	0	1	3	0	8	3	3	2	0	0	1	3	0	3	0	5	4	2	2	0	0	2	0	4	0
964	25 Jun 21	09:07:00	1	0	3	0	Ct	0	1	5	6	2	6	6	3	3	1	2	5	0	4	5	4	5	0	0	2	7	0	6	0	4	5	2	5	0	0	4	0	5	0
965	25 Jun 21	09:08:00	1	0	3	0	Ct	0	1	16	0	5	5	5	5	3	1	0	4	0	4	4	6	2	0	0	2	6	2	5	3	8	3	2	4	5	1	4	1	3	1
966	25 Jun 21	09:09:00	1	0	3	0	Ct	0	1	6	2	5	3	4	6	4	8	1	5	6	3	3	6	2	0	0	3	5	0	5	0	5	3	6	4	3	4	3	1	5	0
967	25 Jun 21	09:10:00	1	0	3	0	Ct	0	1	9	4	4	3	7	4	5	1	2	4	4	3	6	4	1	0	0	3	4	4	4	0	7	5	5	3	4	5	2	0	5	2
968	25 Jun 21	09:11:00	1	0	3	0	Ct	0	1	8	5	3	5	4	3	4	2	2	4	2	6	5	4	1	0	2	7	4	0	5	0	7	2	6	3	2	3	4	2	5	1
969	25 Jun 21	09:12:00	1	0	3	0	Ct	0	1	6	2	4	3	4	3	1	1	6	3	4	5	3	4	6	0	3	5	4	2	2	0	5	3	6	2	4	4	2	6	2	1
970	25 Jun 21	09:13:00	1	0	3	0	Ct	0	1	16	4	4	3	4	3	6	4	0	4	4	4	2	2	8	0	2	4	4	3	3	0	6	2	3	2	5	4	2	5	6	0
971	25 Jun 21	09:14:00	1	0	3	0	Ct	0	1	9	2	4	4	2	4	3	2	1	4	5	4	4	5	1	0	3	2	4	1	3	2	5	4	3	3	3	6	3	2	0	0
972	25 Jun 21	09:15:00	1	0	3	0	Ct	0	1	0	3	6	2	5	9	3	2	2	4	4	6	4	3	2	0	0	2	3	3	3	1	6	1	4	5	3	2	3	3	2	0
973	25 Jun 21	09:16:00	1	0	3	0	Ct	0	1	0	3	5	3	2	6	3	3	5	3	5	0	5	4	2	0	2	5	2	2	2	0	3	2	5	5	5	5	5	3	4	0
974	25 Jun 21	09:17:00	1	0	3	0	Ct	0	1	0	2	4	3	2	7	3	3	0	3	3	4	3	4	6	0	4	5	2	2	2	0	4	4	2	2	4	3	2	3	6	0
975	25 Jun 21	09:18:00	1	0	3	0	Ct	0	1	0	4	4	7	4	3	3	1	2	5	6	7	4	2	5	0	1	3	5	2	2	0	4	1	2	3	3	6	3	4	4	0
976	25 Jun 21	09:19:00	1	0	3	0	Ct	0	1	0	3	3	1	3	2	4	2	3	4	4	3	2	4	2	0	5	2	1	3	4	0	4	0	4	4	8	2	3	4	3	0
977	25 Jun 21	09:20:00	1	0	3	0	Ct	0	1	0	2	5	2	3	3	4	1	3	4	4	5	4	16	3	0	3	5	4	2	3	0	4	0	6	3	2	4	2	3	5	0
978	25 Jun 21	09:21:00	1	0	3	0	Ct	0	1	0	3	3	3	3	2	4	3	1	4	6	3	3	1	2	0	6	2	4	0	2	0	6	0	2	3	3	3	3	2	4	0
979	25 Jun 21	09:22:00	1	0	3	0	Ct	0	1	0	5	3	4	3	5	3	3	2	3	7	5	4	3	4	0	1	2	1	2	4	0	7	0	3	5	9	3	3	7	3	0
980	25 Jun 21	09:23:00	1	0	3	0	Ct	0	1	0	6	1	2	1	4	2	2	1	5	3	3	2	4	0	0	5	4	5	2	1	0	6	1	4	5	3	4	2	2	5	0
981	25 Jun 21	09:24:00	1	0	3	0	Ct	0	1	0	4	4	1	2	2	2	2	1	4	5	5	2	6	5	0	8	3	6	3	2	0	2	5	6	3	3	2	3	3	5	0
982	25 Jun 21	09:25:00	1	0	3	0	Ct	0	1	0	6	3	4	2	6	6	3	0	5	5	3	4	7	2	0	3	2	3	3	3	0	7	5	4	3	2	2	3	3	4	0
983	25 Jun 21	09:26:00	1	0	3	0	Ct	0	1	0	2	4	4	3	1	4	2	4	4	4	4	3	4	2	0	1	3	2	4	3	0	6	3	2	6	5	2	5	1	7	0
984	25 Jun 21	09:27:00	1	0	3	0	Ct	0	1	0	6	2	3	3	4	1	6	1	3	3	4	4	5	4	0	1	1	3	1	3	0	3	4	4	3	4	4	1	7	2	0
985	25 Jun 21	09:28:00	1	0	3	0	Ct	0	1	0	2	10	6	3	2	4	2	2	3	1	3	3	1	6	0	5	2	3	3	1	0	3	0	1	3	3	4	2	2	2	0
986	25 Jun 21	09:29:00	1	0	3	0	Ct	0	1	0	2	2	2	3	3	4	2	2	0	0	4	3	4	1	0	2	3	3	2	13	0	7	0	3	4	2	2	1	4	3	0
987	25 Jun 21	09:30:00	1	0	3	0	Ct	0	1	0	0	6	5	0	3	4	2	3	0	0	1	4	4	2	0	0	2	1	2	2	0	6	0	3	3	4	2	3	3	3	0
988	25 Jun 21	09:31:00	1	0	3	0	Ct	0	1	0	6	4	2	3	2	3	2	3	0	0	7	3	4	3	0	2	2	3	3	2	0	5	0	3	3	2	0	4	2	6	0
989	25 Jun 21	09:32:00	1	0	3	0	Ct	0	1	0	2	3	1	3	3	4	0	1	0	0	3	4	4	2	0	4	6	3	3	2	0	5	0	5	2	1	4	2	2	5	0
990	25 Jun 21	09:33:00	1	0	3	0	Ct	0	1	0	2	2	2	3	3	5	1	2	0	0	3	6	3	4	0	6	1	2	4	4	0	6	0	5	4	5	1	2	4	3	0
991	25 Jun 21	09:34:00	1	0	3	0	Ct	0	1	0	3	3	5	1	3	2	4	3	1	0	2	1	6	5	0	2	0	8	3	2	0	8	0	4	5	13	1	4	5	0	0
992	25 Jun 21	09:35:00	1	0	3	0	Ct	0	1	0	2	4	6	2	3	3	4	3	4	0	6	1	4	3	0	2	0	4	1	3	0	5	0	4	3	5	2	2	1	0	0
993	25 Jun 21	09:36:00	1	0	3	0	Ct	0	1	0	4	5	3	2	1	4	5	1	1	0	6	2	4	2	0	1	0	2	2	8	0	4	0	2	2	2	4	2	19	0	0
994	25 Jun 21	09:37:00	1	0	3	0	Ct	0	1	2	2	3	5	4	2	4	5	2	3	3	2	3	4	3	0	6	3	3	3	18	0	6	0	4	1	2	2	2	8	0	0
995	25 Jun 21	09:38:00	1	0	3	0	Ct	0	1	11	5	4	4	2	6	4	2	1	4	5	9	5	3	2	0	0	3	2	1	2	0	5	0	9	4	4	4	1	4	0	0
996	25 Jun 21	09:39:00	1	0	3	0	Ct	0	1	7	0	3	11	4	2	4	4	3	4	7	2	4	1	3	0	3	2	4	2	3	0	4	1	2	5	3	2	0	3	0	0
997	25 Jun 21	09:40:00	1	0	3	0	Ct	0	1	7	2	0	3	1	3	2	0	2	5	5	2	3	3	0	0	5	1	5	4	2	0	5	1	4	5	2	2	3	5	0	0
998	25 Jun 21	09:41:00	1	0	3	0	Ct	0	1	10	5	4	3	1	4	2	3	3	3	6	4	6	2	3	0	0	4	0	4	4	0	6	2	2	10	2	2	3	3	0	0
999	25 Jun 21	09:42:00	1	0	3	0	Ct	0	1	9	2	0	4	1	4	4	2	0	0	5	6	3	4	6	0	5	2	2	2	2	0	6	4	3	3	4	3	2	4	0	0
1000	25 Jun 21	09:43:00	1	0	3	0	Ct	0	1	7	4	0	3	0	3	5	3	1	0	4	5	3	5	1	0	1	2	6	3	2	0	7	6	2	3	5	3	3	4	0	0
1001	25 Jun 21	09:44:00	1	0	3	0	Ct	0	1	6	1	0	2	3	5	3	2	4	0	5	3	2	4	3	0	4	2	2	3	3	0	5	4	5	3	4	6	2	3	0	2
1002	25 Jun 21	09:45:00	1	0	3	0	Ct	0	1	13	0	0	3	3	4	2	1	7	2	4	6	4	4	4	0	6	1	4	2	2	0	4	2	6	2	3	5	3	3	0	1
1003	25 Jun 21	09:46:00	1	0	3	0	Ct	0	1	7	0	0	4	2	3	4	1	1	0	4	6	4	0	5	0	0	4	0	3	2	0	4	5	5	2	2	3	2	3	2	0
1004	25 Jun 21	09:47:00	1	0	3	0	Ct	0	1	6	0	0	5	4	2	3	2	3	1	6	3	3	5	13	0	1	4	4	5	3	0	2	4	2	3	4	3	4	5	5	0
1005	25 Jun 21	09:48:00	1	0	3	0	Ct	0	1	1	0	0	3	2	3	8	1	1	3	3	1	2	4	8	0	1	2	4	0	2	0	4	2	4	5	3	3	2	2	4	0
1006	25 Jun 21	09:49:00	1	0	3	0	Ct	0	1	0	0	0	4	1	6	2	1	2	4	5	3	5	4	2	0	2	1	0	2	7	0	5	3	2	4	1	2	3	2	5	0
1007	25 Jun 21	09:50:00	1	0	3	0	Ct	0	1	0	0	0	2	0	4	0	2	4	4	0	6	2	3	6	0	0	0	2	3	3	3	5	5	1	3	2	3	2	3	5	0
1008	25 Jun 21	09:51:00	1	0	3	0	Ct	0	1	0	0	0	3	0	5	0	1	1	2	0	3	5	0	4	0	4	0	5	2	3	0	4	2	5	5	2	0	3	2	6	0
1009	25 Jun 21	09:52:00	1	0	3	0	Ct	0	1	0	0	0	3	0	3	0	0	1	7	0	4	2	1	3	0	0	0	3	5	2	0	6	0	5	1	2	3	2	3	3	0
1010	25 Jun 21	09:53:00	1	0	3	0	Ct	0	1	0	0	0	3	0	3	0	0	1	4	0	2	2	5	3	0	2	0	5	2	0	0	1	3	3	3	2	2	3	3	5	0
1011	25 Jun 21	09:54:00	1	0	3	0	Ct	0	1	0	0	0	4	0	5	0	0	2	1	0	2	4	4	0	0	0	0	4	5	3	0	3	3	4	4	0	3	3	1	5	0
1012	25 Jun 21	09:55:00	1	0	3	0	Ct	0	1	0	0	0	4	0	5	0	0	1	0	0	10	2	6	0	0	2	0	3	3	4	2	6	2	1	5	2	2	2	3	4	0
1013	25 Jun 21	09:56:00	1	0	3	0	Ct	0	1	0	0	0	1	0	7	0	0	2	0	0	5	0	3	0	0	1	0	3	2	0	0	6	0	6	2	4	0	3	0	4	0
1014	25 Jun 21	09:57:00	1	0	3	0	Ct	0	1	0	0	0	3	0	2	0	0	0	0	0	1	0	5	0	0	6	0	0	3	6	0	6	0	3	2	2	0	3	1	3	0
1015	25 Jun 21	09:58:00	1	0	3	0	Ct	0	1	0	0	0	4	0	5	0	0	2	0	0	3	0	1	0	0	1	0	4	2	5	0	5	0	3	3	2	0	2	0	3	0
1016	25 Jun 21	09:59:00	1	0	3	0	Ct	0	1	0	0	0	4	0	5	0	0	6	0	0	2	0	0	0	0	0	0	3	3	0	0	4	0	5	2	3	0	6	0	2	0
1017	25 Jun 21	10:00:00	1	0	3	0	Ct	0	1	0	0	0	3	0	9	0	0	2	0	0	2	0	0	0	0	2	0	1	2	1	0	5	0	4	4	4	0	4	0	4	0
1018	25 Jun 21	10:01:00	1	0	3	0	Ct	0	1	0	0	0	4	0	2	0	0	4	0	0	6	0	0	0	0	1	0	0	4	2	0	4	0	3	3	6	0	3	0	2	0
1019	25 Jun 21	10:02:00	1	0	3	0	Ct	0	1	0	0	0	4	0	4	0	0	2	0	0	4	0	0	0	0	1	0	4	1	1	0	6	0	2	2	0	0	2	0	5	0
1020	25 Jun 21	10:03:00	1	0	3	0	Ct	0	1	0	0	0	4	0	3	0	0	3	0	0	0	0	0	0	0	4	0	4	3	1	0	3	0	4	3	0	0	5	0	3	0
1021	25 Jun 21	10:04:00	1	0	3	0	Ct	0	1	0	0	0	1	0	3	0	0	1	1	0	0	0	0	0	0	2	0	2	1	1	0	3	0	4	3	5	0	0	0	3	0
1022	25 Jun 21	10:05:00	1	0	3	0	Ct	0	1	0	0	0	0	0	5	0	0	2	0	0	4	0	0	0	0	1	0	4	1	3	0	0	0	3	2	0	0	1	0	3	0
1023	25 Jun 21	10:06:00	1	0	3	0	Ct	0	1	0	0	0	4	0	2	0	0	2	0	0	4	0	0	0	0	0	0	2	0	1	3	0	1	3	3	0	0	3	0	3	0
1024	25 Jun 21	10:07:00	1	0	3	0	Ct	0	1	0	0	0	4	0	4	0	0	2	0	0	0	0	0	0	0	2	0	3	1	5	1	0	0	3	2	0	0	10	0	1	0
1025	25 Jun 21	10:08:00	1	0	3	0	Ct	0	1	0	0	0	2	0	4	0	0	2	0	0	1	0	0	0	0	5	0	2	3	2	0	0	0	3	3	0	0	2	0	0	0
1026	25 Jun 21	10:09:00	1	0	3	0	Ct	0	1	0	0	0	4	0	4	0	0	3	0	0	1	0	0	0	0	0	0	1	5	2	0	0	1	2	2	0	0	2	0	0	0
1027	25 Jun 21	10:10:00	1	0	3	0	Ct	0	1	0	0	0	2	0	1	0	0	3	0	0	5	0	0	0	0	1	0	2	3	2	0	0	0	2	2	0	0	3	0	0	0
1028	25 Jun 21	10:11:00	1	0	3	0	Ct	0	1	0	0	0	3	0	3	0	0	1	0	0	2	0	0	0	0	3	0	3	4	4	0	0	0	1	5	0	0	3	0	0	0
1029	25 Jun 21	10:12:00	1	0	3	0	Ct	0	1	0	0	0	4	0	3	0	0	1	0	0	2	0	0	0	0	0	0	1	6	3	0	0	0	0	4	0	0	1	0	0	0
1030	25 Jun 21	10:13:00	1	0	3	0	Ct	0	1	0	0	0	4	0	2	0	0	1	0	0	2	0	0	0	0	0	0	3	3	3	0	0	0	0	2	0	0	4	0	0	0
1031	25 Jun 21	10:14:00	1	0	3	0	Ct	0	1	0	0	0	5	0	0	0	0	2	0	0	0	0	2	0	0	2	0	5	3	2	0	0	0	0	2	0	0	2	0	0	0
1032	25 Jun 21	10:15:00	1	0	3	0	Ct	0	1	0	0	0	0	2	5	0	0	1	0	0	3	0	4	0	0	0	0	0	4	0	2	0	0	0	2	0	0	3	0	0	0
1033	25 Jun 21	10:16:00	1	0	3	0	Ct	0	1	0	0	0	1	4	2	0	0	2	0	0	9	0	5	0	0	0	0	3	2	0	1	0	0	0	3	0	0	2	0	0	0
1034	25 Jun 21	10:17:00	1	0	3	0	Ct	0	1	0	0	0	4	3	4	0	0	0	0	0	2	0	5	0	0	0	0	3	3	0	0	0	1	0	5	0	0	3	0	0	0
1035	25 Jun 21	10:18:00	1	0	3	0	Ct	0	1	0	0	0	4	2	1	0	0	2	0	0	8	0	4	0	0	0	0	3	5	0	0	0	0	0	2	0	0	6	0	0	0
1036	25 Jun 21	10:19:00	1	0	3	0	Ct	0	1	0	0	0	3	4	0	0	0	1	0	0	2	0	5	0	0	0	0	3	3	0	0	0	0	0	0	0	0	3	0	0	0
1037	25 Jun 21	10:20:00	1	0	3	0	Ct	0	1	0	0	0	1	5	5	0	0	2	0	0	0	0	2	0	0	0	0	3	1	0	0	3	1	0	3	0	0	0	0	0	0
1038	25 Jun 21	10:21:00	1	0	3	0	Ct	0	1	0	0	0	4	4	4	0	0	2	0	0	0	0	3	0	0	0	0	3	2	0	0	6	0	0	4	0	0	0	0	0	0
1039	25 Jun 21	10:22:00	1	0	3	0	Ct	0	1	0	0	0	5	3	6	0	0	1	0	0	0	0	4	0	0	0	0	4	0	0	1	6	0	0	3	0	0	0	0	0	0
1040	25 Jun 21	10:23:00	1	0	3	0	Ct	0	1	0	0	5	3	4	1	0	0	3	0	0	0	0	5	0	0	0	0	5	2	0	1	4	0	0	6	0	0	0	1	0	0
1041	25 Jun 21	10:24:00	1	0	3	0	Ct	0	1	0	0	2	3	6	3	0	0	2	0	0	0	0	3	0	0	0	0	3	1	0	0	6	0	0	4	0	0	0	0	0	0
1042	25 Jun 21	10:25:00	1	0	3	0	Ct	0	1	0	0	4	3	3	6	0	0	4	2	0	0	0	4	0	0	0	0	1	3	0	0	5	0	0	3	0	0	0	0	0	0
1043	25 Jun 21	10:26:00	1	0	3	0	Ct	0	1	0	0	7	3	0	2	0	0	2	0	0	0	0	5	0	0	0	0	0	1	0	0	4	0	0	5	0	0	0	0	0	0
1044	25 Jun 21	10:27:00	1	0	3	0	Ct	0	1	0	0	8	3	0	5	0	0	2	0	0	0	0	3	0	0	0	0	4	2	0	0	8	2	0	2	0	0	0	0	0	0
1045	25 Jun 21	10:28:00	1	0	3	0	Ct	0	1	0	0	3	2	0	7	0	0	1	0	0	0	0	0	0	0	0	0	4	2	0	1	4	2	1	2	0	0	0	0	0	0
1046	25 Jun 21	10:29:00	1	0	3	0	Ct	0	1	0	0	2	1	0	4	0	0	4	0	0	0	0	6	0	0	0	0	3	1	0	1	7	2	4	4	0	0	0	0	0	0
1047	25 Jun 21	10:30:00	1	0	3	0	Ct	0	1	0	0	4	0	0	2	0	0	2	0	0	0	0	4	0	0	0	0	2	4	0	2	6	0	6	2	0	0	0	0	0	0
1048	25 Jun 21	10:31:00	1	0	3	0	Ct	0	1	0	0	3	0	0	3	0	0	0	0	0	0	6	4	0	0	0	0	2	4	0	0	6	0	3	2	0	0	0	0	0	0
1049	25 Jun 21	10:32:00	1	0	3	0	Ct	0	1	0	0	5	2	0	2	0	0	0	0	0	0	5	4	0	0	0	0	4	2	0	0	5	0	3	0	0	0	5	0	0	0
1050	25 Jun 21	10:33:00	1	0	3	0	Ct	0	1	0	0	4	1	0	3	0	0	0	0	0	0	2	4	0	0	0	0	3	2	0	0	5	0	5	0	0	0	3	0	0	0
1051	25 Jun 21	10:34:00	1	0	3	0	Ct	0	1	0	0	2	3	0	3	0	0	0	0	0	0	2	1	0	0	0	0	3	0	2	0	5	0	4	0	0	0	4	1	0	0
1052	25 Jun 21	10:35:00	1	0	3	0	Ct	0	1	0	0	0	7	0	4	0	0	0	0	0	0	0	3	0	0	0	0	4	0	0	0	2	0	3	0	0	0	7	1	5	0
1053	25 Jun 21	10:36:00	1	0	3	0	Ct	0	1	0	0	0	2	0	4	0	0	0	0	0	0	4	5	0	0	0	0	3	10	2	0	5	0	0	0	0	0	1	0	5	0
1054	25 Jun 21	10:37:00	1	0	3	0	Ct	0	1	0	0	0	2	0	3	0	0	0	0	2	0	6	5	0	0	0	0	4	0	2	0	4	0	0	4	0	0	3	0	2	0
1055	25 Jun 21	10:38:00	1	0	3	0	Ct	0	1	0	7	0	0	0	4	0	0	0	0	1	0	2	3	0	0	0	0	1	0	4	0	3	0	0	5	0	0	2	0	9	0
1056	25 Jun 21	10:39:00	1	0	3	0	Ct	0	1	0	2	0	3	0	2	0	0	0	0	0	0	5	2	0	0	0	0	6	0	3	0	6	0	0	7	0	0	3	0	3	0
1057	25 Jun 21	10:40:00	1	0	3	0	Ct	0	1	0	4	0	2	0	3	0	0	0	0	0	0	1	4	0	0	0	0	3	0	2	0	1	0	0	5	0	0	3	0	3	0
1058	25 Jun 21	10:41:00	1	0	3	0	Ct	0	1	0	2	0	4	0	7	0	0	0	0	0	0	7	7	2	0	0	0	4	0	3	0	0	0	0	4	0	0	2	0	3	0
1059	25 Jun 21	10:42:00	1	0	3	0	Ct	0	1	0	3	0	2	0	6	0	0	0	0	0	0	0	5	4	0	0	0	2	0	3	0	0	0	0	7	0	0	2	0	4	0
1060	25 Jun 21	10:43:00	1	0	3	0	Ct	0	1	0	1	0	2	0	0	0	0	0	0	0	0	0	6	4	0	0	0	3	0	0	0	1	0	0	3	0	0	2	0	0	0
1061	25 Jun 21	10:44:00	1	0	3	0	Ct	0	1	0	2	0	3	0	0	0	0	0	0	0	0	0	3	6	0	0	0	1	0	6	0	0	0	0	3	0	0	2	0	0	0
1062	25 Jun 21	10:45:00	1	0	3	0	Ct	0	1	0	4	0	4	0	1	0	0	0	0	0	0	0	5	8	0	0	0	4	0	6	0	1	0	0	0	0	0	3	0	0	0
1063	25 Jun 21	10:46:00	1	0	3	0	Ct	0	1	0	2	0	2	0	0	0	0	2	0	0	0	0	5	6	0	0	0	3	0	3	0	1	0	0	0	0	0	3	0	0	0
1064	25 Jun 21	10:47:00	1	0	3	0	Ct	0	1	0	2	0	3	0	0	0	0	4	0	0	0	0	0	7	0	0	0	2	0	2	0	1	0	0	0	0	0	2	0	0	0
1065	25 Jun 21	10:48:00	1	0	3	0	Ct	0	1	0	2	0	1	0	0	0	0	18	0	0	0	0	0	3	0	0	0	2	0	0	0	0	0	0	5	0	0	2	0	0	0
1066	25 Jun 21	10:49:00	1	0	3	0	Ct	0	1	0	2	0	1	4	0	0	0	4	0	0	0	0	5	1	0	0	0	4	0	3	0	0	0	0	4	0	0	2	0	0	0
1067	25 Jun 21	10:50:00	1	0	3	0	Ct	0	1	0	4	0	4	5	0	0	0	2	2	0	2	0	3	0	0	0	0	4	0	3	0	0	0	0	4	0	0	3	0	0	0
1068	25 Jun 21	10:51:00	1	0	3	0	Ct	0	1	0	3	0	0	4	0	0	0	1	4	0	6	0	0	0	0	0	0	5	0	3	0	1	0	0	5	0	0	4	0	0	0
1069	25 Jun 21	10:52:00	1	0	3	0	Ct	0	1	0	7	0	0	4	0	0	0	0	4	0	4	0	3	0	0	0	0	5	0	1	2	0	0	0	4	0	0	3	0	0	0
1070	25 Jun 21	10:53:00	1	0	3	0	Ct	0	1	0	6	0	0	1	0	0	0	3	4	0	3	0	5	0	0	0	0	6	0	2	1	0	0	0	0	0	0	3	0	0	0
1071	25 Jun 21	10:54:00	1	0	3	0	Ct	0	1	0	2	0	0	2	0	0	0	1	3	0	5	0	5	0	0	0	0	4	0	1	0	0	0	0	0	0	0	3	0	0	0
1072	25 Jun 21	10:55:00	1	0	3	0	Ct	0	1	0	3	0	0	3	0	0	0	2	5	0	5	0	5	0	0	0	0	5	1	1	0	0	0	0	0	0	0	2	0	0	0
1073	25 Jun 21	10:56:00	1	0	3	0	Ct	0	1	0	2	0	0	2	0	0	0	0	2	0	4	0	0	0	0	0	0	5	0	3	0	1	0	0	0	0	0	2	0	0	0
1074	25 Jun 21	10:57:00	1	0	3	0	Ct	0	1	0	4	0	0	4	0	0	0	2	4	0	8	0	0	0	0	0	0	4	0	2	0	0	0	0	0	0	0	5	0	0	0
1075	25 Jun 21	10:58:00	1	0	3	0	Ct	0	1	0	6	0	0	5	0	0	0	1	4	0	2	0	0	0	0	0	0	1	0	0	0	0	0	2	0	0	0	2	0	0	0
1076	25 Jun 21	10:59:00	1	0	3	0	Ct	0	1	0	2	0	0	4	0	2	0	4	2	0	2	0	2	0	0	0	0	4	0	0	0	0	0	4	0	0	0	2	0	0	0
1077	25 Jun 21	11:00:00	1	0	3	0	Ct	0	1	0	3	0	0	0	0	2	0	1	0	0	4	0	7	0	0	0	0	3	0	0	0	0	0	4	0	2	0	2	0	0	0
1078	25 Jun 21	11:01:00	1	0	3	0	Ct	0	1	0	2	0	0	0	0	4	0	2	0	0	6	0	4	0	0	0	0	0	0	0	0	1	0	5	0	1	0	2	0	0	0
1079	25 Jun 21	11:02:00	1	0	3	0	Ct	0	1	0	3	0	0	0	0	3	0	3	0	0	4	0	5	0	0	0	0	0	0	0	0	2	0	2	0	1	0	3	0	0	0
1080	25 Jun 21	11:03:00	1	0	3	0	Ct	0	1	0	0	0	0	0	0	6	0	3	0	0	4	0	4	0	0	0	0	3	0	0	0	0	0	0	0	0	0	3	0	0	0
1081	25 Jun 21	11:04:00	1	0	3	0	Ct	0	1	0	0	0	0	0	0	2	0	5	0	1	5	0	5	0	0	0	0	4	0	0	0	0	0	5	0	0	0	3	7	0	0
1082	25 Jun 21	11:05:00	1	0	3	0	Ct	0	1	0	0	0	0	0	0	3	0	3	0	1	4	0	3	0	0	0	0	4	0	0	0	0	0	3	0	0	0	1	3	0	0
1083	25 Jun 21	11:06:00	1	0	3	0	Ct	0	1	0	2	0	0	0	0	2	0	0	0	0	4	0	2	0	0	0	0	3	2	0	0	0	0	4	0	0	0	2	3	0	0
1084	25 Jun 21	11:07:00	1	0	3	0	Ct	0	1	0	0	0	0	0	0	0	0	0	0	0	2	0	0	0	0	0	0	3	1	0	0	0	0	0	0	0	0	2	4	0	0
1085	25 Jun 21	11:08:00	1	0	3	0	Ct	0	1	0	0	0	0	0	0	0	0	0	0	0	2	0	0	0	0	0	0	2	0	0	0	2	0	6	0	0	0	2	2	0	0
1086	25 Jun 21	11:09:00	1	0	3	0	Ct	0	1	0	0	0	0	0	0	0	0	0	0	0	2	0	0	0	0	0	0	5	0	0	0	4	0	4	0	0	0	5	2	0	0
1087	25 Jun 21	11:10:00	1	0	3	0	Ct	0	1	0	0	0	0	0	17	0	0	0	0	0	1	0	0	0	0	0	0	3	0	0	0	5	0	5	0	0	0	3	4	0	0
1088	25 Jun 21	11:11:00	1	0	3	0	Ct	0	1	0	0	0	0	0	0	0	0	0	0	0	3	0	0	0	0	0	0	4	0	0	0	6	0	5	0	0	0	2	4	0	0
1089	25 Jun 21	11:12:00	1	0	3	0	Ct	0	1	0	0	0	0	0	0	0	0	0	0	0	3	0	0	0	0	0	0	10	0	0	0	5	0	3	0	0	0	1	6	0	0
1090	25 Jun 21	11:13:00	1	0	3	0	Ct	0	1	0	0	0	0	0	0	0	0	0	0	0	8	0	0	0	0	0	0	2	0	0	0	5	0	0	3	0	0	0	1	0	0
1091	25 Jun 21	11:14:00	1	0	3	0	Ct	0	1	0	0	0	0	0	0	0	0	0	0	0	0	0	0	0	0	0	0	2	0	0	0	5	0	0	5	0	0	0	3	0	0
1092	25 Jun 21	11:15:00	1	0	3	0	Ct	0	1	0	0	0	0	0	0	0	0	1	0	0	10	0	0	0	0	0	0	2	0	0	0	5	0	0	3	0	0	0	3	0	0
1093	25 Jun 21	11:16:00	1	0	3	0	Ct	0	1	0	0	0	0	0	0	0	0	3	0	0	3	0	0	0	0	0	0	3	0	0	0	5	0	0	3	0	0	0	2	0	0
1094	25 Jun 21	11:17:00	1	0	3	0	Ct	0	1	0	0	0	0	0	0	0	0	1	0	0	2	0	0	0	0	0	0	3	0	0	0	5	0	0	4	0	0	0	2	0	0
1095	25 Jun 21	11:18:00	1	0	3	0	Ct	0	1	0	0	0	0	0	0	0	0	2	0	0	3	0	0	0	0	0	0	3	0	0	0	3	0	0	2	0	0	0	0	0	0
1096	25 Jun 21	11:19:00	1	0	3	0	Ct	0	1	0	0	0	0	0	0	0	0	1	0	0	5	0	0	0	0	0	0	0	0	4	0	0	0	0	3	0	0	0	0	0	0
1097	25 Jun 21	11:20:00	1	0	3	0	Ct	0	1	0	0	0	0	0	0	0	0	1	0	0	6	0	0	0	0	0	0	3	0	4	0	0	0	0	3	0	0	0	0	0	0
1098	25 Jun 21	11:21:00	1	0	3	0	Ct	0	1	0	0	0	0	0	0	0	0	3	0	0	3	0	0	0	0	0	0	2	0	0	0	0	0	0	4	0	0	0	0	2	0
1099	25 Jun 21	11:22:00	1	0	3	0	Ct	0	1	0	0	0	0	0	0	0	0	2	0	0	8	0	0	0	0	0	0	1	0	0	0	0	0	0	1	0	0	0	0	3	0
1100	25 Jun 21	11:23:00	1	0	3	0	Ct	0	1	0	0	0	0	0	0	0	0	2	0	0	5	0	0	0	0	0	0	2	0	0	0	0	0	0	0	0	0	0	0	4	0
1101	25 Jun 21	11:24:00	1	0	3	0	Ct	0	1	0	0	0	0	0	0	0	0	0	0	0	3	0	0	0	0	0	0	4	0	0	0	0	0	0	0	0	0	0	0	5	0
1102	25 Jun 21	11:25:00	1	0	3	0	Ct	0	1	0	0	0	0	0	0	0	0	0	0	0	4	0	0	0	0	0	0	2	0	0	0	0	0	0	0	0	0	0	0	3	0
1103	25 Jun 21	11:26:00	1	0	3	0	Ct	0	1	0	0	0	0	0	0	0	0	0	0	0	4	0	0	0	0	0	0	5	0	0	0	0	0	0	0	0	0	0	0	3	0
1104	25 Jun 21	11:27:00	1	0	3	0	Ct	0	1	0	0	0	0	0	0	0	0	0	0	0	3	0	0	0	0	0	0	4	0	0	0	0	0	0	0	0	0	0	0	4	0
1105	25 Jun 21	11:28:00	1	0	3	0	Ct	0	1	0	0	0	0	0	0	0	0	0	0	0	0	0	0	0	0	0	0	2	1	0	0	0	0	0	0	0	0	0	0	2	0
1106	25 Jun 21	11:29:00	1	0	3	0	Ct	0	1	0	0	0	0	0	0	0	0	0	0	0	0	0	0	0	0	0	3	3	2	0	0	0	1	0	0	0	0	0	0	0	0
1107	25 Jun 21	11:30:00	1	0	3	0	Ct	0	1	0	0	0	0	0	0	0	0	0	0	0	0	0	0	0	0	0	3	3	3	0	0	0	4	0	0	0	0	0	0	0	0
1108	25 Jun 21	11:31:00	1	0	3	0	Ct	0	1	0	0	0	0	0	0	0	0	0	0	0	0	0	0	0	0	0	4	3	9	0	0	0	3	0	0	0	0	1	0	0	0
1109	25 Jun 21	11:32:00	1	0	3	0	Ct	0	1	0	0	0	4	0	0	0	0	0	0	0	0	0	0	0	0	0	5	3	2	0	0	0	3	0	0	0	0	3	0	0	0
1110	25 Jun 21	11:33:00	1	0	3	0	Ct	0	1	0	0	0	0	0	0	0	0	0	0	0	0	0	0	0	0	0	3	2	1	0	0	0	4	0	0	0	0	4	0	0	0
1111	25 Jun 21	11:34:00	1	0	3	0	Ct	0	1	0	0	0	0	0	0	0	0	0	5	0	0	0	0	0	0	0	5	4	0	0	0	0	3	0	0	0	0	3	0	0	0
1112	25 Jun 21	11:35:00	1	0	3	0	Ct	0	1	0	0	0	0	0	0	0	0	0	2	0	0	0	0	0	0	0	16	2	0	0	0	0	5	0	0	0	0	4	0	0	0
1113	25 Jun 21	11:36:00	1	0	3	0	Ct	0	1	0	0	0	0	0	0	0	0	0	3	0	0	0	0	0	0	0	9	4	0	0	0	0	1	0	0	0	0	2	0	0	0
1114	25 Jun 21	11:37:00	1	0	3	0	Ct	0	1	0	0	0	0	0	0	0	0	0	3	0	0	0	0	0	0	0	4	2	0	0	0	0	3	0	0	0	0	1	0	0	0
1115	25 Jun 21	11:38:00	1	0	3	0	Ct	0	1	0	0	0	0	0	0	0	0	0	3	0	0	0	0	0	0	0	3	3	0	0	0	0	3	0	0	0	0	0	0	0	0
1116	25 Jun 21	11:39:00	1	0	3	0	Ct	0	1	0	0	0	0	0	0	0	0	0	3	0	0	0	0	0	0	0	3	2	0	0	0	0	3	0	0	0	0	2	0	0	0
1117	25 Jun 21	11:40:00	1	0	3	0	Ct	0	1	0	0	0	0	0	0	0	0	0	3	0	0	0	0	0	0	0	2	2	0	0	0	0	2	0	0	0	0	6	0	0	0
1118	25 Jun 21	11:41:00	1	0	3	0	Ct	0	1	0	0	0	0	0	0	0	0	0	4	0	0	0	0	0	0	0	3	3	0	0	0	0	4	0	0	0	0	3	0	0	0
1119	25 Jun 21	11:42:00	1	0	3	0	Ct	0	1	0	0	0	0	1	0	0	0	0	4	0	0	0	0	0	0	0	2	4	0	0	0	0	1	0	0	0	0	2	0	0	0
1120	25 Jun 21	11:43:00	1	0	3	0	Ct	0	1	0	0	0	0	4	0	0	0	1	3	0	0	0	0	0	0	0	6	3	5	0	0	7	1	5	0	0	0	2	0	0	0
1121	25 Jun 21	11:44:00	1	0	3	0	Ct	0	1	0	0	0	0	3	0	0	0	4	0	0	0	0	0	0	0	0	2	2	0	0	0	3	2	6	0	0	10	3	0	0	0
1122	25 Jun 21	11:45:00	1	0	3	0	Ct	0	1	0	0	0	0	4	0	0	0	2	0	0	0	0	0	0	0	0	2	3	0	2	0	6	4	4	0	0	2	2	0	0	0
1123	25 Jun 21	11:46:00	1	0	3	0	Ct	0	1	0	0	0	0	3	0	0	0	3	0	0	0	0	0	0	0	0	7	3	0	0	0	4	0	7	0	0	0	3	0	4	0
1124	25 Jun 21	11:47:00	1	0	3	0	Ct	0	1	0	0	0	0	2	0	0	0	2	0	0	0	0	0	0	0	0	0	3	0	0	0	5	0	6	0	0	0	0	0	12	0
1125	25 Jun 21	11:48:00	1	0	3	0	Ct	0	1	0	0	0	0	0	0	0	0	1	0	0	0	0	0	4	0	0	3	4	0	0	0	6	0	1	0	0	0	0	0	0	0
1126	25 Jun 21	11:49:00	1	0	3	0	Ct	0	1	0	0	0	0	2	0	0	0	3	0	0	0	0	0	5	0	0	2	0	0	0	0	6	0	4	1	0	0	0	0	6	0
1127	25 Jun 21	11:50:00	1	0	3	0	Ct	0	1	0	0	0	0	4	0	0	0	1	0	0	0	0	0	3	0	0	2	0	1	0	0	5	0	4	5	0	0	2	0	5	0
1128	25 Jun 21	11:51:00	1	0	3	0	Ct	0	1	0	0	0	0	3	1	0	0	1	0	0	0	0	0	2	0	0	0	0	0	0	0	4	0	9	0	0	0	0	0	5	0
1129	25 Jun 21	11:52:00	1	0	3	0	Ct	0	1	0	0	0	0	2	0	0	0	3	0	0	0	0	0	3	0	0	0	0	0	4	0	6	0	4	5	0	0	0	0	2	0
1130	25 Jun 21	11:53:00	1	0	3	0	Ct	0	1	0	0	0	0	0	0	0	0	2	0	0	0	0	0	7	0	0	1	0	0	4	0	0	0	3	2	0	0	0	0	5	0
1131	25 Jun 21	11:54:00	1	0	3	0	Ct	0	1	0	0	0	0	4	0	0	0	1	0	0	0	0	0	2	0	0	0	0	0	3	0	0	0	3	3	0	0	0	0	0	0
1132	25 Jun 21	11:55:00	1	0	3	0	Ct	0	1	0	0	0	0	3	0	0	0	4	0	0	0	0	0	1	0	0	0	0	0	5	0	0	0	5	4	0	0	0	0	0	0
1133	25 Jun 21	11:56:00	1	0	3	0	Ct	0	1	0	0	0	0	3	0	0	0	1	0	0	0	0	0	2	0	0	0	0	0	3	0	0	0	5	4	0	0	0	0	0	0
1134	25 Jun 21	11:57:00	1	0	3	0	Ct	0	1	0	0	0	0	4	1	0	0	1	0	0	0	0	0	0	0	0	0	0	1	6	0	0	0	4	2	0	0	2	0	0	0
1135	25 Jun 21	11:58:00	1	0	3	0	Ct	0	1	0	0	0	0	2	0	0	0	3	0	0	0	0	0	0	0	0	2	0	0	4	0	0	0	2	4	0	0	3	0	0	0
1136	25 Jun 21	11:59:00	1	0	3	0	Ct	0	1	0	0	0	0	0	3	0	0	1	0	0	0	0	0	0	0	0	0	0	0	2	0	0	0	3	4	0	0	5	0	0	0
1137	25 Jun 21	12:00:00	1	0	3	0	Ct	0	1	0	0	0	0	0	7	0	0	1	0	0	0	0	0	0	0	0	0	0	0	2	0	0	0	1	2	0	0	3	0	0	0
1138	25 Jun 21	12:01:00	1	0	3	0	Ct	0	1	0	0	0	0	0	2	0	0	0	0	0	0	0	0	0	0	0	1	0	0	0	0	0	0	3	4	0	0	3	0	0	0
1139	25 Jun 21	12:02:00	1	0	3	0	Ct	0	1	0	0	0	0	0	5	0	0	0	0	0	0	0	0	0	0	0	0	0	0	0	0	0	0	4	4	0	0	3	0	0	0
1140	25 Jun 21	12:03:00	1	0	3	0	Ct	0	1	0	0	0	0	0	4	0	0	0	0	0	0	0	0	0	0	0	0	0	0	0	0	0	0	2	5	0	0	3	0	0	1
1141	25 Jun 21	12:04:00	1	0	3	0	Ct	0	1	0	0	0	0	0	4	0	0	0	0	0	0	0	0	0	0	0	0	0	0	0	0	0	0	3	2	0	0	2	0	0	0
1142	25 Jun 21	12:05:00	1	0	3	0	Ct	0	1	0	0	0	0	0	5	0	0	0	0	0	0	0	0	0	0	0	0	0	1	0	0	0	0	0	2	0	0	3	0	0	0
1143	25 Jun 21	12:06:00	1	0	3	0	Ct	0	1	0	0	0	0	0	3	0	0	0	0	0	0	0	0	0	0	0	1	0	0	0	0	0	0	0	0	0	0	4	0	0	0
1144	25 Jun 21	12:07:00	1	0	3	0	Ct	0	1	0	0	0	0	0	2	0	0	0	0	0	0	0	0	0	0	0	8	0	0	0	0	0	0	0	0	0	0	1	0	0	0
1145	25 Jun 21	12:08:00	1	0	3	0	Ct	0	1	0	0	0	0	0	2	0	0	0	0	0	0	0	0	0	0	0	0	0	0	0	0	0	0	0	0	0	0	3	0	0	0
1146	25 Jun 21	12:09:00	1	0	3	0	Ct	0	1	0	0	0	0	0	3	0	0	0	0	0	0	0	0	0	0	0	0	0	0	0	0	0	0	0	0	0	0	3	0	0	0
1147	25 Jun 21	12:10:00	1	0	3	0	Ct	0	1	0	0	0	0	0	3	0	0	0	0	0	0	0	0	0	0	0	0	0	0	0	0	0	0	0	0	0	0	2	0	0	0
1148	25 Jun 21	12:11:00	1	0	3	0	Ct	0	1	0	0	0	0	0	3	0	0	0	0	0	0	0	0	0	0	0	0	0	0	0	0	0	0	0	0	0	0	2	0	0	0
1149	25 Jun 21	12:12:00	1	0	3	0	Ct	0	1	0	0	0	0	0	5	0	0	0	0	0	0	0	0	0	0	0	0	0	0	0	0	0	0	0	0	0	0	3	0	0	0
1150	25 Jun 21	12:13:00	1	0	3	0	Ct	0	1	0	0	0	0	0	2	0	0	0	0	0	0	0	0	0	0	0	0	0	0	0	0	0	0	2	0	0	0	2	0	0	0
1151	25 Jun 21	12:14:00	1	0	3	0	Ct	0	1	0	0	0	0	0	3	0	0	0	0	0	0	0	0	0	0	0	0	0	0	0	0	0	0	6	0	0	0	2	0	0	0
1152	25 Jun 21	12:15:00	1	0	3	0	Ct	0	1	0	0	0	0	0	3	0	0	0	0	0	0	0	0	0	0	0	0	0	0	0	0	0	0	3	0	0	0	3	0	0	0
1153	25 Jun 21	12:16:00	1	0	3	0	Ct	0	1	0	0	0	0	0	3	0	0	0	0	0	0	0	0	0	0	0	0	0	0	0	0	0	0	2	0	0	0	3	0	0	0
1154	25 Jun 21	12:17:00	1	0	3	0	Ct	0	1	0	0	0	0	0	8	0	0	0	0	0	0	0	0	0	0	0	0	0	0	0	0	0	2	3	0	0	0	2	0	0	0
1155	25 Jun 21	12:18:00	1	0	3	0	Ct	0	1	0	0	0	0	0	3	0	0	0	0	0	0	0	0	0	0	0	0	0	0	0	0	0	5	2	0	0	0	2	0	0	0
1156	25 Jun 21	12:19:00	1	0	3	0	Ct	0	1	0	0	0	0	0	1	0	0	0	0	0	0	0	0	0	0	0	0	0	0	0	0	0	3	4	0	0	0	0	0	0	0
1157	25 Jun 21	12:20:00	1	0	3	0	Ct	0	1	0	0	0	0	0	3	0	0	0	0	0	0	0	0	0	0	0	0	0	0	0	0	0	1	4	0	0	0	3	0	0	0
1158	25 Jun 21	12:21:00	1	0	3	0	Ct	0	1	0	0	0	0	0	3	0	0	0	0	0	0	0	0	0	0	0	0	0	0	0	0	0	0	3	0	1	0	1	0	0	0
1159	25 Jun 21	12:22:00	1	0	3	0	Ct	0	1	0	0	0	0	0	10	0	0	0	0	0	0	0	1	0	0	0	0	0	0	0	0	0	0	4	0	14	0	0	0	0	0
1160	25 Jun 21	12:23:00	1	0	3	0	Ct	0	1	0	0	0	0	0	2	0	0	0	0	0	0	0	0	0	0	0	0	0	0	0	0	0	0	0	0	2	0	0	0	0	0
1161	25 Jun 21	12:24:00	1	0	3	0	Ct	0	1	0	0	0	0	0	0	0	0	0	0	0	0	0	0	0	0	0	0	0	0	0	0	0	0	11	0	0	0	0	0	0	0
1162	25 Jun 21	12:25:00	1	0	3	0	Ct	0	1	0	0	0	0	0	0	0	0	0	0	0	0	0	0	0	0	0	0	0	0	0	7	0	0	1	0	0	0	0	0	0	0
1163	25 Jun 21	12:26:00	1	0	3	0	Ct	0	1	0	0	0	0	0	0	0	0	0	0	0	0	0	0	0	0	0	0	0	0	0	2	0	0	0	0	0	1	0	0	0	0
1164	25 Jun 21	12:27:00	1	0	3	0	Ct	0	1	0	0	0	0	0	0	0	0	0	0	4	0	0	0	0	0	0	0	0	0	0	0	0	0	0	0	0	10	0	0	0	0
1165	25 Jun 21	12:28:00	1	0	3	0	Ct	0	1	0	0	0	0	0	0	0	0	0	0	0	0	0	0	0	0	0	0	0	0	0	0	0	0	0	0	0	0	0	0	0	0
1166	25 Jun 21	12:29:00	1	0	3	0	Ct	0	1	0	0	0	0	0	0	0	0	0	0	0	0	0	0	0	0	0	0	0	0	0	0	0	0	0	0	0	0	0	0	0	0
1167	25 Jun 21	12:30:00	1	0	3	0	Ct	0	1	0	0	0	0	0	0	0	0	0	0	0	0	0	0	0	0	0	0	0	0	2	0	0	0	0	0	0	0	0	0	0	0
1168	25 Jun 21	12:31:00	1	0	3	0	Ct	0	1	0	0	3	2	0	5	0	0	0	4	1	0	0	6	0	0	0	0	0	0	3	0	0	0	2	0	2	1	0	1	4	0
1169	25 Jun 21	12:32:00	1	0	3	0	Ct	0	1	7	4	9	2	0	6	2	5	2	6	5	3	0	10	0	0	0	5	3	6	5	0	4	3	5	6	4	6	0	5	8	2
1170	25 Jun 21	12:33:00	1	0	3	0	Ct	0	1	4	4	6	4	0	5	4	6	2	4	5	6	0	5	0	0	4	5	3	2	3	0	5	5	5	2	4	4	0	6	8	0
1171	25 Jun 21	12:34:00	1	0	3	0	Ct	0	1	5	5	4	4	0	5	3	3	2	5	4	8	0	11	0	0	6	6	6	3	2	0	5	3	6	4	5	8	0	3	6	0
1172	25 Jun 21	12:35:00	1	0	3	0	Ct	0	1	8	1	5	3	0	2	5	10	1	4	11	4	0	7	0	0	3	3	4	3	4	0	6	3	3	4	1	5	0	3	4	0
1173	25 Jun 21	12:36:00	1	0	3	0	Ct	0	1	7	3	3	1	0	3	5	3	2	2	0	5	0	6	0	0	3	3	1	1	4	0	4	4	3	3	0	7	2	2	5	1
1174	25 Jun 21	12:37:00	1	0	3	0	Ct	0	1	7	4	6	6	0	4	1	4	1	4	0	4	0	4	0	0	1	4	5	3	2	0	5	3	4	4	0	2	3	2	5	0
1175	25 Jun 21	12:38:00	1	0	3	0	Ct	0	1	8	5	3	6	0	6	0	3	2	2	0	11	0	5	0	0	1	2	2	4	0	0	5	9	3	4	0	5	4	4	3	0
1176	25 Jun 21	12:39:00	1	0	3	0	Ct	0	1	2	3	2	3	0	4	0	9	0	4	0	7	0	5	0	0	3	2	5	4	5	0	4	1	2	2	0	5	4	3	4	0
1177	25 Jun 21	12:40:00	1	0	3	0	Ct	0	1	4	2	3	0	0	4	0	4	0	3	0	3	0	5	0	0	2	1	4	5	4	0	8	0	6	3	0	6	3	1	2	0
1178	25 Jun 21	12:41:00	1	0	3	0	Ct	0	1	7	7	6	0	0	4	3	3	3	7	0	3	0	1	0	0	2	3	4	5	4	0	2	8	4	11	0	10	4	1	4	0
1179	25 Jun 21	12:42:00	1	0	3	0	Ct	0	1	9	7	12	0	0	5	6	2	0	2	1	6	0	6	0	0	2	4	4	4	3	0	2	0	0	5	0	4	2	2	4	0
1180	25 Jun 21	12:43:00	1	0	3	0	Ct	0	1	5	3	1	0	0	3	5	4	0	0	0	5	0	4	0	0	3	6	3	1	3	0	6	0	4	3	0	3	3	3	2	0
1181	25 Jun 21	12:44:00	1	0	3	0	Ct	0	1	0	4	3	0	0	5	5	1	0	0	0	2	0	3	0	0	2	3	1	2	4	0	4	0	4	5	0	6	2	3	3	0
1182	25 Jun 21	12:45:00	1	0	3	0	Ct	0	1	0	0	4	0	0	2	6	2	0	0	0	2	0	2	0	0	2	2	6	2	2	0	4	0	5	4	0	3	4	3	3	0
1183	25 Jun 21	12:46:00	1	0	3	0	Ct	0	1	0	1	5	0	0	2	2	9	0	0	0	0	0	2	0	0	4	2	7	4	2	0	3	0	5	3	0	3	4	4	4	0
1184	25 Jun 21	12:47:00	1	0	3	0	Ct	0	1	0	0	4	0	0	3	0	2	0	0	0	0	0	0	0	0	2	2	3	1	5	1	7	0	3	4	0	4	21	5	4	0
1185	25 Jun 21	12:48:00	1	0	3	0	Ct	0	1	0	5	3	0	0	4	0	0	0	0	0	0	0	1	0	0	1	2	4	2	2	0	3	0	5	0	0	3	2	4	6	0
1186	25 Jun 21	12:49:00	1	0	3	0	Ct	0	1	0	4	3	0	0	3	0	0	0	0	0	0	0	5	0	0	2	4	2	2	3	1	4	0	4	0	0	4	0	4	4	0
1187	25 Jun 21	12:50:00	1	0	3	0	Ct	0	1	0	1	2	0	2	4	4	2	0	2	0	2	0	5	0	0	3	5	5	0	2	0	5	0	4	0	0	4	0	3	3	0
1188	25 Jun 21	12:51:00	1	0	3	0	Ct	0	1	0	7	5	0	5	0	6	6	2	6	1	5	0	3	0	0	3	2	4	3	4	0	5	0	4	0	0	4	0	2	2	0
1189	25 Jun 21	12:52:00	1	0	3	0	Ct	0	1	0	6	2	0	4	0	4	1	3	3	0	7	0	5	0	0	2	2	4	0	0	0	5	0	2	0	0	4	0	2	0	0
1190	25 Jun 21	12:53:00	1	0	3	0	Ct	0	1	0	5	6	0	4	1	6	5	2	4	0	2	0	1	0	0	0	4	3	0	0	0	2	0	1	0	0	3	0	1	0	0
1191	25 Jun 21	12:54:00	1	0	3	0	Ct	0	1	0	4	2	0	4	4	3	3	1	3	0	3	0	0	0	0	1	3	4	0	0	0	3	0	4	0	0	2	0	2	0	0
1192	25 Jun 21	12:55:00	1	0	3	0	Ct	0	1	0	5	2	0	3	3	3	4	1	1	0	4	0	0	0	0	5	2	3	0	0	0	5	0	0	0	0	3	0	3	0	0
1193	25 Jun 21	12:56:00	1	0	3	0	Ct	0	1	0	5	3	0	2	2	5	0	4	0	1	7	0	0	3	0	1	0	1	0	0	0	1	0	0	0	0	4	0	4	0	0
1194	25 Jun 21	12:57:00	1	0	3	0	Ct	0	1	0	5	2	0	4	3	5	0	4	0	0	3	0	0	10	0	8	4	0	0	0	3	0	0	0	0	0	4	0	3	0	0
1195	25 Jun 21	12:58:00	1	0	3	0	Ct	0	1	0	2	13	0	3	1	1	2	0	0	0	3	0	0	3	0	3	3	3	0	0	1	0	1	0	0	0	2	0	3	0	0
1196	25 Jun 21	12:59:00	1	0	3	0	Ct	0	1	0	4	3	0	3	5	3	0	0	0	0	0	0	0	1	0	2	3	5	0	0	0	0	0	0	0	0	2	0	1	0	0
1197	25 Jun 21	13:00:00	1	0	3	0	Ct	0	1	0	3	2	0	7	1	2	4	0	0	0	5	0	0	5	0	0	0	2	0	0	0	0	0	0	0	0	2	0	6	0	0
1198	25 Jun 21	13:01:00	1	0	3	0	Ct	0	1	0	0	5	0	2	1	3	0	0	0	0	6	0	0	7	0	0	0	4	0	0	0	0	0	0	0	0	2	1	2	0	0
1199	25 Jun 21	13:02:00	1	0	3	0	Ct	0	1	0	2	3	0	3	5	1	0	0	0	1	2	0	0	2	0	2	0	5	0	2	0	0	0	0	0	0	3	0	3	0	0
1200	25 Jun 21	13:03:00	1	0	3	0	Ct	0	1	0	2	4	0	5	3	2	3	0	0	0	0	0	0	3	0	0	0	2	0	0	3	0	0	0	0	0	3	0	2	0	0
1201	25 Jun 21	13:04:00	1	0	3	0	Ct	0	1	0	6	2	0	3	5	3	1	0	0	0	0	0	0	0	0	1	0	3	0	0	0	0	0	0	0	0	6	0	3	0	0
1202	25 Jun 21	13:05:00	1	0	3	0	Ct	0	1	0	2	0	0	2	3	2	4	0	0	0	0	0	0	0	0	2	0	3	0	0	1	0	0	0	0	0	1	0	1	0	0
1203	25 Jun 21	13:06:00	1	0	3	0	Ct	0	1	0	5	0	0	2	4	2	1	0	0	0	0	0	0	0	0	2	0	3	0	0	0	0	0	0	0	0	8	1	0	0	0
1204	25 Jun 21	13:07:00	1	0	3	0	Ct	0	1	0	0	0	0	5	1	0	4	0	0	0	0	0	0	7	0	2	0	6	0	0	0	0	0	0	0	0	3	4	0	0	0
1205	25 Jun 21	13:08:00	1	0	3	0	Ct	0	1	0	0	0	0	3	2	0	2	0	0	4	0	0	0	5	0	0	0	2	0	0	0	0	0	0	0	0	5	3	0	0	0
1206	25 Jun 21	13:09:00	1	0	3	0	Ct	0	1	0	0	0	0	3	3	0	1	0	0	0	0	0	0	2	0	10	0	4	0	0	0	0	0	0	0	0	4	3	0	0	0
1207	25 Jun 21	13:10:00	1	0	3	0	Ct	0	1	0	0	0	0	6	1	0	0	0	0	0	0	0	0	5	0	7	0	3	0	0	0	0	0	0	0	0	7	3	0	0	0
1208	25 Jun 21	13:11:00	1	0	3	0	Ct	0	1	0	0	0	0	2	1	0	0	0	0	0	0	0	0	4	0	3	0	1	0	0	0	0	0	0	0	0	2	4	0	0	0
1209	25 Jun 21	13:12:00	1	0	3	0	Ct	0	1	0	0	0	0	2	2	0	0	0	0	0	0	0	0	3	0	1	0	0	0	0	0	0	0	0	0	0	3	3	0	0	0
1210	25 Jun 21	13:13:00	1	0	3	0	Ct	0	1	0	0	0	0	3	0	0	0	0	0	2	0	0	0	5	0	0	0	0	0	0	0	0	1	0	0	0	3	3	0	0	0
1211	25 Jun 21	13:14:00	1	0	3	0	Ct	0	1	0	0	0	0	0	0	0	0	0	0	0	0	0	0	6	0	0	0	0	0	0	0	0	0	0	0	0	5	2	0	0	0
1212	25 Jun 21	13:15:00	1	0	3	0	Ct	0	1	0	0	0	0	0	0	0	0	0	0	0	0	0	0	2	0	0	0	0	0	0	0	0	0	0	0	0	1	3	0	0	0
1213	25 Jun 21	13:16:00	1	0	3	0	Ct	0	1	0	0	0	0	0	0	0	0	0	0	0	0	0	0	0	0	0	0	0	0	0	0	0	0	0	0	0	4	3	0	0	0
1214	25 Jun 21	13:17:00	1	0	3	0	Ct	0	1	0	0	0	0	0	0	0	0	0	0	0	0	0	0	0	0	0	0	0	0	0	0	0	0	0	0	0	4	2	0	0	0
1215	25 Jun 21	13:18:00	1	0	3	0	Ct	0	1	0	0	0	0	0	0	0	0	0	0	0	0	0	0	0	0	0	0	0	0	0	0	0	0	0	0	0	7	3	0	0	0
1216	25 Jun 21	13:19:00	1	0	3	0	Ct	0	1	0	0	0	0	0	0	0	0	0	0	0	0	0	0	0	0	0	0	0	0	0	0	0	0	0	0	0	2	2	0	0	0
1217	25 Jun 21	13:20:00	1	0	3	0	Ct	0	1	0	0	0	0	0	0	0	0	0	0	0	0	0	0	0	0	0	0	0	0	0	0	0	0	0	0	0	4	2	0	0	0
1218	25 Jun 21	13:21:00	1	0	3	0	Ct	0	1	0	0	0	0	0	0	0	0	0	0	0	0	0	0	0	0	0	0	0	0	0	0	0	0	0	0	0	1	0	0	0	0
1219	25 Jun 21	13:22:00	1	0	3	0	Ct	0	1	0	0	0	0	0	0	0	0	0	0	0	0	0	0	0	0	0	0	0	0	0	0	0	0	0	0	0	0	1	0	0	0
1220	25 Jun 21	13:23:00	1	0	3	0	Ct	0	1	0	0	0	0	0	0	0	0	0	0	0	0	0	0	0	0	0	0	0	0	0	0	0	1	0	0	0	0	1	0	0	0
1221	25 Jun 21	13:24:00	1	0	3	0	Ct	0	1	0	0	0	0	0	0	0	0	0	0	0	0	0	0	0	0	0	0	0	0	0	0	0	0	0	0	0	0	0	0	0	0
1222	25 Jun 21	13:25:00	1	0	3	0	Ct	0	1	0	0	0	0	0	0	0	0	0	0	1	0	0	0	0	0	0	0	0	0	0	0	0	0	0	0	0	0	0	0	0	0
1223	25 Jun 21	13:26:00	1	0	3	0	Ct	0	1	0	0	0	0	0	0	0	0	0	0	0	0	0	0	0	0	0	0	0	0	0	0	0	0	0	0	0	0	0	0	0	0
1224	25 Jun 21	13:27:00	1	0	3	0	Ct	0	1	0	0	0	0	0	0	0	0	0	0	0	0	0	0	0	0	0	0	0	0	0	0	0	0	0	0	0	0	0	0	0	0
1225	25 Jun 21	13:28:00	1	0	3	0	Ct	0	1	0	0	0	0	0	0	0	0	0	0	0	0	0	0	0	0	0	0	0	0	0	0	0	0	0	0	0	0	0	0	0	0
1226	25 Jun 21	13:29:00	1	0	3	0	Ct	0	1	0	0	0	0	0	0	0	0	0	0	0	0	0	0	0	0	0	0	0	0	0	0	0	0	0	0	0	0	0	0	0	0
1227	25 Jun 21	13:30:00	1	0	3	0	Ct	0	1	0	0	0	0	0	0	0	0	0	0	0	0	0	0	0	0	0	0	0	0	0	0	0	0	0	0	0	0	0	0	0	0
1228	25 Jun 21	13:31:00	1	0	3	0	Ct	0	1	0	0	0	0	0	0	0	0	0	0	0	0	0	0	0	0	0	0	0	0	0	0	0	0	0	0	0	0	0	0	0	0
1229	25 Jun 21	13:32:00	1	0	3	0	Ct	0	1	0	0	0	0	0	0	0	0	0	0	0	0	0	0	0	0	0	0	0	0	0	0	0	0	0	0	0	0	0	0	0	0
1230	25 Jun 21	13:33:00	1	0	3	0	Ct	0	1	0	0	0	0	0	0	0	0	0	0	0	0	0	0	0	0	0	0	0	0	0	0	0	0	0	0	0	0	0	0	0	0
1231	25 Jun 21	13:34:00	1	0	3	0	Ct	0	1	0	0	0	0	0	0	0	0	0	0	6	0	0	0	0	0	0	0	0	0	0	0	0	0	0	0	0	0	0	0	0	0
1232	25 Jun 21	13:35:00	1	0	3	0	Ct	0	1	0	0	0	0	0	0	0	0	0	0	0	0	0	0	0	0	0	0	0	0	0	0	0	0	0	0	0	0	0	0	0	0
1233	25 Jun 21	13:36:00	1	0	3	0	Ct	0	1	0	0	0	0	0	0	0	0	0	0	0	0	0	0	0	0	0	0	0	0	0	0	0	0	0	0	0	0	0	0	0	0
1234	25 Jun 21	13:37:00	1	0	3	0	Ct	0	1	0	0	0	0	0	0	0	0	0	0	0	0	0	0	0	0	0	0	0	0	0	0	0	0	0	0	0	0	0	0	0	0
1235	25 Jun 21	13:38:00	1	0	3	0	Ct	0	1	0	0	0	0	0	0	0	0	0	0	0	0	0	0	0	0	0	0	0	0	0	0	0	0	0	0	0	0	0	0	0	0
1236	25 Jun 21	13:39:00	1	0	3	0	Ct	0	1	0	0	0	0	0	0	0	0	0	0	0	0	0	0	0	0	0	0	0	0	0	0	0	0	0	0	0	0	0	0	0	0
1237	25 Jun 21	13:40:00	1	0	3	0	Ct	0	1	0	0	0	0	0	0	0	0	0	0	0	0	0	0	0	0	0	0	0	0	0	0	0	0	0	0	0	0	0	0	0	0
1238	25 Jun 21	13:41:00	1	0	3	0	Ct	0	1	0	0	0	0	0	0	0	0	0	0	0	0	0	0	0	0	0	0	0	0	0	0	0	0	0	0	0	0	1	0	0	0
1239	25 Jun 21	13:42:00	1	0	3	0	Ct	0	1	0	0	0	0	0	0	0	0	0	0	0	0	0	0	0	0	0	0	0	0	0	0	0	0	0	0	0	0	0	0	0	0
1240	25 Jun 21	13:43:00	1	0	3	0	Ct	0	1	0	0	0	0	0	0	0	0	4	0	0	0	0	0	0	0	0	0	0	0	0	0	0	0	0	0	0	0	0	0	0	0
1241	25 Jun 21	13:44:00	1	0	3	0	Ct	0	1	0	0	0	0	0	0	0	0	1	0	0	0	0	0	0	0	0	0	0	0	0	0	0	0	0	0	0	0	0	0	0	0
1242	25 Jun 21	13:45:00	1	0	3	0	Ct	0	1	0	0	0	0	0	0	0	0	3	0	3	0	0	0	0	0	0	0	0	0	0	0	0	0	0	4	0	0	0	0	0	0
1243	25 Jun 21	13:46:00	1	0	3	0	Ct	0	1	0	0	0	0	0	0	0	0	3	0	0	0	0	0	0	0	0	0	0	0	0	0	0	0	0	3	0	0	0	0	0	0
1244	25 Jun 21	13:47:00	1	0	3	0	Ct	0	1	0	0	0	0	0	0	0	0	4	0	2	0	0	1	0	0	0	0	0	1	0	0	0	0	0	4	0	0	0	0	0	0
1245	25 Jun 21	13:48:00	1	0	3	0	Ct	0	1	0	0	0	0	0	0	0	0	3	0	0	0	0	6	0	0	0	0	0	0	0	0	0	0	1	3	0	0	0	0	0	0
1246	25 Jun 21	13:49:00	1	0	3	0	Ct	0	1	0	0	0	0	0	0	0	0	0	0	0	0	0	7	0	0	0	0	0	0	0	0	0	0	0	2	0	0	0	0	0	0
1247	25 Jun 21	13:50:00	1	0	3	0	Ct	0	1	3	0	0	0	0	0	0	0	4	0	0	3	0	5	0	0	0	0	5	0	0	0	0	0	0	4	0	0	0	0	0	0
1248	25 Jun 21	13:51:00	1	0	3	0	Ct	0	1	4	0	0	0	0	0	0	0	3	0	0	6	0	5	0	0	0	0	3	0	0	0	0	1	0	2	0	0	2	0	0	0
1249	25 Jun 21	13:52:00	1	0	3	0	Ct	0	1	7	0	0	0	0	0	0	0	1	0	0	7	0	4	0	0	0	0	4	0	0	0	0	0	0	3	0	0	6	0	0	0
1250	25 Jun 21	13:53:00	1	0	3	0	Ct	0	1	2	0	1	0	0	0	0	0	1	0	0	4	0	6	0	0	0	0	4	0	0	0	0	0	0	6	0	0	5	0	0	0
1251	25 Jun 21	13:54:00	1	0	3	0	Ct	0	1	8	0	7	0	0	0	0	0	1	0	0	4	0	0	0	0	0	0	4	0	0	0	0	0	0	5	0	0	5	2	0	0
1252	25 Jun 21	13:55:00	1	0	3	0	Ct	0	1	4	0	4	0	0	0	2	0	2	0	1	2	0	5	0	0	0	0	3	0	0	0	0	0	0	4	0	0	2	0	0	0
1253	25 Jun 21	13:56:00	1	0	3	0	Ct	0	1	8	0	4	0	0	0	2	0	0	0	0	0	0	5	0	0	0	0	4	0	0	0	0	0	0	4	0	0	3	0	0	0
1254	25 Jun 21	13:57:00	1	0	3	0	Ct	0	1	5	3	2	4	0	3	4	0	0	3	0	5	0	4	4	0	0	4	5	3	0	0	4	3	6	4	7	0	3	3	2	0
1255	25 Jun 21	13:58:00	1	0	3	0	Ct	0	1	7	0	3	6	0	6	4	0	0	6	1	3	0	1	5	0	0	4	4	2	0	0	8	3	6	2	4	0	3	4	5	0
1256	25 Jun 21	13:59:00	1	0	3	0	Ct	0	1	4	6	4	3	0	2	3	0	0	3	2	12	0	4	2	0	0	2	4	4	0	0	5	4	7	4	5	0	1	3	4	0
1257	25 Jun 21	14:00:00	1	0	3	0	Ct	0	1	6	2	5	5	0	5	4	0	0	7	0	5	0	4	5	0	0	7	4	3	0	0	8	4	3	3	4	0	3	4	4	0
1258	25 Jun 21	14:01:00	1	0	3	0	Ct	0	1	11	2	5	3	0	5	4	0	0	6	0	7	0	5	0	0	0	4	5	3	0	0	4	2	6	4	2	0	2	5	4	0
1259	25 Jun 21	14:02:00	1	0	3	0	Ct	0	1	3	6	5	2	0	7	2	0	0	2	0	2	0	4	1	0	0	4	4	1	0	0	7	3	3	3	2	0	1	2	4	0
1260	25 Jun 21	14:03:00	1	0	3	0	Ct	0	1	11	3	5	5	0	5	3	0	0	4	0	2	0	4	2	0	0	7	2	2	0	0	1	2	4	4	3	0	1	2	3	0
1261	25 Jun 21	14:04:00	1	0	3	0	Ct	0	1	8	5	2	6	0	3	4	0	0	5	0	6	0	2	1	0	0	2	3	0	0	0	6	2	4	4	7	0	4	3	0	0
1262	25 Jun 21	14:05:00	1	0	3	0	Ct	0	1	10	5	3	3	0	1	4	0	0	1	0	6	0	4	5	0	0	3	1	3	0	0	6	5	2	0	6	0	2	5	0	0
1263	25 Jun 21	14:06:00	1	0	3	0	Ct	0	1	8	3	1	3	0	1	3	5	0	0	1	2	0	4	0	0	0	4	3	2	1	0	5	2	3	0	4	0	3	3	0	0
1264	25 Jun 21	14:07:00	1	0	3	0	Ct	0	1	8	3	9	0	0	2	3	5	0	6	0	3	3	5	1	0	0	2	1	2	1	0	4	2	2	0	5	0	2	4	0	6
1265	25 Jun 21	14:08:00	1	0	3	0	Ct	0	1	8	3	6	5	0	2	3	5	0	3	0	2	5	6	3	0	0	4	3	3	4	0	5	5	3	0	4	0	4	4	4	0
1266	25 Jun 21	14:09:00	1	0	3	0	Ct	0	1	15	1	6	4	0	2	4	6	0	5	0	9	4	7	5	0	0	2	4	2	5	0	10	2	4	4	3	0	1	3	1	0
1267	25 Jun 21	14:10:00	1	0	3	0	Ct	0	1	6	4	2	2	0	3	2	2	0	0	0	3	6	1	6	0	0	3	4	2	4	0	6	5	4	6	3	0	0	3	4	0
1268	25 Jun 21	14:11:00	1	0	3	0	Ct	0	1	3	4	2	2	0	4	3	4	0	3	0	3	6	1	2	0	0	2	7	0	3	0	5	1	4	3	1	0	0	3	4	0
1269	25 Jun 21	14:12:00	1	0	3	0	Ct	0	1	8	2	5	4	0	3	3	0	0	2	0	3	3	6	3	0	0	2	2	2	1	0	4	5	5	4	4	0	0	2	5	0
1270	25 Jun 21	14:13:00	1	0	3	0	Ct	0	1	4	2	2	1	0	5	0	3	0	4	0	0	4	8	0	0	0	0	1	0	6	0	4	2	3	3	1	0	0	7	3	0
1271	25 Jun 21	14:14:00	1	0	3	0	Ct	0	1	1	4	2	0	0	2	0	0	0	3	2	4	4	6	4	0	0	0	4	0	3	0	4	0	5	3	3	0	0	1	1	0
1272	25 Jun 21	14:15:00	1	0	3	0	Ct	0	1	0	3	2	0	0	0	0	2	0	0	2	6	4	4	1	0	0	0	3	0	3	0	6	0	0	3	4	0	0	0	2	0
1273	25 Jun 21	14:16:00	1	0	3	0	Ct	0	1	0	1	1	0	0	1	0	2	0	0	24	3	3	4	4	0	0	0	3	0	3	0	5	0	0	3	5	0	0	0	3	0
1274	25 Jun 21	14:17:00	1	0	3	0	Ct	0	1	0	0	5	0	0	0	0	8	0	0	0	1	4	0	1	0	0	0	1	0	3	0	4	0	0	2	5	0	0	0	0	0
1275	25 Jun 21	14:18:00	1	0	3	0	Ct	0	1	0	0	6	0	0	0	0	1	0	0	0	0	4	0	0	0	0	0	0	0	0	0	3	0	0	0	2	0	0	0	3	0
1276	25 Jun 21	14:19:00	1	0	3	0	Ct	0	1	0	0	0	0	0	0	0	0	0	0	0	0	8	1	0	0	0	0	0	0	3	0	5	0	0	0	4	0	0	0	4	0
1277	25 Jun 21	14:20:00	1	0	3	0	Ct	0	1	0	0	0	0	0	0	0	0	0	0	0	0	3	5	0	0	0	0	0	0	0	0	5	0	0	0	3	0	0	0	3	0
1278	25 Jun 21	14:21:00	1	0	3	0	Ct	0	1	0	0	0	0	0	0	0	0	0	0	0	0	4	3	0	0	0	0	0	0	0	0	4	0	0	0	3	0	0	0	3	0
1279	25 Jun 21	14:22:00	1	0	3	0	Ct	0	1	0	0	0	0	0	0	0	0	0	0	0	0	3	8	0	0	0	0	0	0	0	0	5	0	0	0	0	0	0	0	4	0
1280	25 Jun 21	14:23:00	1	0	3	0	Ct	0	1	0	0	0	0	0	0	0	0	0	0	1	0	3	18	0	0	0	0	0	0	0	0	0	0	0	0	0	0	0	0	4	0
1281	25 Jun 21	14:24:00	1	0	3	0	Ct	0	1	0	0	0	0	0	0	0	0	0	0	0	0	3	0	0	0	0	0	0	0	0	0	0	0	0	0	0	0	0	0	2	0
1282	25 Jun 21	14:25:00	1	0	3	0	Ct	0	1	0	0	0	0	0	0	0	0	0	0	2	0	2	0	0	0	0	0	0	0	0	0	0	0	0	0	0	0	0	0	4	0
1283	25 Jun 21	14:26:00	1	0	3	0	Ct	0	1	0	0	0	0	0	0	0	0	0	0	0	0	4	0	0	0	0	0	0	0	0	0	0	0	0	0	0	0	0	0	2	0
1284	25 Jun 21	14:27:00	1	0	3	0	Ct	0	1	0	0	0	0	0	0	0	0	0	0	0	0	2	0	0	0	0	0	0	0	0	0	0	0	0	0	0	0	0	0	2	0
1285	25 Jun 21	14:28:00	1	0	3	0	Ct	0	1	0	0	0	0	0	0	0	0	0	0	0	0	2	0	0	0	0	0	0	0	0	0	0	0	0	0	0	0	0	0	0	0
1286	25 Jun 21	14:29:00	1	0	3	0	Ct	0	1	0	0	0	0	0	0	0	0	0	0	0	0	4	5	0	0	0	0	0	0	0	0	0	0	0	0	0	0	0	0	0	0
1287	25 Jun 21	14:30:00	1	0	3	0	Ct	0	1	0	0	0	0	0	0	0	0	0	0	0	0	3	6	0	0	0	0	0	0	0	0	0	0	0	0	0	0	0	0	0	0
1288	25 Jun 21	14:31:00	1	0	3	0	Ct	0	1	0	0	0	0	0	0	0	0	0	2	0	0	2	5	0	0	0	0	0	0	0	0	0	0	0	0	0	0	0	0	3	0
1289	25 Jun 21	14:32:00	1	0	3	0	Ct	0	1	0	0	0	0	0	0	0	0	0	0	0	0	4	4	0	0	0	0	0	0	0	0	0	0	1	0	0	0	0	0	5	0
1290	25 Jun 21	14:33:00	1	0	3	0	Ct	0	1	0	0	0	0	0	0	0	0	0	0	0	0	4	5	0	0	0	0	0	0	0	0	0	0	0	0	0	0	0	0	4	0
1291	25 Jun 21	14:34:00	1	0	3	0	Ct	0	1	0	0	0	0	0	0	0	0	0	0	0	0	5	5	0	0	0	0	0	0	0	0	0	0	0	0	0	0	0	0	3	0
1292	25 Jun 21	14:35:00	1	0	3	0	Ct	0	1	0	0	0	0	0	0	0	0	0	0	0	0	3	5	0	0	0	0	0	0	0	0	0	0	0	0	0	0	0	0	4	0
1293	25 Jun 21	14:36:00	1	0	3	0	Ct	0	1	0	0	0	0	0	0	0	0	0	0	0	0	2	7	0	0	0	0	0	0	0	0	0	0	0	0	0	0	0	0	1	0
1294	25 Jun 21	14:37:00	1	0	3	0	Ct	0	1	0	0	0	0	0	0	0	0	0	0	1	0	2	7	0	0	0	0	0	0	0	0	0	0	0	0	0	0	0	0	2	0
1295	25 Jun 21	14:38:00	1	0	3	0	Ct	0	1	0	0	0	0	0	0	0	0	0	0	0	0	4	3	0	0	0	0	1	0	0	0	0	0	0	0	0	0	0	0	2	0
1296	25 Jun 21	14:39:00	1	0	3	0	Ct	0	1	0	0	0	0	0	0	0	0	0	0	0	0	2	3	0	0	0	0	6	0	0	0	0	0	0	0	0	0	0	0	4	0
1297	25 Jun 21	14:40:00	1	0	3	0	Ct	0	1	0	0	0	0	0	0	0	0	0	0	0	0	0	2	0	0	0	0	5	0	0	0	0	0	0	0	0	0	0	0	3	0
1298	25 Jun 21	14:41:00	1	0	3	0	Ct	0	1	0	0	0	0	0	0	0	0	0	0	0	0	0	4	0	0	0	0	3	0	0	0	0	0	0	0	0	0	0	0	2	0
1299	25 Jun 21	14:42:00	1	0	3	0	Ct	0	1	0	0	0	2	0	0	0	0	0	0	0	0	0	5	0	0	0	0	5	2	0	0	0	0	0	0	0	0	0	0	3	0
1300	25 Jun 21	14:43:00	1	0	3	0	Ct	0	1	0	0	0	5	0	0	0	0	0	0	0	0	0	5	0	0	0	0	5	3	0	0	0	0	0	0	0	0	0	0	3	0
1301	25 Jun 21	14:44:00	1	0	3	0	Ct	0	1	0	0	1	5	0	0	0	0	5	0	0	0	0	8	0	0	0	0	4	3	0	0	0	0	0	0	0	0	0	0	1	0
1302	25 Jun 21	14:45:00	1	0	3	0	Ct	0	1	0	0	0	3	0	0	0	0	0	0	0	0	0	3	0	0	0	0	4	4	0	0	0	0	0	0	0	0	0	0	2	0
1303	25 Jun 21	14:46:00	1	0	3	0	Ct	0	1	0	0	0	3	0	0	0	0	0	0	0	0	0	6	0	0	0	0	2	1	0	0	0	0	0	0	0	0	0	0	0	0
1304	25 Jun 21	14:47:00	1	0	3	0	Ct	0	1	0	0	0	5	0	0	0	0	2	0	0	0	0	5	0	0	0	0	0	1	0	0	1	0	0	0	0	0	1	0	0	0
1305	25 Jun 21	14:48:00	1	0	3	0	Ct	0	1	0	0	0	2	0	0	0	0	4	0	0	0	0	4	0	0	0	0	1	0	0	0	0	0	0	0	0	0	7	0	4	0
1306	25 Jun 21	14:49:00	1	0	3	0	Ct	0	1	0	0	1	2	0	0	0	0	4	0	1	0	0	0	0	0	0	0	4	0	0	0	1	0	0	0	0	0	2	0	5	0
1307	25 Jun 21	14:50:00	1	0	3	0	Ct	0	1	0	0	0	0	0	0	0	0	1	0	1	0	0	4	0	0	0	0	4	0	0	0	0	0	0	0	0	0	3	0	4	0
1308	25 Jun 21	14:51:00	1	0	3	0	Ct	0	1	0	0	0	0	0	0	0	0	7	0	0	0	0	0	0	0	0	0	3	0	0	0	0	0	0	0	0	0	4	0	3	0
1309	25 Jun 21	14:52:00	1	0	3	0	Ct	0	1	0	0	0	0	0	0	0	0	0	0	0	0	0	1	0	0	0	0	1	0	0	0	0	0	0	0	0	0	2	0	3	0
1310	25 Jun 21	14:53:00	1	0	3	0	Ct	0	1	0	0	0	0	0	0	0	0	0	0	0	0	0	6	0	0	0	0	6	0	0	0	0	0	0	0	0	0	6	0	3	0
1311	25 Jun 21	14:54:00	1	0	3	0	Ct	0	1	0	0	0	0	0	0	0	0	0	0	0	0	0	3	0	0	0	0	0	0	0	0	0	0	0	0	0	0	3	0	3	0
1312	25 Jun 21	14:55:00	1	0	3	0	Ct	0	1	0	0	0	0	0	0	0	0	0	0	0	0	0	0	0	0	0	0	0	0	0	0	0	0	0	0	0	0	3	0	4	0
1313	25 Jun 21	14:56:00	1	0	3	0	Ct	0	1	0	0	0	0	0	0	0	0	0	0	0	0	0	0	0	0	0	0	0	0	0	0	0	0	0	0	4	0	2	0	2	0
1314	25 Jun 21	14:57:00	1	0	3	0	Ct	0	1	0	0	0	0	0	6	0	0	0	0	0	0	0	0	0	0	0	0	0	0	0	0	0	0	0	0	14	0	1	0	0	0
1315	25 Jun 21	14:58:00	1	0	3	0	Ct	0	1	0	0	0	0	0	8	0	0	0	0	0	0	0	0	0	0	0	0	0	0	0	0	0	0	0	0	3	0	0	0	0	0
1316	25 Jun 21	14:59:00	1	0	3	0	Ct	0	1	0	0	0	0	0	0	0	0	0	0	0	0	0	0	0	0	0	0	0	0	0	0	0	0	0	0	0	0	0	0	0	0
1317	25 Jun 21	15:00:00	1	0	3	0	Ct	0	1	0	0	0	0	0	0	0	0	0	0	0	0	0	0	0	0	0	0	0	0	0	0	0	0	0	0	0	0	0	0	0	0
1318	25 Jun 21	15:01:00	1	0	3	0	Ct	0	1	0	0	1	0	0	1	0	0	0	0	0	0	0	0	0	0	0	0	0	0	0	0	0	0	0	0	0	0	0	0	0	0
1319	25 Jun 21	15:02:00	1	0	3	0	Ct	0	1	0	0	14	0	0	0	0	0	0	0	0	0	0	0	0	0	0	0	0	0	0	0	0	0	0	0	0	0	0	0	0	0
1320	25 Jun 21	15:03:00	1	0	3	0	Ct	0	1	0	0	0	0	0	2	0	0	0	0	0	0	0	0	0	0	0	0	0	0	0	0	0	0	0	0	0	0	0	0	0	0
1321	25 Jun 21	15:04:00	1	0	3	0	Ct	0	1	0	0	2	0	0	5	0	0	0	0	0	0	0	0	0	0	0	0	0	0	0	0	0	0	0	0	0	0	0	0	0	0
1322	25 Jun 21	15:05:00	1	0	3	0	Ct	0	1	0	0	0	0	0	2	0	0	0	0	0	0	0	0	0	0	0	0	0	0	0	0	0	0	0	0	0	0	0	0	0	0
1323	25 Jun 21	15:06:00	1	0	3	0	Ct	0	1	0	0	2	0	0	4	0	0	0	0	0	0	0	0	0	0	0	0	0	0	0	0	0	0	0	0	0	0	0	0	0	0
1324	25 Jun 21	15:07:00	1	0	3	0	Ct	0	1	0	0	1	0	0	4	0	0	0	0	0	0	0	0	0	0	0	0	0	0	0	0	0	0	0	0	0	0	0	0	0	0
1325	25 Jun 21	15:08:00	1	0	3	0	Ct	0	1	0	0	1	0	0	4	0	0	0	0	0	0	0	0	0	0	0	0	0	0	0	0	0	0	0	0	0	0	0	0	0	0
1326	25 Jun 21	15:09:00	1	0	3	0	Ct	0	1	0	0	0	0	0	2	0	0	0	0	0	0	0	0	0	0	0	0	0	0	0	0	0	0	0	0	0	0	0	0	0	0
1327	25 Jun 21	15:10:00	1	0	3	0	Ct	0	1	0	0	0	0	0	2	0	0	0	0	0	0	0	0	0	0	0	0	0	0	0	0	0	0	0	0	0	0	0	0	0	0
1328	25 Jun 21	15:11:00	1	0	3	0	Ct	0	1	1	0	0	0	0	3	0	0	0	0	0	0	0	0	0	0	0	0	0	0	0	0	0	0	0	0	0	0	0	0	0	0
1329	25 Jun 21	15:12:00	1	0	3	0	Ct	0	1	0	0	0	0	0	0	0	0	0	0	0	0	0	0	0	0	0	0	0	0	0	0	0	0	0	0	0	0	0	0	0	0
1330	25 Jun 21	15:13:00	1	0	3	0	Ct	0	1	0	0	0	0	0	3	0	0	0	0	0	0	0	0	0	0	0	0	0	0	0	0	0	0	0	0	1	0	0	0	0	0
1331	25 Jun 21	15:14:00	1	0	3	0	Ct	0	1	0	0	0	0	0	5	0	0	0	0	0	0	0	0	0	0	0	0	0	0	0	0	0	0	0	0	0	0	0	0	0	0
1332	25 Jun 21	15:15:00	1	0	3	0	Ct	0	1	0	0	1	0	0	7	0	0	0	0	0	0	0	0	0	0	0	0	0	0	0	0	0	0	0	0	0	0	0	0	0	0
1333	25 Jun 21	15:16:00	1	0	3	0	Ct	0	1	0	0	0	0	0	8	0	0	0	0	0	0	0	0	0	0	0	0	0	0	0	0	0	0	0	0	0	0	0	0	0	0
1334	25 Jun 21	15:17:00	1	0	3	0	Ct	0	1	0	0	0	0	0	3	0	0	0	0	0	0	0	0	0	0	0	0	0	0	0	0	0	0	0	0	0	0	0	3	0	0
1335	25 Jun 21	15:18:00	1	0	3	0	Ct	0	1	0	0	0	0	0	3	0	0	0	0	0	0	0	0	0	0	0	0	0	0	0	0	0	0	0	0	0	0	0	5	0	0
1336	25 Jun 21	15:19:00	1	0	3	0	Ct	0	1	0	0	1	0	0	5	0	0	0	0	0	0	0	0	0	0	0	0	0	0	0	0	0	0	0	0	0	0	0	2	0	0
1337	25 Jun 21	15:20:00	1	0	3	0	Ct	0	1	0	0	0	0	0	2	0	0	0	0	0	0	0	0	0	0	0	0	0	0	0	0	0	0	0	0	0	0	0	3	0	0
1338	25 Jun 21	15:21:00	1	0	3	0	Ct	0	1	0	0	1	0	0	2	0	0	0	0	0	0	0	0	0	0	0	0	0	0	0	0	1	0	1	2	0	0	0	3	0	0
1339	25 Jun 21	15:22:00	1	0	3	0	Ct	0	1	0	0	0	0	0	1	0	0	0	0	0	0	0	0	0	0	0	0	0	0	0	0	0	0	3	5	0	0	0	5	0	0
1340	25 Jun 21	15:23:00	1	0	3	0	Ct	0	1	0	0	0	0	0	2	0	0	0	0	0	0	0	0	0	0	0	0	0	0	0	0	0	0	5	3	0	0	0	3	0	0
1341	25 Jun 21	15:24:00	1	0	3	0	Ct	0	1	0	0	0	0	0	3	0	0	0	0	0	0	0	0	0	0	0	0	0	0	0	0	0	0	3	5	0	0	0	4	0	0
1342	25 Jun 21	15:25:00	1	0	3	0	Ct	0	1	0	0	0	0	0	4	0	0	0	0	0	0	0	0	0	0	0	0	0	0	0	0	0	0	4	2	0	0	0	3	0	0
1343	25 Jun 21	15:26:00	1	0	3	0	Ct	0	1	0	0	0	0	0	2	0	0	0	0	0	0	0	0	0	0	0	0	0	0	0	0	0	0	6	2	1	0	0	4	0	0
1344	25 Jun 21	15:27:00	1	0	3	0	Ct	0	1	0	0	0	0	0	2	0	0	0	0	0	0	0	0	0	0	0	0	0	0	0	0	0	0	2	2	1	0	0	4	0	0
1345	25 Jun 21	15:28:00	1	0	3	0	Ct	0	1	0	0	0	0	0	4	0	0	0	0	0	0	0	0	0	0	0	0	0	0	0	0	0	0	2	2	0	0	0	3	0	0
1346	25 Jun 21	15:29:00	1	0	3	0	Ct	0	1	0	0	0	0	0	3	0	0	0	0	0	0	0	0	0	0	0	0	0	0	0	0	0	0	2	5	1	0	0	0	0	0
1347	25 Jun 21	15:30:00	1	0	3	0	Ct	0	1	0	0	0	4	0	1	0	0	3	0	0	0	0	0	0	0	0	0	0	0	0	0	0	0	2	0	1	0	0	0	0	0
1348	25 Jun 21	15:31:00	1	0	3	0	Ct	0	1	0	0	0	2	0	2	0	0	6	0	3	0	0	0	0	0	0	0	0	0	0	0	0	0	3	0	0	0	0	0	0	0
1349	25 Jun 21	15:32:00	1	0	3	0	Ct	0	1	2	0	1	4	0	2	0	0	2	0	1	0	0	0	0	0	0	0	0	0	0	0	0	0	6	0	0	0	0	0	0	0
1350	25 Jun 21	15:33:00	1	0	3	0	Ct	0	1	2	0	0	2	0	4	0	0	6	0	1	0	0	0	0	0	0	0	0	0	0	0	0	0	2	0	0	0	0	0	0	0
1351	25 Jun 21	15:34:00	1	0	3	0	Ct	0	1	0	0	0	2	0	8	0	0	2	0	5	0	0	0	0	0	0	0	0	0	0	0	0	0	6	0	0	0	0	0	0	0
1352	25 Jun 21	15:35:00	1	0	3	0	Ct	0	1	1	0	0	2	0	2	0	0	3	0	1	0	0	0	0	0	0	0	0	0	0	0	0	0	2	0	2	0	0	0	0	0
1353	25 Jun 21	15:36:00	1	0	3	0	Ct	0	1	0	0	0	2	0	7	0	0	3	0	1	0	0	0	0	0	0	0	0	0	0	0	0	0	0	0	0	0	0	0	0	0
1354	25 Jun 21	15:37:00	1	0	3	0	Ct	0	1	0	0	0	0	0	4	0	0	1	0	0	0	0	0	0	0	0	0	0	0	0	0	1	0	6	0	0	0	0	0	0	0
1355	25 Jun 21	15:38:00	1	0	3	0	Ct	0	1	0	3	0	0	0	1	0	0	0	0	11	0	0	0	0	0	0	0	0	0	0	0	0	0	4	0	0	0	0	0	0	0
1356	25 Jun 21	15:39:00	1	0	3	0	Ct	0	1	0	0	0	0	0	6	0	0	2	0	2	0	0	0	0	0	0	0	0	0	0	0	0	0	5	0	0	0	0	0	0	0
1357	25 Jun 21	15:40:00	1	0	3	0	Ct	0	1	0	0	0	0	0	2	0	0	4	0	0	0	0	0	0	0	0	0	2	0	0	0	0	0	4	0	0	0	0	0	0	0
1358	25 Jun 21	15:41:00	1	0	3	0	Ct	0	1	0	0	0	0	0	3	0	0	0	0	0	0	0	0	0	0	0	0	7	0	0	0	0	0	3	0	0	0	0	0	0	0
1359	25 Jun 21	15:42:00	1	0	3	0	Ct	0	1	0	0	0	0	0	3	0	0	2	0	0	0	0	0	0	0	0	0	5	0	0	0	1	0	3	0	0	0	0	0	0	0
1360	25 Jun 21	15:43:00	1	0	3	0	Ct	0	1	0	0	0	0	0	3	0	0	3	0	0	0	0	0	0	0	0	0	2	0	0	0	0	0	5	0	2	0	2	0	0	0
1361	25 Jun 21	15:44:00	1	0	3	0	Ct	0	1	0	0	0	0	0	3	0	0	2	0	1	0	0	1	0	0	0	0	2	0	0	0	0	0	4	0	0	0	4	0	0	0
1362	25 Jun 21	15:45:00	1	0	3	0	Ct	0	1	0	0	0	0	0	2	0	0	4	0	0	0	0	4	0	0	0	0	7	0	0	0	0	0	4	0	1	0	4	0	0	0
1363	25 Jun 21	15:46:00	1	0	3	0	Ct	0	1	0	0	0	0	0	4	0	0	0	0	1	0	0	4	0	0	0	0	6	0	0	0	0	0	4	0	0	0	4	0	0	0
1364	25 Jun 21	15:47:00	1	0	3	0	Ct	0	1	0	2	2	0	0	0	1	0	0	0	0	0	0	6	0	0	0	0	5	0	0	0	0	0	4	0	0	0	2	0	0	0
1365	25 Jun 21	15:48:00	1	0	3	0	Ct	0	1	6	6	11	0	0	2	3	0	0	0	0	0	0	5	0	0	0	0	2	0	0	0	0	0	6	0	0	0	3	0	8	0
1366	25 Jun 21	15:49:00	1	0	3	0	Ct	0	1	10	4	4	0	0	6	2	0	0	0	0	0	0	8	0	0	0	0	7	0	0	0	0	0	5	0	0	0	4	0	3	0
1367	25 Jun 21	15:50:00	1	0	3	0	Ct	0	1	6	6	5	1	0	1	1	0	0	0	1	0	0	1	0	0	0	0	8	0	0	0	0	0	4	0	0	0	2	0	4	0
1368	25 Jun 21	15:51:00	1	0	3	0	Ct	0	1	8	3	4	0	0	1	4	0	0	0	1	0	0	5	0	0	0	0	3	0	0	0	0	0	2	0	0	0	2	0	5	0
1369	25 Jun 21	15:52:00	1	0	3	0	Ct	0	1	10	3	3	0	0	4	4	0	0	0	0	0	0	6	3	0	0	0	4	0	0	0	0	0	4	0	0	0	4	0	8	0
1370	25 Jun 21	15:53:00	1	0	3	0	Ct	0	1	3	2	7	0	0	2	5	0	0	0	0	0	0	1	5	0	0	4	3	0	2	0	0	0	4	0	0	0	3	0	5	0
1371	25 Jun 21	15:54:00	1	0	3	0	Ct	0	1	4	5	3	0	0	1	0	0	0	0	0	0	0	3	5	0	0	4	0	0	5	0	0	0	3	0	0	0	3	0	3	0
1372	25 Jun 21	15:55:00	1	0	3	0	Ct	0	1	10	2	10	0	0	4	0	0	0	1	0	0	0	6	6	0	0	4	0	0	3	0	0	0	3	0	0	0	5	0	4	0
1373	25 Jun 21	15:56:00	1	0	3	0	Ct	0	1	7	1	5	0	0	4	2	0	0	3	0	0	0	4	1	0	0	3	2	0	6	0	0	0	3	0	0	0	1	0	3	0
1374	25 Jun 21	15:57:00	1	0	3	0	Ct	0	1	4	3	4	0	0	2	0	0	0	6	0	0	0	2	2	0	0	5	2	0	0	0	0	0	3	0	0	0	0	0	3	0
1375	25 Jun 21	15:58:00	1	0	3	0	Ct	0	1	6	5	3	0	0	2	0	0	0	7	1	0	0	4	1	0	0	2	3	0	4	0	2	0	4	0	0	0	0	0	3	0
1376	25 Jun 21	15:59:00	1	0	3	0	Ct	0	1	7	3	2	0	0	2	5	0	0	2	1	0	0	6	3	0	0	4	3	0	2	0	0	0	4	0	0	0	0	0	3	0
1377	25 Jun 21	16:00:00	1	0	3	0	Ct	0	1	12	3	5	0	0	2	4	0	0	4	0	0	0	3	5	0	0	4	4	0	10	0	0	0	4	0	0	0	0	0	2	0
1378	25 Jun 21	16:01:00	1	0	3	0	Ct	0	1	9	3	5	0	0	4	4	0	0	2	2	0	0	3	6	0	0	5	2	0	25	0	0	0	3	0	0	0	1	0	2	0
1379	25 Jun 21	16:02:00	1	0	3	0	Ct	0	1	0	3	1	0	0	2	4	0	0	4	0	0	0	5	3	0	0	3	2	0	1	0	0	0	1	0	0	0	0	0	3	0
1380	25 Jun 21	16:03:00	1	0	3	0	Ct	0	1	0	2	3	0	0	2	2	0	0	6	0	0	0	3	1	0	0	8	0	0	0	0	0	2	1	0	1	0	0	0	3	0
1381	25 Jun 21	16:04:00	1	0	3	0	Ct	0	1	0	3	2	0	0	2	2	0	0	4	0	0	0	0	0	0	0	1	0	0	1	0	0	4	3	0	1	0	0	0	4	0
1382	25 Jun 21	16:05:00	1	0	3	0	Ct	0	1	0	0	3	1	0	5	5	0	0	5	0	0	0	0	0	0	0	0	0	0	0	0	0	2	4	0	22	0	0	0	0	0
1383	25 Jun 21	16:06:00	1	0	3	0	Ct	0	1	1	0	3	11	2	1	2	0	0	3	0	0	0	0	0	0	0	0	0	0	0	0	0	2	4	0	3	0	0	0	5	0
1384	25 Jun 21	16:07:00	1	0	3	0	Ct	0	1	0	2	0	0	0	3	0	0	2	4	0	0	0	0	0	0	0	0	0	0	0	0	0	3	3	0	0	0	0	0	4	0
1385	25 Jun 21	16:08:00	1	0	3	0	Ct	0	1	0	3	0	0	4	0	0	0	2	4	0	0	0	0	0	0	0	0	0	0	0	0	0	3	3	0	0	0	0	0	1	1
1386	25 Jun 21	16:09:00	1	0	3	0	Ct	0	1	0	4	0	0	3	0	0	0	0	5	0	0	0	0	0	0	0	0	0	0	0	0	0	0	2	0	0	0	0	0	6	19
1387	25 Jun 21	16:10:00	1	0	3	0	Ct	0	1	1	5	0	0	2	0	0	0	0	3	0	0	0	0	0	0	0	0	0	0	0	0	0	1	5	0	0	0	0	0	8	6
1388	25 Jun 21	16:11:00	1	0	3	0	Ct	0	1	0	3	0	0	3	0	0	0	0	4	0	0	0	0	0	0	0	0	0	0	0	0	0	0	0	0	0	0	0	0	21	0
1389	25 Jun 21	16:12:00	1	0	3	0	Ct	0	1	0	2	0	0	4	0	0	0	0	1	0	0	0	0	0	0	0	0	0	0	0	0	0	0	0	0	0	0	0	0	0	0
1390	25 Jun 21	16:13:00	1	0	3	0	Ct	0	1	0	2	0	0	3	0	0	0	0	0	0	0	0	0	0	0	0	0	0	0	0	0	0	0	0	0	0	0	0	0	8	0
1391	25 Jun 21	16:14:00	1	0	3	0	Ct	0	1	1	2	0	0	5	0	0	0	0	2	0	0	0	0	0	0	0	0	0	0	0	0	0	0	0	0	0	0	0	0	5	0
1392	25 Jun 21	16:15:00	1	0	3	0	Ct	0	1	1	3	0	0	5	0	0	0	0	3	1	0	0	0	0	0	0	0	0	0	0	0	1	0	0	0	0	0	0	0	3	0
1393	25 Jun 21	16:16:00	1	0	3	0	Ct	0	1	1	4	0	0	5	0	0	0	0	0	0	0	0	0	0	0	0	0	0	0	0	0	3	0	0	0	1	0	0	0	2	1
1394	25 Jun 21	16:17:00	1	0	3	0	Ct	0	1	0	4	0	0	3	0	0	0	0	0	0	0	0	0	0	0	0	0	0	0	0	0	6	0	0	0	0	0	0	0	3	0
1395	25 Jun 21	16:18:00	1	0	3	0	Ct	0	1	0	3	0	0	3	0	0	0	0	0	0	0	0	0	0	0	0	0	0	0	0	0	5	0	0	0	0	0	0	0	5	0
1396	25 Jun 21	16:19:00	1	0	3	0	Ct	0	1	1	8	0	0	4	0	0	0	0	0	0	0	0	0	0	0	0	0	0	0	0	0	6	0	0	0	0	0	0	0	4	9
1397	25 Jun 21	16:20:00	1	0	3	0	Ct	0	1	0	14	0	0	1	0	0	0	0	0	0	0	0	0	0	0	0	0	0	0	0	0	3	0	0	0	0	0	0	0	2	3
1398	25 Jun 21	16:21:00	1	0	3	0	Ct	0	1	0	12	0	0	3	0	0	0	0	0	1	0	0	0	0	0	0	0	0	0	0	0	5	0	0	0	0	0	0	0	2	0
1399	25 Jun 21	16:22:00	1	0	3	0	Ct	0	1	0	0	0	0	5	0	0	0	0	0	0	0	0	0	0	0	0	0	0	0	0	0	4	0	0	0	1	0	0	0	4	0
1400	25 Jun 21	16:23:00	1	0	3	0	Ct	0	1	1	2	0	0	3	0	0	0	0	0	0	0	0	0	0	0	0	0	0	0	0	0	5	0	0	4	0	0	0	0	2	0
1401	25 Jun 21	16:24:00	1	0	3	0	Ct	0	1	0	0	0	0	3	0	0	0	0	0	0	0	0	0	0	0	0	0	0	0	0	0	4	0	0	4	0	0	6	0	4	0
1402	25 Jun 21	16:25:00	1	0	3	0	Ct	0	1	1	0	0	0	2	0	0	0	0	0	0	0	0	0	0	0	0	0	0	0	0	0	7	0	0	4	0	0	7	0	1	0
1403	25 Jun 21	16:26:00	1	0	3	0	Ct	0	1	0	0	0	0	2	0	0	0	0	0	0	0	0	0	0	0	0	0	0	0	0	0	7	0	0	3	0	0	2	0	0	0
1404	25 Jun 21	16:27:00	1	0	3	0	Ct	0	1	0	0	0	3	3	0	0	0	0	0	0	0	0	0	0	0	0	0	0	0	0	0	6	0	0	4	1	0	4	0	0	0
1405	25 Jun 21	16:28:00	1	0	3	0	Ct	0	1	0	0	0	0	1	0	0	0	0	1	0	0	0	0	0	0	0	0	0	0	0	0	3	0	0	3	0	0	4	0	0	0
1406	25 Jun 21	16:29:00	1	0	3	0	Ct	0	1	0	0	0	0	1	0	0	0	0	0	4	0	0	0	0	0	3	0	0	0	0	0	4	0	0	3	0	0	3	0	0	0
1407	25 Jun 21	16:30:00	1	0	3	0	Ct	0	1	0	0	0	0	2	0	0	0	0	0	0	0	0	0	0	0	0	0	0	0	0	0	4	0	2	4	0	0	2	0	0	0
1408	25 Jun 21	16:31:00	1	0	3	0	Ct	0	1	0	0	0	0	0	0	0	0	0	1	4	0	0	0	0	0	0	0	0	0	0	0	4	0	5	4	0	0	2	0	0	0
1409	25 Jun 21	16:32:00	1	0	3	0	Ct	0	1	1	0	0	0	0	0	0	0	0	0	0	0	0	0	0	0	1	0	0	0	0	0	0	0	1	5	0	0	3	0	0	0
1410	25 Jun 21	16:33:00	1	0	3	0	Ct	0	1	0	1	0	0	0	0	0	0	0	0	0	0	0	0	0	0	0	0	0	0	0	0	0	0	0	4	0	0	3	0	0	0
1411	25 Jun 21	16:34:00	1	0	3	0	Ct	0	1	3	0	0	0	0	0	0	0	0	0	0	0	0	0	0	0	0	0	0	0	0	0	0	0	0	3	0	0	1	0	0	0
1412	25 Jun 21	16:35:00	1	0	3	0	Ct	0	1	9	0	0	0	0	0	0	0	0	1	0	0	0	0	0	0	0	0	0	0	0	0	0	0	1	3	0	0	2	0	0	0
1413	25 Jun 21	16:36:00	1	0	3	0	Ct	0	1	2	0	0	0	0	0	0	0	0	0	0	0	0	0	0	0	0	0	0	0	0	0	0	0	0	3	0	0	0	0	0	0
1414	25 Jun 21	16:37:00	1	0	3	0	Ct	0	1	1	0	0	0	0	0	0	0	0	0	0	0	0	0	0	0	0	0	0	0	0	0	0	0	0	3	0	0	0	0	0	1
1415	25 Jun 21	16:38:00	1	0	3	0	Ct	0	1	0	0	0	0	0	0	0	0	0	0	0	0	0	0	0	0	0	0	0	0	0	0	0	0	0	2	0	0	0	0	0	0
1416	25 Jun 21	16:39:00	1	0	3	0	Ct	0	1	0	0	0	0	0	0	0	0	0	0	0	0	0	0	0	0	0	0	0	0	0	0	0	0	0	2	0	2	0	0	0	0
1417	25 Jun 21	16:40:00	1	0	3	0	Ct	0	1	0	0	0	0	0	0	0	0	0	0	0	0	0	0	0	0	0	0	0	0	0	0	0	0	0	0	3	2	0	0	0	0
1418	25 Jun 21	16:41:00	1	0	3	0	Ct	0	1	1	0	0	0	0	0	0	0	0	0	0	0	0	0	0	0	0	0	0	0	0	0	0	0	0	0	6	2	0	0	0	0
1419	25 Jun 21	16:42:00	1	0	3	0	Ct	0	1	0	1	0	0	0	0	0	0	0	1	0	0	0	0	0	0	0	0	0	0	0	0	0	0	0	0	0	5	0	0	0	0
1420	25 Jun 21	16:43:00	1	0	3	0	Ct	0	1	0	0	0	0	0	0	0	0	0	0	0	0	0	0	0	0	0	0	0	0	0	0	0	0	1	0	0	3	0	0	0	0
1421	25 Jun 21	16:44:00	1	0	3	0	Ct	0	1	0	1	0	0	0	0	0	0	0	0	0	0	0	0	0	0	0	0	0	0	0	0	0	0	0	0	2	2	0	0	0	0
1422	25 Jun 21	16:45:00	1	0	3	0	Ct	0	1	0	0	0	0	0	0	0	0	0	0	0	0	0	0	0	0	0	0	0	0	0	0	0	0	1	0	10	6	0	0	0	0
1423	25 Jun 21	16:46:00	1	0	3	0	Ct	0	1	0	0	0	0	0	0	0	0	0	0	0	0	0	0	0	0	0	0	0	0	0	0	0	0	0	0	4	0	0	0	0	1
1424	25 Jun 21	16:47:00	1	0	3	0	Ct	0	1	1	0	0	0	0	0	0	0	0	0	0	0	0	0	0	0	0	0	0	0	0	0	0	0	0	0	0	4	0	0	0	4
1425	25 Jun 21	16:48:00	1	0	3	0	Ct	0	1	1	0	0	0	0	0	0	0	0	0	0	0	0	0	0	0	0	0	0	0	0	0	0	0	0	0	0	3	0	0	0	1
1426	25 Jun 21	16:49:00	1	0	3	0	Ct	0	1	0	0	0	0	0	0	0	0	0	0	0	0	0	0	0	0	0	0	0	0	0	0	0	0	0	0	0	2	0	0	0	2
1427	25 Jun 21	16:50:00	1	0	3	0	Ct	0	1	0	0	0	0	0	0	0	0	0	2	0	0	0	0	0	0	0	0	0	0	0	0	0	0	0	0	0	0	0	0	0	0
1428	25 Jun 21	16:51:00	1	0	3	0	Ct	0	1	0	0	0	0	0	0	0	0	0	12	0	0	0	0	0	0	0	0	0	0	0	0	0	0	0	0	0	6	0	0	0	0
1429	25 Jun 21	16:52:00	1	0	3	0	Ct	0	1	0	0	0	0	0	0	0	0	0	7	0	0	0	0	0	0	0	0	0	0	0	0	0	0	0	0	0	4	0	0	0	0
1430	25 Jun 21	16:53:00	1	0	3	0	Ct	0	1	0	0	0	0	0	0	0	0	3	0	0	0	0	0	0	0	0	0	0	0	0	0	0	0	0	0	0	4	0	0	0	0
1431	25 Jun 21	16:54:00	1	0	3	0	Ct	0	1	0	0	0	19	0	0	0	0	4	0	0	0	0	0	0	0	0	0	0	0	0	0	0	0	0	0	0	4	0	0	0	0
1432	25 Jun 21	16:55:00	1	0	3	0	Ct	0	1	0	0	0	2	0	0	0	0	2	0	0	0	0	0	0	0	0	0	0	0	0	0	0	0	0	0	0	2	0	0	0	0
1433	25 Jun 21	16:56:00	1	0	3	0	Ct	0	1	0	0	0	5	0	0	0	0	0	0	0	0	0	0	0	0	0	0	0	0	0	0	0	0	0	0	0	4	0	0	0	1
1434	25 Jun 21	16:57:00	1	0	3	0	Ct	0	1	0	0	0	1	0	0	0	0	0	0	0	0	0	0	0	0	0	0	0	0	0	0	0	0	0	0	0	9	0	0	0	0
1435	25 Jun 21	16:58:00	1	0	3	0	Ct	0	1	0	0	0	0	0	0	0	0	0	0	0	0	0	0	0	0	0	0	0	0	0	0	0	0	0	0	0	6	0	0	0	0
1436	25 Jun 21	16:59:00	1	0	3	0	Ct	0	1	0	0	0	0	0	0	0	0	0	0	0	0	0	0	0	0	0	0	0	0	0	0	0	0	0	0	1	0	0	0	0	0
1437	25 Jun 21	17:00:00	1	0	3	0	Ct	0	1	0	0	0	0	0	0	0	0	0	0	0	0	0	0	0	0	0	0	0	0	0	0	0	0	0	0	0	0	0	0	3	2
1438	25 Jun 21	17:01:00	1	0	3	0	Ct	0	1	0	1	0	0	0	0	0	0	0	0	0	0	0	0	0	0	0	0	0	0	0	0	0	0	0	0	0	0	0	0	6	0
1439	25 Jun 21	17:02:00	1	0	3	0	Ct	0	1	0	0	0	0	0	0	0	0	0	0	0	0	0	0	0	0	0	0	0	0	0	0	0	0	0	0	1	1	0	0	3	0
1440	25 Jun 21	17:03:00	1	0	3	0	Ct	0	1	1	0	0	0	0	0	0	0	0	0	0	0	0	0	0	0	0	0	0	0	0	0	0	0	0	0	0	1	0	0	5	0
1441	25 Jun 21	17:04:00	1	0	3	0	Ct	0	1	0	0	26	0	0	0	0	0	3	0	0	0	0	0	0	0	0	0	0	0	0	0	0	0	1	0	0	0	0	0	4	0
1442	25 Jun 21	17:05:00	1	0	3	0	Ct	0	1	0	0	7	0	0	0	0	0	2	0	0	0	0	0	0	0	0	0	0	0	0	0	0	0	1	0	0	0	0	0	4	0
1443	25 Jun 21	17:06:00	1	0	3	0	Ct	0	1	0	0	3	0	0	0	0	0	2	0	0	0	0	0	0	0	0	0	0	0	0	0	0	0	2	0	1	0	0	0	6	1
1444	25 Jun 21	17:07:00	1	0	3	0	Ct	0	1	0	0	3	0	0	0	0	0	0	0	0	0	0	0	0	0	0	0	0	0	0	0	0	0	0	0	0	0	0	0	4	3
1445	25 Jun 21	17:08:00	1	0	3	0	Ct	0	1	0	1	1	0	0	0	0	0	0	0	0	0	0	0	0	0	0	0	0	0	0	0	0	0	0	0	0	0	0	0	3	11
1446	25 Jun 21	17:09:00	1	0	3	0	Ct	0	1	0	1	2	0	0	0	1	0	0	0	0	0	0	0	0	0	0	0	0	0	0	0	0	0	0	0	0	0	0	0	5	2
1447	25 Jun 21	17:10:00	1	0	3	0	Ct	0	1	0	0	3	0	0	0	0	0	0	0	0	0	0	0	0	0	0	0	0	0	0	0	0	0	0	0	0	0	0	0	3	3
1448	25 Jun 21	17:11:00	1	0	3	0	Ct	0	1	0	0	4	3	0	0	0	0	0	0	0	0	0	0	0	0	0	0	0	0	0	0	0	0	0	0	0	0	0	0	2	0
1449	25 Jun 21	17:12:00	1	0	3	0	Ct	0	1	0	0	5	0	0	0	0	0	0	0	0	0	0	0	0	0	0	0	0	0	0	0	0	0	0	0	1	0	0	0	3	0
1450	25 Jun 21	17:13:00	1	0	3	0	Ct	0	1	0	0	5	0	0	0	0	0	0	0	0	0	0	0	0	0	0	0	0	0	0	0	0	0	0	0	0	0	0	0	4	0
1451	25 Jun 21	17:14:00	1	0	3	0	Ct	0	1	0	0	0	0	0	0	0	0	0	0	0	0	0	0	0	0	0	0	0	0	0	0	0	0	0	0	0	0	0	0	1	0
1452	25 Jun 21	17:15:00	1	0	3	0	Ct	0	1	0	0	3	0	0	0	0	0	0	0	0	0	0	0	0	0	0	0	0	0	0	0	0	0	0	0	0	0	0	0	6	0
1453	25 Jun 21	17:16:00	1	0	3	0	Ct	0	1	0	0	0	0	0	0	0	0	0	0	0	0	0	0	0	0	0	0	0	0	0	0	0	0	0	4	0	0	0	0	4	1
1454	25 Jun 21	17:17:00	1	0	3	0	Ct	0	1	0	0	0	0	0	0	0	0	2	0	0	0	0	0	0	0	0	0	0	0	0	0	0	0	0	2	0	2	4	1	4	0
1455	25 Jun 21	17:18:00	1	0	3	0	Ct	0	1	0	0	0	0	0	0	0	0	0	0	0	0	0	0	0	0	0	0	0	0	0	0	0	0	0	4	0	0	1	21	3	0
1456	25 Jun 21	17:19:00	1	0	3	0	Ct	0	1	0	0	0	0	0	0	0	0	0	0	0	0	0	0	0	0	0	0	0	0	0	0	0	0	0	4	0	0	2	0	3	1
1457	25 Jun 21	17:20:00	1	0	3	0	Ct	0	1	0	0	0	0	0	0	0	0	0	0	0	0	0	0	0	0	0	0	0	0	1	0	0	0	0	5	1	0	2	0	4	0
1458	25 Jun 21	17:21:00	1	0	3	0	Ct	0	1	0	0	0	0	0	0	0	0	0	0	0	0	0	5	0	0	0	0	0	0	2	0	0	0	0	3	0	0	3	0	3	0
1459	25 Jun 21	17:22:00	1	0	3	0	Ct	0	1	0	0	0	0	0	0	0	0	0	0	0	0	0	4	1	0	0	0	0	0	0	0	0	0	5	4	0	0	2	0	4	0
1460	25 Jun 21	17:23:00	1	0	3	0	Ct	0	1	0	0	0	0	0	0	0	0	0	0	0	0	0	5	9	0	0	0	0	0	0	0	0	0	6	4	0	0	3	0	3	0
1461	25 Jun 21	17:24:00	1	0	3	0	Ct	0	1	0	0	0	0	5	0	0	0	0	0	0	0	0	3	0	0	0	0	0	0	0	0	0	0	3	3	0	0	3	0	3	0
1462	25 Jun 21	17:25:00	1	0	3	0	Ct	0	1	1	0	0	0	2	0	0	0	0	0	0	0	0	2	0	0	0	0	0	0	0	0	3	0	3	3	0	0	2	0	0	0
1463	25 Jun 21	17:26:00	1	0	3	0	Ct	0	1	0	0	0	0	2	0	0	0	0	0	0	0	0	4	0	0	0	0	0	0	0	0	5	0	3	4	0	0	2	0	0	0
1464	25 Jun 21	17:27:00	1	0	3	0	Ct	0	1	0	0	0	0	6	0	0	0	0	0	0	0	0	1	0	0	0	0	0	0	0	0	6	0	2	3	0	0	3	0	0	2
1465	25 Jun 21	17:28:00	1	0	3	0	Ct	0	1	0	0	4	0	3	0	0	0	2	0	0	0	0	5	0	0	0	0	0	0	0	0	4	0	4	2	0	0	4	0	0	1
1466	25 Jun 21	17:29:00	1	0	3	0	Ct	0	1	0	1	1	0	4	0	0	0	0	0	0	0	0	7	0	0	0	0	0	0	0	0	4	0	4	5	0	0	2	0	0	0
1467	25 Jun 21	17:30:00	1	0	3	0	Ct	0	1	0	0	1	0	3	0	0	0	0	0	0	0	0	5	0	0	0	0	0	0	0	0	2	0	3	5	0	0	2	0	0	0
1468	25 Jun 21	17:31:00	1	0	3	0	Ct	0	1	0	0	0	0	4	0	0	0	0	0	0	0	0	3	0	0	0	0	0	0	0	0	6	0	4	3	0	0	2	0	0	0
1469	25 Jun 21	17:32:00	1	0	3	0	Ct	0	1	0	0	0	0	1	0	0	0	1	0	0	0	0	3	0	0	0	0	0	0	0	1	6	0	4	2	0	0	3	0	0	0
1470	25 Jun 21	17:33:00	1	0	3	0	Ct	0	1	0	1	0	0	2	0	0	0	2	0	0	0	0	5	1	0	0	0	0	0	0	6	3	0	4	3	0	0	2	0	1	0
1471	25 Jun 21	17:34:00	1	0	3	0	Ct	0	1	0	4	0	0	2	0	0	0	5	0	0	0	0	5	0	0	0	0	0	0	0	1	6	0	3	3	0	0	1	0	3	0
1472	25 Jun 21	17:35:00	1	0	3	0	Ct	0	1	0	0	0	0	1	0	0	0	0	0	0	0	0	8	0	0	0	0	0	0	0	0	7	0	2	4	0	11	0	0	4	0
1473	25 Jun 21	17:36:00	1	0	3	0	Ct	0	1	0	0	0	0	2	0	0	0	0	0	0	0	0	5	0	0	0	0	0	0	0	2	4	0	0	2	0	1	0	0	3	0
1474	25 Jun 21	17:37:00	1	0	3	0	Ct	0	1	0	0	0	0	4	0	0	0	0	0	0	0	0	6	0	0	0	0	0	0	0	0	4	0	0	0	0	0	0	0	3	0
1475	25 Jun 21	17:38:00	1	0	3	0	Ct	0	1	0	1	0	1	5	0	0	0	0	0	0	0	0	0	0	0	0	0	0	0	0	0	2	0	0	0	0	0	0	0	6	0
1476	25 Jun 21	17:39:00	1	0	3	0	Ct	0	1	3	2	2	0	3	2	1	0	2	5	0	0	0	7	0	0	0	0	0	0	3	1	5	0	2	1	2	0	0	0	3	0
1477	25 Jun 21	17:40:00	1	0	3	0	Ct	0	1	5	0	15	0	2	4	4	0	5	5	0	0	0	6	0	0	0	0	0	0	9	0	3	0	3	5	0	0	0	0	4	0
1478	25 Jun 21	17:41:00	1	0	3	0	Ct	0	1	9	0	8	2	2	2	6	0	3	5	4	0	0	5	0	0	2	0	0	0	5	0	4	0	2	4	0	1	0	0	4	0
1479	25 Jun 21	17:42:00	1	0	3	0	Ct	0	1	10	0	5	10	2	3	3	0	3	4	4	0	0	6	0	0	0	0	0	0	5	2	2	0	3	4	0	0	0	0	2	0
1480	25 Jun 21	17:43:00	1	0	3	0	Ct	0	1	11	1	6	2	3	5	4	0	3	6	2	0	0	4	0	0	3	0	0	0	5	0	3	0	2	5	0	0	2	0	4	0
1481	25 Jun 21	17:44:00	1	0	3	0	Ct	0	1	10	0	9	4	7	3	4	0	2	2	5	0	0	1	0	0	3	0	0	0	2	0	3	0	4	3	0	0	4	0	3	0
1482	25 Jun 21	17:45:00	1	0	3	0	Ct	0	1	9	0	2	2	3	5	3	0	3	3	4	0	0	2	0	0	4	0	0	0	0	0	4	0	3	2	0	0	7	0	4	0
1483	25 Jun 21	17:46:00	1	0	3	0	Ct	0	1	6	0	4	5	2	4	5	0	0	1	7	0	0	0	0	0	0	0	0	0	6	0	4	0	5	2	2	0	4	0	4	0
1484	25 Jun 21	17:47:00	1	0	3	0	Ct	0	1	6	0	1	2	3	2	1	0	1	3	5	0	5	0	0	0	2	0	3	0	0	0	4	0	2	4	0	0	3	0	3	0
1485	25 Jun 21	17:48:00	1	0	3	0	Ct	0	1	7	2	4	2	3	3	3	0	2	0	4	0	4	3	0	0	9	0	4	0	0	0	4	0	3	4	0	0	21	0	3	0
1486	25 Jun 21	17:49:00	1	0	3	0	Ct	0	1	6	7	2	3	1	4	4	0	0	2	4	0	6	7	0	0	6	0	3	0	0	0	0	0	2	2	0	1	3	0	0	0
1487	25 Jun 21	17:50:00	1	0	3	0	Ct	0	1	5	4	0	1	2	4	3	0	0	0	5	0	3	3	0	0	2	0	3	2	0	0	0	0	0	4	1	1	3	0	0	0
1488	25 Jun 21	17:51:00	1	0	3	0	Ct	0	1	0	4	0	5	0	5	2	0	0	0	2	0	4	3	0	0	6	0	4	0	0	0	1	0	0	2	0	0	3	0	0	0
1489	25 Jun 21	17:52:00	1	0	3	0	Ct	0	1	0	5	0	3	0	6	3	0	0	6	0	0	3	3	0	0	2	0	3	0	0	0	0	0	0	2	0	0	2	0	0	0
1490	25 Jun 21	17:53:00	1	0	3	0	Ct	0	1	0	5	0	1	0	3	1	0	0	4	0	0	4	6	0	0	4	0	3	0	0	0	0	0	0	4	0	0	2	0	0	0
1491	25 Jun 21	17:54:00	1	0	3	0	Ct	0	1	0	4	0	3	0	0	0	0	0	5	0	0	3	3	1	0	0	0	3	0	0	0	0	0	0	2	0	0	3	0	2	0
1492	25 Jun 21	17:55:00	1	0	3	0	Ct	0	1	0	1	0	10	0	3	0	0	0	4	0	0	3	4	0	0	0	0	4	0	0	0	0	0	0	2	1	0	3	0	4	0
1493	25 Jun 21	17:56:00	1	0	3	0	Ct	0	1	0	4	0	9	0	2	0	0	0	1	0	0	3	5	0	0	0	0	1	0	0	1	0	0	0	2	6	0	4	0	3	1
1494	25 Jun 21	17:57:00	1	0	3	0	Ct	0	1	0	3	0	5	0	3	0	0	0	0	0	0	0	4	0	0	0	0	11	0	0	1	0	0	0	0	7	0	1	0	4	4
1495	25 Jun 21	17:58:00	1	0	3	0	Ct	0	1	0	7	0	1	0	0	0	0	0	0	0	0	0	0	0	0	0	0	1	0	0	0	0	0	0	0	6	0	0	0	1	7
1496	25 Jun 21	17:59:00	1	0	3	0	Ct	0	1	0	5	0	1	0	0	0	0	0	0	0	0	2	0	0	0	0	0	0	0	0	0	0	0	0	0	8	0	0	0	4	0
1497	25 Jun 21	18:00:00	1	0	3	0	Ct	0	1	0	6	0	0	0	0	0	0	0	0	0	0	4	3	0	0	0	0	0	0	0	0	0	0	0	0	7	3	0	0	4	0
1498	25 Jun 21	18:01:00	1	0	3	0	Ct	0	1	0	3	0	0	0	0	0	0	0	0	0	0	4	1	0	0	0	0	0	0	0	0	0	0	4	0	0	5	0	0	4	0
1499	25 Jun 21	18:02:00	1	0	3	0	Ct	0	1	0	5	0	0	0	0	0	0	0	0	0	0	1	0	0	0	0	0	0	0	0	0	0	0	5	0	0	0	0	0	5	0
1500	25 Jun 21	18:03:00	1	0	3	0	Ct	0	1	0	3	0	0	0	0	0	0	0	0	0	0	0	0	0	0	0	0	0	0	0	0	0	0	3	0	0	0	0	0	4	0
1501	25 Jun 21	18:04:00	1	0	3	0	Ct	0	1	0	6	0	0	0	0	0	0	0	0	0	0	0	0	0	0	0	0	0	0	7	0	0	0	4	0	0	0	0	0	6	0
1502	25 Jun 21	18:05:00	1	0	3	0	Ct	0	1	0	3	0	0	0	0	0	0	0	0	0	0	0	0	0	0	0	0	0	0	2	0	0	0	4	0	0	0	0	0	3	0
1503	25 Jun 21	18:06:00	1	0	3	0	Ct	0	1	0	2	0	3	0	0	0	0	0	0	0	0	0	0	0	0	0	0	0	0	7	0	0	0	5	0	0	0	0	0	11	0
1504	25 Jun 21	18:07:00	1	0	3	0	Ct	0	1	0	10	0	1	0	0	0	0	2	0	0	0	0	0	0	0	0	0	0	0	1	0	0	0	4	0	0	0	0	0	9	0
1505	25 Jun 21	18:08:00	1	0	3	0	Ct	0	1	0	9	0	0	0	0	0	0	0	0	0	0	0	0	0	0	0	0	0	0	3	0	0	0	4	0	0	1	0	0	5	0
1506	25 Jun 21	18:09:00	1	0	3	0	Ct	0	1	0	1	0	0	0	0	0	0	0	0	0	0	0	0	0	0	0	0	0	0	4	1	0	0	2	0	0	0	0	0	5	0
1507	25 Jun 21	18:10:00	1	0	3	0	Ct	0	1	0	0	0	0	0	0	0	0	2	0	0	0	0	0	0	0	0	0	0	0	1	0	6	0	2	0	0	0	0	0	2	0
1508	25 Jun 21	18:11:00	1	0	3	0	Ct	0	1	0	0	0	0	0	0	0	0	2	0	0	0	0	0	0	0	0	0	0	0	1	0	1	0	4	2	0	0	4	0	0	0
1509	25 Jun 21	18:12:00	1	0	3	0	Ct	0	1	0	0	0	0	0	0	0	0	0	0	0	0	3	0	0	0	0	0	0	0	2	0	0	0	4	5	0	0	4	0	0	0
1510	25 Jun 21	18:13:00	1	0	3	0	Ct	0	1	0	1	0	0	0	0	0	0	0	0	0	0	0	0	0	0	0	0	0	0	2	0	0	0	0	5	0	0	4	0	0	0
1511	25 Jun 21	18:14:00	1	0	3	0	Ct	0	1	0	0	0	0	0	0	0	0	0	0	0	0	0	0	0	0	0	0	0	0	0	1	0	0	0	4	0	0	3	0	0	0
1512	25 Jun 21	18:15:00	1	0	3	0	Ct	0	1	0	0	0	0	0	0	0	0	0	0	0	0	0	0	0	0	0	0	0	0	0	2	0	0	0	3	0	0	4	0	0	0
1513	25 Jun 21	18:16:00	1	0	3	0	Ct	0	1	0	0	0	0	0	0	0	0	0	0	0	0	2	0	0	0	0	0	3	0	0	7	2	0	0	3	0	0	0	0	0	0
1514	25 Jun 21	18:17:00	1	0	3	0	Ct	0	1	0	0	0	0	0	0	0	0	0	0	0	0	0	0	0	0	0	0	1	0	0	1	7	0	0	3	0	0	0	0	3	0
1515	25 Jun 21	18:18:00	1	0	3	0	Ct	0	1	0	0	0	0	0	0	0	0	0	0	0	0	0	0	0	0	0	0	0	0	1	0	7	0	0	3	0	0	0	0	4	0
1516	25 Jun 21	18:19:00	1	0	3	0	Ct	0	1	0	0	0	0	0	0	0	0	2	0	0	0	0	0	0	0	0	0	0	0	0	0	4	0	0	3	0	0	0	0	5	0
1517	25 Jun 21	18:20:00	1	0	3	0	Ct	0	1	0	0	0	0	0	0	0	0	0	0	0	0	0	0	0	0	0	0	0	0	2	0	5	0	0	3	0	0	0	0	4	0
1518	25 Jun 21	18:21:00	1	0	3	0	Ct	0	1	0	3	0	0	0	0	0	0	0	0	0	0	0	0	0	0	0	0	1	0	1	0	4	0	0	4	0	0	0	0	4	0
1519	25 Jun 21	18:22:00	1	0	3	0	Ct	0	1	0	0	0	0	0	0	0	0	0	0	0	0	0	0	0	0	0	0	9	0	3	0	5	0	0	2	0	0	0	0	1	0
1520	25 Jun 21	18:23:00	1	0	3	0	Ct	0	1	0	1	0	0	0	0	0	0	2	0	0	0	0	0	0	0	0	0	8	0	0	0	4	0	1	4	0	0	4	0	1	0
1521	25 Jun 21	18:24:00	1	0	3	0	Ct	0	1	0	0	0	0	0	0	0	0	2	0	0	0	1	0	0	0	0	0	2	0	0	0	4	0	1	2	0	0	2	0	1	0
1522	25 Jun 21	18:25:00	1	0	3	0	Ct	0	1	0	0	0	0	0	0	0	0	2	0	0	0	0	0	0	0	0	0	3	0	2	0	3	0	7	3	0	0	3	0	1	0
1523	25 Jun 21	18:26:00	1	0	3	0	Ct	0	1	0	0	0	0	4	0	0	0	0	0	0	0	0	0	0	0	0	0	3	0	0	0	3	0	0	3	0	0	5	0	2	0
1524	25 Jun 21	18:27:00	1	0	3	0	Ct	0	1	0	0	0	0	6	0	0	0	0	0	0	0	0	0	0	0	0	0	2	0	0	1	5	0	5	3	0	0	5	0	1	0
1525	25 Jun 21	18:28:00	1	0	3	0	Ct	0	1	0	0	0	0	3	0	0	0	0	0	0	0	0	0	0	0	0	0	2	0	0	1	1	0	4	2	0	0	3	0	0	0
1526	25 Jun 21	18:29:00	1	0	3	0	Ct	0	1	0	0	0	0	3	0	0	0	0	0	0	0	0	0	4	0	0	0	4	0	0	0	3	0	4	3	0	0	6	0	0	0
1527	25 Jun 21	18:30:00	1	0	3	0	Ct	0	1	0	1	0	0	3	0	0	0	0	0	0	0	1	0	0	0	0	0	1	0	2	0	0	0	3	2	0	0	3	2	0	0
1528	25 Jun 21	18:31:00	1	0	3	0	Ct	0	1	0	0	0	0	4	0	0	0	0	0	0	0	0	0	8	0	0	0	7	0	2	0	0	0	3	4	0	0	2	12	0	0
1529	25 Jun 21	18:32:00	1	0	3	0	Ct	0	1	0	0	0	0	2	0	0	0	0	0	0	0	0	0	4	0	0	0	0	0	3	0	6	0	4	1	0	0	0	4	0	0
1530	25 Jun 21	18:33:00	1	0	3	0	Ct	0	1	0	0	0	0	3	0	0	0	0	0	1	0	1	0	0	0	0	0	1	0	3	0	5	0	3	0	0	0	0	4	0	0
1531	25 Jun 21	18:34:00	1	0	3	0	Ct	0	1	0	0	0	0	1	0	0	0	0	0	1	0	0	0	0	0	0	0	1	0	2	0	4	0	4	0	0	0	0	4	0	0
1532	25 Jun 21	18:35:00	1	0	3	0	Ct	0	1	0	0	0	0	2	0	0	0	1	0	2	0	0	0	0	0	0	0	2	0	0	0	2	0	2	0	0	0	0	5	0	0
1533	25 Jun 21	18:36:00	1	0	3	0	Ct	0	1	0	1	0	0	3	0	0	0	1	0	0	0	0	0	0	0	0	0	3	0	0	0	0	0	4	0	0	0	0	2	0	0
1534	25 Jun 21	18:37:00	1	0	3	0	Ct	0	1	0	0	0	0	5	0	0	0	0	0	0	0	0	0	0	0	0	0	2	0	0	0	1	0	3	0	0	0	2	3	0	0
1535	25 Jun 21	18:38:00	1	0	3	0	Ct	0	1	0	0	0	0	1	2	0	0	0	0	0	0	2	0	0	0	0	0	0	0	0	0	5	0	1	0	0	0	0	2	1	0
1536	25 Jun 21	18:39:00	1	0	3	0	Ct	0	1	0	0	0	0	4	2	0	0	0	0	0	0	4	0	0	0	0	0	0	0	0	0	6	0	0	0	0	0	0	2	4	0
1537	25 Jun 21	18:40:00	1	0	3	0	Ct	0	1	0	0	0	6	2	5	0	0	0	3	0	0	0	0	0	0	0	0	0	0	0	0	4	0	0	0	0	0	0	4	5	0
1538	25 Jun 21	18:41:00	1	0	3	0	Ct	0	1	0	0	0	5	0	4	0	0	0	3	1	0	5	0	0	0	0	0	0	0	0	0	4	0	0	0	0	0	0	0	5	0
1539	25 Jun 21	18:42:00	1	0	3	0	Ct	0	1	0	0	0	2	0	4	0	0	0	4	0	0	7	0	0	0	0	0	0	0	0	0	3	0	0	0	0	0	0	0	5	0
1540	25 Jun 21	18:43:00	1	0	3	0	Ct	0	1	0	0	0	0	0	4	0	0	16	0	3	0	3	0	0	0	0	0	0	0	0	0	2	0	0	0	0	0	0	0	4	0
1541	25 Jun 21	18:44:00	1	0	3	0	Ct	0	1	0	0	0	0	0	5	0	0	5	0	2	0	7	0	0	0	0	0	0	0	2	1	1	0	0	0	0	0	0	0	4	0
1542	25 Jun 21	18:45:00	1	0	3	0	Ct	0	1	0	0	0	0	0	3	0	0	0	0	3	0	0	2	0	0	0	0	0	0	6	1	2	0	0	0	0	0	0	0	5	0
1543	25 Jun 21	18:46:00	1	0	3	0	Ct	0	1	0	5	0	0	0	3	3	0	0	0	3	0	6	5	0	0	0	0	0	0	7	0	5	0	0	0	0	0	0	0	5	0
1544	25 Jun 21	18:47:00	1	0	3	0	Ct	0	1	0	0	0	0	0	3	0	0	0	0	0	0	5	8	0	0	0	0	0	0	2	0	5	0	0	0	0	0	0	0	1	0
1545	25 Jun 21	18:48:00	1	0	3	0	Ct	0	1	0	1	0	0	0	3	0	0	3	0	0	0	3	5	1	0	0	0	0	0	0	0	2	0	0	0	0	0	0	0	2	0
1546	25 Jun 21	18:49:00	1	0	3	0	Ct	0	1	0	0	0	0	0	3	0	0	3	0	5	0	3	3	0	0	0	0	1	0	1	0	2	0	0	0	0	0	0	0	4	0
1547	25 Jun 21	18:50:00	1	0	3	0	Ct	0	1	0	0	0	0	0	4	0	0	1	0	4	0	4	4	0	0	0	0	7	0	0	0	0	0	0	0	0	0	6	0	6	0
1548	25 Jun 21	18:51:00	1	0	3	0	Ct	0	1	0	0	0	0	0	3	0	0	1	0	4	0	15	5	0	0	0	0	3	0	0	0	0	0	0	0	0	0	4	0	4	0
1549	25 Jun 21	18:52:00	1	0	3	0	Ct	0	1	0	0	0	0	0	2	0	0	0	0	1	0	5	5	0	0	0	2	3	0	0	0	1	0	0	0	0	0	3	0	4	0
1550	25 Jun 21	18:53:00	1	0	3	0	Ct	0	1	0	0	0	0	0	3	0	0	1	0	0	0	3	5	0	0	0	2	3	0	0	0	0	0	0	0	0	0	2	0	4	0
1551	25 Jun 21	18:54:00	1	0	3	0	Ct	0	1	0	0	0	0	0	2	0	0	1	0	0	0	2	4	0	0	0	7	2	0	0	0	0	0	0	0	0	0	1	0	3	0
1552	25 Jun 21	18:55:00	1	0	3	0	Ct	0	1	0	0	0	0	0	2	0	0	0	0	0	0	0	6	0	0	0	4	3	0	0	0	0	0	0	0	0	0	4	0	4	0
1553	25 Jun 21	18:56:00	1	0	3	0	Ct	0	1	0	1	0	0	0	4	0	0	0	0	0	0	0	5	0	0	0	6	4	0	0	0	2	0	4	0	0	1	2	0	2	0
1554	25 Jun 21	18:57:00	1	0	3	0	Ct	0	1	0	4	1	0	0	4	0	0	0	2	0	0	0	4	0	0	0	1	0	0	0	0	0	4	6	0	0	6	4	0	0	0
1555	25 Jun 21	18:58:00	1	0	3	0	Ct	0	1	0	11	2	0	0	1	0	0	0	2	0	0	0	7	0	0	0	3	2	0	5	0	1	2	5	2	0	10	4	0	4	0
1556	25 Jun 21	18:59:00	1	0	3	0	Ct	0	1	0	0	1	0	0	5	0	0	0	0	0	0	0	6	0	0	0	3	3	0	2	0	0	3	3	2	0	6	3	0	3	0
1557	25 Jun 21	19:00:00	1	0	3	0	Ct	0	1	0	0	3	0	0	1	0	0	0	0	1	0	0	10	0	0	0	1	3	0	0	0	2	5	7	4	0	2	2	0	3	0
1558	25 Jun 21	19:01:00	1	0	3	0	Ct	0	1	0	0	6	0	0	3	0	0	0	0	0	0	0	1	0	0	0	0	4	0	1	0	5	3	1	4	0	5	2	0	5	0
1559	25 Jun 21	19:02:00	1	0	3	0	Ct	0	1	0	0	5	0	2	2	0	0	0	0	2	0	0	7	1	0	2	0	3	0	1	0	6	2	4	2	0	10	3	0	4	0
1560	25 Jun 21	19:03:00	1	0	3	0	Ct	0	1	0	0	1	0	3	2	0	0	0	0	6	0	0	5	0	0	0	0	1	0	0	2	3	3	3	4	0	5	3	0	5	0
1561	25 Jun 21	19:04:00	1	0	3	0	Ct	0	1	0	1	5	0	5	4	0	0	0	0	6	0	0	2	0	0	3	6	2	0	0	1	6	3	4	2	0	7	3	0	3	0
1562	25 Jun 21	19:05:00	1	0	3	0	Ct	0	1	0	0	5	0	6	3	0	0	0	0	6	0	0	0	0	0	4	8	0	0	0	0	4	3	3	2	0	1	0	0	4	0
1563	25 Jun 21	19:06:00	1	0	3	0	Ct	0	1	0	0	3	0	3	1	0	0	0	6	5	0	0	0	0	0	2	8	0	0	0	0	4	5	3	2	0	5	0	0	4	0
1564	25 Jun 21	19:07:00	1	0	3	0	Ct	0	1	0	0	2	0	3	3	0	0	0	4	8	0	0	0	0	0	2	2	0	0	0	0	4	3	4	0	0	4	0	0	1	0
1565	25 Jun 21	19:08:00	1	0	3	0	Ct	0	1	0	0	5	0	3	3	0	0	8	5	2	0	0	8	0	0	4	8	0	0	0	0	3	5	2	0	0	3	0	0	6	0
1566	25 Jun 21	19:09:00	1	0	3	0	Ct	0	1	0	0	5	0	0	6	0	0	0	4	3	0	0	5	0	0	3	2	0	0	0	0	3	1	2	0	0	5	0	0	3	0
1567	25 Jun 21	19:10:00	1	0	3	0	Ct	0	1	0	0	3	0	0	0	0	0	0	4	6	0	0	2	10	0	2	4	0	0	0	0	2	2	3	0	0	5	0	0	0	0
1568	25 Jun 21	19:11:00	1	0	3	0	Ct	0	1	0	0	0	0	0	4	0	0	0	2	7	0	0	3	1	0	4	10	0	0	0	0	2	3	1	0	0	4	0	0	3	0
1569	25 Jun 21	19:12:00	1	0	3	0	Ct	0	1	0	0	0	0	0	0	0	0	0	0	2	0	0	6	0	0	0	3	0	0	2	0	0	3	0	0	2	2	0	0	0	0
1570	25 Jun 21	19:13:00	1	0	3	0	Ct	0	1	0	0	0	0	0	0	0	0	0	0	1	0	0	7	0	0	3	2	0	0	0	1	0	3	2	0	1	2	0	0	0	0
1571	25 Jun 21	19:14:00	1	0	3	0	Ct	0	1	0	0	0	0	1	0	0	0	4	0	4	0	0	2	0	0	0	5	0	0	0	1	1	4	0	0	1	0	1	0	0	0
1572	25 Jun 21	19:15:00	1	0	3	0	Ct	0	1	0	0	0	0	2	0	0	0	4	0	2	0	5	5	0	0	7	3	0	0	0	0	1	0	2	0	1	3	4	0	0	0
1573	25 Jun 21	19:16:00	1	0	3	0	Ct	0	1	0	0	0	0	4	0	0	0	2	0	3	0	5	5	0	0	2	3	0	0	0	1	6	0	3	0	1	3	4	0	1	0
1574	25 Jun 21	19:17:00	1	0	3	0	Ct	0	1	0	0	0	0	4	0	0	0	1	0	8	0	3	1	0	0	2	5	1	0	0	0	0	0	0	0	0	1	3	0	5	0
1575	25 Jun 21	19:18:00	1	0	3	0	Ct	0	1	0	0	0	0	5	0	0	0	3	0	4	0	4	1	0	0	0	1	3	0	2	0	3	0	0	0	0	5	2	0	6	0
1576	25 Jun 21	19:19:00	1	0	3	0	Ct	0	1	0	0	0	2	3	0	0	0	3	0	0	0	5	2	0	0	2	3	4	0	0	0	4	0	2	1	0	2	3	0	5	0
1577	25 Jun 21	19:20:00	1	0	3	0	Ct	0	1	0	0	0	2	2	0	0	0	0	1	7	0	2	5	0	0	0	4	2	0	0	0	6	0	5	4	0	5	4	0	5	0
1578	25 Jun 21	19:21:00	1	0	3	0	Ct	0	1	0	0	0	5	5	0	0	0	0	6	0	0	4	5	1	0	0	3	4	0	0	0	5	0	1	3	0	2	2	0	3	1
1579	25 Jun 21	19:22:00	1	0	3	0	Ct	0	1	0	0	0	3	4	0	0	0	0	4	1	3	4	6	1	0	0	4	2	3	0	0	4	0	3	4	0	0	3	0	3	0
1580	25 Jun 21	19:23:00	1	0	3	0	Ct	0	1	0	0	0	1	2	0	0	0	0	2	0	0	4	2	0	0	0	0	3	0	3	0	5	0	4	4	0	0	2	0	3	0
1581	25 Jun 21	19:24:00	1	0	3	0	Ct	0	1	0	0	0	3	0	0	0	0	3	3	0	2	2	1	0	0	0	0	3	0	0	0	1	0	1	4	0	0	0	0	4	0
1582	25 Jun 21	19:25:00	1	0	3	0	Ct	0	1	0	0	0	2	0	0	0	0	2	4	0	4	3	2	0	0	0	0	3	0	0	0	4	0	3	7	0	0	3	0	4	0
1583	25 Jun 21	19:26:00	1	0	3	0	Ct	0	1	0	0	0	7	0	0	0	0	1	4	1	8	2	0	1	0	0	0	3	0	0	0	4	1	3	3	0	0	3	0	4	0
1584	25 Jun 21	19:27:00	1	0	3	0	Ct	0	1	0	0	0	0	1	0	0	0	0	1	0	5	5	3	0	0	0	0	2	1	0	0	4	0	3	5	0	0	2	0	2	0
1585	25 Jun 21	19:28:00	1	0	3	0	Ct	0	1	0	0	0	0	5	0	0	0	0	0	4	4	5	5	0	0	0	0	0	0	6	0	3	6	4	4	0	0	2	0	3	0
1586	25 Jun 21	19:29:00	1	0	3	0	Ct	0	1	0	0	0	0	2	0	0	0	1	0	6	3	2	5	0	0	0	0	0	0	6	0	4	1	2	2	0	0	3	0	3	0
1587	25 Jun 21	19:30:00	1	0	3	0	Ct	0	1	0	0	0	0	0	0	0	0	2	0	0	5	4	5	0	0	0	0	7	1	5	0	4	3	0	4	0	0	6	0	4	0
1588	25 Jun 21	19:31:00	1	0	3	0	Ct	0	1	0	0	0	0	0	0	0	0	3	4	0	11	2	4	0	0	0	0	14	0	3	0	4	7	4	3	0	0	1	0	2	0
1589	25 Jun 21	19:32:00	1	0	3	0	Ct	0	1	0	1	0	0	3	0	0	0	0	2	1	0	3	5	0	0	0	0	3	0	2	0	4	2	3	3	0	0	2	0	4	0
1590	25 Jun 21	19:33:00	1	0	3	0	Ct	0	1	0	5	2	0	3	0	0	0	2	2	1	6	1	2	0	0	0	0	2	1	0	0	3	0	3	3	0	0	1	0	4	0
1591	25 Jun 21	19:34:00	1	0	3	0	Ct	0	1	0	1	6	0	2	0	0	0	1	0	1	12	2	2	0	0	0	0	3	0	0	0	3	0	3	4	0	0	2	0	2	0
1592	25 Jun 21	19:35:00	1	0	3	0	Ct	0	1	0	1	1	0	3	0	0	0	1	0	2	4	3	3	0	0	0	0	2	0	2	0	0	0	3	2	0	0	1	0	5	0
1593	25 Jun 21	19:36:00	1	0	3	0	Ct	0	1	0	3	4	0	3	4	0	0	0	0	0	4	2	3	0	0	0	0	2	0	5	0	0	0	1	0	0	0	4	2	4	0
1594	25 Jun 21	19:37:00	1	0	3	0	Ct	0	1	0	0	6	0	1	4	0	0	0	0	10	5	2	16	0	0	0	0	0	0	2	0	2	0	3	0	0	0	3	4	1	0
1595	25 Jun 21	19:38:00	1	0	3	0	Ct	0	1	0	0	4	0	1	2	0	0	0	0	2	3	3	0	0	0	0	0	1	0	4	0	7	0	1	0	0	0	2	5	7	0
1596	25 Jun 21	19:39:00	1	0	3	0	Ct	0	1	0	0	2	0	3	5	0	0	2	1	6	6	4	0	0	0	0	0	1	0	7	0	5	0	3	0	0	0	0	4	7	0
1597	25 Jun 21	19:40:00	1	0	3	0	Ct	0	1	0	0	3	0	3	3	0	0	0	4	3	5	2	0	6	0	0	0	0	0	7	0	3	0	5	0	0	0	0	2	4	0
1598	25 Jun 21	19:41:00	1	0	3	0	Ct	0	1	0	0	5	0	3	2	0	0	0	3	3	2	4	1	0	0	0	0	0	0	2	0	5	0	6	2	0	0	0	3	4	0
1599	25 Jun 21	19:42:00	1	0	3	0	Ct	0	1	0	6	3	0	1	2	0	0	4	1	7	0	5	10	0	0	0	0	0	0	2	0	2	4	2	3	1	0	4	3	4	0
1600	25 Jun 21	19:43:00	1	0	3	0	Ct	0	1	0	5	3	0	3	4	0	0	2	4	0	2	2	9	0	0	0	0	0	0	5	0	3	2	3	3	3	0	2	4	5	0
1601	25 Jun 21	19:44:00	1	0	3	0	Ct	0	1	0	6	5	0	2	3	0	0	4	4	1	4	0	2	0	0	0	0	0	0	3	0	5	0	2	3	0	0	4	3	4	0
1602	25 Jun 21	19:45:00	1	0	3	0	Ct	0	1	0	6	2	0	2	2	0	0	1	1	0	4	0	0	0	0	0	0	1	0	2	0	4	0	3	4	0	0	2	2	1	0
1603	25 Jun 21	19:46:00	1	0	3	0	Ct	0	1	0	4	6	0	1	2	0	4	0	3	0	3	3	0	0	0	0	0	4	0	1	0	1	5	6	2	0	0	2	3	4	0
1604	25 Jun 21	19:47:00	1	0	3	0	Ct	0	1	0	2	0	0	0	3	0	4	3	3	0	4	3	0	0	0	0	0	5	0	3	0	6	3	2	2	0	0	3	3	3	0
1605	25 Jun 21	19:48:00	1	0	3	0	Ct	0	1	0	7	16	0	0	1	0	3	4	2	0	4	4	0	0	0	0	0	0	0	1	0	4	5	3	5	0	0	2	3	0	0
1606	25 Jun 21	19:49:00	1	0	3	0	Ct	0	1	0	4	7	0	0	2	0	4	1	0	0	4	4	0	0	0	0	3	3	0	3	0	4	4	5	3	0	0	3	3	0	0
1607	25 Jun 21	19:50:00	1	0	3	0	Ct	0	1	0	6	7	0	2	4	0	4	0	0	0	2	4	0	0	0	0	7	4	0	4	0	3	1	2	2	0	2	2	1	3	0
1608	25 Jun 21	19:51:00	1	0	3	0	Ct	0	1	0	4	2	6	4	3	0	2	0	1	6	5	2	0	0	0	0	3	3	0	4	0	6	5	3	3	3	2	3	1	1	0
1609	25 Jun 21	19:52:00	1	0	3	0	Ct	0	1	0	2	1	4	4	2	0	1	3	4	1	0	3	0	0	0	0	2	2	0	4	0	5	3	2	0	6	6	1	2	8	0
1610	25 Jun 21	19:53:00	1	0	3	0	Ct	0	1	0	2	5	1	3	0	0	6	1	1	8	2	2	0	0	0	0	6	1	0	5	0	4	0	1	0	2	4	3	11	4	0
1611	25 Jun 21	19:54:00	1	0	3	0	Ct	0	1	0	7	4	4	3	0	0	1	1	2	7	0	1	0	0	0	0	6	0	0	3	0	4	0	2	0	0	11	3	0	3	0
1612	25 Jun 21	19:55:00	1	0	3	0	Ct	0	1	0	6	4	3	1	7	0	3	4	4	2	2	3	0	0	0	0	2	0	0	1	0	4	0	0	4	0	3	2	0	4	0
1613	25 Jun 21	19:56:00	1	0	3	0	Ct	0	1	0	3	5	7	2	4	0	4	0	3	0	4	2	0	0	0	0	8	0	0	2	0	4	0	1	3	0	3	3	0	4	0
1614	25 Jun 21	19:57:00	1	0	3	0	Ct	0	1	0	3	1	1	2	0	0	10	2	1	0	4	5	0	0	0	2	7	0	0	1	3	4	0	2	5	0	1	3	0	2	0
1615	25 Jun 21	19:58:00	1	0	3	0	Ct	0	1	0	5	7	3	2	3	0	3	3	2	1	4	1	2	0	0	0	3	5	0	0	1	4	0	26	2	0	6	1	0	5	0
1616	25 Jun 21	19:59:00	1	0	3	0	Ct	0	1	0	4	3	3	1	4	2	3	3	3	1	6	2	14	0	0	0	1	2	0	2	0	3	0	5	4	0	3	4	0	4	0
1617	25 Jun 21	20:00:00	1	0	3	0	Ct	0	1	0	5	1	4	4	4	2	1	3	4	5	1	0	7	0	0	12	4	2	0	3	0	3	4	4	3	4	4	2	0	3	0
1618	25 Jun 21	20:01:00	1	0	3	0	Ct	0	1	0	3	0	7	2	1	3	3	5	4	4	4	3	6	0	0	0	2	0	0	3	0	2	3	3	4	4	3	0	0	3	0
1619	25 Jun 21	20:02:00	1	0	3	0	Ct	0	1	0	3	0	6	1	4	3	3	2	4	2	3	1	5	2	0	0	1	3	3	1	0	4	2	2	4	3	4	0	0	4	0
1620	25 Jun 21	20:03:00	1	0	3	0	Ct	0	1	2	5	0	6	0	2	4	2	3	5	2	3	0	3	0	0	6	2	2	0	0	0	5	5	3	2	5	2	1	0	4	0
1621	25 Jun 21	20:04:00	1	0	3	0	Ct	0	1	10	7	0	3	0	5	2	2	2	2	0	1	0	4	0	0	5	0	1	4	0	0	4	3	4	1	4	4	4	0	5	0
1622	25 Jun 21	20:05:00	1	0	3	0	Ct	0	1	4	0	7	3	0	1	2	2	2	3	2	10	1	5	0	0	0	0	3	1	0	5	6	3	4	2	5	3	4	0	4	0
1623	25 Jun 21	20:06:00	1	0	3	0	Ct	0	1	10	0	2	5	2	1	3	3	3	4	5	2	4	4	0	0	2	0	1	5	0	8	4	2	2	5	7	3	3	0	3	0
1624	25 Jun 21	20:07:00	1	0	3	0	Ct	0	1	5	8	3	2	2	4	3	5	0	3	4	4	5	5	0	0	2	0	3	1	0	3	4	1	4	2	5	2	2	0	3	0
1625	25 Jun 21	20:08:00	1	0	3	0	Ct	0	1	6	5	3	1	4	0	3	0	0	1	3	3	3	1	1	0	0	0	3	4	4	1	4	4	1	2	4	0	4	0	3	0
1626	25 Jun 21	20:09:00	1	0	3	0	Ct	0	1	3	5	2	2	3	1	6	3	0	1	1	2	2	2	0	0	2	0	2	1	5	0	1	3	3	4	5	4	2	0	3	0
1627	25 Jun 21	20:10:00	1	0	3	0	Ct	0	1	1	3	3	1	3	4	3	2	0	3	4	6	3	6	0	0	3	0	0	4	3	0	4	2	5	0	5	2	3	0	2	0
1628	25 Jun 21	20:11:00	1	0	3	0	Ct	0	1	5	4	3	5	3	2	3	1	2	1	4	4	3	4	2	0	5	0	4	1	3	0	2	4	4	3	3	5	3	0	4	0
1629	25 Jun 21	20:12:00	1	0	3	0	Ct	0	1	0	3	5	5	3	3	2	3	2	0	5	4	1	2	1	0	6	0	5	0	2	0	5	2	4	5	5	3	1	0	4	0
1630	25 Jun 21	20:13:00	1	0	3	0	Ct	0	1	0	6	4	4	2	1	3	1	0	0	4	3	2	0	0	0	6	3	7	0	1	0	3	0	2	3	3	0	3	0	0	0
1631	25 Jun 21	20:14:00	1	0	3	0	Ct	0	1	0	21	4	4	3	2	2	0	0	0	3	0	3	0	0	0	1	1	7	2	3	0	5	0	3	3	9	7	1	3	3	0
1632	25 Jun 21	20:15:00	1	0	3	0	Ct	0	1	0	4	3	3	2	2	3	0	2	0	3	3	3	6	1	0	5	5	1	0	3	1	4	0	2	3	7	4	1	6	6	0
1633	25 Jun 21	20:16:00	1	0	3	0	Ct	0	1	0	2	3	3	2	3	3	0	2	0	6	4	5	6	0	0	9	2	1	5	2	0	5	0	4	2	4	3	3	5	4	0
1634	25 Jun 21	20:17:00	1	0	3	0	Ct	0	1	0	2	4	9	3	4	2	0	2	0	3	5	2	6	0	0	27	3	3	2	3	1	6	0	3	0	2	3	2	3	6	0
1635	25 Jun 21	20:18:00	1	0	3	0	Ct	0	1	0	3	3	1	2	3	4	0	4	0	4	4	8	5	0	0	7	2	2	4	0	0	5	0	5	2	2	5	0	4	5	0
1636	25 Jun 21	20:19:00	1	0	3	0	Ct	0	1	0	5	3	2	5	3	3	0	5	1	5	1	7	5	6	0	1	4	9	2	0	0	4	0	3	3	4	1	3	4	2	0
1637	25 Jun 21	20:20:00	1	0	3	0	Ct	0	1	0	5	10	1	2	2	2	0	1	4	3	5	3	8	2	0	0	3	2	2	0	0	1	0	4	3	1	3	3	2	3	0
1638	25 Jun 21	20:21:00	1	0	3	0	Ct	0	1	0	2	2	2	0	3	0	0	2	2	1	5	3	9	0	0	0	2	2	2	1	0	3	0	1	0	1	3	2	2	7	0
1639	25 Jun 21	20:22:00	1	0	3	0	Ct	0	1	0	4	1	2	1	6	2	0	2	4	0	8	0	4	0	0	0	3	2	2	2	0	7	0	3	2	3	3	2	5	4	0
1640	25 Jun 21	20:23:00	1	0	3	0	Ct	0	1	0	1	2	3	7	6	6	0	2	4	5	5	2	6	4	0	0	3	0	4	2	0	5	0	4	4	4	6	2	0	4	0
1641	25 Jun 21	20:24:00	1	0	3	0	Ct	0	1	0	2	3	4	3	8	4	0	0	4	3	5	3	5	0	0	0	3	1	5	3	0	3	0	2	5	2	3	3	0	4	0
1642	25 Jun 21	20:25:00	1	0	3	0	Ct	0	1	0	0	3	4	2	4	4	0	2	4	4	5	4	4	0	0	0	2	2	3	3	0	2	0	2	3	2	2	4	0	2	0
1643	25 Jun 21	20:26:00	1	0	3	0	Ct	0	1	0	0	4	2	3	4	1	0	4	2	7	5	3	3	0	0	0	16	3	3	6	0	4	0	5	3	5	3	3	0	4	0
1644	25 Jun 21	20:27:00	1	0	3	0	Ct	0	1	0	0	4	0	0	4	2	0	2	2	4	5	3	4	0	0	2	5	4	2	3	1	5	0	2	2	5	4	4	0	4	0
1645	25 Jun 21	20:28:00	1	0	3	0	Ct	0	1	0	0	2	3	2	1	1	0	3	2	2	0	2	0	0	0	3	3	3	2	1	0	7	0	14	2	4	2	3	0	5	0
1646	25 Jun 21	20:29:00	1	0	3	0	Ct	0	1	0	0	4	3	2	3	0	0	2	0	3	0	2	5	0	0	3	1	0	3	0	0	3	0	3	4	6	5	2	0	5	0
1647	25 Jun 21	20:30:00	1	0	3	0	Ct	0	1	0	0	3	2	1	4	2	0	4	0	3	0	2	1	0	0	0	0	4	4	0	1	5	0	3	4	5	0	0	0	5	0
1648	25 Jun 21	20:31:00	1	0	3	0	Ct	0	1	0	0	2	1	1	5	5	0	0	0	2	1	2	3	0	0	2	0	1	0	0	0	6	0	3	3	5	1	5	0	4	0
1649	25 Jun 21	20:32:00	1	0	3	0	Ct	0	1	0	0	2	2	3	3	3	0	3	0	2	5	2	4	0	0	3	0	0	2	3	0	4	0	3	2	5	5	2	0	6	0
1650	25 Jun 21	20:33:00	1	0	3	0	Ct	0	1	0	0	5	0	5	3	3	0	2	0	4	5	2	4	0	0	1	0	2	2	5	0	3	0	4	3	2	2	2	0	3	0
1651	25 Jun 21	20:34:00	1	0	3	0	Ct	0	1	0	0	1	2	1	3	3	0	4	2	4	7	1	8	0	0	4	0	4	2	5	0	7	0	3	3	4	4	3	0	1	0
1652	25 Jun 21	20:35:00	1	0	3	0	Ct	0	1	0	0	2	3	6	3	3	0	2	3	1	8	2	6	0	0	2	0	5	2	5	0	5	0	3	4	3	3	3	0	3	0
1653	25 Jun 21	20:36:00	1	0	3	0	Ct	0	1	0	0	6	5	1	7	3	0	4	5	3	3	3	5	0	0	4	0	2	3	3	0	4	0	2	6	0	6	2	2	4	0
1654	25 Jun 21	20:37:00	1	0	3	0	Ct	0	1	0	0	4	3	0	3	3	0	3	2	6	5	2	6	0	0	2	0	4	1	6	0	5	0	3	1	3	3	2	2	3	0
1655	25 Jun 21	20:38:00	1	0	3	0	Ct	0	1	0	0	4	2	0	2	2	0	10	2	3	10	4	3	0	0	2	0	3	4	2	0	5	0	3	3	7	3	1	0	1	0
1656	25 Jun 21	20:39:00	1	0	3	0	Ct	0	1	0	0	3	1	2	2	1	0	20	4	2	9	6	3	0	0	0	1	1	6	4	0	3	0	5	2	3	5	3	6	3	0
1657	25 Jun 21	20:40:00	1	0	3	0	Ct	0	1	0	0	2	2	1	4	3	0	2	6	4	5	5	6	0	0	0	5	0	4	4	0	5	0	4	2	4	2	2	2	7	0
1658	25 Jun 21	20:41:00	1	0	3	0	Ct	0	1	0	0	4	4	6	6	3	0	5	3	2	5	3	4	0	0	0	4	1	2	4	0	1	0	10	4	3	7	3	2	6	0
1659	25 Jun 21	20:42:00	1	0	3	0	Ct	0	1	0	0	4	2	2	3	4	0	3	4	5	3	10	0	0	0	0	3	0	2	3	0	4	0	3	2	0	4	3	7	1	0
1660	25 Jun 21	20:43:00	1	0	3	0	Ct	0	1	0	6	2	3	1	6	2	0	2	1	3	21	2	4	0	0	0	3	3	3	2	0	2	0	5	4	2	6	2	5	3	0
1661	25 Jun 21	20:44:00	1	0	3	0	Ct	0	1	0	4	3	2	2	3	4	0	2	0	2	5	3	1	1	0	0	3	2	2	4	0	6	5	4	3	3	1	3	2	7	1
1662	25 Jun 21	20:45:00	1	0	3	0	Ct	0	1	7	7	7	2	3	3	3	0	3	0	5	4	3	9	1	0	0	4	5	3	3	0	4	3	2	2	0	6	3	5	3	2
1663	25 Jun 21	20:46:00	1	0	3	0	Ct	0	1	10	4	3	4	2	3	3	0	0	5	5	3	4	3	0	0	0	3	2	12	3	1	6	2	3	3	0	3	1	4	5	0
1664	25 Jun 21	20:47:00	1	0	3	0	Ct	0	1	2	6	1	2	5	2	3	0	2	1	1	4	3	6	0	0	0	2	4	3	5	1	5	3	4	1	0	1	3	3	3	0
1665	25 Jun 21	20:48:00	1	0	3	0	Ct	0	1	10	3	3	4	1	2	4	0	2	3	2	5	6	5	0	0	0	2	2	2	3	0	6	2	4	4	0	8	3	3	3	1
1666	25 Jun 21	20:49:00	1	0	3	0	Ct	0	1	3	5	1	3	2	0	0	0	3	1	7	3	3	3	0	0	0	2	1	1	7	0	4	2	5	3	0	3	4	4	6	0
1667	25 Jun 21	20:50:00	1	0	3	0	Ct	0	1	3	7	0	4	4	4	0	0	2	4	4	3	2	1	0	0	0	2	1	4	4	0	5	0	3	4	0	3	2	3	6	0
1668	25 Jun 21	20:51:00	1	0	3	0	Ct	0	1	0	4	0	0	1	5	0	0	4	3	5	2	2	4	3	0	0	0	3	5	3	0	4	0	2	5	0	5	3	3	6	5
1669	25 Jun 21	20:52:00	1	0	3	0	Ct	0	1	0	3	0	0	3	3	4	0	1	3	4	3	2	5	3	0	0	5	7	1	1	0	5	0	3	2	0	5	3	5	5	4
1670	25 Jun 21	20:53:00	1	0	3	0	Ct	0	1	0	3	0	4	3	4	2	0	1	1	2	5	3	3	0	0	0	4	9	3	4	0	2	0	4	4	0	0	1	3	6	3
1671	25 Jun 21	20:54:00	1	0	3	0	Ct	0	1	0	5	4	5	2	2	1	0	1	0	5	3	1	5	8	0	0	3	3	3	4	0	2	0	2	3	0	4	2	1	4	5
1672	25 Jun 21	20:55:00	1	0	3	0	Ct	0	1	0	3	6	6	0	4	2	0	6	0	3	0	3	1	5	0	0	4	5	4	4	0	5	1	4	3	0	3	5	0	4	3
1673	25 Jun 21	20:56:00	1	0	3	0	Ct	0	1	0	3	1	2	1	1	4	0	2	0	4	3	1	4	4	0	0	2	4	2	4	0	4	2	4	3	0	4	4	0	2	0
1674	25 Jun 21	20:57:00	1	0	3	0	Ct	0	1	0	3	4	2	4	3	13	0	4	0	3	6	5	3	5	0	0	3	4	3	5	0	4	7	1	2	0	5	3	0	0	3
1675	25 Jun 21	20:58:00	1	0	3	0	Ct	0	1	0	3	1	3	2	4	6	0	2	0	3	7	2	6	2	0	3	3	1	2	6	0	5	3	3	4	0	2	2	0	4	4
1676	25 Jun 21	20:59:00	1	0	3	0	Ct	0	1	0	1	3	2	4	4	2	0	2	0	5	3	3	3	2	0	6	1	4	1	4	0	4	6	3	2	0	0	1	0	3	3
1677	25 Jun 21	21:00:00	1	0	3	0	Ct	0	1	0	0	3	2	2	3	3	0	7	4	2	1	5	3	3	0	0	3	3	0	3	0	3	0	4	6	0	2	2	0	5	2
1678	25 Jun 21	21:01:00	1	0	3	0	Ct	0	1	0	2	1	3	2	1	3	0	4	2	4	8	6	0	6	0	3	1	2	4	2	0	3	0	4	2	0	1	2	0	5	4
1679	25 Jun 21	21:02:00	1	0	3	0	Ct	0	1	0	5	2	3	3	1	3	0	3	5	3	2	2	0	3	0	0	3	2	3	3	0	13	0	2	5	0	4	3	3	4	4
1680	25 Jun 21	21:03:00	1	0	3	0	Ct	0	1	0	5	2	2	3	5	3	0	1	4	6	9	4	0	3	0	1	2	2	2	3	0	3	0	4	3	1	4	0	6	5	5
1681	25 Jun 21	21:04:00	1	0	3	0	Ct	0	1	0	3	2	3	4	4	2	0	1	3	28	0	6	7	3	0	2	3	2	2	4	0	4	0	0	2	0	3	2	3	4	4
1682	25 Jun 21	21:05:00	1	0	3	0	Ct	0	1	0	3	3	3	1	3	3	0	1	1	16	5	3	4	4	0	2	5	2	1	4	0	6	0	2	4	2	1	3	3	5	2
1683	25 Jun 21	21:06:00	1	0	3	0	Ct	0	1	2	3	2	4	3	5	4	3	4	4	5	6	5	4	3	0	8	4	2	1	6	0	7	3	6	6	8	2	6	5	4	3
1684	25 Jun 21	21:07:00	1	0	3	0	Ct	0	0	2	3	5	5	4	6	4	4	4	5	6	5	6	4	5	0	6	4	5	3	4	0	9	4	7	7	2	3	3	6	6	2
1685	25 Jun 21	21:08:00	1	0	3	0	Ct	0	0	2	8	6	5	3	6	4	7	4	5	3	2	4	5	6	0	4	4	4	2	6	0	9	7	6	5	4	4	3	4	4	0
1686	25 Jun 21	21:09:00	1	0	3	0	Ct	0	0	0	3	4	8	2	6	8	7	2	7	6	2	4	3	5	0	0	5	3	4	6	0	7	2	6	6	4	2	4	5	5	0
1687	25 Jun 21	21:10:00	1	0	3	0	Ct	0	0	9	5	8	6	2	5	5	7	3	5	7	4	4	5	0	0	5	7	2	3	6	0	8	9	6	6	3	4	3	4	4	0
1688	25 Jun 21	21:11:00	1	0	3	0	Ct	0	0	4	5	6	7	2	6	4	1	3	5	4	0	0	2	3	0	7	4	6	3	4	0	7	6	8	6	4	4	5	4	6	0
1689	25 Jun 21	21:12:00	1	0	3	0	Ct	0	0	7	4	6	6	3	7	4	10	5	4	6	0	2	5	5	0	3	2	4	2	6	0	6	5	6	6	3	4	3	4	4	0
1690	25 Jun 21	21:13:00	1	0	3	0	Ct	0	0	7	8	6	5	4	4	3	3	4	5	4	0	0	8	6	0	2	3	4	4	6	3	4	8	6	6	2	4	5	3	4	0
1691	25 Jun 21	21:14:00	1	0	3	0	Ct	0	0	5	2	4	7	4	5	5	6	4	4	6	0	0	4	4	0	0	4	3	7	5	4	7	4	6	4	2	5	3	4	2	0
1692	25 Jun 21	21:15:00	1	0	3	0	Ct	0	0	5	3	0	6	3	4	4	0	3	5	6	0	0	3	2	0	0	3	4	5	2	2	6	5	6	5	3	2	3	6	2	0
1693	25 Jun 21	21:16:00	1	0	3	0	Ct	0	0	4	4	0	8	3	5	5	0	3	3	4	0	0	5	3	0	0	2	4	2	5	0	2	2	5	6	5	4	3	6	4	0
1694	25 Jun 21	21:17:00	1	0	3	0	Ct	0	0	6	6	6	6	0	5	3	0	3	4	4	0	0	4	3	0	0	4	3	3	10	0	0	4	13	5	6	4	2	4	4	0
1695	25 Jun 21	21:18:00	1	0	3	0	Ct	0	0	7	3	8	4	0	4	2	0	2	1	4	0	0	5	1	0	0	2	13	3	5	0	0	1	2	5	2	4	3	4	1	0
1696	25 Jun 21	21:19:00	1	0	3	0	Ct	0	0	6	4	1	4	0	2	4	0	2	5	6	0	0	5	4	0	0	6	3	1	5	0	1	3	0	5	2	8	2	3	0	0
1697	25 Jun 21	21:20:00	1	0	3	0	Ct	0	0	18	0	0	2	0	2	4	0	3	2	6	0	0	4	2	0	0	1	9	3	4	0	0	3	0	4	5	4	5	2	0	0
1698	25 Jun 21	21:21:00	1	0	3	0	Ct	0	0	19	0	0	4	0	5	5	0	3	4	0	0	0	3	1	0	0	2	4	3	4	0	0	3	0	4	4	2	5	2	0	0
1699	25 Jun 21	21:22:00	1	0	3	0	Ct	0	0	8	0	0	4	0	3	3	0	3	4	1	0	0	3	2	0	0	4	5	4	4	0	0	1	0	4	2	2	4	3	0	0
1700	25 Jun 21	21:23:00	1	0	3	0	Ct	0	0	4	0	0	4	0	6	3	0	3	2	1	0	0	2	5	0	0	2	2	4	2	0	0	4	0	6	4	5	2	4	0	0
1701	25 Jun 21	21:24:00	1	0	3	0	Ct	0	0	9	0	0	6	0	4	2	0	2	4	0	0	0	6	3	0	0	1	5	5	7	0	0	2	0	6	2	3	4	3	0	0
1702	25 Jun 21	21:25:00	1	0	3	0	Ct	0	0	10	0	0	5	0	3	4	0	4	4	0	0	0	5	4	0	0	3	0	3	5	0	0	3	0	5	8	2	3	0	0	0
1703	25 Jun 21	21:26:00	1	0	3	0	Ct	0	0	8	0	0	2	0	1	4	0	0	4	0	0	0	2	2	0	0	2	0	3	5	0	0	4	0	6	2	3	2	0	0	0
1704	25 Jun 21	21:27:00	1	0	3	0	Ct	0	0	6	0	0	6	0	0	4	0	3	1	0	0	0	5	5	0	0	3	3	4	4	0	0	1	0	5	2	2	4	0	0	0
1705	25 Jun 21	21:28:00	1	0	3	0	Ct	0	0	8	0	0	4	0	0	3	0	2	4	3	0	0	0	1	0	0	6	4	5	4	0	0	4	0	3	0	4	3	0	0	0
1706	25 Jun 21	21:29:00	1	0	3	0	Ct	0	0	7	0	0	0	0	0	3	0	4	4	0	0	0	0	3	0	0	3	4	2	3	0	0	3	0	4	4	3	3	0	0	0
1707	25 Jun 21	21:30:00	1	0	3	0	Ct	0	0	7	0	0	1	0	0	3	0	3	4	0	0	0	4	4	0	0	3	3	1	7	0	0	3	0	6	2	3	2	0	0	0
1708	25 Jun 21	21:31:00	1	0	3	0	Ct	0	0	4	0	0	3	0	0	4	0	3	3	4	0	0	4	7	0	0	3	4	6	6	0	0	6	0	5	4	2	3	0	0	0
1709	25 Jun 21	21:32:00	1	0	3	0	Ct	0	0	13	0	0	2	0	0	3	0	3	3	0	0	0	4	0	0	0	4	1	4	2	0	0	1	0	4	5	2	4	0	3	0
1710	25 Jun 21	21:33:00	1	0	3	0	Ct	0	0	14	0	0	1	0	0	3	0	1	3	0	0	0	2	2	0	0	1	0	1	7	0	0	4	0	4	7	2	3	0	3	0
1711	25 Jun 21	21:34:00	1	0	3	0	Ct	0	0	20	0	0	5	0	0	1	0	4	0	0	0	0	5	2	0	0	2	0	4	4	0	0	3	0	5	3	2	3	0	4	0
1712	25 Jun 21	21:35:00	1	0	3	0	Ct	0	0	7	0	0	2	0	0	4	0	0	0	0	0	0	7	1	0	0	24	0	3	4	0	0	4	0	4	4	1	3	0	4	0
1713	25 Jun 21	21:36:00	1	0	3	0	Ct	0	0	11	0	0	4	0	0	6	0	0	0	0	0	0	3	6	0	0	8	0	3	4	0	0	4	0	6	3	3	2	0	3	0
1714	25 Jun 21	21:37:00	1	0	3	0	Ct	0	0	10	0	0	5	0	0	2	0	0	0	0	0	0	2	3	0	0	0	0	2	8	0	0	5	0	5	3	1	4	0	2	0
1715	25 Jun 21	21:38:00	1	0	3	0	Ct	0	0	3	0	0	1	0	0	3	0	6	0	0	0	0	3	3	0	0	0	0	4	7	0	0	0	0	4	3	0	2	0	3	0
1716	25 Jun 21	21:39:00	1	0	3	0	Ct	0	0	12	0	0	0	0	0	4	0	0	0	0	0	0	4	6	0	0	0	0	2	3	0	0	0	0	4	2	5	1	0	1	0
1717	25 Jun 21	21:40:00	1	0	3	0	Ct	0	0	6	0	0	5	0	0	3	0	2	0	0	0	0	5	3	0	0	0	0	7	3	0	0	0	0	7	6	2	4	0	1	0
1718	25 Jun 21	21:41:00	1	0	3	0	Ct	0	0	4	0	0	4	0	0	2	0	0	0	0	0	0	5	5	0	0	0	0	3	4	0	0	7	0	5	7	0	0	0	0	0
1719	25 Jun 21	21:42:00	1	0	3	0	Ct	0	0	11	0	0	4	0	0	2	0	0	0	0	0	0	2	2	0	0	0	0	4	6	0	0	3	0	3	2	3	0	0	0	0
1720	25 Jun 21	21:43:00	1	0	3	0	Ct	0	0	4	0	0	6	0	0	4	0	0	0	0	0	0	6	4	0	0	0	0	3	3	0	0	1	0	5	4	2	2	0	0	0
1721	25 Jun 21	21:44:00	1	0	3	0	Ct	0	0	8	0	0	6	0	0	2	0	0	0	0	0	0	0	1	0	0	0	0	2	2	0	0	2	0	7	5	2	2	0	0	0
1722	25 Jun 21	21:45:00	1	0	3	0	Ct	0	0	8	0	0	5	0	0	3	0	0	0	0	0	0	3	1	0	0	0	0	6	3	0	0	0	0	6	5	0	2	0	0	0
1723	25 Jun 21	21:46:00	1	0	3	0	Ct	0	0	6	0	0	3	0	0	3	0	0	0	0	0	0	8	2	0	0	0	0	1	4	0	0	0	0	5	0	0	1	0	0	0
1724	25 Jun 21	21:47:00	1	0	3	0	Ct	0	0	5	0	0	2	0	0	2	0	0	0	0	0	0	7	3	0	0	0	0	2	8	0	0	0	0	2	2	0	3	0	0	0
1725	25 Jun 21	21:48:00	1	0	3	0	Ct	0	0	8	0	0	5	0	0	3	0	0	0	0	0	0	7	3	0	0	0	0	3	6	0	0	0	0	5	2	0	4	0	0	0
1726	25 Jun 21	21:49:00	1	0	3	0	Ct	0	0	16	0	0	3	0	0	4	0	0	0	0	0	0	6	4	0	0	0	0	5	4	0	0	0	0	4	1	2	5	0	0	0
1727	25 Jun 21	21:50:00	1	0	3	0	Ct	0	0	4	0	0	4	0	0	2	0	0	0	0	0	0	5	1	0	0	0	0	4	6	0	0	0	0	3	3	4	4	0	0	0
1728	25 Jun 21	21:51:00	1	0	3	0	Ct	0	0	2	0	0	6	0	0	1	0	2	0	0	0	0	6	0	0	0	0	0	3	3	0	0	0	0	6	2	2	4	0	0	0
1729	25 Jun 21	21:52:00	1	0	3	0	Ct	0	0	9	0	0	7	0	0	4	0	0	0	0	0	0	6	2	0	0	0	0	0	4	0	0	0	0	8	3	4	2	0	0	0
1730	25 Jun 21	21:53:00	1	0	3	0	Ct	0	0	9	0	0	5	0	0	2	0	0	0	0	0	0	5	0	0	0	0	0	1	3	0	0	0	0	5	3	0	2	0	0	0
1731	25 Jun 21	21:54:00	1	0	3	0	Ct	0	0	5	0	0	6	0	0	3	0	0	0	0	0	0	3	6	0	0	0	0	0	2	0	0	0	0	4	4	0	2	0	0	0
1732	25 Jun 21	21:55:00	1	0	3	0	Ct	0	0	0	0	0	4	0	0	2	0	0	0	0	0	0	5	4	0	0	0	0	0	3	0	0	1	0	4	1	0	4	0	0	0
1733	25 Jun 21	21:56:00	1	0	3	0	Ct	0	0	0	0	0	2	0	0	3	0	0	0	0	0	0	6	4	0	0	0	0	0	4	0	0	4	0	6	7	0	2	0	0	0
1734	25 Jun 21	21:57:00	1	0	3	0	Ct	0	0	0	0	0	2	0	0	1	0	0	0	0	0	0	4	1	0	0	0	0	0	4	0	0	0	0	5	1	0	3	0	0	0
1735	25 Jun 21	21:58:00	1	0	3	0	Ct	0	0	0	0	0	4	0	0	0	0	0	0	0	0	0	3	3	0	0	0	0	0	3	0	0	0	0	5	2	0	3	0	1	0
1736	25 Jun 21	21:59:00	1	0	3	0	Ct	0	0	0	0	0	3	0	0	1	0	0	0	0	0	0	7	3	0	0	0	0	0	4	0	0	0	0	4	4	0	2	0	2	0
1737	25 Jun 21	22:00:00	1	0	3	0	Ct	0	0	0	0	0	1	0	0	0	0	0	0	0	0	0	7	1	0	0	0	0	0	4	0	0	0	0	5	4	0	3	0	3	0
1738	25 Jun 21	22:01:00	1	0	3	0	Ct	0	0	0	0	0	2	0	0	0	0	0	0	0	0	0	6	1	0	0	0	0	0	3	0	0	0	0	4	4	0	2	0	2	0
1739	25 Jun 21	22:02:00	1	0	3	0	Ct	0	0	0	0	1	4	0	0	0	0	0	0	0	0	0	8	3	0	0	0	0	0	4	0	0	0	0	5	3	0	4	0	1	0
1740	25 Jun 21	22:03:00	1	0	3	0	Ct	0	0	0	0	9	5	0	0	0	0	0	0	0	0	0	5	2	0	0	0	0	0	4	0	0	0	0	3	5	0	4	0	0	0
1741	25 Jun 21	22:04:00	1	0	3	0	Ct	0	0	0	0	0	7	0	0	0	0	0	0	0	0	0	3	5	0	0	0	0	0	3	0	0	0	0	3	5	0	4	0	0	0
1742	25 Jun 21	22:05:00	1	0	3	0	Ct	0	0	0	0	0	3	0	0	0	0	0	0	0	0	0	3	6	0	0	0	0	0	3	0	0	0	0	5	4	0	3	0	0	0
1743	25 Jun 21	22:06:00	1	0	3	0	Ct	0	0	0	0	0	3	0	0	0	0	0	0	0	0	1	0	3	0	0	0	0	0	3	0	0	0	0	5	2	0	3	0	0	0
1744	25 Jun 21	22:07:00	1	0	3	0	Ct	0	0	0	0	0	3	0	0	0	0	0	0	0	0	2	0	1	0	0	0	0	0	4	0	0	0	0	2	4	0	5	0	0	0
1745	25 Jun 21	22:08:00	1	0	3	0	Ct	0	0	0	0	0	5	0	0	0	0	0	0	1	0	2	0	3	0	0	0	0	0	4	0	0	0	0	3	1	0	3	0	0	0
1746	25 Jun 21	22:09:00	1	0	3	0	Ct	0	0	0	0	1	4	0	0	0	0	0	0	0	0	2	0	1	0	0	0	0	0	3	0	0	0	0	2	1	0	2	0	0	0
1747	25 Jun 21	22:10:00	1	0	3	0	Ct	0	0	0	0	0	6	0	0	0	0	0	0	0	0	0	0	4	0	0	0	0	0	7	0	0	0	0	3	3	0	2	0	1	0
1748	25 Jun 21	22:11:00	1	0	3	0	Ct	0	0	0	0	0	2	0	0	0	0	0	0	0	0	0	0	2	0	0	0	0	0	5	0	0	0	0	3	2	0	5	0	5	0
1749	25 Jun 21	22:12:00	1	0	3	0	Ct	0	0	0	0	0	4	0	0	0	0	0	0	0	0	0	0	0	0	0	0	0	0	5	0	0	0	0	6	1	0	4	0	2	0
1750	25 Jun 21	22:13:00	1	0	3	0	Ct	0	0	0	0	0	4	0	0	0	0	0	0	0	0	0	0	2	0	0	0	0	0	4	0	0	0	0	4	0	0	4	0	5	0
1751	25 Jun 21	22:14:00	1	0	3	0	Ct	0	0	0	0	0	9	0	0	0	0	2	0	0	0	0	0	1	0	0	0	0	0	6	0	0	0	0	0	0	0	3	0	7	0
1752	25 Jun 21	22:15:00	1	0	3	0	Ct	0	0	0	0	0	2	0	0	0	0	0	0	0	0	0	0	1	0	0	0	0	0	4	0	0	0	0	2	2	0	3	0	5	0
1753	25 Jun 21	22:16:00	1	0	3	0	Ct	0	0	0	0	0	1	0	0	0	0	0	0	0	0	0	0	2	0	0	0	0	0	2	0	0	0	0	2	4	0	3	0	4	0
1754	25 Jun 21	22:17:00	1	0	3	0	Ct	0	0	0	0	0	3	0	0	0	0	0	0	0	0	0	0	3	0	0	0	0	0	3	0	0	0	0	3	1	0	3	0	0	0
1755	25 Jun 21	22:18:00	1	0	3	0	Ct	0	0	0	0	0	6	0	0	0	0	2	0	0	0	0	0	1	0	0	0	0	0	4	0	0	0	0	5	2	0	3	0	0	0
1756	25 Jun 21	22:19:00	1	0	3	0	Ct	0	0	0	0	0	7	0	0	0	0	0	0	0	0	0	0	0	0	0	0	0	0	4	0	0	0	0	4	0	0	4	0	0	0
1757	25 Jun 21	22:20:00	1	0	3	0	Ct	0	0	0	0	0	6	0	0	0	0	0	0	0	0	0	0	0	0	0	0	0	0	5	0	0	0	0	6	0	0	1	0	0	0
1758	25 Jun 21	22:21:00	1	0	3	0	Ct	0	0	0	0	0	4	0	0	0	0	0	0	0	0	0	0	0	0	0	0	0	0	3	0	0	0	0	2	0	0	0	0	0	0
1759	25 Jun 21	22:22:00	1	0	3	0	Ct	0	0	0	0	0	6	0	0	0	1	0	0	0	0	0	0	2	0	0	0	0	0	3	0	0	0	0	5	0	0	5	0	0	0
1760	25 Jun 21	22:23:00	1	0	3	0	Ct	0	0	0	0	0	4	0	0	0	0	0	0	0	0	0	0	0	0	0	0	0	0	2	0	0	0	0	4	0	0	3	0	0	0
1761	25 Jun 21	22:24:00	1	0	3	0	Ct	0	0	0	0	0	4	0	0	0	0	0	0	0	0	0	0	0	0	0	0	0	0	20	0	0	0	0	4	0	0	4	0	0	0
1762	25 Jun 21	22:25:00	1	0	3	0	Ct	0	0	0	0	0	4	0	0	0	1	0	0	0	0	0	0	0	0	0	0	0	0	2	0	0	0	0	5	0	0	2	0	0	0
1763	25 Jun 21	22:26:00	1	0	3	0	Ct	0	0	0	0	0	5	0	0	0	0	0	0	0	0	0	0	0	0	0	0	0	0	3	0	0	0	0	4	0	0	3	0	0	0
1764	25 Jun 21	22:27:00	1	0	3	0	Ct	0	0	0	0	0	4	0	0	0	0	0	0	0	0	0	0	0	0	0	0	0	0	1	1	0	0	0	1	0	0	2	0	0	0
1765	25 Jun 21	22:28:00	1	0	3	0	Ct	0	0	0	0	0	4	0	0	0	0	0	0	0	0	0	0	0	0	0	0	0	0	0	1	0	0	0	5	0	0	4	0	0	0
1766	25 Jun 21	22:29:00	1	0	3	0	Ct	0	0	0	0	0	6	0	0	0	0	0	0	0	0	0	0	1	0	0	0	0	0	0	0	0	0	0	5	0	0	4	0	0	0
1767	25 Jun 21	22:30:00	1	0	3	0	Ct	0	0	0	0	3	6	0	0	0	0	0	0	0	0	0	0	0	0	0	0	0	0	0	0	0	0	0	3	0	0	2	0	0	0
1768	25 Jun 21	22:31:00	1	0	3	0	Ct	0	0	0	0	0	7	0	0	0	0	0	0	0	0	0	0	7	0	0	0	0	0	3	0	0	0	0	6	0	0	5	0	0	0
1769	25 Jun 21	22:32:00	1	0	3	0	Ct	0	0	0	0	0	6	0	0	0	0	0	0	0	0	0	0	3	0	0	0	0	0	3	1	0	0	0	5	0	0	4	0	0	0
1770	25 Jun 21	22:33:00	1	0	3	0	Ct	0	0	0	0	2	5	0	0	0	0	0	0	0	0	0	0	4	0	0	0	0	0	0	1	0	0	0	4	0	0	3	0	3	0
1771	25 Jun 21	22:34:00	1	0	3	0	Ct	0	0	0	0	0	3	0	0	0	0	0	0	0	0	0	0	2	0	0	0	0	0	1	0	0	0	0	5	0	0	3	0	3	0
1772	25 Jun 21	22:35:00	1	0	3	0	Ct	0	0	0	0	0	2	0	0	0	0	0	0	0	0	0	0	2	0	0	0	0	0	3	0	0	0	0	1	0	0	2	0	2	0
1773	25 Jun 21	22:36:00	1	0	3	0	Ct	0	0	0	0	2	5	0	0	0	0	0	0	0	0	0	0	5	0	0	0	0	0	6	0	0	0	0	0	0	0	2	0	0	0
1774	25 Jun 21	22:37:00	1	0	3	0	Ct	0	0	0	0	3	6	0	0	0	0	0	0	0	0	0	0	2	0	0	0	0	0	4	0	0	0	0	0	0	0	6	0	4	0
1775	25 Jun 21	22:38:00	1	0	3	0	Ct	0	0	0	0	3	3	0	0	0	0	0	0	0	0	2	0	0	0	0	0	0	0	4	0	0	0	0	0	0	0	0	0	1	0
1776	25 Jun 21	22:39:00	1	0	3	0	Ct	0	0	0	0	0	4	0	0	0	0	0	0	0	0	0	0	4	0	0	0	0	0	2	0	0	0	0	0	0	0	0	0	0	0
1777	25 Jun 21	22:40:00	1	0	3	0	Ct	0	0	0	0	0	2	0	0	0	0	0	0	0	0	2	0	0	0	0	0	0	0	3	0	0	0	0	0	0	0	0	0	0	0
1778	25 Jun 21	22:41:00	1	0	3	0	Ct	0	0	0	0	0	4	0	0	0	0	1	0	0	0	2	0	2	0	0	0	0	0	11	1	0	0	0	0	0	0	0	0	0	0
1779	25 Jun 21	22:42:00	1	0	3	0	Ct	0	0	0	0	0	4	0	0	0	0	0	0	0	0	3	0	1	0	0	0	0	0	2	0	0	0	0	0	0	0	0	0	0	0
1780	25 Jun 21	22:43:00	1	0	3	0	Ct	0	0	0	0	0	6	0	0	0	0	1	0	0	0	0	0	3	0	0	1	0	0	1	0	0	0	0	0	0	0	0	0	0	0
1781	25 Jun 21	22:44:00	1	0	3	0	Ct	0	0	0	0	0	5	0	0	0	0	0	0	0	0	0	0	4	0	0	0	0	0	0	2	0	0	0	0	0	0	0	0	0	0
1782	25 Jun 21	22:45:00	1	0	3	0	Ct	0	0	0	0	0	4	0	0	0	0	4	0	0	0	0	0	3	0	0	0	0	0	1	0	0	0	0	0	0	0	0	0	0	0
1783	25 Jun 21	22:46:00	1	0	3	0	Ct	0	0	0	0	0	4	0	0	0	1	0	0	0	0	0	0	3	0	0	0	0	0	0	0	0	0	0	0	0	0	0	0	0	0
1784	25 Jun 21	22:47:00	1	0	3	0	Ct	0	0	0	0	0	4	0	0	0	0	0	0	0	0	0	0	4	0	0	0	0	0	0	0	0	0	0	0	0	0	0	0	0	0
1785	25 Jun 21	22:48:00	1	0	3	0	Ct	0	0	0	0	0	5	0	0	0	0	0	0	0	0	0	0	3	0	0	0	0	0	0	0	0	0	0	0	0	0	0	0	0	0
1786	25 Jun 21	22:49:00	1	0	3	0	Ct	0	0	0	0	0	3	0	0	0	0	0	0	0	0	0	0	0	0	0	0	0	0	0	1	0	0	0	0	0	0	0	0	0	0
1787	25 Jun 21	22:50:00	1	0	3	0	Ct	0	0	0	0	0	3	0	0	0	0	0	0	0	0	0	0	1	0	0	1	0	0	0	1	0	0	0	0	0	0	0	0	0	0
1788	25 Jun 21	22:51:00	1	0	3	0	Ct	0	0	0	0	0	6	0	0	0	0	0	0	0	0	0	0	0	0	0	0	0	0	0	0	0	0	0	0	0	0	0	0	0	0
1789	25 Jun 21	22:52:00	1	0	3	0	Ct	0	0	0	0	0	2	0	0	0	0	0	0	0	0	0	0	0	0	0	0	0	0	0	0	0	0	0	0	0	0	0	0	0	0
1790	25 Jun 21	22:53:00	1	0	3	0	Ct	0	0	0	0	0	1	0	0	0	0	0	0	0	0	0	0	1	0	0	0	0	0	0	0	0	0	0	0	0	0	0	0	0	0
1791	25 Jun 21	22:54:00	1	0	3	0	Ct	0	0	0	0	0	5	0	0	0	0	0	0	0	0	0	0	0	0	0	0	0	0	0	0	0	0	0	0	0	0	0	0	0	0
1792	25 Jun 21	22:55:00	1	0	3	0	Ct	0	0	0	0	0	4	0	0	0	0	0	0	0	0	0	0	0	0	0	0	0	0	1	0	0	0	0	0	0	0	0	0	0	0
1793	25 Jun 21	22:56:00	1	0	3	0	Ct	0	0	0	0	0	4	0	0	0	0	0	0	0	0	0	0	0	0	0	0	0	0	0	0	0	0	0	0	0	0	0	0	0	0
1794	25 Jun 21	22:57:00	1	0	3	0	Ct	0	0	0	0	0	4	0	0	0	0	0	0	0	0	0	0	0	0	0	0	0	0	0	0	0	0	0	0	0	0	0	0	0	0
1795	25 Jun 21	22:58:00	1	0	3	0	Ct	0	0	0	0	0	1	0	0	0	3	0	0	0	0	0	0	0	0	0	0	0	0	0	0	0	0	0	0	0	0	0	0	0	0
1796	25 Jun 21	22:59:00	1	0	3	0	Ct	0	0	0	0	0	2	0	0	0	3	0	0	0	0	0	0	0	0	0	0	0	0	1	0	0	0	0	0	0	0	0	0	0	0
1797	25 Jun 21	23:00:00	1	0	3	0	Ct	0	0	0	0	0	5	0	0	0	0	0	0	0	0	0	0	0	0	0	0	0	0	0	2	0	0	0	0	0	0	2	0	0	0
1798	25 Jun 21	23:01:00	1	0	3	0	Ct	0	0	0	0	0	5	0	0	0	0	0	0	0	0	0	0	0	0	0	0	0	0	0	0	0	0	0	0	0	0	0	0	0	0
1799	25 Jun 21	23:02:00	1	0	3	0	Ct	0	0	0	0	7	4	0	0	0	0	0	0	0	0	0	0	0	0	0	0	0	0	0	0	0	0	0	0	0	0	0	0	0	0
1800	25 Jun 21	23:03:00	1	0	3	0	Ct	0	0	0	0	0	5	0	0	0	0	0	0	0	0	0	0	0	0	0	0	0	0	0	0	0	0	0	0	0	0	0	0	0	0
1801	25 Jun 21	23:04:00	1	0	3	0	Ct	0	0	0	0	0	5	0	0	0	0	0	0	0	0	0	0	0	0	0	0	0	0	0	0	0	0	0	0	0	0	0	0	0	0
1802	25 Jun 21	23:05:00	1	0	3	0	Ct	0	0	0	0	0	4	0	0	0	0	0	0	0	0	0	0	0	0	0	0	0	0	0	0	0	0	2	0	0	0	0	0	0	0
1803	25 Jun 21	23:06:00	1	0	3	0	Ct	0	0	0	0	0	5	0	0	0	0	0	0	0	0	0	0	0	0	0	1	0	0	0	0	0	0	0	0	0	0	0	0	0	0
1804	25 Jun 21	23:07:00	1	0	3	0	Ct	0	0	0	0	0	7	0	0	0	0	0	0	0	0	0	0	0	0	0	0	0	0	0	0	0	0	0	0	0	0	0	0	0	0
1805	25 Jun 21	23:08:00	1	0	3	0	Ct	0	0	0	0	0	8	0	0	0	0	0	0	0	0	0	0	0	0	0	0	0	0	0	0	2	0	1	0	0	0	0	0	0	0
1806	25 Jun 21	23:09:00	1	0	3	0	Ct	0	0	0	0	0	5	0	0	0	0	0	0	0	0	0	0	0	0	0	1	0	0	0	0	2	0	1	0	0	0	0	0	0	0
1807	25 Jun 21	23:10:00	1	0	3	0	Ct	0	0	0	0	0	3	0	0	0	0	0	0	0	0	0	0	0	0	0	0	0	0	0	0	0	0	0	0	0	0	1	0	0	0
1808	25 Jun 21	23:11:00	1	0	3	0	Ct	0	0	0	0	0	4	0	0	0	0	0	0	0	0	0	0	0	0	0	0	0	0	0	0	3	0	0	0	0	0	0	0	0	0
1809	25 Jun 21	23:12:00	1	0	3	0	Ct	0	0	0	0	0	0	0	0	0	0	0	0	0	0	0	0	0	0	0	0	0	0	0	0	2	0	0	0	0	0	0	0	0	0
1810	25 Jun 21	23:13:00	1	0	3	0	Ct	0	0	0	0	0	0	0	0	0	0	0	0	0	0	0	0	0	0	0	0	0	0	0	0	4	0	0	0	0	0	0	0	0	0
1811	25 Jun 21	23:14:00	1	0	3	0	Ct	0	0	0	0	0	0	0	0	0	1	0	0	0	0	0	0	0	0	0	0	0	0	0	0	0	0	0	0	0	0	0	0	0	0
1812	25 Jun 21	23:15:00	1	0	3	0	Ct	0	0	0	0	0	0	0	0	0	0	0	0	0	0	0	0	0	0	0	0	0	0	0	0	0	0	0	0	0	0	0	0	0	0
1813	25 Jun 21	23:16:00	1	0	3	0	Ct	0	0	0	0	0	0	0	0	0	1	0	0	0	0	0	0	0	0	0	0	0	0	0	0	0	0	0	0	0	0	0	0	0	0
1814	25 Jun 21	23:17:00	1	0	3	0	Ct	0	0	0	0	0	0	0	0	0	0	0	0	0	0	0	0	0	0	0	0	0	0	0	0	2	0	0	0	0	0	0	0	0	0
1815	25 Jun 21	23:18:00	1	0	3	0	Ct	0	0	0	0	0	0	0	0	0	0	0	0	0	0	4	0	0	0	0	1	0	0	2	0	0	0	0	0	0	0	1	0	0	4
1816	25 Jun 21	23:19:00	1	0	3	0	Ct	0	0	0	0	0	0	0	0	0	0	0	0	0	0	0	0	0	0	0	0	0	0	0	0	0	0	0	0	0	0	0	0	0	4
1817	25 Jun 21	23:20:00	1	0	3	0	Ct	0	0	0	0	0	0	0	0	0	0	0	0	0	0	0	0	0	0	0	0	0	0	0	0	0	0	0	0	0	0	0	0	0	0
1818	25 Jun 21	23:21:00	1	0	3	0	Ct	0	0	0	0	0	0	0	0	0	0	0	0	0	0	0	0	0	0	0	0	0	0	0	0	0	0	0	0	0	0	0	0	0	0
1819	25 Jun 21	23:22:00	1	0	3	0	Ct	0	0	0	0	0	0	0	0	0	0	0	0	0	0	0	0	0	0	0	0	0	0	1	0	0	0	0	0	0	0	0	0	0	0
1820	25 Jun 21	23:23:00	1	0	3	0	Ct	0	0	0	0	0	0	0	0	0	0	0	0	0	0	0	0	0	0	0	0	0	0	0	0	0	0	0	0	0	0	0	0	0	0
1821	25 Jun 21	23:24:00	1	0	3	0	Ct	0	0	0	0	0	0	0	0	0	0	0	0	0	0	0	0	0	0	0	0	0	0	2	0	0	0	0	0	0	0	0	0	0	0
1822	25 Jun 21	23:25:00	1	0	3	0	Ct	0	0	0	0	0	0	0	0	0	0	0	0	0	0	0	0	0	0	0	0	0	0	4	0	0	0	0	0	0	0	0	0	0	0
1823	25 Jun 21	23:26:00	1	0	3	0	Ct	0	0	2	0	0	0	0	0	0	0	0	0	0	0	0	0	0	0	0	0	0	0	2	0	0	0	0	0	0	0	0	0	0	0
1824	25 Jun 21	23:27:00	1	0	3	0	Ct	0	0	6	0	0	0	0	1	0	0	0	0	0	0	0	0	0	0	0	0	0	0	2	0	0	0	0	0	0	0	0	0	0	0
1825	25 Jun 21	23:28:00	1	0	3	0	Ct	0	0	2	0	0	0	0	0	0	0	0	0	0	0	0	0	0	0	0	0	0	0	1	0	0	0	0	0	0	0	0	0	0	0
1826	25 Jun 21	23:29:00	1	0	3	0	Ct	0	0	11	0	0	0	0	0	0	1	0	0	0	0	0	0	0	0	0	0	0	0	1	0	0	0	0	0	0	0	0	1	0	0
1827	25 Jun 21	23:30:00	1	0	3	0	Ct	0	0	8	0	0	0	0	0	0	4	0	0	0	0	0	0	0	0	0	0	0	0	0	0	0	0	0	0	0	0	0	0	0	0
1828	25 Jun 21	23:31:00	1	0	3	0	Ct	0	0	3	0	0	0	0	0	0	1	0	0	0	0	0	0	0	0	0	0	0	4	0	0	0	0	0	0	0	0	0	1	0	0
1829	25 Jun 21	23:32:00	1	0	3	0	Ct	0	0	14	0	0	0	0	0	0	0	0	0	0	0	0	0	0	0	0	0	0	11	0	0	0	0	0	0	0	0	0	0	0	0
1830	25 Jun 21	23:33:00	1	0	3	0	Ct	0	0	10	0	0	0	0	0	0	1	0	0	0	0	0	0	0	0	0	0	0	0	0	0	0	0	0	0	0	0	0	0	0	0
1831	25 Jun 21	23:34:00	1	0	3	0	Ct	0	0	11	0	0	0	0	0	0	0	0	0	0	0	0	0	0	0	0	0	0	0	0	0	0	0	0	0	0	0	0	0	0	0
1832	25 Jun 21	23:35:00	1	0	3	0	Ct	0	0	7	0	0	0	0	0	0	1	0	0	0	0	0	0	0	0	0	0	0	0	0	0	0	0	0	0	0	0	0	0	0	0
1833	25 Jun 21	23:36:00	1	0	3	0	Ct	0	0	12	0	0	0	0	0	0	2	0	0	0	0	0	0	0	0	0	0	0	0	0	0	0	0	0	0	0	0	0	0	0	0
1834	25 Jun 21	23:37:00	1	0	3	0	Ct	0	0	8	0	0	0	0	0	0	0	4	0	0	0	0	0	0	0	0	0	0	0	0	0	0	0	0	0	0	0	0	0	0	0
1835	25 Jun 21	23:38:00	1	0	3	0	Ct	0	0	10	0	0	0	0	0	0	0	0	0	0	0	0	0	0	0	0	0	0	0	0	0	0	0	0	0	0	0	0	0	0	0
1836	25 Jun 21	23:39:00	1	0	3	0	Ct	0	0	5	0	0	0	0	0	0	0	3	0	0	0	0	0	0	0	0	0	0	0	0	0	0	0	0	0	0	0	0	0	0	0
1837	25 Jun 21	23:40:00	1	0	3	0	Ct	0	0	6	0	0	0	0	0	0	0	0	0	0	0	0	0	0	0	0	3	0	0	0	0	0	0	0	0	0	0	0	0	0	0
1838	25 Jun 21	23:41:00	1	0	3	0	Ct	0	0	8	0	0	0	0	0	0	0	0	0	0	0	0	0	0	0	0	1	0	0	0	0	0	0	0	0	0	0	0	0	0	0
1839	25 Jun 21	23:42:00	1	0	3	0	Ct	0	0	16	0	0	0	0	0	0	0	0	0	0	0	0	0	0	0	0	0	0	0	0	0	0	0	0	0	0	0	0	0	0	0
1840	25 Jun 21	23:43:00	1	0	3	0	Ct	0	0	7	0	0	0	0	0	0	0	0	0	0	0	0	0	0	0	0	0	0	0	0	0	0	0	0	0	0	0	0	0	0	0
1841	25 Jun 21	23:44:00	1	0	3	0	Ct	0	0	10	0	0	0	0	0	0	0	0	0	0	0	0	0	0	0	0	0	0	0	0	0	0	0	0	0	0	0	0	0	0	0
1842	25 Jun 21	23:45:00	1	0	3	0	Ct	0	0	6	0	0	0	0	0	0	0	0	0	0	0	0	0	0	0	0	0	0	0	0	0	1	0	0	0	0	0	0	0	0	0
1843	25 Jun 21	23:46:00	1	0	3	0	Ct	0	0	11	0	0	0	0	0	0	0	0	0	0	0	0	0	0	0	0	0	0	0	0	0	4	0	0	0	0	0	0	0	0	0
1844	25 Jun 21	23:47:00	1	0	3	0	Ct	0	0	12	0	0	0	0	0	0	0	0	0	1	0	0	0	0	0	0	0	0	0	3	0	2	0	0	0	0	0	0	0	0	0
1845	25 Jun 21	23:48:00	1	0	3	0	Ct	0	0	9	0	0	0	0	0	0	0	0	0	0	0	0	0	0	0	0	0	0	0	0	0	4	0	0	0	0	0	0	0	0	0
1846	25 Jun 21	23:49:00	1	0	3	0	Ct	0	0	9	0	0	0	0	0	0	1	0	0	0	0	0	0	1	0	0	0	0	0	0	0	4	0	0	0	0	0	0	0	0	0
1847	25 Jun 21	23:50:00	1	0	3	0	Ct	0	0	13	0	0	0	0	0	0	0	0	0	4	0	0	0	3	0	0	0	0	0	0	0	6	0	0	0	0	0	0	0	5	0
1848	25 Jun 21	23:51:00	1	0	3	0	Ct	0	0	18	0	0	0	0	0	0	0	0	0	0	0	0	0	4	0	0	0	0	0	0	0	4	0	0	0	0	0	0	0	3	0
1849	25 Jun 21	23:52:00	1	0	3	0	Ct	0	0	2	0	0	0	0	0	0	0	0	0	0	0	0	0	1	0	0	0	0	0	0	0	4	0	0	0	0	0	0	0	1	0
1850	25 Jun 21	23:53:00	1	0	3	0	Ct	0	0	0	0	0	0	0	0	0	0	0	0	0	0	0	0	1	0	0	0	0	0	0	0	5	0	0	0	0	0	0	0	4	0
1851	25 Jun 21	23:54:00	1	0	3	0	Ct	0	0	0	0	0	0	0	0	0	1	0	0	0	0	0	0	1	0	0	0	0	0	0	0	7	0	0	0	0	0	0	0	5	0
1852	25 Jun 21	23:55:00	1	0	3	0	Ct	0	0	0	0	0	0	0	0	0	0	0	0	0	0	0	0	0	0	0	0	0	0	0	0	4	0	0	0	0	0	0	0	4	3
1853	25 Jun 21	23:56:00	1	0	3	0	Ct	0	0	0	0	0	0	0	0	0	0	0	0	0	0	0	0	2	0	0	0	0	0	0	0	1	0	0	0	0	0	0	0	3	2
1854	25 Jun 21	23:57:00	1	0	3	0	Ct	0	0	0	0	0	0	0	0	0	0	1	0	0	0	0	0	1	0	0	1	0	0	0	0	0	0	0	0	0	0	0	0	5	0
1855	25 Jun 21	23:58:00	1	0	3	0	Ct	0	0	0	0	0	0	0	0	0	0	0	0	0	0	0	0	1	0	0	0	0	0	0	0	7	0	0	0	0	0	0	0	3	0
1856	25 Jun 21	23:59:00	1	0	3	0	Ct	0	0	0	0	0	0	0	0	0	0	0	0	0	2	0	0	4	0	0	0	0	0	4	0	6	0	0	0	0	0	0	0	2	0
1857	26 Jun 21	00:00:00	1	0	3	0	Ct	0	0	0	0	0	0	0	0	0	0	0	0	0	0	0	0	2	0	0	0	0	0	0	0	7	0	0	0	0	0	0	0	4	0
1858	26 Jun 21	00:01:00	1	0	3	0	Ct	0	0	0	0	0	0	0	0	0	0	0	0	0	0	0	0	2	0	0	0	0	0	0	0	6	0	0	0	0	0	0	0	4	0
1859	26 Jun 21	00:02:00	1	0	3	0	Ct	0	0	0	0	0	0	0	0	0	0	0	0	0	0	3	0	0	0	0	1	0	0	0	0	6	0	0	0	0	0	0	0	4	0
1860	26 Jun 21	00:03:00	1	0	3	0	Ct	0	0	0	0	0	0	0	0	0	0	0	0	0	0	1	0	1	0	0	1	0	0	0	0	4	0	0	0	0	0	0	0	4	0
1861	26 Jun 21	00:04:00	1	0	3	0	Ct	0	0	0	0	0	0	0	0	0	0	0	0	0	0	3	0	3	0	0	0	0	0	0	0	4	0	0	0	0	0	0	0	3	0
1862	26 Jun 21	00:05:00	1	0	3	0	Ct	0	0	0	0	0	0	0	0	0	0	0	0	0	0	2	0	3	0	0	0	0	0	0	0	5	0	0	0	0	0	0	0	4	0
1863	26 Jun 21	00:06:00	1	0	3	0	Ct	0	0	0	0	0	0	0	0	0	1	0	0	0	0	1	0	1	0	0	1	0	0	0	0	6	0	0	0	0	0	0	0	3	0
1864	26 Jun 21	00:07:00	1	0	3	0	Ct	0	0	0	0	0	0	0	0	0	0	0	0	0	0	0	0	5	0	0	0	0	0	0	0	4	0	0	0	0	0	0	0	0	3
1865	26 Jun 21	00:08:00	1	0	3	0	Ct	0	0	0	0	0	0	0	0	0	0	0	0	0	0	0	0	2	0	0	0	0	0	0	0	5	0	0	0	0	0	0	0	0	5
1866	26 Jun 21	00:09:00	1	0	3	0	Ct	0	0	0	0	0	0	0	0	0	0	0	0	0	0	0	0	1	0	0	0	0	0	0	0	5	0	0	0	10	0	0	0	1	3
1867	26 Jun 21	00:10:00	1	0	3	0	Ct	0	0	0	0	4	0	0	0	0	0	0	0	0	0	0	0	9	0	0	0	0	0	0	0	5	0	0	0	4	0	0	0	0	2
1868	26 Jun 21	00:11:00	1	0	3	0	Ct	0	0	0	0	5	0	0	0	0	0	0	0	0	0	0	0	13	0	0	0	0	0	0	0	5	0	0	0	10	0	0	2	0	0
1869	26 Jun 21	00:12:00	1	0	3	0	Ct	0	0	0	0	4	0	0	0	0	0	0	0	0	0	0	0	7	0	0	0	0	0	0	0	3	0	0	0	0	0	0	0	0	0
1870	26 Jun 21	00:13:00	1	0	3	0	Ct	0	0	0	0	0	0	0	0	0	0	2	0	0	0	0	0	4	0	0	0	0	0	0	0	6	0	0	0	0	0	0	0	0	0
1871	26 Jun 21	00:14:00	1	0	3	0	Ct	0	0	0	0	2	0	0	0	0	0	0	0	0	0	0	0	6	0	0	0	0	0	0	0	4	0	0	0	0	0	0	0	0	0
1872	26 Jun 21	00:15:00	1	0	3	0	Ct	0	0	0	0	0	0	0	0	0	0	0	0	0	0	0	0	2	0	0	0	0	0	0	0	3	0	0	0	1	0	0	0	0	0
1873	26 Jun 21	00:16:00	1	0	3	0	Ct	0	0	0	0	0	0	0	0	0	2	0	0	0	0	0	0	2	0	0	0	0	0	0	0	4	0	0	0	0	0	0	0	0	0
1874	26 Jun 21	00:17:00	1	0	3	0	Ct	0	0	0	0	2	0	0	0	0	0	0	0	0	0	0	0	3	0	0	0	0	0	0	0	3	0	0	2	0	0	0	0	0	0
1875	26 Jun 21	00:18:00	1	0	3	0	Ct	0	0	0	0	0	0	0	0	0	2	0	0	0	0	0	0	0	0	0	0	0	0	0	0	9	0	0	0	1	0	0	0	0	0
1876	26 Jun 21	00:19:00	1	0	3	0	Ct	0	0	0	0	0	0	0	0	0	1	0	0	0	0	0	0	2	0	0	0	0	0	0	0	8	0	0	0	0	0	0	0	0	0
1877	26 Jun 21	00:20:00	1	0	3	0	Ct	0	0	0	0	0	0	0	0	0	1	0	0	0	0	0	0	0	0	0	0	0	0	0	0	5	0	0	0	0	0	0	0	0	0
1878	26 Jun 21	00:21:00	1	0	3	0	Ct	0	0	0	0	1	0	0	0	0	0	0	0	0	4	0	0	0	0	0	0	0	0	0	0	1	0	0	0	0	0	0	0	0	1
1879	26 Jun 21	00:22:00	1	0	3	0	Ct	0	0	0	0	5	0	0	0	0	1	0	0	0	0	2	0	0	0	0	0	0	0	0	0	1	0	0	0	0	0	0	0	3	4
1880	26 Jun 21	00:23:00	1	0	3	0	Ct	0	0	0	0	0	0	0	0	0	0	0	0	0	3	1	0	0	0	0	0	0	0	7	0	0	0	0	0	1	0	0	0	4	3
1881	26 Jun 21	00:24:00	1	0	3	0	Ct	0	0	0	0	0	0	0	0	0	5	0	0	0	0	4	0	0	0	0	0	0	0	3	0	0	0	0	0	0	0	0	0	3	3
1882	26 Jun 21	00:25:00	1	0	3	0	Ct	0	0	0	0	0	0	0	0	0	0	0	0	0	0	0	0	0	0	0	0	0	0	0	0	0	0	0	0	2	0	0	0	5	3
1883	26 Jun 21	00:26:00	1	0	3	0	Ct	0	0	0	0	0	0	0	0	0	0	0	0	0	2	0	0	0	0	0	0	0	0	0	0	0	0	0	0	0	0	0	0	0	4
1884	26 Jun 21	00:27:00	1	0	3	0	Ct	0	0	0	0	0	0	0	0	0	0	0	0	0	0	0	0	0	0	0	0	0	0	0	0	0	0	0	0	0	0	0	0	3	5
1885	26 Jun 21	00:28:00	1	0	3	0	Ct	0	0	0	0	0	0	0	0	0	0	0	0	0	0	0	0	0	0	0	0	0	0	0	0	13	0	0	0	0	0	0	1	7	2
1886	26 Jun 21	00:29:00	1	0	3	0	Ct	0	0	0	0	0	0	0	0	0	0	0	0	0	2	0	0	0	0	0	0	0	0	0	0	0	0	0	0	0	0	0	0	3	3
1887	26 Jun 21	00:30:00	1	0	3	0	Ct	0	0	0	0	0	0	0	0	0	0	2	0	0	0	0	0	0	0	0	14	0	0	1	0	0	0	0	0	0	0	0	0	3	5
1888	26 Jun 21	00:31:00	1	0	3	0	Ct	0	0	0	0	0	0	0	0	0	0	0	0	0	0	0	0	0	0	0	0	0	0	0	0	0	0	0	0	0	0	0	0	0	2
1889	26 Jun 21	00:32:00	1	0	3	0	Ct	0	0	0	0	0	0	0	0	0	0	0	0	0	0	0	0	0	0	0	0	0	0	0	0	0	0	0	0	1	0	0	0	0	5
1890	26 Jun 21	00:33:00	1	0	3	0	Ct	0	0	0	0	0	0	0	0	0	0	0	0	0	0	0	0	0	0	0	0	0	0	3	0	0	0	0	0	0	0	0	0	0	2
1891	26 Jun 21	00:34:00	1	0	3	0	Ct	0	0	0	0	0	0	0	0	0	0	0	0	0	0	0	0	0	0	0	0	0	0	0	0	0	0	0	0	0	0	0	0	0	2
1892	26 Jun 21	00:35:00	1	0	3	0	Ct	0	0	0	0	0	0	0	0	0	0	0	0	0	0	1	0	0	0	0	0	0	0	0	0	0	0	0	0	1	0	0	0	0	5
1893	26 Jun 21	00:36:00	1	0	3	0	Ct	0	0	0	0	0	0	0	0	0	0	0	0	0	0	3	0	0	0	0	8	0	0	0	0	0	0	0	0	0	0	0	0	0	3
1894	26 Jun 21	00:37:00	1	0	3	0	Ct	0	0	0	0	0	0	0	0	0	0	0	0	0	0	0	0	0	0	0	5	0	0	0	0	0	0	0	0	0	0	0	0	0	2
1895	26 Jun 21	00:38:00	1	0	3	0	Ct	0	0	0	0	0	0	0	0	0	0	0	0	0	0	0	0	0	0	0	0	0	0	0	0	1	0	0	0	0	0	0	0	0	0
1896	26 Jun 21	00:39:00	1	0	3	0	Ct	0	0	0	0	0	0	0	0	0	0	0	0	0	0	2	0	0	0	0	0	0	0	0	0	0	0	0	0	0	0	0	0	0	3
1897	26 Jun 21	00:40:00	1	0	3	0	Ct	0	0	0	0	0	0	0	0	0	1	0	0	0	0	5	0	0	0	0	0	0	0	0	0	0	0	0	0	1	0	0	0	0	2
1898	26 Jun 21	00:41:00	1	0	3	0	Ct	0	0	0	0	0	0	0	0	0	0	0	0	0	0	7	0	0	0	0	0	0	0	0	0	0	0	0	0	0	0	0	0	0	2
1899	26 Jun 21	00:42:00	1	0	3	0	Ct	0	0	0	0	0	0	0	0	0	0	0	0	0	0	1	0	0	0	0	0	0	0	0	0	1	0	0	0	0	0	0	1	0	2
1900	26 Jun 21	00:43:00	1	0	3	0	Ct	0	0	0	0	0	0	0	0	0	0	0	0	0	0	0	0	0	0	0	0	0	0	0	0	0	0	1	0	0	0	0	3	0	3
1901	26 Jun 21	00:44:00	1	0	3	0	Ct	0	0	0	0	0	0	0	0	0	1	0	0	0	0	0	0	0	0	0	0	0	0	0	0	0	0	0	0	1	0	0	0	0	5
1902	26 Jun 21	00:45:00	1	0	3	0	Ct	0	0	0	0	0	0	0	0	0	0	0	0	0	0	0	0	0	0	0	0	0	0	0	0	0	0	0	0	0	0	0	0	0	1
1903	26 Jun 21	00:46:00	1	0	3	0	Ct	0	0	0	0	0	0	0	0	0	0	0	0	0	0	0	0	0	0	0	0	0	0	0	0	0	0	0	0	0	0	0	0	0	4
1904	26 Jun 21	00:47:00	1	0	3	0	Ct	0	0	0	0	0	0	0	0	0	0	0	0	0	0	0	0	0	0	0	0	0	0	0	0	0	0	0	0	0	0	0	0	0	5
1905	26 Jun 21	00:48:00	1	0	3	0	Ct	0	0	0	0	0	0	0	0	0	0	0	0	0	0	0	0	0	0	0	0	0	0	0	0	0	0	0	0	0	0	0	0	0	0
1906	26 Jun 21	00:49:00	1	0	3	0	Ct	0	0	0	0	0	0	0	0	0	0	0	0	0	0	0	0	0	0	0	0	0	0	0	0	0	0	0	0	0	0	0	1	0	3
1907	26 Jun 21	00:50:00	1	0	3	0	Ct	0	0	0	0	0	0	0	0	0	2	0	0	0	0	0	0	0	0	0	0	0	0	0	0	0	0	0	0	0	0	0	0	0	1
1908	26 Jun 21	00:51:00	1	0	3	0	Ct	0	0	0	0	0	0	0	0	0	1	0	0	0	0	0	0	0	0	0	0	0	0	0	0	0	0	0	0	0	0	0	1	0	2
1909	26 Jun 21	00:52:00	1	0	3	0	Ct	0	0	0	0	0	0	0	0	0	0	0	0	0	0	0	0	0	0	0	0	0	0	0	0	0	0	0	0	0	0	0	0	0	3
1910	26 Jun 21	00:53:00	1	0	3	0	Ct	0	0	0	0	0	0	0	0	0	0	0	0	0	0	0	0	0	0	0	0	0	0	0	0	0	0	0	0	0	0	0	0	0	7
1911	26 Jun 21	00:54:00	1	0	3	0	Ct	0	0	0	0	0	0	0	0	0	0	0	0	0	0	0	0	0	0	0	0	0	0	0	0	0	0	0	0	0	0	0	0	0	3
1912	26 Jun 21	00:55:00	1	0	3	0	Ct	0	0	0	0	0	0	0	0	0	0	0	0	0	0	0	0	0	0	0	0	0	0	0	0	0	0	0	0	0	0	0	0	0	4
1913	26 Jun 21	00:56:00	1	0	3	0	Ct	0	0	0	0	0	0	0	0	0	1	0	0	0	0	0	0	0	0	0	0	0	0	0	0	0	0	0	0	0	0	0	0	0	3
1914	26 Jun 21	00:57:00	1	0	3	0	Ct	0	0	1	0	0	0	0	0	0	0	0	0	0	0	5	0	0	0	0	0	0	0	0	0	0	0	0	0	0	0	0	0	0	2
1915	26 Jun 21	00:58:00	1	0	3	0	Ct	0	0	0	0	0	0	0	0	0	0	0	0	0	0	4	0	0	0	0	0	0	0	0	0	0	0	0	0	0	0	0	0	0	4
1916	26 Jun 21	00:59:00	1	0	3	0	Ct	0	0	0	0	0	0	0	0	0	0	0	0	0	0	1	0	0	0	0	0	0	0	0	0	0	0	0	0	0	0	0	0	0	0
1917	26 Jun 21	01:00:00	1	0	3	0	Ct	0	0	0	0	0	0	0	0	0	0	0	0	0	0	10	0	0	0	0	0	0	0	0	0	0	0	0	0	0	0	0	0	0	2
1918	26 Jun 21	01:01:00	1	0	3	0	Ct	0	0	0	0	0	0	0	0	0	1	0	0	0	3	2	0	0	0	0	0	0	0	0	0	0	0	0	0	1	0	0	0	0	3
1919	26 Jun 21	01:02:00	1	0	3	0	Ct	0	0	0	0	0	0	0	0	0	0	0	0	0	0	4	0	0	0	0	0	0	0	0	0	0	0	0	0	0	0	0	0	0	5
1920	26 Jun 21	01:03:00	1	0	3	0	Ct	0	0	0	0	0	0	0	0	0	0	0	0	0	0	4	0	0	0	0	0	0	0	0	0	0	0	0	0	0	0	0	0	0	4
1921	26 Jun 21	01:04:00	1	0	3	0	Ct	0	0	0	0	7	0	0	0	0	0	0	0	0	0	4	0	0	0	0	0	0	0	0	0	0	0	0	0	0	0	0	0	0	4
1922	26 Jun 21	01:05:00	1	0	3	0	Ct	0	0	0	0	2	0	0	0	0	0	0	0	0	0	5	0	0	0	0	0	0	0	2	0	0	0	0	0	0	0	0	0	0	3
1923	26 Jun 21	01:06:00	1	0	3	0	Ct	0	0	0	0	2	0	0	0	0	0	0	0	0	0	2	0	0	0	0	0	0	0	8	0	0	0	0	0	0	0	0	0	0	2
1924	26 Jun 21	01:07:00	1	0	3	0	Ct	0	0	0	0	0	0	0	0	0	0	0	0	0	1	4	0	0	0	0	0	0	0	7	0	0	0	0	0	0	0	0	0	0	4
1925	26 Jun 21	01:08:00	1	0	3	0	Ct	0	0	0	0	0	0	0	0	0	0	0	0	0	5	3	0	0	0	0	0	0	0	6	0	0	0	0	0	0	0	0	2	0	8
1926	26 Jun 21	01:09:00	1	0	3	0	Ct	0	0	0	0	0	0	0	0	0	0	0	0	0	5	4	0	0	0	0	0	0	0	2	0	0	0	0	0	0	0	0	0	0	2
1927	26 Jun 21	01:10:00	1	0	3	0	Ct	0	0	0	0	0	0	0	0	0	0	0	0	0	6	2	0	0	0	0	0	0	0	3	0	0	0	0	0	0	0	0	0	0	3
1928	26 Jun 21	01:11:00	1	0	3	0	Ct	0	0	0	0	0	0	0	0	0	3	0	0	0	9	4	0	0	0	0	0	0	0	1	0	0	0	0	0	0	0	0	0	0	3
1929	26 Jun 21	01:12:00	1	0	3	0	Ct	0	0	0	0	0	0	0	0	0	0	0	0	0	4	2	0	0	0	0	0	0	0	0	0	0	0	0	0	0	0	0	0	0	2
1930	26 Jun 21	01:13:00	1	0	3	0	Ct	0	0	0	0	0	0	0	0	0	0	0	0	0	4	4	0	0	0	0	0	0	0	3	0	0	0	0	0	0	0	0	0	0	4
1931	26 Jun 21	01:14:00	1	0	3	0	Ct	0	0	0	0	0	0	0	0	0	0	0	0	0	0	3	0	0	0	0	0	0	0	1	0	1	0	0	0	0	0	0	1	0	6
1932	26 Jun 21	01:15:00	1	0	3	0	Ct	0	0	0	0	0	0	0	0	0	0	0	0	0	0	2	0	0	0	0	0	0	0	0	0	0	0	0	0	0	0	0	0	0	4
1933	26 Jun 21	01:16:00	1	0	3	0	Ct	0	0	0	0	0	0	0	0	0	1	0	0	0	0	4	0	0	0	0	0	0	0	0	0	0	0	0	0	0	0	0	0	0	1
1934	26 Jun 21	01:17:00	1	0	3	0	Ct	0	0	0	0	0	0	0	0	0	0	0	0	0	0	2	0	0	0	0	0	0	0	2	0	0	0	0	0	0	0	0	0	0	1
1935	26 Jun 21	01:18:00	1	0	3	0	Ct	0	0	0	0	1	0	0	0	0	0	0	0	0	0	3	0	0	0	0	0	0	0	4	0	0	0	0	0	0	0	0	0	0	1
1936	26 Jun 21	01:19:00	1	0	3	0	Ct	0	0	0	0	3	0	0	0	0	0	0	0	0	0	1	0	0	0	0	0	0	0	0	0	0	0	0	0	0	0	0	1	1	0
1937	26 Jun 21	01:20:00	1	0	3	0	Ct	0	0	0	0	0	0	0	0	0	0	0	0	0	0	3	0	0	0	0	0	0	0	2	0	0	0	0	0	1	0	0	0	3	3
1938	26 Jun 21	01:21:00	1	0	3	0	Ct	0	0	0	0	0	0	0	1	0	0	0	0	0	0	3	1	0	0	0	0	0	0	5	0	1	0	0	0	0	0	0	0	3	3
1939	26 Jun 21	01:22:00	1	0	3	0	Ct	0	0	0	0	0	0	0	2	0	0	0	0	0	0	6	0	0	0	0	0	0	0	5	0	0	0	0	0	0	0	0	0	4	4
1940	26 Jun 21	01:23:00	1	0	3	0	Ct	0	0	1	0	0	0	0	0	0	0	0	0	0	0	4	0	0	0	0	0	0	0	3	0	0	0	0	0	0	0	0	0	2	5
1941	26 Jun 21	01:24:00	1	0	3	0	Ct	0	0	0	0	0	0	0	0	0	0	0	0	0	0	3	2	0	0	0	0	0	0	0	0	0	0	0	0	0	0	0	0	4	4
1942	26 Jun 21	01:25:00	1	0	3	0	Ct	0	0	0	0	0	0	0	0	0	0	0	0	0	0	3	2	0	0	0	0	0	0	0	0	0	0	0	0	2	0	0	1	4	4
1943	26 Jun 21	01:26:00	1	0	3	0	Ct	0	0	0	0	0	0	0	0	0	0	3	0	0	0	3	2	0	0	0	10	0	0	0	0	0	0	0	0	1	0	0	1	2	2
1944	26 Jun 21	01:27:00	1	0	3	0	Ct	0	0	0	0	0	0	0	0	0	0	1	0	0	0	2	2	0	0	0	0	0	0	0	0	0	0	0	0	0	0	0	10	3	2
1945	26 Jun 21	01:28:00	1	0	3	0	Ct	0	0	0	0	0	0	0	2	0	0	0	0	0	0	0	5	0	0	0	0	0	0	0	0	0	0	0	0	0	0	0	0	6	4
1946	26 Jun 21	01:29:00	1	0	3	0	Ct	0	0	0	0	0	0	1	0	0	0	0	0	0	0	0	3	0	0	0	0	0	0	0	0	0	0	0	0	0	0	0	0	2	3
1947	26 Jun 21	01:30:00	1	0	3	0	Ct	0	0	0	0	0	0	2	0	0	1	0	0	0	0	0	7	0	0	0	0	0	0	0	0	0	0	0	0	0	0	0	0	1	3
1948	26 Jun 21	01:31:00	1	0	3	0	Ct	0	0	5	0	0	0	2	0	0	0	0	0	0	0	0	7	0	0	0	0	0	0	0	0	0	0	0	0	1	0	0	0	4	3
1949	26 Jun 21	01:32:00	1	0	3	0	Ct	0	0	8	0	0	0	0	0	0	0	0	0	0	0	0	7	0	0	0	0	0	0	0	0	0	0	0	0	0	0	0	0	3	2
1950	26 Jun 21	01:33:00	1	0	3	0	Ct	0	0	9	0	0	0	2	0	0	0	0	0	0	0	0	4	0	0	0	0	0	0	0	0	0	0	0	0	0	0	0	0	3	1
1951	26 Jun 21	01:34:00	1	0	3	0	Ct	0	0	7	0	0	0	3	0	0	1	0	0	0	0	0	5	0	0	0	0	0	0	0	0	0	0	0	0	0	0	0	0	3	2
1952	26 Jun 21	01:35:00	1	0	3	0	Ct	0	0	10	0	0	0	0	0	0	0	0	0	0	0	0	5	0	0	0	0	0	1	0	0	0	0	0	0	0	0	0	0	3	3
1953	26 Jun 21	01:36:00	1	0	3	0	Ct	0	0	6	0	0	0	0	0	0	0	0	0	0	0	0	4	0	0	0	0	0	0	0	0	0	0	0	0	0	0	0	0	3	13
1954	26 Jun 21	01:37:00	1	0	3	0	Ct	0	0	0	0	0	0	0	0	0	0	0	0	0	3	0	4	0	0	0	0	0	0	0	0	0	0	0	0	0	0	0	0	2	2
1955	26 Jun 21	01:38:00	1	0	3	0	Ct	0	0	0	0	2	0	0	0	0	0	0	0	0	3	0	3	0	0	0	0	0	0	0	0	0	0	0	0	0	0	0	0	5	3
1956	26 Jun 21	01:39:00	1	0	3	0	Ct	0	0	0	0	4	0	0	0	0	0	0	0	0	3	0	2	0	0	0	0	0	0	0	0	0	0	0	0	0	0	0	0	4	4
1957	26 Jun 21	01:40:00	1	0	3	0	Ct	0	0	0	0	0	0	0	0	0	0	0	0	0	5	0	6	0	0	0	0	0	0	0	0	0	0	0	0	0	0	0	0	3	3
1958	26 Jun 21	01:41:00	1	0	3	0	Ct	0	0	0	0	0	0	0	0	0	0	0	0	0	3	0	5	0	0	0	0	0	0	0	0	0	0	0	0	0	0	0	0	7	4
1959	26 Jun 21	01:42:00	1	0	3	0	Ct	0	0	0	0	0	0	0	0	0	6	0	0	0	6	0	4	0	0	0	0	0	0	0	0	0	0	1	0	0	0	0	0	5	7
1960	26 Jun 21	01:43:00	1	0	3	0	Ct	0	0	0	0	0	0	0	0	0	1	0	0	0	6	0	5	1	0	0	0	0	0	0	0	0	0	0	0	0	0	0	0	4	3
1961	26 Jun 21	01:44:00	1	0	3	0	Ct	0	0	0	0	0	0	0	0	0	0	0	0	0	2	4	3	4	0	0	0	0	0	0	0	0	0	0	0	0	0	0	0	2	3
1962	26 Jun 21	01:45:00	1	0	3	0	Ct	0	0	0	8	0	0	0	0	0	0	0	0	0	2	3	4	0	0	0	0	0	0	0	0	0	0	2	0	0	0	0	0	1	3
1963	26 Jun 21	01:46:00	1	0	3	0	Ct	0	0	0	0	0	0	0	0	0	0	0	0	0	6	6	20	0	0	0	0	0	0	0	0	5	0	2	0	1	0	0	0	3	0
1964	26 Jun 21	01:47:00	1	0	3	0	Ct	0	0	0	9	0	0	0	0	0	0	0	0	0	8	4	0	0	0	0	0	0	0	0	0	2	0	2	0	0	0	0	0	3	0
1965	26 Jun 21	01:48:00	1	0	3	0	Ct	0	0	0	6	0	0	0	0	0	0	0	0	0	3	2	0	0	0	0	0	0	0	0	0	0	0	3	0	0	0	0	0	3	0
1966	26 Jun 21	01:49:00	1	0	3	0	Ct	0	0	0	6	0	0	0	0	0	0	0	0	0	2	4	0	0	0	0	0	0	0	0	0	0	0	3	0	1	0	0	0	7	0
1967	26 Jun 21	01:50:00	1	0	3	0	Ct	0	0	0	1	0	0	0	0	0	0	0	0	0	1	2	0	0	0	0	0	0	0	0	0	0	0	2	0	0	0	0	0	4	0
1968	26 Jun 21	01:51:00	1	0	3	0	Ct	0	0	0	11	0	0	0	0	0	0	0	0	0	6	4	0	0	0	0	0	0	0	0	0	0	0	3	0	2	0	0	0	4	0
1969	26 Jun 21	01:52:00	1	0	3	0	Ct	0	0	0	5	3	0	0	0	0	0	0	0	0	2	2	0	0	0	0	0	0	0	0	0	0	0	2	0	0	0	0	0	3	0
1970	26 Jun 21	01:53:00	1	0	3	0	Ct	0	0	0	0	1	0	0	0	0	0	0	0	0	4	3	0	0	0	0	0	0	0	0	0	0	0	0	0	0	0	0	0	6	0
1971	26 Jun 21	01:54:00	1	0	3	0	Ct	0	0	0	6	0	0	0	1	0	0	0	0	0	6	3	0	0	0	0	0	0	0	0	0	0	0	0	0	8	0	0	0	0	0
1972	26 Jun 21	01:55:00	1	0	3	0	Ct	0	0	0	7	0	0	0	1	0	0	0	0	0	5	4	0	0	0	0	0	0	0	0	0	0	0	0	0	2	0	0	0	3	0
1973	26 Jun 21	01:56:00	1	0	3	0	Ct	0	0	0	1	2	0	0	4	0	0	0	0	0	3	2	0	0	0	0	0	0	0	0	0	0	0	0	0	0	0	0	0	4	0
1974	26 Jun 21	01:57:00	1	0	3	0	Ct	0	0	0	8	2	0	0	0	0	0	0	0	0	6	3	0	0	0	0	0	0	0	0	0	0	0	0	0	0	0	0	0	5	0
1975	26 Jun 21	01:58:00	1	0	3	0	Ct	0	0	0	14	3	0	0	5	0	0	0	0	0	6	3	0	0	0	0	0	0	0	0	0	4	0	0	0	0	0	0	0	5	0
1976	26 Jun 21	01:59:00	1	0	3	0	Ct	0	0	0	11	4	0	0	4	0	0	0	0	0	1	3	0	0	0	0	0	0	0	0	0	13	0	0	0	0	0	0	0	2	0
1977	26 Jun 21	02:00:00	1	0	3	0	Ct	0	0	0	2	4	0	0	3	0	0	0	0	0	0	2	0	0	0	0	0	0	0	0	0	0	0	0	0	0	0	0	0	2	0
1978	26 Jun 21	02:01:00	1	0	3	0	Ct	0	0	0	0	3	0	0	4	0	0	0	0	0	7	4	0	0	0	0	0	0	0	0	0	0	0	0	0	0	0	0	0	2	0
1979	26 Jun 21	02:02:00	1	0	3	0	Ct	0	0	0	0	4	0	0	1	0	0	0	0	0	3	1	0	0	0	0	0	0	0	0	0	0	0	0	0	0	0	0	0	2	0
1980	26 Jun 21	02:03:00	1	0	3	0	Ct	0	0	0	0	2	0	0	0	0	0	2	0	0	0	0	0	0	0	0	0	0	0	0	0	0	0	0	0	0	0	0	0	2	0
1981	26 Jun 21	02:04:00	1	0	3	0	Ct	0	0	0	0	5	0	0	4	0	0	0	0	0	0	0	0	0	0	0	0	0	0	1	0	0	0	0	0	0	0	0	0	3	0
1982	26 Jun 21	02:05:00	1	0	3	0	Ct	0	0	0	4	3	0	0	3	0	0	0	0	0	0	0	0	0	0	0	0	0	0	0	0	0	0	0	0	0	0	0	0	2	0
1983	26 Jun 21	02:06:00	1	0	3	0	Ct	0	0	0	0	3	0	0	4	4	0	0	0	0	0	0	0	0	0	0	0	0	0	1	0	1	0	0	0	0	0	0	0	3	0
1984	26 Jun 21	02:07:00	1	0	3	0	Ct	0	0	0	0	2	0	0	5	0	9	0	0	0	0	0	1	0	0	0	0	0	0	0	0	0	0	0	0	0	0	0	0	4	0
1985	26 Jun 21	02:08:00	1	0	3	0	Ct	0	0	0	0	2	0	0	1	0	4	0	0	0	0	0	1	0	0	0	0	0	0	5	0	0	0	2	0	0	0	0	0	2	0
1986	26 Jun 21	02:09:00	1	0	3	0	Ct	0	0	0	0	4	0	0	0	0	3	0	0	0	0	0	0	0	0	0	0	0	0	3	0	0	0	4	0	0	0	0	0	1	0
1987	26 Jun 21	02:10:00	1	0	3	0	Ct	0	0	0	0	3	0	0	3	0	8	0	0	0	0	0	0	0	0	0	0	0	0	4	0	0	0	2	0	0	0	0	0	1	0
1988	26 Jun 21	02:11:00	1	0	3	0	Ct	0	0	0	0	5	0	0	3	0	7	0	0	0	0	0	0	0	0	0	0	0	0	2	0	0	0	2	0	0	0	0	0	4	0
1989	26 Jun 21	02:12:00	1	0	3	0	Ct	0	0	0	0	2	0	0	2	0	3	0	5	0	0	0	0	0	0	0	0	0	0	0	0	1	0	0	0	0	0	0	0	3	0
1990	26 Jun 21	02:13:00	1	0	3	0	Ct	0	0	0	0	0	0	2	0	0	5	0	1	0	0	0	0	0	0	0	0	0	0	0	0	0	0	0	0	0	0	0	0	3	0
1991	26 Jun 21	02:14:00	1	0	3	0	Ct	0	0	0	0	4	0	0	3	0	4	2	4	0	0	0	0	0	0	0	0	0	0	0	0	0	0	0	0	0	0	0	0	2	0
1992	26 Jun 21	02:15:00	1	0	3	0	Ct	0	0	0	0	4	0	0	5	0	8	0	0	0	0	0	0	0	0	0	0	0	0	0	0	0	0	4	0	0	0	0	0	3	0
1993	26 Jun 21	02:16:00	1	0	3	0	Ct	0	0	0	0	5	0	2	0	0	5	0	0	0	0	0	0	0	0	0	0	0	0	0	0	0	0	4	0	0	0	0	0	3	0
1994	26 Jun 21	02:17:00	1	0	3	0	Ct	0	0	0	0	4	0	0	3	0	0	0	0	0	0	0	2	0	0	0	0	0	0	0	0	0	0	3	0	0	0	0	0	1	0
1995	26 Jun 21	02:18:00	1	0	3	0	Ct	0	0	0	0	2	0	0	1	0	0	0	0	0	0	0	0	0	0	0	0	0	0	0	0	0	0	3	0	0	0	0	0	3	0
1996	26 Jun 21	02:19:00	1	0	3	0	Ct	0	0	0	0	0	0	0	2	0	0	0	0	0	0	0	0	0	0	0	0	0	0	0	0	0	0	0	0	0	0	0	0	2	0
1997	26 Jun 21	02:20:00	1	0	3	0	Ct	0	0	0	0	6	0	0	4	0	0	0	0	0	0	0	0	0	0	0	0	0	0	0	0	0	0	0	0	2	0	0	0	1	0
1998	26 Jun 21	02:21:00	1	0	3	0	Ct	0	0	0	0	2	0	0	2	0	0	0	0	0	0	0	0	0	0	0	0	0	0	0	0	0	0	1	0	0	0	0	0	3	0
1999	26 Jun 21	02:22:00	1	0	3	0	Ct	0	0	3	10	3	0	0	4	0	0	0	0	0	0	0	0	0	0	0	0	0	0	0	0	0	0	4	0	0	0	0	0	3	0
2000	26 Jun 21	02:23:00	1	0	3	0	Ct	0	0	3	6	3	0	0	2	0	1	0	0	0	0	0	0	0	0	0	0	0	0	0	0	0	0	3	0	0	0	0	0	3	0
[truncated: 7,896 more rows]
