# Supplementary material for: Rescuable sleep and synaptogenesis phenotypes in a Drosophila model of O-GlcNAc transferase intellectual disability
Source: eLife. 2024 Nov 13;13:e90376. doi: 10.7554/eLife.90376 (PMC11623933; doi:10.7554/eLife.90376)
Supplement: Figure 5—source data 1. [file elife-90376-fig5-data1.zip › RawData/Monitor2_2.txt]

1	9 Dec 21	18:43:00	1	0	2	0	Ct	0	1	0	0	0	0	0	0	0	0	0	0	0	0	0	0	0	0	0	0	0	0	0	0	0	0	0	0	0	0	0	0	0	0
2	9 Dec 21	18:44:00	51	0	2	0	Ct	0	0	0	0	0	0	0	0	0	0	0	0	0	0	0	0	0	0	0	0	0	0	0	0	0	0	0	0	0	0	0	0	0	0
3	9 Dec 21	18:45:00	51	0	2	0	Ct	0	0	0	0	0	0	0	0	0	0	0	0	0	0	0	0	0	0	0	0	0	0	0	0	0	0	0	0	0	0	0	0	0	0
4	9 Dec 21	18:46:00	51	0	2	0	Ct	0	0	0	0	0	0	0	0	0	0	0	0	0	0	0	0	0	0	0	0	0	0	0	0	0	0	0	0	0	0	0	0	0	0
5	9 Dec 21	18:47:00	51	0	2	0	Ct	0	0	0	0	0	0	0	0	0	0	0	0	0	0	0	0	0	0	0	0	0	0	0	0	0	0	0	0	0	0	0	0	0	0
6	9 Dec 21	18:48:00	51	0	2	0	Ct	0	0	0	0	0	0	0	0	0	0	0	0	0	0	0	0	0	0	0	0	0	0	0	0	0	0	0	0	0	0	0	0	0	0
7	9 Dec 21	18:49:00	24	0	2	0	Ct	0	0	0	0	0	0	0	0	0	0	0	0	0	0	0	0	0	0	0	0	0	0	0	0	0	0	0	0	0	0	0	0	0	0
8	9 Dec 21	18:50:00	1	0	2	0	Ct	0	1	0	4	1	6	5	0	8	1	2	3	1	3	4	10	2	0	4	0	5	2	1	3	1	2	2	3	2	4	5	4	3	6
9	9 Dec 21	18:51:00	1	0	2	0	Ct	0	1	0	1	0	4	5	0	4	2	0	5	3	2	2	4	2	5	2	2	3	4	2	4	2	5	5	4	5	5	7	3	3	5
10	9 Dec 21	18:52:00	1	0	2	0	Ct	0	1	0	3	0	3	4	0	2	4	0	3	0	0	3	1	2	1	2	0	4	3	1	2	1	3	2	5	4	3	3	3	2	4
11	9 Dec 21	18:53:00	1	0	2	0	Ct	0	1	0	1	0	3	5	0	4	5	1	4	4	0	6	3	0	2	2	4	4	7	1	2	1	2	2	3	2	3	5	3	2	3
12	9 Dec 21	18:54:00	1	0	2	0	Ct	0	1	0	6	0	2	5	0	8	5	0	2	2	5	4	2	2	3	5	2	4	2	2	2	3	5	6	3	2	3	5	5	15	2
13	9 Dec 21	18:55:00	1	0	2	0	Ct	0	1	0	2	3	2	4	0	4	1	2	2	3	5	1	5	3	6	2	3	3	1	2	2	2	2	5	4	3	2	5	5	2	2
14	9 Dec 21	18:56:00	1	0	2	0	Ct	0	1	0	4	0	6	4	0	4	4	0	5	3	4	4	3	3	5	5	2	3	3	3	2	5	2	2	5	3	4	5	3	3	5
15	9 Dec 21	18:57:00	1	0	2	0	Ct	0	1	0	3	0	2	5	0	4	2	0	3	2	4	3	2	2	4	3	0	3	2	1	3	3	4	1	4	4	2	5	1	4	5
16	9 Dec 21	18:58:00	1	0	2	0	Ct	0	1	0	6	1	3	3	0	4	3	0	11	2	5	2	2	1	3	3	0	2	3	0	2	2	4	0	4	4	2	4	3	2	3
17	9 Dec 21	18:59:00	1	0	2	0	Ct	0	1	0	2	0	2	1	0	2	2	0	3	2	6	6	0	6	5	4	0	2	1	0	1	6	2	0	3	4	3	5	3	1	2
18	9 Dec 21	19:00:00	1	0	2	0	Ct	0	1	0	3	0	2	5	0	0	1	0	2	2	3	2	2	0	4	3	0	2	2	0	3	3	2	0	3	2	4	4	1	3	3
19	9 Dec 21	19:01:00	1	0	2	0	Ct	0	1	0	2	1	3	4	0	0	1	0	1	2	20	3	0	3	4	2	0	4	4	0	2	3	19	0	3	2	2	4	3	4	0
20	9 Dec 21	19:02:00	1	0	2	0	Ct	0	1	0	0	0	2	4	0	2	2	0	3	1	7	3	5	2	3	6	3	4	1	4	3	2	4	2	4	0	3	5	5	2	7
21	9 Dec 21	19:03:00	1	0	2	0	Ct	0	1	0	2	0	3	3	0	3	2	0	3	1	2	3	4	1	1	5	2	2	4	5	3	5	4	1	3	2	2	3	3	2	5
22	9 Dec 21	19:04:00	1	0	2	0	Ct	0	1	0	2	0	2	4	1	7	1	0	2	4	1	2	1	3	2	3	0	2	3	0	1	4	4	0	3	2	2	4	3	3	3
23	9 Dec 21	19:05:00	1	0	2	0	Ct	0	1	0	1	0	4	3	0	4	0	0	3	2	3	1	2	3	2	3	0	3	2	2	0	3	3	0	10	4	3	5	1	2	6
24	9 Dec 21	19:06:00	1	0	2	0	Ct	0	1	0	1	0	2	5	0	4	0	0	3	2	4	3	2	3	3	5	0	0	2	0	0	1	4	0	3	2	2	3	1	2	0
25	9 Dec 21	19:07:00	1	0	2	0	Ct	0	1	0	1	0	3	3	0	3	0	0	2	2	0	0	5	3	2	3	0	0	3	0	0	1	4	0	4	4	2	3	4	2	0
26	9 Dec 21	19:08:00	1	0	2	0	Ct	0	1	0	1	0	3	3	0	1	0	0	4	2	0	2	4	0	1	2	0	0	1	0	0	2	2	0	5	2	3	3	3	2	1
27	9 Dec 21	19:09:00	1	0	2	0	Ct	0	1	0	3	0	2	4	0	0	0	0	2	2	0	2	0	0	2	3	0	0	0	0	0	0	4	0	5	4	1	5	2	1	0
28	9 Dec 21	19:10:00	1	0	2	0	Ct	0	1	0	0	0	2	3	0	0	0	0	1	1	0	0	2	0	3	3	0	0	2	0	0	0	5	0	3	4	0	2	3	0	0
29	9 Dec 21	19:11:00	1	0	2	0	Ct	0	1	0	0	0	1	4	0	0	0	0	2	1	0	0	0	1	5	1	0	0	0	0	0	0	3	0	6	3	0	5	3	0	0
30	9 Dec 21	19:12:00	1	0	2	0	Ct	0	1	0	0	0	3	4	0	0	0	0	3	2	0	0	2	0	5	4	0	0	0	0	0	0	2	0	13	2	0	4	2	0	0
31	9 Dec 21	19:13:00	1	0	2	0	Ct	0	1	0	0	0	2	2	0	0	0	0	1	3	0	0	2	0	4	3	0	0	0	0	0	0	2	0	5	5	0	2	3	0	0
32	9 Dec 21	19:14:00	1	0	2	0	Ct	0	1	0	0	1	4	6	0	0	0	0	1	1	0	0	2	1	5	3	0	0	0	0	0	0	2	0	1	7	0	0	6	0	0
33	9 Dec 21	19:15:00	1	0	2	0	Ct	0	1	0	0	0	0	2	0	0	0	0	1	2	0	0	0	1	2	3	0	0	0	0	0	0	3	0	0	2	0	0	2	0	0
34	9 Dec 21	19:16:00	1	0	2	0	Ct	0	1	0	0	0	1	5	0	0	0	0	3	4	0	0	3	0	2	4	0	1	0	0	0	0	2	0	0	2	0	0	3	0	0
35	9 Dec 21	19:17:00	1	0	2	0	Ct	0	1	0	0	0	4	7	0	0	0	0	0	4	0	0	3	0	8	3	0	0	0	0	0	0	2	0	0	3	0	0	4	0	0
36	9 Dec 21	19:18:00	1	0	2	0	Ct	0	1	0	0	0	4	6	0	0	0	0	1	4	0	0	2	0	1	3	0	0	0	0	0	0	2	0	0	4	0	0	2	0	0
37	9 Dec 21	19:19:00	1	0	2	0	Ct	0	1	0	0	0	3	5	0	0	0	0	0	3	0	0	1	0	0	3	0	0	0	0	0	0	2	0	0	3	0	0	3	0	0
38	9 Dec 21	19:20:00	1	0	2	0	Ct	0	1	0	0	0	3	3	0	0	0	0	0	2	0	0	3	0	0	3	0	0	0	0	0	0	2	0	0	5	0	0	3	0	0
39	9 Dec 21	19:21:00	1	0	2	0	Ct	0	1	0	0	0	2	5	0	0	0	0	0	2	0	0	0	0	0	2	0	0	0	0	0	0	1	0	0	2	0	0	1	0	0
40	9 Dec 21	19:22:00	1	0	2	0	Ct	0	1	0	0	0	3	2	0	0	0	0	1	3	0	0	0	0	0	3	0	0	0	0	0	0	2	0	0	3	0	0	3	0	0
41	9 Dec 21	19:23:00	1	0	2	0	Ct	0	1	0	0	0	1	6	0	0	0	0	0	3	0	0	0	1	0	3	0	0	0	0	0	0	3	0	0	2	0	0	2	0	0
42	9 Dec 21	19:24:00	1	0	2	0	Ct	0	1	0	0	0	1	3	0	0	0	0	0	2	0	0	0	0	0	1	0	1	0	0	0	0	3	0	0	0	0	0	2	0	0
43	9 Dec 21	19:25:00	1	0	2	0	Ct	0	1	0	0	0	0	4	0	0	0	0	0	0	0	0	0	0	0	0	0	0	0	0	0	0	4	0	0	0	0	0	2	0	0
44	9 Dec 21	19:26:00	1	0	2	0	Ct	0	1	0	3	0	0	5	0	0	0	0	0	4	0	0	0	0	0	3	0	0	0	0	0	0	3	0	0	0	0	0	2	2	0
45	9 Dec 21	19:27:00	1	0	2	0	Ct	0	1	0	1	0	0	4	0	0	0	0	0	2	0	0	0	0	0	3	0	0	0	0	0	0	1	0	0	0	0	0	2	3	0
46	9 Dec 21	19:28:00	1	0	2	0	Ct	0	1	0	1	0	0	4	0	0	0	0	0	3	0	0	0	0	0	3	0	0	0	0	0	0	1	0	0	0	0	0	3	3	0
47	9 Dec 21	19:29:00	1	0	2	0	Ct	0	1	0	0	0	0	2	0	0	0	0	2	2	0	0	0	0	0	2	0	1	0	0	0	0	3	0	0	0	0	0	0	3	0
48	9 Dec 21	19:30:00	1	0	2	0	Ct	0	1	0	0	0	0	4	0	0	0	0	0	4	0	0	0	0	0	5	0	0	0	0	0	0	2	0	0	0	1	0	3	3	0
49	9 Dec 21	19:31:00	1	0	2	0	Ct	0	1	0	1	0	0	4	0	0	0	0	0	3	0	0	0	0	0	3	0	0	0	0	0	0	1	0	0	0	16	0	2	3	0
50	9 Dec 21	19:32:00	1	0	2	0	Ct	0	1	0	0	0	0	4	0	0	0	0	0	3	0	0	0	0	0	4	0	0	0	0	0	0	2	0	0	0	2	0	2	4	0
51	9 Dec 21	19:33:00	1	0	2	0	Ct	0	1	0	0	0	0	4	0	0	0	0	0	2	0	0	0	0	0	2	0	0	0	0	0	0	5	0	0	0	0	0	2	2	0
52	9 Dec 21	19:34:00	1	0	2	0	Ct	0	1	0	0	0	0	4	0	0	0	0	0	2	0	0	0	0	0	2	0	0	0	0	0	0	4	0	0	0	0	0	3	3	0
53	9 Dec 21	19:35:00	1	0	2	0	Ct	0	1	0	0	0	0	0	0	0	0	0	0	2	0	0	0	0	0	4	0	0	0	0	0	0	0	0	0	0	0	0	2	3	0
54	9 Dec 21	19:36:00	1	0	2	0	Ct	0	1	0	0	0	0	2	0	0	0	0	1	2	0	0	0	0	0	2	0	0	0	0	0	0	3	0	0	0	0	0	7	2	1
55	9 Dec 21	19:37:00	1	0	2	0	Ct	0	1	0	0	0	0	4	0	0	0	0	2	3	0	0	0	1	0	2	0	0	0	0	0	0	3	0	0	0	0	0	3	4	0
56	9 Dec 21	19:38:00	1	0	2	0	Ct	0	1	0	0	0	0	2	0	0	0	0	3	2	0	0	0	1	0	3	3	0	0	0	0	0	2	0	0	0	0	0	3	3	0
57	9 Dec 21	19:39:00	1	0	2	0	Ct	0	1	0	0	0	0	0	0	0	0	0	3	3	0	0	0	1	0	3	0	0	0	0	0	0	2	0	0	0	0	0	3	5	0
58	9 Dec 21	19:40:00	1	0	2	0	Ct	0	1	0	0	0	0	2	0	0	0	0	2	6	0	0	0	0	0	3	1	0	0	0	0	0	1	0	0	0	0	0	3	3	0
59	9 Dec 21	19:41:00	1	0	2	0	Ct	0	1	0	0	0	0	5	0	0	0	0	4	3	0	0	0	0	0	3	0	0	0	0	0	0	3	0	0	0	0	0	2	2	0
60	9 Dec 21	19:42:00	1	0	2	0	Ct	0	1	0	0	0	0	4	0	0	0	0	2	3	0	0	0	0	0	3	0	0	0	0	0	0	2	0	0	0	0	0	1	2	0
61	9 Dec 21	19:43:00	1	0	2	0	Ct	0	1	0	0	0	0	3	0	2	0	0	4	4	0	0	0	0	0	4	1	0	0	0	0	0	6	0	0	0	0	0	2	15	0
62	9 Dec 21	19:44:00	1	0	2	0	Ct	0	1	0	0	0	0	5	0	3	0	0	3	4	0	0	0	0	0	2	0	0	0	0	0	0	3	0	0	0	0	0	2	3	0
63	9 Dec 21	19:45:00	1	0	2	0	Ct	0	1	0	0	0	0	4	0	3	0	0	1	4	0	0	0	0	0	5	0	0	0	0	0	0	3	0	0	0	0	0	2	3	0
64	9 Dec 21	19:46:00	1	0	2	0	Ct	0	1	0	0	0	0	2	0	5	0	0	1	2	0	0	0	0	0	0	0	0	0	0	0	0	3	0	0	0	0	0	2	4	0
65	9 Dec 21	19:47:00	1	0	2	0	Ct	0	1	0	0	0	0	4	0	3	0	0	2	4	0	0	0	0	0	3	4	0	0	0	0	0	3	0	0	0	1	1	3	2	0
66	9 Dec 21	19:48:00	1	0	2	0	Ct	0	1	0	0	0	0	0	0	5	0	0	0	1	0	0	0	0	0	2	3	1	0	0	0	0	2	0	0	0	0	0	2	4	0
67	9 Dec 21	19:49:00	1	0	2	0	Ct	0	1	0	0	0	0	2	0	2	0	0	0	3	0	0	0	0	0	3	0	2	0	0	0	0	2	0	0	0	0	0	11	4	0
68	9 Dec 21	19:50:00	1	0	2	0	Ct	0	1	0	0	0	0	0	0	4	0	8	0	4	0	0	0	0	0	3	0	0	0	0	0	0	1	0	0	0	0	0	2	4	0
69	9 Dec 21	19:51:00	1	0	2	0	Ct	0	1	0	0	0	0	3	0	2	0	0	0	5	0	0	0	0	0	2	0	0	0	0	0	2	7	0	0	0	0	0	6	2	0
70	9 Dec 21	19:52:00	1	0	2	0	Ct	0	1	0	0	0	0	4	0	5	0	0	0	2	0	0	1	0	0	3	0	0	0	0	0	1	2	0	0	0	0	0	3	5	0
71	9 Dec 21	19:53:00	1	0	2	0	Ct	0	1	0	0	0	0	4	0	3	0	0	0	3	0	0	4	0	0	4	1	0	0	0	0	1	2	0	0	0	0	0	3	4	0
72	9 Dec 21	19:54:00	1	0	2	0	Ct	0	1	0	0	0	0	3	0	4	0	0	0	9	0	0	1	0	0	1	0	0	0	0	0	0	2	0	0	0	0	0	3	3	0
73	9 Dec 21	19:55:00	1	0	2	0	Ct	0	1	0	0	0	0	5	0	4	0	0	0	7	0	0	1	1	0	2	0	0	0	0	0	0	2	0	0	0	0	0	3	3	0
74	9 Dec 21	19:56:00	1	0	2	0	Ct	0	1	0	0	0	0	3	0	6	0	0	0	2	0	0	0	1	0	1	0	0	0	0	0	1	1	0	0	0	0	0	3	3	0
75	9 Dec 21	19:57:00	1	0	2	0	Ct	0	1	0	0	0	0	3	0	2	0	1	0	0	0	0	0	1	0	4	0	0	0	0	0	1	4	0	0	0	0	0	2	3	0
76	9 Dec 21	19:58:00	1	0	2	0	Ct	0	1	0	0	0	0	4	0	2	0	0	0	0	0	0	0	0	0	2	0	0	0	0	0	0	1	0	0	0	0	0	1	1	0
77	9 Dec 21	19:59:00	1	0	2	0	Ct	0	1	0	0	0	0	3	0	2	0	0	0	0	0	0	0	0	0	2	0	0	0	0	0	0	4	0	0	0	0	0	3	3	0
78	9 Dec 21	20:00:00	1	0	2	0	Ct	0	1	0	0	0	0	3	0	2	0	0	1	0	0	0	0	0	0	2	2	0	0	0	0	0	2	0	0	0	0	0	3	4	4
79	9 Dec 21	20:01:00	1	0	2	0	Ct	0	1	0	0	0	0	2	0	2	0	0	3	0	0	0	0	1	0	1	1	0	0	0	0	2	10	0	0	0	0	0	7	3	0
80	9 Dec 21	20:02:00	1	0	2	0	Ct	0	1	0	0	0	0	4	0	2	0	0	3	0	0	0	0	0	0	0	0	0	0	0	0	3	1	0	0	0	0	0	4	2	0
81	9 Dec 21	20:03:00	1	0	2	0	Ct	0	1	0	0	0	0	3	0	3	0	0	3	0	0	0	0	0	0	1	0	0	0	0	0	5	3	0	0	0	0	0	3	2	2
82	9 Dec 21	20:04:00	1	0	2	0	Ct	0	1	0	0	0	0	3	0	4	0	0	2	0	0	0	0	1	0	2	0	0	0	0	0	4	2	0	0	0	0	0	3	5	4
83	9 Dec 21	20:05:00	1	0	2	0	Ct	0	1	0	0	0	0	3	0	2	0	1	3	0	0	0	0	0	1	4	0	0	0	0	0	2	0	0	1	0	0	0	3	2	1
84	9 Dec 21	20:06:00	1	0	2	0	Ct	0	1	0	0	0	0	3	0	2	0	0	2	0	0	0	0	0	0	4	0	0	0	0	0	0	0	0	7	0	0	0	2	4	0
85	9 Dec 21	20:07:00	1	0	2	0	Ct	0	1	0	0	0	0	4	0	3	0	0	1	0	0	0	0	0	0	2	1	0	0	0	0	1	0	0	2	0	0	0	0	4	2
86	9 Dec 21	20:08:00	1	0	2	0	Ct	0	1	0	0	0	4	4	0	1	0	1	2	0	0	0	0	0	0	2	0	0	0	0	0	1	0	0	1	0	0	0	1	4	6
87	9 Dec 21	20:09:00	1	0	2	0	Ct	0	1	0	0	0	2	4	0	1	0	0	3	0	0	0	0	0	0	2	0	0	0	0	0	3	0	0	0	0	0	0	3	3	0
88	9 Dec 21	20:10:00	1	0	2	0	Ct	0	1	0	0	0	3	3	0	6	0	0	2	0	0	0	0	0	0	3	0	0	0	0	0	2	0	0	2	0	0	0	3	3	0
89	9 Dec 21	20:11:00	1	0	2	0	Ct	0	1	0	0	0	5	3	0	4	0	0	2	0	0	0	0	0	0	3	0	0	0	0	0	2	0	0	0	0	0	0	4	1	0
90	9 Dec 21	20:12:00	1	0	2	0	Ct	0	1	0	0	0	2	1	0	4	0	0	2	0	0	0	0	0	0	2	0	1	0	0	0	2	0	0	0	0	0	0	3	6	0
91	9 Dec 21	20:13:00	1	0	2	0	Ct	0	1	0	0	0	2	5	0	5	0	0	0	0	0	0	0	0	0	2	0	1	0	0	0	2	0	0	0	0	0	0	3	3	0
92	9 Dec 21	20:14:00	1	0	2	0	Ct	0	1	0	0	0	3	4	0	3	0	0	2	0	0	0	0	0	0	4	0	0	0	0	0	0	0	0	1	0	0	0	4	1	0
93	9 Dec 21	20:15:00	1	0	2	0	Ct	0	1	0	0	0	7	3	0	2	0	0	1	0	0	0	0	0	0	2	1	0	0	0	0	0	0	0	0	0	0	0	2	3	0
94	9 Dec 21	20:16:00	1	0	2	0	Ct	0	1	0	0	0	1	1	0	2	0	0	2	0	0	0	0	0	0	3	1	0	0	0	0	0	0	0	0	0	0	0	2	4	0
95	9 Dec 21	20:17:00	1	0	2	0	Ct	0	1	0	0	0	3	0	0	2	0	0	2	0	0	0	0	0	0	1	1	0	0	0	0	4	0	0	0	0	0	0	0	4	0
96	9 Dec 21	20:18:00	1	0	2	0	Ct	0	1	0	0	0	4	3	0	2	0	0	2	0	0	0	0	0	0	2	0	2	0	0	0	1	0	0	0	0	0	0	4	3	0
97	9 Dec 21	20:19:00	1	0	2	0	Ct	0	1	0	0	0	2	4	2	1	0	0	0	0	0	0	0	0	0	2	0	0	0	0	0	0	0	0	0	0	0	0	3	4	0
98	9 Dec 21	20:20:00	1	0	2	0	Ct	0	1	0	0	0	4	5	0	3	0	0	2	0	0	0	0	3	0	3	0	0	0	0	0	0	0	0	0	0	0	0	3	3	0
99	9 Dec 21	20:21:00	1	0	2	0	Ct	0	1	0	0	0	2	4	0	4	0	1	2	0	0	0	0	3	0	1	0	0	0	0	0	2	0	0	1	0	0	0	2	3	0
100	9 Dec 21	20:22:00	1	0	2	0	Ct	0	1	0	0	0	0	1	0	2	0	0	2	0	0	0	0	2	0	4	0	0	1	0	0	0	0	0	1	0	0	0	4	6	0
101	9 Dec 21	20:23:00	1	0	2	0	Ct	0	1	0	0	0	3	7	0	2	0	0	2	0	0	0	0	2	0	1	0	0	4	0	0	0	0	0	0	1	0	0	6	5	0
102	9 Dec 21	20:24:00	1	0	2	0	Ct	0	1	0	0	0	3	3	0	2	0	0	3	0	0	0	0	2	0	3	0	0	1	0	0	0	0	0	0	6	0	0	2	3	0
103	9 Dec 21	20:25:00	1	0	2	0	Ct	0	1	0	0	0	4	2	0	3	0	0	2	0	0	0	0	4	0	0	0	0	6	0	0	0	0	0	0	3	0	0	4	4	0
104	9 Dec 21	20:26:00	1	0	2	0	Ct	0	1	0	0	0	2	2	1	4	0	0	3	0	0	0	0	2	0	0	0	0	0	0	0	0	0	0	0	5	0	0	1	4	0
105	9 Dec 21	20:27:00	1	0	2	0	Ct	0	1	0	0	0	1	2	1	2	0	0	0	0	0	0	0	4	0	0	1	0	0	0	0	0	0	0	0	3	0	0	1	3	0
106	9 Dec 21	20:28:00	1	0	2	0	Ct	0	1	0	0	0	2	2	0	3	0	0	3	0	0	0	0	2	0	0	0	2	0	0	0	0	0	0	0	3	0	0	5	4	0
107	9 Dec 21	20:29:00	1	0	2	0	Ct	0	1	0	0	0	2	2	6	10	0	0	4	0	0	0	0	2	0	0	0	3	1	0	0	0	0	0	0	3	0	0	2	5	0
108	9 Dec 21	20:30:00	1	0	2	0	Ct	0	1	0	0	0	2	4	1	30	0	0	3	0	0	0	0	5	0	0	0	3	0	0	0	0	0	0	0	2	0	0	1	4	0
109	9 Dec 21	20:31:00	1	0	2	0	Ct	0	1	0	0	0	1	4	0	5	0	0	1	0	0	0	2	0	0	0	0	3	0	0	0	0	0	0	0	0	0	0	1	3	0
110	9 Dec 21	20:32:00	1	0	2	0	Ct	0	1	0	0	0	0	4	1	5	0	0	3	0	0	0	3	2	0	0	0	3	3	0	0	0	0	0	0	0	1	0	5	5	0
111	9 Dec 21	20:33:00	1	0	2	0	Ct	0	1	0	0	0	3	2	0	2	0	0	4	0	0	0	3	4	0	0	0	3	3	0	3	0	0	0	1	1	0	0	3	7	0
112	9 Dec 21	20:34:00	1	0	2	0	Ct	0	1	0	0	0	3	4	0	2	0	0	2	0	0	0	2	1	0	0	1	1	5	0	2	0	0	0	1	5	0	0	2	4	2
113	9 Dec 21	20:35:00	1	0	2	0	Ct	0	1	0	0	0	2	2	0	2	0	0	2	0	0	0	2	4	0	0	1	2	7	0	1	0	0	0	2	2	3	0	2	3	1
114	9 Dec 21	20:36:00	1	0	2	0	Ct	0	1	0	0	0	2	6	0	2	0	0	1	0	0	0	2	3	0	0	0	2	3	0	2	0	0	0	3	0	4	0	2	5	0
115	9 Dec 21	20:37:00	1	0	2	0	Ct	0	1	0	0	0	3	3	0	1	0	0	3	0	2	0	4	4	0	0	0	2	1	0	1	0	0	0	3	6	0	0	3	4	0
116	9 Dec 21	20:38:00	1	0	2	0	Ct	0	1	0	0	1	2	2	0	3	0	0	2	0	0	0	3	2	0	0	0	2	0	0	3	0	0	0	6	3	4	0	4	4	1
117	9 Dec 21	20:39:00	1	0	2	0	Ct	0	1	0	0	0	2	3	0	2	0	0	2	0	0	0	4	2	0	0	0	2	0	0	0	0	0	0	4	0	2	0	3	3	1
118	9 Dec 21	20:40:00	1	0	2	0	Ct	0	1	0	0	0	4	3	0	3	0	0	2	0	0	0	2	3	0	0	0	2	1	0	3	0	3	0	3	0	3	0	3	4	0
119	9 Dec 21	20:41:00	1	0	2	0	Ct	0	1	0	0	0	3	2	0	3	0	0	1	0	0	0	3	2	0	0	0	3	0	0	1	0	0	0	5	0	4	0	3	4	2
120	9 Dec 21	20:42:00	1	0	2	0	Ct	0	1	0	0	0	2	8	0	4	0	0	1	1	0	0	3	1	0	0	0	3	0	0	2	0	0	0	2	0	3	0	4	2	6
121	9 Dec 21	20:43:00	1	0	2	0	Ct	0	1	0	0	0	3	4	0	6	0	0	7	4	2	0	3	2	0	0	1	2	1	0	4	0	0	0	0	6	2	0	2	5	4
122	9 Dec 21	20:44:00	1	0	2	0	Ct	0	1	0	0	0	2	2	0	0	0	0	1	2	0	0	2	3	0	0	2	3	2	0	2	0	0	0	2	4	1	0	2	3	5
123	9 Dec 21	20:45:00	1	0	2	0	Ct	0	1	0	0	0	0	1	0	2	0	0	2	2	3	0	2	4	0	0	1	2	7	0	3	0	0	0	5	2	3	0	1	6	3
124	9 Dec 21	20:46:00	1	0	2	0	Ct	0	1	0	0	0	0	4	0	0	0	0	2	3	5	0	4	4	0	0	0	3	2	0	0	0	0	0	5	4	2	0	2	5	5
125	9 Dec 21	20:47:00	1	0	2	0	Ct	0	1	0	0	0	0	6	0	2	0	0	3	2	5	0	2	4	0	0	5	2	2	0	0	0	0	0	2	9	0	0	3	5	2
126	9 Dec 21	20:48:00	1	0	2	0	Ct	0	1	0	0	0	0	6	0	3	0	0	3	3	4	0	3	3	0	0	7	3	0	0	0	0	0	0	4	2	0	0	3	6	3
127	9 Dec 21	20:49:00	1	0	2	0	Ct	0	1	0	0	0	0	5	0	5	0	0	2	3	3	0	4	2	0	0	3	2	0	0	0	0	0	0	5	4	0	0	2	3	2
128	9 Dec 21	20:50:00	1	0	2	0	Ct	0	1	0	0	0	2	3	0	5	0	0	2	1	3	0	0	2	0	0	1	3	0	0	0	0	3	0	2	2	0	0	5	4	3
129	9 Dec 21	20:51:00	1	0	2	0	Ct	0	1	0	0	0	3	6	0	3	0	0	2	3	2	0	4	3	0	0	2	3	0	0	0	0	1	0	5	2	1	0	4	4	3
130	9 Dec 21	20:52:00	1	0	2	0	Ct	0	1	0	0	0	0	3	0	3	0	0	3	3	3	0	3	3	0	0	6	2	0	0	0	0	0	0	4	3	1	0	3	3	3
131	9 Dec 21	20:53:00	1	0	2	0	Ct	0	1	0	0	0	3	4	0	2	0	0	3	3	4	0	3	9	0	0	3	10	0	0	0	4	0	0	1	4	1	0	4	7	5
132	9 Dec 21	20:54:00	1	0	2	0	Ct	0	1	0	0	0	3	3	0	3	0	0	7	2	1	0	4	3	0	0	3	3	0	0	0	0	0	0	1	4	4	0	4	1	3
133	9 Dec 21	20:55:00	1	0	2	0	Ct	0	1	0	0	0	2	3	0	3	0	0	1	5	3	0	2	2	0	0	2	3	0	0	0	3	0	0	5	2	4	0	5	3	2
134	9 Dec 21	20:56:00	1	0	2	0	Ct	0	1	0	0	0	2	4	0	2	1	0	1	11	0	0	3	2	0	0	2	3	0	0	0	2	0	0	3	0	2	0	6	5	3
135	9 Dec 21	20:57:00	1	0	2	0	Ct	0	1	0	0	0	4	0	0	5	3	0	4	4	0	0	3	4	0	0	3	3	0	0	0	4	0	0	2	4	2	0	4	5	4
136	9 Dec 21	20:58:00	1	0	2	0	Ct	0	1	0	0	0	4	4	0	3	3	0	3	3	1	0	4	3	2	0	7	3	1	0	0	2	1	1	2	1	2	0	4	6	4
137	9 Dec 21	20:59:00	1	0	2	0	Ct	0	0	0	0	1	4	7	0	4	2	0	6	5	1	0	6	3	0	2	6	4	0	0	2	3	2	3	5	5	3	4	5	6	5
138	9 Dec 21	21:00:00	1	0	2	0	Ct	0	0	0	2	1	6	5	0	5	5	0	6	5	0	0	5	7	0	4	18	3	2	1	0	5	3	2	2	5	5	5	5	5	3
139	9 Dec 21	21:01:00	1	0	2	0	Ct	0	0	0	0	1	5	7	0	6	3	3	6	6	3	0	6	5	1	5	0	3	0	3	4	3	4	0	3	4	5	4	6	7	4
140	9 Dec 21	21:02:00	1	0	2	0	Ct	0	0	0	2	1	5	6	0	4	4	2	3	4	27	0	4	5	0	5	0	5	2	3	2	4	4	0	4	4	5	4	6	8	4
141	9 Dec 21	21:03:00	1	0	2	0	Ct	0	0	0	5	0	4	8	0	5	1	3	3	6	3	0	6	5	0	4	0	5	2	2	1	1	5	1	1	5	6	5	7	6	2
142	9 Dec 21	21:04:00	1	0	2	0	Ct	0	0	0	0	0	6	6	0	6	2	2	6	6	5	0	5	7	0	1	1	4	0	2	4	5	4	0	4	4	5	4	5	7	3
143	9 Dec 21	21:05:00	1	0	2	0	Ct	0	0	0	0	2	5	6	0	5	3	2	4	8	3	0	3	4	0	5	0	7	0	6	0	4	4	0	5	4	1	5	5	6	3
144	9 Dec 21	21:06:00	1	0	2	0	Ct	0	0	0	0	0	4	6	0	4	3	0	4	5	5	0	4	5	0	5	0	4	0	3	3	4	2	0	3	5	4	4	7	5	0
145	9 Dec 21	21:07:00	1	0	2	0	Ct	0	0	0	0	0	5	4	0	2	3	0	5	6	10	0	4	5	0	4	0	4	0	1	0	3	1	0	2	5	3	4	5	4	0
146	9 Dec 21	21:08:00	1	0	2	0	Ct	0	0	0	0	0	5	5	4	3	5	0	2	5	3	0	3	4	0	3	0	3	0	1	1	2	4	0	0	5	2	4	6	5	0
147	9 Dec 21	21:09:00	1	0	2	0	Ct	0	0	0	0	0	2	4	0	1	2	0	0	5	3	0	4	6	0	4	0	0	0	3	0	0	0	0	0	4	0	3	2	6	0
148	9 Dec 21	21:10:00	1	0	2	0	Ct	0	0	0	0	0	2	5	0	2	3	0	0	5	2	0	3	7	0	4	0	3	0	1	0	0	0	0	0	4	2	5	1	5	0
149	9 Dec 21	21:11:00	1	0	2	0	Ct	0	0	0	0	0	4	4	0	11	3	0	0	8	2	0	3	3	0	1	0	4	0	1	0	0	0	0	0	4	0	3	6	4	0
150	9 Dec 21	21:12:00	1	0	2	0	Ct	0	0	0	0	0	4	5	0	20	3	0	0	11	5	0	5	5	0	5	0	4	0	0	0	0	0	0	0	4	0	4	3	4	0
151	9 Dec 21	21:13:00	1	0	2	0	Ct	0	0	0	0	0	5	3	0	3	2	0	0	3	5	0	3	4	0	2	0	4	0	0	0	0	0	0	0	4	0	1	0	4	0
152	9 Dec 21	21:14:00	1	0	2	0	Ct	0	0	0	0	0	2	4	0	2	1	0	0	3	4	0	3	2	0	3	0	0	0	0	0	0	0	0	0	3	0	2	0	4	0
153	9 Dec 21	21:15:00	1	0	2	0	Ct	0	0	0	0	0	3	5	0	0	0	0	0	5	4	0	0	4	0	5	0	0	0	0	0	0	0	0	0	2	0	2	0	3	0
154	9 Dec 21	21:16:00	1	0	2	0	Ct	0	0	0	0	0	3	3	0	0	0	0	0	2	3	0	0	4	0	2	0	0	0	0	0	0	0	0	0	4	0	0	0	5	0
155	9 Dec 21	21:17:00	1	0	2	0	Ct	0	0	0	0	0	2	0	0	0	0	0	0	4	2	0	0	6	0	3	0	0	0	0	0	0	0	0	0	3	0	0	0	3	0
156	9 Dec 21	21:18:00	1	0	2	0	Ct	0	0	0	0	0	4	0	0	0	0	1	0	1	1	0	0	4	0	4	0	0	0	0	0	0	0	0	0	4	0	0	0	4	0
157	9 Dec 21	21:19:00	1	0	2	0	Ct	0	0	0	0	0	2	0	0	0	0	0	0	1	2	0	0	11	0	0	0	0	0	0	0	0	0	0	0	2	0	0	0	6	0
158	9 Dec 21	21:20:00	1	0	2	0	Ct	0	0	0	0	0	0	0	0	0	0	1	0	0	3	0	0	4	0	0	0	0	0	0	0	0	0	0	0	3	0	0	0	4	0
159	9 Dec 21	21:21:00	1	0	2	0	Ct	0	0	0	0	0	0	0	0	0	0	0	0	0	3	0	0	1	0	0	0	0	0	0	0	0	0	0	0	5	0	0	0	3	0
160	9 Dec 21	21:22:00	1	0	2	0	Ct	0	0	0	0	0	0	0	0	0	0	0	0	0	3	0	0	5	0	0	0	0	0	0	0	0	0	0	0	5	0	0	0	4	0
161	9 Dec 21	21:23:00	1	0	2	0	Ct	0	0	0	0	0	0	0	0	0	0	0	0	0	3	0	0	6	0	0	0	0	0	0	0	0	0	0	0	1	0	0	0	3	0
162	9 Dec 21	21:24:00	1	0	2	0	Ct	0	0	0	0	0	0	0	0	0	0	0	0	0	3	0	0	4	0	0	0	0	1	0	0	0	0	0	0	5	0	0	0	4	0
163	9 Dec 21	21:25:00	1	0	2	0	Ct	0	0	0	0	0	0	0	0	0	0	0	0	0	2	0	0	4	0	0	0	0	0	0	0	0	0	0	0	2	0	0	0	5	0
164	9 Dec 21	21:26:00	1	0	2	0	Ct	0	0	0	0	0	0	0	0	0	0	2	0	0	5	0	0	3	0	0	0	0	0	0	0	0	0	0	0	3	0	0	0	4	0
165	9 Dec 21	21:27:00	1	0	2	0	Ct	0	0	0	0	0	0	0	0	0	0	0	0	0	1	0	0	4	0	0	0	0	0	0	0	0	0	0	0	3	0	0	0	4	0
166	9 Dec 21	21:28:00	1	0	2	0	Ct	0	0	0	0	0	0	0	0	0	0	0	0	0	0	0	0	1	0	0	0	0	0	0	0	0	0	0	0	4	0	0	0	5	0
167	9 Dec 21	21:29:00	1	0	2	0	Ct	0	0	0	0	0	0	0	0	0	0	0	0	0	0	0	0	3	0	0	0	0	0	0	0	0	0	0	0	5	0	0	0	5	0
168	9 Dec 21	21:30:00	1	0	2	0	Ct	0	0	0	0	0	0	0	0	0	0	0	0	0	0	0	0	4	0	0	0	0	0	0	0	0	0	0	0	5	0	0	0	3	0
169	9 Dec 21	21:31:00	1	0	2	0	Ct	0	0	0	0	0	0	0	0	0	6	0	0	0	0	0	0	2	0	0	0	0	0	0	0	0	0	0	0	3	0	0	0	3	0
170	9 Dec 21	21:32:00	1	0	2	0	Ct	0	0	0	0	0	0	0	0	0	3	0	0	0	0	0	0	3	0	0	0	0	0	0	0	0	0	0	0	3	0	0	0	4	0
171	9 Dec 21	21:33:00	1	0	2	0	Ct	0	0	0	0	0	0	0	0	0	0	0	0	0	0	0	0	3	0	0	0	0	0	0	0	0	0	0	0	2	0	0	0	4	0
172	9 Dec 21	21:34:00	1	0	2	0	Ct	0	0	0	0	0	0	0	0	0	0	0	0	0	0	0	0	4	0	0	0	0	0	0	0	0	0	0	0	4	0	0	0	3	0
173	9 Dec 21	21:35:00	1	0	2	0	Ct	0	0	0	0	0	0	0	0	0	0	0	0	0	0	0	0	11	0	0	0	0	0	0	0	0	0	0	0	4	0	0	0	3	0
174	9 Dec 21	21:36:00	1	0	2	0	Ct	0	0	0	0	0	0	0	0	0	0	0	0	0	0	0	0	4	0	0	1	0	0	0	0	0	0	0	0	2	0	0	0	2	0
175	9 Dec 21	21:37:00	1	0	2	0	Ct	0	0	0	0	0	0	0	0	0	0	0	0	0	0	0	0	3	0	0	0	0	0	0	0	0	0	0	0	3	0	0	0	3	0
176	9 Dec 21	21:38:00	1	0	2	0	Ct	0	0	0	0	0	0	0	0	0	0	0	0	0	0	0	0	4	0	0	2	0	0	0	0	0	0	0	0	3	0	0	0	4	0
177	9 Dec 21	21:39:00	1	0	2	0	Ct	0	0	0	0	0	0	0	0	0	0	0	0	0	0	0	0	3	0	0	5	0	0	0	0	0	0	0	0	4	0	0	0	3	0
178	9 Dec 21	21:40:00	1	0	2	0	Ct	0	0	0	0	0	0	0	0	0	0	0	0	0	0	0	0	2	0	0	7	0	0	0	0	0	0	0	0	6	0	0	0	3	0
179	9 Dec 21	21:41:00	1	0	2	0	Ct	0	0	0	0	0	0	0	0	0	0	0	0	0	0	0	0	4	0	0	8	0	0	0	0	0	0	0	0	4	0	0	0	4	0
180	9 Dec 21	21:42:00	1	0	2	0	Ct	0	0	0	0	0	0	0	0	0	0	0	0	0	0	0	0	2	0	0	8	0	0	0	0	0	0	0	0	4	0	0	0	4	0
181	9 Dec 21	21:43:00	1	0	2	0	Ct	0	0	0	0	0	0	0	0	0	0	0	0	0	0	0	0	5	0	0	3	0	0	0	0	0	0	0	0	4	0	0	0	4	0
182	9 Dec 21	21:44:00	1	0	2	0	Ct	0	0	0	0	0	0	0	0	0	0	0	0	0	0	0	0	9	0	0	3	0	0	0	0	0	0	0	0	4	0	0	0	2	0
183	9 Dec 21	21:45:00	1	0	2	0	Ct	0	0	0	0	0	0	0	1	0	0	0	0	0	0	0	0	0	0	0	5	0	0	0	0	0	0	0	0	1	0	0	0	3	0
184	9 Dec 21	21:46:00	1	0	2	0	Ct	0	0	0	0	0	0	0	1	0	0	0	0	0	0	0	0	0	0	0	6	0	0	0	0	0	0	0	0	0	0	0	0	3	0
185	9 Dec 21	21:47:00	1	0	2	0	Ct	0	0	0	0	0	0	0	0	0	0	0	0	0	0	0	0	0	0	0	2	0	0	0	0	0	0	0	0	0	0	0	0	2	0
186	9 Dec 21	21:48:00	1	0	2	0	Ct	0	0	0	0	0	0	0	0	0	0	0	0	0	0	0	0	0	0	0	0	0	0	0	0	0	0	0	0	0	0	0	0	4	0
187	9 Dec 21	21:49:00	1	0	2	0	Ct	0	0	0	0	0	0	0	0	0	0	0	0	0	0	0	0	0	0	0	6	0	0	0	0	0	0	0	0	0	0	0	0	5	0
188	9 Dec 21	21:50:00	1	0	2	0	Ct	0	0	0	0	0	0	0	0	0	0	0	0	0	0	0	0	0	0	0	5	0	0	0	0	0	0	0	0	0	0	0	0	7	0
189	9 Dec 21	21:51:00	1	0	2	0	Ct	0	0	0	0	0	0	0	0	0	0	0	0	0	0	0	0	0	0	0	4	0	0	0	0	0	0	0	0	0	0	0	0	0	0
190	9 Dec 21	21:52:00	1	0	2	0	Ct	0	0	0	0	0	0	1	0	0	0	0	0	0	0	0	0	0	0	0	0	0	0	0	0	0	0	0	0	0	0	0	0	0	0
191	9 Dec 21	21:53:00	1	0	2	0	Ct	0	0	0	0	0	0	0	0	0	0	0	0	0	0	0	0	0	0	0	0	0	0	0	0	0	0	0	0	0	0	0	0	0	0
192	9 Dec 21	21:54:00	1	0	2	0	Ct	0	0	0	0	0	0	0	0	0	0	0	0	0	0	0	0	0	0	0	0	0	0	0	0	0	0	0	0	0	0	0	0	0	0
193	9 Dec 21	21:55:00	1	0	2	0	Ct	0	0	0	0	0	0	0	0	0	0	0	0	0	0	0	0	0	0	0	5	0	0	0	0	0	0	0	0	0	0	0	0	0	0
194	9 Dec 21	21:56:00	1	0	2	0	Ct	0	0	0	0	0	0	0	0	0	0	0	0	0	0	0	0	0	0	0	0	0	0	0	0	0	0	0	0	0	0	0	0	0	0
195	9 Dec 21	21:57:00	1	0	2	0	Ct	0	0	0	0	0	0	0	0	0	0	0	0	0	0	0	0	0	0	0	0	0	0	0	0	0	0	0	0	0	0	0	0	0	0
196	9 Dec 21	21:58:00	1	0	2	0	Ct	0	0	0	0	0	0	0	0	0	0	0	0	0	0	0	0	0	0	0	0	0	0	0	0	0	0	0	0	0	0	0	0	0	0
197	9 Dec 21	21:59:00	1	0	2	0	Ct	0	0	0	0	0	0	0	0	0	0	0	0	0	0	0	0	0	0	0	0	0	0	0	0	0	0	0	0	0	0	0	0	0	1
198	9 Dec 21	22:00:00	1	0	2	0	Ct	0	0	0	0	0	0	0	1	0	0	0	0	0	0	0	0	0	0	0	0	0	0	0	0	0	0	0	0	0	0	0	0	0	0
199	9 Dec 21	22:01:00	1	0	2	0	Ct	0	0	0	0	0	0	0	0	1	0	0	0	0	0	0	0	0	0	0	0	0	0	0	0	0	0	0	0	0	0	0	0	0	0
200	9 Dec 21	22:02:00	1	0	2	0	Ct	0	0	0	0	0	0	0	0	0	0	0	0	0	0	0	0	0	0	0	0	0	0	0	0	0	0	0	0	0	0	0	0	0	0
201	9 Dec 21	22:03:00	1	0	2	0	Ct	0	0	0	0	0	0	0	0	0	0	0	0	0	0	0	0	1	0	0	0	0	0	0	0	0	0	0	0	0	0	0	0	0	0
202	9 Dec 21	22:04:00	1	0	2	0	Ct	0	0	0	0	0	0	0	0	0	0	0	0	0	0	0	0	0	0	0	0	0	0	0	0	0	0	0	0	0	0	0	0	0	0
203	9 Dec 21	22:05:00	1	0	2	0	Ct	0	0	0	0	0	0	0	0	0	0	0	0	0	0	0	0	0	0	0	0	0	0	0	0	0	0	0	0	0	0	0	0	0	0
204	9 Dec 21	22:06:00	1	0	2	0	Ct	0	0	0	0	0	0	0	0	0	0	0	0	0	0	0	0	0	0	0	0	0	0	0	0	0	0	0	0	0	0	0	0	0	0
205	9 Dec 21	22:07:00	1	0	2	0	Ct	0	0	0	0	0	0	0	0	0	0	0	0	0	0	0	0	0	0	0	0	0	0	0	0	0	0	0	0	0	0	0	0	0	0
206	9 Dec 21	22:08:00	1	0	2	0	Ct	0	0	0	0	0	0	0	0	0	0	0	0	0	0	0	0	0	0	0	0	0	0	0	0	0	0	0	0	0	0	0	0	0	0
207	9 Dec 21	22:09:00	1	0	2	0	Ct	0	0	0	0	0	0	0	0	0	0	0	0	0	0	0	0	0	0	0	0	0	0	0	0	0	0	0	0	0	0	0	0	0	0
208	9 Dec 21	22:10:00	1	0	2	0	Ct	0	0	0	0	0	0	0	0	0	0	0	0	0	0	0	0	0	0	0	0	0	0	0	0	0	0	0	0	0	0	0	0	0	0
209	9 Dec 21	22:11:00	1	0	2	0	Ct	0	0	0	0	0	0	0	0	0	0	0	0	0	0	0	0	0	0	0	0	0	0	0	0	0	0	1	0	0	0	0	0	0	0
210	9 Dec 21	22:12:00	1	0	2	0	Ct	0	0	0	0	0	0	0	0	0	0	0	0	0	0	0	0	0	0	0	2	0	0	0	0	0	0	0	0	0	0	0	0	0	0
211	9 Dec 21	22:13:00	1	0	2	0	Ct	0	0	0	0	0	0	0	0	0	0	0	0	0	0	0	0	0	0	0	12	0	0	0	0	0	0	1	0	0	0	0	0	0	0
212	9 Dec 21	22:14:00	1	0	2	0	Ct	0	0	0	0	0	0	0	0	0	0	0	0	0	0	0	0	0	0	0	3	0	0	0	0	0	0	6	0	0	0	0	0	3	0
213	9 Dec 21	22:15:00	1	0	2	0	Ct	0	0	0	0	0	0	0	0	0	0	0	0	0	0	0	0	0	0	0	6	0	0	0	0	0	0	2	0	0	0	0	0	0	0
214	9 Dec 21	22:16:00	1	0	2	0	Ct	0	0	0	0	0	0	0	0	0	0	0	0	0	0	0	0	0	0	0	0	0	0	0	0	0	0	2	0	0	0	0	0	4	0
215	9 Dec 21	22:17:00	1	0	2	0	Ct	0	0	0	0	0	0	0	0	0	0	0	0	0	0	0	0	0	0	0	0	0	0	0	0	0	0	0	0	0	0	0	0	0	0
216	9 Dec 21	22:18:00	1	0	2	0	Ct	0	0	0	0	0	0	0	0	0	0	0	0	0	0	0	0	0	0	0	0	0	0	0	0	0	0	0	0	0	0	0	0	0	0
217	9 Dec 21	22:19:00	1	0	2	0	Ct	0	0	0	0	0	0	0	0	0	0	0	0	0	0	0	0	0	0	0	0	0	0	0	0	0	0	0	0	0	0	0	0	0	0
218	9 Dec 21	22:20:00	1	0	2	0	Ct	0	0	0	0	0	0	0	0	0	0	0	0	0	0	0	0	0	0	0	0	0	0	0	0	0	0	0	0	0	0	0	0	0	0
219	9 Dec 21	22:21:00	1	0	2	0	Ct	0	0	0	0	0	0	0	0	0	0	0	0	0	0	0	0	0	0	0	3	0	0	0	0	0	0	0	0	0	0	0	0	0	0
220	9 Dec 21	22:22:00	1	0	2	0	Ct	0	0	0	0	0	0	0	0	0	0	0	0	0	0	0	0	0	0	0	5	0	0	0	0	0	0	0	0	0	0	0	0	0	0
221	9 Dec 21	22:23:00	1	0	2	0	Ct	0	0	0	0	0	0	0	0	0	0	0	0	0	0	0	0	0	0	0	1	0	0	0	0	0	0	0	1	0	0	0	0	0	0
222	9 Dec 21	22:24:00	1	0	2	0	Ct	0	0	0	0	0	0	0	0	0	0	0	0	0	0	0	0	0	0	0	3	0	0	0	0	0	0	0	0	0	0	0	0	0	0
223	9 Dec 21	22:25:00	1	0	2	0	Ct	0	0	0	0	0	0	0	0	0	0	0	0	0	0	0	0	0	0	0	1	0	0	0	0	0	0	0	0	0	0	0	0	0	0
224	9 Dec 21	22:26:00	1	0	2	0	Ct	0	0	0	0	0	0	0	0	0	0	0	0	0	0	0	0	0	0	0	1	0	1	0	0	0	0	0	0	0	0	0	0	0	0
225	9 Dec 21	22:27:00	1	0	2	0	Ct	0	0	0	0	0	0	0	0	0	0	0	0	0	0	0	0	0	0	0	4	0	0	0	0	0	0	0	0	0	0	0	0	0	0
226	9 Dec 21	22:28:00	1	0	2	0	Ct	0	0	0	0	0	0	0	0	0	0	0	0	0	0	0	0	0	0	0	3	0	0	0	0	0	0	0	0	0	0	0	0	0	0
227	9 Dec 21	22:29:00	1	0	2	0	Ct	0	0	0	0	0	0	0	0	0	0	0	0	0	0	0	0	0	0	0	2	0	0	0	0	1	0	0	0	0	0	0	0	0	0
228	9 Dec 21	22:30:00	1	0	2	0	Ct	0	0	0	0	0	0	0	0	0	0	0	0	0	0	0	0	0	0	0	2	0	0	0	0	0	0	0	0	0	0	0	0	0	0
229	9 Dec 21	22:31:00	1	0	2	0	Ct	0	0	0	0	0	0	0	0	0	0	0	0	0	0	0	0	0	0	0	2	0	0	0	0	0	0	0	0	0	0	0	0	2	0
230	9 Dec 21	22:32:00	1	0	2	0	Ct	0	0	0	0	0	0	0	0	0	0	0	0	0	0	0	0	0	0	0	0	0	0	0	0	0	0	0	0	0	0	0	0	0	0
231	9 Dec 21	22:33:00	1	0	2	0	Ct	0	0	0	0	0	0	0	0	0	0	0	0	0	0	0	0	0	0	0	0	0	0	0	0	0	0	0	0	0	0	0	0	0	0
232	9 Dec 21	22:34:00	1	0	2	0	Ct	0	0	0	0	0	0	0	0	0	0	0	0	0	0	0	0	0	0	0	0	0	0	0	3	0	0	0	0	0	0	0	0	0	0
233	9 Dec 21	22:35:00	1	0	2	0	Ct	0	0	0	0	0	0	0	0	0	0	0	0	0	0	0	0	0	0	0	0	0	0	0	0	0	0	0	0	0	0	0	0	0	0
234	9 Dec 21	22:36:00	1	0	2	0	Ct	0	0	0	0	0	0	0	0	0	0	0	0	0	0	0	0	0	0	0	0	0	0	0	0	0	0	0	0	0	0	0	0	0	0
235	9 Dec 21	22:37:00	1	0	2	0	Ct	0	0	0	0	0	0	0	0	0	0	0	0	0	0	0	1	0	0	0	0	0	1	0	0	0	0	0	0	0	0	0	0	0	0
236	9 Dec 21	22:38:00	1	0	2	0	Ct	0	0	0	0	0	0	0	0	0	0	0	0	0	0	0	0	0	0	0	0	0	0	0	0	0	0	0	0	0	0	0	0	0	0
237	9 Dec 21	22:39:00	1	0	2	0	Ct	0	0	0	0	0	0	0	0	0	0	0	0	0	0	0	0	0	0	0	0	0	0	0	0	0	0	0	0	0	0	0	0	0	0
238	9 Dec 21	22:40:00	1	0	2	0	Ct	0	0	0	0	0	0	0	0	0	0	0	0	0	0	0	0	0	0	0	0	0	0	0	0	0	0	0	0	0	0	0	0	0	0
239	9 Dec 21	22:41:00	1	0	2	0	Ct	0	0	0	0	0	0	0	0	0	0	0	0	0	0	0	0	0	0	0	0	0	0	0	0	0	0	0	0	0	0	2	0	0	0
240	9 Dec 21	22:42:00	1	0	2	0	Ct	0	0	0	0	0	0	0	0	0	0	0	0	0	0	0	0	0	0	0	0	0	0	0	0	0	0	0	0	0	0	0	0	0	0
241	9 Dec 21	22:43:00	1	0	2	0	Ct	0	0	0	0	0	0	0	0	0	0	0	0	0	0	0	0	0	0	0	0	0	0	0	0	0	0	0	0	0	0	0	0	0	0
242	9 Dec 21	22:44:00	1	0	2	0	Ct	0	0	0	0	0	0	0	0	2	0	0	0	0	0	0	0	0	0	0	0	0	0	0	0	0	0	0	0	0	0	0	0	0	0
243	9 Dec 21	22:45:00	1	0	2	0	Ct	0	0	0	0	0	0	0	0	4	0	0	0	0	0	0	0	0	0	0	0	0	1	0	0	0	0	0	0	0	0	0	0	0	0
244	9 Dec 21	22:46:00	1	0	2	0	Ct	0	0	0	0	0	0	0	0	2	0	0	0	0	0	0	0	0	0	0	0	0	0	0	0	0	0	0	0	0	0	0	0	0	0
245	9 Dec 21	22:47:00	1	0	2	0	Ct	0	0	0	0	0	0	0	0	0	0	0	0	0	0	0	0	0	0	0	0	0	0	0	0	0	0	0	0	0	0	0	0	0	0
246	9 Dec 21	22:48:00	1	0	2	0	Ct	0	0	0	0	0	0	0	0	0	0	0	0	0	0	0	0	0	0	0	0	0	0	0	0	0	0	0	0	0	0	0	0	0	0
247	9 Dec 21	22:49:00	1	0	2	0	Ct	0	0	0	0	0	0	0	0	0	0	0	1	0	0	0	0	0	0	0	0	0	0	0	4	0	0	0	0	0	0	0	0	0	0
248	9 Dec 21	22:50:00	1	0	2	0	Ct	0	0	0	0	0	0	0	0	0	0	0	1	0	0	0	0	0	0	0	0	0	0	0	15	1	0	0	0	0	0	2	0	0	0
249	9 Dec 21	22:51:00	1	0	2	0	Ct	0	0	0	0	0	0	0	0	0	0	0	1	0	0	0	0	0	0	0	5	0	0	0	0	0	0	0	0	0	0	0	0	0	0
250	9 Dec 21	22:52:00	1	0	2	0	Ct	0	0	0	0	0	0	0	0	0	0	0	2	0	0	0	0	0	0	0	4	0	0	0	1	1	0	0	0	0	0	0	0	0	0
251	9 Dec 21	22:53:00	1	0	2	0	Ct	0	0	0	0	0	0	0	0	0	0	0	3	0	0	0	0	0	0	0	3	0	0	0	0	2	0	0	0	0	0	0	0	2	0
252	9 Dec 21	22:54:00	1	0	2	0	Ct	0	0	0	0	0	0	0	0	0	0	0	0	0	0	0	0	0	0	0	5	0	0	0	0	2	0	0	0	0	0	0	0	0	0
253	9 Dec 21	22:55:00	1	0	2	0	Ct	0	0	0	0	0	0	0	0	0	0	0	3	0	0	0	0	0	0	0	2	0	0	0	0	0	0	0	0	0	0	0	0	1	0
254	9 Dec 21	22:56:00	1	0	2	0	Ct	0	0	0	0	0	0	0	0	0	0	0	0	0	0	0	0	0	0	0	4	0	0	0	1	1	0	0	0	0	0	0	0	2	1
255	9 Dec 21	22:57:00	1	0	2	0	Ct	0	0	0	0	0	0	0	0	0	0	0	0	0	0	0	0	0	0	0	3	0	0	0	0	2	0	0	0	0	0	0	0	0	0
256	9 Dec 21	22:58:00	1	0	2	0	Ct	0	0	0	0	0	0	0	0	0	0	0	0	0	0	0	0	0	0	0	1	0	0	0	0	2	0	0	0	0	0	0	0	0	0
257	9 Dec 21	22:59:00	1	0	2	0	Ct	0	0	0	0	0	0	0	0	0	0	0	0	0	0	0	0	0	0	0	3	0	1	0	0	0	0	0	0	0	0	0	0	0	0
258	9 Dec 21	23:00:00	1	0	2	0	Ct	0	0	0	0	0	0	0	0	0	0	0	0	0	0	0	0	0	0	0	2	0	0	0	0	0	0	0	1	0	0	0	0	0	0
259	9 Dec 21	23:01:00	1	0	2	0	Ct	0	0	0	0	0	0	0	0	0	0	0	0	0	0	0	0	0	0	0	3	0	0	0	0	0	0	0	0	0	0	0	0	0	0
260	9 Dec 21	23:02:00	1	0	2	0	Ct	0	0	0	0	0	0	0	0	0	0	0	0	0	0	0	0	0	0	0	0	0	0	0	0	0	0	0	0	0	0	0	0	0	0
261	9 Dec 21	23:03:00	1	0	2	0	Ct	0	0	0	0	0	0	0	0	0	0	0	0	0	0	0	0	0	0	0	4	0	0	0	0	0	0	0	0	0	0	0	0	0	0
262	9 Dec 21	23:04:00	1	0	2	0	Ct	0	0	0	0	0	0	0	0	0	0	0	0	0	0	0	0	0	0	0	1	0	0	0	0	0	0	0	0	0	0	0	0	0	0
263	9 Dec 21	23:05:00	1	0	2	0	Ct	0	0	0	0	0	0	0	0	0	0	0	0	0	0	0	0	0	0	0	3	0	0	0	0	0	0	0	0	0	0	0	0	0	0
264	9 Dec 21	23:06:00	1	0	2	0	Ct	0	0	0	0	0	0	0	0	0	0	0	0	0	0	0	0	0	0	0	3	0	4	0	0	0	0	0	0	0	0	0	0	0	0
265	9 Dec 21	23:07:00	1	0	2	0	Ct	0	0	0	0	0	0	0	0	0	0	0	0	0	0	0	0	0	0	0	8	0	0	0	0	0	0	0	0	0	0	0	0	0	0
266	9 Dec 21	23:08:00	1	0	2	0	Ct	0	0	0	0	0	0	0	0	0	0	0	0	0	0	0	0	0	0	0	3	0	0	0	0	0	0	0	1	0	0	0	0	0	0
267	9 Dec 21	23:09:00	1	0	2	0	Ct	0	0	0	0	0	0	0	0	0	0	0	0	0	0	0	0	0	0	0	2	0	0	0	0	0	0	0	1	0	0	0	0	0	0
268	9 Dec 21	23:10:00	1	0	2	0	Ct	0	0	0	0	0	0	0	0	0	0	0	0	0	0	0	0	0	0	0	5	0	0	0	0	0	0	0	5	0	0	0	0	0	0
269	9 Dec 21	23:11:00	1	0	2	0	Ct	0	0	0	0	0	0	0	0	0	0	0	0	0	0	0	0	0	0	0	3	0	0	0	0	0	0	0	1	0	0	0	0	0	1
270	9 Dec 21	23:12:00	1	0	2	0	Ct	0	0	0	0	0	0	0	0	0	0	0	0	0	0	0	0	0	0	0	4	0	0	0	0	0	0	0	0	0	0	2	0	0	0
271	9 Dec 21	23:13:00	1	0	2	0	Ct	0	0	0	0	0	0	0	0	0	0	0	0	0	0	0	0	0	0	0	3	0	0	0	0	0	0	0	0	0	0	6	0	0	0
272	9 Dec 21	23:14:00	1	0	2	0	Ct	0	0	0	0	0	0	0	0	0	0	0	0	0	0	0	0	0	0	0	1	2	0	0	0	0	0	0	0	0	0	1	0	0	0
273	9 Dec 21	23:15:00	1	0	2	0	Ct	0	0	0	0	0	0	0	0	0	0	0	0	0	0	0	0	0	0	0	2	1	0	0	0	0	0	0	0	0	0	0	0	0	0
274	9 Dec 21	23:16:00	1	0	2	0	Ct	0	0	0	0	0	0	0	0	0	0	0	0	0	0	0	0	0	0	0	2	2	0	0	0	0	0	0	0	0	0	0	0	0	0
275	9 Dec 21	23:17:00	1	0	2	0	Ct	0	0	0	0	0	0	0	0	0	0	0	0	0	0	0	0	0	0	0	2	2	0	0	0	0	0	0	0	0	0	0	0	0	0
276	9 Dec 21	23:18:00	1	0	2	0	Ct	0	0	0	0	0	0	0	0	0	0	0	0	0	0	0	0	0	0	0	2	2	0	0	0	0	0	0	0	0	0	0	0	0	0
277	9 Dec 21	23:19:00	1	0	2	0	Ct	0	0	0	0	0	0	0	0	0	0	0	0	0	0	0	0	0	0	0	2	3	0	0	0	0	0	0	0	0	0	0	0	0	0
278	9 Dec 21	23:20:00	1	0	2	0	Ct	0	0	0	0	0	0	0	0	0	0	0	0	0	0	0	0	0	0	0	4	5	0	0	0	0	0	0	0	0	0	0	2	0	0
279	9 Dec 21	23:21:00	1	0	2	0	Ct	0	0	0	0	0	0	0	1	0	0	0	0	0	0	0	0	0	0	0	1	3	0	0	0	0	0	0	0	0	0	0	0	0	0
280	9 Dec 21	23:22:00	1	0	2	0	Ct	0	0	0	0	0	0	0	0	0	0	0	0	0	0	0	0	0	0	0	5	0	0	0	0	0	0	0	0	2	0	0	0	0	0
281	9 Dec 21	23:23:00	1	0	2	0	Ct	0	0	0	0	0	0	0	0	0	0	0	0	0	0	0	0	0	0	0	3	0	0	0	0	0	0	0	0	0	0	0	0	0	0
282	9 Dec 21	23:24:00	1	0	2	0	Ct	0	0	0	0	0	0	0	0	0	0	0	0	0	0	0	0	0	0	0	3	2	0	0	0	0	0	2	0	1	0	0	0	0	0
283	9 Dec 21	23:25:00	1	0	2	0	Ct	0	0	0	0	0	0	0	1	0	0	0	0	0	0	0	0	0	0	0	3	4	0	0	0	0	0	0	0	0	0	0	0	1	0
284	9 Dec 21	23:26:00	1	0	2	0	Ct	0	0	0	0	0	0	0	0	0	0	0	0	0	0	0	0	0	0	0	2	3	0	0	0	0	0	1	0	0	0	0	0	0	0
285	9 Dec 21	23:27:00	1	0	2	0	Ct	0	0	0	0	0	0	0	0	0	0	0	0	0	0	0	0	0	0	0	4	2	0	0	0	0	0	0	0	0	0	1	0	0	0
286	9 Dec 21	23:28:00	1	0	2	0	Ct	0	0	0	0	0	0	0	1	0	0	0	0	0	0	0	0	0	0	0	2	3	0	0	0	0	0	3	0	0	0	0	0	0	0
287	9 Dec 21	23:29:00	1	0	2	0	Ct	0	0	0	0	0	0	0	0	0	0	0	0	0	0	0	0	0	0	0	3	1	0	0	0	0	0	0	0	0	0	1	0	0	0
288	9 Dec 21	23:30:00	1	0	2	0	Ct	0	0	0	0	0	0	0	0	2	0	0	0	0	0	0	0	0	0	0	2	3	0	0	0	0	0	0	0	0	0	0	0	0	0
289	9 Dec 21	23:31:00	1	0	2	0	Ct	0	0	0	0	0	0	0	2	1	0	0	0	0	0	0	0	0	0	0	2	3	0	0	0	0	0	0	0	0	0	0	0	0	0
290	9 Dec 21	23:32:00	1	0	2	0	Ct	0	0	0	0	0	0	0	0	1	0	0	0	0	0	0	0	0	0	0	2	2	0	0	0	0	0	1	0	0	0	1	0	0	0
291	9 Dec 21	23:33:00	1	0	2	0	Ct	0	0	0	0	0	0	0	4	0	0	0	0	0	0	0	2	0	0	0	3	2	0	0	0	0	0	1	0	0	1	3	0	0	0
292	9 Dec 21	23:34:00	1	0	2	0	Ct	0	0	0	0	0	0	0	0	0	0	0	0	0	0	0	1	0	0	1	0	3	0	0	0	0	0	0	0	0	0	1	0	0	0
293	9 Dec 21	23:35:00	1	0	2	0	Ct	0	0	0	0	0	0	0	0	0	0	0	0	0	0	0	0	0	0	1	2	3	0	0	0	0	0	1	0	0	0	0	0	0	0
294	9 Dec 21	23:36:00	1	0	2	0	Ct	0	0	0	0	0	0	0	2	0	0	0	0	0	0	0	0	0	0	4	4	3	0	0	0	0	0	0	0	0	0	0	0	0	0
295	9 Dec 21	23:37:00	1	0	2	0	Ct	0	0	0	0	0	0	0	0	0	0	0	0	0	0	0	0	0	0	3	8	3	0	0	0	0	0	0	0	0	0	0	0	5	3
296	9 Dec 21	23:38:00	1	0	2	0	Ct	0	0	0	0	0	0	0	0	0	0	0	0	0	0	0	0	0	0	2	3	2	0	0	0	0	0	0	0	0	0	0	0	2	4
297	9 Dec 21	23:39:00	1	0	2	0	Ct	0	0	0	0	0	0	0	1	0	0	6	0	0	0	0	0	6	0	3	5	4	0	0	1	0	0	0	0	0	0	0	0	0	1
298	9 Dec 21	23:40:00	1	0	2	0	Ct	0	0	0	0	0	0	0	0	0	0	0	0	0	0	0	0	2	0	5	3	2	0	0	0	0	0	0	0	0	0	0	3	0	0
299	9 Dec 21	23:41:00	1	0	2	0	Ct	0	0	0	0	0	0	0	0	0	0	0	0	0	0	0	0	0	0	2	3	2	0	0	0	0	0	0	0	0	0	0	2	0	0
300	9 Dec 21	23:42:00	1	0	2	0	Ct	0	0	0	0	0	0	0	0	0	0	0	0	0	0	0	0	0	0	5	3	3	0	0	0	0	0	0	0	0	0	0	3	0	0
301	9 Dec 21	23:43:00	1	0	2	0	Ct	0	0	0	0	0	0	0	0	0	0	0	0	0	0	0	0	0	0	3	2	4	0	0	0	0	0	0	0	0	0	0	2	0	2
302	9 Dec 21	23:44:00	1	0	2	0	Ct	0	0	0	0	0	0	0	0	0	0	0	0	0	0	0	0	0	0	2	2	2	0	0	0	0	0	0	0	0	0	0	4	0	1
303	9 Dec 21	23:45:00	1	0	2	0	Ct	0	0	0	0	0	0	2	4	13	0	0	0	0	0	0	0	0	0	5	2	3	0	0	0	0	0	0	0	0	0	0	3	0	0
304	9 Dec 21	23:46:00	1	0	2	0	Ct	0	0	0	0	0	0	0	0	0	0	0	0	0	0	0	0	0	0	2	2	2	0	0	0	0	0	0	0	0	0	0	1	4	0
305	9 Dec 21	23:47:00	1	0	2	0	Ct	0	0	0	0	0	0	0	0	0	0	0	0	0	0	0	0	0	0	2	4	3	0	0	0	0	0	0	0	0	0	0	0	2	0
306	9 Dec 21	23:48:00	1	0	2	0	Ct	0	0	0	0	0	0	0	1	0	0	0	0	0	0	0	0	0	0	4	2	0	0	0	0	0	0	0	0	0	0	0	0	4	1
307	9 Dec 21	23:49:00	1	0	2	0	Ct	0	0	0	0	0	0	0	0	0	0	0	0	0	0	0	0	0	0	1	2	0	0	1	0	0	0	0	0	0	0	0	0	4	2
308	9 Dec 21	23:50:00	1	0	2	0	Ct	0	0	0	0	0	0	0	0	0	0	0	0	0	0	0	0	0	0	3	2	0	0	0	0	0	0	0	0	0	0	0	0	3	4
309	9 Dec 21	23:51:00	1	0	2	0	Ct	0	0	0	0	0	0	0	0	0	0	0	0	0	0	0	0	0	0	3	4	0	0	0	0	0	0	0	0	0	0	0	0	3	2
310	9 Dec 21	23:52:00	1	0	2	0	Ct	0	0	0	0	0	0	0	0	0	0	0	0	0	0	0	0	0	0	2	3	0	0	1	0	0	0	0	0	0	0	0	0	2	2
311	9 Dec 21	23:53:00	1	0	2	0	Ct	0	0	0	0	0	0	0	1	0	0	0	0	0	0	0	0	0	0	5	1	0	0	0	0	0	0	2	0	0	0	0	0	3	2
312	9 Dec 21	23:54:00	1	0	2	0	Ct	0	0	0	0	0	0	0	3	2	0	0	0	0	0	0	0	0	0	3	2	0	0	0	0	0	0	1	0	0	0	0	0	3	0
313	9 Dec 21	23:55:00	1	0	2	0	Ct	0	0	0	0	0	0	0	7	2	0	0	0	0	0	0	0	0	0	3	2	0	0	0	0	0	0	0	0	0	0	0	0	2	1
314	9 Dec 21	23:56:00	1	0	2	0	Ct	0	0	0	0	0	0	0	0	4	0	0	0	0	0	0	0	0	0	3	3	0	0	0	0	0	0	0	0	0	0	0	0	3	1
315	9 Dec 21	23:57:00	1	0	2	0	Ct	0	0	0	0	0	0	0	0	4	0	0	0	0	0	0	0	0	0	1	2	0	0	0	0	0	0	0	0	1	0	0	0	3	1
316	9 Dec 21	23:58:00	1	0	2	0	Ct	0	0	0	0	0	0	0	0	2	0	0	0	0	0	0	0	0	0	1	2	0	0	0	0	0	0	0	0	0	0	0	0	4	3
317	9 Dec 21	23:59:00	1	0	2	0	Ct	0	0	0	0	0	0	0	2	3	0	0	0	0	0	0	0	0	0	3	3	0	0	0	0	0	0	0	0	0	0	1	0	2	2
318	10 Dec 21	00:00:00	1	0	2	0	Ct	0	0	0	0	0	0	0	0	3	0	0	0	0	0	0	0	0	0	2	3	0	0	0	0	0	0	0	0	0	0	3	0	2	0
319	10 Dec 21	00:01:00	1	0	2	0	Ct	0	0	0	0	0	0	0	0	5	0	0	0	0	0	0	0	0	0	4	2	0	0	0	0	0	0	0	0	0	0	2	0	3	3
320	10 Dec 21	00:02:00	1	0	2	0	Ct	0	0	0	0	0	0	0	0	3	0	0	0	0	0	0	0	0	0	3	1	0	0	0	0	0	0	0	0	0	0	0	0	3	2
321	10 Dec 21	00:03:00	1	0	2	0	Ct	0	0	0	0	0	0	0	0	3	0	0	0	0	0	0	0	0	0	3	5	0	0	0	0	0	0	0	0	0	0	0	0	3	1
322	10 Dec 21	00:04:00	1	0	2	0	Ct	0	0	0	0	0	0	0	2	4	0	0	0	0	0	0	0	0	0	2	5	0	0	0	0	0	0	0	0	0	0	0	1	2	1
323	10 Dec 21	00:05:00	1	0	2	0	Ct	0	0	0	0	0	0	0	0	4	0	0	0	0	0	0	0	0	0	4	6	0	0	0	0	0	0	0	0	0	0	0	2	2	5
324	10 Dec 21	00:06:00	1	0	2	0	Ct	0	0	0	0	0	0	0	0	3	0	0	0	0	0	0	0	0	0	5	3	0	0	0	0	0	0	0	0	0	0	0	5	5	1
325	10 Dec 21	00:07:00	1	0	2	0	Ct	0	0	0	0	0	0	0	0	4	0	0	0	0	0	0	0	0	0	1	5	0	0	0	0	0	0	0	0	0	0	0	1	2	3
326	10 Dec 21	00:08:00	1	0	2	0	Ct	0	0	0	0	0	0	0	0	3	0	0	0	0	0	0	0	0	0	2	3	0	0	0	0	0	0	0	9	0	0	0	3	3	2
327	10 Dec 21	00:09:00	1	0	2	0	Ct	0	0	0	0	0	0	0	0	2	0	0	0	0	0	0	0	0	0	3	3	0	0	0	0	0	0	0	0	0	0	0	3	3	1
328	10 Dec 21	00:10:00	1	0	2	0	Ct	0	0	0	0	0	0	0	0	2	0	0	0	0	0	0	0	0	0	2	2	0	0	0	0	0	0	0	0	0	0	0	3	3	2
329	10 Dec 21	00:11:00	1	0	2	0	Ct	0	0	0	0	0	0	0	0	2	0	0	1	0	0	0	0	0	0	2	2	0	0	0	0	1	0	0	0	0	0	0	3	2	2
330	10 Dec 21	00:12:00	1	0	2	0	Ct	0	0	0	0	0	0	0	0	4	0	0	2	0	0	0	0	0	0	1	3	0	0	0	0	1	0	0	0	0	0	0	4	3	4
331	10 Dec 21	00:13:00	1	0	2	0	Ct	0	0	0	0	0	0	0	0	3	0	0	4	0	0	0	0	0	0	1	0	0	0	0	0	0	0	0	0	0	0	0	0	2	1
332	10 Dec 21	00:14:00	1	0	2	0	Ct	0	0	0	0	0	0	0	0	3	0	0	3	0	0	0	0	0	0	3	4	0	0	0	0	1	0	0	0	0	0	0	0	3	2
333	10 Dec 21	00:15:00	1	0	2	0	Ct	0	0	0	0	0	0	0	0	2	0	0	2	0	0	0	0	0	0	2	6	0	0	0	0	2	0	0	0	0	0	0	0	5	3
334	10 Dec 21	00:16:00	1	0	2	0	Ct	0	0	0	0	0	0	0	0	4	0	0	1	0	0	0	0	0	0	3	6	0	0	0	0	3	0	0	0	0	0	0	0	3	4
335	10 Dec 21	00:17:00	1	0	2	0	Ct	0	0	0	0	0	0	0	0	5	0	0	3	0	0	0	0	0	0	4	0	0	0	0	0	1	0	0	0	0	0	0	0	4	5
336	10 Dec 21	00:18:00	1	0	2	0	Ct	0	0	0	0	0	0	0	0	4	0	0	2	0	0	0	0	0	0	3	5	0	0	0	0	1	0	0	0	0	0	0	0	1	2
337	10 Dec 21	00:19:00	1	0	2	0	Ct	0	0	0	0	0	0	0	0	3	0	0	2	0	0	0	0	0	0	2	3	0	0	0	0	0	0	0	0	0	0	0	0	5	2
338	10 Dec 21	00:20:00	1	0	2	0	Ct	0	0	0	0	0	0	0	0	5	0	0	3	0	0	0	0	0	0	2	1	0	0	0	0	0	0	0	0	0	0	0	0	5	3
339	10 Dec 21	00:21:00	1	0	2	0	Ct	0	0	0	0	0	0	0	0	4	0	0	4	0	0	0	0	0	0	2	3	0	0	0	0	0	0	0	0	0	0	0	0	3	4
340	10 Dec 21	00:22:00	1	0	2	0	Ct	0	0	0	0	0	0	0	0	3	0	0	3	0	0	0	0	0	0	3	2	0	0	6	0	0	0	0	0	0	0	0	0	4	3
341	10 Dec 21	00:23:00	1	0	2	0	Ct	0	0	0	0	0	0	0	0	3	0	0	2	0	0	0	0	0	0	3	2	0	0	3	0	0	0	0	0	0	0	0	0	4	5
342	10 Dec 21	00:24:00	1	0	2	0	Ct	0	0	0	0	0	0	0	0	3	0	0	5	0	0	0	0	0	0	1	3	0	0	0	0	0	0	0	0	0	0	0	0	4	4
343	10 Dec 21	00:25:00	1	0	2	0	Ct	0	0	0	0	0	0	0	0	5	0	0	2	0	0	0	0	0	0	4	4	0	0	1	0	0	0	0	0	0	0	0	0	2	2
344	10 Dec 21	00:26:00	1	0	2	0	Ct	0	0	0	0	0	0	0	0	3	0	0	0	0	0	0	0	0	0	2	3	0	0	0	0	0	0	0	0	0	0	3	0	5	4
345	10 Dec 21	00:27:00	1	0	2	0	Ct	0	0	0	0	0	0	0	0	2	0	0	0	0	0	0	0	0	0	2	2	0	0	0	0	0	0	1	0	0	0	2	0	3	3
346	10 Dec 21	00:28:00	1	0	2	0	Ct	0	0	0	0	0	0	0	0	3	0	0	0	0	0	0	0	0	0	3	1	0	0	3	0	0	0	1	0	0	0	4	0	2	2
347	10 Dec 21	00:29:00	1	0	2	0	Ct	0	0	0	0	0	0	0	0	4	0	0	0	0	0	0	0	0	0	2	4	0	0	0	0	0	0	9	0	0	0	3	0	4	3
348	10 Dec 21	00:30:00	1	0	2	0	Ct	0	0	0	0	0	0	0	2	2	0	0	0	0	0	0	0	0	0	3	2	0	0	0	0	0	0	1	0	0	0	4	0	4	1
349	10 Dec 21	00:31:00	1	0	2	0	Ct	0	0	0	0	0	0	0	2	3	0	0	0	0	0	0	0	0	0	2	0	0	0	0	0	0	0	1	0	0	0	2	0	4	2
350	10 Dec 21	00:32:00	1	0	2	0	Ct	0	0	0	0	0	0	0	0	1	0	0	0	0	0	0	0	0	0	2	4	0	0	0	0	0	0	1	0	2	0	3	0	2	0
351	10 Dec 21	00:33:00	1	0	2	0	Ct	0	0	0	0	0	0	0	0	3	0	0	0	0	0	0	0	0	0	5	2	0	0	0	0	0	0	0	0	0	0	4	0	3	0
352	10 Dec 21	00:34:00	1	0	2	0	Ct	0	0	0	0	0	0	0	0	3	0	0	0	0	0	0	0	0	0	4	2	0	0	0	0	0	0	0	0	0	0	2	0	3	3
353	10 Dec 21	00:35:00	1	0	2	0	Ct	0	0	0	0	0	0	0	0	4	0	0	0	4	0	0	0	0	0	3	3	0	0	0	0	0	0	0	3	0	0	4	0	3	4
354	10 Dec 21	00:36:00	1	0	2	0	Ct	0	0	0	0	0	0	0	1	1	0	0	0	1	0	0	0	0	0	3	4	0	0	0	0	0	0	0	3	0	0	3	5	4	2
355	10 Dec 21	00:37:00	1	0	2	0	Ct	0	0	0	0	0	0	0	0	1	0	0	0	4	0	0	0	0	0	2	2	0	0	0	0	0	0	0	2	0	0	3	2	4	3
356	10 Dec 21	00:38:00	1	0	2	0	Ct	0	0	0	0	0	0	0	0	3	0	0	0	4	0	0	0	0	0	3	1	0	0	0	0	0	0	0	8	0	0	3	1	5	4
357	10 Dec 21	00:39:00	1	0	2	0	Ct	0	0	0	0	0	0	0	0	5	0	0	0	4	0	0	0	0	0	1	3	0	0	0	0	1	0	0	1	0	0	3	1	2	3
358	10 Dec 21	00:40:00	1	0	2	0	Ct	0	0	0	0	0	0	0	0	3	0	0	0	4	0	0	1	0	0	2	2	0	0	0	0	2	0	0	0	0	0	6	2	6	5
359	10 Dec 21	00:41:00	1	0	2	0	Ct	0	0	0	0	0	0	0	1	1	0	0	0	3	0	0	3	0	0	0	0	0	0	0	0	1	0	0	0	0	0	4	2	3	0
360	10 Dec 21	00:42:00	1	0	2	0	Ct	0	0	0	0	0	0	0	0	3	0	0	0	3	0	0	0	0	0	2	2	0	0	0	0	0	0	0	0	0	0	3	1	4	3
361	10 Dec 21	00:43:00	1	0	2	0	Ct	0	0	0	0	0	0	0	0	3	0	0	0	3	0	0	0	0	0	4	3	0	0	0	0	0	0	0	0	0	0	3	0	3	5
362	10 Dec 21	00:44:00	1	0	2	0	Ct	0	0	0	0	0	0	0	2	2	0	0	0	4	2	0	0	0	0	2	1	0	0	0	0	0	0	0	0	0	0	2	0	4	6
363	10 Dec 21	00:45:00	1	0	2	0	Ct	0	0	0	0	0	0	0	0	1	0	0	0	2	0	0	0	0	0	4	4	0	0	2	0	0	0	0	0	0	0	4	0	2	4
364	10 Dec 21	00:46:00	1	0	2	0	Ct	0	0	0	0	0	0	0	1	3	0	0	0	2	1	0	0	0	0	2	6	0	0	0	0	0	0	0	0	0	0	3	0	4	3
365	10 Dec 21	00:47:00	1	0	2	0	Ct	0	0	0	0	0	0	0	0	2	0	0	0	2	0	0	0	0	0	3	0	0	0	3	0	0	0	0	0	0	0	2	0	4	4
366	10 Dec 21	00:48:00	1	0	2	0	Ct	0	0	0	0	0	0	0	0	4	0	0	0	3	2	0	0	0	0	1	0	0	0	0	0	0	0	0	0	0	0	2	0	3	4
367	10 Dec 21	00:49:00	1	0	2	0	Ct	0	0	0	0	0	0	0	1	1	0	0	0	1	0	0	0	0	0	0	0	0	0	0	0	0	0	0	0	0	0	4	0	4	3
368	10 Dec 21	00:50:00	1	0	2	0	Ct	0	0	0	0	0	0	0	0	0	0	0	0	4	0	0	0	0	0	0	0	0	0	1	0	0	0	0	0	0	0	2	0	3	0
369	10 Dec 21	00:51:00	1	0	2	0	Ct	0	0	0	0	0	0	0	0	0	0	0	0	4	0	0	0	0	0	0	0	0	0	1	0	0	3	0	0	0	0	3	0	3	5
370	10 Dec 21	00:52:00	1	0	2	0	Ct	0	0	0	0	0	0	0	0	0	0	0	0	3	0	0	0	0	0	0	0	0	0	0	0	0	1	0	0	0	0	3	0	4	0
371	10 Dec 21	00:53:00	1	0	2	0	Ct	0	0	0	0	0	0	0	0	0	0	0	0	3	0	0	0	0	0	0	0	0	0	0	0	0	2	0	0	0	0	3	0	2	0
372	10 Dec 21	00:54:00	1	0	2	0	Ct	0	0	0	0	0	0	0	8	0	0	0	0	1	0	0	0	0	0	0	0	0	0	0	0	0	3	0	0	0	0	2	0	4	0
373	10 Dec 21	00:55:00	1	0	2	0	Ct	0	0	0	0	0	0	0	0	0	0	0	0	2	0	0	0	0	0	0	0	0	0	0	0	0	2	0	0	0	0	4	0	3	0
374	10 Dec 21	00:56:00	1	0	2	0	Ct	0	0	0	0	0	0	0	1	0	0	0	0	3	0	0	0	0	0	0	0	0	0	0	0	0	3	0	0	0	0	3	0	5	0
375	10 Dec 21	00:57:00	1	0	2	0	Ct	0	0	0	0	0	0	0	0	0	0	0	0	2	0	0	0	0	0	0	0	0	0	0	0	0	3	0	0	0	0	3	1	3	0
376	10 Dec 21	00:58:00	1	0	2	0	Ct	0	0	0	0	0	0	0	1	0	0	0	3	3	0	0	0	0	0	0	0	0	0	0	0	0	1	0	0	0	0	2	0	3	0
377	10 Dec 21	00:59:00	1	0	2	0	Ct	0	0	0	0	0	0	0	1	0	0	0	2	4	0	0	0	0	0	0	0	0	0	0	0	0	0	0	0	0	0	4	0	4	0
378	10 Dec 21	01:00:00	1	0	2	0	Ct	0	0	0	0	0	0	0	0	0	0	0	3	3	0	0	0	0	0	0	0	1	0	0	0	0	1	0	0	0	0	2	0	2	0
379	10 Dec 21	01:01:00	1	0	2	0	Ct	0	0	0	0	0	0	0	3	0	0	0	5	1	0	0	0	0	0	0	0	3	0	0	0	0	3	0	0	1	0	2	0	4	0
380	10 Dec 21	01:02:00	1	0	2	0	Ct	0	0	0	0	0	0	0	0	0	0	0	2	3	0	0	0	0	0	0	0	3	0	0	0	0	0	0	0	0	0	4	0	6	0
381	10 Dec 21	01:03:00	1	0	2	0	Ct	0	0	0	0	0	0	0	0	0	0	0	3	2	0	0	0	0	0	0	0	7	0	0	0	0	0	0	0	0	0	2	0	0	0
382	10 Dec 21	01:04:00	1	0	2	0	Ct	0	0	0	0	0	0	0	0	0	0	0	2	0	0	0	0	0	0	0	0	2	0	0	0	0	0	0	0	1	0	2	0	3	0
383	10 Dec 21	01:05:00	1	0	2	0	Ct	0	0	0	0	0	0	0	0	0	0	0	1	4	0	0	0	0	0	0	6	2	0	0	0	0	0	0	0	0	0	5	0	3	0
384	10 Dec 21	01:06:00	1	0	2	0	Ct	0	0	0	0	0	0	0	0	0	0	0	0	1	0	0	0	0	0	0	3	2	0	0	0	0	0	0	0	0	0	3	0	3	0
385	10 Dec 21	01:07:00	1	0	2	0	Ct	0	0	0	0	0	0	0	2	0	0	0	0	3	0	0	0	0	0	0	3	3	0	0	0	0	0	0	0	0	0	2	0	3	0
386	10 Dec 21	01:08:00	1	0	2	0	Ct	0	0	0	0	0	0	1	0	0	0	0	0	1	0	0	0	0	0	0	3	2	0	0	0	0	0	0	0	0	0	4	0	4	0
387	10 Dec 21	01:09:00	1	0	2	0	Ct	0	0	0	0	0	0	0	2	0	0	0	0	2	0	0	0	0	0	0	3	3	0	0	0	0	0	0	0	0	0	2	0	4	0
388	10 Dec 21	01:10:00	1	0	2	0	Ct	0	0	0	0	0	0	0	0	0	0	0	0	3	0	0	0	0	0	0	0	3	0	0	0	0	0	0	0	0	0	3	0	4	0
389	10 Dec 21	01:11:00	1	0	2	0	Ct	0	0	0	0	3	0	0	0	0	0	0	0	0	0	0	0	0	0	0	3	3	0	0	0	0	0	0	0	0	0	3	0	2	0
390	10 Dec 21	01:12:00	1	0	2	0	Ct	0	0	0	0	0	0	0	0	0	0	0	0	3	0	0	0	0	0	0	2	2	0	0	0	0	0	0	0	0	0	3	0	2	0
391	10 Dec 21	01:13:00	1	0	2	0	Ct	0	0	0	0	0	0	0	0	0	0	0	0	2	0	0	0	0	0	0	2	4	0	0	0	0	0	0	1	0	0	2	0	4	0
392	10 Dec 21	01:14:00	1	0	2	0	Ct	0	0	0	0	0	0	0	1	0	0	0	0	5	0	0	0	0	0	0	3	2	0	0	0	3	0	0	1	0	0	6	0	3	0
393	10 Dec 21	01:15:00	1	0	2	0	Ct	0	0	0	0	0	0	0	0	0	0	0	0	4	0	0	0	0	0	0	1	2	0	0	0	1	0	0	8	0	0	2	0	3	0
394	10 Dec 21	01:16:00	1	0	2	0	Ct	0	0	0	0	0	0	0	0	0	0	0	0	4	0	0	0	0	0	0	3	3	6	0	0	2	0	0	3	0	0	2	0	4	0
395	10 Dec 21	01:17:00	1	0	2	0	Ct	0	0	0	0	0	0	0	3	0	0	0	0	1	0	0	7	0	0	0	2	3	0	0	0	2	0	0	4	0	0	4	0	2	0
396	10 Dec 21	01:18:00	1	0	2	0	Ct	0	0	0	0	0	0	0	1	0	0	0	0	2	0	0	2	0	0	0	2	2	0	0	0	2	0	0	4	0	0	3	0	3	0
397	10 Dec 21	01:19:00	1	0	2	0	Ct	0	0	0	0	0	0	0	3	0	0	0	0	1	0	0	0	0	0	0	2	3	0	1	0	3	0	0	5	0	0	4	0	5	0
398	10 Dec 21	01:20:00	1	0	2	0	Ct	0	0	0	0	0	0	0	0	0	0	0	0	4	0	0	0	0	0	0	2	2	0	0	0	3	0	0	0	0	0	5	0	3	0
399	10 Dec 21	01:21:00	1	0	2	0	Ct	0	0	0	0	0	0	0	3	0	0	0	0	4	0	0	1	0	0	0	2	2	0	0	0	4	0	2	3	0	0	1	0	3	0
400	10 Dec 21	01:22:00	1	0	2	0	Ct	0	0	0	0	0	0	0	0	0	0	0	0	2	0	0	1	0	0	0	2	0	0	0	0	3	0	2	3	0	0	2	0	2	0
401	10 Dec 21	01:23:00	1	0	2	0	Ct	0	0	0	0	0	0	0	0	0	0	0	0	3	0	0	0	0	0	0	0	0	0	2	0	2	0	0	2	0	0	3	0	0	0
402	10 Dec 21	01:24:00	1	0	2	0	Ct	0	0	0	0	0	0	0	0	0	0	0	0	2	0	0	0	0	0	0	2	0	0	0	0	3	0	0	1	0	0	2	0	0	0
403	10 Dec 21	01:25:00	1	0	2	0	Ct	0	0	0	0	0	0	0	0	0	0	0	0	2	0	0	0	0	0	0	0	0	0	0	0	2	0	0	1	0	0	3	0	0	0
404	10 Dec 21	01:26:00	1	0	2	0	Ct	0	0	0	0	0	0	0	3	0	0	0	0	4	0	0	1	0	0	0	1	0	0	0	0	1	0	0	0	0	0	3	0	0	0
405	10 Dec 21	01:27:00	1	0	2	0	Ct	0	0	0	0	0	0	0	0	0	0	0	0	2	0	0	0	0	0	0	4	0	0	0	0	4	0	0	0	0	0	3	0	0	0
406	10 Dec 21	01:28:00	1	0	2	0	Ct	0	0	0	0	0	0	0	0	0	0	0	0	2	0	0	0	0	0	0	2	0	0	0	0	3	0	0	0	0	0	1	0	0	0
407	10 Dec 21	01:29:00	1	0	2	0	Ct	0	0	0	0	0	0	0	0	0	0	0	0	4	0	0	0	0	0	0	2	0	0	0	0	3	0	0	0	0	0	3	0	0	0
408	10 Dec 21	01:30:00	1	0	2	0	Ct	0	0	0	0	0	0	0	0	0	0	0	0	4	0	0	0	0	0	0	2	0	0	0	0	3	0	0	0	0	0	4	0	0	0
409	10 Dec 21	01:31:00	1	0	2	0	Ct	0	0	0	0	7	0	0	0	0	0	0	0	2	0	0	0	0	0	0	8	0	0	0	0	0	0	0	0	0	0	2	0	0	0
410	10 Dec 21	01:32:00	1	0	2	0	Ct	0	0	0	0	1	0	0	0	0	0	0	0	3	0	0	0	0	0	0	3	0	0	0	0	5	0	0	0	0	0	1	0	0	0
411	10 Dec 21	01:33:00	1	0	2	0	Ct	0	0	0	0	1	0	0	1	0	0	0	0	4	0	0	1	0	0	0	2	0	0	0	0	3	0	0	0	0	0	1	0	0	0
412	10 Dec 21	01:34:00	1	0	2	0	Ct	0	0	0	0	0	0	0	0	0	0	0	0	3	5	0	0	0	0	0	4	0	0	0	0	3	0	0	0	0	0	1	0	0	0
413	10 Dec 21	01:35:00	1	0	2	0	Ct	0	0	0	0	0	0	0	0	0	0	0	0	1	0	0	0	0	0	0	2	0	0	0	0	2	0	0	0	0	0	2	0	0	0
414	10 Dec 21	01:36:00	1	0	2	0	Ct	0	0	0	0	1	0	0	0	0	0	0	0	2	2	0	0	0	0	0	11	0	0	0	0	2	0	0	0	0	0	7	0	0	0
415	10 Dec 21	01:37:00	1	0	2	0	Ct	0	0	0	0	0	0	0	0	0	0	0	0	2	3	0	1	0	0	0	4	0	0	0	0	2	0	0	0	0	0	2	0	0	0
416	10 Dec 21	01:38:00	1	0	2	0	Ct	0	0	0	0	0	0	0	0	0	0	0	0	4	0	0	0	0	0	0	0	0	0	0	0	3	0	0	0	0	0	2	0	0	0
417	10 Dec 21	01:39:00	1	0	2	0	Ct	0	0	0	0	0	0	4	0	0	0	0	0	2	0	0	0	1	0	0	0	0	0	0	0	3	0	0	0	0	0	3	0	0	0
418	10 Dec 21	01:40:00	1	0	2	0	Ct	0	0	0	0	0	0	6	1	0	0	0	0	3	0	0	0	5	0	0	0	0	0	0	0	2	0	0	0	0	0	2	0	0	0
419	10 Dec 21	01:41:00	1	0	2	0	Ct	0	0	0	0	1	0	0	0	0	0	0	0	2	0	0	0	0	0	0	0	0	0	0	0	2	0	0	0	0	0	2	0	0	0
420	10 Dec 21	01:42:00	1	0	2	0	Ct	0	0	0	0	0	0	0	0	0	0	0	0	3	0	0	0	0	0	0	0	0	0	0	0	2	0	0	0	0	0	3	0	4	0
421	10 Dec 21	01:43:00	1	0	2	0	Ct	0	0	0	0	0	0	0	0	1	0	0	0	2	0	0	0	1	0	0	0	0	0	0	0	4	0	0	0	0	0	1	0	5	0
422	10 Dec 21	01:44:00	1	0	2	0	Ct	0	0	0	0	0	0	0	0	3	0	0	0	3	3	0	0	0	0	0	0	0	0	0	0	2	0	0	0	0	0	2	0	5	0
423	10 Dec 21	01:45:00	1	0	2	0	Ct	0	0	0	0	0	0	0	0	4	0	0	0	2	2	0	0	0	0	0	0	0	0	0	0	2	0	0	0	0	0	5	0	3	0
424	10 Dec 21	01:46:00	1	0	2	0	Ct	0	0	0	0	0	0	0	0	1	0	0	0	3	3	0	4	2	0	0	0	0	0	0	0	4	0	0	0	0	0	5	0	4	0
425	10 Dec 21	01:47:00	1	0	2	0	Ct	0	0	0	0	0	0	0	0	3	0	0	0	4	2	0	7	0	0	0	0	0	0	0	0	3	0	0	0	1	0	3	0	1	0
426	10 Dec 21	01:48:00	1	0	2	0	Ct	0	0	0	0	0	0	0	0	2	0	0	6	4	3	0	0	1	0	0	0	0	0	0	0	0	0	0	0	0	0	3	0	4	0
427	10 Dec 21	01:49:00	1	0	2	0	Ct	0	0	0	0	0	0	0	0	4	0	0	3	12	4	0	0	0	0	0	0	0	0	2	0	0	0	0	0	0	0	3	0	3	0
428	10 Dec 21	01:50:00	1	0	2	0	Ct	0	0	0	0	0	0	0	0	4	0	0	3	14	4	0	0	0	2	0	0	0	0	2	0	3	0	0	0	0	0	3	0	4	0
429	10 Dec 21	01:51:00	1	0	2	0	Ct	0	0	0	0	0	0	0	0	3	0	0	2	0	3	0	0	0	0	0	0	0	5	0	0	3	0	0	0	0	0	4	0	2	0
430	10 Dec 21	01:52:00	1	0	2	0	Ct	0	0	0	0	13	0	0	0	2	0	0	1	0	1	0	0	0	0	0	0	0	0	6	0	5	0	0	0	3	0	3	0	3	0
431	10 Dec 21	01:53:00	1	0	2	0	Ct	0	0	0	0	2	0	0	0	0	0	0	1	0	3	0	0	0	0	0	1	0	0	12	0	4	0	0	0	1	0	3	0	3	0
432	10 Dec 21	01:54:00	1	0	2	0	Ct	0	0	0	0	0	0	0	0	2	0	0	1	0	1	0	0	0	0	0	1	0	0	0	0	1	0	0	0	0	0	8	0	3	0
433	10 Dec 21	01:55:00	1	0	2	0	Ct	0	0	0	0	0	0	0	0	5	0	0	2	0	4	0	0	0	0	0	4	0	0	0	0	0	0	0	0	0	0	4	0	4	0
434	10 Dec 21	01:56:00	1	0	2	0	Ct	0	0	0	0	0	0	0	0	5	0	0	0	0	2	0	0	0	5	0	2	0	0	0	0	3	0	0	0	0	0	4	0	4	0
435	10 Dec 21	01:57:00	1	0	2	0	Ct	0	0	0	0	0	0	0	0	3	0	0	3	0	2	0	0	0	0	0	1	0	0	0	0	2	0	0	0	0	0	3	0	3	0
436	10 Dec 21	01:58:00	1	0	2	0	Ct	0	0	0	0	0	0	0	0	2	0	0	4	0	2	0	0	0	1	0	2	0	0	0	0	1	0	0	0	0	0	3	0	3	0
437	10 Dec 21	01:59:00	1	0	2	0	Ct	0	0	0	0	0	0	0	0	1	0	0	2	0	2	0	0	1	0	0	2	0	0	0	0	0	0	0	0	0	0	2	0	3	0
438	10 Dec 21	02:00:00	1	0	2	0	Ct	0	0	0	0	4	0	0	0	2	0	0	5	0	3	0	0	0	0	0	3	0	0	0	0	5	0	0	0	0	0	2	0	3	0
439	10 Dec 21	02:01:00	1	0	2	0	Ct	0	0	0	0	0	0	0	0	3	0	0	2	0	2	0	0	1	0	0	1	0	0	0	0	3	0	0	0	0	0	2	0	3	0
440	10 Dec 21	02:02:00	1	0	2	0	Ct	0	0	0	0	0	0	0	0	1	0	0	1	0	2	0	0	0	0	0	3	0	0	0	0	4	0	0	0	0	0	3	0	4	0
441	10 Dec 21	02:03:00	1	0	2	0	Ct	0	0	0	0	0	0	0	0	3	0	0	3	0	3	0	0	0	0	0	3	0	0	0	0	4	0	0	0	0	0	6	0	4	0
442	10 Dec 21	02:04:00	1	0	2	0	Ct	0	0	0	0	2	0	0	0	0	0	0	3	0	3	0	0	0	0	0	0	0	0	0	0	0	0	0	0	0	0	1	0	4	0
443	10 Dec 21	02:05:00	1	0	2	0	Ct	0	0	0	0	0	0	0	0	2	0	0	2	0	4	0	0	0	0	0	1	0	0	0	0	2	0	0	0	0	0	4	0	1	0
444	10 Dec 21	02:06:00	1	0	2	0	Ct	0	0	0	0	0	0	0	0	3	0	0	0	0	4	0	0	0	0	0	3	0	0	0	0	2	0	0	0	0	0	3	0	3	0
445	10 Dec 21	02:07:00	1	0	2	0	Ct	0	0	0	0	1	0	0	0	2	0	0	1	0	2	0	0	0	0	0	0	0	0	0	0	3	0	0	0	0	0	5	0	3	0
446	10 Dec 21	02:08:00	1	0	2	0	Ct	0	0	0	0	0	0	0	0	3	0	0	3	0	1	0	0	0	0	0	2	0	0	0	0	2	0	0	0	0	0	2	0	8	0
447	10 Dec 21	02:09:00	1	0	2	0	Ct	0	0	0	0	0	0	0	0	2	0	0	1	0	2	0	1	0	0	0	3	0	0	0	0	5	0	0	0	0	0	3	0	4	0
448	10 Dec 21	02:10:00	1	0	2	0	Ct	0	0	0	0	0	0	0	0	0	0	0	2	0	3	0	3	0	0	0	5	0	2	0	0	0	0	0	0	0	0	2	0	0	0
449	10 Dec 21	02:11:00	1	0	2	0	Ct	0	0	0	0	0	0	0	0	0	0	0	4	0	1	0	0	0	0	0	4	0	0	0	0	4	0	0	0	0	2	4	0	0	0
450	10 Dec 21	02:12:00	1	0	2	0	Ct	0	0	0	0	0	0	0	0	0	0	0	1	0	0	0	0	0	0	0	4	0	3	0	0	0	0	0	0	0	1	2	0	9	0
451	10 Dec 21	02:13:00	1	0	2	0	Ct	0	0	0	0	0	0	0	0	0	0	0	0	0	0	0	0	0	0	0	3	0	0	0	0	0	0	0	0	0	2	2	0	0	0
452	10 Dec 21	02:14:00	1	0	2	0	Ct	0	0	0	0	0	0	0	0	0	0	0	0	0	0	0	0	0	0	0	5	0	0	0	0	0	0	0	0	0	4	5	0	0	0
453	10 Dec 21	02:15:00	1	0	2	0	Ct	0	0	0	0	0	0	0	0	0	0	0	0	1	0	0	0	0	0	0	2	0	1	0	0	0	0	0	0	0	5	3	0	0	0
454	10 Dec 21	02:16:00	1	0	2	0	Ct	0	0	0	0	0	0	0	0	0	0	0	0	0	0	0	0	0	0	0	4	0	0	0	0	0	0	0	0	0	4	1	0	0	0
455	10 Dec 21	02:17:00	1	0	2	0	Ct	0	0	0	0	0	0	0	0	0	0	0	0	0	0	0	0	0	0	0	2	0	0	0	0	0	0	0	0	0	3	3	0	0	0
456	10 Dec 21	02:18:00	1	0	2	0	Ct	0	0	0	0	0	0	0	0	0	0	0	0	0	0	0	0	3	0	0	1	0	0	0	0	0	0	0	0	0	4	5	0	0	0
457	10 Dec 21	02:19:00	1	0	2	0	Ct	0	0	0	0	0	0	0	0	0	0	0	0	2	0	0	0	1	0	0	1	0	0	0	0	0	0	0	0	0	4	3	1	0	0
458	10 Dec 21	02:20:00	1	0	2	0	Ct	0	0	0	0	0	0	0	0	0	0	0	0	0	0	0	0	1	0	0	1	0	0	0	0	0	0	0	0	0	5	1	2	0	0
459	10 Dec 21	02:21:00	1	0	2	0	Ct	0	0	0	0	1	0	0	0	0	0	0	0	0	0	0	0	6	0	0	7	0	0	0	0	0	0	0	0	0	3	3	2	0	0
460	10 Dec 21	02:22:00	1	0	2	0	Ct	0	0	0	0	0	0	0	0	0	0	0	0	0	0	0	1	1	0	0	5	0	0	0	0	0	0	0	0	0	1	2	3	0	0
461	10 Dec 21	02:23:00	1	0	2	0	Ct	0	0	0	0	0	0	0	0	0	0	0	0	0	0	0	3	1	0	0	3	0	0	0	0	0	0	0	0	5	3	2	3	0	0
462	10 Dec 21	02:24:00	1	0	2	0	Ct	0	0	0	0	0	0	0	0	0	0	0	0	0	0	0	4	0	0	0	4	0	0	0	0	0	0	0	0	5	3	3	1	0	0
463	10 Dec 21	02:25:00	1	0	2	0	Ct	0	0	0	0	0	0	0	0	0	0	0	0	0	0	0	4	0	0	0	2	0	0	0	0	0	0	0	0	0	3	3	0	0	0
464	10 Dec 21	02:26:00	1	0	2	0	Ct	0	0	0	0	0	0	0	0	0	0	0	0	0	0	0	4	0	0	0	0	0	0	0	0	0	0	0	0	0	3	2	0	0	0
465	10 Dec 21	02:27:00	1	0	2	0	Ct	0	0	0	0	0	0	0	0	0	0	0	0	0	0	0	8	0	0	0	3	0	0	0	0	0	0	0	0	0	2	4	0	0	0
466	10 Dec 21	02:28:00	1	0	2	0	Ct	0	0	0	0	0	0	0	0	0	0	0	0	0	0	0	1	0	0	0	7	0	0	0	0	0	0	0	0	0	2	2	2	0	0
467	10 Dec 21	02:29:00	1	0	2	0	Ct	0	0	0	0	0	0	0	0	0	0	0	0	0	0	0	3	0	0	0	5	0	0	0	0	0	0	0	0	0	2	5	0	0	0
468	10 Dec 21	02:30:00	1	0	2	0	Ct	0	0	0	0	0	0	0	0	0	0	0	0	0	0	0	6	0	0	0	1	0	0	0	0	0	0	0	0	1	4	1	0	0	0
469	10 Dec 21	02:31:00	1	0	2	0	Ct	0	0	0	0	0	0	0	0	0	0	0	0	0	0	0	6	0	0	0	2	0	0	0	0	0	0	0	0	0	2	1	2	2	0
470	10 Dec 21	02:32:00	1	0	2	0	Ct	0	0	0	0	0	0	0	0	0	0	0	0	0	0	0	3	0	0	0	2	0	0	0	0	0	0	0	0	0	2	0	3	5	0
471	10 Dec 21	02:33:00	1	0	2	0	Ct	0	0	0	0	0	0	0	0	0	0	0	0	0	0	0	5	0	0	0	2	0	0	0	0	0	0	0	0	0	2	3	3	3	0
472	10 Dec 21	02:34:00	1	0	2	0	Ct	0	0	0	0	0	0	0	0	0	0	0	0	0	0	0	4	0	5	0	4	0	0	0	0	0	0	0	0	0	0	3	3	6	0
473	10 Dec 21	02:35:00	1	0	2	0	Ct	0	0	0	0	0	0	0	0	0	0	0	0	0	0	0	5	0	2	0	2	0	0	0	0	0	0	0	0	0	4	4	4	3	0
474	10 Dec 21	02:36:00	1	0	2	0	Ct	0	0	0	0	0	0	0	0	0	0	0	0	0	0	0	2	0	0	0	3	0	0	1	0	1	0	0	0	0	3	4	2	2	0
475	10 Dec 21	02:37:00	1	0	2	0	Ct	0	0	0	0	0	0	0	0	0	0	0	0	0	0	0	5	0	0	0	0	0	0	0	0	3	0	0	0	0	2	2	4	1	0
476	10 Dec 21	02:38:00	1	0	2	0	Ct	0	0	0	0	0	0	0	0	0	0	0	0	0	0	0	2	0	0	0	0	0	0	0	0	4	0	1	0	0	1	3	4	4	0
477	10 Dec 21	02:39:00	1	0	2	0	Ct	0	0	0	0	0	0	0	0	0	0	0	0	0	0	0	4	0	0	0	0	0	0	5	0	1	0	4	0	0	2	3	5	2	0
478	10 Dec 21	02:40:00	1	0	2	0	Ct	0	0	0	0	0	0	0	0	0	0	0	0	0	0	0	2	0	0	0	0	0	0	0	0	4	0	1	0	0	2	3	5	3	0
479	10 Dec 21	02:41:00	1	0	2	0	Ct	0	0	0	0	0	0	0	0	0	0	0	0	0	0	0	3	0	0	0	0	0	0	0	0	2	0	2	0	0	3	2	2	5	0
480	10 Dec 21	02:42:00	1	0	2	0	Ct	0	0	0	0	0	0	0	0	0	0	0	0	0	0	0	3	0	0	0	0	0	0	0	0	3	0	1	0	0	4	5	2	3	0
481	10 Dec 21	02:43:00	1	0	2	0	Ct	0	0	0	0	0	0	0	0	0	0	0	0	0	0	0	3	0	0	0	0	0	0	0	0	5	0	1	0	0	3	3	4	3	0
482	10 Dec 21	02:44:00	1	0	2	0	Ct	0	0	0	0	0	0	0	0	0	0	0	0	0	0	0	3	0	1	0	0	0	0	0	0	0	0	0	0	0	3	12	3	2	0
483	10 Dec 21	02:45:00	1	0	2	0	Ct	0	0	0	0	0	0	0	0	0	0	0	0	0	0	0	6	0	6	0	0	0	0	0	0	2	0	0	0	0	5	0	2	2	0
484	10 Dec 21	02:46:00	1	0	2	0	Ct	0	0	0	0	0	0	0	0	0	0	0	0	0	0	0	0	0	3	0	0	0	0	0	0	0	0	0	0	0	3	0	3	4	0
485	10 Dec 21	02:47:00	1	0	2	0	Ct	0	0	0	0	0	0	0	0	0	0	0	0	0	0	0	0	0	0	0	0	0	0	0	0	4	0	0	0	0	2	0	2	3	0
486	10 Dec 21	02:48:00	1	0	2	0	Ct	0	0	0	0	0	0	0	0	0	0	0	0	0	2	0	0	0	0	0	0	0	0	0	0	2	0	0	0	0	0	0	4	3	0
487	10 Dec 21	02:49:00	1	0	2	0	Ct	0	0	0	0	0	0	0	0	0	0	0	0	0	4	0	0	0	0	0	0	0	0	0	0	0	0	0	0	0	4	0	3	5	0
488	10 Dec 21	02:50:00	1	0	2	0	Ct	0	0	0	0	0	0	0	0	0	0	0	0	0	4	0	0	0	0	0	0	0	0	0	0	0	0	0	0	1	3	0	1	1	0
489	10 Dec 21	02:51:00	1	0	2	0	Ct	0	0	0	0	0	0	0	0	0	0	0	0	0	4	0	0	0	0	0	0	0	0	0	0	0	0	0	0	0	3	0	2	3	0
490	10 Dec 21	02:52:00	1	0	2	0	Ct	0	0	0	0	0	0	0	0	0	0	0	0	0	3	0	0	0	0	0	0	0	0	3	0	0	0	0	0	0	2	0	4	3	0
491	10 Dec 21	02:53:00	1	0	2	0	Ct	0	0	0	0	0	0	0	0	0	0	0	0	0	4	0	0	0	0	0	0	0	0	0	0	0	0	0	0	0	4	0	4	2	0
492	10 Dec 21	02:54:00	1	0	2	0	Ct	0	0	0	0	0	0	0	0	0	0	0	0	0	3	0	0	0	0	0	0	0	0	0	0	0	0	0	0	0	1	0	3	3	0
493	10 Dec 21	02:55:00	1	0	2	0	Ct	0	0	0	0	0	0	0	0	0	0	0	0	0	0	0	0	0	0	0	0	0	0	0	0	0	0	0	0	0	2	0	3	10	0
494	10 Dec 21	02:56:00	1	0	2	0	Ct	0	0	0	0	0	0	0	0	0	0	0	0	0	3	0	0	0	0	0	0	0	0	0	0	0	0	0	0	0	2	0	2	3	0
495	10 Dec 21	02:57:00	1	0	2	0	Ct	0	0	0	0	0	0	0	0	0	0	0	0	0	3	0	0	0	0	0	0	0	0	0	0	0	0	0	0	0	2	0	2	3	0
496	10 Dec 21	02:58:00	1	0	2	0	Ct	0	0	0	0	0	0	0	0	0	0	0	0	0	1	0	0	0	0	0	0	0	0	0	0	0	0	0	0	0	3	0	2	3	0
497	10 Dec 21	02:59:00	1	0	2	0	Ct	0	0	0	0	0	0	0	0	0	0	0	0	0	1	0	0	0	0	0	0	0	0	0	0	0	0	0	0	0	1	0	0	4	0
498	10 Dec 21	03:00:00	1	0	2	0	Ct	0	0	0	0	0	0	0	0	0	0	0	0	0	2	0	0	0	0	0	0	0	0	0	0	0	0	0	0	0	1	0	2	3	0
499	10 Dec 21	03:01:00	1	0	2	0	Ct	0	0	0	0	0	0	0	0	0	0	0	0	0	4	0	0	0	0	0	0	0	0	0	0	0	0	0	0	0	2	0	6	5	0
500	10 Dec 21	03:02:00	1	0	2	0	Ct	0	0	0	0	0	0	0	0	0	0	0	0	0	1	0	0	0	0	0	0	0	0	0	0	0	0	0	0	1	0	0	2	1	0
501	10 Dec 21	03:03:00	1	0	2	0	Ct	0	0	0	0	0	0	0	0	0	0	0	0	0	3	0	0	0	0	0	0	0	0	0	0	0	0	0	0	4	0	0	3	6	0
502	10 Dec 21	03:04:00	1	0	2	0	Ct	0	0	0	0	0	0	0	0	0	0	0	0	0	3	0	0	0	0	0	0	0	0	0	0	0	0	0	0	0	2	0	3	3	0
503	10 Dec 21	03:05:00	1	0	2	0	Ct	0	0	0	0	0	0	0	0	0	0	0	0	0	3	0	0	0	0	0	0	0	0	0	0	0	0	0	0	0	2	0	4	4	0
504	10 Dec 21	03:06:00	1	0	2	0	Ct	0	0	0	0	0	0	0	0	0	0	0	0	0	3	0	0	0	0	0	0	0	0	0	0	0	0	0	0	0	2	0	2	4	0
505	10 Dec 21	03:07:00	1	0	2	0	Ct	0	0	0	0	0	0	0	0	0	0	0	0	0	3	0	0	0	0	0	0	0	0	0	0	0	0	0	0	0	2	0	4	3	0
506	10 Dec 21	03:08:00	1	0	2	0	Ct	0	0	0	0	0	0	0	0	0	0	0	0	0	0	0	0	0	0	0	0	0	0	0	0	0	0	0	0	1	2	0	3	1	0
507	10 Dec 21	03:09:00	1	0	2	0	Ct	0	0	0	0	0	0	0	0	0	0	0	0	0	4	0	0	0	0	0	0	0	0	0	0	0	0	0	0	1	5	0	3	4	0
508	10 Dec 21	03:10:00	1	0	2	0	Ct	0	0	0	0	0	0	0	0	0	0	0	0	0	3	0	0	0	0	0	0	0	0	0	0	0	0	0	0	0	1	0	1	3	0
509	10 Dec 21	03:11:00	1	0	2	0	Ct	0	0	0	0	0	0	0	0	0	0	0	0	0	18	0	0	0	0	0	0	0	0	0	0	0	0	0	0	0	2	0	3	4	0
510	10 Dec 21	03:12:00	1	0	2	0	Ct	0	0	0	0	0	0	0	0	0	0	0	0	0	28	0	0	0	0	0	0	0	0	0	0	0	0	0	0	0	0	0	2	6	0
511	10 Dec 21	03:13:00	1	0	2	0	Ct	0	0	0	0	0	0	0	0	0	0	0	0	0	0	0	0	0	0	0	0	0	0	0	0	0	0	0	0	0	0	0	2	10	0
512	10 Dec 21	03:14:00	1	0	2	0	Ct	0	0	0	0	0	0	0	0	0	0	0	0	0	0	0	0	0	0	0	0	0	0	0	0	0	0	0	0	0	0	0	1	4	0
513	10 Dec 21	03:15:00	1	0	2	0	Ct	0	0	0	0	0	0	0	0	0	0	0	0	0	0	0	0	0	0	0	0	0	0	0	0	0	0	0	0	0	0	0	1	6	0
514	10 Dec 21	03:16:00	1	0	2	0	Ct	0	0	0	0	0	0	0	0	0	0	0	0	0	0	0	0	0	0	0	0	0	0	0	0	0	0	0	0	0	0	0	2	3	0
515	10 Dec 21	03:17:00	1	0	2	0	Ct	0	0	0	0	0	0	0	0	0	0	0	0	0	0	0	0	0	0	0	0	0	0	0	0	0	0	0	0	1	0	0	3	3	0
516	10 Dec 21	03:18:00	1	0	2	0	Ct	0	0	0	0	0	0	0	0	0	0	0	0	0	0	0	0	0	0	0	0	0	0	0	0	0	0	0	0	0	0	0	0	2	0
517	10 Dec 21	03:19:00	1	0	2	0	Ct	0	0	0	0	0	0	0	0	0	0	0	0	0	0	0	0	0	0	0	0	0	0	0	0	0	0	0	0	0	0	0	2	1	0
518	10 Dec 21	03:20:00	1	0	2	0	Ct	0	0	0	0	0	0	0	0	0	0	0	0	0	0	0	0	0	0	0	0	0	0	0	0	0	1	0	0	0	0	0	4	3	0
519	10 Dec 21	03:21:00	1	0	2	0	Ct	0	0	0	0	0	0	0	0	0	0	0	0	0	0	0	0	0	0	0	0	0	0	0	0	0	2	0	0	0	0	0	4	5	0
520	10 Dec 21	03:22:00	1	0	2	0	Ct	0	0	0	0	0	0	0	0	0	0	0	0	0	20	0	0	0	0	0	0	0	0	0	0	0	3	0	0	0	0	0	2	3	0
521	10 Dec 21	03:23:00	1	0	2	0	Ct	0	0	0	0	0	0	0	0	0	0	0	0	0	2	0	0	0	0	0	0	0	0	0	0	0	4	0	0	0	0	0	3	4	0
522	10 Dec 21	03:24:00	1	0	2	0	Ct	0	0	0	0	0	0	0	0	0	0	0	0	0	9	0	0	0	0	0	0	0	0	0	0	0	3	0	0	0	0	0	3	3	0
523	10 Dec 21	03:25:00	1	0	2	0	Ct	0	0	0	0	0	0	0	0	0	0	0	0	0	0	0	0	0	0	0	0	0	0	0	0	0	5	0	0	0	0	0	5	0	0
524	10 Dec 21	03:26:00	1	0	2	0	Ct	0	0	0	0	0	0	0	0	0	0	0	0	0	0	0	0	0	0	0	0	0	0	0	0	0	1	0	0	0	0	0	2	2	0
525	10 Dec 21	03:27:00	1	0	2	0	Ct	0	0	0	0	0	0	0	0	0	0	0	0	0	0	0	0	0	0	0	0	0	0	0	0	0	1	0	0	0	0	0	3	6	0
526	10 Dec 21	03:28:00	1	0	2	0	Ct	0	0	0	0	0	0	0	0	0	0	0	0	0	0	0	0	0	0	0	0	0	0	0	0	0	2	0	0	0	0	0	0	4	0
527	10 Dec 21	03:29:00	1	0	2	0	Ct	0	0	0	0	0	0	0	0	0	0	0	0	0	0	0	0	0	0	0	0	0	0	0	0	0	4	0	0	0	0	0	1	3	0
528	10 Dec 21	03:30:00	1	0	2	0	Ct	0	0	0	0	0	0	0	0	0	0	0	0	0	0	0	0	0	1	0	0	0	0	0	0	0	3	0	0	0	0	0	1	5	0
529	10 Dec 21	03:31:00	1	0	2	0	Ct	0	0	0	0	0	0	0	0	0	0	0	0	0	0	0	0	0	0	0	0	0	0	0	0	0	0	0	0	0	0	0	4	3	0
530	10 Dec 21	03:32:00	1	0	2	0	Ct	0	0	0	0	0	0	0	0	0	0	0	0	0	0	0	0	0	0	0	0	0	0	0	0	0	0	0	0	0	0	0	2	2	0
531	10 Dec 21	03:33:00	1	0	2	0	Ct	0	0	0	0	0	0	0	0	1	0	0	0	0	0	0	0	0	0	1	0	0	0	0	0	0	2	0	0	0	0	0	1	1	0
532	10 Dec 21	03:34:00	1	0	2	0	Ct	0	0	0	0	0	0	0	0	0	0	0	0	0	0	0	0	0	0	4	0	0	0	0	0	0	2	2	0	0	0	0	2	0	0
533	10 Dec 21	03:35:00	1	0	2	0	Ct	0	0	0	0	0	0	0	0	0	0	0	0	0	0	0	0	0	0	4	0	0	0	0	0	0	5	1	0	0	0	0	3	0	0
534	10 Dec 21	03:36:00	1	0	2	0	Ct	0	0	0	0	0	0	0	0	0	0	0	0	0	0	0	0	0	0	2	0	0	0	0	0	0	5	1	0	0	0	0	3	0	0
535	10 Dec 21	03:37:00	1	0	2	0	Ct	0	0	0	0	0	0	0	0	0	0	0	0	0	0	0	0	0	0	3	0	0	0	0	0	0	4	0	0	0	0	0	3	0	1
536	10 Dec 21	03:38:00	1	0	2	0	Ct	0	0	0	0	0	0	0	0	0	0	0	0	0	0	0	0	0	0	3	0	0	0	0	0	0	1	0	0	0	0	0	1	0	0
537	10 Dec 21	03:39:00	1	0	2	0	Ct	0	0	0	0	0	0	1	0	0	0	0	0	0	0	0	0	0	0	2	0	0	0	0	0	0	1	0	0	0	0	5	1	0	0
538	10 Dec 21	03:40:00	1	0	2	0	Ct	0	0	0	0	0	0	6	0	0	0	0	0	0	0	0	0	0	0	3	0	0	0	0	0	0	3	0	0	0	0	0	2	0	0
539	10 Dec 21	03:41:00	1	0	2	0	Ct	0	0	0	0	0	0	6	0	0	0	0	0	0	0	0	0	0	0	4	0	0	0	0	0	0	4	0	0	0	0	0	1	0	0
540	10 Dec 21	03:42:00	1	0	2	0	Ct	0	0	0	0	0	0	4	0	0	0	0	0	0	0	0	0	0	0	3	0	0	0	0	0	0	2	0	0	0	0	0	2	0	0
541	10 Dec 21	03:43:00	1	0	2	0	Ct	0	0	0	0	0	0	4	0	0	0	0	0	0	0	0	0	0	0	3	0	0	0	0	0	0	2	0	0	0	0	0	5	0	0
542	10 Dec 21	03:44:00	1	0	2	0	Ct	0	0	0	0	0	0	3	0	0	0	0	0	0	0	0	0	0	0	2	0	0	0	0	0	0	2	0	0	0	0	0	2	4	0
543	10 Dec 21	03:45:00	1	0	2	0	Ct	0	0	0	0	0	0	7	0	0	0	0	0	0	0	0	0	0	0	3	0	0	0	0	0	0	2	0	0	0	0	0	6	6	0
544	10 Dec 21	03:46:00	1	0	2	0	Ct	0	0	0	0	0	0	6	0	0	0	0	0	0	0	0	0	0	0	1	0	0	0	0	0	0	2	0	0	0	0	0	10	4	0
545	10 Dec 21	03:47:00	1	0	2	0	Ct	0	0	0	0	0	0	6	0	0	0	0	0	0	0	0	0	0	0	3	0	0	0	1	0	0	1	0	0	0	0	0	3	3	0
546	10 Dec 21	03:48:00	1	0	2	0	Ct	0	0	0	0	0	0	3	0	0	0	0	0	0	1	0	0	0	0	2	0	0	0	0	0	0	1	0	0	0	0	0	0	4	0
547	10 Dec 21	03:49:00	1	0	2	0	Ct	0	0	0	0	0	0	1	0	0	0	0	0	0	18	0	0	0	0	4	0	0	0	0	0	0	2	0	0	0	0	0	0	2	0
548	10 Dec 21	03:50:00	1	0	2	0	Ct	0	0	0	0	0	0	5	0	0	0	0	0	0	0	0	0	0	0	3	0	0	0	1	0	0	2	0	0	0	0	0	0	3	0
549	10 Dec 21	03:51:00	1	0	2	0	Ct	0	0	0	0	0	0	7	0	0	0	0	0	0	0	0	0	0	0	0	0	0	0	0	0	0	2	0	0	0	0	0	0	5	0
550	10 Dec 21	03:52:00	1	0	2	0	Ct	0	0	0	0	0	0	5	0	0	0	0	0	0	0	0	0	0	0	2	0	0	0	0	0	0	1	0	0	0	0	0	0	4	3
551	10 Dec 21	03:53:00	1	0	2	0	Ct	0	0	0	3	0	0	4	0	0	0	0	0	0	0	0	0	0	0	1	0	0	0	0	0	0	1	0	0	0	0	0	0	2	0
552	10 Dec 21	03:54:00	1	0	2	0	Ct	0	0	0	0	0	0	4	0	0	0	0	0	0	0	0	0	0	0	2	0	0	0	0	0	0	2	0	0	0	0	0	0	3	0
553	10 Dec 21	03:55:00	1	0	2	0	Ct	0	0	0	0	0	0	4	0	0	0	0	0	0	0	0	0	0	0	3	0	0	0	0	0	0	2	0	0	0	0	0	0	3	0
554	10 Dec 21	03:56:00	1	0	2	0	Ct	0	0	0	0	0	0	4	0	0	0	0	0	0	0	0	0	0	0	4	0	0	0	0	0	0	0	0	0	0	0	0	0	4	1
555	10 Dec 21	03:57:00	1	0	2	0	Ct	0	0	0	2	0	0	6	0	0	0	0	0	0	0	0	0	0	0	2	0	0	0	0	0	0	3	0	0	0	0	0	0	4	5
556	10 Dec 21	03:58:00	1	0	2	0	Ct	0	0	0	2	0	0	2	0	0	0	0	0	0	0	0	0	0	0	3	0	0	0	0	0	0	2	0	0	0	0	0	0	3	2
557	10 Dec 21	03:59:00	1	0	2	0	Ct	0	0	0	2	0	0	4	0	0	0	0	0	0	0	0	0	0	0	4	0	0	0	0	0	0	3	0	0	0	0	0	0	2	4
558	10 Dec 21	04:00:00	1	0	2	0	Ct	0	0	0	4	0	0	4	0	0	0	0	0	0	0	0	0	0	0	3	0	0	0	0	0	0	3	0	0	0	0	0	0	0	2
559	10 Dec 21	04:01:00	1	0	2	0	Ct	0	0	0	4	0	0	2	0	0	0	0	0	0	0	0	0	0	0	3	0	0	0	0	0	0	2	0	0	0	0	0	0	0	2
560	10 Dec 21	04:02:00	1	0	2	0	Ct	0	0	0	5	0	0	4	0	0	0	0	0	0	0	0	0	0	0	2	0	0	0	0	0	0	3	0	0	0	0	0	0	5	4
561	10 Dec 21	04:03:00	1	0	2	0	Ct	0	0	0	4	0	0	2	0	0	0	0	0	0	0	0	0	0	0	3	0	0	0	0	0	0	0	1	0	0	2	0	0	1	3
562	10 Dec 21	04:04:00	1	0	2	0	Ct	0	0	0	3	0	0	6	0	0	0	0	0	0	0	0	0	0	0	3	0	0	0	0	0	0	2	2	0	0	0	0	0	0	0
563	10 Dec 21	04:05:00	1	0	2	0	Ct	0	0	0	0	0	0	2	0	0	0	0	0	0	0	0	0	0	0	2	0	0	0	0	0	0	1	2	0	0	3	0	0	0	5
564	10 Dec 21	04:06:00	1	0	2	0	Ct	0	0	0	3	0	0	2	0	0	0	0	0	0	0	0	0	0	0	2	0	0	0	0	0	0	2	1	0	0	2	0	0	0	5
565	10 Dec 21	04:07:00	1	0	2	0	Ct	0	0	0	4	0	0	3	0	0	0	0	0	0	0	0	0	0	0	4	0	0	0	0	0	0	2	2	0	0	3	0	0	0	2
566	10 Dec 21	04:08:00	1	0	2	0	Ct	0	0	0	11	0	0	3	0	0	0	0	0	0	0	0	0	0	0	2	0	0	0	0	0	0	2	0	0	0	2	0	0	0	3
567	10 Dec 21	04:09:00	1	0	2	0	Ct	0	0	0	2	0	0	4	0	0	0	0	0	0	0	0	0	0	0	2	0	0	0	0	0	0	0	0	0	0	3	0	0	0	2
568	10 Dec 21	04:10:00	1	0	2	0	Ct	0	0	0	7	0	0	2	0	0	0	0	0	0	0	0	0	0	0	3	0	0	0	0	0	0	2	0	0	0	3	0	0	0	4
569	10 Dec 21	04:11:00	1	0	2	0	Ct	0	0	0	1	0	0	3	0	0	0	0	0	0	0	0	0	0	0	3	2	0	0	0	0	0	2	0	0	0	2	0	0	0	1
570	10 Dec 21	04:12:00	1	0	2	0	Ct	0	0	0	0	0	0	5	0	0	0	0	0	0	0	0	0	0	0	2	3	0	0	0	0	0	2	0	0	0	0	0	0	0	5
571	10 Dec 21	04:13:00	1	0	2	0	Ct	0	0	0	0	0	0	4	0	0	0	0	0	0	0	0	0	0	0	3	11	0	0	0	0	0	5	0	0	0	1	0	0	0	0
572	10 Dec 21	04:14:00	1	0	2	0	Ct	0	0	0	0	0	0	3	0	0	0	0	0	0	0	0	0	0	0	3	6	0	0	0	0	0	2	0	0	0	2	0	0	0	5
573	10 Dec 21	04:15:00	1	0	2	0	Ct	0	0	0	0	0	0	3	0	0	0	0	0	0	0	0	0	0	0	0	3	0	0	0	0	0	2	0	0	0	4	0	0	0	1
574	10 Dec 21	04:16:00	1	0	2	0	Ct	0	0	0	0	0	0	3	0	0	0	0	0	0	0	0	0	0	0	3	5	0	0	0	0	0	2	0	0	0	5	0	0	0	3
575	10 Dec 21	04:17:00	1	0	2	0	Ct	0	0	0	0	0	0	3	0	0	0	0	2	0	0	0	0	0	0	2	1	0	0	0	0	0	0	0	0	0	2	0	0	0	2
576	10 Dec 21	04:18:00	1	0	2	0	Ct	0	0	0	0	0	0	3	0	0	0	0	0	0	0	0	0	0	0	3	4	0	0	0	0	0	2	0	0	0	5	0	0	0	4
577	10 Dec 21	04:19:00	1	0	2	0	Ct	0	0	0	0	0	0	3	0	0	0	0	0	0	0	0	0	0	0	1	4	0	0	0	0	0	2	0	0	0	1	0	0	0	1
578	10 Dec 21	04:20:00	1	0	2	0	Ct	0	0	0	0	0	0	3	0	0	0	0	0	0	0	0	0	0	0	3	5	0	0	0	0	0	2	0	0	0	1	0	0	0	2
579	10 Dec 21	04:21:00	1	0	2	0	Ct	0	0	0	0	0	0	2	0	0	0	0	0	0	0	0	0	0	0	4	4	0	0	0	0	0	3	0	0	0	1	0	0	0	3
580	10 Dec 21	04:22:00	1	0	2	0	Ct	0	0	0	0	0	0	4	0	0	0	0	4	0	0	0	0	0	0	3	2	0	0	0	0	0	1	0	0	0	4	0	0	0	0
581	10 Dec 21	04:23:00	1	0	2	0	Ct	0	0	0	0	0	0	3	0	0	0	0	0	0	0	0	0	0	0	3	4	0	0	0	0	0	2	0	0	1	0	0	0	0	0
582	10 Dec 21	04:24:00	1	0	2	0	Ct	0	0	0	0	0	0	1	0	1	0	0	2	0	0	0	0	0	0	2	2	0	0	0	0	0	2	0	0	0	0	0	0	0	0
583	10 Dec 21	04:25:00	1	0	2	0	Ct	0	0	0	0	0	0	0	0	2	0	0	4	0	0	0	0	0	0	5	4	0	0	0	0	0	2	0	0	0	0	0	0	0	0
584	10 Dec 21	04:26:00	1	0	2	0	Ct	0	0	0	0	0	0	0	0	3	0	0	4	0	0	0	0	0	0	2	1	0	0	0	0	0	1	0	0	0	0	0	0	0	0
585	10 Dec 21	04:27:00	1	0	2	0	Ct	0	0	0	0	0	0	0	0	2	0	0	3	0	0	0	0	0	0	4	2	0	0	0	0	0	1	0	0	2	0	0	0	0	0
586	10 Dec 21	04:28:00	1	0	2	0	Ct	0	0	0	0	0	0	0	0	3	0	0	3	0	0	0	0	0	0	1	3	0	0	0	0	0	2	0	0	0	0	0	0	0	0
587	10 Dec 21	04:29:00	1	0	2	0	Ct	0	0	0	0	0	0	0	0	1	0	0	3	0	0	0	0	0	0	5	3	0	0	0	0	0	3	0	0	0	0	0	0	0	0
588	10 Dec 21	04:30:00	1	0	2	0	Ct	0	0	0	0	0	0	0	0	2	0	0	3	0	0	0	0	0	0	3	3	0	0	0	0	0	6	0	0	0	0	0	0	0	0
589	10 Dec 21	04:31:00	1	0	2	0	Ct	0	0	0	0	0	0	0	0	0	0	0	0	0	0	0	0	0	0	4	2	0	0	0	0	0	2	0	0	0	0	0	0	0	0
590	10 Dec 21	04:32:00	1	0	2	0	Ct	0	0	0	0	0	0	0	0	3	0	0	3	0	0	0	0	0	0	0	0	0	0	0	0	0	1	0	0	0	0	0	0	0	0
591	10 Dec 21	04:33:00	1	0	2	0	Ct	0	0	0	0	0	0	0	0	3	0	0	1	0	0	0	0	0	0	3	4	0	0	0	0	0	2	0	0	0	0	0	0	0	0
592	10 Dec 21	04:34:00	1	0	2	0	Ct	0	0	0	0	0	0	0	0	3	0	0	2	0	0	0	0	0	0	3	2	0	0	0	0	0	2	0	0	0	0	0	0	4	0
593	10 Dec 21	04:35:00	1	0	2	0	Ct	0	0	0	0	0	0	0	0	2	0	0	1	0	0	0	0	0	0	4	4	0	0	0	0	0	2	0	0	0	0	0	0	4	0
594	10 Dec 21	04:36:00	1	0	2	0	Ct	0	0	0	0	0	0	0	0	3	0	0	2	0	0	0	0	0	0	1	2	0	0	0	0	0	2	0	0	0	0	0	0	2	0
595	10 Dec 21	04:37:00	1	0	2	0	Ct	0	0	0	0	0	0	0	0	3	0	0	3	0	0	0	0	0	0	2	4	0	0	0	0	0	2	0	0	0	0	0	0	3	0
596	10 Dec 21	04:38:00	1	0	2	0	Ct	0	0	0	0	0	0	0	0	3	0	0	5	0	0	0	0	0	0	4	2	0	0	0	0	0	3	0	0	0	0	0	0	2	0
597	10 Dec 21	04:39:00	1	0	2	0	Ct	0	0	0	0	0	0	0	0	3	0	0	4	0	0	0	0	0	0	4	1	0	0	0	1	0	1	0	0	0	0	0	0	3	1
598	10 Dec 21	04:40:00	1	0	2	0	Ct	0	0	0	0	0	0	0	0	3	0	0	3	0	0	0	0	0	0	2	5	0	0	0	2	0	4	0	0	0	0	0	0	2	0
599	10 Dec 21	04:41:00	1	0	2	0	Ct	0	0	0	0	0	0	0	0	2	0	0	1	0	0	0	0	0	0	5	5	0	0	0	2	0	2	0	0	0	0	0	0	6	0
600	10 Dec 21	04:42:00	1	0	2	0	Ct	0	0	0	0	0	0	0	0	2	2	0	0	0	0	0	0	0	0	1	1	0	0	0	4	0	2	0	0	0	0	0	0	2	0
601	10 Dec 21	04:43:00	1	0	2	0	Ct	0	0	0	0	0	0	0	0	3	0	0	0	0	0	0	0	0	0	0	3	0	0	0	2	0	2	0	0	0	0	0	0	3	0
602	10 Dec 21	04:44:00	1	0	2	0	Ct	0	0	0	0	0	0	0	0	1	0	0	0	0	0	0	0	0	0	3	3	0	0	0	0	0	4	0	0	0	0	0	0	5	0
603	10 Dec 21	04:45:00	1	0	2	0	Ct	0	0	0	0	0	0	0	0	2	0	0	0	0	0	0	0	0	0	3	7	0	0	0	0	0	3	1	0	0	0	2	0	2	0
604	10 Dec 21	04:46:00	1	0	2	0	Ct	0	0	0	0	0	0	0	0	3	0	0	0	0	0	0	0	0	0	3	5	0	0	0	3	0	4	1	0	0	0	0	0	3	0
605	10 Dec 21	04:47:00	1	0	2	0	Ct	0	0	0	0	0	0	0	0	4	0	0	0	0	0	0	0	0	0	2	1	0	0	0	3	0	1	1	0	2	0	3	0	3	0
606	10 Dec 21	04:48:00	1	0	2	0	Ct	0	0	0	0	0	0	0	0	2	0	0	0	0	0	0	0	0	0	0	17	0	0	0	0	1	3	0	0	3	0	3	0	3	0
607	10 Dec 21	04:49:00	1	0	2	0	Ct	0	0	0	0	0	0	0	0	3	0	0	0	0	0	0	0	0	0	1	4	0	0	0	0	1	3	0	0	5	0	2	0	2	0
608	10 Dec 21	04:50:00	1	0	2	0	Ct	0	0	0	0	0	0	0	0	4	0	0	0	0	0	0	0	0	0	4	0	0	0	0	0	1	2	0	0	6	0	4	0	6	0
609	10 Dec 21	04:51:00	1	0	2	0	Ct	0	0	0	0	0	0	0	0	4	0	0	0	0	0	0	0	0	0	3	0	0	0	0	2	2	3	0	0	5	0	2	0	2	0
610	10 Dec 21	04:52:00	1	0	2	0	Ct	0	0	0	0	0	0	0	0	2	0	0	0	0	0	0	0	0	0	5	0	0	0	0	0	6	2	0	0	9	0	2	0	3	0
611	10 Dec 21	04:53:00	1	0	2	0	Ct	0	0	0	0	0	0	0	0	3	0	0	0	0	0	0	0	0	0	2	0	0	0	0	2	1	2	0	0	3	0	3	0	3	0
612	10 Dec 21	04:54:00	1	0	2	0	Ct	0	0	0	0	0	0	0	0	3	0	0	0	0	0	0	0	0	0	5	0	0	0	0	1	0	1	0	0	2	0	3	0	3	0
613	10 Dec 21	04:55:00	1	0	2	0	Ct	0	0	0	0	0	0	0	0	2	0	0	0	0	0	0	0	0	0	3	0	0	0	0	2	0	1	0	0	4	0	1	0	3	0
614	10 Dec 21	04:56:00	1	0	2	0	Ct	0	0	0	0	0	0	0	0	3	0	0	0	0	0	0	0	0	0	5	0	0	0	0	2	0	0	0	0	4	0	3	0	4	1
615	10 Dec 21	04:57:00	1	0	2	0	Ct	0	0	0	0	0	0	0	0	2	0	0	0	0	0	0	0	0	0	2	0	0	0	0	1	0	0	0	0	3	0	3	0	3	0
616	10 Dec 21	04:58:00	1	0	2	0	Ct	0	0	0	0	0	0	0	0	3	0	0	0	0	0	0	0	0	0	3	0	0	0	0	22	0	2	0	0	3	0	4	0	4	0
617	10 Dec 21	04:59:00	1	0	2	0	Ct	0	0	0	0	0	0	0	0	2	0	0	0	0	0	0	0	0	0	2	0	0	0	0	3	0	1	0	0	2	0	3	0	1	0
618	10 Dec 21	05:00:00	1	0	2	0	Ct	0	0	0	0	0	0	0	0	2	0	0	0	0	0	0	0	0	0	3	0	0	0	0	0	0	4	0	0	1	0	3	0	4	0
619	10 Dec 21	05:01:00	1	0	2	0	Ct	0	0	0	0	0	0	0	0	4	0	0	0	0	0	0	0	0	0	4	0	0	0	0	0	0	2	0	0	1	0	3	0	2	0
620	10 Dec 21	05:02:00	1	0	2	0	Ct	0	0	0	0	0	0	0	0	2	0	0	0	0	0	0	0	0	0	3	0	0	0	0	0	0	2	0	0	3	0	3	0	2	1
621	10 Dec 21	05:03:00	1	0	2	0	Ct	0	0	0	0	0	0	0	0	2	0	0	0	0	0	0	0	0	0	5	0	0	0	0	0	0	3	0	0	4	0	2	0	1	0
622	10 Dec 21	05:04:00	1	0	2	0	Ct	0	0	0	0	0	0	0	0	3	0	0	0	0	0	0	0	0	0	3	0	0	0	0	2	0	2	0	0	4	0	2	0	1	0
623	10 Dec 21	05:05:00	1	0	2	0	Ct	0	0	0	0	0	0	0	0	3	0	0	0	0	0	0	0	0	0	1	0	0	0	0	0	2	2	0	0	3	0	2	0	3	0
624	10 Dec 21	05:06:00	1	0	2	0	Ct	0	0	0	0	0	0	0	0	2	0	0	0	2	0	0	0	0	0	0	0	0	0	0	0	4	1	0	0	2	0	1	0	2	0
625	10 Dec 21	05:07:00	1	0	2	0	Ct	0	0	0	0	0	0	0	0	3	0	0	0	2	0	0	0	0	0	0	0	0	0	0	0	3	2	0	0	2	0	1	0	4	0
626	10 Dec 21	05:08:00	1	0	2	0	Ct	0	0	0	0	0	0	0	0	2	0	0	0	3	0	0	0	0	0	0	0	0	0	0	0	2	2	0	0	2	0	4	0	3	0
627	10 Dec 21	05:09:00	1	0	2	0	Ct	0	0	0	0	0	0	0	0	1	0	0	0	4	0	0	0	0	0	0	0	0	0	0	0	3	3	0	0	4	0	2	0	5	0
628	10 Dec 21	05:10:00	1	0	2	0	Ct	0	0	0	0	0	0	0	0	3	0	0	0	2	0	0	0	0	0	0	0	0	0	0	0	3	3	0	0	2	0	3	0	3	0
629	10 Dec 21	05:11:00	1	0	2	0	Ct	0	0	0	0	0	0	0	0	1	0	0	0	3	0	0	0	0	0	0	0	0	0	0	0	2	3	0	0	5	0	1	0	3	3
630	10 Dec 21	05:12:00	1	0	2	0	Ct	0	0	0	0	1	0	0	0	2	0	0	0	2	0	0	0	0	0	0	0	0	0	0	0	3	1	0	0	3	0	7	0	5	0
631	10 Dec 21	05:13:00	1	0	2	0	Ct	0	0	0	0	4	0	0	0	5	0	0	0	5	0	0	0	0	0	0	1	0	0	0	0	3	1	1	0	4	0	5	0	9	0
632	10 Dec 21	05:14:00	1	0	2	0	Ct	0	0	0	0	1	0	0	0	5	0	0	0	2	0	0	0	0	0	0	1	0	0	0	0	1	1	0	0	3	0	4	0	2	0
633	10 Dec 21	05:15:00	1	0	2	0	Ct	0	0	0	0	4	0	0	0	4	0	0	0	3	0	0	0	0	0	0	0	0	0	0	0	4	0	0	0	2	0	3	0	4	0
634	10 Dec 21	05:16:00	1	0	2	0	Ct	0	0	0	0	0	0	0	0	5	0	0	0	4	0	0	0	0	0	0	1	0	0	0	0	5	1	0	0	2	0	3	0	2	0
635	10 Dec 21	05:17:00	1	0	2	0	Ct	0	0	0	0	0	0	0	0	5	0	0	0	2	0	0	0	0	0	0	0	0	0	0	0	4	0	0	0	2	0	1	0	4	0
636	10 Dec 21	05:18:00	1	0	2	0	Ct	0	0	0	0	0	0	0	0	5	0	0	0	3	0	0	0	0	0	0	0	0	0	0	0	0	0	0	0	1	0	2	0	2	0
637	10 Dec 21	05:19:00	1	0	2	0	Ct	0	0	0	0	0	0	0	0	4	0	0	0	3	0	0	0	0	0	0	5	0	0	0	0	3	0	0	0	3	0	2	0	3	0
638	10 Dec 21	05:20:00	1	0	2	0	Ct	0	0	0	0	0	0	0	0	2	0	0	0	4	0	0	0	0	0	0	13	0	0	0	0	3	0	0	0	2	0	4	0	3	0
639	10 Dec 21	05:21:00	1	0	2	0	Ct	0	0	0	0	0	0	0	0	4	0	0	0	3	0	0	0	0	0	0	1	0	0	0	0	3	0	0	0	4	0	3	0	2	0
640	10 Dec 21	05:22:00	1	0	2	0	Ct	0	0	0	0	0	0	0	0	1	0	0	0	2	0	0	0	0	0	0	3	0	0	0	0	4	0	0	0	5	0	1	0	5	0
641	10 Dec 21	05:23:00	1	0	2	0	Ct	0	0	0	0	0	0	0	0	4	0	0	0	2	0	0	0	0	0	0	4	0	0	0	0	3	0	0	0	1	0	2	0	2	0
642	10 Dec 21	05:24:00	1	0	2	0	Ct	0	0	0	0	0	0	0	0	5	0	0	0	2	0	0	0	0	0	0	1	0	0	0	0	0	0	0	0	1	0	3	0	0	0
643	10 Dec 21	05:25:00	1	0	2	0	Ct	0	0	0	0	0	0	0	0	2	0	0	0	8	0	0	0	0	0	0	1	0	0	0	0	3	0	0	0	3	0	3	0	0	0
644	10 Dec 21	05:26:00	1	0	2	0	Ct	0	0	0	0	0	0	0	0	2	0	0	0	3	0	0	0	0	0	0	4	0	0	0	0	2	0	0	0	2	0	3	0	0	0
645	10 Dec 21	05:27:00	1	0	2	0	Ct	0	0	0	0	0	0	0	0	3	0	0	0	3	0	0	0	0	0	0	3	0	0	0	0	1	0	0	0	4	0	3	0	0	0
646	10 Dec 21	05:28:00	1	0	2	0	Ct	0	0	0	0	0	0	0	0	3	0	0	0	5	1	0	0	0	0	0	2	0	0	0	0	1	0	0	0	2	0	3	0	0	0
647	10 Dec 21	05:29:00	1	0	2	0	Ct	0	0	0	0	0	0	0	0	4	0	0	1	4	1	0	0	0	0	0	2	0	0	0	0	6	0	0	0	3	0	3	0	0	0
648	10 Dec 21	05:30:00	1	0	2	0	Ct	0	0	0	0	0	0	0	0	3	0	0	2	1	2	0	0	0	0	0	2	0	0	0	0	3	0	4	0	3	0	4	0	0	0
649	10 Dec 21	05:31:00	1	0	2	0	Ct	0	0	0	0	0	0	0	0	2	0	0	1	2	0	0	0	0	0	0	4	0	0	0	0	3	0	1	0	3	0	3	0	0	0
650	10 Dec 21	05:32:00	1	0	2	0	Ct	0	0	0	0	0	0	0	0	4	0	2	3	1	0	0	0	0	0	0	3	0	0	0	0	2	0	3	0	1	0	2	0	0	0
651	10 Dec 21	05:33:00	1	0	2	0	Ct	0	0	0	0	0	0	0	1	1	0	5	2	1	0	0	0	0	0	0	4	0	0	0	0	0	0	0	0	3	0	1	0	0	0
652	10 Dec 21	05:34:00	1	0	2	0	Ct	0	0	0	0	0	0	0	2	0	0	1	2	2	0	0	0	0	0	0	2	0	0	0	0	4	0	0	0	2	0	1	0	0	0
653	10 Dec 21	05:35:00	1	0	2	0	Ct	0	0	0	0	0	0	0	0	0	0	0	2	3	0	0	0	0	0	0	2	0	0	0	0	3	0	1	0	1	0	3	0	0	0
654	10 Dec 21	05:36:00	1	0	2	0	Ct	0	0	0	0	0	0	0	2	0	0	0	1	3	0	0	0	0	0	0	2	0	0	0	0	3	0	4	0	5	0	1	0	0	0
655	10 Dec 21	05:37:00	1	0	2	0	Ct	0	0	0	0	0	0	0	0	0	0	0	0	1	0	0	0	0	0	0	2	0	0	0	0	2	0	2	0	5	0	3	0	0	0
656	10 Dec 21	05:38:00	1	0	2	0	Ct	0	0	0	0	0	0	0	0	0	0	0	0	2	0	0	0	0	0	0	3	0	0	0	0	0	0	2	0	6	0	4	0	0	0
657	10 Dec 21	05:39:00	1	0	2	0	Ct	0	0	0	0	0	0	0	0	0	0	0	0	2	0	0	0	0	0	0	3	0	0	0	0	0	0	5	0	3	0	5	0	0	0
658	10 Dec 21	05:40:00	1	0	2	0	Ct	0	0	0	0	0	0	0	5	0	0	0	0	2	0	0	0	2	0	0	0	0	0	0	0	2	0	3	0	4	0	2	0	0	0
659	10 Dec 21	05:41:00	1	0	2	0	Ct	0	0	0	0	0	0	0	0	0	0	0	0	4	0	0	0	2	0	0	0	0	0	0	0	1	0	4	0	4	0	2	0	0	1
660	10 Dec 21	05:42:00	1	0	2	0	Ct	0	0	0	0	0	0	0	0	0	0	0	0	0	0	0	0	3	0	0	2	0	0	0	0	3	0	0	0	2	0	3	0	0	4
661	10 Dec 21	05:43:00	1	0	2	0	Ct	0	0	0	0	0	0	0	7	0	0	0	0	1	0	0	0	0	0	0	2	0	0	0	0	0	0	3	0	2	0	4	0	0	0
662	10 Dec 21	05:44:00	1	0	2	0	Ct	0	0	0	0	0	0	0	5	0	0	0	0	3	0	0	0	0	0	0	1	0	0	0	0	2	0	2	0	4	0	2	0	0	0
663	10 Dec 21	05:45:00	1	0	2	0	Ct	0	0	0	0	0	0	0	6	0	0	0	0	3	0	0	0	1	0	0	3	0	0	0	0	4	0	1	0	2	0	3	0	0	0
664	10 Dec 21	05:46:00	1	0	2	0	Ct	0	0	0	0	0	0	0	0	0	0	0	0	2	0	0	0	0	0	0	5	0	0	0	0	2	0	3	0	1	0	3	0	0	0
665	10 Dec 21	05:47:00	1	0	2	0	Ct	0	0	0	0	0	0	0	0	0	0	0	0	2	0	0	0	0	0	0	4	0	0	0	0	3	0	4	0	5	0	1	0	0	0
666	10 Dec 21	05:48:00	1	0	2	0	Ct	0	0	0	0	0	0	0	0	0	0	0	0	0	0	0	0	1	0	0	2	0	0	0	0	1	0	3	0	2	0	5	0	0	0
667	10 Dec 21	05:49:00	1	0	2	0	Ct	0	0	0	0	0	0	0	0	0	0	0	0	2	0	0	0	0	0	0	0	0	0	0	0	2	0	3	0	3	0	1	0	0	0
668	10 Dec 21	05:50:00	1	0	2	0	Ct	0	0	0	0	0	0	0	4	0	0	0	0	0	0	0	0	0	0	0	0	0	0	0	0	3	0	3	0	2	0	3	0	0	0
669	10 Dec 21	05:51:00	1	0	2	0	Ct	0	0	0	0	0	0	0	1	0	0	0	0	1	0	0	0	0	0	0	1	0	0	0	0	6	0	2	0	3	0	3	0	0	0
670	10 Dec 21	05:52:00	1	0	2	0	Ct	0	0	0	0	0	0	0	1	0	0	0	0	5	0	0	0	0	0	0	2	0	0	0	0	0	0	3	0	1	0	3	0	0	0
671	10 Dec 21	05:53:00	1	0	2	0	Ct	0	0	0	0	0	0	0	0	0	0	0	0	3	5	0	0	0	0	0	1	0	0	0	0	2	0	3	0	3	0	2	0	0	0
672	10 Dec 21	05:54:00	1	0	2	0	Ct	0	0	0	0	0	0	0	0	0	0	0	0	4	4	0	0	0	6	0	2	0	0	0	0	2	0	2	0	3	0	3	0	0	0
673	10 Dec 21	05:55:00	1	0	2	0	Ct	0	0	0	0	0	0	0	1	0	0	0	0	4	3	0	0	0	0	0	1	0	0	0	0	1	0	2	0	2	0	2	0	0	0
674	10 Dec 21	05:56:00	1	0	2	0	Ct	0	0	0	0	0	0	0	0	0	0	0	0	2	3	0	0	0	0	0	4	0	0	0	0	1	0	4	0	3	0	2	0	0	1
675	10 Dec 21	05:57:00	1	0	2	0	Ct	0	0	0	0	0	0	0	0	0	0	0	0	2	3	0	0	0	0	0	2	0	0	0	0	5	0	1	0	4	0	1	0	0	3
676	10 Dec 21	05:58:00	1	0	2	0	Ct	0	0	0	0	0	0	0	0	0	0	0	0	2	3	0	0	0	0	0	2	0	0	0	0	1	0	3	0	1	0	3	0	0	6
677	10 Dec 21	05:59:00	1	0	2	0	Ct	0	0	0	0	0	0	0	0	0	0	0	0	2	3	0	0	0	0	0	0	0	0	0	0	2	0	5	0	2	0	8	0	0	4
678	10 Dec 21	06:00:00	1	0	2	0	Ct	0	0	0	0	0	0	0	0	0	0	0	0	0	3	0	0	0	0	0	2	0	0	0	0	0	0	1	0	1	0	1	0	1	1
679	10 Dec 21	06:01:00	1	0	2	0	Ct	0	0	0	0	0	0	0	0	0	0	0	0	2	2	0	0	0	0	0	3	0	0	0	0	4	0	1	0	0	1	2	0	3	4
680	10 Dec 21	06:02:00	1	0	2	0	Ct	0	0	0	0	0	0	0	0	0	0	0	0	3	2	0	0	0	0	0	2	0	0	0	0	2	0	4	0	1	2	0	0	5	3
681	10 Dec 21	06:03:00	1	0	2	0	Ct	0	0	0	0	0	0	0	0	0	0	0	0	3	3	0	0	0	0	0	0	0	0	0	0	1	0	6	0	1	2	0	0	4	5
682	10 Dec 21	06:04:00	1	0	2	0	Ct	0	0	0	0	0	0	0	0	0	0	0	0	3	1	0	0	0	0	0	2	0	0	0	0	2	0	1	0	0	8	0	0	1	3
683	10 Dec 21	06:05:00	1	0	2	0	Ct	0	0	0	0	0	0	0	0	0	0	0	0	6	4	0	0	0	0	0	1	0	0	0	0	3	0	2	0	0	2	0	0	3	5
684	10 Dec 21	06:06:00	1	0	2	0	Ct	0	0	0	0	0	0	0	0	0	0	0	0	2	3	0	0	0	0	0	1	0	0	0	0	2	0	1	0	0	3	0	0	1	1
685	10 Dec 21	06:07:00	1	0	2	0	Ct	0	0	0	0	0	0	0	0	0	0	0	0	2	2	0	0	0	0	0	4	0	0	0	0	0	0	2	0	0	1	0	0	3	3
686	10 Dec 21	06:08:00	1	0	2	0	Ct	0	0	0	0	0	0	0	0	0	0	0	0	2	3	0	0	0	0	0	5	0	0	0	0	0	0	3	0	0	3	0	0	2	0
687	10 Dec 21	06:09:00	1	0	2	0	Ct	0	0	0	0	0	0	0	0	0	0	0	0	2	1	0	0	0	0	0	5	0	0	0	0	0	0	2	0	0	3	0	0	2	7
688	10 Dec 21	06:10:00	1	0	2	0	Ct	0	0	0	0	0	0	0	0	0	0	0	0	6	3	0	0	0	0	0	5	0	0	0	0	0	0	3	0	0	2	0	0	3	3
689	10 Dec 21	06:11:00	1	0	2	0	Ct	0	0	0	0	0	0	0	0	0	0	0	0	3	1	0	0	0	0	0	1	0	0	0	0	0	0	3	0	0	1	0	0	2	1
690	10 Dec 21	06:12:00	1	0	2	0	Ct	0	0	0	0	0	0	0	0	0	0	0	0	2	1	0	0	0	0	0	2	0	0	0	0	0	0	3	0	0	2	0	0	0	5
691	10 Dec 21	06:13:00	1	0	2	0	Ct	0	0	0	0	0	0	0	0	0	0	0	0	2	0	0	0	0	0	0	5	0	0	0	0	0	0	4	0	0	4	0	0	0	2
692	10 Dec 21	06:14:00	1	0	2	0	Ct	0	0	0	0	0	0	0	0	0	0	0	0	3	0	0	0	0	0	0	2	0	0	0	0	0	0	6	0	0	3	0	0	0	2
693	10 Dec 21	06:15:00	1	0	2	0	Ct	0	0	0	0	0	0	0	0	0	0	0	2	1	0	0	0	0	0	0	3	0	0	0	0	0	0	2	0	0	3	0	0	0	3
694	10 Dec 21	06:16:00	1	0	2	0	Ct	0	0	0	0	0	0	0	0	0	0	0	5	3	0	0	0	0	0	0	0	0	0	0	0	0	0	2	0	0	3	0	0	0	1
695	10 Dec 21	06:17:00	1	0	2	0	Ct	0	0	0	0	0	0	0	0	0	0	0	1	1	0	0	0	0	0	0	2	0	0	0	0	0	0	3	0	0	4	0	0	0	4
696	10 Dec 21	06:18:00	1	0	2	0	Ct	0	0	0	0	0	0	0	0	0	0	0	3	2	4	0	0	0	0	0	2	1	0	0	0	0	0	3	0	0	2	0	0	0	1
697	10 Dec 21	06:19:00	1	0	2	0	Ct	0	0	0	0	0	0	0	0	0	0	0	4	1	0	0	0	0	0	0	1	1	0	0	0	0	0	2	0	0	4	0	0	0	0
698	10 Dec 21	06:20:00	1	0	2	0	Ct	0	0	0	0	0	0	0	0	0	0	0	1	2	0	0	0	0	0	0	2	2	0	0	0	0	0	4	0	0	3	0	0	0	0
699	10 Dec 21	06:21:00	1	0	2	0	Ct	0	0	0	0	0	0	0	0	0	0	0	2	3	0	0	0	0	0	1	1	2	0	0	0	0	0	0	0	0	4	0	0	0	0
700	10 Dec 21	06:22:00	1	0	2	0	Ct	0	0	0	0	0	0	0	0	0	0	0	3	3	0	0	0	0	0	4	0	2	0	0	0	0	0	2	0	0	1	0	0	0	0
701	10 Dec 21	06:23:00	1	0	2	0	Ct	0	0	0	0	0	0	0	0	0	0	0	0	2	0	0	0	0	0	2	0	2	0	0	0	0	0	2	0	0	1	0	0	0	0
702	10 Dec 21	06:24:00	1	0	2	0	Ct	0	0	0	0	0	0	0	0	0	0	0	2	2	0	0	0	0	0	2	1	4	0	0	0	0	0	2	0	0	4	0	0	0	0
703	10 Dec 21	06:25:00	1	0	2	0	Ct	0	0	0	0	0	0	0	0	0	0	0	3	2	0	0	0	0	0	3	0	3	0	0	0	0	0	3	0	0	1	0	0	0	0
704	10 Dec 21	06:26:00	1	0	2	0	Ct	0	0	0	0	0	0	0	0	0	0	0	2	4	0	0	0	0	0	2	4	3	0	0	0	0	0	2	0	0	3	0	0	0	0
705	10 Dec 21	06:27:00	1	0	2	0	Ct	0	0	0	0	0	0	0	0	0	0	0	3	2	0	0	0	0	0	1	1	3	0	0	0	0	0	0	0	0	5	0	0	0	0
706	10 Dec 21	06:28:00	1	0	2	0	Ct	0	0	0	0	0	0	0	0	0	0	0	2	4	0	0	0	0	0	2	4	1	0	0	0	0	0	3	0	0	1	0	0	0	0
707	10 Dec 21	06:29:00	1	0	2	0	Ct	0	0	0	0	0	0	0	0	0	0	0	6	1	0	0	0	0	0	2	3	4	0	0	0	0	0	3	0	0	1	0	0	0	0
708	10 Dec 21	06:30:00	1	0	2	0	Ct	0	0	0	0	0	0	0	0	0	0	0	4	1	0	0	0	0	0	1	1	1	0	0	0	0	0	1	0	0	3	0	0	0	0
709	10 Dec 21	06:31:00	1	0	2	0	Ct	0	0	0	0	0	0	0	0	0	0	0	3	5	0	0	0	0	0	2	4	3	0	0	0	0	0	3	0	0	3	0	0	0	0
710	10 Dec 21	06:32:00	1	0	2	0	Ct	0	0	0	0	0	0	0	0	0	0	0	2	3	0	0	0	0	0	2	1	3	0	0	0	0	0	2	0	0	5	0	0	0	0
711	10 Dec 21	06:33:00	1	0	2	0	Ct	0	0	0	0	0	0	0	0	0	0	0	2	3	0	0	0	0	0	1	2	2	0	0	0	0	0	3	0	0	2	0	0	0	0
712	10 Dec 21	06:34:00	1	0	2	0	Ct	0	0	0	0	0	0	0	0	0	0	0	2	3	0	0	0	0	0	4	2	3	0	0	0	0	0	1	0	0	3	0	0	0	0
713	10 Dec 21	06:35:00	1	0	2	0	Ct	0	0	0	0	0	0	0	0	0	0	0	2	3	0	0	0	0	0	2	4	3	0	0	0	0	0	3	0	0	3	0	0	0	0
714	10 Dec 21	06:36:00	1	0	2	0	Ct	0	0	0	0	0	0	0	0	2	0	0	2	3	0	0	0	0	0	3	2	1	1	0	0	0	0	2	0	0	1	0	0	0	0
715	10 Dec 21	06:37:00	1	0	2	0	Ct	0	0	0	0	0	0	0	0	5	0	0	2	3	0	0	0	0	0	3	2	3	1	0	0	0	0	2	0	0	2	0	0	0	0
716	10 Dec 21	06:38:00	1	0	2	0	Ct	0	0	0	0	0	0	0	0	4	0	0	1	1	0	0	0	0	0	3	2	4	0	0	0	0	0	4	0	0	1	0	0	0	0
717	10 Dec 21	06:39:00	1	0	2	0	Ct	0	0	0	0	0	0	0	0	3	0	0	4	3	0	0	0	0	0	3	3	2	0	0	0	0	0	0	0	0	1	0	0	0	0
718	10 Dec 21	06:40:00	1	0	2	0	Ct	0	0	0	0	0	0	0	0	3	0	0	2	0	0	0	0	0	0	1	3	1	0	0	0	0	0	4	0	0	3	0	0	0	0
719	10 Dec 21	06:41:00	1	0	2	0	Ct	0	0	0	0	0	0	0	0	6	0	0	1	0	0	0	0	0	0	2	3	3	0	0	0	0	0	2	0	0	4	0	0	0	0
720	10 Dec 21	06:42:00	1	0	2	0	Ct	0	0	0	0	0	0	0	0	5	0	0	0	0	0	0	0	0	0	5	4	2	0	0	0	0	0	2	0	0	2	0	0	0	0
721	10 Dec 21	06:43:00	1	0	2	0	Ct	0	0	0	0	0	0	0	0	2	0	0	1	0	0	0	0	0	0	6	1	2	0	0	0	0	0	3	0	0	1	0	0	0	0
722	10 Dec 21	06:44:00	1	0	2	0	Ct	0	0	0	0	0	0	0	0	3	0	0	4	0	0	0	0	0	0	3	3	3	0	0	0	0	0	4	0	0	1	0	0	0	0
723	10 Dec 21	06:45:00	1	0	2	0	Ct	0	0	0	0	0	0	0	0	1	0	0	2	0	0	0	0	0	0	2	2	1	0	0	0	0	0	3	0	0	8	0	0	0	0
724	10 Dec 21	06:46:00	1	0	2	0	Ct	0	0	0	0	0	0	0	0	2	0	0	1	0	0	0	0	0	0	3	1	2	0	0	0	0	0	4	0	0	3	0	0	0	0
725	10 Dec 21	06:47:00	1	0	2	0	Ct	0	0	0	0	0	0	0	0	3	0	0	3	0	0	0	0	0	0	2	1	3	0	0	0	0	0	3	0	0	1	0	0	0	0
726	10 Dec 21	06:48:00	1	0	2	0	Ct	0	0	0	0	0	0	0	0	3	0	0	2	0	0	0	0	0	0	3	0	3	0	0	0	0	0	2	0	0	0	0	0	0	0
727	10 Dec 21	06:49:00	1	0	2	0	Ct	0	0	0	0	0	0	0	0	2	0	0	1	0	0	0	0	0	0	4	1	2	0	0	0	0	0	3	0	0	2	0	0	0	0
728	10 Dec 21	06:50:00	1	0	2	0	Ct	0	0	0	0	0	0	0	0	3	0	0	3	0	0	0	0	0	0	4	3	2	0	0	0	0	0	1	0	0	1	0	0	0	0
729	10 Dec 21	06:51:00	1	0	2	0	Ct	0	0	0	0	0	0	0	0	3	0	0	4	0	0	0	0	0	0	2	5	6	0	0	0	0	0	3	0	0	1	0	0	0	0
730	10 Dec 21	06:52:00	1	0	2	0	Ct	0	0	0	0	0	0	0	0	3	0	0	2	0	0	0	0	0	0	1	2	2	0	0	0	0	0	2	0	0	2	0	0	0	0
731	10 Dec 21	06:53:00	1	0	2	0	Ct	0	0	0	0	0	0	0	0	3	0	0	2	0	0	0	0	0	0	4	4	3	0	0	0	0	0	4	0	0	3	0	0	0	0
732	10 Dec 21	06:54:00	1	0	2	0	Ct	0	0	0	0	0	0	0	0	2	0	0	1	0	0	0	0	0	0	1	2	2	0	0	0	0	0	3	0	0	0	0	0	0	0
733	10 Dec 21	06:55:00	1	0	2	0	Ct	0	0	0	0	0	0	0	0	2	0	0	3	0	0	0	0	0	0	3	2	2	0	0	0	0	0	3	0	0	0	0	0	0	0
734	10 Dec 21	06:56:00	1	0	2	0	Ct	0	0	0	0	0	0	0	0	3	0	0	0	0	0	0	1	0	0	3	0	2	0	0	0	0	0	3	0	0	0	0	0	0	0
735	10 Dec 21	06:57:00	1	0	2	0	Ct	0	0	0	0	0	0	0	0	3	0	0	0	0	0	0	2	0	0	2	3	1	0	0	0	0	0	3	0	0	0	0	0	0	0
736	10 Dec 21	06:58:00	1	0	2	0	Ct	0	0	0	0	0	0	0	0	3	0	0	0	0	0	0	3	0	0	5	3	1	0	0	0	0	0	1	0	0	0	0	0	0	0
737	10 Dec 21	06:59:00	1	0	2	0	Ct	0	0	0	0	0	0	0	0	2	0	0	0	0	0	0	3	0	0	2	0	3	0	0	0	0	0	1	0	0	0	0	0	0	0
738	10 Dec 21	07:00:00	1	0	2	0	Ct	0	0	0	0	0	0	0	0	1	0	0	0	0	0	0	5	0	0	3	2	2	0	0	0	0	0	2	0	0	0	0	0	0	0
739	10 Dec 21	07:01:00	1	0	2	0	Ct	0	0	0	0	0	0	0	0	4	0	0	0	0	0	0	3	0	0	3	0	3	0	0	0	0	0	1	0	0	0	0	0	0	0
740	10 Dec 21	07:02:00	1	0	2	0	Ct	0	0	0	0	0	0	0	0	4	0	0	0	0	0	0	4	0	0	4	0	2	0	0	0	0	0	4	0	0	0	0	0	0	0
741	10 Dec 21	07:03:00	1	0	2	0	Ct	0	0	0	0	0	0	0	0	1	0	0	0	0	0	0	4	0	0	5	4	2	0	0	0	0	0	3	0	0	0	1	0	0	0
742	10 Dec 21	07:04:00	1	0	2	0	Ct	0	0	0	0	0	0	0	0	2	0	0	0	0	0	0	2	0	0	5	2	2	0	0	0	0	0	1	0	0	0	5	0	0	0
743	10 Dec 21	07:05:00	1	0	2	0	Ct	0	0	0	0	0	0	0	0	4	0	0	0	0	0	0	4	0	0	2	2	2	0	0	0	0	0	3	0	0	0	2	0	0	0
744	10 Dec 21	07:06:00	1	0	2	0	Ct	0	0	0	0	0	0	0	0	4	0	0	0	0	0	0	5	0	0	1	3	2	0	0	0	0	0	2	0	0	0	4	0	0	0
745	10 Dec 21	07:07:00	1	0	2	0	Ct	0	0	0	0	0	0	0	0	3	0	0	0	0	0	0	7	0	0	2	2	3	0	0	0	0	0	3	0	0	0	2	0	0	0
746	10 Dec 21	07:08:00	1	0	2	0	Ct	0	0	0	0	0	0	0	0	2	0	0	0	0	0	0	4	0	0	0	4	2	0	0	0	0	0	5	0	0	0	3	0	0	0
747	10 Dec 21	07:09:00	1	0	2	0	Ct	0	0	0	0	0	0	0	0	2	0	0	0	0	0	0	5	0	0	0	1	2	0	0	0	0	0	1	0	0	0	5	0	0	0
748	10 Dec 21	07:10:00	1	0	2	0	Ct	0	0	0	0	0	0	0	0	3	0	0	0	0	0	0	7	0	0	0	3	2	0	0	0	0	0	2	0	0	0	6	0	0	0
749	10 Dec 21	07:11:00	1	0	2	0	Ct	0	0	0	0	0	0	0	0	1	0	0	0	0	0	0	4	0	0	0	4	4	0	0	0	0	0	3	0	0	0	1	0	0	0
750	10 Dec 21	07:12:00	1	0	2	0	Ct	0	0	0	0	0	0	0	0	3	0	0	0	0	0	0	2	0	0	0	3	2	0	0	0	0	0	4	0	0	0	1	0	0	0
751	10 Dec 21	07:13:00	1	0	2	0	Ct	0	0	0	0	0	0	0	0	7	0	0	0	0	0	0	4	0	0	0	0	2	0	0	0	0	0	1	0	0	0	3	0	0	0
752	10 Dec 21	07:14:00	1	0	2	0	Ct	0	0	0	1	0	0	1	0	4	0	0	0	0	0	0	4	0	0	0	1	0	0	0	0	0	0	0	0	0	0	4	0	0	0
753	10 Dec 21	07:15:00	1	0	2	0	Ct	0	0	0	1	0	0	3	0	2	0	0	0	0	0	0	4	0	0	0	2	2	0	0	0	0	0	0	0	0	0	2	0	0	0
754	10 Dec 21	07:16:00	1	0	2	0	Ct	0	0	0	1	0	0	4	0	5	0	0	0	0	0	0	4	0	0	0	1	2	0	0	0	0	0	0	0	0	0	1	0	0	0
755	10 Dec 21	07:17:00	1	0	2	0	Ct	0	0	0	0	0	0	5	0	0	0	0	0	0	0	0	4	0	0	0	0	2	0	0	0	0	0	0	0	0	0	2	0	0	0
756	10 Dec 21	07:18:00	1	0	2	0	Ct	0	0	0	3	0	0	6	0	1	0	0	0	0	0	0	4	0	0	0	2	2	0	0	0	0	0	0	0	0	0	7	0	0	0
757	10 Dec 21	07:19:00	1	0	2	0	Ct	0	0	0	0	0	0	4	0	3	0	0	0	0	0	0	2	0	0	0	4	3	0	0	0	0	0	0	0	0	0	2	0	0	0
758	10 Dec 21	07:20:00	1	0	2	0	Ct	0	0	0	0	0	0	2	0	1	0	0	0	0	0	0	4	0	0	0	2	2	0	0	0	0	0	0	0	0	0	3	0	0	0
759	10 Dec 21	07:21:00	1	0	2	0	Ct	0	0	0	0	0	0	7	0	3	0	0	0	0	0	0	3	0	0	0	3	1	0	0	0	0	0	0	0	0	0	2	0	0	0
760	10 Dec 21	07:22:00	1	0	2	0	Ct	0	0	0	0	0	0	0	0	0	0	0	0	0	0	0	2	0	0	0	1	3	0	0	0	0	0	0	0	0	0	6	0	0	0
761	10 Dec 21	07:23:00	1	0	2	0	Ct	0	0	0	0	0	0	4	0	0	0	0	0	0	0	0	1	0	0	0	1	3	0	0	0	0	0	0	0	0	0	4	0	0	0
762	10 Dec 21	07:24:00	1	0	2	0	Ct	0	0	0	0	0	0	4	0	0	0	0	0	0	0	0	0	0	0	0	3	2	0	0	0	0	0	0	0	0	0	3	0	0	0
763	10 Dec 21	07:25:00	1	0	2	0	Ct	0	0	0	0	0	0	3	0	0	0	0	0	0	0	0	8	0	0	0	1	2	0	0	0	0	0	0	0	0	0	3	0	0	0
764	10 Dec 21	07:26:00	1	0	2	0	Ct	0	0	0	0	0	0	3	0	0	0	0	0	0	0	0	0	0	0	0	0	1	0	0	0	0	0	0	0	0	0	3	0	0	0
765	10 Dec 21	07:27:00	1	0	2	0	Ct	0	0	0	0	0	0	3	0	0	0	0	0	0	0	0	0	0	0	0	0	1	0	0	0	0	0	0	0	0	0	4	0	0	0
766	10 Dec 21	07:28:00	1	0	2	0	Ct	0	0	0	0	0	0	2	0	0	0	0	0	0	0	0	0	0	0	0	4	2	0	0	0	0	0	0	1	0	0	6	0	0	0
767	10 Dec 21	07:29:00	1	0	2	0	Ct	0	0	0	0	0	0	4	0	0	0	0	0	0	0	0	0	0	0	0	2	3	0	0	0	0	0	0	0	0	0	3	0	0	0
768	10 Dec 21	07:30:00	1	0	2	0	Ct	0	0	0	0	0	0	4	0	0	0	0	0	0	0	0	0	0	0	0	2	3	0	0	0	0	0	0	0	0	0	2	0	0	0
769	10 Dec 21	07:31:00	1	0	2	0	Ct	0	0	0	0	0	0	3	0	0	0	0	0	0	0	0	0	0	0	0	5	2	1	0	0	0	0	0	2	0	0	3	0	0	0
770	10 Dec 21	07:32:00	1	0	2	0	Ct	0	0	0	0	0	0	3	0	0	0	0	0	0	0	0	0	0	0	0	2	2	0	0	0	0	0	0	2	0	0	2	0	0	0
771	10 Dec 21	07:33:00	1	0	2	0	Ct	0	0	0	0	0	0	3	0	0	0	0	0	0	0	0	0	0	0	0	4	2	0	0	0	0	0	0	2	0	0	3	0	0	0
772	10 Dec 21	07:34:00	1	0	2	0	Ct	0	0	0	0	0	0	1	0	0	0	0	0	0	0	0	0	0	0	0	2	0	3	0	0	0	0	0	1	0	0	2	0	0	0
773	10 Dec 21	07:35:00	1	0	2	0	Ct	0	0	0	0	0	0	2	0	0	0	0	0	0	0	0	0	0	0	0	5	0	0	0	0	0	0	0	1	0	0	3	0	0	0
774	10 Dec 21	07:36:00	1	0	2	0	Ct	0	0	0	0	0	0	4	0	0	0	0	0	0	0	0	0	0	0	0	5	0	0	0	0	0	0	0	0	0	0	1	0	0	0
775	10 Dec 21	07:37:00	1	0	2	0	Ct	0	0	0	0	0	0	3	0	0	0	0	0	0	0	0	0	0	0	0	4	0	1	0	0	0	0	0	3	0	0	3	0	0	0
776	10 Dec 21	07:38:00	1	0	2	0	Ct	0	0	0	0	0	0	4	0	0	0	0	0	0	0	0	0	0	0	0	3	0	0	0	0	0	0	0	0	0	0	3	0	0	0
777	10 Dec 21	07:39:00	1	0	2	0	Ct	0	0	0	0	0	0	5	0	0	0	0	0	0	0	0	0	0	0	0	2	0	0	0	0	0	0	0	3	0	0	2	0	0	0
778	10 Dec 21	07:40:00	1	0	2	0	Ct	0	0	0	0	0	0	3	0	0	0	0	0	0	0	0	0	0	0	0	2	0	0	0	0	0	0	0	4	0	0	1	0	0	0
779	10 Dec 21	07:41:00	1	0	2	0	Ct	0	0	0	0	0	0	5	0	0	0	0	0	0	0	0	0	0	0	0	2	0	0	0	0	0	0	0	3	0	0	2	0	0	0
780	10 Dec 21	07:42:00	1	0	2	0	Ct	0	0	0	0	0	0	2	0	0	0	0	0	0	0	0	0	0	0	0	1	0	0	0	0	0	0	2	4	0	0	2	0	0	0
781	10 Dec 21	07:43:00	1	0	2	0	Ct	0	0	0	0	0	0	4	0	0	0	0	0	0	0	0	1	0	0	0	0	0	0	0	0	0	0	0	1	0	0	3	0	0	0
782	10 Dec 21	07:44:00	1	0	2	0	Ct	0	0	0	0	0	0	4	0	0	0	0	0	0	0	0	0	1	0	0	0	0	0	0	0	0	0	0	4	0	0	2	0	0	0
783	10 Dec 21	07:45:00	1	0	2	0	Ct	0	0	0	0	0	0	5	0	0	0	0	0	0	0	0	0	0	0	0	2	0	0	0	0	0	0	0	2	0	0	2	0	0	0
784	10 Dec 21	07:46:00	1	0	2	0	Ct	0	0	0	0	0	0	3	0	0	0	0	0	0	0	0	0	0	0	0	2	0	0	0	1	0	0	0	4	0	0	3	0	0	0
785	10 Dec 21	07:47:00	1	0	2	0	Ct	0	0	0	0	0	0	3	0	0	0	0	0	0	0	0	7	0	0	0	2	0	0	0	5	0	0	0	2	0	0	4	0	0	0
786	10 Dec 21	07:48:00	1	0	2	0	Ct	0	0	0	0	0	0	3	0	0	0	0	0	0	0	0	16	0	0	0	2	0	0	0	1	0	0	0	3	0	0	3	0	0	0
787	10 Dec 21	07:49:00	1	0	2	0	Ct	0	0	0	0	0	3	3	0	0	0	0	0	0	0	0	3	0	0	0	2	0	0	0	3	0	0	0	4	0	0	1	0	0	0
788	10 Dec 21	07:50:00	1	0	2	0	Ct	0	0	0	0	0	0	5	0	0	0	0	0	0	0	0	4	0	0	0	3	0	0	0	4	1	0	0	3	0	0	2	0	0	0
789	10 Dec 21	07:51:00	1	0	2	0	Ct	0	0	0	1	0	0	2	2	0	0	0	0	0	0	0	4	0	0	0	1	0	0	0	5	4	0	0	4	0	0	0	0	0	0
790	10 Dec 21	07:52:00	1	0	2	0	Ct	0	0	0	6	0	0	2	2	0	0	0	0	0	0	0	3	0	0	0	4	0	0	0	2	3	0	0	2	0	0	5	0	0	0
791	10 Dec 21	07:53:00	1	0	2	0	Ct	0	0	0	12	0	0	4	8	0	0	0	0	1	0	0	2	0	0	4	2	0	0	0	0	2	0	0	4	0	0	1	0	0	0
792	10 Dec 21	07:54:00	1	0	2	0	Ct	0	0	0	0	0	0	2	0	0	0	0	0	5	0	0	4	0	0	3	0	0	0	0	0	1	0	0	4	0	0	1	0	0	0
793	10 Dec 21	07:55:00	1	0	2	0	Ct	0	0	0	0	1	0	4	0	0	0	0	0	3	0	0	4	0	0	3	0	0	0	0	0	3	0	0	2	0	0	3	0	0	0
794	10 Dec 21	07:56:00	1	0	2	0	Ct	0	0	0	4	3	0	5	0	0	0	0	0	4	0	0	4	0	0	3	0	0	0	0	0	2	0	0	2	0	0	1	0	0	0
795	10 Dec 21	07:57:00	1	0	2	0	Ct	0	0	0	0	0	0	2	0	0	0	0	0	2	0	0	6	0	0	3	1	0	2	0	0	2	0	0	3	0	0	2	0	0	0
796	10 Dec 21	07:58:00	1	0	2	0	Ct	0	0	0	7	0	0	2	0	0	0	0	0	4	0	0	4	0	0	4	3	0	0	0	0	6	0	0	4	0	3	2	0	0	0
797	10 Dec 21	07:59:00	1	0	2	0	Ct	0	0	0	3	1	0	5	0	0	0	0	0	3	0	0	1	0	0	2	6	0	0	0	0	3	0	0	1	0	4	3	2	0	0
798	10 Dec 21	08:00:00	1	0	2	0	Ct	0	0	0	0	1	1	4	0	0	0	0	0	7	0	0	3	0	0	2	5	0	0	0	0	1	0	0	2	0	2	3	0	0	0
799	10 Dec 21	08:01:00	1	0	2	0	Ct	0	0	0	2	1	3	1	0	0	0	0	0	3	0	0	3	0	0	1	4	0	0	2	0	4	0	0	2	0	4	3	0	0	0
800	10 Dec 21	08:02:00	1	0	2	0	Ct	0	0	0	3	4	0	4	0	0	0	0	0	3	0	0	5	0	0	4	3	0	0	0	0	2	0	0	2	0	1	5	4	0	0
801	10 Dec 21	08:03:00	1	0	2	0	Ct	0	0	0	1	1	0	3	0	0	0	0	0	2	0	0	4	0	0	3	3	0	0	0	0	2	0	0	5	0	2	1	0	3	0
802	10 Dec 21	08:04:00	1	0	2	0	Ct	0	0	0	3	2	0	3	0	0	0	0	0	2	0	0	4	0	0	0	0	0	0	1	0	4	0	0	2	0	3	3	3	3	0
803	10 Dec 21	08:05:00	1	0	2	0	Ct	0	0	0	0	3	0	2	0	0	0	0	0	2	0	0	5	0	0	3	4	0	0	0	0	5	0	0	2	0	2	1	2	6	0
804	10 Dec 21	08:06:00	1	0	2	0	Ct	0	0	0	2	1	0	3	0	0	0	0	4	1	0	0	4	0	0	4	2	0	0	1	0	4	0	0	4	0	1	2	3	5	0
805	10 Dec 21	08:07:00	1	0	2	0	Ct	0	0	0	0	1	0	4	0	0	0	0	2	2	0	0	2	0	0	3	1	0	0	1	0	5	0	0	2	0	1	2	3	1	0
806	10 Dec 21	08:08:00	1	0	2	0	Ct	0	0	0	2	2	0	4	0	0	0	0	2	2	0	0	4	0	0	6	3	0	0	1	0	1	0	0	4	0	2	3	1	6	0
807	10 Dec 21	08:09:00	1	0	2	0	Ct	0	0	0	1	2	0	5	0	0	0	0	2	2	0	0	6	0	0	1	1	0	0	1	0	5	0	0	4	1	1	2	3	3	0
808	10 Dec 21	08:10:00	1	0	2	0	Ct	0	0	0	0	3	0	5	0	0	0	0	3	2	0	0	3	0	0	5	2	0	0	0	0	3	0	0	3	4	3	5	4	3	0
809	10 Dec 21	08:11:00	1	0	2	0	Ct	0	0	0	0	3	0	4	0	0	0	0	2	5	0	0	2	0	0	3	2	0	0	0	0	0	0	0	2	3	4	0	3	2	0
810	10 Dec 21	08:12:00	1	0	2	0	Ct	0	0	0	0	3	0	1	0	0	0	0	1	1	0	0	2	0	0	3	1	0	0	0	1	3	0	0	3	4	0	0	3	2	0
811	10 Dec 21	08:13:00	1	0	2	0	Ct	0	0	0	0	2	0	4	0	0	0	0	2	3	0	0	0	0	0	2	1	0	0	0	0	4	0	0	7	4	3	2	8	3	0
812	10 Dec 21	08:14:00	1	0	2	0	Ct	0	0	0	0	1	0	3	0	0	0	0	1	4	0	0	0	0	0	4	2	0	0	0	1	1	0	0	4	2	4	4	10	2	0
813	10 Dec 21	08:15:00	1	0	2	0	Ct	0	0	0	0	3	0	1	0	0	0	0	3	2	0	0	0	0	0	0	3	0	0	0	3	3	0	0	3	2	1	2	3	3	0
814	10 Dec 21	08:16:00	1	0	2	0	Ct	0	0	0	0	4	0	2	0	0	0	0	4	2	0	0	0	0	0	1	1	0	0	0	1	2	0	0	2	4	1	3	1	3	1
815	10 Dec 21	08:17:00	1	0	2	0	Ct	0	0	0	0	1	0	4	0	1	0	0	4	2	0	0	0	0	0	4	0	0	0	0	0	0	0	0	3	4	3	1	3	4	1
816	10 Dec 21	08:18:00	1	0	2	0	Ct	0	0	0	0	3	0	2	0	5	0	0	2	3	0	0	0	0	0	3	4	0	0	0	0	2	1	0	2	3	1	2	5	2	2
817	10 Dec 21	08:19:00	1	0	2	0	Ct	0	0	0	0	1	0	2	0	3	2	0	2	1	0	0	0	0	0	4	2	0	0	0	0	0	3	0	3	2	3	2	0	3	1
818	10 Dec 21	08:20:00	1	0	2	0	Ct	0	0	0	0	2	1	3	0	5	0	0	4	4	0	0	0	0	0	3	3	0	0	0	0	0	3	0	3	3	1	3	1	1	2
819	10 Dec 21	08:21:00	1	0	2	0	Ct	0	0	0	0	2	0	5	0	3	0	2	1	3	2	1	2	0	2	3	0	0	0	4	1	0	1	3	3	2	2	3	1	1	2
820	10 Dec 21	08:22:00	1	0	2	0	Ct	0	0	0	4	1	0	4	0	3	0	3	3	3	6	3	4	0	2	2	2	0	0	4	6	2	6	2	1	3	3	2	4	1	2
821	10 Dec 21	08:23:00	1	0	2	0	Ct	0	0	0	5	2	0	3	0	2	0	3	3	2	3	2	4	0	2	3	0	0	0	5	3	2	4	5	2	3	2	2	3	2	2
822	10 Dec 21	08:24:00	1	0	2	0	Ct	0	0	0	3	2	0	5	0	4	1	1	4	5	1	4	4	0	5	2	2	0	0	2	4	3	2	4	2	3	3	1	3	0	3
823	10 Dec 21	08:25:00	1	0	2	0	Ct	0	0	0	1	2	0	6	0	3	0	3	1	3	3	3	2	0	4	4	2	0	0	2	1	1	4	4	4	1	3	2	1	2	0
824	10 Dec 21	08:26:00	1	0	2	0	Ct	0	0	0	3	2	0	3	0	4	0	2	3	1	3	2	5	0	4	4	0	0	0	2	3	1	2	2	4	2	3	4	2	4	2
825	10 Dec 21	08:27:00	1	0	2	0	Ct	0	0	0	2	2	0	3	0	3	0	2	1	4	5	5	5	0	5	3	2	0	0	2	2	3	3	4	2	2	0	4	1	3	0
826	10 Dec 21	08:28:00	1	0	2	0	Ct	0	0	0	7	3	0	5	0	4	4	0	2	6	4	2	7	0	2	2	2	0	0	3	3	2	3	3	4	1	0	1	3	4	5
827	10 Dec 21	08:29:00	1	0	2	0	Ct	0	0	0	4	3	0	4	0	4	6	4	2	3	3	1	3	4	2	4	2	0	0	7	2	4	2	2	5	3	2	5	2	2	0
828	10 Dec 21	08:30:00	1	0	2	0	Ct	0	0	0	1	4	0	4	0	4	3	2	2	3	3	2	4	1	3	4	4	0	0	4	1	0	1	0	4	3	1	2	3	3	5
829	10 Dec 21	08:31:00	1	0	2	0	Ct	0	0	0	6	0	1	4	0	2	4	4	1	0	2	3	3	1	0	4	2	0	0	2	2	0	3	2	0	4	1	3	1	1	2
830	10 Dec 21	08:32:00	1	0	2	0	Ct	0	0	0	0	2	0	2	0	2	1	3	3	2	4	1	4	2	4	5	3	0	0	2	1	3	1	4	3	3	2	1	3	2	5
831	10 Dec 21	08:33:00	1	0	2	0	Ct	0	0	0	3	3	0	3	0	4	1	2	2	2	1	3	2	3	3	3	0	0	0	4	1	3	3	2	4	1	2	3	2	2	2
832	10 Dec 21	08:34:00	1	0	2	0	Ct	0	0	0	3	2	0	2	0	4	3	4	2	2	2	3	3	2	1	2	4	0	0	2	1	2	2	2	5	2	2	0	4	4	4
833	10 Dec 21	08:35:00	1	0	2	0	Ct	0	0	0	3	2	0	2	0	5	2	5	3	2	5	3	3	2	4	1	3	0	0	3	2	5	1	0	4	2	4	4	2	4	1
834	10 Dec 21	08:36:00	1	0	2	0	Ct	0	0	0	2	3	0	3	0	4	3	4	4	3	1	5	6	1	0	4	1	0	0	1	2	3	1	1	3	0	4	3	0	2	5
835	10 Dec 21	08:37:00	1	0	2	0	Ct	0	0	0	1	1	0	3	0	3	1	3	1	3	2	4	4	1	5	3	4	0	1	2	0	3	2	1	4	2	2	3	3	4	5
836	10 Dec 21	08:38:00	1	0	2	0	Ct	0	0	0	2	1	0	4	0	3	1	5	2	1	1	4	1	3	3	2	2	0	5	2	0	0	2	2	7	1	4	2	3	3	0
837	10 Dec 21	08:39:00	1	0	2	0	Ct	0	0	0	1	2	1	4	0	3	5	2	2	3	3	4	3	2	2	3	1	0	0	2	0	0	3	3	4	1	0	3	2	2	0
838	10 Dec 21	08:40:00	1	0	2	0	Ct	0	0	0	3	1	2	5	0	5	1	2	3	3	3	13	2	1	2	0	0	0	0	1	0	4	2	3	2	3	3	4	4	3	0
839	10 Dec 21	08:41:00	1	0	2	0	Ct	0	0	0	2	3	4	4	0	3	3	4	3	1	1	3	1	2	2	3	0	0	3	3	0	2	3	2	5	5	2	2	2	2	0
840	10 Dec 21	08:42:00	1	0	2	0	Ct	0	0	0	2	2	3	4	0	4	2	5	4	1	3	1	2	1	2	4	0	0	4	4	0	2	3	3	6	2	2	3	3	4	0
841	10 Dec 21	08:43:00	1	0	2	0	Ct	0	0	0	4	1	3	2	0	4	2	4	3	3	1	3	2	1	2	3	1	0	6	3	0	2	0	4	2	4	3	2	3	2	0
842	10 Dec 21	08:44:00	1	0	2	0	Ct	0	0	0	2	2	2	3	0	5	2	1	2	2	1	3	5	1	3	3	4	0	4	1	0	2	2	2	3	0	3	1	3	3	0
843	10 Dec 21	08:45:00	1	0	2	0	Ct	0	0	0	3	2	5	5	0	3	1	3	3	2	3	3	2	1	1	2	1	0	6	3	0	2	4	1	3	2	1	3	1	3	0
844	10 Dec 21	08:46:00	1	0	2	0	Ct	0	0	0	4	1	3	4	0	4	2	2	4	4	2	4	4	2	2	5	2	0	5	1	0	3	6	3	1	2	1	2	2	2	0
845	10 Dec 21	08:47:00	1	0	2	0	Ct	0	0	0	1	3	3	5	0	4	3	2	4	3	3	3	3	2	4	3	2	2	4	2	0	2	1	2	4	4	3	2	3	3	0
846	10 Dec 21	08:48:00	1	0	2	0	Ct	0	0	0	3	3	3	2	0	1	2	2	1	2	3	2	1	2	3	3	7	4	2	2	0	5	2	3	7	2	2	2	2	2	0
847	10 Dec 21	08:49:00	1	0	2	0	Ct	0	0	0	1	3	4	2	0	2	2	3	1	2	3	4	0	2	5	2	2	2	3	2	0	0	6	4	3	4	3	3	1	3	0
848	10 Dec 21	08:50:00	1	0	2	0	Ct	0	0	0	2	1	1	1	0	4	5	3	2	3	4	4	6	2	0	4	2	4	2	4	0	0	1	2	3	3	4	2	5	3	0
849	10 Dec 21	08:51:00	1	0	2	0	Ct	0	0	0	0	4	4	2	0	3	2	0	0	3	3	3	5	2	3	3	0	3	0	2	0	0	2	2	2	1	4	4	5	3	0
850	10 Dec 21	08:52:00	1	0	2	0	Ct	0	0	0	3	3	3	3	0	3	2	0	0	1	5	2	4	2	4	4	2	3	0	1	0	0	3	1	1	3	2	2	2	1	0
851	10 Dec 21	08:53:00	1	0	2	0	Ct	0	0	0	2	2	3	5	0	4	3	2	0	3	2	11	4	0	0	1	3	2	0	3	0	0	2	3	2	1	4	2	3	3	0
852	10 Dec 21	08:54:00	1	0	2	0	Ct	0	0	0	4	4	3	4	0	4	2	1	0	3	0	3	2	2	5	0	3	1	3	7	0	0	2	1	6	3	2	1	3	1	0
853	10 Dec 21	08:55:00	1	0	2	0	Ct	0	0	0	7	2	3	5	0	4	5	4	0	3	4	3	4	2	6	2	4	3	7	2	0	5	2	2	1	2	2	2	2	2	0
854	10 Dec 21	08:56:00	1	0	2	0	Ct	0	0	0	1	2	2	3	0	5	1	2	3	4	6	1	2	2	2	4	2	2	4	3	0	3	1	3	4	3	2	2	2	2	0
855	10 Dec 21	08:57:00	1	0	2	0	Ct	0	0	0	2	2	1	5	0	5	2	2	3	3	3	4	1	2	1	2	0	3	3	4	0	1	1	4	4	1	4	2	1	3	0
856	10 Dec 21	08:58:00	1	0	2	0	Ct	0	1	1	1	0	2	2	0	4	2	6	2	4	4	3	1	2	4	5	1	3	4	3	0	2	3	1	3	1	3	1	2	3	0
857	10 Dec 21	08:59:00	1	0	2	0	Ct	0	1	0	0	3	5	5	0	3	2	2	4	7	3	6	4	4	3	4	1	1	3	2	2	0	4	3	5	1	3	2	4	6	2
858	10 Dec 21	09:00:00	1	0	2	0	Ct	0	1	0	0	4	4	4	0	4	4	4	4	7	5	3	12	1	2	6	4	7	5	3	4	2	3	4	4	5	4	2	2	4	4
859	10 Dec 21	09:01:00	1	0	2	0	Ct	0	1	0	2	2	3	4	1	3	2	4	4	6	4	4	4	4	5	6	2	5	8	3	4	4	2	4	6	2	5	3	3	2	5
860	10 Dec 21	09:02:00	1	0	2	0	Ct	0	1	0	0	4	4	6	0	5	2	6	4	6	2	4	6	4	3	6	3	4	4	5	4	4	4	2	4	3	4	3	5	4	3
861	10 Dec 21	09:03:00	1	0	2	0	Ct	0	1	0	0	3	3	6	3	2	2	3	2	5	4	3	1	4	5	5	0	4	5	2	4	2	3	1	5	3	1	4	4	3	1
862	10 Dec 21	09:04:00	1	0	2	0	Ct	0	1	0	0	3	2	3	4	4	2	1	1	3	5	3	3	2	6	4	0	2	2	3	2	5	1	3	3	2	2	2	3	5	2
863	10 Dec 21	09:05:00	1	0	2	0	Ct	0	1	0	3	3	4	5	0	4	4	3	2	7	6	4	6	1	1	6	4	3	1	2	4	2	3	1	6	2	2	3	6	3	5
864	10 Dec 21	09:06:00	1	0	2	0	Ct	0	1	0	3	3	3	4	0	6	2	2	4	3	6	3	2	4	6	2	6	3	1	1	0	4	2	1	4	5	1	1	4	2	3
865	10 Dec 21	09:07:00	1	0	2	0	Ct	0	1	0	2	3	3	3	2	4	1	1	2	6	5	4	1	2	4	2	3	3	5	4	2	2	3	3	4	4	3	2	4	2	6
866	10 Dec 21	09:08:00	1	0	2	0	Ct	0	1	0	2	2	7	8	9	4	7	3	2	3	4	3	4	4	1	3	4	3	4	3	3	3	1	2	1	4	3	6	4	4	2
867	10 Dec 21	09:09:00	1	0	2	0	Ct	0	1	0	2	5	4	3	3	3	2	2	2	5	4	1	4	4	4	3	2	4	3	3	3	3	2	1	2	3	0	3	5	4	2
868	10 Dec 21	09:10:00	1	0	2	0	Ct	0	1	0	3	2	3	4	0	4	2	2	1	5	4	5	0	2	2	3	1	2	3	4	3	5	3	1	4	3	3	3	7	4	2
869	10 Dec 21	09:11:00	1	0	2	0	Ct	0	1	0	1	3	2	3	0	4	3	4	3	5	3	5	5	3	2	2	2	3	1	2	3	5	3	3	4	2	4	3	5	2	3
870	10 Dec 21	09:12:00	1	0	2	0	Ct	0	1	0	1	4	5	1	0	5	6	4	0	2	4	3	4	4	3	5	3	2	2	2	5	3	2	1	5	3	0	1	3	2	4
871	10 Dec 21	09:13:00	1	0	2	0	Ct	0	1	0	2	2	3	4	0	6	2	0	1	5	6	4	6	2	4	2	3	3	3	2	4	2	3	1	4	4	3	5	4	3	5
872	10 Dec 21	09:14:00	1	0	2	0	Ct	0	1	0	2	2	3	4	0	6	3	2	2	3	4	5	3	3	3	4	1	4	3	3	4	3	3	3	2	7	4	3	3	5	5
873	10 Dec 21	09:15:00	1	0	2	0	Ct	0	1	0	1	2	5	3	0	3	4	1	2	4	3	4	4	1	3	2	3	3	2	1	1	1	1	3	4	4	2	3	6	3	3
874	10 Dec 21	09:16:00	1	0	2	0	Ct	0	1	0	1	2	3	6	1	5	3	6	2	4	3	3	5	3	4	3	0	3	3	3	3	4	0	3	21	1	1	3	3	1	3
875	10 Dec 21	09:17:00	1	0	2	0	Ct	0	1	0	0	2	1	5	0	3	1	2	5	2	4	5	4	2	2	1	2	3	2	3	5	5	4	1	5	3	2	2	5	1	2
876	10 Dec 21	09:18:00	1	0	2	0	Ct	0	1	0	3	1	4	5	0	7	2	2	2	4	3	3	3	2	1	0	7	5	3	2	3	4	2	2	4	5	4	2	2	4	2
877	10 Dec 21	09:19:00	1	0	2	0	Ct	0	1	0	3	2	2	3	0	5	4	3	1	4	1	4	3	2	2	2	2	3	4	2	1	4	3	4	3	4	1	2	4	3	1
878	10 Dec 21	09:20:00	1	0	2	0	Ct	0	1	0	1	1	3	4	0	6	4	5	1	3	2	2	4	2	4	3	3	3	0	3	3	4	3	2	1	4	3	1	2	4	2
879	10 Dec 21	09:21:00	1	0	2	0	Ct	0	1	0	2	1	2	3	0	3	1	2	2	3	2	4	3	2	4	4	3	3	2	2	5	3	2	2	6	2	2	1	3	4	1
880	10 Dec 21	09:22:00	1	0	2	0	Ct	0	1	0	2	3	1	3	1	2	2	1	3	2	3	4	2	2	4	2	2	3	6	4	3	3	0	3	4	2	4	2	3	4	3
881	10 Dec 21	09:23:00	1	0	2	0	Ct	0	1	0	3	3	5	2	0	4	2	2	0	2	4	2	4	2	4	3	2	2	4	2	2	4	0	2	3	0	4	3	4	5	2
882	10 Dec 21	09:24:00	1	0	2	0	Ct	0	1	0	3	2	2	4	0	4	2	0	2	3	4	3	2	3	1	2	3	3	2	3	2	2	3	0	4	4	1	1	5	3	2
883	10 Dec 21	09:25:00	1	0	2	0	Ct	0	1	0	5	3	4	3	2	5	2	1	2	2	0	2	3	3	1	3	4	3	3	2	2	3	4	2	2	1	3	2	4	3	5
884	10 Dec 21	09:26:00	1	0	2	0	Ct	0	1	0	3	2	2	3	0	4	5	2	2	4	3	2	3	3	4	1	2	2	4	3	5	5	12	1	4	1	3	2	4	1	3
885	10 Dec 21	09:27:00	1	0	2	0	Ct	0	1	0	5	3	4	4	0	4	0	3	2	3	4	2	2	2	2	3	3	2	5	2	3	3	4	0	10	1	1	2	5	2	2
886	10 Dec 21	09:28:00	1	0	2	0	Ct	0	1	0	2	0	2	3	0	4	2	5	2	3	3	4	2	2	4	4	2	3	1	2	2	1	2	2	3	4	2	3	4	1	2
887	10 Dec 21	09:29:00	1	0	2	0	Ct	0	1	0	4	1	2	5	0	4	3	4	0	4	4	5	4	4	4	2	2	3	3	2	3	0	3	1	2	2	2	2	1	1	2
888	10 Dec 21	09:30:00	1	0	2	0	Ct	0	1	0	0	2	2	4	0	4	2	4	2	3	4	4	4	3	4	4	0	3	4	3	1	2	1	2	2	2	4	2	3	3	3
889	10 Dec 21	09:31:00	1	0	2	0	Ct	0	1	0	2	2	2	3	0	4	4	2	2	3	19	4	3	1	0	3	2	8	7	3	3	1	3	4	3	14	2	1	3	2	3
890	10 Dec 21	09:32:00	1	0	2	0	Ct	0	1	0	3	2	4	4	0	4	0	3	2	4	4	4	4	0	2	3	2	4	3	3	3	5	2	1	4	4	2	2	3	5	7
891	10 Dec 21	09:33:00	1	0	2	0	Ct	0	1	0	2	3	2	3	0	6	2	1	2	3	3	3	2	1	2	3	1	3	1	2	3	4	0	0	2	4	2	3	3	2	3
892	10 Dec 21	09:34:00	1	0	2	0	Ct	0	1	0	4	2	5	3	1	2	1	2	3	3	4	5	4	3	4	11	3	3	7	2	2	1	0	0	6	3	2	3	4	3	3
893	10 Dec 21	09:35:00	1	0	2	0	Ct	0	1	0	4	1	4	3	2	6	1	2	4	1	5	4	5	3	2	13	5	4	3	2	1	1	3	0	4	4	2	0	6	3	2
894	10 Dec 21	09:36:00	1	0	2	0	Ct	0	1	0	1	2	2	3	2	5	0	1	3	2	4	4	4	3	2	4	1	3	2	2	0	3	2	0	3	2	3	1	6	3	1
895	10 Dec 21	09:37:00	1	0	2	0	Ct	0	1	0	0	2	3	4	1	3	1	6	6	2	4	3	6	2	4	3	5	3	2	4	2	4	4	1	6	0	2	2	4	5	2
896	10 Dec 21	09:38:00	1	0	2	0	Ct	0	1	0	2	3	2	2	0	1	3	2	0	2	3	5	2	2	6	4	1	3	4	2	2	3	7	1	7	2	3	2	3	2	1
897	10 Dec 21	09:39:00	1	0	2	0	Ct	0	1	0	0	1	4	3	0	4	0	1	2	10	4	2	4	0	1	2	2	3	2	2	2	1	3	2	3	2	2	4	5	2	3
898	10 Dec 21	09:40:00	1	0	2	0	Ct	0	1	0	4	2	2	4	0	4	1	1	0	2	3	3	3	1	2	2	3	4	3	3	3	1	3	4	6	2	0	2	3	1	3
899	10 Dec 21	09:41:00	1	0	2	0	Ct	0	1	0	2	3	3	4	0	5	2	4	2	2	1	2	2	1	2	4	1	2	2	3	4	2	3	2	5	2	2	4	5	5	5
900	10 Dec 21	09:42:00	1	0	2	0	Ct	0	1	0	2	4	3	6	1	3	3	3	2	3	4	2	4	2	0	5	3	3	3	5	3	3	2	0	4	3	2	4	4	3	3
901	10 Dec 21	09:43:00	1	0	2	0	Ct	0	1	0	4	4	4	2	0	3	1	1	1	3	1	4	5	3	3	4	1	3	7	2	3	1	4	8	3	3	3	5	1	0	3
902	10 Dec 21	09:44:00	1	0	2	0	Ct	0	1	0	2	3	2	3	3	6	3	5	1	3	2	5	2	4	4	2	3	4	1	3	3	3	2	0	5	3	2	2	5	0	2
903	10 Dec 21	09:45:00	1	0	2	0	Ct	0	1	0	1	3	2	4	0	4	0	2	1	2	3	4	30	3	3	0	4	4	3	13	3	2	2	3	3	1	3	4	6	3	4
904	10 Dec 21	09:46:00	1	0	2	0	Ct	0	1	0	4	3	3	3	2	4	0	1	1	2	3	2	7	3	4	2	2	2	2	0	4	0	1	1	4	2	3	3	5	1	2
905	10 Dec 21	09:47:00	1	0	2	0	Ct	0	1	0	1	3	4	4	0	5	1	1	2	4	3	4	4	2	4	4	1	3	3	1	2	1	3	2	3	2	2	4	3	2	0
906	10 Dec 21	09:48:00	1	0	2	0	Ct	0	1	0	2	2	6	4	1	6	3	5	2	2	4	4	2	2	1	0	2	4	1	1	2	4	3	2	1	4	2	1	4	4	0
907	10 Dec 21	09:49:00	1	0	2	0	Ct	0	1	0	2	3	12	2	0	5	2	4	3	4	5	4	3	0	0	4	1	3	2	2	5	2	1	1	3	3	3	2	7	1	0
908	10 Dec 21	09:50:00	1	0	2	0	Ct	0	1	0	1	3	4	5	0	3	4	1	1	4	5	2	5	2	4	3	1	0	3	0	6	3	4	2	4	2	2	2	5	3	0
909	10 Dec 21	09:51:00	1	0	2	0	Ct	0	1	0	2	2	2	6	0	6	8	2	4	4	2	6	1	1	2	1	3	3	2	3	5	0	2	9	5	3	2	2	5	3	0
910	10 Dec 21	09:52:00	1	0	2	0	Ct	0	1	0	1	4	5	3	4	5	1	2	2	2	0	7	0	2	2	1	3	1	4	2	3	1	1	0	5	4	2	2	5	8	0
911	10 Dec 21	09:53:00	1	0	2	0	Ct	0	1	0	1	1	3	4	1	6	1	6	4	2	0	3	0	3	2	3	2	0	1	3	4	3	3	4	2	2	0	1	5	2	0
912	10 Dec 21	09:54:00	1	0	2	0	Ct	0	1	0	1	0	3	5	1	2	4	4	3	0	0	3	0	2	0	3	2	2	1	1	5	3	1	2	4	1	0	3	4	4	0
913	10 Dec 21	09:55:00	1	0	2	0	Ct	0	1	0	2	0	1	3	0	4	1	4	2	3	0	6	0	3	3	3	0	3	3	5	2	2	1	2	0	2	0	3	6	2	0
914	10 Dec 21	09:56:00	1	0	2	0	Ct	0	1	0	2	2	2	4	0	5	0	1	2	2	0	5	0	4	0	2	3	3	3	0	2	1	1	1	5	1	0	2	4	4	0
915	10 Dec 21	09:57:00	1	0	2	0	Ct	0	1	0	2	0	2	4	0	5	2	0	1	2	0	1	0	2	8	1	6	4	2	4	2	1	2	1	4	2	0	1	4	2	0
916	10 Dec 21	09:58:00	1	0	2	0	Ct	0	1	0	0	2	1	2	0	7	1	5	1	3	0	3	0	4	1	2	8	2	2	3	2	3	3	1	1	3	0	1	5	4	0
917	10 Dec 21	09:59:00	1	0	2	0	Ct	0	1	0	0	5	3	4	0	6	0	1	2	3	0	0	0	2	2	2	4	2	4	3	5	2	1	2	6	1	1	2	3	4	0
918	10 Dec 21	10:00:00	1	0	2	0	Ct	0	1	0	0	4	2	2	0	5	1	2	0	2	0	5	0	3	3	3	1	3	2	2	5	2	3	4	4	1	0	2	3	3	0
919	10 Dec 21	10:01:00	1	0	2	0	Ct	0	1	0	0	3	4	4	1	3	1	4	2	1	0	5	0	2	1	3	1	3	3	2	4	2	3	3	4	2	0	2	5	2	0
920	10 Dec 21	10:02:00	1	0	2	0	Ct	0	1	0	0	3	6	3	0	5	2	2	0	3	0	6	0	2	3	3	2	2	3	3	3	2	3	0	4	2	0	1	4	4	0
921	10 Dec 21	10:03:00	1	0	2	0	Ct	0	1	0	0	3	3	4	0	5	1	4	3	5	0	3	0	3	1	1	1	2	4	3	16	3	0	3	5	0	0	4	4	4	0
922	10 Dec 21	10:04:00	1	0	2	0	Ct	0	1	0	0	1	2	3	0	5	1	5	1	4	0	4	0	2	2	1	1	0	2	1	2	1	2	3	4	0	0	1	4	4	0
923	10 Dec 21	10:05:00	1	0	2	0	Ct	0	1	0	0	3	3	3	2	3	2	6	2	4	0	2	4	1	5	1	0	0	8	1	4	1	2	1	3	0	0	3	4	3	0
924	10 Dec 21	10:06:00	1	0	2	0	Ct	0	1	0	0	4	3	2	1	5	3	11	2	3	0	3	2	3	3	2	3	0	1	2	3	2	4	1	1	0	0	3	3	5	0
925	10 Dec 21	10:07:00	1	0	2	0	Ct	0	1	0	0	4	2	4	0	5	2	2	0	3	0	2	2	1	6	1	2	0	0	1	0	1	2	2	3	0	0	5	2	3	0
926	10 Dec 21	10:08:00	1	0	2	0	Ct	0	1	0	0	0	3	4	0	5	5	1	0	0	0	4	2	3	4	1	2	0	5	2	5	0	1	3	4	0	1	0	2	2	0
927	10 Dec 21	10:09:00	1	0	2	0	Ct	0	1	0	0	3	2	3	0	3	3	1	0	3	0	4	3	4	4	2	0	0	4	3	5	3	1	3	7	0	3	0	4	2	0
928	10 Dec 21	10:10:00	1	0	2	0	Ct	0	1	0	0	1	3	4	0	4	2	2	0	3	0	4	4	0	3	4	0	0	3	3	3	3	3	3	1	0	3	1	4	3	0
929	10 Dec 21	10:11:00	1	0	2	0	Ct	0	1	0	0	2	2	4	0	6	2	0	0	3	0	5	2	4	4	3	0	0	3	2	2	4	1	1	4	0	3	3	4	2	0
930	10 Dec 21	10:12:00	1	0	2	0	Ct	0	1	0	0	2	2	6	1	4	1	3	0	2	0	0	3	3	4	2	0	0	2	2	3	3	22	5	6	3	4	1	4	2	0
931	10 Dec 21	10:13:00	1	0	2	0	Ct	0	1	0	0	2	4	3	2	2	0	3	0	3	4	3	0	2	3	3	0	0	4	2	3	3	13	0	1	3	3	4	5	1	0
932	10 Dec 21	10:14:00	1	0	2	0	Ct	0	1	0	1	2	3	5	1	5	0	4	0	3	4	4	5	3	2	0	0	0	2	2	3	4	2	3	2	3	3	1	4	13	0
933	10 Dec 21	10:15:00	1	0	2	0	Ct	0	1	0	3	1	4	3	0	4	0	1	0	2	3	4	2	2	5	3	0	0	0	2	2	2	2	1	1	3	3	2	4	3	0
934	10 Dec 21	10:16:00	1	0	2	0	Ct	0	1	0	2	3	3	3	0	5	1	0	0	2	4	4	4	1	3	4	0	0	4	2	2	3	2	1	3	4	2	3	2	3	0
935	10 Dec 21	10:17:00	1	0	2	0	Ct	0	1	0	3	4	3	3	2	5	1	1	0	3	6	2	5	3	3	2	0	0	8	2	3	3	2	10	5	5	2	3	2	3	0
936	10 Dec 21	10:18:00	1	0	2	0	Ct	0	1	0	1	1	8	4	0	4	1	2	0	3	3	3	3	0	1	1	0	0	8	1	3	3	2	2	4	0	1	2	3	2	0
937	10 Dec 21	10:19:00	1	0	2	0	Ct	0	1	0	1	2	3	5	0	4	0	5	0	1	4	2	3	1	4	3	0	2	2	4	6	4	4	8	2	2	2	0	3	1	0
938	10 Dec 21	10:20:00	1	0	2	0	Ct	0	1	0	2	4	2	3	0	5	1	3	0	1	1	5	1	1	6	2	0	5	3	0	4	1	1	3	3	0	1	2	3	2	0
939	10 Dec 21	10:21:00	1	0	2	0	Ct	0	1	0	2	1	5	4	0	3	4	6	0	3	3	4	2	2	0	4	0	2	2	1	2	1	2	2	4	1	1	5	4	7	0
940	10 Dec 21	10:22:00	1	0	2	0	Ct	0	1	0	1	5	2	3	2	5	2	2	0	3	2	4	4	1	3	0	0	3	3	2	2	2	0	2	3	5	0	3	5	2	0
941	10 Dec 21	10:23:00	1	0	2	0	Ct	0	1	0	10	3	3	3	0	3	1	1	0	2	3	2	2	1	1	4	0	4	4	3	3	3	1	4	3	2	0	2	5	4	0
942	10 Dec 21	10:24:00	1	0	2	0	Ct	0	1	0	3	2	3	4	0	6	7	2	0	1	3	3	3	4	2	3	0	4	5	2	0	2	3	3	4	0	0	1	3	0	0
943	10 Dec 21	10:25:00	1	0	2	0	Ct	0	1	0	2	3	3	2	2	4	1	2	0	1	3	3	3	1	0	3	0	3	4	2	3	3	2	0	6	1	0	2	3	3	0
944	10 Dec 21	10:26:00	1	0	2	0	Ct	0	1	0	3	4	4	5	4	5	1	3	0	1	8	2	5	1	2	3	0	2	2	0	2	1	1	1	5	2	0	3	4	2	3
945	10 Dec 21	10:27:00	1	0	2	0	Ct	0	1	0	2	4	0	3	2	4	2	1	0	0	6	0	4	2	0	1	0	2	0	0	0	2	1	1	2	3	0	0	3	3	2
946	10 Dec 21	10:28:00	1	0	2	0	Ct	0	1	0	1	0	1	3	0	6	1	3	0	0	1	4	4	3	4	0	0	3	0	0	0	3	2	1	4	3	0	3	2	4	2
947	10 Dec 21	10:29:00	1	0	2	0	Ct	0	1	0	9	3	0	4	0	4	4	3	0	0	0	5	3	3	3	2	0	2	0	0	0	1	2	1	3	2	0	2	5	2	2
948	10 Dec 21	10:30:00	1	0	2	0	Ct	0	1	0	0	1	3	2	0	6	4	9	0	0	0	5	4	2	3	2	0	2	0	0	0	4	0	1	1	3	0	2	5	5	3
949	10 Dec 21	10:31:00	1	0	2	0	Ct	0	1	0	1	3	5	7	0	2	2	2	0	0	3	3	4	3	3	3	0	2	0	0	0	1	1	0	1	4	0	2	4	3	1
950	10 Dec 21	10:32:00	1	0	2	0	Ct	0	1	0	4	2	3	5	2	5	2	3	0	0	5	4	2	4	1	2	0	0	1	0	0	1	3	0	4	2	0	1	4	4	2
951	10 Dec 21	10:33:00	1	0	2	0	Ct	0	1	0	3	0	6	4	0	4	3	2	0	0	4	2	0	2	2	2	0	0	0	0	0	2	3	0	3	1	0	4	6	3	2
952	10 Dec 21	10:34:00	1	0	2	0	Ct	0	1	0	3	0	4	4	1	5	1	5	2	0	4	2	0	3	1	3	2	0	0	0	0	2	5	1	4	1	0	4	4	2	3
953	10 Dec 21	10:35:00	1	0	2	0	Ct	0	1	0	1	1	4	3	0	4	1	2	1	0	0	2	0	3	5	3	3	0	0	0	0	1	3	1	2	0	0	1	2	3	1
954	10 Dec 21	10:36:00	1	0	2	0	Ct	0	1	0	3	0	3	3	0	4	2	2	3	0	0	1	0	2	1	1	2	0	0	0	0	2	1	0	4	0	0	1	3	2	2
955	10 Dec 21	10:37:00	1	0	2	0	Ct	0	1	0	3	0	4	2	0	1	5	16	0	4	0	0	0	3	1	2	1	0	0	0	0	3	2	0	6	0	0	3	3	2	0
956	10 Dec 21	10:38:00	1	0	2	0	Ct	0	1	0	0	0	3	5	3	4	3	4	5	0	0	0	0	3	2	2	1	0	0	0	0	0	2	0	6	0	0	0	1	2	0
957	10 Dec 21	10:39:00	1	0	2	0	Ct	0	1	0	0	0	3	2	0	5	2	4	0	2	0	0	0	3	2	3	2	0	0	0	0	0	2	0	5	0	0	1	4	4	0
958	10 Dec 21	10:40:00	1	0	2	0	Ct	0	1	0	2	0	0	2	0	3	2	2	3	12	0	0	0	1	0	2	2	0	0	0	0	0	4	0	2	0	0	2	3	2	0
959	10 Dec 21	10:41:00	1	0	2	0	Ct	0	1	0	3	0	0	6	1	1	1	4	1	3	0	0	0	0	1	1	3	0	0	0	0	0	1	0	1	0	0	1	4	3	0
960	10 Dec 21	10:42:00	1	0	2	0	Ct	0	1	0	4	0	0	4	0	2	3	5	0	0	0	0	0	2	1	0	1	0	0	0	0	0	2	0	3	0	0	2	1	3	0
961	10 Dec 21	10:43:00	1	0	2	0	Ct	0	1	0	1	0	0	4	0	3	0	4	3	0	0	0	0	4	1	0	2	0	0	0	0	0	2	0	3	0	0	2	4	5	0
962	10 Dec 21	10:44:00	1	0	2	0	Ct	0	1	0	1	0	0	3	2	3	1	2	2	0	0	0	0	3	1	0	1	0	0	0	0	0	6	0	1	0	0	2	6	5	0
963	10 Dec 21	10:45:00	1	0	2	0	Ct	0	1	0	2	0	0	4	0	6	3	1	2	0	0	3	0	3	1	11	8	0	0	0	0	3	4	0	2	0	0	1	5	5	0
964	10 Dec 21	10:46:00	1	0	2	0	Ct	0	1	0	1	0	0	3	0	4	3	2	3	1	0	3	0	2	2	4	6	0	0	0	0	4	4	0	3	0	0	0	4	4	0
965	10 Dec 21	10:47:00	1	0	2	0	Ct	0	1	0	2	0	0	6	2	5	5	0	1	0	0	4	0	1	3	0	1	0	1	0	0	4	3	0	4	0	0	0	7	4	0
966	10 Dec 21	10:48:00	1	0	2	0	Ct	0	1	0	0	0	0	2	0	4	2	0	0	0	0	2	0	2	5	0	2	0	0	0	0	3	2	0	5	0	0	0	4	3	0
967	10 Dec 21	10:49:00	1	0	2	0	Ct	0	1	0	4	0	0	6	3	6	4	0	0	0	0	0	0	3	1	0	1	0	2	0	0	4	0	4	5	0	0	0	4	2	0
968	10 Dec 21	10:50:00	1	0	2	0	Ct	0	1	0	2	0	0	6	0	3	1	0	0	0	0	0	0	0	2	0	1	0	1	0	0	2	0	3	4	0	9	0	3	2	0
969	10 Dec 21	10:51:00	1	0	2	0	Ct	0	1	0	3	0	0	7	0	2	5	0	0	0	0	0	0	2	2	0	2	0	0	0	0	1	3	1	2	0	0	0	3	5	0
970	10 Dec 21	10:52:00	1	0	2	0	Ct	0	1	0	2	0	0	4	0	4	0	0	0	0	0	0	0	2	2	0	1	0	0	0	0	1	4	3	3	0	0	0	3	3	0
971	10 Dec 21	10:53:00	1	0	2	0	Ct	0	1	0	2	0	1	3	1	3	2	2	0	0	0	2	1	4	1	0	2	0	0	0	0	5	4	6	3	0	2	0	5	5	0
972	10 Dec 21	10:54:00	1	0	2	0	Ct	0	1	0	4	0	4	4	0	0	1	4	0	0	0	4	7	1	2	0	1	1	0	0	6	4	2	3	4	0	4	0	3	4	0
973	10 Dec 21	10:55:00	1	0	2	0	Ct	0	1	0	2	0	5	3	0	4	3	1	0	0	0	4	2	0	2	0	0	2	0	2	5	4	2	3	4	0	3	0	5	2	0
974	10 Dec 21	10:56:00	1	0	2	0	Ct	0	1	0	2	0	5	2	0	3	1	6	0	0	0	5	4	0	1	1	0	3	0	0	7	3	4	3	5	0	7	0	5	4	0
975	10 Dec 21	10:57:00	1	0	2	0	Ct	0	1	0	3	0	4	5	0	5	4	1	0	0	0	2	2	0	4	16	0	3	0	0	2	0	0	2	2	0	4	0	4	1	0
976	10 Dec 21	10:58:00	1	0	2	0	Ct	0	1	0	2	0	6	4	3	5	1	23	0	0	0	3	2	0	2	4	0	3	0	0	9	0	1	1	3	0	3	0	3	4	0
977	10 Dec 21	10:59:00	1	0	2	0	Ct	0	1	0	1	0	4	6	4	5	2	1	0	0	0	1	0	0	1	3	0	3	0	0	5	0	2	3	6	0	3	0	18	3	0
978	10 Dec 21	11:00:00	1	0	2	0	Ct	0	1	0	1	0	3	5	0	4	0	1	0	0	0	2	0	0	2	3	0	2	1	0	2	2	1	2	2	0	1	0	3	2	0
979	10 Dec 21	11:01:00	1	0	2	0	Ct	0	1	0	4	0	4	3	0	6	1	2	0	0	0	5	0	0	5	4	0	2	0	0	3	3	2	4	4	0	1	0	5	4	0
980	10 Dec 21	11:02:00	1	0	2	0	Ct	0	1	0	2	0	4	4	0	6	1	2	0	0	0	3	0	0	3	5	0	0	0	0	4	2	2	3	2	0	0	0	5	4	0
981	10 Dec 21	11:03:00	1	0	2	0	Ct	0	1	0	0	0	4	1	0	2	0	0	0	0	0	3	0	0	2	1	0	0	4	0	1	3	2	2	3	0	2	0	4	2	0
982	10 Dec 21	11:04:00	1	0	2	0	Ct	0	1	0	0	0	4	4	1	6	0	0	0	0	0	4	0	0	1	3	0	0	2	0	2	1	1	1	1	0	1	0	1	4	0
983	10 Dec 21	11:05:00	1	0	2	0	Ct	0	1	0	2	0	5	5	0	3	0	0	0	0	0	4	3	3	6	16	0	0	4	0	3	1	3	0	5	0	4	0	4	3	0
984	10 Dec 21	11:06:00	1	0	2	0	Ct	0	1	0	1	5	4	7	0	5	7	1	0	4	5	3	4	4	1	7	0	2	4	5	2	5	2	3	4	0	3	0	6	4	0
985	10 Dec 21	11:07:00	1	0	2	0	Ct	0	1	0	1	2	4	7	0	4	2	3	0	2	2	5	4	4	4	5	0	5	4	5	0	0	1	3	4	2	3	0	5	3	0
986	10 Dec 21	11:08:00	1	0	2	0	Ct	0	1	0	2	4	3	6	1	3	2	2	0	4	4	3	5	3	2	4	0	4	3	4	2	3	6	2	3	4	0	0	3	3	0
987	10 Dec 21	11:09:00	1	0	2	0	Ct	0	1	0	4	3	4	6	0	5	1	2	0	4	8	6	5	1	2	3	0	3	0	5	2	3	4	0	4	5	0	0	2	5	0
988	10 Dec 21	11:10:00	1	0	2	0	Ct	0	1	0	3	3	3	5	2	7	0	3	0	3	3	4	4	1	4	3	0	3	0	1	3	2	3	2	3	3	0	0	3	2	0
989	10 Dec 21	11:11:00	1	0	2	0	Ct	0	1	0	1	2	5	3	0	6	2	5	0	2	5	2	1	1	1	3	0	2	0	3	1	1	2	1	4	8	0	0	3	0	0
990	10 Dec 21	11:12:00	1	0	2	0	Ct	0	1	0	0	1	2	5	0	2	1	3	0	1	4	4	2	3	0	4	0	2	0	2	0	2	2	2	0	2	0	0	5	3	0
991	10 Dec 21	11:13:00	1	0	2	0	Ct	0	1	0	1	3	3	3	1	5	3	2	0	2	4	2	3	3	2	3	0	0	0	2	0	3	3	3	4	5	0	0	5	3	0
992	10 Dec 21	11:14:00	1	0	2	0	Ct	0	1	0	1	2	1	4	0	2	2	4	0	2	3	4	1	3	5	3	0	0	0	1	0	4	2	4	2	3	0	0	2	2	0
993	10 Dec 21	11:15:00	1	0	2	0	Ct	0	1	0	0	6	0	6	0	2	1	2	0	3	4	1	0	0	1	2	0	0	0	1	0	4	2	2	3	3	0	0	5	3	0
994	10 Dec 21	11:16:00	1	0	2	0	Ct	0	1	0	0	1	3	4	0	3	3	1	1	3	4	0	0	0	1	0	0	0	0	1	0	0	4	3	0	0	0	0	4	2	0
995	10 Dec 21	11:17:00	1	0	2	0	Ct	0	1	0	3	1	4	4	2	3	2	0	3	2	4	0	0	0	3	0	0	0	0	0	0	0	1	3	0	0	0	0	3	3	0
996	10 Dec 21	11:18:00	1	0	2	0	Ct	0	1	0	2	1	2	2	1	3	1	0	2	2	2	0	0	0	8	0	0	0	0	0	0	0	2	2	0	0	0	0	4	3	0
997	10 Dec 21	11:19:00	1	0	2	0	Ct	0	1	0	1	0	0	4	0	3	2	0	3	3	1	0	0	0	3	0	0	0	0	0	0	0	2	1	0	0	0	1	3	3	0
998	10 Dec 21	11:20:00	1	0	2	0	Ct	0	1	0	5	2	0	2	0	4	11	0	2	1	0	0	0	0	1	0	0	0	0	0	0	0	2	2	0	0	0	0	5	3	0
999	10 Dec 21	11:21:00	1	0	2	0	Ct	0	1	0	0	0	0	0	10	5	2	0	2	3	0	0	0	0	3	0	0	0	0	0	0	0	4	7	0	0	0	4	3	4	0
1000	10 Dec 21	11:22:00	1	0	2	0	Ct	0	1	0	2	8	0	0	12	5	2	0	0	1	0	0	0	0	2	0	0	0	0	0	0	0	0	4	0	0	0	3	2	2	0
1001	10 Dec 21	11:23:00	1	0	2	0	Ct	0	1	0	2	0	0	0	0	2	3	0	0	5	0	0	0	0	6	0	0	0	0	0	0	0	2	0	0	0	0	3	1	2	0
1002	10 Dec 21	11:24:00	1	0	2	0	Ct	0	1	0	2	0	0	0	0	4	0	0	0	2	0	0	0	0	3	0	0	1	0	0	0	0	0	0	0	0	0	3	3	3	0
1003	10 Dec 21	11:25:00	1	0	2	0	Ct	0	1	0	0	0	0	0	1	1	0	0	0	4	0	0	0	0	2	0	0	0	0	0	0	0	0	0	0	0	0	2	4	4	0
1004	10 Dec 21	11:26:00	1	0	2	0	Ct	0	1	0	4	0	0	0	0	3	0	0	0	2	0	0	0	0	1	0	0	0	0	0	0	0	3	0	0	0	0	3	5	1	0
1005	10 Dec 21	11:27:00	1	0	2	0	Ct	0	1	0	1	0	0	0	3	4	0	0	0	2	0	0	0	0	2	0	0	0	0	0	0	0	2	0	0	0	0	2	3	4	0
1006	10 Dec 21	11:28:00	1	0	2	0	Ct	0	1	0	3	0	0	0	0	4	0	0	0	2	0	0	0	0	3	0	0	2	0	0	0	0	3	0	0	0	0	8	4	1	0
1007	10 Dec 21	11:29:00	1	0	2	0	Ct	0	1	0	3	0	0	0	2	1	0	0	0	3	0	0	0	0	2	0	0	4	0	0	0	0	2	0	0	0	0	4	2	2	0
1008	10 Dec 21	11:30:00	1	0	2	0	Ct	0	1	0	1	0	0	0	0	0	0	0	0	1	0	0	0	0	6	0	0	7	0	0	0	0	4	0	0	0	0	2	1	1	0
1009	10 Dec 21	11:31:00	1	0	2	0	Ct	0	1	0	1	0	0	0	0	0	0	0	1	3	0	0	0	0	2	0	0	1	0	0	0	0	0	0	0	0	0	3	1	4	0
1010	10 Dec 21	11:32:00	1	0	2	0	Ct	0	1	0	3	0	0	0	2	0	0	0	0	5	0	0	0	0	3	0	0	0	0	0	0	0	2	0	0	0	3	2	0	0	0
1011	10 Dec 21	11:33:00	1	0	2	0	Ct	0	1	0	0	0	0	0	0	0	0	0	0	2	0	0	0	0	3	0	0	0	0	0	0	0	3	0	0	0	0	2	0	5	0
1012	10 Dec 21	11:34:00	1	0	2	0	Ct	0	1	0	1	0	0	0	2	0	1	0	0	4	0	0	0	0	4	0	0	0	0	0	0	0	3	0	0	0	0	1	0	1	0
1013	10 Dec 21	11:35:00	1	0	2	0	Ct	0	1	0	1	0	0	0	0	0	1	0	0	2	0	0	0	0	4	0	0	0	0	0	0	0	3	0	0	0	1	1	0	1	0
1014	10 Dec 21	11:36:00	1	0	2	0	Ct	0	1	0	0	0	0	0	0	0	3	0	0	1	0	0	0	0	3	0	0	0	0	0	0	0	2	3	0	0	1	1	0	2	0
1015	10 Dec 21	11:37:00	1	0	2	0	Ct	0	1	0	0	0	0	3	0	0	0	0	0	5	0	1	0	0	1	0	0	0	0	0	0	0	0	0	0	0	1	1	0	2	1
1016	10 Dec 21	11:38:00	1	0	2	0	Ct	0	1	0	0	0	0	6	0	0	0	0	0	2	0	2	0	0	2	0	0	0	0	0	0	1	0	0	0	0	2	2	0	1	4
1017	10 Dec 21	11:39:00	1	0	2	0	Ct	0	1	0	0	0	2	3	1	0	0	0	0	1	0	6	0	0	2	0	0	0	0	0	0	2	0	9	0	0	0	1	2	3	3
1018	10 Dec 21	11:40:00	1	0	2	0	Ct	0	1	0	5	0	0	3	2	0	0	0	0	2	0	0	0	0	1	0	0	0	0	0	0	4	0	3	0	0	0	3	3	1	1
1019	10 Dec 21	11:41:00	1	0	2	0	Ct	0	1	0	0	0	0	4	0	0	0	0	0	1	0	0	0	0	2	0	0	0	0	0	0	1	0	1	0	0	0	1	4	3	3
1020	10 Dec 21	11:42:00	1	0	2	0	Ct	0	1	0	0	0	0	7	2	0	0	0	0	2	0	0	0	0	2	0	0	0	0	0	0	0	0	2	0	0	0	0	5	1	3
1021	10 Dec 21	11:43:00	1	0	2	0	Ct	0	1	0	0	0	0	2	0	0	0	0	0	1	0	0	0	0	4	0	0	0	0	0	0	2	0	0	0	0	0	3	2	4	4
1022	10 Dec 21	11:44:00	1	0	2	0	Ct	0	1	0	1	0	0	8	0	0	0	0	0	0	0	0	0	0	3	0	0	0	0	0	0	2	0	0	0	0	0	6	3	0	5
1023	10 Dec 21	11:45:00	1	0	2	0	Ct	0	1	0	0	0	0	4	1	0	0	0	0	0	0	0	0	0	3	0	2	0	0	0	0	0	0	0	0	0	0	2	3	0	2
1024	10 Dec 21	11:46:00	1	0	2	0	Ct	0	1	0	0	0	0	5	0	0	0	0	0	0	0	0	0	0	3	0	2	0	0	0	0	0	0	0	0	0	0	2	3	0	4
1025	10 Dec 21	11:47:00	1	0	2	0	Ct	0	1	0	2	0	0	5	0	0	0	0	0	0	0	0	0	0	4	0	2	0	0	0	0	0	0	0	0	0	0	0	2	0	1
1026	10 Dec 21	11:48:00	1	0	2	0	Ct	0	1	0	0	0	0	3	0	0	0	0	0	0	0	0	0	0	4	0	5	0	0	0	0	0	0	0	0	0	0	0	3	0	0
1027	10 Dec 21	11:49:00	1	0	2	0	Ct	0	1	0	0	0	0	5	2	0	0	0	1	1	0	0	0	1	0	0	4	0	0	0	0	0	0	2	1	0	0	0	2	0	0
1028	10 Dec 21	11:50:00	1	0	2	0	Ct	0	1	0	0	2	0	4	0	3	0	0	0	3	0	1	5	2	5	4	0	0	0	0	0	2	0	3	5	0	0	0	5	0	0
1029	10 Dec 21	11:51:00	1	0	2	0	Ct	0	1	0	0	4	0	5	4	4	0	0	0	4	0	2	3	4	2	8	0	0	0	0	0	3	0	7	4	0	0	0	2	0	0
1030	10 Dec 21	11:52:00	1	0	2	0	Ct	0	1	0	0	4	0	4	0	3	0	0	0	3	0	2	3	4	4	4	2	0	0	3	0	4	0	3	8	0	0	0	4	0	0
1031	10 Dec 21	11:53:00	1	0	2	0	Ct	0	1	0	0	2	0	4	0	6	0	0	0	6	0	1	7	2	6	4	2	0	0	5	0	2	0	4	1	0	0	0	4	0	0
1032	10 Dec 21	11:54:00	1	0	2	0	Ct	0	1	0	0	1	2	4	0	2	1	0	0	2	0	3	2	2	0	2	2	3	0	1	0	2	0	3	3	0	0	0	5	1	0
1033	10 Dec 21	11:55:00	1	0	2	0	Ct	0	1	0	0	3	5	5	1	4	4	5	0	2	5	4	4	3	1	5	1	5	0	3	3	1	5	2	4	3	0	0	3	3	3
1034	10 Dec 21	11:56:00	1	0	2	0	Ct	0	1	0	0	2	3	4	0	3	3	1	0	1	6	3	4	2	3	3	2	4	0	1	6	2	5	1	3	3	0	0	3	3	3
1035	10 Dec 21	11:57:00	1	0	2	0	Ct	0	1	0	0	4	4	2	0	2	7	1	0	3	2	3	4	3	2	3	3	2	0	2	1	3	3	0	3	5	0	0	2	1	2
1036	10 Dec 21	11:58:00	1	0	2	0	Ct	0	1	0	0	9	2	3	0	4	3	4	0	3	3	1	6	1	2	5	2	5	0	3	3	1	4	0	6	4	0	0	0	3	2
1037	10 Dec 21	11:59:00	1	0	2	0	Ct	0	1	0	0	3	4	4	1	3	2	0	0	1	3	0	0	0	2	4	1	2	0	2	2	0	4	1	3	7	0	0	0	3	2
1038	10 Dec 21	12:00:00	1	0	2	0	Ct	0	1	0	0	2	4	5	0	3	2	3	2	2	3	0	1	0	3	3	2	4	0	2	3	1	3	1	1	3	0	0	0	3	5
1039	10 Dec 21	12:01:00	1	0	2	0	Ct	0	1	0	0	3	2	4	3	3	4	2	4	3	3	0	0	0	4	2	2	4	0	2	4	2	5	2	5	5	0	0	0	3	2
1040	10 Dec 21	12:02:00	1	0	2	0	Ct	0	1	0	0	2	4	4	0	2	2	3	3	3	3	0	0	0	2	0	1	2	0	3	2	1	2	0	3	7	0	0	0	2	5
1041	10 Dec 21	12:03:00	1	0	2	0	Ct	0	1	0	0	3	4	4	0	3	3	3	2	2	5	1	0	0	4	3	2	3	4	2	8	1	2	0	3	5	0	0	0	2	3
1042	10 Dec 21	12:04:00	1	0	2	0	Ct	0	1	0	1	2	4	2	1	3	1	0	2	1	3	3	0	0	2	2	1	3	6	1	3	3	3	1	4	3	0	0	0	3	2
1043	10 Dec 21	12:05:00	1	0	2	0	Ct	0	1	0	5	3	4	2	0	2	2	2	3	1	4	2	3	2	2	3	2	2	3	1	6	3	1	0	2	2	0	0	3	2	3
1044	10 Dec 21	12:06:00	1	0	2	0	Ct	0	1	0	5	2	1	6	0	4	2	2	1	5	2	2	5	5	3	3	2	3	4	2	3	1	1	0	4	3	0	0	5	4	3
1045	10 Dec 21	12:07:00	1	0	2	0	Ct	0	1	0	1	2	4	4	3	5	2	1	3	3	4	5	5	3	5	2	1	6	2	1	2	1	2	0	1	6	0	0	4	3	1
1046	10 Dec 21	12:08:00	1	0	2	0	Ct	0	1	0	2	2	3	3	0	3	1	2	3	0	2	3	4	5	2	2	1	2	2	3	3	1	4	0	0	3	0	0	5	5	4
1047	10 Dec 21	12:09:00	1	0	2	0	Ct	0	1	0	4	6	5	5	0	3	4	5	1	4	4	1	2	4	0	5	0	4	4	3	2	3	2	0	1	4	0	0	2	2	2
1048	10 Dec 21	12:10:00	1	0	2	0	Ct	0	1	0	2	3	3	4	1	2	3	4	2	2	5	1	3	5	2	3	0	2	5	3	1	3	19	0	6	1	0	0	3	2	3
1049	10 Dec 21	12:11:00	1	0	2	0	Ct	0	1	0	2	3	3	3	1	4	10	3	0	4	0	2	1	4	4	3	2	3	2	1	3	1	4	0	5	3	0	0	2	4	2
1050	10 Dec 21	12:12:00	1	0	2	0	Ct	0	1	0	5	1	4	2	0	3	3	0	2	2	2	3	0	2	8	2	1	1	0	2	5	2	2	0	4	0	0	0	2	4	2
1051	10 Dec 21	12:13:00	1	0	2	0	Ct	0	1	0	3	3	0	4	5	3	3	0	1	3	0	3	0	2	2	1	1	0	0	0	3	1	4	0	1	2	0	0	3	3	0
1052	10 Dec 21	12:14:00	1	0	2	0	Ct	0	1	0	1	1	0	0	3	4	1	0	2	3	0	2	0	1	4	3	2	0	0	0	2	0	2	0	2	2	0	0	1	6	0
1053	10 Dec 21	12:15:00	1	0	2	0	Ct	0	1	0	3	3	0	2	0	0	0	0	3	1	0	5	0	0	5	2	0	0	0	1	0	0	1	0	3	0	0	0	1	5	0
1054	10 Dec 21	12:16:00	1	0	2	0	Ct	0	1	0	1	1	0	6	1	0	0	0	2	2	0	2	0	1	1	0	2	0	0	0	3	0	3	0	3	2	0	0	0	3	0
1055	10 Dec 21	12:17:00	1	0	2	0	Ct	0	1	0	2	0	0	6	0	0	0	0	1	0	0	0	0	0	2	5	3	0	0	0	1	0	2	0	5	2	0	0	0	4	0
1056	10 Dec 21	12:18:00	1	0	2	0	Ct	0	1	0	6	1	0	6	5	0	0	0	3	0	0	0	0	0	3	3	2	0	0	0	0	0	0	0	3	3	0	0	2	3	0
1057	10 Dec 21	12:19:00	1	0	2	0	Ct	0	1	0	9	0	0	3	0	0	0	0	3	0	0	0	0	0	0	2	1	0	0	0	0	0	4	1	5	1	0	0	0	3	0
1058	10 Dec 21	12:20:00	1	0	2	0	Ct	0	1	0	1	0	0	4	0	0	0	1	0	0	0	3	0	0	1	3	2	0	0	0	1	0	1	0	4	1	0	0	3	2	0
1059	10 Dec 21	12:21:00	1	0	2	0	Ct	0	1	0	1	0	0	4	0	0	0	5	4	0	0	1	0	0	0	4	1	0	0	0	2	0	1	0	3	2	0	0	3	0	0
1060	10 Dec 21	12:22:00	1	0	2	0	Ct	0	1	0	2	0	0	4	0	0	0	1	3	0	0	4	0	0	4	1	1	0	0	0	2	0	1	0	3	5	0	0	3	0	0
1061	10 Dec 21	12:23:00	1	0	2	0	Ct	0	1	0	5	0	0	4	0	0	0	4	2	0	0	3	0	0	4	0	1	0	0	0	0	0	0	0	3	3	0	0	0	5	0
1062	10 Dec 21	12:24:00	1	0	2	0	Ct	0	1	0	0	0	0	2	0	0	0	0	3	0	0	4	0	0	4	0	1	0	0	0	5	0	1	0	1	3	0	0	0	1	0
1063	10 Dec 21	12:25:00	1	0	2	0	Ct	0	1	0	0	0	0	0	0	0	0	0	1	0	0	5	0	0	4	0	5	0	0	0	3	0	4	0	3	0	0	0	0	3	0
1064	10 Dec 21	12:26:00	1	0	2	0	Ct	0	1	0	11	0	0	4	0	0	0	0	3	0	0	4	0	0	1	0	1	0	0	0	0	0	2	0	1	0	0	0	0	4	0
1065	10 Dec 21	12:27:00	1	0	2	0	Ct	0	1	0	2	0	0	5	0	0	0	0	4	0	0	3	0	0	2	0	1	0	0	0	2	0	2	0	0	2	0	0	0	3	0
1066	10 Dec 21	12:28:00	1	0	2	0	Ct	0	1	0	0	0	0	6	0	0	0	0	1	0	0	5	0	0	3	0	2	0	0	0	2	0	2	0	0	1	0	0	0	3	0
1067	10 Dec 21	12:29:00	1	0	2	0	Ct	0	1	0	0	0	0	4	0	0	0	1	1	0	0	11	0	0	2	0	2	0	0	0	2	0	2	0	0	3	0	0	0	2	0
1068	10 Dec 21	12:30:00	1	0	2	0	Ct	0	1	0	0	0	0	3	0	0	0	0	1	0	0	3	0	0	5	0	2	0	0	0	0	0	2	0	0	0	0	0	0	2	0
1069	10 Dec 21	12:31:00	1	0	2	0	Ct	0	1	0	0	0	0	4	0	0	0	0	1	0	0	5	0	0	2	0	1	0	0	1	2	0	0	0	0	0	0	0	0	2	0
1070	10 Dec 21	12:32:00	1	0	2	0	Ct	0	1	0	0	0	0	4	0	0	0	0	2	0	0	3	0	0	1	0	0	0	0	1	2	0	0	0	0	0	2	0	0	2	0
1071	10 Dec 21	12:33:00	1	0	2	0	Ct	0	1	0	0	0	0	4	0	0	0	0	0	0	0	2	0	0	4	0	2	0	0	2	2	0	2	0	0	0	4	0	0	3	0
1072	10 Dec 21	12:34:00	1	0	2	0	Ct	0	1	0	0	0	0	5	0	0	0	0	0	0	0	4	0	0	3	0	2	0	0	1	6	0	2	1	0	0	3	0	0	2	0
1073	10 Dec 21	12:35:00	1	0	2	0	Ct	0	1	0	0	0	0	3	0	0	0	0	0	0	0	4	0	0	6	1	2	0	0	1	0	0	3	23	0	0	3	0	0	3	0
1074	10 Dec 21	12:36:00	1	0	2	0	Ct	0	1	0	0	0	0	4	0	0	0	0	0	0	0	3	0	0	4	0	2	0	0	2	0	0	1	1	0	0	2	0	0	4	0
1075	10 Dec 21	12:37:00	1	0	2	0	Ct	0	1	0	0	0	0	3	0	0	0	0	0	0	0	4	0	0	4	3	1	0	0	4	0	0	0	0	0	0	2	0	0	2	0
1076	10 Dec 21	12:38:00	1	0	2	0	Ct	0	1	0	0	0	0	4	0	0	0	1	0	0	0	3	0	0	2	5	1	0	0	3	0	0	2	0	0	0	2	0	0	2	0
1077	10 Dec 21	12:39:00	1	0	2	0	Ct	0	1	0	0	0	0	3	3	0	0	0	0	0	0	4	0	0	3	5	0	0	0	2	0	0	2	0	0	0	2	0	0	3	0
1078	10 Dec 21	12:40:00	1	0	2	0	Ct	0	1	0	0	0	0	5	0	0	0	0	0	0	0	3	0	0	0	2	0	0	0	6	0	0	1	0	0	0	2	0	0	1	0
1079	10 Dec 21	12:41:00	1	0	2	0	Ct	0	1	0	0	0	0	6	0	0	0	0	0	0	0	2	0	0	0	5	0	0	0	3	0	0	4	2	0	0	1	0	0	3	0
1080	10 Dec 21	12:42:00	1	0	2	0	Ct	0	1	0	0	0	0	3	0	0	0	0	0	0	0	4	0	0	3	5	0	0	0	3	0	0	1	7	0	0	3	0	0	4	0
1081	10 Dec 21	12:43:00	1	0	2	0	Ct	0	1	0	0	0	0	3	0	0	0	1	0	0	0	3	0	0	1	1	0	0	0	1	0	0	3	0	0	0	2	0	1	3	0
1082	10 Dec 21	12:44:00	1	0	2	0	Ct	0	1	0	0	0	0	4	1	0	0	0	0	0	0	1	0	0	1	1	0	0	0	3	0	0	2	0	0	0	7	0	0	3	0
1083	10 Dec 21	12:45:00	1	0	2	0	Ct	0	1	0	1	0	0	4	0	0	1	0	0	0	0	1	0	0	5	4	0	0	0	2	0	0	1	0	0	0	4	0	2	2	0
1084	10 Dec 21	12:46:00	1	0	2	0	Ct	0	1	0	0	0	0	2	0	3	2	0	0	0	0	2	3	0	1	3	0	0	0	0	0	0	4	0	0	0	2	0	5	2	0
1085	10 Dec 21	12:47:00	1	0	2	0	Ct	0	1	0	0	0	0	4	0	5	4	0	0	0	0	2	6	1	6	2	0	0	0	5	0	0	3	0	0	0	0	0	3	4	0
1086	10 Dec 21	12:48:00	1	0	2	0	Ct	0	1	0	0	0	0	4	1	3	3	0	0	0	0	3	7	3	0	2	0	0	0	0	0	0	6	0	0	0	0	0	4	3	0
1087	10 Dec 21	12:49:00	1	0	2	0	Ct	0	1	0	0	0	0	0	0	3	2	0	0	0	0	3	5	2	3	0	0	0	0	0	0	0	3	0	0	0	1	0	2	4	0
1088	10 Dec 21	12:50:00	1	0	2	0	Ct	0	1	0	0	0	0	4	0	5	2	0	0	0	0	1	11	4	2	0	0	0	0	0	0	0	2	0	0	0	4	0	3	3	0
1089	10 Dec 21	12:51:00	1	0	2	0	Ct	0	1	0	0	0	0	6	1	3	10	0	0	0	0	0	6	2	3	0	0	0	0	0	0	0	1	0	0	0	4	3	6	6	0
1090	10 Dec 21	12:52:00	1	0	2	0	Ct	0	1	0	0	0	0	4	0	3	5	0	0	0	0	0	0	2	1	0	0	0	0	0	0	0	3	0	0	0	2	1	1	2	0
1091	10 Dec 21	12:53:00	1	0	2	0	Ct	0	1	0	0	0	0	5	0	3	3	0	0	0	0	0	6	1	3	0	0	0	0	0	0	0	2	0	0	0	7	3	6	4	0
1092	10 Dec 21	12:54:00	1	0	2	0	Ct	0	1	0	2	0	0	2	0	3	3	0	0	0	0	0	2	0	5	0	0	0	0	0	0	0	4	0	0	0	2	5	3	2	0
1093	10 Dec 21	12:55:00	1	0	2	0	Ct	0	1	0	0	0	0	0	3	5	4	0	0	0	0	0	3	0	0	0	0	0	0	0	0	0	4	0	0	0	2	2	0	2	0
1094	10 Dec 21	12:56:00	1	0	2	0	Ct	0	1	0	0	0	0	4	0	4	3	0	0	0	0	0	2	0	0	0	0	0	0	0	0	0	0	0	0	0	1	2	0	4	0
1095	10 Dec 21	12:57:00	1	0	2	0	Ct	0	1	0	0	0	0	3	0	4	3	0	0	0	0	0	5	0	3	0	0	0	0	0	0	0	0	0	0	0	0	3	0	2	0
1096	10 Dec 21	12:58:00	1	0	2	0	Ct	0	1	0	0	0	0	4	1	4	3	1	0	0	0	0	3	0	4	0	0	0	0	0	0	0	0	0	0	0	0	0	0	1	0
1097	10 Dec 21	12:59:00	1	0	2	0	Ct	0	1	0	0	0	0	6	0	2	4	1	0	0	0	0	4	0	8	0	0	0	0	0	0	0	0	0	0	0	0	4	0	4	0
1098	10 Dec 21	13:00:00	1	0	2	0	Ct	0	1	0	0	0	0	3	0	3	2	0	0	0	0	0	4	0	5	0	0	0	0	0	0	0	0	0	0	0	0	4	0	5	0
1099	10 Dec 21	13:01:00	1	0	2	0	Ct	0	1	0	0	0	0	3	0	4	2	0	0	0	0	0	2	0	3	0	0	0	0	0	0	0	0	0	0	0	0	1	0	2	0
1100	10 Dec 21	13:02:00	1	0	2	0	Ct	0	1	0	0	0	0	4	0	3	5	0	0	0	0	0	0	0	3	0	0	0	0	0	0	0	0	0	0	0	0	2	0	4	0
1101	10 Dec 21	13:03:00	1	0	2	0	Ct	0	1	0	0	0	0	3	0	5	2	0	0	0	0	0	0	0	4	0	0	0	0	0	0	0	0	0	0	0	0	1	0	4	0
1102	10 Dec 21	13:04:00	1	0	2	0	Ct	0	1	0	0	0	0	4	0	1	1	0	0	0	0	0	0	0	2	0	0	0	0	0	0	0	0	0	0	0	0	4	0	4	0
1103	10 Dec 21	13:05:00	1	0	2	0	Ct	0	1	0	0	0	0	3	0	2	1	0	0	0	0	0	0	0	1	0	0	0	0	0	0	0	0	0	0	0	0	4	0	3	0
1104	10 Dec 21	13:06:00	1	0	2	0	Ct	0	1	0	0	0	0	5	0	0	0	0	0	0	0	0	0	0	3	0	0	0	0	0	0	0	0	0	0	0	0	1	0	3	0
1105	10 Dec 21	13:07:00	1	0	2	0	Ct	0	1	0	0	0	0	2	3	0	3	0	0	0	0	0	0	0	4	0	0	0	0	0	0	0	0	0	0	0	0	1	0	2	0
1106	10 Dec 21	13:08:00	1	0	2	0	Ct	0	1	0	0	0	0	0	0	0	1	0	0	0	0	0	0	0	2	0	0	0	0	0	0	0	0	0	0	0	0	3	0	2	0
1107	10 Dec 21	13:09:00	1	0	2	0	Ct	0	1	0	0	0	0	0	0	0	0	0	0	0	0	0	0	0	3	0	0	0	0	0	0	0	0	0	0	0	0	2	0	3	0
1108	10 Dec 21	13:10:00	1	0	2	0	Ct	0	1	0	0	0	0	0	2	0	0	0	0	0	0	0	0	0	3	0	0	0	0	0	0	0	0	0	0	0	0	6	0	3	0
1109	10 Dec 21	13:11:00	1	0	2	0	Ct	0	1	0	0	0	0	1	0	0	0	0	0	0	0	0	0	0	1	0	0	0	0	0	0	0	0	0	0	0	0	3	0	3	0
1110	10 Dec 21	13:12:00	1	0	2	0	Ct	0	1	0	0	0	0	0	0	0	0	0	0	0	0	0	0	0	1	0	0	0	0	0	0	0	0	0	0	0	0	0	0	3	0
1111	10 Dec 21	13:13:00	1	0	2	0	Ct	0	1	0	29	0	0	0	2	0	0	0	0	0	0	0	0	0	4	0	0	0	0	0	1	0	0	0	0	0	0	3	0	3	0
1112	10 Dec 21	13:14:00	1	0	2	0	Ct	0	1	0	7	0	0	0	0	0	0	0	0	0	0	0	0	0	2	0	0	0	0	0	0	0	0	0	0	0	0	3	0	2	0
1113	10 Dec 21	13:15:00	1	0	2	0	Ct	0	1	0	0	0	0	0	0	0	0	0	0	0	0	0	0	0	2	0	0	0	0	0	0	0	0	0	0	0	0	2	0	3	0
1114	10 Dec 21	13:16:00	1	0	2	0	Ct	0	1	0	0	0	0	0	0	0	0	0	0	0	0	0	0	0	2	0	0	0	0	0	0	0	0	0	0	0	0	2	0	4	0
1115	10 Dec 21	13:17:00	1	0	2	0	Ct	0	1	0	0	0	0	0	0	0	0	0	0	0	0	0	0	0	0	0	0	0	0	0	0	0	0	0	0	0	0	1	0	3	0
1116	10 Dec 21	13:18:00	1	0	2	0	Ct	0	1	0	0	0	0	0	1	0	0	0	0	0	0	0	0	0	4	0	0	0	0	0	0	0	0	0	0	0	0	4	0	2	0
1117	10 Dec 21	13:19:00	1	0	2	0	Ct	0	1	0	0	0	0	0	0	0	0	0	0	0	0	0	0	0	2	0	0	0	0	3	0	0	0	0	0	0	0	4	5	0	0
1118	10 Dec 21	13:20:00	1	0	2	0	Ct	0	1	0	0	0	0	0	3	0	0	0	0	0	0	0	0	0	3	0	0	0	0	1	0	0	0	0	0	0	0	6	2	1	0
1119	10 Dec 21	13:21:00	1	0	2	0	Ct	0	1	0	0	0	0	0	0	0	0	0	0	0	0	0	0	0	2	0	0	0	0	0	0	0	0	0	0	0	0	2	2	5	0
1120	10 Dec 21	13:22:00	1	0	2	0	Ct	0	1	0	0	0	0	0	0	0	0	0	0	0	0	0	0	0	1	0	0	0	0	0	0	0	0	0	0	0	0	2	6	0	0
1121	10 Dec 21	13:23:00	1	0	2	0	Ct	0	1	0	0	2	0	0	1	0	0	0	0	0	0	0	0	0	2	0	0	0	0	0	0	0	0	0	0	0	0	0	3	2	0
1122	10 Dec 21	13:24:00	1	0	2	0	Ct	0	1	0	0	6	0	0	0	0	0	0	0	0	0	0	0	0	2	0	0	0	9	1	0	0	0	0	0	0	0	0	3	3	0
1123	10 Dec 21	13:25:00	1	0	2	0	Ct	0	1	0	0	5	0	0	1	0	0	0	0	0	0	0	0	0	0	0	0	0	2	0	0	0	0	0	0	0	0	0	3	3	0
1124	10 Dec 21	13:26:00	1	0	2	0	Ct	0	1	0	0	3	0	0	0	0	0	1	0	0	0	0	0	0	1	0	0	0	4	0	0	0	0	0	0	0	0	0	3	3	0
1125	10 Dec 21	13:27:00	1	0	2	0	Ct	0	1	0	1	1	0	0	0	0	0	0	0	0	0	0	0	0	3	0	0	0	5	0	0	0	0	0	0	0	0	0	2	4	0
1126	10 Dec 21	13:28:00	1	0	2	0	Ct	0	1	0	0	4	0	0	0	0	0	0	0	0	0	0	0	0	2	0	0	0	2	0	0	0	0	0	0	0	0	0	2	3	0
1127	10 Dec 21	13:29:00	1	0	2	0	Ct	0	1	0	0	3	0	0	3	0	0	0	0	0	0	0	0	0	4	0	0	0	0	0	0	0	0	0	0	0	0	0	2	1	0
1128	10 Dec 21	13:30:00	1	0	2	0	Ct	0	1	0	2	2	0	0	0	0	0	2	0	0	0	0	0	0	4	0	0	0	0	0	0	0	0	0	0	0	0	1	1	2	0
1129	10 Dec 21	13:31:00	1	0	2	0	Ct	0	1	0	0	2	0	0	1	0	0	0	0	0	0	0	1	0	2	0	0	0	0	0	0	0	0	0	0	0	0	0	0	3	0
1130	10 Dec 21	13:32:00	1	0	2	0	Ct	0	1	0	0	4	0	0	0	0	0	0	0	0	0	0	1	0	4	0	0	0	0	0	0	0	0	0	0	0	0	0	0	4	0
1131	10 Dec 21	13:33:00	1	0	2	0	Ct	0	1	0	0	1	0	0	0	0	0	0	0	0	0	0	0	0	2	0	0	0	0	0	0	0	0	0	0	0	0	0	0	2	0
1132	10 Dec 21	13:34:00	1	0	2	0	Ct	0	1	0	0	0	0	0	0	0	0	0	0	0	0	0	0	0	0	0	0	0	0	0	0	0	0	0	0	0	0	0	0	3	0
1133	10 Dec 21	13:35:00	1	0	2	0	Ct	0	1	0	0	0	0	0	0	0	0	0	0	0	0	0	3	0	0	0	0	0	0	0	0	0	0	0	0	0	0	0	0	2	0
1134	10 Dec 21	13:36:00	1	0	2	0	Ct	0	1	0	0	0	0	0	0	0	0	0	0	0	0	0	3	0	0	0	0	0	0	0	0	0	0	0	0	0	0	0	0	0	0
1135	10 Dec 21	13:37:00	1	0	2	0	Ct	0	1	0	3	0	0	0	0	0	0	0	0	0	0	0	0	0	0	0	0	0	0	0	0	0	0	0	0	0	0	0	0	0	0
1136	10 Dec 21	13:38:00	1	0	2	0	Ct	0	1	0	0	0	0	0	0	1	0	0	0	0	0	0	0	0	1	0	0	0	0	0	0	0	0	0	0	0	0	0	0	0	0
1137	10 Dec 21	13:39:00	1	0	2	0	Ct	0	1	0	0	0	0	0	0	7	0	0	0	0	0	0	0	0	4	0	0	0	0	0	0	0	0	1	0	0	0	0	0	0	0
1138	10 Dec 21	13:40:00	1	0	2	0	Ct	0	1	0	0	0	0	0	0	2	0	0	0	0	0	0	0	0	3	0	0	0	0	0	0	0	0	0	0	0	0	0	0	0	0
1139	10 Dec 21	13:41:00	1	0	2	0	Ct	0	1	0	1	0	0	0	0	1	0	0	0	0	0	0	0	0	6	0	0	0	0	0	0	0	0	0	0	0	0	1	0	0	0
1140	10 Dec 21	13:42:00	1	0	2	0	Ct	0	1	0	0	0	0	0	0	3	0	0	0	3	0	0	0	0	5	0	0	0	0	0	0	0	0	0	0	0	0	0	0	0	0
1141	10 Dec 21	13:43:00	1	0	2	0	Ct	0	1	0	0	0	0	0	0	3	0	0	0	5	0	0	0	0	5	0	0	0	0	0	0	0	0	0	0	0	0	0	0	0	0
1142	10 Dec 21	13:44:00	1	0	2	0	Ct	0	1	0	0	0	0	0	0	0	0	2	0	4	0	0	0	0	2	0	0	0	0	0	0	0	0	0	0	0	0	0	0	0	0
1143	10 Dec 21	13:45:00	1	0	2	0	Ct	0	1	0	0	0	0	0	0	0	0	2	0	2	0	0	0	0	2	0	0	0	0	0	0	0	0	0	0	0	0	0	0	0	0
1144	10 Dec 21	13:46:00	1	0	2	0	Ct	0	1	0	0	0	0	0	0	0	0	0	0	3	0	0	0	0	3	0	0	0	0	0	1	0	0	0	0	0	0	0	0	0	0
1145	10 Dec 21	13:47:00	1	0	2	0	Ct	0	1	0	0	0	0	0	0	0	0	0	0	2	0	0	0	0	8	1	0	0	0	0	0	0	0	0	0	0	0	0	0	0	0
1146	10 Dec 21	13:48:00	1	0	2	0	Ct	0	1	0	0	0	0	0	2	0	0	0	0	2	0	0	0	0	2	4	0	0	0	0	0	0	0	0	0	0	0	0	0	0	0
1147	10 Dec 21	13:49:00	1	0	2	0	Ct	0	1	0	1	0	0	0	0	0	0	0	0	2	0	0	0	0	3	2	0	0	0	0	0	0	0	0	0	0	0	0	0	0	0
1148	10 Dec 21	13:50:00	1	0	2	0	Ct	0	1	0	0	0	0	0	0	0	0	0	0	1	0	0	0	0	17	3	0	0	0	0	0	0	0	0	0	0	0	0	0	0	0
1149	10 Dec 21	13:51:00	1	0	2	0	Ct	0	1	0	0	0	0	0	0	0	0	0	0	2	0	0	0	0	4	3	0	0	0	0	0	0	0	0	0	0	0	0	0	0	0
1150	10 Dec 21	13:52:00	1	0	2	0	Ct	0	1	0	2	0	0	0	0	0	0	0	0	2	0	0	0	0	3	16	0	0	0	0	0	0	0	0	0	0	0	0	0	0	0
1151	10 Dec 21	13:53:00	1	0	2	0	Ct	0	1	0	0	0	0	0	0	0	0	0	0	2	0	0	0	0	3	3	0	0	0	0	0	0	0	0	0	0	0	0	2	0	0
1152	10 Dec 21	13:54:00	1	0	2	0	Ct	0	1	0	0	0	0	0	2	0	0	0	0	2	0	0	0	0	2	4	0	0	0	0	2	0	0	0	0	0	0	0	8	0	0
1153	10 Dec 21	13:55:00	1	0	2	0	Ct	0	1	0	0	0	0	0	0	0	0	0	0	3	0	0	0	0	3	8	0	0	0	0	0	0	0	0	0	0	0	0	2	0	0
1154	10 Dec 21	13:56:00	1	0	2	0	Ct	0	1	0	0	0	0	0	0	0	0	0	0	2	0	0	0	0	3	3	0	0	0	0	0	0	0	0	0	0	0	0	2	7	0
1155	10 Dec 21	13:57:00	1	0	2	0	Ct	0	1	0	0	0	0	0	1	0	0	0	0	4	0	0	0	0	3	3	0	0	0	0	0	0	0	0	0	0	0	0	4	5	0
1156	10 Dec 21	13:58:00	1	0	2	0	Ct	0	1	0	0	0	0	0	4	0	0	0	0	10	0	0	0	0	2	2	0	0	0	0	0	0	0	0	0	0	0	0	2	1	0
1157	10 Dec 21	13:59:00	1	0	2	0	Ct	0	1	0	0	0	0	0	1	0	0	0	0	2	0	0	0	0	3	3	0	0	0	0	0	0	0	0	0	0	0	1	2	3	0
1158	10 Dec 21	14:00:00	1	0	2	0	Ct	0	1	0	0	0	0	0	3	0	0	0	0	4	0	0	0	0	4	2	0	0	0	0	0	0	0	0	0	0	0	0	2	2	0
1159	10 Dec 21	14:01:00	1	0	2	0	Ct	0	1	0	0	0	0	0	1	0	0	0	0	2	0	0	0	0	0	3	0	0	0	0	0	0	0	0	0	0	0	0	3	2	0
1160	10 Dec 21	14:02:00	1	0	2	0	Ct	0	1	0	0	0	0	0	0	0	0	0	0	2	0	0	0	0	4	4	1	0	0	0	0	0	0	0	0	0	0	0	3	2	0
1161	10 Dec 21	14:03:00	1	0	2	0	Ct	0	1	0	0	0	0	0	3	0	0	0	0	2	0	0	0	0	2	4	1	0	0	0	0	0	0	0	0	0	0	0	3	2	0
1162	10 Dec 21	14:04:00	1	0	2	0	Ct	0	1	0	0	0	0	0	0	0	0	0	0	2	0	0	0	0	3	1	2	0	0	0	0	0	0	0	0	0	0	0	2	3	0
1163	10 Dec 21	14:05:00	1	0	2	0	Ct	0	1	0	0	0	0	0	0	0	0	0	0	1	0	0	0	0	2	3	1	0	0	0	0	0	0	0	0	0	0	0	4	3	0
1164	10 Dec 21	14:06:00	1	0	2	0	Ct	0	1	0	0	0	0	0	0	0	0	0	0	2	0	0	0	0	3	4	6	0	0	0	0	0	0	0	0	0	0	0	5	3	0
1165	10 Dec 21	14:07:00	1	0	2	0	Ct	0	1	0	0	0	0	0	0	0	0	0	0	1	0	0	0	0	0	4	0	0	0	0	0	0	0	0	0	0	0	0	1	3	0
1166	10 Dec 21	14:08:00	1	0	2	0	Ct	0	1	0	0	0	0	0	0	0	0	0	0	4	0	0	0	0	3	2	0	0	0	0	0	0	0	0	0	0	0	0	0	2	0
1167	10 Dec 21	14:09:00	1	0	2	0	Ct	0	1	0	0	0	0	0	0	0	0	0	0	1	0	0	0	0	7	2	2	0	0	0	0	0	0	0	0	0	0	0	0	3	0
1168	10 Dec 21	14:10:00	1	0	2	0	Ct	0	1	0	1	0	0	0	0	0	0	0	0	0	0	0	0	0	2	3	1	0	0	0	0	0	0	0	0	0	0	0	0	3	0
1169	10 Dec 21	14:11:00	1	0	2	0	Ct	0	1	0	0	0	0	0	0	0	0	0	0	0	0	0	0	0	5	2	0	0	0	0	0	0	0	0	0	0	0	1	0	1	0
1170	10 Dec 21	14:12:00	1	0	2	0	Ct	0	1	0	0	0	0	0	0	0	0	0	0	0	0	0	0	0	6	3	0	0	0	0	0	0	0	0	0	0	0	0	0	2	0
1171	10 Dec 21	14:13:00	1	0	2	0	Ct	0	1	0	0	0	0	0	0	0	0	0	0	0	0	0	0	0	4	3	0	0	0	2	0	0	0	0	0	0	0	1	3	3	0
1172	10 Dec 21	14:14:00	1	0	2	0	Ct	0	1	0	0	0	0	0	0	0	0	0	0	0	0	0	0	0	3	3	0	0	0	5	0	0	0	0	0	0	0	0	4	3	0
1173	10 Dec 21	14:15:00	1	0	2	0	Ct	0	1	0	1	0	0	0	0	0	0	0	0	0	0	0	0	0	1	2	0	0	0	0	0	0	0	0	0	0	0	0	0	4	0
1174	10 Dec 21	14:16:00	1	0	2	0	Ct	0	1	0	3	0	0	0	0	0	0	0	0	0	0	0	0	0	2	3	0	0	0	0	0	0	0	0	0	0	0	0	0	3	0
1175	10 Dec 21	14:17:00	1	0	2	0	Ct	0	1	0	0	0	0	0	0	0	0	0	0	0	0	0	0	0	3	2	0	0	0	0	0	0	0	0	0	0	0	0	0	3	0
1176	10 Dec 21	14:18:00	1	0	2	0	Ct	0	1	0	0	0	0	0	0	0	0	0	0	0	0	0	0	0	2	0	0	0	0	3	0	0	0	0	0	0	0	0	0	2	0
1177	10 Dec 21	14:19:00	1	0	2	0	Ct	0	1	0	0	0	0	0	0	0	0	0	0	0	0	0	0	0	2	0	0	0	0	4	0	0	0	1	0	0	0	0	0	3	0
1178	10 Dec 21	14:20:00	1	0	2	0	Ct	0	1	0	0	0	0	0	0	0	0	0	0	0	0	0	0	0	2	0	0	0	0	2	0	0	0	0	0	0	0	0	0	1	0
1179	10 Dec 21	14:21:00	1	0	2	0	Ct	0	1	0	0	0	0	0	0	0	0	0	0	0	0	0	0	0	7	0	0	0	0	1	0	0	0	0	0	0	0	0	0	1	0
1180	10 Dec 21	14:22:00	1	0	2	0	Ct	0	1	0	0	0	0	0	0	0	0	0	0	0	0	0	0	0	2	0	0	0	0	6	0	0	0	0	0	0	0	0	0	0	0
1181	10 Dec 21	14:23:00	1	0	2	0	Ct	0	1	0	0	0	0	0	0	0	0	5	0	0	0	0	0	0	6	0	0	0	0	3	0	0	0	0	0	0	0	0	0	1	0
1182	10 Dec 21	14:24:00	1	0	2	0	Ct	0	1	0	0	0	0	0	0	0	0	5	0	0	0	0	0	0	3	0	0	0	0	3	0	0	0	0	0	0	0	0	0	3	0
1183	10 Dec 21	14:25:00	1	0	2	0	Ct	0	1	0	0	0	0	0	0	0	0	0	0	0	0	0	0	0	16	0	0	0	0	2	0	0	0	0	0	0	0	0	0	0	0
1184	10 Dec 21	14:26:00	1	0	2	0	Ct	0	1	0	0	0	1	0	1	0	0	0	0	0	0	0	0	0	6	0	0	0	0	3	0	0	0	0	0	0	0	0	0	0	0
1185	10 Dec 21	14:27:00	1	0	2	0	Ct	0	1	0	0	0	0	0	0	0	0	0	0	0	0	0	0	0	0	0	0	0	0	3	8	0	0	0	0	0	0	0	1	0	0
1186	10 Dec 21	14:28:00	1	0	2	0	Ct	0	1	0	0	0	1	0	1	0	0	0	0	0	0	0	0	0	0	0	0	0	0	3	5	0	0	0	0	0	0	0	0	0	0
1187	10 Dec 21	14:29:00	1	0	2	0	Ct	0	1	0	0	0	0	0	1	0	0	0	0	0	0	0	0	0	0	0	0	0	0	1	4	0	0	0	0	0	0	0	1	0	0
1188	10 Dec 21	14:30:00	1	0	2	0	Ct	0	1	0	0	0	0	0	0	0	0	0	0	0	0	0	0	0	0	0	0	0	0	2	26	0	0	0	0	0	0	0	0	0	0
1189	10 Dec 21	14:31:00	1	0	2	0	Ct	0	1	0	0	0	0	0	4	0	0	0	0	0	0	0	0	0	0	0	0	0	0	4	10	0	0	0	0	0	0	0	0	0	0
1190	10 Dec 21	14:32:00	1	0	2	0	Ct	0	1	0	0	0	0	0	1	0	0	0	0	0	0	0	0	0	0	0	0	0	0	2	0	0	0	0	0	0	0	0	0	0	0
1191	10 Dec 21	14:33:00	1	0	2	0	Ct	0	1	0	0	0	0	0	1	0	0	0	0	0	0	0	0	0	0	0	0	1	0	1	0	0	0	0	0	0	0	0	0	0	0
1192	10 Dec 21	14:34:00	1	0	2	0	Ct	0	1	0	0	0	0	0	0	0	0	0	0	0	0	0	0	0	0	0	0	0	0	2	1	0	0	0	0	0	0	0	0	0	0
1193	10 Dec 21	14:35:00	1	0	2	0	Ct	0	1	0	0	0	0	0	1	0	0	0	0	0	0	0	0	0	0	0	0	0	0	2	26	0	0	0	0	0	0	0	0	0	0
1194	10 Dec 21	14:36:00	1	0	2	0	Ct	0	1	0	0	0	0	0	0	0	0	0	0	0	0	0	0	0	0	0	0	0	0	1	0	0	0	0	0	0	0	0	0	0	0
1195	10 Dec 21	14:37:00	1	0	2	0	Ct	0	1	0	0	0	0	0	0	0	0	0	0	0	0	0	0	0	0	0	0	0	0	3	0	0	0	0	0	0	0	0	0	0	0
1196	10 Dec 21	14:38:00	1	0	2	0	Ct	0	1	0	0	0	0	0	0	0	0	0	0	0	0	0	0	0	0	0	0	0	0	0	0	0	0	0	0	0	0	0	0	0	0
1197	10 Dec 21	14:39:00	1	0	2	0	Ct	0	1	0	0	0	0	0	0	0	0	0	0	0	0	0	0	0	0	0	0	0	0	2	0	0	0	0	0	0	0	0	0	0	0
1198	10 Dec 21	14:40:00	1	0	2	0	Ct	0	1	0	0	0	0	0	1	0	0	0	0	0	0	0	0	0	0	0	0	0	0	0	0	0	0	0	0	0	0	0	1	0	0
1199	10 Dec 21	14:41:00	1	0	2	0	Ct	0	1	0	0	0	0	0	3	0	0	0	0	0	0	0	0	0	0	0	0	0	0	0	0	0	0	0	0	0	0	1	0	0	0
1200	10 Dec 21	14:42:00	1	0	2	0	Ct	0	1	0	0	0	0	0	0	0	0	0	0	0	0	0	0	0	0	0	0	0	0	0	0	0	0	0	0	0	0	0	0	0	0
1201	10 Dec 21	14:43:00	1	0	2	0	Ct	0	1	0	0	0	0	0	0	0	0	0	0	0	0	0	0	0	0	0	0	0	0	0	0	0	0	0	0	0	0	0	0	0	0
1202	10 Dec 21	14:44:00	1	0	2	0	Ct	0	1	0	0	0	0	0	0	0	0	0	0	0	0	0	0	0	0	0	0	0	0	0	0	0	0	0	0	0	0	0	2	0	0
1203	10 Dec 21	14:45:00	1	0	2	0	Ct	0	1	0	0	0	0	0	0	0	0	0	0	0	0	0	0	0	0	0	0	0	0	0	0	0	0	0	0	0	0	0	0	0	0
1204	10 Dec 21	14:46:00	1	0	2	0	Ct	0	1	0	0	0	0	0	0	0	0	1	0	0	0	0	0	0	0	0	0	0	0	0	0	0	0	0	0	0	0	0	0	0	0
1205	10 Dec 21	14:47:00	1	0	2	0	Ct	0	1	0	0	0	0	0	0	0	0	0	0	0	0	0	0	0	0	0	0	0	0	0	0	0	0	0	0	0	0	0	0	0	0
1206	10 Dec 21	14:48:00	1	0	2	0	Ct	0	1	0	0	0	0	0	0	0	0	0	0	0	0	0	0	2	0	0	0	0	0	0	0	0	0	0	0	0	0	0	6	0	0
1207	10 Dec 21	14:49:00	1	0	2	0	Ct	0	1	0	0	0	0	0	0	0	0	0	0	0	0	0	0	0	0	0	0	0	0	0	0	0	0	0	0	0	0	0	7	0	0
1208	10 Dec 21	14:50:00	1	0	2	0	Ct	0	1	0	0	0	0	0	0	0	0	0	4	0	0	0	0	0	0	0	0	0	0	0	0	0	0	0	0	0	0	0	0	0	0
1209	10 Dec 21	14:51:00	1	0	2	0	Ct	0	1	0	0	0	0	0	0	0	0	0	0	0	0	0	0	0	0	0	0	0	0	1	0	0	0	0	0	0	0	0	2	0	0
1210	10 Dec 21	14:52:00	1	0	2	0	Ct	0	1	0	0	0	0	0	0	0	0	0	0	0	0	0	0	0	0	0	0	0	0	0	0	0	0	0	0	0	0	0	0	0	0
1211	10 Dec 21	14:53:00	1	0	2	0	Ct	0	1	0	0	0	0	0	5	0	0	0	0	0	0	0	0	0	0	0	0	0	0	0	0	0	0	0	0	0	0	0	0	0	0
1212	10 Dec 21	14:54:00	1	0	2	0	Ct	0	1	0	0	0	0	0	0	0	0	0	0	0	0	0	0	0	1	0	0	0	0	0	0	0	0	0	0	0	0	0	0	0	0
1213	10 Dec 21	14:55:00	1	0	2	0	Ct	0	1	0	0	0	0	0	1	0	0	0	0	0	0	0	0	0	3	0	0	0	0	0	0	0	0	0	0	0	0	0	0	1	0
1214	10 Dec 21	14:56:00	1	0	2	0	Ct	0	1	0	0	0	0	0	0	0	0	0	0	0	0	0	0	0	1	0	0	0	0	0	0	0	0	0	0	0	0	0	0	5	0
1215	10 Dec 21	14:57:00	1	0	2	0	Ct	0	1	0	0	0	0	0	1	0	0	0	0	0	0	0	0	0	3	0	0	0	0	0	0	0	0	0	0	0	0	0	0	3	0
1216	10 Dec 21	14:58:00	1	0	2	0	Ct	0	1	0	0	0	0	0	0	0	0	0	0	0	0	0	0	0	4	0	0	0	0	0	0	0	0	0	0	0	0	0	0	1	0
1217	10 Dec 21	14:59:00	1	0	2	0	Ct	0	1	0	0	0	0	1	0	0	0	0	0	0	0	0	0	0	6	0	0	0	0	0	0	0	0	0	0	0	0	0	0	2	0
1218	10 Dec 21	15:00:00	1	0	2	0	Ct	0	1	0	0	0	0	0	0	0	0	0	0	0	0	0	0	0	3	0	0	0	0	0	0	0	0	0	0	0	0	0	0	3	0
1219	10 Dec 21	15:01:00	1	0	2	0	Ct	0	1	0	0	0	0	1	17	0	0	0	1	0	0	0	0	0	5	0	0	0	0	0	0	0	0	0	0	0	0	0	0	3	0
1220	10 Dec 21	15:02:00	1	0	2	0	Ct	0	1	0	0	0	0	5	5	0	0	0	0	0	0	0	0	0	5	1	0	0	0	0	0	0	0	0	0	0	0	0	0	2	0
1221	10 Dec 21	15:03:00	1	0	2	0	Ct	0	1	0	0	0	0	0	0	0	0	0	4	0	0	0	0	0	7	4	0	0	0	0	0	0	0	0	0	0	0	0	0	25	0
1222	10 Dec 21	15:04:00	1	0	2	0	Ct	0	1	0	0	0	0	0	0	0	0	0	0	0	0	0	0	0	4	0	0	0	0	0	0	0	0	0	0	1	0	0	0	14	0
1223	10 Dec 21	15:05:00	1	0	2	0	Ct	0	1	0	0	0	0	1	1	0	0	2	0	0	0	0	0	0	0	0	0	0	0	0	0	0	0	0	0	0	0	0	0	3	0
1224	10 Dec 21	15:06:00	1	0	2	0	Ct	0	1	0	0	0	0	10	0	0	0	0	0	0	0	0	6	0	0	0	0	0	0	0	0	0	0	0	0	0	0	0	0	0	0
1225	10 Dec 21	15:07:00	1	0	2	0	Ct	0	1	0	0	0	0	0	0	0	0	0	0	0	0	0	0	0	0	0	0	0	0	0	0	0	0	0	0	2	0	0	0	0	0
1226	10 Dec 21	15:08:00	1	0	2	0	Ct	0	1	0	0	0	0	0	2	0	0	0	0	0	0	0	0	0	0	0	0	0	0	0	0	0	0	0	0	1	0	0	0	0	0
1227	10 Dec 21	15:09:00	1	0	2	0	Ct	0	1	0	0	0	0	0	0	0	0	0	0	0	0	0	0	0	0	0	0	0	0	0	1	0	0	0	0	0	0	0	0	0	0
1228	10 Dec 21	15:10:00	1	0	2	0	Ct	0	1	0	0	0	0	1	0	0	0	0	0	0	0	0	0	0	0	0	0	0	0	0	0	0	0	0	0	0	0	0	0	1	0
1229	10 Dec 21	15:11:00	1	0	2	0	Ct	0	1	0	0	0	0	0	0	0	0	0	0	0	0	0	0	0	0	0	0	0	0	0	0	0	0	0	0	0	0	0	0	0	0
1230	10 Dec 21	15:12:00	1	0	2	0	Ct	0	1	0	0	0	0	0	0	0	0	0	0	0	0	0	0	0	1	0	0	0	0	0	0	0	0	0	0	0	0	0	0	0	0
1231	10 Dec 21	15:13:00	1	0	2	0	Ct	0	1	0	0	0	0	0	0	0	0	0	0	0	0	0	0	0	0	0	0	0	0	1	0	0	0	0	0	0	0	0	0	0	0
1232	10 Dec 21	15:14:00	1	0	2	0	Ct	0	1	0	0	0	0	0	0	0	0	0	0	0	0	0	0	0	0	0	0	0	0	0	0	0	0	0	0	0	0	0	0	0	0
1233	10 Dec 21	15:15:00	1	0	2	0	Ct	0	1	0	1	0	0	0	1	0	0	0	0	0	0	0	0	0	0	0	0	0	0	0	0	1	0	0	0	0	0	0	0	1	0
1234	10 Dec 21	15:16:00	1	0	2	0	Ct	0	1	0	0	0	0	0	0	0	0	0	0	0	0	0	0	0	0	0	0	0	0	0	0	1	0	0	0	0	0	0	0	0	0
1235	10 Dec 21	15:17:00	1	0	2	0	Ct	0	1	0	0	0	0	0	0	0	0	0	0	0	0	0	0	0	0	0	0	0	0	0	0	0	0	0	0	0	0	0	0	0	0
1236	10 Dec 21	15:18:00	1	0	2	0	Ct	0	1	0	0	0	0	0	0	0	0	2	0	0	0	0	0	0	0	0	0	0	0	0	0	0	0	0	0	0	0	0	0	0	0
1237	10 Dec 21	15:19:00	1	0	2	0	Ct	0	1	0	0	0	0	0	1	0	0	5	0	0	0	0	0	0	0	0	0	0	0	0	0	0	0	0	0	0	0	0	0	0	0
1238	10 Dec 21	15:20:00	1	0	2	0	Ct	0	1	0	0	0	0	0	0	0	0	0	0	0	0	0	0	0	0	0	0	0	0	0	0	0	0	0	0	0	0	0	0	0	0
1239	10 Dec 21	15:21:00	1	0	2	0	Ct	0	1	0	0	0	0	0	0	0	0	0	0	0	0	0	0	0	0	0	0	0	0	1	0	0	0	0	0	0	0	4	0	0	0
1240	10 Dec 21	15:22:00	1	0	2	0	Ct	0	1	0	0	0	0	0	0	0	0	0	0	0	0	0	0	0	0	0	0	0	0	1	0	0	0	0	0	0	0	0	0	0	0
1241	10 Dec 21	15:23:00	1	0	2	0	Ct	0	1	0	0	0	0	0	0	0	0	0	0	0	0	0	0	0	0	0	0	0	0	0	0	0	0	0	0	0	0	0	0	0	0
1242	10 Dec 21	15:24:00	1	0	2	0	Ct	0	1	0	0	0	0	0	0	0	0	0	0	0	0	0	0	0	0	0	0	0	0	0	0	0	0	0	0	0	0	0	0	0	0
1243	10 Dec 21	15:25:00	1	0	2	0	Ct	0	1	0	0	0	0	0	0	1	0	0	0	0	0	0	1	0	0	0	0	0	0	0	0	0	0	0	0	0	0	0	0	0	0
1244	10 Dec 21	15:26:00	1	0	2	0	Ct	0	1	0	0	0	0	0	0	0	0	0	0	0	0	0	0	0	0	0	0	0	0	0	0	0	0	0	0	0	0	0	0	0	0
1245	10 Dec 21	15:27:00	1	0	2	0	Ct	0	1	0	0	0	0	1	0	0	0	0	0	0	0	0	1	0	0	0	0	0	0	0	0	0	0	0	0	0	0	0	0	0	0
1246	10 Dec 21	15:28:00	1	0	2	0	Ct	0	1	0	0	0	0	0	0	0	0	1	0	0	0	0	0	0	0	0	0	0	0	0	0	0	0	0	0	0	0	0	0	2	0
1247	10 Dec 21	15:29:00	1	0	2	0	Ct	0	1	0	0	0	0	0	0	0	0	0	0	0	0	0	0	0	0	0	0	2	0	0	0	0	0	0	0	0	0	0	0	1	0
1248	10 Dec 21	15:30:00	1	0	2	0	Ct	0	1	0	0	0	0	0	0	0	0	0	0	0	0	0	0	0	0	0	0	0	0	0	0	0	0	0	0	0	0	0	0	1	0
1249	10 Dec 21	15:31:00	1	0	2	0	Ct	0	1	0	0	0	0	0	0	0	0	0	0	0	0	0	0	0	0	0	0	0	0	0	0	0	0	0	0	0	0	0	0	0	0
1250	10 Dec 21	15:32:00	1	0	2	0	Ct	0	1	0	0	0	0	0	0	0	0	0	0	0	0	0	0	0	0	0	0	0	2	0	0	0	0	0	0	0	0	0	0	0	0
1251	10 Dec 21	15:33:00	1	0	2	0	Ct	0	1	0	0	0	0	0	0	0	0	0	0	0	0	0	0	0	0	0	0	0	5	0	0	0	0	0	0	0	0	0	0	0	0
1252	10 Dec 21	15:34:00	1	0	2	0	Ct	0	1	0	0	0	0	0	0	0	0	0	0	0	0	0	0	0	0	0	0	0	0	0	0	0	0	0	0	0	0	0	0	0	0
1253	10 Dec 21	15:35:00	1	0	2	0	Ct	0	1	0	0	0	0	0	0	0	0	0	0	0	0	0	0	0	0	0	0	0	0	0	0	0	0	0	0	0	0	0	0	0	0
1254	10 Dec 21	15:36:00	1	0	2	0	Ct	0	1	0	0	0	0	0	0	0	0	0	0	0	0	0	0	0	0	0	0	0	0	0	0	0	0	0	0	0	0	0	0	0	0
1255	10 Dec 21	15:37:00	1	0	2	0	Ct	0	1	0	0	0	0	0	0	0	0	0	0	0	0	0	0	0	0	0	0	0	0	0	0	0	0	0	0	0	0	0	0	0	0
1256	10 Dec 21	15:38:00	1	0	2	0	Ct	0	1	0	0	0	0	0	0	0	0	0	0	0	0	0	0	0	0	0	0	0	0	0	0	0	0	0	0	0	0	0	0	0	0
1257	10 Dec 21	15:39:00	1	0	2	0	Ct	0	1	0	0	0	0	0	0	0	0	0	0	0	0	0	0	0	0	0	0	0	0	0	0	0	0	0	0	0	1	0	0	0	0
1258	10 Dec 21	15:40:00	1	0	2	0	Ct	0	1	0	0	0	0	0	0	0	0	0	0	1	0	0	0	0	0	0	0	0	0	1	0	0	0	0	0	0	0	0	0	0	0
1259	10 Dec 21	15:41:00	1	0	2	0	Ct	0	1	0	0	0	0	0	0	0	0	0	0	0	0	0	0	0	0	0	0	0	0	0	0	0	0	0	0	0	0	0	0	0	0
1260	10 Dec 21	15:42:00	1	0	2	0	Ct	0	1	0	0	0	0	0	0	0	0	0	0	1	0	0	0	0	0	0	0	0	0	1	0	0	0	0	0	0	0	0	0	0	0
1261	10 Dec 21	15:43:00	1	0	2	0	Ct	0	1	0	0	0	0	0	0	0	0	0	0	0	0	0	0	0	0	0	0	0	0	0	0	0	0	0	0	0	0	0	0	0	0
1262	10 Dec 21	15:44:00	1	0	2	0	Ct	0	1	0	0	0	0	0	0	0	0	0	0	0	0	0	0	0	0	0	0	0	0	0	0	0	0	0	0	0	1	0	0	0	0
1263	10 Dec 21	15:45:00	1	0	2	0	Ct	0	1	0	0	0	0	0	1	0	0	0	0	0	0	0	0	0	0	0	0	0	0	3	0	0	0	0	0	0	0	0	0	0	0
1264	10 Dec 21	15:46:00	1	0	2	0	Ct	0	1	0	0	0	0	2	0	0	0	0	0	0	0	0	0	0	0	0	0	0	0	0	0	0	0	0	0	0	0	0	0	0	0
1265	10 Dec 21	15:47:00	1	0	2	0	Ct	0	1	0	0	1	0	0	2	0	0	0	0	0	0	0	0	0	0	0	0	0	0	4	0	0	0	0	0	0	0	0	0	0	0
1266	10 Dec 21	15:48:00	1	0	2	0	Ct	0	1	0	3	0	0	0	1	0	0	0	0	0	0	0	0	0	0	0	0	0	0	3	0	0	0	0	0	0	0	0	0	0	0
1267	10 Dec 21	15:49:00	1	0	2	0	Ct	0	1	0	0	14	0	0	0	0	0	0	0	0	0	0	0	0	0	0	0	0	0	3	0	0	0	0	0	0	0	0	0	0	0
1268	10 Dec 21	15:50:00	1	0	2	0	Ct	0	1	0	0	0	0	0	0	0	0	0	0	0	0	0	0	0	0	0	0	0	0	3	0	0	0	0	0	0	0	0	0	0	0
1269	10 Dec 21	15:51:00	1	0	2	0	Ct	0	1	0	0	0	0	0	0	0	0	0	0	0	0	0	0	0	2	0	0	0	0	2	0	0	0	0	0	0	0	0	0	0	0
1270	10 Dec 21	15:52:00	1	0	2	0	Ct	0	1	0	0	0	0	0	0	0	0	0	0	0	0	0	0	0	4	0	0	0	0	3	0	0	0	0	0	0	0	0	0	0	0
1271	10 Dec 21	15:53:00	1	0	2	0	Ct	0	1	0	0	0	0	0	0	0	0	0	0	0	0	0	0	0	0	0	0	0	0	3	0	0	0	0	0	0	0	0	0	0	0
1272	10 Dec 21	15:54:00	1	0	2	0	Ct	0	1	0	0	0	0	0	0	0	0	0	0	0	0	0	1	0	0	0	0	0	0	4	0	0	0	0	0	0	0	0	0	0	0
1273	10 Dec 21	15:55:00	1	0	2	0	Ct	0	1	0	2	0	0	0	0	0	0	0	0	0	0	0	0	0	0	0	0	0	0	3	0	0	0	0	0	0	0	0	0	0	0
1274	10 Dec 21	15:56:00	1	0	2	0	Ct	0	1	0	0	0	0	0	0	0	0	0	0	0	0	0	0	0	0	0	0	0	0	3	0	0	0	0	0	0	0	0	0	0	0
1275	10 Dec 21	15:57:00	1	0	2	0	Ct	0	1	0	0	0	0	0	0	0	0	0	0	0	0	0	0	0	0	0	0	0	0	2	0	0	0	0	0	0	0	0	0	0	0
1276	10 Dec 21	15:58:00	1	0	2	0	Ct	0	1	0	0	0	0	0	0	0	0	0	0	0	0	0	0	0	0	0	0	0	0	3	0	0	0	0	0	0	0	0	0	0	0
1277	10 Dec 21	15:59:00	1	0	2	0	Ct	0	1	0	0	0	0	0	0	0	0	1	0	0	0	0	0	0	0	0	0	0	0	0	0	0	0	0	0	0	0	0	0	0	0
1278	10 Dec 21	16:00:00	1	0	2	0	Ct	0	1	0	0	0	0	0	0	0	0	0	0	0	0	0	0	0	0	0	0	0	0	0	0	0	0	0	0	0	0	0	0	0	0
1279	10 Dec 21	16:01:00	1	0	2	0	Ct	0	1	0	0	0	0	0	0	0	0	0	0	0	3	0	0	0	0	0	0	0	0	0	0	0	0	0	0	0	0	0	0	0	0
1280	10 Dec 21	16:02:00	1	0	2	0	Ct	0	1	0	0	0	0	0	0	0	0	0	0	0	0	0	0	0	0	0	0	0	0	0	0	0	0	0	0	0	0	0	0	0	0
1281	10 Dec 21	16:03:00	1	0	2	0	Ct	0	1	0	0	0	0	0	0	0	0	0	0	0	1	0	0	0	0	0	0	0	0	0	0	0	0	0	0	0	0	0	0	0	0
1282	10 Dec 21	16:04:00	1	0	2	0	Ct	0	1	0	0	0	0	0	1	0	0	0	0	0	1	0	0	0	0	1	0	0	0	0	0	0	0	0	0	0	0	0	0	0	1
1283	10 Dec 21	16:05:00	1	0	2	0	Ct	0	1	0	0	0	0	0	1	0	0	0	0	0	3	0	0	0	0	0	0	0	0	0	0	0	0	0	0	0	0	0	0	0	0
1284	10 Dec 21	16:06:00	1	0	2	0	Ct	0	1	0	0	0	0	0	0	0	0	0	0	0	0	0	0	0	0	0	0	0	0	0	0	0	0	0	0	0	0	0	0	0	0
1285	10 Dec 21	16:07:00	1	0	2	0	Ct	0	1	0	0	0	0	0	1	0	0	0	0	0	0	0	0	0	0	0	0	0	0	0	0	0	0	0	0	0	0	0	0	0	0
1286	10 Dec 21	16:08:00	1	0	2	0	Ct	0	1	0	0	0	0	0	1	0	0	0	0	0	2	0	0	0	0	0	0	0	0	0	0	0	0	0	0	0	0	0	0	0	0
1287	10 Dec 21	16:09:00	1	0	2	0	Ct	0	1	0	0	0	0	0	0	0	0	0	0	0	0	0	0	0	0	0	0	0	0	0	0	0	0	0	0	0	0	0	0	1	0
1288	10 Dec 21	16:10:00	1	0	2	0	Ct	0	1	0	0	0	0	0	0	0	0	6	0	0	6	0	0	0	0	0	0	0	0	0	0	0	0	0	0	0	0	0	0	3	0
1289	10 Dec 21	16:11:00	1	0	2	0	Ct	0	1	0	0	11	0	0	0	0	0	3	0	0	5	0	0	0	0	0	0	0	0	0	0	0	0	0	0	4	0	0	0	6	0
1290	10 Dec 21	16:12:00	1	0	2	0	Ct	0	1	0	0	4	0	0	0	0	0	0	0	0	3	0	0	0	0	0	0	0	0	0	0	0	0	0	0	4	0	0	0	1	0
1291	10 Dec 21	16:13:00	1	0	2	0	Ct	0	1	0	0	3	0	0	0	0	0	8	0	0	4	0	0	0	0	0	1	0	0	0	0	0	0	0	0	6	0	0	0	0	0
1292	10 Dec 21	16:14:00	1	0	2	0	Ct	0	1	0	0	3	0	0	0	0	0	14	0	0	3	0	0	0	0	0	0	0	0	0	0	0	0	0	0	3	0	0	0	3	0
1293	10 Dec 21	16:15:00	1	0	2	0	Ct	0	1	0	0	1	0	0	0	0	0	3	0	0	0	0	0	0	0	0	0	0	0	0	0	0	0	0	0	4	0	0	0	3	0
1294	10 Dec 21	16:16:00	1	0	2	0	Ct	0	1	0	0	6	0	0	0	0	0	3	1	0	2	0	0	0	0	0	0	0	0	0	1	0	0	0	0	9	0	0	0	1	0
1295	10 Dec 21	16:17:00	1	0	2	0	Ct	0	1	0	0	3	0	0	0	0	0	5	1	0	1	0	0	0	0	0	0	0	0	0	0	0	0	0	0	2	0	0	0	0	0
1296	10 Dec 21	16:18:00	1	0	2	0	Ct	0	1	0	0	4	0	0	0	0	0	2	0	0	2	0	0	0	0	0	0	0	0	0	1	0	0	0	0	3	0	0	0	0	0
1297	10 Dec 21	16:19:00	1	0	2	0	Ct	0	1	0	0	2	0	0	0	0	0	1	3	0	1	0	0	1	0	1	0	0	0	0	2	1	0	0	0	1	0	0	0	0	0
1298	10 Dec 21	16:20:00	1	0	2	0	Ct	0	1	0	0	2	0	0	0	0	0	2	0	0	1	0	0	0	0	0	0	0	0	0	4	3	0	0	0	0	0	0	0	0	0
1299	10 Dec 21	16:21:00	1	0	2	0	Ct	0	1	0	0	2	0	0	0	0	0	23	0	0	2	0	0	0	0	0	0	0	0	0	4	1	0	0	0	0	0	0	0	0	0
1300	10 Dec 21	16:22:00	1	0	2	0	Ct	0	1	0	0	4	0	0	0	0	0	1	0	0	0	0	0	0	0	0	0	0	0	0	4	1	0	0	0	0	0	0	0	0	0
1301	10 Dec 21	16:23:00	1	0	2	0	Ct	0	1	0	0	1	0	0	0	0	0	0	0	0	0	0	0	0	0	0	0	0	0	0	0	4	0	0	0	0	0	0	0	0	0
1302	10 Dec 21	16:24:00	1	0	2	0	Ct	0	1	0	0	2	0	0	0	0	0	0	0	0	0	0	0	0	0	0	0	0	0	0	0	2	0	0	0	0	1	0	0	0	0
1303	10 Dec 21	16:25:00	1	0	2	0	Ct	0	1	0	0	3	0	0	0	0	0	0	0	0	0	0	0	0	0	0	0	0	0	0	0	3	0	0	0	0	0	0	0	0	0
1304	10 Dec 21	16:26:00	1	0	2	0	Ct	0	1	0	4	2	0	0	0	0	0	0	0	0	0	0	0	0	0	0	0	0	0	0	0	1	0	0	0	0	4	0	0	0	0
1305	10 Dec 21	16:27:00	1	0	2	0	Ct	0	1	0	0	4	0	0	2	0	0	0	0	0	0	0	0	0	0	0	3	0	0	0	0	2	0	0	0	0	4	0	0	0	0
1306	10 Dec 21	16:28:00	1	0	2	0	Ct	0	1	0	0	3	0	0	0	0	0	0	0	0	0	0	0	0	0	0	1	0	0	0	0	2	0	0	0	0	1	0	0	0	0
1307	10 Dec 21	16:29:00	1	0	2	0	Ct	0	1	0	0	2	0	0	1	0	0	0	0	0	0	0	0	2	0	0	0	0	0	0	0	4	0	0	0	0	3	0	0	0	0
1308	10 Dec 21	16:30:00	1	0	2	0	Ct	0	1	0	0	3	0	0	0	0	0	0	0	0	0	0	0	0	0	0	0	0	0	0	0	3	0	0	0	0	0	0	0	0	0
1309	10 Dec 21	16:31:00	1	0	2	0	Ct	0	1	0	0	1	0	0	2	0	0	0	0	0	0	0	0	0	0	0	0	1	0	0	0	2	0	0	0	0	2	0	0	0	0
1310	10 Dec 21	16:32:00	1	0	2	0	Ct	0	1	0	0	3	1	0	1	0	0	0	0	0	0	0	0	0	0	0	0	0	0	0	0	2	0	0	0	0	1	0	0	0	0
1311	10 Dec 21	16:33:00	1	0	2	0	Ct	0	1	0	0	3	0	0	1	0	0	0	0	0	0	0	0	0	0	0	0	0	0	0	0	1	0	0	0	0	3	0	0	0	0
1312	10 Dec 21	16:34:00	1	0	2	0	Ct	0	1	0	0	0	0	0	0	0	0	0	0	0	0	0	1	0	0	0	0	0	0	0	0	2	0	0	0	0	2	0	0	0	0
1313	10 Dec 21	16:35:00	1	0	2	0	Ct	0	1	0	0	2	0	0	1	0	0	0	0	0	0	0	0	0	0	0	0	0	0	0	0	3	0	0	0	0	1	0	0	0	0
1314	10 Dec 21	16:36:00	1	0	2	0	Ct	0	1	0	0	3	0	0	0	0	0	0	0	0	0	0	0	0	0	0	0	0	0	0	0	2	0	0	0	0	2	0	0	0	0
1315	10 Dec 21	16:37:00	1	0	2	0	Ct	0	1	0	0	4	0	0	0	0	10	0	0	0	0	0	0	0	0	0	0	0	0	0	0	4	0	0	0	0	3	0	0	0	0
1316	10 Dec 21	16:38:00	1	0	2	0	Ct	0	1	0	0	1	0	0	1	0	0	0	0	0	0	0	0	0	0	0	0	0	0	0	0	1	0	0	0	0	1	0	0	0	0
1317	10 Dec 21	16:39:00	1	0	2	0	Ct	0	1	0	0	0	0	0	0	0	0	0	0	0	0	0	0	0	0	0	0	0	0	0	0	2	0	0	0	0	0	0	0	2	0
1318	10 Dec 21	16:40:00	1	0	2	0	Ct	0	1	0	0	0	0	0	1	0	0	0	0	0	0	0	0	0	0	0	0	0	0	0	0	1	0	0	0	0	0	0	0	3	0
1319	10 Dec 21	16:41:00	1	0	2	0	Ct	0	1	0	0	0	0	0	1	0	0	0	0	0	1	0	0	0	0	0	0	0	0	0	0	2	0	0	0	0	0	2	0	4	0
1320	10 Dec 21	16:42:00	1	0	2	0	Ct	0	1	0	0	0	0	0	0	0	0	0	0	0	0	0	0	0	0	0	0	0	0	0	0	3	0	0	0	0	2	0	0	2	0
1321	10 Dec 21	16:43:00	1	0	2	0	Ct	0	1	0	0	0	0	0	0	0	0	0	0	0	0	0	0	0	0	0	0	0	0	0	0	2	0	0	0	0	4	0	0	3	0
1322	10 Dec 21	16:44:00	1	0	2	0	Ct	0	1	0	0	0	0	0	0	0	0	0	0	0	0	0	0	0	0	0	0	0	0	0	0	2	0	0	0	0	1	0	0	2	0
1323	10 Dec 21	16:45:00	1	0	2	0	Ct	0	1	0	0	0	0	0	1	0	0	0	0	0	0	0	0	0	0	0	0	0	0	0	0	0	0	0	0	0	7	0	0	2	0
1324	10 Dec 21	16:46:00	1	0	2	0	Ct	0	1	0	3	0	0	0	1	0	1	0	0	0	0	0	0	0	0	0	0	0	0	0	0	0	0	0	0	0	2	0	0	5	0
1325	10 Dec 21	16:47:00	1	0	2	0	Ct	0	1	0	3	0	0	0	3	0	1	0	0	0	0	0	0	0	0	0	0	0	0	0	0	3	0	0	0	0	0	0	0	1	0
1326	10 Dec 21	16:48:00	1	0	2	0	Ct	0	1	0	12	0	0	0	0	0	3	0	0	0	0	0	10	0	0	0	0	0	0	0	0	2	0	0	0	0	2	0	0	3	0
1327	10 Dec 21	16:49:00	1	0	2	0	Ct	0	1	0	0	0	0	0	0	0	0	0	0	0	1	0	6	0	0	7	0	0	0	0	0	2	0	0	0	0	16	0	0	2	0
1328	10 Dec 21	16:50:00	1	0	2	0	Ct	0	1	0	0	0	0	0	0	2	0	0	0	0	1	0	0	0	0	7	0	0	0	0	0	2	0	0	0	0	1	0	0	3	0
1329	10 Dec 21	16:51:00	1	0	2	0	Ct	0	1	0	0	0	0	0	0	0	0	0	0	0	0	0	0	0	0	6	3	0	0	0	0	2	0	0	0	0	3	0	0	2	0
1330	10 Dec 21	16:52:00	1	0	2	0	Ct	0	1	0	2	0	0	0	0	1	0	0	0	0	0	0	0	0	0	4	0	0	0	0	0	1	0	0	0	0	1	0	0	2	0
1331	10 Dec 21	16:53:00	1	0	2	0	Ct	0	1	0	0	0	0	0	0	0	3	0	0	0	0	0	0	0	0	5	0	0	0	0	0	2	0	0	0	0	8	0	0	3	0
1332	10 Dec 21	16:54:00	1	0	2	0	Ct	0	1	0	0	0	0	0	0	0	3	0	0	1	0	0	0	0	0	3	0	0	0	0	0	2	0	0	0	0	2	0	0	1	0
1333	10 Dec 21	16:55:00	1	0	2	0	Ct	0	1	0	0	0	0	0	0	0	0	0	0	2	0	0	0	0	0	3	1	0	0	0	0	1	0	0	0	0	2	0	0	3	0
1334	10 Dec 21	16:56:00	1	0	2	0	Ct	0	1	0	0	0	0	0	0	0	0	0	0	3	0	0	0	0	0	5	0	0	0	0	0	2	0	0	0	0	1	0	0	4	0
1335	10 Dec 21	16:57:00	1	0	2	0	Ct	0	1	0	0	0	0	0	0	0	0	0	0	2	0	0	0	0	0	1	0	0	0	0	0	1	0	0	0	0	0	2	0	3	0
1336	10 Dec 21	16:58:00	1	0	2	0	Ct	0	1	0	0	0	0	0	0	0	0	0	0	3	0	0	0	0	0	2	0	4	0	0	0	0	0	0	0	0	2	5	0	3	0
1337	10 Dec 21	16:59:00	1	0	2	0	Ct	0	1	0	0	0	0	0	2	0	0	0	0	2	0	0	0	5	0	2	0	4	0	0	0	2	0	0	0	0	1	4	0	4	0
1338	10 Dec 21	17:00:00	1	0	2	0	Ct	0	1	0	0	0	0	0	1	0	0	0	0	2	0	0	0	0	0	2	0	2	0	0	0	3	0	0	0	0	0	3	0	2	0
1339	10 Dec 21	17:01:00	1	0	2	0	Ct	0	1	0	0	0	0	0	0	0	0	0	0	4	0	0	0	0	0	2	0	4	0	0	0	2	0	0	0	0	0	4	0	3	0
1340	10 Dec 21	17:02:00	1	0	2	0	Ct	0	1	0	0	0	0	0	0	0	0	0	0	2	0	0	0	0	0	2	0	3	0	0	0	2	0	0	0	0	0	2	0	2	0
1341	10 Dec 21	17:03:00	1	0	2	0	Ct	0	1	0	0	0	0	0	0	0	0	0	0	11	0	0	3	0	0	4	0	3	0	0	0	2	0	0	0	0	0	0	0	3	0
1342	10 Dec 21	17:04:00	1	0	2	0	Ct	0	1	0	0	0	0	0	0	0	0	0	0	2	0	0	3	0	0	3	0	2	0	0	0	0	0	0	0	0	0	1	0	2	0
1343	10 Dec 21	17:05:00	1	0	2	0	Ct	0	1	0	0	0	0	0	0	0	0	0	2	6	1	0	0	0	0	3	1	1	0	0	0	0	0	0	0	0	0	3	0	0	0
1344	10 Dec 21	17:06:00	1	0	2	0	Ct	0	1	0	0	0	0	0	0	0	0	0	5	0	0	0	3	0	0	3	0	3	0	0	0	0	0	0	0	0	0	2	0	0	0
1345	10 Dec 21	17:07:00	1	0	2	0	Ct	0	1	0	0	0	0	0	0	0	0	0	2	2	0	0	0	0	0	2	1	2	0	0	0	0	0	0	0	0	0	3	0	0	0
1346	10 Dec 21	17:08:00	1	0	2	0	Ct	0	1	0	0	0	0	0	0	0	0	0	2	2	0	0	0	0	0	2	0	1	0	0	0	0	0	0	0	0	0	1	0	0	0
1347	10 Dec 21	17:09:00	1	0	2	0	Ct	0	1	0	0	0	0	0	0	0	0	0	1	1	0	0	0	0	0	1	0	3	0	6	0	0	0	0	0	0	0	2	0	0	0
1348	10 Dec 21	17:10:00	1	0	2	0	Ct	0	1	0	0	0	0	0	0	0	0	0	2	2	0	0	0	0	0	2	2	2	0	3	0	0	0	0	0	0	0	2	0	0	0
1349	10 Dec 21	17:11:00	1	0	2	0	Ct	0	1	0	0	0	0	0	0	0	0	0	1	2	0	0	0	0	0	3	0	2	0	1	0	0	0	0	0	0	0	3	0	0	0
1350	10 Dec 21	17:12:00	1	0	2	0	Ct	0	1	0	0	0	0	0	0	0	0	0	2	10	0	0	0	0	0	3	3	4	0	3	0	0	0	0	0	0	0	6	0	0	0
1351	10 Dec 21	17:13:00	1	0	2	0	Ct	0	1	0	0	0	0	0	0	0	0	0	2	11	0	0	0	0	0	2	1	2	0	3	0	0	0	0	0	0	0	1	0	0	0
1352	10 Dec 21	17:14:00	1	0	2	0	Ct	0	1	0	0	0	0	4	0	0	0	0	2	1	2	0	0	0	0	4	2	2	0	3	0	0	0	0	2	0	0	2	0	0	0
1353	10 Dec 21	17:15:00	1	0	2	0	Ct	0	1	0	0	0	0	0	0	0	0	0	2	2	0	0	0	0	0	1	0	3	0	0	0	0	0	0	0	0	0	3	0	0	0
1354	10 Dec 21	17:16:00	1	0	2	0	Ct	0	1	0	0	0	0	0	0	0	0	0	3	1	2	0	0	0	0	2	0	3	0	2	0	0	0	0	0	0	0	2	0	0	0
1355	10 Dec 21	17:17:00	1	0	2	0	Ct	0	1	0	0	0	0	1	0	0	0	1	3	3	2	0	0	0	0	2	0	2	0	3	0	0	0	0	9	0	0	1	0	1	0
1356	10 Dec 21	17:18:00	1	0	2	0	Ct	0	1	0	0	0	0	0	0	0	0	1	2	2	3	0	0	0	0	2	1	2	0	2	0	0	0	0	3	0	0	1	0	2	0
1357	10 Dec 21	17:19:00	1	0	2	0	Ct	0	1	0	0	0	0	0	0	0	0	0	2	1	3	0	0	0	0	3	2	3	0	3	0	0	0	0	2	0	0	3	0	2	0
1358	10 Dec 21	17:20:00	1	0	2	0	Ct	0	1	0	0	0	0	0	0	0	0	0	0	1	4	0	0	0	0	4	2	3	0	1	0	0	0	0	1	0	2	3	0	2	0
1359	10 Dec 21	17:21:00	1	0	2	0	Ct	0	1	0	0	0	0	0	0	0	0	0	4	1	2	0	0	0	0	2	0	1	0	1	0	0	0	0	1	0	2	2	0	2	0
1360	10 Dec 21	17:22:00	1	0	2	0	Ct	0	1	0	0	0	0	0	0	0	0	0	0	0	3	0	0	0	0	3	3	1	0	1	0	0	0	3	5	0	2	2	0	2	0
1361	10 Dec 21	17:23:00	1	0	2	0	Ct	0	1	0	0	0	0	0	0	0	0	0	0	0	2	0	0	0	0	2	3	2	0	1	0	0	0	1	4	0	1	2	0	13	0
1362	10 Dec 21	17:24:00	1	0	2	0	Ct	0	1	0	0	0	0	0	0	0	0	0	0	0	2	0	0	0	0	2	3	2	0	3	0	0	0	0	2	0	3	1	0	2	0
1363	10 Dec 21	17:25:00	1	0	2	0	Ct	0	1	0	0	0	0	0	0	0	0	0	0	0	13	0	0	0	0	6	2	1	0	1	0	0	0	0	0	3	1	3	0	5	0
1364	10 Dec 21	17:26:00	1	0	2	0	Ct	0	1	0	0	0	0	0	0	0	0	0	0	0	12	0	0	0	0	1	2	3	0	0	0	0	0	1	0	0	1	3	0	2	0
1365	10 Dec 21	17:27:00	1	0	2	0	Ct	0	1	0	0	0	0	0	0	0	0	0	0	0	2	0	0	0	0	0	1	2	0	0	0	0	0	0	0	0	1	0	0	1	0
1366	10 Dec 21	17:28:00	1	0	2	0	Ct	0	1	0	0	0	0	0	0	0	0	0	0	0	3	0	0	0	0	0	6	1	0	1	0	0	0	0	0	0	1	0	0	3	0
1367	10 Dec 21	17:29:00	1	0	2	0	Ct	0	1	0	0	0	0	0	1	0	0	0	0	0	2	0	0	0	0	0	1	0	0	1	0	0	0	0	0	0	0	5	0	3	0
1368	10 Dec 21	17:30:00	1	0	2	0	Ct	0	1	0	0	0	0	0	0	0	0	0	0	0	2	0	0	1	0	0	1	0	0	0	0	1	0	0	0	0	0	1	0	1	0
1369	10 Dec 21	17:31:00	1	0	2	0	Ct	0	1	0	0	0	0	0	2	0	0	1	0	0	2	0	0	0	0	0	2	0	0	0	0	3	0	0	0	0	0	2	0	0	0
1370	10 Dec 21	17:32:00	1	0	2	0	Ct	0	1	0	0	1	0	0	0	0	0	2	0	0	2	0	0	0	0	0	3	0	0	0	0	4	0	0	0	0	0	3	0	0	0
1371	10 Dec 21	17:33:00	1	0	2	0	Ct	0	1	0	0	0	0	0	0	0	0	0	0	0	0	0	0	1	0	0	3	0	0	0	0	2	0	0	0	0	0	0	0	0	0
1372	10 Dec 21	17:34:00	1	0	2	0	Ct	0	1	0	0	0	0	0	1	0	0	0	0	0	4	0	0	2	0	0	0	0	0	0	0	3	0	0	0	0	0	3	0	0	0
1373	10 Dec 21	17:35:00	1	0	2	0	Ct	0	1	0	0	0	0	0	0	0	0	0	0	0	1	0	0	0	0	0	2	0	0	0	0	2	0	0	0	0	0	2	0	0	0
1374	10 Dec 21	17:36:00	1	0	2	0	Ct	0	1	0	0	0	0	0	0	0	0	0	0	0	0	0	0	0	0	0	1	0	0	3	0	1	0	0	0	0	0	0	0	0	0
1375	10 Dec 21	17:37:00	1	0	2	0	Ct	0	1	0	0	0	0	0	0	0	0	0	0	0	0	0	0	0	0	0	2	0	0	0	0	1	0	0	0	0	0	1	0	0	0
1376	10 Dec 21	17:38:00	1	0	2	0	Ct	0	1	0	0	0	0	12	7	0	0	0	1	0	0	0	0	0	0	0	2	0	1	0	0	2	0	1	0	0	0	1	0	0	0
1377	10 Dec 21	17:39:00	1	0	2	0	Ct	0	1	0	0	0	0	17	0	0	0	0	2	0	0	0	0	0	0	0	3	0	0	11	0	1	0	0	0	0	0	4	0	0	0
1378	10 Dec 21	17:40:00	1	0	2	0	Ct	0	1	0	0	0	0	2	0	0	0	0	5	0	0	0	0	0	0	0	1	0	0	0	0	0	0	0	0	0	0	2	0	0	0
1379	10 Dec 21	17:41:00	1	0	2	0	Ct	0	1	0	0	0	0	6	1	0	0	0	2	0	0	0	0	0	0	0	2	0	0	0	0	0	0	0	0	0	0	6	0	0	0
1380	10 Dec 21	17:42:00	1	0	2	0	Ct	0	1	0	0	0	0	5	0	0	0	0	2	0	0	0	0	0	0	3	2	0	0	4	0	0	0	0	0	0	0	3	0	0	0
1381	10 Dec 21	17:43:00	1	0	2	0	Ct	0	1	0	0	0	0	6	0	0	0	1	2	0	0	0	0	0	0	1	1	0	0	2	0	0	1	0	0	0	0	3	0	0	0
1382	10 Dec 21	17:44:00	1	0	2	0	Ct	0	1	0	0	0	0	4	0	0	0	2	3	0	0	0	0	0	0	0	1	0	0	3	0	0	0	1	0	0	0	4	0	0	0
1383	10 Dec 21	17:45:00	1	0	2	0	Ct	0	1	0	0	0	0	9	0	0	0	0	3	0	0	0	0	0	0	0	1	0	0	3	0	0	0	0	0	0	0	3	0	0	0
1384	10 Dec 21	17:46:00	1	0	2	0	Ct	0	1	0	0	0	0	2	0	0	0	0	3	0	0	0	0	0	0	2	2	0	0	2	0	0	0	0	0	0	0	3	0	0	0
1385	10 Dec 21	17:47:00	1	0	2	0	Ct	0	1	0	0	0	0	6	0	0	0	0	2	0	0	0	0	0	0	6	1	0	0	6	0	0	0	0	0	0	0	7	0	0	0
1386	10 Dec 21	17:48:00	1	0	2	0	Ct	0	1	0	0	0	0	8	1	0	0	0	3	0	0	0	0	0	0	0	2	0	0	1	0	0	0	0	0	0	2	5	0	0	0
1387	10 Dec 21	17:49:00	1	0	2	0	Ct	0	1	0	0	0	0	4	0	0	0	0	3	0	0	0	0	0	0	1	1	0	0	3	0	0	0	0	0	0	5	2	0	0	0
1388	10 Dec 21	17:50:00	1	0	2	0	Ct	0	1	0	0	0	0	4	0	0	0	0	5	2	0	0	0	1	0	0	2	0	0	0	0	0	2	0	0	0	2	2	0	0	0
1389	10 Dec 21	17:51:00	1	0	2	0	Ct	0	1	0	0	0	0	5	0	0	0	0	3	2	0	0	0	0	0	0	1	0	0	2	0	0	0	0	0	0	2	2	0	0	0
1390	10 Dec 21	17:52:00	1	0	2	0	Ct	0	1	0	0	0	0	3	0	0	0	0	3	3	0	0	0	0	0	0	2	0	0	1	0	0	0	0	0	0	2	2	0	0	0
1391	10 Dec 21	17:53:00	1	0	2	0	Ct	0	1	0	0	0	0	2	1	0	0	0	1	2	0	0	0	0	0	0	1	0	0	2	0	0	0	0	0	0	4	1	0	0	0
1392	10 Dec 21	17:54:00	1	0	2	0	Ct	0	1	0	0	0	0	5	0	0	0	0	4	8	0	0	0	0	0	0	0	0	0	2	0	0	1	0	0	0	1	4	0	0	0
1393	10 Dec 21	17:55:00	1	0	2	0	Ct	0	1	0	0	0	0	2	0	0	0	0	4	1	0	0	0	0	0	0	3	0	0	3	0	0	0	0	0	0	1	4	0	0	0
1394	10 Dec 21	17:56:00	1	0	2	0	Ct	0	1	0	0	0	0	2	1	1	0	0	1	1	0	0	0	0	0	0	1	0	0	3	0	0	0	0	0	0	1	2	0	4	0
1395	10 Dec 21	17:57:00	1	0	2	0	Ct	0	1	0	0	0	0	3	0	0	0	0	0	3	0	0	0	0	0	0	0	0	0	0	0	0	0	0	0	0	0	1	0	2	0
1396	10 Dec 21	17:58:00	1	0	2	0	Ct	0	1	0	0	0	0	5	0	0	0	0	1	6	0	0	0	0	0	0	2	0	0	0	0	2	0	0	0	0	0	1	0	3	0
1397	10 Dec 21	17:59:00	1	0	2	0	Ct	0	1	0	0	0	0	2	0	0	0	0	1	3	0	0	0	0	0	0	0	0	0	0	0	3	0	0	0	0	0	2	0	1	0
1398	10 Dec 21	18:00:00	1	0	2	0	Ct	0	1	0	0	0	0	0	0	0	0	0	1	2	0	0	0	0	0	0	1	0	0	0	0	4	0	2	0	0	0	2	0	8	0
1399	10 Dec 21	18:01:00	1	0	2	0	Ct	0	1	0	0	3	0	3	0	0	0	0	2	1	0	0	0	0	0	0	2	0	0	0	0	3	0	0	0	0	0	3	0	2	0
1400	10 Dec 21	18:02:00	1	0	2	0	Ct	0	1	0	0	4	0	5	0	0	0	0	2	3	2	0	0	0	0	0	0	0	0	0	0	3	0	0	0	0	0	3	0	4	1
1401	10 Dec 21	18:03:00	1	0	2	0	Ct	0	1	0	0	3	0	4	0	0	0	0	0	3	5	0	0	0	0	0	0	0	0	0	0	1	0	2	0	0	0	2	0	3	0
1402	10 Dec 21	18:04:00	1	0	2	0	Ct	0	1	0	0	3	0	2	0	0	0	0	3	3	2	0	0	0	0	0	0	0	0	0	0	4	0	0	0	0	0	0	0	3	0
1403	10 Dec 21	18:05:00	1	0	2	0	Ct	0	1	0	0	2	0	0	0	0	0	0	2	2	3	0	0	0	0	0	0	0	0	0	0	2	0	0	0	0	2	1	0	3	0
1404	10 Dec 21	18:06:00	1	0	2	0	Ct	0	1	0	0	3	0	4	0	0	0	0	2	0	3	0	0	0	0	0	0	0	0	0	0	2	0	0	0	0	2	5	0	3	0
1405	10 Dec 21	18:07:00	1	0	2	0	Ct	0	1	0	0	3	0	4	0	0	0	0	1	0	3	0	0	0	0	0	0	0	0	0	0	3	0	2	0	0	1	1	0	3	0
1406	10 Dec 21	18:08:00	1	0	2	0	Ct	0	1	0	0	4	0	9	0	0	0	0	2	0	3	0	0	0	0	0	0	0	0	0	0	2	2	2	0	0	1	5	0	4	1
1407	10 Dec 21	18:09:00	1	0	2	0	Ct	0	1	0	0	3	0	3	0	0	0	0	2	0	4	0	0	0	0	0	0	0	0	0	0	1	0	0	0	0	1	2	0	2	2
1408	10 Dec 21	18:10:00	1	0	2	0	Ct	0	1	0	0	4	0	4	0	0	0	0	2	0	3	0	0	0	0	2	0	0	0	0	0	3	0	0	0	0	3	1	0	2	0
1409	10 Dec 21	18:11:00	1	0	2	0	Ct	0	1	0	0	2	0	2	0	0	0	0	1	0	1	0	0	0	0	0	0	0	0	0	0	2	2	0	0	0	3	2	0	2	0
1410	10 Dec 21	18:12:00	1	0	2	0	Ct	0	1	0	0	4	0	4	0	0	0	0	4	0	2	0	0	0	0	0	0	0	0	0	0	5	1	1	0	0	2	0	0	6	3
1411	10 Dec 21	18:13:00	1	0	2	0	Ct	0	1	0	0	2	0	5	0	0	0	0	2	0	7	0	0	0	0	1	0	0	0	0	0	4	0	1	0	0	4	0	0	3	4
1412	10 Dec 21	18:14:00	1	0	2	0	Ct	0	1	0	0	2	0	3	0	0	0	0	1	0	3	0	0	0	0	0	0	1	0	0	0	3	0	1	0	0	1	1	0	2	3
1413	10 Dec 21	18:15:00	1	0	2	0	Ct	0	1	0	0	1	0	3	3	0	0	0	2	0	3	0	0	0	0	1	0	4	0	0	0	3	0	0	0	0	1	7	0	3	1
1414	10 Dec 21	18:16:00	1	0	2	0	Ct	0	1	0	0	2	0	3	0	0	0	0	2	0	2	0	0	0	0	0	0	4	0	0	0	1	0	0	0	0	2	2	0	3	1
1415	10 Dec 21	18:17:00	1	0	2	0	Ct	0	1	0	0	3	0	3	8	0	0	0	2	0	0	0	0	0	0	0	0	2	0	0	0	0	0	0	0	0	2	2	0	1	0
1416	10 Dec 21	18:18:00	1	0	2	0	Ct	0	1	0	0	5	0	4	1	0	0	0	1	0	2	0	0	2	0	0	0	5	0	0	0	0	0	0	0	0	0	2	0	3	0
1417	10 Dec 21	18:19:00	1	0	2	0	Ct	0	1	0	0	4	0	3	0	0	0	0	3	0	2	0	0	1	0	0	0	2	0	0	0	0	0	0	0	0	0	0	0	1	0
1418	10 Dec 21	18:20:00	1	0	2	0	Ct	0	1	0	0	2	0	2	1	0	0	0	1	0	2	0	0	0	0	0	0	0	0	0	0	0	0	0	0	0	0	1	0	0	0
1419	10 Dec 21	18:21:00	1	0	2	0	Ct	0	1	0	0	4	0	5	0	0	0	0	3	0	3	0	0	0	0	0	0	0	0	0	0	0	0	0	0	0	0	1	0	0	0
1420	10 Dec 21	18:22:00	1	0	2	0	Ct	0	1	0	0	1	0	2	1	0	0	0	3	0	5	0	0	0	0	0	0	0	0	0	0	2	0	0	0	0	0	9	0	0	0
1421	10 Dec 21	18:23:00	1	0	2	0	Ct	0	1	0	0	2	0	5	0	0	0	0	2	0	13	0	0	1	0	1	0	0	0	0	0	3	0	0	0	0	0	4	0	0	0
1422	10 Dec 21	18:24:00	1	0	2	0	Ct	0	1	0	0	1	0	3	1	0	0	0	2	0	0	0	0	0	0	0	0	0	0	0	0	0	0	0	0	0	0	0	0	0	0
1423	10 Dec 21	18:25:00	1	0	2	0	Ct	0	1	0	0	0	0	3	0	0	0	0	2	2	0	0	0	1	0	1	0	0	0	2	0	2	0	0	0	0	0	1	0	0	0
1424	10 Dec 21	18:26:00	1	0	2	0	Ct	0	1	0	0	1	0	4	0	0	0	0	3	3	0	0	0	0	0	0	0	0	0	3	0	4	0	0	0	0	0	2	0	0	0
1425	10 Dec 21	18:27:00	1	0	2	0	Ct	0	1	0	0	3	0	8	0	0	0	0	4	3	0	0	0	0	0	0	0	0	0	2	0	3	0	0	0	0	0	3	0	0	0
1426	10 Dec 21	18:28:00	1	0	2	0	Ct	0	1	0	0	3	0	3	0	0	0	0	2	2	0	0	0	0	0	0	0	0	0	3	0	1	0	0	0	0	0	7	0	0	0
1427	10 Dec 21	18:29:00	1	0	2	0	Ct	0	1	0	0	1	0	4	0	0	0	0	2	2	0	0	0	0	0	0	0	0	0	2	0	2	0	0	0	0	0	0	0	0	0
1428	10 Dec 21	18:30:00	1	0	2	0	Ct	0	1	0	0	2	0	5	0	0	0	0	3	1	0	0	0	0	0	0	0	2	0	2	0	2	0	0	0	0	0	0	0	0	0
1429	10 Dec 21	18:31:00	1	0	2	0	Ct	0	1	0	0	1	0	2	0	0	0	0	0	4	0	0	0	0	0	0	0	3	0	0	0	2	0	0	0	0	0	0	0	0	0
1430	10 Dec 21	18:32:00	1	0	2	0	Ct	0	1	0	0	3	0	4	0	0	0	0	0	2	0	0	0	0	0	0	0	3	0	0	0	5	0	0	0	0	0	2	0	1	0
1431	10 Dec 21	18:33:00	1	0	2	0	Ct	0	1	0	0	2	0	3	0	0	0	0	2	0	0	0	0	0	0	15	0	5	0	0	0	1	0	0	0	0	0	1	2	4	0
1432	10 Dec 21	18:34:00	1	0	2	0	Ct	0	1	0	0	2	0	4	0	0	0	0	0	0	1	0	0	0	0	10	0	2	0	0	0	0	0	0	0	0	0	0	0	4	0
1433	10 Dec 21	18:35:00	1	0	2	0	Ct	0	1	0	0	3	0	3	0	0	0	0	1	0	3	0	0	0	0	4	0	4	0	0	0	0	0	0	0	0	0	0	0	2	0
1434	10 Dec 21	18:36:00	1	0	2	0	Ct	0	1	0	0	2	0	4	0	0	0	0	3	0	0	0	0	0	0	5	0	3	0	0	0	1	0	0	0	0	3	0	0	3	0
1435	10 Dec 21	18:37:00	1	0	2	0	Ct	0	1	0	0	3	0	4	0	0	0	0	3	0	0	0	0	0	0	5	0	4	0	0	0	0	0	0	0	0	5	0	0	2	0
1436	10 Dec 21	18:38:00	1	0	2	0	Ct	0	1	0	0	0	0	3	0	0	0	0	1	0	0	0	0	0	0	3	0	3	0	0	0	0	0	0	0	0	1	0	0	3	0
1437	10 Dec 21	18:39:00	1	0	2	0	Ct	0	1	0	0	0	0	1	0	0	0	0	3	0	0	0	0	0	0	4	0	3	0	0	0	0	0	0	0	0	1	0	0	2	0
1438	10 Dec 21	18:40:00	1	0	2	0	Ct	0	1	0	0	0	0	2	1	0	0	0	3	0	1	0	0	0	0	2	0	4	0	0	0	0	0	0	0	0	2	0	0	3	0
1439	10 Dec 21	18:41:00	1	0	2	0	Ct	0	1	0	0	0	0	0	1	0	0	0	1	0	0	0	0	0	0	3	0	1	0	0	0	0	0	0	0	0	2	0	0	3	0
1440	10 Dec 21	18:42:00	1	0	2	0	Ct	0	1	0	0	0	0	2	0	0	0	0	2	0	0	0	0	0	0	2	0	3	0	0	0	0	0	0	0	0	0	0	0	2	0
1441	10 Dec 21	18:43:00	1	0	2	0	Ct	0	1	0	0	0	0	4	0	0	0	0	2	0	2	0	0	0	0	3	0	2	0	0	0	1	0	0	0	0	0	0	0	0	0
1442	10 Dec 21	18:44:00	1	0	2	0	Ct	0	1	0	0	0	0	2	0	0	0	0	2	0	4	0	0	0	0	3	0	2	0	0	0	4	0	0	0	0	0	7	0	2	0
1443	10 Dec 21	18:45:00	1	0	2	0	Ct	0	1	0	0	0	0	3	0	0	0	0	3	0	2	0	0	0	0	4	0	0	0	0	0	2	0	0	0	0	0	4	0	2	0
1444	10 Dec 21	18:46:00	1	0	2	0	Ct	0	1	0	0	0	0	3	0	0	0	0	2	0	5	0	0	1	0	5	0	0	0	0	0	4	0	0	0	0	0	4	0	2	0
1445	10 Dec 21	18:47:00	1	0	2	0	Ct	0	1	0	0	0	0	4	0	0	0	0	1	0	2	0	0	1	0	2	0	0	0	0	0	1	0	0	0	0	0	4	0	3	0
1446	10 Dec 21	18:48:00	1	0	2	0	Ct	0	1	0	0	0	0	2	0	0	0	0	1	0	3	0	0	0	0	2	0	0	0	0	0	0	0	0	0	0	0	5	0	4	0
1447	10 Dec 21	18:49:00	1	0	2	0	Ct	0	1	0	0	0	0	2	0	0	0	0	1	0	3	0	0	0	0	2	0	0	0	0	0	0	0	0	0	0	0	2	0	4	0
1448	10 Dec 21	18:50:00	1	0	2	0	Ct	0	1	0	0	0	0	4	0	0	0	0	2	0	4	0	0	0	0	1	0	0	0	0	0	1	0	0	0	0	1	0	0	2	0
1449	10 Dec 21	18:51:00	1	0	2	0	Ct	0	1	0	0	0	0	0	0	0	0	0	5	5	2	0	3	0	0	1	1	0	0	0	0	2	0	0	0	1	3	1	0	2	0
1450	10 Dec 21	18:52:00	1	0	2	0	Ct	0	1	0	0	0	0	0	0	0	0	0	1	1	1	0	4	0	0	4	3	0	0	0	0	0	0	0	1	0	4	1	0	2	0
1451	10 Dec 21	18:53:00	1	0	2	0	Ct	0	1	0	0	0	0	0	0	0	0	0	3	2	0	0	5	0	0	0	3	0	0	0	0	0	0	0	6	0	2	4	0	3	0
1452	10 Dec 21	18:54:00	1	0	2	0	Ct	0	1	0	0	0	0	4	0	3	0	0	2	2	0	0	3	0	0	0	1	4	0	2	0	0	0	0	3	0	3	2	0	3	0
1453	10 Dec 21	18:55:00	1	0	2	0	Ct	0	1	0	0	0	0	3	0	3	0	0	2	2	0	0	5	0	0	0	4	3	0	3	0	0	0	0	4	3	1	3	0	3	0
1454	10 Dec 21	18:56:00	1	0	2	0	Ct	0	1	0	0	0	0	4	0	3	0	0	1	1	0	0	3	0	0	0	4	2	0	2	0	0	0	0	5	0	3	3	0	2	0
1455	10 Dec 21	18:57:00	1	0	2	0	Ct	0	1	0	0	0	0	3	6	10	0	0	1	1	0	0	3	0	0	0	0	3	0	3	0	0	0	0	3	2	0	2	0	3	0
1456	10 Dec 21	18:58:00	1	0	2	0	Ct	0	1	0	0	0	0	0	0	3	0	0	3	0	0	0	3	0	0	0	2	1	0	3	0	4	0	0	2	0	2	1	0	1	0
1457	10 Dec 21	18:59:00	1	0	2	0	Ct	0	1	0	0	0	0	5	0	3	0	0	1	0	0	0	4	0	0	0	2	3	0	2	0	3	0	0	1	0	2	1	3	1	0
1458	10 Dec 21	19:00:00	1	0	2	0	Ct	0	1	0	0	0	0	5	0	3	0	0	2	0	0	0	4	0	0	1	0	2	0	0	0	2	0	2	2	0	0	1	0	0	0
1459	10 Dec 21	19:01:00	1	0	2	0	Ct	0	1	0	0	0	0	3	0	3	0	0	0	0	0	0	3	0	0	12	1	0	0	1	0	3	0	0	5	0	0	0	2	0	0
1460	10 Dec 21	19:02:00	1	0	2	0	Ct	0	1	0	0	0	0	3	0	2	0	0	0	0	0	0	3	0	0	5	2	0	0	3	0	3	0	0	4	0	0	2	0	2	0
1461	10 Dec 21	19:03:00	1	0	2	0	Ct	0	1	0	0	0	0	3	0	2	0	0	0	1	0	0	4	0	0	2	1	0	3	0	0	3	0	0	5	0	0	3	0	2	0
1462	10 Dec 21	19:04:00	1	0	2	0	Ct	0	1	0	0	0	0	1	0	2	0	0	0	4	0	0	3	0	0	6	3	0	6	0	0	1	0	0	3	0	0	1	0	5	0
1463	10 Dec 21	19:05:00	1	0	2	0	Ct	0	1	0	0	0	0	4	0	4	0	0	2	1	0	0	3	0	0	1	0	0	3	4	0	0	0	0	3	0	0	2	0	1	0
1464	10 Dec 21	19:06:00	1	0	2	0	Ct	0	1	0	0	0	0	3	1	3	0	0	3	2	0	0	3	0	0	5	0	0	3	0	0	0	0	2	3	0	0	0	0	3	0
1465	10 Dec 21	19:07:00	1	0	2	0	Ct	0	1	0	0	0	0	3	1	1	0	0	1	10	0	0	3	0	0	2	0	0	4	4	0	0	0	1	2	4	0	2	0	2	0
1466	10 Dec 21	19:08:00	1	0	2	0	Ct	0	1	0	0	0	0	3	0	2	0	0	2	2	0	0	3	0	0	4	0	0	4	1	0	0	0	8	0	0	0	2	0	3	0
1467	10 Dec 21	19:09:00	1	0	2	0	Ct	0	1	0	0	0	0	4	1	1	0	0	2	2	0	0	4	0	0	1	0	0	2	2	0	2	1	0	3	0	0	4	0	2	2
1468	10 Dec 21	19:10:00	1	0	2	0	Ct	0	1	0	0	0	0	2	1	3	0	0	4	2	0	0	4	0	0	1	0	2	2	0	0	3	0	2	0	10	0	2	0	2	4
1469	10 Dec 21	19:11:00	1	0	2	0	Ct	0	1	0	0	0	0	3	0	1	0	0	2	3	0	0	4	3	0	2	0	4	2	0	0	2	0	4	0	1	0	3	0	1	3
1470	10 Dec 21	19:12:00	1	0	2	0	Ct	0	1	0	0	0	0	3	1	2	0	0	2	2	0	0	3	0	0	1	0	3	4	0	0	2	0	3	0	0	0	2	0	3	0
1471	10 Dec 21	19:13:00	1	0	2	0	Ct	0	1	0	0	0	0	0	0	3	0	0	2	2	2	0	2	1	0	2	0	2	1	0	0	0	0	2	0	3	0	3	0	3	8
1472	10 Dec 21	19:14:00	1	0	2	0	Ct	0	1	0	0	0	0	0	0	2	0	0	2	1	3	0	2	0	0	4	0	3	3	0	0	2	1	4	0	2	0	0	0	2	2
1473	10 Dec 21	19:15:00	1	0	2	0	Ct	0	1	0	0	0	0	0	1	4	0	0	1	1	4	0	2	0	0	3	0	2	3	0	0	1	0	3	0	0	1	3	0	7	5
1474	10 Dec 21	19:16:00	1	0	2	0	Ct	0	1	0	0	3	0	0	0	3	0	0	0	1	2	0	0	0	0	2	0	3	3	0	0	0	2	2	0	0	2	2	0	0	3
1475	10 Dec 21	19:17:00	1	0	2	0	Ct	0	1	0	0	3	0	0	0	1	0	0	0	2	0	0	1	0	0	2	0	3	3	0	0	0	0	3	0	0	2	5	0	0	2
1476	10 Dec 21	19:18:00	1	0	2	0	Ct	0	1	0	0	4	0	0	1	0	0	0	0	3	0	0	2	0	0	2	0	2	0	0	0	0	1	2	0	0	3	3	0	0	2
1477	10 Dec 21	19:19:00	1	0	2	0	Ct	0	1	0	0	2	0	0	0	1	0	0	0	1	5	0	0	0	0	4	0	3	0	0	0	0	0	0	0	0	2	1	2	0	3
1478	10 Dec 21	19:20:00	1	0	2	0	Ct	0	1	0	0	4	0	0	1	4	0	0	0	1	3	0	0	0	0	0	0	1	0	0	0	2	0	1	0	0	3	1	0	0	3
1479	10 Dec 21	19:21:00	1	0	2	0	Ct	0	1	0	0	1	0	0	3	3	0	0	0	1	0	0	0	0	0	0	0	0	0	0	0	2	0	3	0	0	0	1	0	0	2
1480	10 Dec 21	19:22:00	1	0	2	0	Ct	0	1	0	0	1	0	0	0	2	0	0	0	1	0	0	0	0	0	0	3	0	0	0	0	0	0	2	0	0	1	1	0	0	2
1481	10 Dec 21	19:23:00	1	0	2	0	Ct	0	1	0	0	4	0	0	0	3	0	0	0	4	0	0	0	0	0	0	1	0	0	0	0	0	0	2	0	0	1	2	0	0	3
1482	10 Dec 21	19:24:00	1	0	2	0	Ct	0	1	0	0	2	0	0	1	4	0	0	0	2	0	0	0	0	0	0	2	0	0	2	0	0	0	2	0	0	1	3	4	0	2
1483	10 Dec 21	19:25:00	1	0	2	0	Ct	0	1	0	0	0	0	0	3	1	0	0	2	2	0	0	0	0	0	0	1	3	0	4	0	0	0	0	0	0	2	3	0	0	2
1484	10 Dec 21	19:26:00	1	0	2	0	Ct	0	1	0	0	2	0	0	0	2	0	0	2	1	0	0	0	0	0	0	3	3	0	2	0	0	0	1	0	0	1	0	3	0	1
1485	10 Dec 21	19:27:00	1	0	2	0	Ct	0	1	0	0	2	0	0	0	2	0	0	2	1	0	0	0	0	4	0	1	2	0	3	0	0	0	2	0	0	0	6	3	5	1
1486	10 Dec 21	19:28:00	1	0	2	0	Ct	0	1	0	0	2	0	0	0	2	0	0	2	3	0	0	0	0	2	0	2	4	0	1	0	0	0	3	0	0	0	2	2	3	2
1487	10 Dec 21	19:29:00	1	0	2	0	Ct	0	1	0	0	4	0	0	0	2	0	0	1	2	0	0	0	0	2	0	1	4	0	2	0	3	0	0	0	0	0	1	3	3	3
1488	10 Dec 21	19:30:00	1	0	2	0	Ct	0	1	0	3	2	0	4	1	3	0	0	2	1	5	0	0	0	8	0	3	3	0	2	0	4	1	0	0	0	0	2	5	3	2
1489	10 Dec 21	19:31:00	1	0	2	0	Ct	0	1	0	0	2	0	5	0	3	0	0	1	2	4	0	0	0	2	0	2	1	0	2	0	3	0	3	0	0	0	1	4	4	3
1490	10 Dec 21	19:32:00	1	0	2	0	Ct	0	1	0	0	2	0	2	0	2	0	0	2	2	3	0	1	0	2	0	4	1	3	2	0	2	0	3	5	0	0	1	3	2	2
1491	10 Dec 21	19:33:00	1	0	2	0	Ct	0	1	0	0	2	0	5	0	2	0	0	0	2	3	0	5	0	1	0	2	3	5	0	0	3	0	4	2	0	1	2	0	3	2
1492	10 Dec 21	19:34:00	1	0	2	0	Ct	0	1	0	0	1	0	3	1	3	0	0	0	0	4	0	3	0	1	0	2	1	6	0	0	2	0	2	3	0	4	1	2	2	3
1493	10 Dec 21	19:35:00	1	0	2	0	Ct	0	1	0	0	1	0	3	0	0	0	0	5	1	4	0	4	0	0	0	1	3	4	0	0	1	0	2	4	0	3	2	3	2	2
1494	10 Dec 21	19:36:00	1	0	2	0	Ct	0	1	0	0	1	0	4	0	1	0	0	1	2	2	0	5	0	0	0	2	3	3	4	0	0	2	2	3	0	3	2	7	2	2
1495	10 Dec 21	19:37:00	1	0	2	0	Ct	0	1	0	0	0	0	4	0	2	0	0	0	0	3	0	5	0	0	0	3	2	2	2	0	2	1	2	4	0	2	1	3	2	2
1496	10 Dec 21	19:38:00	1	0	2	0	Ct	0	1	0	0	0	0	3	0	3	0	0	0	0	2	0	8	0	0	0	1	1	2	3	0	3	0	0	2	0	2	1	2	2	0
1497	10 Dec 21	19:39:00	1	0	2	0	Ct	0	1	0	0	0	0	5	0	3	0	3	4	1	1	0	4	1	0	0	3	0	3	7	0	0	0	2	2	0	3	0	3	3	0
1498	10 Dec 21	19:40:00	1	0	2	0	Ct	0	1	0	0	0	0	4	0	2	0	3	1	2	1	0	2	2	0	0	0	0	2	3	0	0	3	4	3	0	3	2	1	2	0
1499	10 Dec 21	19:41:00	1	0	2	0	Ct	0	1	0	0	0	0	3	0	13	0	3	3	5	0	0	0	3	0	0	0	0	2	1	0	0	0	0	6	0	3	5	4	3	0
1500	10 Dec 21	19:42:00	1	0	2	0	Ct	0	1	0	0	0	0	0	0	5	0	0	0	9	0	0	7	3	0	0	3	0	2	1	0	1	1	0	3	0	1	5	2	4	0
1501	10 Dec 21	19:43:00	1	0	2	0	Ct	0	1	0	0	0	0	0	0	3	0	2	0	2	0	0	1	3	0	0	3	2	4	2	0	3	0	0	4	0	2	4	2	2	0
1502	10 Dec 21	19:44:00	1	0	2	0	Ct	0	1	0	0	0	1	0	0	2	0	3	0	2	0	0	3	5	0	0	0	4	4	2	0	1	2	0	4	0	0	2	2	3	0
1503	10 Dec 21	19:45:00	1	0	2	0	Ct	0	1	0	0	3	4	0	0	3	0	1	3	1	0	0	3	4	0	0	1	3	3	4	0	4	0	0	2	0	0	0	5	3	0
1504	10 Dec 21	19:46:00	1	0	2	0	Ct	0	1	0	0	5	2	6	0	3	0	0	1	2	2	0	5	2	0	0	0	1	3	2	0	2	0	0	5	0	0	5	3	1	0
1505	10 Dec 21	19:47:00	1	0	2	0	Ct	0	1	0	0	4	0	3	0	4	0	0	3	3	1	0	2	2	0	4	2	2	4	0	0	2	0	0	2	0	0	2	3	4	0
1506	10 Dec 21	19:48:00	1	0	2	0	Ct	0	1	0	0	3	0	4	0	3	0	0	3	1	3	0	3	3	0	4	2	4	2	3	0	2	0	1	4	4	0	0	2	1	0
1507	10 Dec 21	19:49:00	1	0	2	0	Ct	0	1	0	0	4	0	6	0	3	0	0	2	2	10	0	5	3	0	2	1	2	0	1	0	2	0	4	1	7	0	3	4	1	0
1508	10 Dec 21	19:50:00	1	0	2	0	Ct	0	1	0	0	3	0	5	0	3	0	0	0	2	12	0	0	3	0	2	2	3	3	1	0	2	0	2	4	2	4	4	4	3	0
1509	10 Dec 21	19:51:00	1	0	2	0	Ct	0	1	0	0	3	0	4	0	2	0	0	0	10	11	0	0	2	0	4	0	3	3	3	0	1	0	5	4	5	2	4	2	1	0
1510	10 Dec 21	19:52:00	1	0	2	0	Ct	0	1	0	0	2	0	5	0	1	0	0	0	2	9	0	0	5	0	3	0	2	3	2	0	3	0	1	1	4	2	3	4	15	2
1511	10 Dec 21	19:53:00	1	0	2	0	Ct	0	1	0	0	1	0	5	0	2	0	0	2	2	0	0	0	3	0	3	0	2	4	1	0	0	1	2	3	7	2	2	5	6	4
1512	10 Dec 21	19:54:00	1	0	2	0	Ct	0	1	0	0	5	0	2	0	1	0	0	2	2	4	0	1	3	0	3	1	4	3	2	0	0	4	2	4	3	2	1	2	5	2
1513	10 Dec 21	19:55:00	1	0	2	0	Ct	0	1	0	0	9	0	0	0	2	0	0	2	4	4	0	6	1	0	4	0	4	2	0	0	1	3	2	3	3	1	1	4	3	3
1514	10 Dec 21	19:56:00	1	0	2	0	Ct	0	1	0	0	1	0	2	0	1	0	0	2	2	1	0	2	2	0	1	0	0	2	0	0	3	3	4	4	10	4	3	2	4	0
1515	10 Dec 21	19:57:00	1	0	2	0	Ct	0	1	0	0	2	0	2	1	4	0	0	2	0	5	0	3	2	0	2	0	2	2	0	0	0	4	0	3	2	0	1	3	4	0
1516	10 Dec 21	19:58:00	1	0	2	0	Ct	0	1	0	0	4	0	2	1	2	0	0	2	2	5	0	4	2	0	2	2	2	5	0	0	2	3	1	4	5	0	3	5	2	1
1517	10 Dec 21	19:59:00	1	0	2	0	Ct	0	1	0	0	6	0	4	0	3	0	0	1	2	2	0	3	1	0	3	3	4	2	0	0	4	0	0	2	4	0	4	4	2	1
1518	10 Dec 21	20:00:00	1	0	2	0	Ct	0	1	0	0	5	1	2	0	3	0	0	0	2	4	0	4	0	0	3	2	4	2	0	0	2	1	0	4	3	0	2	2	2	1
1519	10 Dec 21	20:01:00	1	0	2	0	Ct	0	1	0	0	2	4	2	0	1	0	0	1	1	3	0	4	0	0	2	2	0	0	0	0	1	5	0	5	3	0	0	4	2	1
1520	10 Dec 21	20:02:00	1	0	2	0	Ct	0	1	0	0	4	2	4	1	4	0	0	2	2	4	0	3	2	0	5	3	0	2	0	0	1	4	0	3	5	0	4	4	3	6
1521	10 Dec 21	20:03:00	1	0	2	0	Ct	0	1	0	0	2	3	3	0	2	0	0	3	2	4	0	2	3	0	2	0	5	6	0	0	0	3	0	1	4	1	2	2	0	0
1522	10 Dec 21	20:04:00	1	0	2	0	Ct	0	1	0	0	0	3	4	0	2	0	0	1	4	5	0	4	2	0	2	1	3	0	1	0	0	5	0	4	3	5	1	2	3	0
1523	10 Dec 21	20:05:00	1	0	2	0	Ct	0	1	0	0	5	4	0	3	2	0	0	4	2	4	0	3	1	9	3	1	3	2	5	0	0	1	0	4	3	4	4	3	3	0
1524	10 Dec 21	20:06:00	1	0	2	0	Ct	0	1	0	0	0	3	3	0	5	0	0	2	0	6	0	2	3	1	3	1	2	1	4	0	0	2	3	1	1	3	1	4	3	0
1525	10 Dec 21	20:07:00	1	0	2	0	Ct	0	1	0	0	0	3	2	0	1	0	1	0	1	3	0	2	2	3	0	2	2	0	3	0	0	2	3	4	5	1	3	2	0	4
1526	10 Dec 21	20:08:00	1	0	2	0	Ct	0	1	0	0	3	1	0	0	1	0	3	1	6	3	0	2	2	3	0	2	3	0	2	0	0	2	2	4	1	3	2	5	0	2
1527	10 Dec 21	20:09:00	1	0	2	0	Ct	0	1	0	0	5	9	1	0	2	0	2	2	3	0	0	2	1	2	0	2	2	0	1	0	0	4	2	3	1	1	4	2	4	2
1528	10 Dec 21	20:10:00	1	0	2	0	Ct	0	1	0	0	3	5	5	0	3	0	3	1	0	0	0	5	1	3	4	0	1	0	1	0	0	1	0	1	3	3	5	4	2	3
1529	10 Dec 21	20:11:00	1	0	2	0	Ct	0	1	0	0	4	5	4	0	2	0	2	2	2	1	0	3	1	3	4	0	3	0	1	1	2	3	5	2	2	1	5	3	4	3
1530	10 Dec 21	20:12:00	1	0	2	0	Ct	0	1	0	0	3	5	4	0	4	0	2	1	1	7	0	1	3	3	3	0	4	0	2	0	3	3	2	5	5	0	2	4	3	1
1531	10 Dec 21	20:13:00	1	0	2	0	Ct	0	1	0	0	3	4	4	0	2	0	10	2	3	10	0	3	1	21	4	0	1	0	0	0	5	2	1	6	1	0	0	3	2	10
1532	10 Dec 21	20:14:00	1	0	2	0	Ct	0	1	0	0	1	1	4	0	2	0	4	1	3	5	0	2	1	3	3	0	3	0	2	1	4	3	0	3	4	0	0	2	3	2
1533	10 Dec 21	20:15:00	1	0	2	0	Ct	0	1	0	0	3	1	4	0	3	0	2	2	3	4	0	2	1	3	3	1	3	0	1	4	2	1	2	2	1	0	0	5	4	2
1534	10 Dec 21	20:16:00	1	0	2	0	Ct	0	1	0	6	9	5	3	1	3	0	3	2	0	6	0	3	2	3	3	1	3	0	4	5	1	2	1	5	3	2	0	1	2	1
1535	10 Dec 21	20:17:00	1	0	2	0	Ct	0	1	0	8	0	3	4	0	3	0	3	2	2	2	0	7	1	12	4	1	1	0	0	2	4	2	3	5	4	0	0	4	4	0
1536	10 Dec 21	20:18:00	1	0	2	0	Ct	0	1	0	1	0	3	4	0	3	0	3	1	2	3	0	4	2	3	2	0	1	0	0	4	2	3	0	6	1	4	2	2	2	2
1537	10 Dec 21	20:19:00	1	0	2	0	Ct	0	1	0	13	0	1	2	0	3	0	0	2	3	2	0	3	3	2	1	0	3	0	0	4	2	2	0	3	4	0	2	4	4	0
1538	10 Dec 21	20:20:00	1	0	2	0	Ct	0	1	0	0	4	4	0	0	5	0	2	2	1	5	0	4	2	3	3	2	3	0	0	7	0	3	0	5	4	0	2	5	4	2
1539	10 Dec 21	20:21:00	1	0	2	0	Ct	0	1	0	1	4	2	4	0	3	0	0	0	3	2	0	2	2	2	3	1	4	0	0	3	0	3	0	2	2	2	2	5	3	6
1540	10 Dec 21	20:22:00	1	0	2	0	Ct	0	1	0	0	4	0	4	0	4	0	0	1	1	2	0	2	1	3	2	1	3	0	0	4	0	2	0	2	2	5	3	2	4	7
1541	10 Dec 21	20:23:00	1	0	2	0	Ct	0	1	0	0	2	2	5	0	5	0	0	1	2	0	0	0	1	2	3	0	3	0	0	3	1	2	0	4	1	2	3	4	4	0
1542	10 Dec 21	20:24:00	1	0	2	0	Ct	0	1	0	0	3	3	2	1	2	0	0	1	1	0	0	4	2	0	2	4	0	0	0	2	2	1	0	2	3	4	3	4	2	0
1543	10 Dec 21	20:25:00	1	0	2	0	Ct	0	1	0	1	2	2	4	0	1	0	0	2	2	0	0	2	1	3	2	0	1	0	0	2	3	1	0	0	4	1	2	2	2	0
1544	10 Dec 21	20:26:00	1	0	2	0	Ct	0	1	0	0	0	3	3	0	0	0	0	2	3	0	0	2	2	2	1	2	2	0	1	2	0	0	0	0	5	2	0	2	4	0
1545	10 Dec 21	20:27:00	1	0	2	0	Ct	0	1	0	0	0	2	3	0	2	0	0	1	1	0	0	3	3	4	4	1	2	0	3	2	1	4	0	4	5	0	0	4	2	0
1546	10 Dec 21	20:28:00	1	0	2	0	Ct	0	1	0	2	0	2	3	2	2	0	0	2	2	0	0	4	2	1	3	2	0	0	3	0	1	1	0	4	2	0	0	5	2	0
1547	10 Dec 21	20:29:00	1	0	2	0	Ct	0	1	0	3	0	0	1	0	4	0	0	0	1	0	0	2	2	4	4	3	5	5	3	0	3	1	0	2	3	2	0	0	3	2
1548	10 Dec 21	20:30:00	1	0	2	0	Ct	0	1	0	0	0	1	4	5	2	0	0	0	1	0	0	3	0	4	2	1	4	4	1	3	3	2	3	2	5	3	0	6	2	10
1549	10 Dec 21	20:31:00	1	0	2	0	Ct	0	1	0	0	1	1	2	0	3	0	0	2	3	0	0	3	0	1	4	0	4	2	3	1	7	1	3	4	1	3	0	5	5	4
1550	10 Dec 21	20:32:00	1	0	2	0	Ct	0	1	0	0	19	3	0	0	3	0	0	2	5	0	0	2	6	3	3	0	2	4	1	3	18	5	4	3	1	4	4	4	3	4
1551	10 Dec 21	20:33:00	1	0	2	0	Ct	0	1	0	0	18	2	2	3	2	0	0	0	0	2	0	2	1	3	0	1	1	3	3	2	3	1	5	3	3	4	2	3	3	1
1552	10 Dec 21	20:34:00	1	0	2	0	Ct	0	1	0	0	2	2	2	1	4	2	0	2	1	4	0	2	2	2	3	3	3	0	9	0	2	3	4	4	2	2	4	3	3	0
1553	10 Dec 21	20:35:00	1	0	2	0	Ct	0	1	0	4	3	2	4	3	4	0	0	2	3	5	0	2	3	0	1	0	3	2	3	2	5	0	2	3	1	2	4	3	3	0
1554	10 Dec 21	20:36:00	1	0	2	0	Ct	0	1	0	1	3	4	4	0	3	0	0	2	2	5	0	3	1	2	2	0	2	0	3	0	2	4	3	3	4	3	4	3	3	3
1555	10 Dec 21	20:37:00	1	0	2	0	Ct	0	1	0	5	2	3	3	0	3	0	0	2	2	2	0	2	4	2	1	0	1	3	1	5	2	2	4	0	4	3	3	3	0	2
1556	10 Dec 21	20:38:00	1	0	2	0	Ct	0	1	0	3	4	2	1	0	3	0	0	3	2	4	0	2	4	2	3	0	5	1	2	1	3	1	2	4	3	11	2	5	4	1
1557	10 Dec 21	20:39:00	1	0	2	0	Ct	0	1	0	3	1	2	4	0	4	0	0	2	2	4	0	4	4	5	2	1	3	0	2	3	0	1	2	5	4	3	2	4	3	9
1558	10 Dec 21	20:40:00	1	0	2	0	Ct	0	1	0	2	3	4	3	4	1	0	0	2	3	4	0	4	1	2	3	1	2	0	2	3	2	1	2	4	3	4	1	2	3	3
1559	10 Dec 21	20:41:00	1	0	2	0	Ct	0	1	0	0	2	2	2	0	0	0	0	3	1	3	0	3	1	3	2	3	1	0	0	1	3	0	1	5	2	0	5	4	2	4
1560	10 Dec 21	20:42:00	1	0	2	0	Ct	0	1	0	2	3	3	3	0	1	0	0	2	1	0	0	3	1	4	1	0	1	0	0	0	0	2	2	2	2	0	0	4	3	0
1561	10 Dec 21	20:43:00	1	0	2	0	Ct	0	1	0	1	2	3	2	0	3	0	0	3	2	2	0	3	0	2	4	2	4	0	0	4	2	2	3	2	1	0	0	4	4	0
1562	10 Dec 21	20:44:00	1	0	2	0	Ct	0	1	0	3	2	3	2	0	4	0	0	2	3	3	0	4	1	3	1	2	3	6	2	4	2	2	0	4	4	0	4	4	4	1
1563	10 Dec 21	20:45:00	1	0	2	0	Ct	0	1	0	2	3	0	1	0	3	0	0	2	2	2	0	4	3	3	3	2	4	3	1	0	2	3	0	3	2	1	3	3	2	3
1564	10 Dec 21	20:46:00	1	0	2	0	Ct	0	1	0	1	0	2	1	0	0	0	0	2	2	4	0	1	2	2	2	1	2	2	1	3	3	2	0	5	5	4	3	5	3	4
1565	10 Dec 21	20:47:00	1	0	2	0	Ct	0	1	0	1	4	2	3	1	5	0	0	1	2	6	0	2	1	2	4	1	4	4	2	1	1	1	0	2	2	4	2	2	5	2
1566	10 Dec 21	20:48:00	1	0	2	0	Ct	0	1	0	2	3	2	5	0	4	0	0	2	2	5	0	2	2	2	1	1	2	2	3	2	0	1	0	3	3	2	1	3	4	4
1567	10 Dec 21	20:49:00	1	0	2	0	Ct	0	1	0	2	3	2	3	2	4	0	0	2	2	2	0	2	1	1	4	2	2	2	3	3	1	1	0	3	2	3	3	2	4	2
1568	10 Dec 21	20:50:00	1	0	2	0	Ct	0	1	0	1	2	5	3	0	4	0	0	2	2	5	0	2	2	3	1	0	1	5	1	3	2	2	0	5	2	3	2	2	0	3
1569	10 Dec 21	20:51:00	1	0	2	0	Ct	0	1	0	2	2	2	4	0	2	0	0	3	0	5	0	5	2	2	2	1	3	1	2	0	2	2	0	4	2	0	3	3	7	0
1570	10 Dec 21	20:52:00	1	0	2	0	Ct	0	1	0	2	1	3	2	0	4	0	4	3	2	4	0	2	2	4	0	2	3	2	2	2	2	3	0	4	6	2	3	3	5	4
1571	10 Dec 21	20:53:00	1	0	2	0	Ct	0	1	0	0	0	1	4	0	2	0	4	0	3	3	0	2	0	3	3	1	1	0	2	2	0	1	0	3	13	2	0	4	4	5
1572	10 Dec 21	20:54:00	1	0	2	0	Ct	0	1	0	1	0	2	0	0	3	0	2	0	3	1	0	2	3	5	4	1	4	0	0	2	0	3	0	3	3	2	1	3	4	2
1573	10 Dec 21	20:55:00	1	0	2	0	Ct	0	1	0	6	0	1	0	0	0	0	1	1	2	0	0	1	3	3	1	1	3	4	2	0	0	1	0	3	4	1	1	4	3	2
1574	10 Dec 21	20:56:00	1	0	2	0	Ct	0	1	0	3	0	2	0	0	2	0	2	2	2	0	0	2	2	1	2	0	2	2	0	4	0	4	0	1	3	2	2	3	2	3
1575	10 Dec 21	20:57:00	1	0	2	0	Ct	0	1	0	2	0	8	6	0	0	0	1	3	3	0	0	1	2	3	2	0	2	1	0	4	0	1	0	2	4	3	3	1	4	2
1576	10 Dec 21	20:58:00	1	0	2	0	Ct	0	1	0	2	1	4	3	0	1	0	1	2	3	0	0	3	2	3	5	1	3	3	2	1	0	2	4	2	2	3	2	1	4	4
1577	10 Dec 21	20:59:00	1	0	2	0	Ct	0	0	0	2	5	8	7	1	5	0	1	3	5	4	0	5	5	2	4	4	4	4	3	3	4	4	5	10	3	5	4	3	6	4
1578	10 Dec 21	21:00:00	1	0	2	0	Ct	0	0	0	2	5	7	7	1	4	5	2	3	4	4	0	5	4	4	3	2	6	5	5	4	4	2	4	3	4	6	4	4	4	4
1579	10 Dec 21	21:01:00	1	0	2	0	Ct	0	0	0	5	4	5	6	0	4	2	3	4	7	4	1	6	5	3	3	4	5	5	5	3	5	6	3	3	4	6	4	4	4	0
1580	10 Dec 21	21:02:00	1	0	2	0	Ct	0	0	0	3	3	5	6	0	4	4	5	6	5	6	1	3	2	5	4	2	5	3	3	5	2	6	5	6	5	5	4	2	6	2
1581	10 Dec 21	21:03:00	1	0	2	0	Ct	0	0	0	2	7	5	6	1	4	2	4	3	5	5	4	5	3	3	2	2	8	4	3	3	4	4	2	4	3	4	1	6	5	1
1582	10 Dec 21	21:04:00	1	0	2	0	Ct	0	0	0	2	4	5	5	0	3	2	5	11	5	5	5	4	4	2	5	2	5	5	2	3	3	6	3	3	2	3	2	5	7	3
1583	10 Dec 21	21:05:00	1	0	2	0	Ct	0	0	0	2	4	8	5	0	4	3	4	5	7	5	2	3	2	4	5	2	6	3	5	3	4	4	4	5	4	0	2	7	4	3
1584	10 Dec 21	21:06:00	1	0	2	0	Ct	0	0	0	4	4	4	4	0	4	5	4	0	5	5	3	4	5	4	1	2	4	6	4	0	1	0	1	4	4	1	4	5	7	1
1585	10 Dec 21	21:07:00	1	0	2	0	Ct	0	0	0	2	4	8	6	0	5	4	4	0	5	5	3	4	4	3	0	0	4	3	5	0	4	3	1	2	5	0	2	6	4	0
1586	10 Dec 21	21:08:00	1	0	2	0	Ct	0	0	0	1	2	7	6	0	4	6	1	0	4	4	3	3	2	2	0	0	7	6	3	2	0	3	0	4	4	0	4	1	7	0
1587	10 Dec 21	21:09:00	1	0	2	0	Ct	0	0	0	1	20	7	4	0	4	2	3	0	6	1	1	4	3	3	0	4	17	4	4	2	1	3	0	1	6	0	3	4	4	0
1588	10 Dec 21	21:10:00	1	0	2	0	Ct	0	0	0	1	3	5	4	0	3	0	1	0	3	0	5	4	3	4	0	4	27	2	2	4	0	2	0	3	2	0	2	3	4	0
1589	10 Dec 21	21:11:00	1	0	2	0	Ct	0	0	0	1	1	3	3	0	0	3	1	0	2	0	5	1	2	4	0	1	0	4	0	2	0	1	0	2	1	0	3	4	2	0
1590	10 Dec 21	21:12:00	1	0	2	0	Ct	0	0	0	2	0	6	5	0	0	5	3	0	0	0	2	0	2	3	0	2	1	3	0	3	0	0	0	1	4	0	0	6	0	0
1591	10 Dec 21	21:13:00	1	0	2	0	Ct	0	0	0	3	0	4	3	0	0	0	3	0	0	0	3	0	4	2	0	2	0	3	0	2	0	0	0	1	4	0	0	4	0	0
1592	10 Dec 21	21:14:00	1	0	2	0	Ct	0	0	0	2	0	2	3	0	0	1	3	0	0	0	2	0	3	8	0	0	0	3	0	3	0	0	0	0	4	0	0	4	0	0
1593	10 Dec 21	21:15:00	1	0	2	0	Ct	0	0	0	0	0	0	4	0	0	0	1	0	0	0	3	0	4	3	0	1	0	6	0	1	0	0	0	0	0	0	0	3	0	0
1594	10 Dec 21	21:16:00	1	0	2	0	Ct	0	0	0	2	0	0	3	0	0	0	0	0	0	0	4	0	3	3	0	0	0	4	0	4	0	0	0	0	4	0	0	7	0	0
1595	10 Dec 21	21:17:00	1	0	2	0	Ct	0	0	0	1	0	0	4	0	0	0	2	0	0	0	3	0	3	3	0	0	0	2	0	3	0	0	0	0	4	0	0	4	0	0
1596	10 Dec 21	21:18:00	1	0	2	0	Ct	0	0	0	4	0	0	3	0	0	0	1	0	0	0	4	0	0	3	0	5	0	2	0	4	0	0	0	0	4	0	0	2	0	0
1597	10 Dec 21	21:19:00	1	0	2	0	Ct	0	0	0	1	0	0	3	0	0	0	2	0	0	0	2	0	2	5	0	3	0	9	0	4	0	0	0	0	4	0	0	3	0	0
1598	10 Dec 21	21:20:00	1	0	2	0	Ct	0	0	0	4	0	0	2	0	0	0	2	0	0	0	3	0	4	2	0	2	0	3	0	3	0	0	0	0	8	0	0	4	0	0
1599	10 Dec 21	21:21:00	1	0	2	0	Ct	0	0	0	2	0	1	0	0	0	0	2	0	0	0	4	0	2	0	0	1	0	4	0	8	0	0	0	0	5	0	0	2	0	0
1600	10 Dec 21	21:22:00	1	0	2	0	Ct	0	0	0	3	0	6	0	0	0	0	3	0	0	0	3	0	2	0	0	0	0	4	0	4	0	0	0	0	7	0	0	3	0	0
1601	10 Dec 21	21:23:00	1	0	2	0	Ct	0	0	0	1	0	5	0	0	0	0	2	0	0	0	3	0	2	0	0	0	0	3	0	3	0	0	0	0	4	0	0	4	0	0
1602	10 Dec 21	21:24:00	1	0	2	0	Ct	0	0	0	2	0	4	0	0	0	0	3	0	0	0	4	0	3	0	0	0	0	5	0	3	0	0	0	0	5	0	0	4	0	0
1603	10 Dec 21	21:25:00	1	0	2	0	Ct	0	0	0	3	0	1	0	0	0	0	2	0	0	0	3	0	3	0	0	0	0	4	0	3	0	0	0	0	6	0	0	4	0	0
1604	10 Dec 21	21:26:00	1	0	2	0	Ct	0	0	0	1	0	0	0	0	0	0	3	0	0	0	2	0	2	0	0	0	0	5	0	0	0	0	0	0	4	0	0	4	0	0
1605	10 Dec 21	21:27:00	1	0	2	0	Ct	0	0	0	0	0	0	0	0	0	0	3	0	0	0	4	0	1	0	0	8	0	6	0	1	0	0	0	0	3	0	0	5	0	0
1606	10 Dec 21	21:28:00	1	0	2	0	Ct	0	0	0	0	0	0	0	0	0	0	3	0	0	0	3	0	1	0	0	8	0	4	0	0	0	0	0	0	0	0	0	3	0	0
1607	10 Dec 21	21:29:00	1	0	2	0	Ct	0	0	0	2	0	0	0	0	0	0	2	0	0	0	3	0	2	0	0	2	0	3	0	0	0	0	0	0	0	0	0	3	0	0
1608	10 Dec 21	21:30:00	1	0	2	0	Ct	0	0	0	3	0	0	0	0	0	0	2	0	0	0	3	0	1	0	0	3	0	3	0	4	0	0	0	0	0	0	0	3	0	0
1609	10 Dec 21	21:31:00	1	0	2	0	Ct	0	0	0	2	0	0	0	0	0	0	2	0	0	0	0	0	2	0	0	3	0	5	0	0	0	0	0	0	0	0	0	3	0	0
1610	10 Dec 21	21:32:00	1	0	2	0	Ct	0	0	0	2	0	0	0	0	0	0	2	0	0	0	7	0	2	0	0	1	0	5	0	0	0	0	0	0	0	0	0	4	0	0
1611	10 Dec 21	21:33:00	1	0	2	0	Ct	0	0	0	3	0	0	0	0	0	0	17	0	0	0	2	0	1	0	0	5	0	4	0	0	0	0	0	0	0	0	0	4	0	0
1612	10 Dec 21	21:34:00	1	0	2	0	Ct	0	0	0	2	0	0	0	0	0	0	13	0	0	0	5	0	2	0	0	1	0	2	0	0	0	0	0	0	0	0	0	5	0	0
1613	10 Dec 21	21:35:00	1	0	2	0	Ct	0	0	0	2	0	0	0	0	0	0	2	0	0	0	6	0	2	0	0	3	0	4	0	0	0	0	0	0	0	0	0	3	0	0
1614	10 Dec 21	21:36:00	1	0	2	0	Ct	0	0	0	2	0	0	0	0	0	0	3	0	0	0	4	0	2	0	0	0	0	3	0	0	0	0	0	0	0	0	0	2	2	0
1615	10 Dec 21	21:37:00	1	0	2	0	Ct	0	0	0	7	0	0	0	0	0	0	3	0	0	0	2	0	4	0	0	2	0	2	0	0	0	0	0	0	0	0	0	2	0	0
1616	10 Dec 21	21:38:00	1	0	2	0	Ct	0	0	0	10	0	0	0	0	0	0	2	0	0	0	5	0	2	0	0	0	0	2	0	0	0	0	0	0	0	0	0	3	2	0
1617	10 Dec 21	21:39:00	1	0	2	0	Ct	0	0	0	8	0	0	0	0	0	0	0	0	0	0	3	0	2	0	0	1	0	3	0	0	0	0	0	0	0	0	0	2	0	0
1618	10 Dec 21	21:40:00	1	0	2	0	Ct	0	0	0	0	0	0	0	0	0	1	2	0	0	0	7	0	3	0	0	3	0	3	0	0	0	0	0	0	0	0	0	4	2	0
1619	10 Dec 21	21:41:00	1	0	2	0	Ct	0	0	0	1	0	0	0	0	0	0	4	0	0	0	0	0	3	0	0	2	0	3	0	0	0	0	0	0	1	0	0	3	0	0
1620	10 Dec 21	21:42:00	1	0	2	0	Ct	0	0	0	2	0	0	0	0	0	0	3	0	0	0	0	0	1	0	0	2	0	5	0	0	0	0	0	0	0	0	0	1	2	0
1621	10 Dec 21	21:43:00	1	0	2	0	Ct	0	0	0	0	0	0	0	0	0	0	1	0	0	0	0	0	1	0	0	2	0	4	0	0	0	0	0	0	0	0	0	1	0	0
1622	10 Dec 21	21:44:00	1	0	2	0	Ct	0	0	0	0	0	0	0	0	0	0	5	0	0	0	0	0	0	0	0	0	0	0	0	0	0	0	0	0	0	0	0	3	0	0
1623	10 Dec 21	21:45:00	1	0	2	0	Ct	0	0	0	1	0	0	0	0	0	0	1	0	0	0	0	0	0	0	0	0	0	2	0	0	0	0	0	0	0	0	0	5	0	0
1624	10 Dec 21	21:46:00	1	0	2	0	Ct	0	0	0	1	0	0	0	0	0	0	3	0	0	0	0	0	0	0	0	0	0	1	0	0	0	0	0	0	0	0	0	2	0	0
1625	10 Dec 21	21:47:00	1	0	2	0	Ct	0	0	0	0	0	0	0	0	0	0	0	0	0	0	0	0	0	0	0	0	0	2	0	0	0	0	0	0	0	0	0	0	0	0
1626	10 Dec 21	21:48:00	1	0	2	0	Ct	0	0	0	0	0	0	0	0	0	0	3	0	0	0	0	0	0	0	0	0	0	0	0	0	0	0	0	0	0	0	0	0	0	0
1627	10 Dec 21	21:49:00	1	0	2	0	Ct	0	0	0	0	0	0	0	0	0	0	3	0	0	0	0	0	0	0	0	0	0	2	0	0	0	0	0	0	0	0	0	0	0	0
1628	10 Dec 21	21:50:00	1	0	2	0	Ct	0	0	0	0	0	0	0	1	0	0	3	0	0	0	0	1	0	0	0	0	0	4	0	0	0	0	0	0	0	0	0	0	0	0
1629	10 Dec 21	21:51:00	1	0	2	0	Ct	0	0	0	0	0	0	0	0	0	0	3	0	0	0	0	0	0	0	0	0	0	4	0	0	0	0	0	1	0	0	0	0	0	0
1630	10 Dec 21	21:52:00	1	0	2	0	Ct	0	0	0	0	0	0	0	0	0	0	2	0	0	0	0	0	0	0	1	0	0	6	0	0	0	0	0	0	0	0	0	2	0	0
1631	10 Dec 21	21:53:00	1	0	2	0	Ct	0	0	0	0	0	0	0	0	0	0	3	0	0	0	0	0	0	0	4	0	0	3	0	0	0	0	0	0	0	0	0	1	0	0
1632	10 Dec 21	21:54:00	1	0	2	0	Ct	0	0	0	0	0	0	0	0	0	0	4	0	0	0	0	5	0	0	0	0	0	5	0	0	0	0	0	0	0	0	0	3	0	0
1633	10 Dec 21	21:55:00	1	0	2	0	Ct	0	0	0	0	0	0	0	0	0	0	3	0	0	0	0	0	0	0	2	0	0	4	0	0	0	0	0	0	0	0	0	3	0	0
1634	10 Dec 21	21:56:00	1	0	2	0	Ct	0	0	0	0	0	0	0	0	0	0	2	0	0	0	0	0	0	0	2	0	0	2	0	0	0	0	0	0	0	0	0	1	0	0
1635	10 Dec 21	21:57:00	1	0	2	0	Ct	0	0	0	0	0	0	0	0	0	0	1	0	0	0	0	0	0	0	2	0	0	0	0	0	0	0	0	0	0	0	0	0	0	0
1636	10 Dec 21	21:58:00	1	0	2	0	Ct	0	0	0	0	0	0	0	0	0	0	0	0	0	0	0	0	0	0	1	0	0	0	0	0	0	0	0	0	0	0	0	0	0	0
1637	10 Dec 21	21:59:00	1	0	2	0	Ct	0	0	0	0	0	0	0	0	0	0	2	0	0	0	0	0	0	0	1	0	0	0	0	0	0	0	0	0	0	0	0	0	0	0
1638	10 Dec 21	22:00:00	1	0	2	0	Ct	0	0	0	0	0	0	0	0	0	3	1	0	0	0	2	0	0	0	2	0	0	0	0	0	0	0	0	0	0	0	0	0	0	0
1639	10 Dec 21	22:01:00	1	0	2	0	Ct	0	0	0	0	0	0	0	0	0	0	0	0	0	0	1	0	0	0	1	0	0	0	0	0	0	0	0	0	0	0	0	0	0	0
1640	10 Dec 21	22:02:00	1	0	2	0	Ct	0	0	0	0	0	0	0	0	0	0	0	0	0	0	0	0	0	0	2	0	1	0	0	0	0	0	0	0	0	0	0	0	0	0
1641	10 Dec 21	22:03:00	1	0	2	0	Ct	0	0	0	0	0	0	0	0	0	0	0	0	0	0	0	0	0	0	0	0	0	0	0	0	0	0	0	0	0	0	0	0	0	0
1642	10 Dec 21	22:04:00	1	0	2	0	Ct	0	0	0	0	0	0	0	0	0	0	0	0	0	0	0	0	0	0	0	0	0	0	0	0	0	0	0	0	0	0	0	0	0	0
1643	10 Dec 21	22:05:00	1	0	2	0	Ct	0	0	0	0	0	0	0	0	0	1	0	0	0	0	0	0	0	0	0	0	0	0	0	0	0	0	0	0	0	0	0	0	0	0
1644	10 Dec 21	22:06:00	1	0	2	0	Ct	0	0	0	0	0	0	0	0	0	0	0	0	0	0	0	0	0	0	0	0	0	0	0	0	0	0	0	0	0	0	0	0	0	0
1645	10 Dec 21	22:07:00	1	0	2	0	Ct	0	0	0	0	0	0	0	0	0	0	0	0	0	0	0	0	0	0	0	0	0	0	0	0	0	0	0	0	0	0	0	0	0	0
1646	10 Dec 21	22:08:00	1	0	2	0	Ct	0	0	0	0	0	0	0	0	0	0	0	0	0	0	0	0	0	0	0	0	0	0	0	0	0	0	0	0	0	0	0	0	0	0
1647	10 Dec 21	22:09:00	1	0	2	0	Ct	0	0	0	0	0	0	0	0	0	0	0	0	0	0	0	0	0	0	0	0	0	0	0	0	0	0	0	0	0	0	0	0	0	0
1648	10 Dec 21	22:10:00	1	0	2	0	Ct	0	0	0	0	0	0	0	0	0	0	0	0	0	0	0	0	0	0	0	0	0	0	0	0	0	0	0	0	0	0	0	0	0	0
1649	10 Dec 21	22:11:00	1	0	2	0	Ct	0	0	0	0	0	0	0	0	0	0	0	0	0	0	0	0	0	0	0	0	0	0	0	0	0	0	0	0	0	0	0	0	0	0
1650	10 Dec 21	22:12:00	1	0	2	0	Ct	0	0	0	0	0	0	0	0	0	0	0	0	0	0	0	0	0	0	0	0	0	0	0	0	0	0	0	0	0	0	0	0	0	0
1651	10 Dec 21	22:13:00	1	0	2	0	Ct	0	0	0	0	0	0	0	0	0	0	0	0	0	0	0	0	0	0	0	0	0	0	0	0	0	0	0	0	0	0	0	0	0	0
1652	10 Dec 21	22:14:00	1	0	2	0	Ct	0	0	0	0	0	0	0	0	0	0	0	0	0	0	0	0	0	0	0	2	0	0	0	0	0	0	0	0	0	0	0	0	0	0
1653	10 Dec 21	22:15:00	1	0	2	0	Ct	0	0	0	0	0	0	0	0	0	0	0	0	0	0	0	0	0	0	0	1	0	0	0	0	0	0	0	0	0	0	0	0	0	0
1654	10 Dec 21	22:16:00	1	0	2	0	Ct	0	0	0	0	0	0	0	0	0	0	0	0	0	0	0	0	0	0	0	0	0	0	0	0	0	0	0	0	0	0	0	0	0	0
1655	10 Dec 21	22:17:00	1	0	2	0	Ct	0	0	0	0	0	0	0	0	0	0	0	0	0	0	0	0	0	0	0	4	0	0	0	0	0	0	0	0	0	0	0	0	0	0
1656	10 Dec 21	22:18:00	1	0	2	0	Ct	0	0	0	0	0	0	0	0	0	0	0	0	0	0	0	0	0	0	0	3	0	0	0	0	0	0	0	0	0	0	0	0	0	0
1657	10 Dec 21	22:19:00	1	0	2	0	Ct	0	0	0	0	0	0	0	0	0	0	0	0	0	0	0	0	0	0	0	2	0	0	0	0	0	0	0	0	0	0	0	0	0	0
1658	10 Dec 21	22:20:00	1	0	2	0	Ct	0	0	0	0	0	0	0	0	0	0	0	0	0	0	0	0	0	0	0	1	0	0	0	0	0	0	0	0	0	0	0	0	0	0
1659	10 Dec 21	22:21:00	1	0	2	0	Ct	0	0	0	0	0	0	0	0	0	0	0	0	0	0	0	0	0	0	0	1	0	0	0	0	0	0	0	0	0	0	0	0	0	0
1660	10 Dec 21	22:22:00	1	0	2	0	Ct	0	0	0	0	0	0	0	0	0	0	0	0	0	0	0	0	0	0	0	3	0	0	0	0	0	0	0	0	0	0	0	0	0	0
1661	10 Dec 21	22:23:00	1	0	2	0	Ct	0	0	0	0	0	0	0	0	0	0	0	0	0	0	0	0	0	0	0	1	0	0	0	0	0	0	0	0	0	0	0	0	0	0
1662	10 Dec 21	22:24:00	1	0	2	0	Ct	0	0	0	0	0	0	0	0	0	0	0	0	0	0	0	0	0	0	0	1	0	0	0	0	0	0	0	0	0	0	0	0	0	0
1663	10 Dec 21	22:25:00	1	0	2	0	Ct	0	0	0	0	0	0	0	0	0	0	0	0	0	0	0	0	0	0	0	4	0	0	0	0	0	0	0	0	0	0	0	0	0	0
1664	10 Dec 21	22:26:00	1	0	2	0	Ct	0	0	0	0	0	0	0	0	0	0	0	0	0	0	0	0	0	0	0	2	0	0	0	0	0	0	0	0	0	0	0	0	0	0
1665	10 Dec 21	22:27:00	1	0	2	0	Ct	0	0	0	0	0	3	0	0	0	0	0	0	0	0	0	0	0	0	0	2	0	0	0	0	0	0	0	0	0	0	0	0	0	0
1666	10 Dec 21	22:28:00	1	0	2	0	Ct	0	0	0	0	0	0	0	0	0	0	0	0	0	0	0	0	0	0	0	5	0	0	0	0	0	0	0	0	0	0	0	0	0	0
1667	10 Dec 21	22:29:00	1	0	2	0	Ct	0	0	0	0	0	2	0	0	0	0	0	0	0	0	0	0	0	0	0	2	0	0	0	0	0	0	0	0	0	0	2	0	0	0
1668	10 Dec 21	22:30:00	1	0	2	0	Ct	0	0	0	0	0	0	0	0	0	0	0	0	0	0	0	0	0	0	0	3	0	0	0	0	0	0	0	0	0	0	0	0	0	0
1669	10 Dec 21	22:31:00	1	0	2	0	Ct	0	0	0	0	0	0	0	0	0	0	0	0	0	0	0	0	0	0	0	3	0	0	0	0	0	0	0	0	0	0	0	0	0	0
1670	10 Dec 21	22:32:00	1	0	2	0	Ct	0	0	0	0	0	0	0	0	0	0	0	0	0	0	0	0	0	0	0	1	0	0	0	0	0	0	0	0	0	0	0	0	0	0
1671	10 Dec 21	22:33:00	1	0	2	0	Ct	0	0	0	0	0	0	0	0	0	0	0	0	0	0	0	0	0	0	0	3	1	0	0	0	0	0	0	0	0	0	0	0	2	0
1672	10 Dec 21	22:34:00	1	0	2	0	Ct	0	0	0	0	0	0	0	0	0	0	0	2	0	0	0	0	0	0	0	2	0	0	0	0	0	0	0	0	0	0	0	0	0	0
1673	10 Dec 21	22:35:00	1	0	2	0	Ct	0	0	0	0	0	0	0	0	0	0	0	2	0	0	0	0	0	0	0	1	0	0	0	0	0	0	0	0	0	0	0	0	0	0
1674	10 Dec 21	22:36:00	1	0	2	0	Ct	0	0	0	0	0	0	0	0	0	0	0	0	0	0	0	0	0	0	0	4	0	0	0	0	0	0	0	0	0	0	0	0	2	0
1675	10 Dec 21	22:37:00	1	0	2	0	Ct	0	0	0	0	0	0	0	0	0	0	0	0	0	0	0	0	0	0	0	2	0	0	0	0	0	0	0	0	0	0	0	0	0	0
1676	10 Dec 21	22:38:00	1	0	2	0	Ct	0	0	0	0	0	0	0	0	0	0	0	0	0	0	0	0	0	0	1	1	0	0	0	0	0	0	0	0	0	0	0	0	2	0
1677	10 Dec 21	22:39:00	1	0	2	0	Ct	0	0	0	0	0	0	0	0	0	0	0	0	0	0	0	0	0	0	0	3	0	0	0	0	0	0	0	0	0	0	0	0	2	0
1678	10 Dec 21	22:40:00	1	0	2	0	Ct	0	0	0	0	0	0	0	0	0	0	0	0	0	0	0	0	0	0	0	3	0	0	0	0	0	0	0	0	0	0	0	0	1	0
1679	10 Dec 21	22:41:00	1	0	2	0	Ct	0	0	0	0	0	0	0	0	0	0	0	0	0	0	0	0	0	0	2	1	0	0	0	0	0	0	0	0	0	0	0	0	0	0
1680	10 Dec 21	22:42:00	1	0	2	0	Ct	0	0	0	0	0	0	0	0	0	0	0	0	0	0	0	0	0	0	0	2	0	0	0	0	0	0	0	0	0	0	0	0	4	0
1681	10 Dec 21	22:43:00	1	0	2	0	Ct	0	0	0	0	0	0	0	0	0	0	0	0	0	0	0	0	0	0	0	3	0	0	0	0	0	0	0	0	0	0	0	0	0	0
1682	10 Dec 21	22:44:00	1	0	2	0	Ct	0	0	0	0	0	0	0	0	0	0	0	0	0	0	0	0	0	0	4	2	0	0	0	0	0	0	0	0	0	0	0	0	0	0
1683	10 Dec 21	22:45:00	1	0	2	0	Ct	0	0	0	0	0	0	0	0	0	0	0	0	0	0	0	0	0	0	4	2	0	0	0	0	0	0	0	0	0	0	0	2	0	0
1684	10 Dec 21	22:46:00	1	0	2	0	Ct	0	0	0	0	0	0	0	0	0	0	0	0	0	0	0	0	0	0	1	2	0	0	0	0	0	0	0	0	0	0	0	1	0	0
1685	10 Dec 21	22:47:00	1	0	2	0	Ct	0	0	0	0	0	0	0	0	0	0	0	0	0	0	0	0	0	0	0	0	1	0	0	0	0	0	0	0	0	0	0	1	0	0
1686	10 Dec 21	22:48:00	1	0	2	0	Ct	0	0	0	0	0	0	0	0	0	0	0	0	0	0	0	0	0	0	0	2	0	0	0	0	0	0	0	0	0	0	0	1	0	0
1687	10 Dec 21	22:49:00	1	0	2	0	Ct	0	0	0	0	0	0	0	0	0	0	0	0	0	0	0	0	0	0	0	2	0	0	0	0	0	0	0	0	0	0	0	0	0	0
1688	10 Dec 21	22:50:00	1	0	2	0	Ct	0	0	0	0	0	0	0	0	0	0	0	0	0	0	0	0	0	0	0	1	0	0	0	0	0	0	0	0	0	0	0	0	1	0
1689	10 Dec 21	22:51:00	1	0	2	0	Ct	0	0	0	0	0	0	0	1	0	0	0	0	0	0	0	0	0	0	0	1	0	0	0	0	0	0	0	0	0	0	0	0	0	0
1690	10 Dec 21	22:52:00	1	0	2	0	Ct	0	0	0	0	0	0	0	0	0	0	0	0	0	0	0	0	0	0	0	2	0	0	0	0	0	0	0	0	0	0	0	3	0	0
1691	10 Dec 21	22:53:00	1	0	2	0	Ct	0	0	0	0	0	0	0	1	0	0	0	0	0	0	0	0	0	0	0	2	0	0	0	0	0	0	0	0	0	0	0	0	0	0
1692	10 Dec 21	22:54:00	1	0	2	0	Ct	0	0	0	0	0	0	0	1	0	0	0	0	0	0	0	0	0	0	0	2	0	0	0	0	0	0	0	0	0	0	0	0	0	0
1693	10 Dec 21	22:55:00	1	0	2	0	Ct	0	0	0	0	0	0	0	1	0	0	0	0	0	0	0	0	0	0	0	0	0	0	0	0	0	0	6	0	0	0	0	0	0	0
1694	10 Dec 21	22:56:00	1	0	2	0	Ct	0	0	0	0	0	0	0	0	0	0	0	0	0	0	0	0	0	0	0	2	0	0	0	0	0	0	0	0	0	0	0	0	0	0
1695	10 Dec 21	22:57:00	1	0	2	0	Ct	0	0	0	0	0	0	0	1	0	0	0	0	0	0	0	0	0	0	0	1	0	0	0	0	0	0	0	0	0	0	0	0	0	0
1696	10 Dec 21	22:58:00	1	0	2	0	Ct	0	0	0	0	0	0	0	1	0	0	0	0	0	0	0	0	0	0	0	0	0	0	0	0	0	0	0	0	0	0	0	0	0	0
1697	10 Dec 21	22:59:00	1	0	2	0	Ct	0	0	0	0	0	0	0	0	0	0	0	0	0	0	0	0	0	0	0	1	0	0	0	0	0	0	0	0	0	0	0	0	0	0
1698	10 Dec 21	23:00:00	1	0	2	0	Ct	0	0	0	0	0	0	0	0	0	0	0	0	0	0	0	0	0	0	0	2	0	0	0	0	0	0	0	0	0	0	0	0	0	0
1699	10 Dec 21	23:01:00	1	0	2	0	Ct	0	0	0	0	0	0	0	0	0	0	0	0	0	0	0	0	0	0	0	1	0	0	0	0	0	0	0	0	0	0	0	0	0	0
1700	10 Dec 21	23:02:00	1	0	2	0	Ct	0	0	0	0	0	0	0	1	0	0	0	0	0	0	0	0	0	0	0	0	0	0	0	0	0	0	0	0	0	0	0	0	0	0
1701	10 Dec 21	23:03:00	1	0	2	0	Ct	0	0	0	0	0	0	0	0	0	0	0	0	0	0	0	0	0	0	0	0	0	0	0	0	0	9	0	0	0	0	0	0	0	0
1702	10 Dec 21	23:04:00	1	0	2	0	Ct	0	0	0	0	0	0	0	0	0	0	0	0	0	0	0	0	0	0	0	0	0	0	0	0	0	1	0	0	0	0	0	0	0	0
1703	10 Dec 21	23:05:00	1	0	2	0	Ct	0	0	0	0	0	0	0	2	0	0	0	0	0	0	0	0	0	0	0	0	0	0	0	0	0	0	0	0	0	0	0	1	0	0
1704	10 Dec 21	23:06:00	1	0	2	0	Ct	0	0	0	0	0	0	0	0	0	0	0	0	0	0	0	0	0	0	0	1	0	0	0	0	0	0	0	0	0	0	0	0	0	0
1705	10 Dec 21	23:07:00	1	0	2	0	Ct	0	0	0	0	0	0	0	0	0	0	0	0	0	0	0	0	0	0	0	0	0	0	0	0	0	0	0	0	0	0	0	4	0	0
1706	10 Dec 21	23:08:00	1	0	2	0	Ct	0	0	0	0	0	0	0	0	0	0	0	0	0	0	0	0	0	0	0	0	0	0	0	0	0	0	0	0	0	0	0	0	0	0
1707	10 Dec 21	23:09:00	1	0	2	0	Ct	0	0	0	0	0	0	0	1	0	0	0	0	0	0	0	0	0	0	0	0	0	0	0	0	0	2	0	0	0	0	0	2	0	0
1708	10 Dec 21	23:10:00	1	0	2	0	Ct	0	0	0	0	0	0	0	0	0	0	0	0	0	0	0	0	0	0	0	0	0	0	0	0	0	0	0	0	0	0	0	4	0	0
1709	10 Dec 21	23:11:00	1	0	2	0	Ct	0	0	0	0	0	0	0	0	0	0	0	0	0	0	0	0	0	0	0	0	0	0	0	0	0	0	0	0	0	0	0	0	0	0
1710	10 Dec 21	23:12:00	1	0	2	0	Ct	0	0	0	0	0	0	0	0	0	0	0	0	0	0	0	0	0	0	0	0	0	0	0	0	0	0	0	0	0	0	0	0	0	0
1711	10 Dec 21	23:13:00	1	0	2	0	Ct	0	0	0	0	0	0	0	3	0	0	0	0	0	0	0	0	0	0	0	0	2	0	0	0	0	3	0	0	0	0	0	0	0	0
1712	10 Dec 21	23:14:00	1	0	2	0	Ct	0	0	0	0	0	0	0	0	0	0	0	0	0	0	0	0	0	0	0	0	4	0	0	0	0	2	0	0	0	0	0	0	0	0
1713	10 Dec 21	23:15:00	1	0	2	0	Ct	0	0	0	0	0	0	0	0	0	0	0	0	0	0	0	0	0	0	0	0	0	0	0	0	0	1	0	0	0	0	0	0	0	0
1714	10 Dec 21	23:16:00	1	0	2	0	Ct	0	0	0	0	0	0	0	2	0	0	0	0	0	0	0	0	0	0	0	0	0	0	0	0	0	0	0	0	0	0	0	0	0	0
1715	10 Dec 21	23:17:00	1	0	2	0	Ct	0	0	0	2	0	0	0	0	0	0	0	0	0	0	0	0	0	0	0	0	0	0	0	0	0	0	0	0	0	0	0	0	0	0
1716	10 Dec 21	23:18:00	1	0	2	0	Ct	0	0	0	2	0	0	0	0	0	0	0	0	0	0	0	0	0	0	0	0	0	0	0	0	0	0	0	0	0	0	0	0	1	0
1717	10 Dec 21	23:19:00	1	0	2	0	Ct	0	0	0	2	0	0	0	1	0	0	0	0	0	0	0	0	0	0	0	0	0	0	0	0	0	0	0	0	0	0	0	2	0	0
1718	10 Dec 21	23:20:00	1	0	2	0	Ct	0	0	0	4	0	0	0	1	0	0	0	0	0	0	0	0	0	0	0	0	0	0	0	0	0	0	0	0	0	0	0	0	0	0
1719	10 Dec 21	23:21:00	1	0	2	0	Ct	0	0	0	0	0	0	0	0	0	0	0	0	0	0	0	0	0	0	0	0	0	0	0	0	0	0	0	0	0	0	0	0	0	0
1720	10 Dec 21	23:22:00	1	0	2	0	Ct	0	0	0	2	0	0	0	0	0	0	0	0	0	0	0	0	0	0	0	0	0	0	0	0	0	0	0	0	0	0	0	0	0	0
1721	10 Dec 21	23:23:00	1	0	2	0	Ct	0	0	0	6	0	0	0	0	0	0	0	0	0	0	0	0	0	0	0	0	0	0	0	0	0	0	0	0	0	0	0	1	0	0
1722	10 Dec 21	23:24:00	1	0	2	0	Ct	0	0	0	4	0	0	0	0	0	0	0	0	0	0	0	0	0	0	0	0	0	0	0	0	0	0	0	0	0	0	0	1	0	0
1723	10 Dec 21	23:25:00	1	0	2	0	Ct	0	0	0	1	0	0	0	0	0	0	0	0	0	0	0	0	0	0	0	0	0	0	0	0	0	0	0	0	0	0	0	4	0	0
1724	10 Dec 21	23:26:00	1	0	2	0	Ct	0	0	0	2	0	0	0	0	0	0	0	0	0	0	0	0	0	0	0	0	0	0	0	0	0	0	0	0	0	0	0	0	0	0
1725	10 Dec 21	23:27:00	1	0	2	0	Ct	0	0	0	0	1	0	0	0	0	0	0	0	0	0	0	0	0	0	0	0	0	0	0	0	0	0	0	0	0	0	0	0	0	0
1726	10 Dec 21	23:28:00	1	0	2	0	Ct	0	0	0	1	0	0	0	0	0	0	0	0	0	0	0	0	0	0	0	2	0	0	0	0	0	0	0	0	0	0	0	0	0	0
1727	10 Dec 21	23:29:00	1	0	2	0	Ct	0	0	0	0	0	0	0	0	0	0	0	0	0	0	0	0	0	0	0	2	0	0	0	0	0	0	0	0	0	0	0	0	0	0
1728	10 Dec 21	23:30:00	1	0	2	0	Ct	0	0	0	1	1	0	0	0	0	0	0	0	0	0	0	0	0	0	0	3	0	0	0	0	0	0	0	0	0	0	0	0	0	0
1729	10 Dec 21	23:31:00	1	0	2	0	Ct	0	0	0	3	0	4	0	0	0	0	0	0	0	0	0	0	0	0	0	1	0	0	0	0	0	0	0	0	0	0	0	0	1	0
1730	10 Dec 21	23:32:00	1	0	2	0	Ct	0	0	0	0	0	2	0	0	0	0	0	0	0	0	0	0	0	0	0	0	0	0	0	0	0	0	0	0	0	0	0	0	0	0
1731	10 Dec 21	23:33:00	1	0	2	0	Ct	0	0	0	0	0	0	0	0	0	0	0	0	0	0	0	0	0	0	0	0	0	0	0	0	0	0	0	0	0	0	0	0	0	0
1732	10 Dec 21	23:34:00	1	0	2	0	Ct	0	0	0	0	0	0	0	0	0	0	0	0	0	0	0	0	0	0	0	1	0	0	0	0	0	0	0	0	0	0	0	0	0	0
1733	10 Dec 21	23:35:00	1	0	2	0	Ct	0	0	0	0	0	0	0	0	0	0	0	0	0	0	0	0	0	0	0	0	0	0	0	0	0	0	0	0	0	0	0	0	0	0
1734	10 Dec 21	23:36:00	1	0	2	0	Ct	0	0	0	0	0	0	0	0	0	0	0	0	0	0	0	0	0	0	0	0	0	0	0	0	0	0	0	0	0	0	0	0	0	0
1735	10 Dec 21	23:37:00	1	0	2	0	Ct	0	0	0	1	0	0	0	0	0	0	0	0	0	0	0	0	0	0	0	0	0	0	0	0	0	0	0	0	0	0	0	0	0	0
1736	10 Dec 21	23:38:00	1	0	2	0	Ct	0	0	0	0	0	0	0	0	0	0	0	0	0	0	0	0	0	0	0	0	0	0	0	0	0	0	0	0	0	0	0	0	0	0
1737	10 Dec 21	23:39:00	1	0	2	0	Ct	0	0	0	0	1	0	0	0	0	0	0	0	0	0	0	0	0	0	0	0	0	0	0	0	0	0	0	0	0	0	0	0	1	0
1738	10 Dec 21	23:40:00	1	0	2	0	Ct	0	0	0	0	1	0	0	0	0	0	0	0	0	0	0	0	0	0	0	0	0	0	0	0	0	0	0	0	0	0	0	0	0	0
1739	10 Dec 21	23:41:00	1	0	2	0	Ct	0	0	0	0	0	0	0	0	0	0	0	0	0	0	0	0	0	0	0	0	0	0	0	0	0	0	0	0	0	0	0	0	2	0
1740	10 Dec 21	23:42:00	1	0	2	0	Ct	0	0	0	0	0	0	0	0	0	0	0	0	0	0	0	0	0	0	0	0	0	0	0	0	0	0	0	0	0	0	0	0	0	0
1741	10 Dec 21	23:43:00	1	0	2	0	Ct	0	0	0	0	0	0	0	0	0	0	0	0	0	0	0	0	0	0	0	0	0	0	0	0	0	0	0	0	0	0	0	0	0	0
1742	10 Dec 21	23:44:00	1	0	2	0	Ct	0	0	0	0	0	0	0	0	0	0	0	0	0	0	0	0	0	0	0	0	0	0	0	0	0	0	0	0	0	0	0	0	0	0
1743	10 Dec 21	23:45:00	1	0	2	0	Ct	0	0	0	0	0	0	0	0	0	0	0	0	0	0	0	0	0	0	0	0	0	0	0	0	0	0	0	0	0	0	0	0	0	0
1744	10 Dec 21	23:46:00	1	0	2	0	Ct	0	0	0	0	0	0	0	0	0	0	0	0	0	0	0	0	0	0	0	0	0	0	0	0	0	0	0	0	0	0	0	0	0	0
1745	10 Dec 21	23:47:00	1	0	2	0	Ct	0	0	0	0	0	0	0	0	0	0	0	0	0	0	0	0	0	0	0	0	0	0	0	0	0	0	0	0	2	0	0	0	0	0
1746	10 Dec 21	23:48:00	1	0	2	0	Ct	0	0	0	0	0	0	0	0	0	0	0	0	0	0	0	0	0	0	0	0	0	0	0	0	0	0	0	0	0	0	0	0	0	0
1747	10 Dec 21	23:49:00	1	0	2	0	Ct	0	0	0	0	0	0	0	0	0	0	0	0	0	0	0	0	0	0	0	0	0	0	0	0	0	0	0	0	6	0	0	0	0	0
1748	10 Dec 21	23:50:00	1	0	2	0	Ct	0	0	0	0	0	0	0	0	0	0	0	0	0	0	0	0	0	0	0	0	0	0	0	0	0	0	0	0	2	0	0	0	0	0
1749	10 Dec 21	23:51:00	1	0	2	0	Ct	0	0	0	0	0	0	0	0	0	0	0	0	0	0	0	0	0	0	0	0	0	0	0	0	0	0	0	0	2	0	0	0	0	0
1750	10 Dec 21	23:52:00	1	0	2	0	Ct	0	0	0	0	0	0	0	0	0	0	0	0	0	0	0	0	0	0	0	0	0	0	0	0	0	0	0	0	3	0	0	0	0	0
1751	10 Dec 21	23:53:00	1	0	2	0	Ct	0	0	0	1	0	0	0	0	0	0	0	0	0	0	0	0	0	0	0	0	0	0	0	1	0	0	0	0	3	0	0	0	0	0
1752	10 Dec 21	23:54:00	1	0	2	0	Ct	0	0	0	0	0	0	0	0	0	0	0	0	0	0	0	0	0	0	0	0	0	0	0	1	0	0	0	0	5	0	0	0	0	0
1753	10 Dec 21	23:55:00	1	0	2	0	Ct	0	0	0	0	0	0	0	0	0	0	0	0	0	0	0	0	0	0	0	0	0	0	0	0	0	0	0	0	2	0	0	0	0	0
1754	10 Dec 21	23:56:00	1	0	2	0	Ct	0	0	0	0	0	0	0	0	0	0	0	0	0	0	0	0	0	0	0	0	0	0	0	1	0	0	0	0	0	0	0	0	0	0
1755	10 Dec 21	23:57:00	1	0	2	0	Ct	0	0	0	0	0	0	0	0	0	0	0	0	0	0	0	0	0	0	0	0	0	1	0	0	0	0	0	0	0	0	0	0	0	0
1756	10 Dec 21	23:58:00	1	0	2	0	Ct	0	0	0	0	0	0	0	0	0	0	0	0	0	0	0	0	0	0	0	0	0	0	0	0	0	0	0	0	0	0	0	0	0	0
1757	10 Dec 21	23:59:00	1	0	2	0	Ct	0	0	0	0	0	0	0	0	0	0	0	0	0	0	0	0	0	0	0	0	0	0	0	0	0	0	0	0	0	0	0	0	0	0
1758	11 Dec 21	00:00:00	1	0	2	0	Ct	0	0	0	0	0	0	0	0	0	0	0	0	0	0	0	0	0	0	0	0	0	0	0	0	0	0	0	0	0	0	0	0	0	0
1759	11 Dec 21	00:01:00	1	0	2	0	Ct	0	0	0	0	0	0	0	0	0	0	0	0	0	0	0	0	0	0	1	0	0	0	0	0	0	0	0	0	0	0	0	2	0	0
1760	11 Dec 21	00:02:00	1	0	2	0	Ct	0	0	0	0	0	0	0	0	0	0	0	0	0	0	0	0	0	0	2	0	5	0	0	0	0	0	0	0	0	0	0	3	0	0
1761	11 Dec 21	00:03:00	1	0	2	0	Ct	0	0	0	0	0	0	0	0	0	0	0	0	0	0	0	0	0	0	1	0	0	0	0	0	0	0	0	0	0	0	0	0	0	0
1762	11 Dec 21	00:04:00	1	0	2	0	Ct	0	0	0	0	0	0	0	0	0	0	0	0	0	0	0	0	0	0	3	0	0	0	0	0	0	0	0	0	0	0	0	1	3	0
1763	11 Dec 21	00:05:00	1	0	2	0	Ct	0	0	0	0	0	0	0	0	0	0	0	0	0	1	0	0	0	0	0	0	0	0	0	0	0	0	0	0	0	0	0	1	1	0
1764	11 Dec 21	00:06:00	1	0	2	0	Ct	0	0	0	0	0	0	0	0	0	0	0	0	0	1	0	0	0	0	0	0	0	0	0	0	0	0	0	0	0	0	0	0	0	0
1765	11 Dec 21	00:07:00	1	0	2	0	Ct	0	0	0	0	3	0	0	0	0	0	0	0	0	0	0	0	0	0	0	0	0	0	0	0	0	0	0	0	0	0	0	2	0	0
1766	11 Dec 21	00:08:00	1	0	2	0	Ct	0	0	0	0	0	0	0	0	0	0	0	0	0	0	0	0	0	0	0	0	0	0	0	0	0	0	0	0	0	0	0	1	2	0
1767	11 Dec 21	00:09:00	1	0	2	0	Ct	0	0	0	0	0	0	0	0	0	0	0	0	0	0	0	0	0	0	0	0	0	0	0	0	0	0	0	0	0	0	0	1	0	0
1768	11 Dec 21	00:10:00	1	0	2	0	Ct	0	0	0	0	0	0	0	0	0	0	0	0	0	1	0	0	0	0	0	3	0	0	0	0	0	0	0	0	0	0	0	0	0	0
1769	11 Dec 21	00:11:00	1	0	2	0	Ct	0	0	0	0	0	0	0	0	0	0	0	0	0	1	0	0	0	0	0	0	0	0	0	0	0	0	1	0	1	0	0	0	0	0
1770	11 Dec 21	00:12:00	1	0	2	0	Ct	0	0	0	0	0	0	0	0	0	0	0	0	0	0	0	0	0	0	0	2	0	0	0	0	0	0	0	0	4	0	0	0	0	0
1771	11 Dec 21	00:13:00	1	0	2	0	Ct	0	0	0	0	0	0	0	0	0	0	0	0	0	2	0	0	0	0	0	3	0	0	0	0	0	0	0	0	0	0	0	0	0	0
1772	11 Dec 21	00:14:00	1	0	2	0	Ct	0	0	0	0	0	0	0	0	0	0	0	0	0	4	0	0	0	0	0	2	0	0	0	0	0	0	0	0	0	0	0	0	0	0
1773	11 Dec 21	00:15:00	1	0	2	0	Ct	0	0	0	0	0	0	4	0	0	0	0	0	0	0	0	0	0	0	0	0	0	0	0	0	0	0	0	0	0	0	0	0	0	0
1774	11 Dec 21	00:16:00	1	0	2	0	Ct	0	0	0	0	0	0	0	0	0	0	0	0	0	4	0	0	0	0	0	0	0	0	0	0	0	0	0	0	0	0	0	0	0	0
1775	11 Dec 21	00:17:00	1	0	2	0	Ct	0	0	0	0	0	0	0	0	0	0	0	0	0	0	0	0	0	0	0	0	0	0	0	0	0	0	0	0	1	0	0	0	0	0
1776	11 Dec 21	00:18:00	1	0	2	0	Ct	0	0	0	0	0	0	0	0	0	0	0	0	0	1	0	0	0	0	4	0	0	0	0	0	0	0	0	0	0	0	0	0	0	0
1777	11 Dec 21	00:19:00	1	0	2	0	Ct	0	0	0	0	0	0	0	0	0	0	0	0	0	1	0	0	0	0	4	0	0	0	0	0	0	0	0	0	0	0	0	0	0	0
1778	11 Dec 21	00:20:00	1	0	2	0	Ct	0	0	0	0	0	0	0	0	0	0	0	0	0	0	0	0	0	0	4	0	0	0	0	0	0	0	0	0	1	0	0	0	0	0
1779	11 Dec 21	00:21:00	1	0	2	0	Ct	0	0	0	0	0	0	0	0	0	0	0	0	0	0	0	0	0	0	3	0	0	0	0	0	0	0	0	0	0	0	0	0	0	0
1780	11 Dec 21	00:22:00	1	0	2	0	Ct	0	0	0	0	0	0	0	0	0	0	0	0	0	0	0	0	0	0	3	0	0	0	0	0	0	0	0	0	0	0	0	0	0	0
1781	11 Dec 21	00:23:00	1	0	2	0	Ct	0	0	0	0	0	0	0	0	0	0	0	0	0	0	0	0	0	0	1	0	1	0	0	0	0	0	0	0	0	0	0	0	0	0
1782	11 Dec 21	00:24:00	1	0	2	0	Ct	0	0	0	0	0	0	0	0	0	0	0	0	0	0	0	0	0	0	2	0	0	0	0	0	0	0	0	0	0	0	0	0	0	0
1783	11 Dec 21	00:25:00	1	0	2	0	Ct	0	0	0	0	0	0	0	0	0	0	0	0	0	0	0	0	0	0	3	0	0	0	0	0	0	0	0	0	0	0	0	0	0	0
1784	11 Dec 21	00:26:00	1	0	2	0	Ct	0	0	0	0	0	0	0	0	0	0	0	0	0	2	0	0	0	0	4	0	0	2	0	0	0	0	0	0	0	0	0	0	0	0
1785	11 Dec 21	00:27:00	1	0	2	0	Ct	0	0	0	0	0	0	0	0	0	0	0	0	0	0	0	0	0	0	3	0	0	0	0	0	0	0	0	0	0	0	0	0	0	0
1786	11 Dec 21	00:28:00	1	0	2	0	Ct	0	0	0	0	0	0	0	0	0	0	0	0	0	0	0	0	0	0	4	0	0	1	0	0	0	0	0	0	0	0	0	0	0	0
1787	11 Dec 21	00:29:00	1	0	2	0	Ct	0	0	0	0	0	0	0	0	0	0	0	0	0	0	0	0	0	0	3	0	7	1	0	0	0	0	0	0	1	0	0	0	0	0
1788	11 Dec 21	00:30:00	1	0	2	0	Ct	0	0	0	0	0	0	0	0	0	0	0	0	0	0	0	0	0	0	2	0	1	2	0	0	0	0	0	0	0	0	0	0	0	0
1789	11 Dec 21	00:31:00	1	0	2	0	Ct	0	0	0	0	0	0	0	0	0	0	0	0	0	0	0	0	0	0	2	0	0	3	0	0	0	0	0	0	0	0	0	0	0	0
1790	11 Dec 21	00:32:00	1	0	2	0	Ct	0	0	0	0	0	0	0	0	0	0	0	0	0	0	0	0	0	0	1	0	0	2	0	0	0	0	0	0	1	0	0	0	0	0
1791	11 Dec 21	00:33:00	1	0	2	0	Ct	0	0	0	0	0	0	0	0	0	0	0	0	0	0	0	0	0	0	3	0	0	5	0	0	0	0	0	0	0	0	0	0	0	0
1792	11 Dec 21	00:34:00	1	0	2	0	Ct	0	0	0	0	0	0	0	0	0	0	0	0	0	0	0	0	0	0	2	0	0	0	0	0	0	0	0	0	0	0	0	0	0	0
1793	11 Dec 21	00:35:00	1	0	2	0	Ct	0	0	0	0	0	0	0	0	0	0	0	0	0	0	0	0	0	0	2	0	0	2	0	0	0	0	0	0	0	0	0	0	0	0
1794	11 Dec 21	00:36:00	1	0	2	0	Ct	0	0	0	0	0	0	0	0	0	0	0	0	0	0	0	0	0	0	2	1	0	0	0	0	0	0	0	0	0	0	0	0	0	0
1795	11 Dec 21	00:37:00	1	0	2	0	Ct	0	0	0	0	0	0	0	0	0	0	0	0	0	0	0	0	0	0	2	0	0	0	0	0	0	0	0	0	0	0	0	0	0	0
1796	11 Dec 21	00:38:00	1	0	2	0	Ct	0	0	0	0	0	0	0	0	0	0	0	0	0	0	0	0	0	0	2	2	0	0	0	0	0	0	0	0	0	0	0	0	0	0
1797	11 Dec 21	00:39:00	1	0	2	0	Ct	0	0	0	0	0	0	0	0	0	0	0	0	0	0	0	0	0	0	3	2	0	0	0	0	0	0	0	0	0	0	0	0	0	0
1798	11 Dec 21	00:40:00	1	0	2	0	Ct	0	0	0	0	0	0	0	0	0	0	0	0	0	0	0	0	0	0	3	4	0	0	0	0	0	0	0	0	0	0	4	3	0	0
1799	11 Dec 21	00:41:00	1	0	2	0	Ct	0	0	0	0	0	0	0	0	0	0	0	0	0	0	0	0	0	0	1	1	0	0	0	0	0	0	0	0	0	0	5	1	0	0
1800	11 Dec 21	00:42:00	1	0	2	0	Ct	0	0	0	0	0	0	0	0	0	0	0	0	0	0	0	0	0	0	3	2	0	0	0	0	0	0	0	0	0	0	2	0	1	0
1801	11 Dec 21	00:43:00	1	0	2	0	Ct	0	0	0	0	0	0	4	0	0	0	0	0	0	0	0	0	0	0	3	4	0	0	0	0	0	0	0	0	0	0	0	0	4	0
1802	11 Dec 21	00:44:00	1	0	2	0	Ct	0	0	0	0	0	0	6	0	0	0	0	0	0	0	0	0	0	0	3	2	0	0	0	0	0	0	0	0	0	0	0	0	3	0
1803	11 Dec 21	00:45:00	1	0	2	0	Ct	0	0	0	0	0	0	1	0	0	0	0	0	0	0	0	0	0	0	2	1	0	0	0	0	0	0	0	0	1	0	0	0	0	0
1804	11 Dec 21	00:46:00	1	0	2	0	Ct	0	0	0	0	0	0	7	0	0	0	0	0	0	0	0	0	0	0	1	1	0	0	0	0	0	0	0	0	2	0	0	0	0	0
1805	11 Dec 21	00:47:00	1	0	2	0	Ct	0	0	0	0	0	0	0	0	0	0	0	0	0	0	0	0	0	0	2	2	0	0	0	0	0	0	0	0	0	0	0	0	0	0
1806	11 Dec 21	00:48:00	1	0	2	0	Ct	0	0	0	0	0	0	0	0	0	0	0	0	0	0	0	0	0	0	1	0	0	0	0	0	0	0	0	0	4	0	0	2	0	0
1807	11 Dec 21	00:49:00	1	0	2	0	Ct	0	0	0	0	0	0	0	0	0	0	0	0	0	0	0	0	0	0	1	0	0	0	0	0	0	0	0	0	3	0	0	2	0	0
1808	11 Dec 21	00:50:00	1	0	2	0	Ct	0	0	0	0	0	0	0	0	0	0	0	0	0	1	0	0	0	0	0	2	0	0	0	0	0	0	0	0	4	0	0	4	0	0
1809	11 Dec 21	00:51:00	1	0	2	0	Ct	0	0	0	0	0	0	0	0	0	0	0	0	0	2	0	0	0	0	3	3	0	1	0	0	0	0	0	0	1	0	0	1	0	0
1810	11 Dec 21	00:52:00	1	0	2	0	Ct	0	0	0	0	0	0	0	2	0	0	0	0	0	3	0	0	0	0	3	3	0	2	0	0	0	0	0	0	1	0	0	2	0	0
1811	11 Dec 21	00:53:00	1	0	2	0	Ct	0	0	0	0	0	0	0	1	0	0	0	0	0	0	0	0	0	0	3	2	0	3	0	0	0	0	0	0	0	0	0	1	0	0
1812	11 Dec 21	00:54:00	1	0	2	0	Ct	0	0	0	0	0	0	0	0	0	0	0	0	0	0	0	0	0	0	2	2	0	0	0	0	0	0	0	0	0	0	0	7	0	0
1813	11 Dec 21	00:55:00	1	0	2	0	Ct	0	0	0	0	0	1	0	0	0	0	0	0	0	0	0	0	0	0	4	2	0	0	0	0	0	0	0	0	0	0	0	2	0	0
1814	11 Dec 21	00:56:00	1	0	2	0	Ct	0	0	0	0	0	0	0	0	0	0	0	0	0	0	0	0	0	0	2	3	0	0	0	0	0	0	0	0	0	0	0	0	0	0
1815	11 Dec 21	00:57:00	1	0	2	0	Ct	0	0	0	0	0	3	0	0	0	0	0	0	0	0	0	0	0	0	2	0	0	0	0	0	0	0	0	0	0	0	0	0	0	0
1816	11 Dec 21	00:58:00	1	0	2	0	Ct	0	0	0	0	0	2	0	0	0	0	0	0	0	0	0	0	0	0	0	1	0	0	0	0	0	0	0	0	0	0	0	0	0	0
1817	11 Dec 21	00:59:00	1	0	2	0	Ct	0	0	0	0	0	3	0	2	0	0	0	2	0	0	0	0	0	0	1	0	0	0	0	0	0	0	0	0	0	0	0	0	0	0
1818	11 Dec 21	01:00:00	1	0	2	0	Ct	0	0	0	0	0	7	0	0	0	0	0	0	0	0	0	0	0	0	4	3	0	0	0	0	0	0	0	0	0	0	0	0	0	0
1819	11 Dec 21	01:01:00	1	0	2	0	Ct	0	0	0	0	0	2	0	0	0	0	0	0	0	0	0	0	0	0	4	1	0	0	0	0	0	0	2	0	0	0	0	0	0	0
1820	11 Dec 21	01:02:00	1	0	2	0	Ct	0	0	0	0	0	3	0	0	0	0	0	0	0	0	0	0	0	0	2	2	0	0	0	0	0	0	0	0	0	0	0	0	0	0
1821	11 Dec 21	01:03:00	1	0	2	0	Ct	0	0	0	0	0	0	0	0	0	0	0	0	0	0	0	0	0	0	3	0	0	0	0	0	0	0	3	0	0	0	0	0	0	0
1822	11 Dec 21	01:04:00	1	0	2	0	Ct	0	0	0	0	0	0	0	0	0	0	0	0	0	0	0	0	0	0	2	0	1	0	0	0	0	0	0	0	5	0	0	0	0	0
1823	11 Dec 21	01:05:00	1	0	2	0	Ct	0	0	0	0	0	0	0	0	0	0	0	0	0	0	0	0	0	0	2	0	1	4	0	0	0	0	0	0	2	0	0	0	0	0
1824	11 Dec 21	01:06:00	1	0	2	0	Ct	0	0	0	0	0	0	0	0	0	0	0	0	0	0	0	0	0	0	2	0	0	1	0	0	0	0	0	0	2	0	0	0	0	0
1825	11 Dec 21	01:07:00	1	0	2	0	Ct	0	0	0	0	0	0	0	0	0	0	0	0	0	0	0	0	0	0	3	0	4	0	0	0	0	0	0	0	4	0	0	0	0	0
1826	11 Dec 21	01:08:00	1	0	2	0	Ct	0	0	0	0	0	0	0	0	0	0	0	0	0	0	0	0	0	0	2	0	13	0	0	0	0	0	0	0	3	0	0	0	0	0
1827	11 Dec 21	01:09:00	1	0	2	0	Ct	0	0	0	0	0	0	0	0	0	0	0	0	0	0	0	0	0	0	3	0	0	0	0	0	0	0	0	0	0	0	0	0	0	0
1828	11 Dec 21	01:10:00	1	0	2	0	Ct	0	0	0	0	0	0	0	4	0	0	0	0	0	0	0	0	0	0	2	0	0	0	0	0	0	0	0	0	0	0	1	0	0	0
1829	11 Dec 21	01:11:00	1	0	2	0	Ct	0	0	0	0	0	0	0	0	0	0	0	0	0	0	0	0	0	0	2	0	0	0	0	0	0	0	0	0	0	0	2	0	0	0
1830	11 Dec 21	01:12:00	1	0	2	0	Ct	0	0	0	0	0	0	0	0	0	0	0	0	2	0	0	0	0	0	1	0	0	0	0	0	0	0	0	0	0	0	4	0	0	0
1831	11 Dec 21	01:13:00	1	0	2	0	Ct	0	0	0	0	0	0	0	0	1	0	0	0	5	0	0	2	0	0	2	0	0	0	0	0	0	0	0	0	0	0	3	0	0	0
1832	11 Dec 21	01:14:00	1	0	2	0	Ct	0	0	0	0	0	0	0	1	0	0	0	0	3	0	0	0	0	0	2	0	0	0	0	0	0	0	0	0	0	0	2	0	0	0
1833	11 Dec 21	01:15:00	1	0	2	0	Ct	0	0	0	0	0	0	0	1	1	0	0	0	4	0	0	0	0	0	1	0	0	0	0	0	0	0	0	0	0	0	7	0	0	0
1834	11 Dec 21	01:16:00	1	0	2	0	Ct	0	0	0	0	0	0	0	1	0	0	0	0	2	0	0	0	0	0	0	0	0	0	0	0	0	0	0	0	0	0	2	0	0	0
1835	11 Dec 21	01:17:00	1	0	2	0	Ct	0	0	0	0	0	0	0	0	0	0	0	0	7	0	0	0	0	0	0	0	0	0	0	0	0	0	0	0	0	0	3	0	0	0
1836	11 Dec 21	01:18:00	1	0	2	0	Ct	0	0	0	0	0	0	0	0	2	0	0	0	2	0	0	0	0	0	0	0	0	0	0	0	0	0	0	0	0	0	3	0	0	0
1837	11 Dec 21	01:19:00	1	0	2	0	Ct	0	0	0	0	0	0	0	0	2	0	0	0	3	0	0	0	0	0	0	0	0	0	0	0	0	0	0	0	0	0	4	3	0	0
1838	11 Dec 21	01:20:00	1	0	2	0	Ct	0	0	0	0	0	0	0	0	1	0	0	0	3	0	0	0	0	0	0	0	0	0	0	0	0	0	0	0	0	0	2	0	0	0
1839	11 Dec 21	01:21:00	1	0	2	0	Ct	0	0	0	0	0	0	0	0	2	0	0	0	3	0	0	0	0	0	0	0	0	0	0	0	0	0	0	0	1	0	2	2	0	0
1840	11 Dec 21	01:22:00	1	0	2	0	Ct	0	0	0	0	0	0	0	0	0	0	0	0	3	0	0	0	0	0	0	0	0	0	0	0	0	0	0	0	0	0	2	0	0	0
1841	11 Dec 21	01:23:00	1	0	2	0	Ct	0	0	0	0	0	0	0	0	0	0	0	0	4	0	0	0	0	0	0	0	0	0	0	0	0	0	0	0	0	0	2	3	0	0
1842	11 Dec 21	01:24:00	1	0	2	0	Ct	0	0	0	0	0	0	0	0	0	0	0	0	3	0	0	0	0	0	0	0	0	0	0	0	0	0	0	0	0	0	5	2	0	0
1843	11 Dec 21	01:25:00	1	0	2	0	Ct	0	0	0	0	0	0	0	0	0	0	0	0	2	0	0	0	0	0	0	0	0	0	0	0	0	0	0	0	0	0	3	2	0	0
1844	11 Dec 21	01:26:00	1	0	2	0	Ct	0	0	0	0	0	0	0	0	0	0	0	0	4	0	0	0	0	0	0	0	0	0	0	0	0	0	0	0	0	0	2	0	0	0
1845	11 Dec 21	01:27:00	1	0	2	0	Ct	0	0	0	0	0	0	0	0	0	0	0	0	3	0	0	0	0	0	0	0	0	0	0	0	0	0	0	0	0	0	2	3	0	0
1846	11 Dec 21	01:28:00	1	0	2	0	Ct	0	0	0	0	0	0	0	0	0	0	0	0	3	2	0	0	1	0	0	0	0	0	0	0	0	0	0	0	0	0	4	2	0	0
1847	11 Dec 21	01:29:00	1	0	2	0	Ct	0	0	0	0	0	0	0	0	0	0	0	0	3	0	0	0	0	0	0	0	0	0	0	0	0	0	0	0	0	0	4	4	0	0
1848	11 Dec 21	01:30:00	1	0	2	0	Ct	0	0	0	0	0	0	0	0	0	0	0	0	2	0	0	0	0	0	0	0	0	0	0	0	0	0	0	0	0	0	2	3	0	0
1849	11 Dec 21	01:31:00	1	0	2	0	Ct	0	0	0	0	0	0	0	0	0	0	0	0	3	0	0	0	0	0	0	0	0	0	0	0	0	0	1	0	0	0	2	0	0	0
1850	11 Dec 21	01:32:00	1	0	2	0	Ct	0	0	0	0	0	0	0	0	0	0	0	0	1	0	0	0	0	0	0	0	0	0	0	0	0	0	2	0	0	0	1	4	0	0
1851	11 Dec 21	01:33:00	1	0	2	0	Ct	0	0	0	0	0	0	0	0	0	0	0	1	2	0	0	0	0	0	0	0	0	0	0	0	0	0	2	0	0	0	1	3	0	0
1852	11 Dec 21	01:34:00	1	0	2	0	Ct	0	0	0	0	0	0	0	0	0	0	0	1	4	0	0	0	0	0	0	0	0	0	0	0	0	0	2	0	0	0	3	1	0	0
1853	11 Dec 21	01:35:00	1	0	2	0	Ct	0	0	0	0	0	0	0	0	0	0	0	2	3	2	0	0	0	0	0	0	0	0	0	0	0	0	2	0	0	0	2	3	0	0
1854	11 Dec 21	01:36:00	1	0	2	0	Ct	0	0	0	0	0	0	0	0	0	0	0	0	3	4	0	0	0	0	0	0	1	0	0	0	0	0	0	0	0	0	4	3	0	0
1855	11 Dec 21	01:37:00	1	0	2	0	Ct	0	0	0	0	0	0	0	0	0	0	0	0	3	0	0	0	0	0	0	0	0	0	0	0	0	0	1	0	0	0	2	4	0	0
1856	11 Dec 21	01:38:00	1	0	2	0	Ct	0	0	0	0	0	0	0	0	0	0	0	0	2	2	0	0	0	0	0	0	0	0	0	0	0	0	0	0	0	0	0	3	0	0
1857	11 Dec 21	01:39:00	1	0	2	0	Ct	0	0	0	0	0	0	0	0	0	0	0	0	2	0	0	0	0	0	0	0	0	0	0	0	0	0	0	0	0	0	3	2	0	0
1858	11 Dec 21	01:40:00	1	0	2	0	Ct	0	0	0	0	0	0	0	0	0	0	0	0	3	0	0	0	0	0	0	0	0	0	0	0	0	0	1	0	0	0	5	2	0	0
1859	11 Dec 21	01:41:00	1	0	2	0	Ct	0	0	0	0	0	0	0	0	0	0	0	0	2	0	0	0	0	0	0	0	1	0	0	0	0	0	4	0	0	0	4	3	0	0
1860	11 Dec 21	01:42:00	1	0	2	0	Ct	0	0	0	0	0	0	0	0	0	0	0	0	1	1	0	0	0	0	0	0	0	0	0	0	0	0	0	0	0	0	3	2	0	0
1861	11 Dec 21	01:43:00	1	0	2	0	Ct	0	0	0	0	0	0	0	0	0	0	0	0	3	1	0	0	0	0	0	0	0	0	0	0	0	0	0	0	0	0	2	0	0	0
1862	11 Dec 21	01:44:00	1	0	2	0	Ct	0	0	0	0	0	0	0	0	0	0	0	0	2	0	0	0	0	0	0	0	0	0	0	0	0	0	0	0	0	0	2	3	0	0
1863	11 Dec 21	01:45:00	1	0	2	0	Ct	0	0	0	0	2	0	0	0	0	0	0	0	2	0	0	0	0	0	0	0	0	0	0	0	0	0	0	0	0	0	3	3	0	0
1864	11 Dec 21	01:46:00	1	0	2	0	Ct	0	0	0	0	4	0	0	0	0	0	0	0	3	0	0	0	0	0	0	0	0	0	0	0	0	0	0	0	0	0	3	2	0	0
1865	11 Dec 21	01:47:00	1	0	2	0	Ct	0	0	0	0	0	0	0	0	0	0	0	0	2	0	0	0	0	0	0	0	0	0	0	0	0	0	0	0	0	0	2	2	0	0
1866	11 Dec 21	01:48:00	1	0	2	0	Ct	0	0	0	0	0	0	0	0	0	0	0	0	4	0	0	0	0	0	0	0	0	0	0	0	0	0	0	0	0	0	4	0	0	0
1867	11 Dec 21	01:49:00	1	0	2	0	Ct	0	0	0	0	0	0	0	0	0	0	0	0	1	0	0	2	0	0	0	0	0	0	0	0	0	0	0	0	0	0	3	0	0	0
1868	11 Dec 21	01:50:00	1	0	2	0	Ct	0	0	0	0	1	0	0	0	0	0	0	0	3	0	0	1	0	0	0	0	0	0	0	0	0	0	0	0	0	0	1	4	0	0
1869	11 Dec 21	01:51:00	1	0	2	0	Ct	0	0	0	0	4	0	0	0	0	0	0	0	3	0	0	0	0	0	0	0	0	0	0	2	0	0	0	0	0	0	4	2	0	0
1870	11 Dec 21	01:52:00	1	0	2	0	Ct	0	0	0	0	0	0	0	0	0	0	0	0	2	0	0	0	0	0	0	0	0	0	0	0	2	0	1	0	0	0	0	3	0	0
1871	11 Dec 21	01:53:00	1	0	2	0	Ct	0	0	0	0	0	0	0	0	0	0	0	0	1	0	0	0	0	0	0	0	0	0	0	0	0	0	0	0	0	0	4	2	0	0
1872	11 Dec 21	01:54:00	1	0	2	0	Ct	0	0	0	0	0	0	0	0	0	0	0	0	2	0	0	0	0	0	0	0	0	0	0	0	3	0	0	0	0	0	2	3	0	0
1873	11 Dec 21	01:55:00	1	0	2	0	Ct	0	0	0	0	0	0	0	0	0	0	0	0	3	0	0	0	0	0	0	0	0	0	0	0	1	0	2	0	0	0	2	1	0	0
1874	11 Dec 21	01:56:00	1	0	2	0	Ct	0	0	0	0	0	0	0	0	0	0	0	0	0	0	0	0	0	0	0	0	0	0	0	0	2	0	4	0	0	0	2	3	1	0
1875	11 Dec 21	01:57:00	1	0	2	0	Ct	0	0	0	0	0	0	0	0	0	0	0	0	4	0	0	0	0	0	0	0	0	0	0	0	2	0	1	0	0	0	0	4	3	0
1876	11 Dec 21	01:58:00	1	0	2	0	Ct	0	0	0	0	0	0	0	0	0	0	0	0	3	0	0	0	0	0	0	0	0	0	0	0	1	1	3	0	0	0	2	2	3	0
1877	11 Dec 21	01:59:00	1	0	2	0	Ct	0	0	0	0	0	0	0	0	0	0	0	0	0	0	0	0	0	0	0	0	0	0	0	0	2	0	2	0	0	0	4	2	2	0
1878	11 Dec 21	02:00:00	1	0	2	0	Ct	0	0	0	0	0	0	0	0	0	0	0	0	0	0	0	0	0	0	0	0	0	0	0	0	3	3	2	0	0	0	2	1	4	0
1879	11 Dec 21	02:01:00	1	0	2	0	Ct	0	0	0	0	0	0	1	0	0	0	0	0	0	0	0	0	0	0	0	0	1	0	0	0	2	2	6	0	0	0	2	3	3	0
1880	11 Dec 21	02:02:00	1	0	2	0	Ct	0	0	0	0	0	0	0	0	0	0	0	0	0	0	0	0	0	0	0	0	0	0	0	0	2	1	2	0	0	1	3	2	3	0
1881	11 Dec 21	02:03:00	1	0	2	0	Ct	0	0	0	0	0	0	0	0	0	0	0	0	0	0	0	0	0	0	0	0	0	0	0	0	1	3	4	0	0	3	7	3	10	0
1882	11 Dec 21	02:04:00	1	0	2	0	Ct	0	0	0	0	0	0	0	0	0	0	0	0	0	0	0	0	0	0	0	0	0	0	0	0	0	4	1	0	0	2	0	2	2	0
1883	11 Dec 21	02:05:00	1	0	2	0	Ct	0	0	0	0	0	0	1	0	0	0	0	0	0	0	0	0	0	0	0	0	0	0	0	0	0	2	3	0	0	0	3	2	1	0
1884	11 Dec 21	02:06:00	1	0	2	0	Ct	0	0	0	0	0	3	0	0	0	0	0	0	0	0	0	0	0	0	0	0	0	0	0	0	0	3	2	0	0	0	2	1	4	0
1885	11 Dec 21	02:07:00	1	0	2	0	Ct	0	0	0	0	0	1	2	0	0	0	0	0	0	0	0	0	0	0	0	0	0	0	0	0	0	3	2	0	0	1	1	4	3	0
1886	11 Dec 21	02:08:00	1	0	2	0	Ct	0	0	0	0	0	0	0	0	0	0	2	0	0	0	0	0	0	0	0	0	0	0	0	0	0	1	2	0	0	0	1	4	4	0
1887	11 Dec 21	02:09:00	1	0	2	0	Ct	0	0	0	0	0	2	0	0	0	0	2	0	0	0	0	0	0	0	0	0	2	0	0	0	0	0	2	0	0	0	4	1	0	0
1888	11 Dec 21	02:10:00	1	0	2	0	Ct	0	0	0	0	0	0	0	0	0	0	0	0	0	0	0	0	0	0	0	0	0	0	0	0	0	2	1	0	0	0	1	1	1	0
1889	11 Dec 21	02:11:00	1	0	2	0	Ct	0	0	0	0	0	3	0	0	0	0	0	0	0	0	0	0	0	0	0	0	0	0	0	0	0	2	1	0	0	0	3	3	1	0
1890	11 Dec 21	02:12:00	1	0	2	0	Ct	0	0	0	0	0	1	0	0	0	0	0	0	0	0	0	0	0	0	0	0	0	0	0	0	1	0	2	0	0	0	0	3	2	0
1891	11 Dec 21	02:13:00	1	0	2	0	Ct	0	0	0	0	0	0	0	0	0	0	0	0	0	0	0	0	0	0	0	0	0	0	0	0	1	0	2	0	0	3	2	3	4	0
1892	11 Dec 21	02:14:00	1	0	2	0	Ct	0	0	0	0	0	2	0	0	0	0	0	0	0	0	0	0	0	0	0	0	0	0	0	0	0	0	2	0	3	2	0	5	2	0
1893	11 Dec 21	02:15:00	1	0	2	0	Ct	0	0	0	0	0	0	0	0	0	0	0	0	0	0	0	0	0	0	0	0	0	0	0	0	0	0	2	0	5	1	0	3	2	0
1894	11 Dec 21	02:16:00	1	0	2	0	Ct	0	0	0	0	0	0	0	0	0	0	0	0	0	0	0	0	0	0	0	0	0	0	0	0	0	0	0	0	3	1	5	2	2	0
1895	11 Dec 21	02:17:00	1	0	2	0	Ct	0	0	0	0	0	0	0	0	2	0	0	0	0	0	0	0	0	0	0	0	0	0	0	0	0	0	2	0	3	2	4	1	3	0
1896	11 Dec 21	02:18:00	1	0	2	0	Ct	0	0	0	0	0	0	0	0	0	0	0	0	0	0	0	0	0	0	0	0	0	0	0	0	0	0	2	0	2	0	0	1	2	0
1897	11 Dec 21	02:19:00	1	0	2	0	Ct	0	0	0	0	0	0	0	0	0	0	0	0	0	0	0	0	0	0	0	0	0	0	0	0	0	0	0	0	2	0	0	1	3	0
1898	11 Dec 21	02:20:00	1	0	2	0	Ct	0	0	0	0	0	0	0	0	0	0	0	0	0	0	0	0	0	0	0	0	0	0	0	0	0	0	0	0	1	0	0	2	3	0
1899	11 Dec 21	02:21:00	1	0	2	0	Ct	0	0	0	0	0	0	0	0	2	0	0	0	0	0	0	0	0	0	0	0	0	0	0	0	0	0	1	0	0	0	0	1	1	0
1900	11 Dec 21	02:22:00	1	0	2	0	Ct	0	0	0	0	0	0	0	0	0	0	0	0	0	0	0	0	0	0	0	0	0	0	0	0	0	0	3	0	0	0	0	1	3	0
1901	11 Dec 21	02:23:00	1	0	2	0	Ct	0	0	0	0	0	0	0	0	0	0	0	0	0	0	0	0	0	0	0	0	0	0	0	0	0	0	2	0	0	0	0	0	1	0
1902	11 Dec 21	02:24:00	1	0	2	0	Ct	0	0	0	0	0	0	0	0	0	0	0	0	0	0	0	0	0	0	0	0	0	0	0	0	0	0	8	0	0	0	0	1	2	0
1903	11 Dec 21	02:25:00	1	0	2	0	Ct	0	0	0	0	0	0	0	0	0	0	0	0	0	0	0	0	0	0	0	0	0	0	0	0	0	0	0	0	0	0	0	5	1	0
1904	11 Dec 21	02:26:00	1	0	2	0	Ct	0	0	0	0	0	0	0	0	0	0	0	0	0	0	0	0	0	0	0	0	0	0	0	0	0	0	2	0	0	0	0	4	2	0
1905	11 Dec 21	02:27:00	1	0	2	0	Ct	0	0	0	0	0	0	0	0	0	0	0	0	0	0	0	0	0	0	0	0	0	0	0	0	0	0	2	0	0	0	0	4	2	0
1906	11 Dec 21	02:28:00	1	0	2	0	Ct	0	0	0	0	0	0	0	0	0	0	0	0	0	0	0	0	0	0	0	0	0	0	0	0	0	0	3	0	0	0	0	4	0	0
1907	11 Dec 21	02:29:00	1	0	2	0	Ct	0	0	0	0	0	0	0	0	0	0	0	0	0	0	0	0	0	0	0	0	0	0	0	0	0	0	2	0	0	0	0	1	3	0
1908	11 Dec 21	02:30:00	1	0	2	0	Ct	0	0	0	0	0	0	0	0	0	0	0	0	0	0	0	0	0	0	0	0	0	0	0	0	0	0	1	0	0	0	0	0	2	0
1909	11 Dec 21	02:31:00	1	0	2	0	Ct	0	0	0	0	0	0	0	0	0	0	0	0	0	0	0	0	0	0	0	1	0	0	0	0	0	0	1	0	0	0	0	0	2	0
1910	11 Dec 21	02:32:00	1	0	2	0	Ct	0	0	0	0	0	0	0	0	0	0	0	0	0	0	0	0	0	0	0	2	0	0	0	0	0	0	1	0	0	0	0	2	1	0
1911	11 Dec 21	02:33:00	1	0	2	0	Ct	0	0	0	0	0	0	0	0	0	0	0	0	0	0	0	0	0	0	0	2	0	0	0	0	0	0	3	0	0	0	0	3	2	0
1912	11 Dec 21	02:34:00	1	0	2	0	Ct	0	0	0	0	0	0	0	0	0	0	0	0	0	0	0	0	0	0	0	3	0	0	0	0	0	0	2	0	0	0	0	1	8	0
1913	11 Dec 21	02:35:00	1	0	2	0	Ct	0	0	0	5	0	0	0	0	0	0	0	0	0	0	0	0	0	0	0	1	0	0	0	0	0	0	4	0	0	0	0	3	3	0
1914	11 Dec 21	02:36:00	1	0	2	0	Ct	0	0	0	0	0	0	0	0	0	0	0	0	0	0	0	0	0	0	0	3	0	0	0	0	0	0	2	0	0	0	0	2	3	0
1915	11 Dec 21	02:37:00	1	0	2	0	Ct	0	0	0	3	0	0	0	0	0	0	0	0	0	0	0	0	0	0	0	1	0	0	0	0	0	0	0	0	0	0	0	1	2	0
1916	11 Dec 21	02:38:00	1	0	2	0	Ct	0	0	0	0	0	0	0	0	0	0	0	0	0	2	0	0	0	0	0	2	0	0	0	0	0	0	2	0	0	0	0	2	1	0
1917	11 Dec 21	02:39:00	1	0	2	0	Ct	0	0	0	0	0	0	0	0	0	0	0	0	0	2	0	0	0	0	0	2	0	0	0	0	0	0	4	0	0	0	0	3	2	0
1918	11 Dec 21	02:40:00	1	0	2	0	Ct	0	0	0	0	0	0	0	0	0	0	0	0	0	2	0	0	0	0	0	1	0	0	0	0	0	0	2	0	0	0	0	1	1	0
1919	11 Dec 21	02:41:00	1	0	2	0	Ct	0	0	0	0	0	0	0	0	0	0	0	1	0	1	0	0	0	0	0	1	0	0	0	0	0	0	3	0	0	0	0	4	3	0
1920	11 Dec 21	02:42:00	1	0	2	0	Ct	0	0	0	0	0	0	0	0	0	0	0	1	0	0	0	0	0	0	0	2	0	0	0	0	0	0	2	0	0	0	0	3	2	0
1921	11 Dec 21	02:43:00	1	0	2	0	Ct	0	0	0	0	0	0	0	0	0	0	0	0	0	0	0	0	0	0	0	1	0	0	0	0	0	0	1	0	0	0	0	4	3	0
1922	11 Dec 21	02:44:00	1	0	2	0	Ct	0	0	0	0	0	0	0	0	0	0	0	0	0	0	0	0	0	0	0	4	0	0	0	0	1	0	3	0	0	0	0	2	3	0
1923	11 Dec 21	02:45:00	1	0	2	0	Ct	0	0	0	0	0	0	0	0	0	0	0	0	0	0	0	0	0	0	0	2	0	0	0	0	1	0	3	0	0	0	0	2	2	0
1924	11 Dec 21	02:46:00	1	0	2	0	Ct	0	0	0	0	0	0	0	0	0	0	0	0	0	0	0	0	0	0	0	1	0	0	0	0	1	1	1	0	0	0	0	4	3	0
1925	11 Dec 21	02:47:00	1	0	2	0	Ct	0	0	0	0	0	0	0	0	0	0	0	0	0	0	0	0	0	0	0	2	0	0	0	0	0	0	2	0	0	0	0	2	3	0
1926	11 Dec 21	02:48:00	1	0	2	0	Ct	0	0	0	0	0	0	0	0	0	0	0	0	0	0	0	0	0	0	3	4	0	0	0	0	0	0	2	0	0	0	0	2	2	0
1927	11 Dec 21	02:49:00	1	0	2	0	Ct	0	0	0	0	0	0	0	0	0	0	0	0	0	0	0	0	0	0	2	1	0	0	0	0	0	0	3	0	0	0	0	2	3	0
1928	11 Dec 21	02:50:00	1	0	2	0	Ct	0	0	0	0	4	0	0	0	0	0	0	0	0	0	0	0	0	0	3	1	0	0	0	0	0	0	0	0	0	0	0	1	1	0
1929	11 Dec 21	02:51:00	1	0	2	0	Ct	0	0	0	0	6	0	0	0	0	0	0	0	0	0	0	0	0	0	1	1	0	0	0	0	0	0	0	0	0	0	0	2	3	0
1930	11 Dec 21	02:52:00	1	0	2	0	Ct	0	0	0	0	0	0	0	0	0	0	0	0	0	0	0	0	0	0	1	2	0	0	0	0	0	0	0	0	0	0	0	3	2	0
1931	11 Dec 21	02:53:00	1	0	2	0	Ct	0	0	0	0	0	0	0	0	0	0	0	0	0	0	0	0	0	0	2	1	0	0	0	0	0	0	0	0	0	0	0	1	2	0
1932	11 Dec 21	02:54:00	1	0	2	0	Ct	0	0	0	0	0	0	0	0	0	0	0	0	0	0	0	0	0	0	1	2	0	0	0	0	0	0	0	0	0	0	0	3	0	0
1933	11 Dec 21	02:55:00	1	0	2	0	Ct	0	0	0	0	3	0	0	0	0	6	0	0	0	1	0	0	0	0	3	1	0	0	0	0	0	0	0	0	0	0	0	1	2	0
1934	11 Dec 21	02:56:00	1	0	2	0	Ct	0	0	0	0	2	0	0	0	0	0	0	0	0	0	0	0	0	0	1	0	0	0	0	0	0	0	0	0	0	0	0	3	1	0
1935	11 Dec 21	02:57:00	1	0	2	0	Ct	0	0	0	0	1	0	0	0	0	0	0	0	0	3	0	0	0	0	0	1	0	0	0	0	0	0	0	0	0	0	0	3	1	0
1936	11 Dec 21	02:58:00	1	0	2	0	Ct	0	0	0	0	2	0	0	0	0	0	0	0	0	1	0	0	0	0	0	1	0	0	0	0	0	0	0	0	0	0	0	4	3	0
1937	11 Dec 21	02:59:00	1	0	2	0	Ct	0	0	0	0	0	0	0	0	0	0	0	0	0	2	0	0	0	0	0	1	0	0	0	0	0	0	0	0	0	0	0	2	3	0
1938	11 Dec 21	03:00:00	1	0	2	0	Ct	0	0	0	0	0	0	0	0	0	0	0	0	0	0	0	0	0	0	0	2	0	0	0	0	0	0	0	0	1	0	0	2	2	1
1939	11 Dec 21	03:01:00	1	0	2	0	Ct	0	0	0	0	0	0	0	0	0	0	0	0	0	0	0	0	0	0	0	0	0	0	0	0	0	0	0	0	0	0	0	3	3	0
1940	11 Dec 21	03:02:00	1	0	2	0	Ct	0	0	0	0	0	0	0	0	0	0	0	0	0	2	0	0	0	0	0	3	0	0	0	0	0	0	0	0	0	0	0	2	1	0
1941	11 Dec 21	03:03:00	1	0	2	0	Ct	0	0	0	0	0	0	0	0	0	0	0	0	0	4	0	0	0	0	0	1	0	0	0	0	0	0	0	0	0	0	0	3	3	1
1942	11 Dec 21	03:04:00	1	0	2	0	Ct	0	0	0	0	0	0	0	0	0	0	0	0	0	3	0	0	0	0	0	2	0	2	0	0	0	0	0	0	0	0	0	1	2	1
1943	11 Dec 21	03:05:00	1	0	2	0	Ct	0	0	0	0	0	0	0	0	0	0	0	1	0	3	0	0	0	0	0	0	0	0	0	0	0	0	0	0	0	0	0	0	0	2
1944	11 Dec 21	03:06:00	1	0	2	0	Ct	0	0	0	0	0	0	0	0	0	0	0	0	0	1	0	0	0	0	0	2	0	4	0	0	0	0	2	0	0	0	0	2	0	5
1945	11 Dec 21	03:07:00	1	0	2	0	Ct	0	0	0	0	1	0	0	0	0	0	0	0	0	4	0	0	0	0	0	2	0	1	0	0	0	0	3	0	0	0	0	3	0	3
1946	11 Dec 21	03:08:00	1	0	2	0	Ct	0	0	0	0	0	0	0	0	0	0	0	0	0	4	0	0	0	0	0	0	0	0	0	0	0	0	3	0	0	0	0	2	0	4
1947	11 Dec 21	03:09:00	1	0	2	0	Ct	0	0	0	0	0	0	0	0	0	0	0	0	0	2	0	0	0	0	0	1	0	0	0	0	3	0	3	0	0	0	0	2	0	3
1948	11 Dec 21	03:10:00	1	0	2	0	Ct	0	0	0	0	0	0	0	0	0	0	0	0	0	4	0	0	0	0	0	1	0	0	0	0	2	0	2	0	0	0	0	1	0	2
1949	11 Dec 21	03:11:00	1	0	2	0	Ct	0	0	0	0	0	0	0	0	0	0	0	0	0	3	0	0	0	0	0	1	0	0	0	0	2	0	2	0	0	0	0	2	0	3
1950	11 Dec 21	03:12:00	1	0	2	0	Ct	0	0	0	0	0	0	0	0	0	0	0	0	0	2	0	0	0	0	0	2	0	0	0	0	4	0	2	0	0	0	0	0	0	2
1951	11 Dec 21	03:13:00	1	0	2	0	Ct	0	0	0	0	0	0	0	0	0	0	0	0	0	3	0	0	0	0	0	0	0	0	0	0	3	0	2	0	0	0	0	0	0	1
1952	11 Dec 21	03:14:00	1	0	2	0	Ct	0	0	0	0	1	0	0	0	0	0	0	0	0	2	0	0	0	0	0	3	0	0	0	0	1	0	2	0	0	0	0	0	1	2
1953	11 Dec 21	03:15:00	1	0	2	0	Ct	0	0	0	0	1	0	0	0	0	0	0	0	0	2	0	0	0	0	0	0	0	0	0	0	2	0	2	0	0	0	0	0	3	4
1954	11 Dec 21	03:16:00	1	0	2	0	Ct	0	0	0	0	0	0	0	0	0	0	0	0	0	2	0	0	0	0	0	2	0	0	0	0	3	0	0	0	0	0	0	0	2	1
1955	11 Dec 21	03:17:00	1	0	2	0	Ct	0	0	0	0	0	0	0	0	0	0	0	0	0	4	0	0	0	0	0	2	0	0	0	0	2	0	4	0	0	0	0	0	2	4
1956	11 Dec 21	03:18:00	1	0	2	0	Ct	0	0	0	0	0	0	0	0	0	0	0	0	0	7	0	0	0	0	0	2	0	0	0	0	5	0	2	0	0	0	0	0	4	2
1957	11 Dec 21	03:19:00	1	0	2	0	Ct	0	0	0	0	0	0	0	0	0	0	0	0	0	3	0	0	0	0	0	0	0	0	0	0	1	0	0	0	0	0	0	0	4	0
1958	11 Dec 21	03:20:00	1	0	2	0	Ct	0	0	0	0	0	0	0	0	0	0	0	1	0	3	0	0	0	0	0	0	0	0	0	0	1	0	0	0	0	0	0	0	1	6
1959	11 Dec 21	03:21:00	1	0	2	0	Ct	0	0	0	0	0	0	0	0	0	0	0	1	0	2	0	0	0	0	0	2	0	0	0	0	2	0	0	0	0	0	0	0	1	3
1960	11 Dec 21	03:22:00	1	0	2	0	Ct	0	0	0	0	0	0	0	0	0	0	0	2	0	2	0	0	0	0	0	1	0	0	0	0	2	0	0	1	0	0	0	0	2	0
1961	11 Dec 21	03:23:00	1	0	2	0	Ct	0	0	0	0	0	0	0	0	0	0	0	0	0	2	0	0	0	0	0	0	0	0	0	0	1	0	0	0	0	0	0	0	2	0
1962	11 Dec 21	03:24:00	1	0	2	0	Ct	0	0	0	0	0	0	0	0	2	0	0	2	0	1	0	0	0	0	0	0	0	0	0	0	0	0	0	6	0	0	0	0	2	2
1963	11 Dec 21	03:25:00	1	0	2	0	Ct	0	0	0	0	0	0	0	0	0	0	0	0	0	1	0	0	0	0	0	0	0	0	0	0	0	0	0	2	0	0	0	0	2	2
1964	11 Dec 21	03:26:00	1	0	2	0	Ct	0	0	0	0	0	0	0	0	0	0	0	0	0	3	0	0	0	0	0	0	0	0	0	0	0	0	0	4	0	0	0	0	1	2
1965	11 Dec 21	03:27:00	1	0	2	0	Ct	0	0	0	0	0	0	0	0	0	0	0	0	0	0	0	0	0	0	0	0	0	0	0	0	0	0	0	2	0	1	0	0	4	1
1966	11 Dec 21	03:28:00	1	0	2	0	Ct	0	0	0	5	0	0	0	0	5	0	0	0	0	2	0	0	0	0	0	0	0	0	0	0	0	0	0	0	0	0	0	0	7	2
1967	11 Dec 21	03:29:00	1	0	2	0	Ct	0	0	0	4	0	0	0	0	0	0	0	0	0	1	0	0	0	0	0	0	0	0	0	0	0	0	0	0	0	0	0	0	3	2
1968	11 Dec 21	03:30:00	1	0	2	0	Ct	0	0	0	2	0	0	0	0	0	0	0	0	0	1	0	0	0	0	0	0	0	0	0	0	0	2	0	0	0	0	0	0	1	3
1969	11 Dec 21	03:31:00	1	0	2	0	Ct	0	0	0	3	0	0	0	0	0	0	0	0	0	2	0	0	0	0	0	0	0	0	0	0	0	0	0	0	0	0	0	0	2	2
1970	11 Dec 21	03:32:00	1	0	2	0	Ct	0	0	0	4	0	0	0	0	1	0	0	0	0	1	0	0	0	0	0	0	0	0	0	0	0	0	0	0	0	0	0	0	2	2
1971	11 Dec 21	03:33:00	1	0	2	0	Ct	0	0	0	4	0	0	0	0	1	0	0	0	0	2	0	0	0	0	0	0	0	0	0	0	0	1	0	0	0	3	0	0	3	1
1972	11 Dec 21	03:34:00	1	0	2	0	Ct	0	0	0	2	0	0	0	0	1	0	0	0	0	1	0	0	0	0	0	0	0	0	0	0	0	6	0	0	0	0	0	0	4	3
1973	11 Dec 21	03:35:00	1	0	2	0	Ct	0	0	0	2	0	4	2	0	1	0	0	0	0	1	0	0	0	0	0	0	0	0	0	0	0	1	0	0	0	0	1	0	3	0
1974	11 Dec 21	03:36:00	1	0	2	0	Ct	0	0	0	1	0	4	3	0	2	0	0	0	0	3	0	0	0	0	0	0	0	0	0	0	4	0	0	0	0	0	1	0	2	2
1975	11 Dec 21	03:37:00	1	0	2	0	Ct	0	0	0	3	0	2	7	0	0	0	0	0	0	3	0	0	0	0	0	0	0	0	0	0	3	0	0	0	0	0	0	0	1	1
1976	11 Dec 21	03:38:00	1	0	2	0	Ct	0	0	0	2	0	3	5	0	0	0	0	0	0	1	0	0	0	0	0	0	0	0	0	0	2	2	0	0	6	0	4	0	1	1
1977	11 Dec 21	03:39:00	1	0	2	0	Ct	0	0	0	2	0	2	2	0	0	0	0	0	0	0	0	0	0	0	0	0	0	0	0	0	3	0	0	0	4	0	6	0	2	2
1978	11 Dec 21	03:40:00	1	0	2	0	Ct	0	0	0	2	0	0	0	0	0	0	0	0	0	0	0	1	0	0	0	0	0	0	0	0	0	0	0	0	2	0	2	0	2	1
1979	11 Dec 21	03:41:00	1	0	2	0	Ct	0	0	0	1	0	0	0	0	0	0	0	0	0	0	0	1	0	0	0	0	0	0	0	0	3	0	0	0	5	0	2	0	2	1
1980	11 Dec 21	03:42:00	1	0	2	0	Ct	0	0	0	3	0	0	0	0	0	0	0	0	0	0	0	1	0	0	0	0	0	0	0	0	2	1	0	0	4	0	2	0	2	2
1981	11 Dec 21	03:43:00	1	0	2	0	Ct	0	0	0	2	0	0	0	0	0	0	0	0	0	0	0	2	0	0	0	0	0	0	0	3	2	0	0	0	2	0	3	0	1	0
1982	11 Dec 21	03:44:00	1	0	2	0	Ct	0	0	0	2	0	0	0	0	0	0	0	0	0	0	0	0	0	0	0	0	0	0	0	3	2	0	0	0	4	0	4	0	3	0
1983	11 Dec 21	03:45:00	1	0	2	0	Ct	0	0	0	3	0	0	0	0	0	0	0	0	0	0	0	0	0	0	4	0	0	0	0	9	2	1	0	0	4	0	2	0	2	0
1984	11 Dec 21	03:46:00	1	0	2	0	Ct	0	0	0	2	0	0	0	0	0	0	0	0	0	0	0	0	0	0	5	0	0	0	0	1	1	0	0	0	5	0	1	0	2	0
1985	11 Dec 21	03:47:00	1	0	2	0	Ct	0	0	0	1	0	0	0	0	0	0	0	0	0	0	0	0	0	0	3	0	0	0	0	4	2	0	0	0	5	0	0	0	2	0
1986	11 Dec 21	03:48:00	1	0	2	0	Ct	0	0	0	1	0	0	0	0	0	0	0	0	0	0	0	0	0	0	2	0	0	0	0	1	2	0	0	0	6	0	0	0	3	0
1987	11 Dec 21	03:49:00	1	0	2	0	Ct	0	0	0	3	0	0	0	0	0	0	0	0	0	0	0	0	0	0	2	0	0	0	0	2	0	0	0	0	4	0	0	0	0	0
1988	11 Dec 21	03:50:00	1	0	2	0	Ct	0	0	0	4	0	0	0	0	0	0	0	0	0	0	0	0	0	0	3	0	0	0	0	1	0	0	0	0	3	0	0	0	0	0
1989	11 Dec 21	03:51:00	1	0	2	0	Ct	0	0	0	2	0	0	0	0	0	0	0	0	0	0	0	4	0	0	2	0	0	0	0	3	0	0	0	0	0	0	0	0	0	0
1990	11 Dec 21	03:52:00	1	0	2	0	Ct	0	0	0	1	0	0	0	0	0	0	0	0	0	0	0	2	0	0	2	0	0	0	0	4	0	0	0	0	5	0	0	0	0	0
1991	11 Dec 21	03:53:00	1	0	2	0	Ct	0	0	0	4	0	0	0	0	0	0	0	0	0	0	0	4	0	0	3	0	0	0	0	4	0	0	0	0	1	0	0	0	0	0
1992	11 Dec 21	03:54:00	1	0	2	0	Ct	0	0	0	3	0	0	0	0	0	0	0	0	0	0	0	0	0	0	2	0	0	0	0	2	0	0	0	0	2	0	0	0	0	0
1993	11 Dec 21	03:55:00	1	0	2	0	Ct	0	0	0	0	0	0	0	0	0	0	0	0	0	0	0	0	0	0	6	0	0	0	0	0	0	0	0	0	2	0	0	0	0	0
1994	11 Dec 21	03:56:00	1	0	2	0	Ct	0	0	0	1	0	0	0	0	0	0	0	0	0	0	0	0	0	0	2	0	0	0	0	0	0	0	0	0	2	0	0	0	0	0
1995	11 Dec 21	03:57:00	1	0	2	0	Ct	0	0	0	0	0	0	0	0	0	0	0	0	0	0	0	0	0	0	1	0	0	0	0	2	0	0	0	0	6	0	0	0	0	0
1996	11 Dec 21	03:58:00	1	0	2	0	Ct	0	0	0	2	0	0	0	0	0	0	0	0	0	0	0	0	0	0	2	0	0	0	0	6	0	0	0	0	1	0	0	0	0	0
1997	11 Dec 21	03:59:00	1	0	2	0	Ct	0	0	0	2	0	0	0	0	0	0	0	0	0	0	0	0	0	0	1	0	0	0	0	2	0	0	0	0	2	0	0	0	0	0
1998	11 Dec 21	04:00:00	1	0	2	0	Ct	0	0	0	3	0	0	0	0	0	0	0	2	0	0	0	0	0	0	3	0	0	0	0	3	0	0	0	0	3	0	0	0	0	0
1999	11 Dec 21	04:01:00	1	0	2	0	Ct	0	0	0	0	0	0	0	0	0	0	0	0	0	0	0	0	0	0	4	0	0	0	0	1	0	0	0	0	2	0	0	0	0	0
2000	11 Dec 21	04:02:00	1	0	2	0	Ct	0	0	0	3	0	0	0	0	0	0	0	0	0	0	0	0	0	0	1	0	0	0	0	1	0	0	0	0	5	0	0	0	0	0
[truncated: 4,655 more rows]
