# Supplementary material for: Rescuable sleep and synaptogenesis phenotypes in a Drosophila model of O-GlcNAc transferase intellectual disability
Source: eLife. 2024 Nov 13;13:e90376. doi: 10.7554/eLife.90376 (PMC11623933; doi:10.7554/eLife.90376)
Supplement: Figure 5—source data 1. [file elife-90376-fig5-data1.zip › RawData/Monitor3_1.txt]

1	16 Dec 21	06:53:00	1	0	1	0	Ct	0	1	4	0	9	3	1	10	5	2	6	3	7	6	5	3	1	5	7	3	3	5	0	0	6	5	2	1	6	4	4	1	10	3
2	16 Dec 21	06:54:00	1	0	1	0	Ct	0	1	0	0	2	2	0	2	7	1	4	3	2	3	1	0	0	3	3	2	4	4	0	0	5	3	1	2	1	2	0	0	4	3
3	16 Dec 21	06:55:00	1	0	1	0	Ct	0	1	2	0	3	2	1	3	4	3	3	0	2	6	2	4	0	3	3	1	3	2	0	0	2	1	3	1	5	4	0	2	4	3
4	16 Dec 21	06:56:00	1	0	1	0	Ct	0	1	2	0	3	4	3	6	4	2	0	0	2	3	2	1	0	1	4	1	3	3	0	0	2	2	0	0	2	5	3	2	3	3
1	20 Jan 22	17:35:56	1	0	1	0	Ct	0	1	8	0	2	2	0	6	5	4	4	0	3	4	0	1	0	5	5	3	6	6	0	0	3	0	2	0	3	5	2	1	7	3
2	20 Jan 22	17:36:00	1	0	1	0	Ct	0	1	0	0	0	0	1	0	0	0	0	0	0	0	0	1	0	0	1	0	0	0	0	0	0	0	0	0	0	0	0	0	0	0
3	20 Jan 22	17:37:00	1	0	1	0	Ct	0	1	2	0	1	1	2	7	2	1	2	0	1	7	0	1	0	3	1	2	3	3	0	0	2	0	16	0	2	4	2	2	2	1
4	20 Jan 22	17:38:00	1	0	1	0	Ct	0	1	2	0	2	2	1	4	4	0	3	0	1	4	0	1	0	2	3	2	2	2	0	0	5	0	2	0	1	3	1	1	2	3
5	20 Jan 22	17:39:00	1	0	1	0	Ct	0	1	3	0	3	2	1	5	3	2	10	0	3	3	0	1	0	3	1	2	2	3	0	0	3	1	2	0	4	5	4	2	8	5
6	20 Jan 22	17:40:00	1	0	1	0	Ct	0	1	2	0	4	2	2	4	4	2	3	0	2	2	0	3	0	3	5	2	4	5	0	0	2	0	1	0	2	6	2	2	5	4
7	20 Jan 22	17:41:00	1	0	1	0	Ct	0	1	2	0	2	1	21	7	1	2	4	0	3	2	0	2	0	3	2	1	1	3	0	0	4	0	3	0	2	5	2	2	1	5
8	20 Jan 22	17:42:00	1	0	1	0	Ct	0	1	1	0	2	2	1	3	4	3	5	0	2	0	0	1	0	2	1	5	4	0	0	0	4	0	0	0	2	4	0	1	4	3
9	20 Jan 22	17:43:00	1	0	1	0	Ct	0	1	1	0	2	1	2	5	6	2	3	0	1	0	0	1	0	2	4	0	3	2	0	0	1	0	1	0	2	4	2	1	4	3
10	20 Jan 22	17:44:00	1	0	1	0	Ct	0	1	1	0	1	3	2	1	8	1	0	0	2	0	0	5	0	3	4	2	2	0	0	0	3	0	1	0	1	2	2	1	4	3
11	20 Jan 22	17:45:00	1	0	1	0	Ct	0	1	3	0	0	1	3	2	5	1	0	0	4	0	0	4	0	2	3	1	2	1	0	0	2	0	1	0	1	4	1	2	1	2
12	20 Jan 22	17:46:00	1	0	1	0	Ct	0	1	6	0	0	2	42	3	4	3	0	0	2	0	0	2	0	4	1	1	4	1	0	0	4	0	1	0	3	4	2	0	0	4
13	20 Jan 22	17:47:00	1	0	1	0	Ct	0	1	0	0	0	2	11	3	5	1	0	0	2	0	0	2	0	2	2	1	4	0	0	0	0	0	2	0	1	4	1	0	0	1
14	20 Jan 22	17:48:00	1	0	1	0	Ct	0	1	2	0	0	2	1	1	3	2	0	0	2	0	0	1	0	1	1	1	4	0	0	0	3	0	0	0	5	3	1	2	0	0
15	20 Jan 22	17:49:00	1	0	1	0	Ct	0	1	2	0	0	0	1	0	6	0	0	0	1	0	0	2	0	0	0	2	6	0	0	0	3	0	2	0	1	2	2	1	0	0
16	20 Jan 22	17:50:00	1	0	1	0	Ct	0	1	2	0	0	3	1	0	1	1	0	0	0	0	0	1	0	0	0	1	4	0	0	0	2	0	4	0	3	0	3	1	0	0
17	20 Jan 22	17:51:00	1	0	1	0	Ct	0	1	3	0	0	1	0	0	6	0	0	0	0	0	0	1	0	0	0	1	3	0	0	0	3	0	0	0	0	0	1	0	0	0
18	20 Jan 22	17:52:00	1	0	1	0	Ct	0	1	1	0	0	1	1	0	0	0	0	0	0	0	0	2	0	0	0	2	2	0	0	0	2	0	0	0	1	0	4	0	0	0
19	20 Jan 22	17:53:00	1	0	1	0	Ct	0	1	3	0	0	10	6	0	2	0	0	0	0	0	0	3	0	0	0	1	5	0	0	0	2	0	1	0	1	0	2	0	0	0
20	20 Jan 22	17:54:00	1	0	1	0	Ct	0	1	2	0	0	0	1	0	4	0	0	0	0	0	0	2	0	0	0	1	3	0	0	0	3	0	0	0	2	0	2	0	0	0
21	20 Jan 22	17:55:00	1	0	1	0	Ct	0	1	3	0	0	2	1	0	2	0	0	0	0	0	0	1	0	0	0	0	1	0	0	0	0	0	0	0	0	0	0	0	0	0
22	20 Jan 22	17:56:00	1	0	1	0	Ct	0	1	2	0	0	5	0	0	3	0	0	0	0	0	0	2	0	0	0	0	4	0	0	0	4	0	0	0	0	0	2	0	0	0
23	20 Jan 22	17:57:00	1	0	1	0	Ct	0	1	0	0	0	1	0	0	4	0	0	0	0	0	0	0	0	0	1	0	3	0	0	0	0	0	0	0	0	0	1	0	0	0
24	20 Jan 22	17:58:00	1	0	1	0	Ct	0	1	2	0	0	1	1	0	2	0	0	0	0	0	0	1	0	0	2	0	3	0	0	0	0	0	2	0	0	0	1	0	0	0
25	20 Jan 22	17:59:00	1	0	1	0	Ct	0	1	2	0	0	2	0	0	1	0	0	0	0	0	0	1	0	0	4	0	3	0	0	0	0	0	2	0	0	0	2	0	0	0
26	20 Jan 22	18:00:00	1	0	1	0	Ct	0	1	2	0	0	1	1	0	4	0	0	0	0	0	0	2	0	0	2	0	7	0	0	0	1	0	0	0	0	0	0	0	0	0
27	20 Jan 22	18:01:00	1	0	1	0	Ct	0	1	1	0	0	2	0	0	4	0	0	0	0	0	0	2	0	0	0	0	2	0	0	0	0	0	1	0	0	0	0	0	0	0
28	20 Jan 22	18:02:00	1	0	1	0	Ct	0	1	1	0	0	1	0	0	1	0	0	0	0	0	0	1	0	0	0	0	4	0	0	0	0	0	0	0	0	0	2	0	0	0
29	20 Jan 22	18:03:00	1	0	1	0	Ct	0	1	0	0	0	0	0	0	3	0	0	0	0	0	0	1	0	0	0	0	2	0	0	0	0	0	0	0	0	0	1	0	0	0
30	20 Jan 22	18:04:00	1	0	1	0	Ct	0	1	0	0	0	1	0	0	2	0	0	0	0	0	0	2	0	0	0	0	3	0	0	0	2	0	0	0	0	0	1	0	0	0
31	20 Jan 22	18:05:00	1	0	1	0	Ct	0	1	0	0	0	2	1	0	4	0	0	0	0	0	0	1	0	0	0	0	2	0	0	0	1	0	0	0	0	0	1	0	0	0
32	20 Jan 22	18:06:00	1	0	1	0	Ct	0	1	0	0	0	2	1	0	6	0	0	0	0	0	0	2	0	0	0	0	4	0	0	0	1	0	0	0	0	0	2	0	0	0
33	20 Jan 22	18:07:00	1	0	1	0	Ct	0	1	0	0	0	2	0	0	5	0	0	0	0	0	0	2	0	0	0	0	4	0	0	0	1	0	0	0	0	0	2	0	0	0
34	20 Jan 22	18:08:00	1	0	1	0	Ct	0	1	0	0	0	1	0	0	5	0	0	0	0	0	0	0	0	0	0	0	3	0	0	0	2	0	0	0	0	0	1	0	0	0
35	20 Jan 22	18:09:00	1	0	1	0	Ct	0	1	0	0	0	2	1	0	3	0	0	0	0	0	0	2	0	0	0	0	6	0	0	0	0	0	0	0	0	0	1	0	0	0
36	20 Jan 22	18:10:00	1	0	1	0	Ct	0	1	0	0	0	1	1	0	2	0	0	0	0	0	0	1	0	0	0	0	4	0	0	0	0	0	0	0	0	0	1	0	0	0
37	20 Jan 22	18:11:00	1	0	1	0	Ct	0	1	0	0	0	1	0	0	4	0	0	0	0	0	0	4	0	0	2	0	3	0	0	0	0	0	0	0	0	0	1	0	0	0
38	20 Jan 22	18:12:00	1	0	1	0	Ct	0	1	0	0	0	2	1	0	4	0	0	0	4	0	0	1	0	0	6	0	5	0	0	0	0	0	0	0	0	0	1	0	0	0
39	20 Jan 22	18:13:00	1	0	1	0	Ct	0	1	0	0	0	2	1	0	2	0	0	0	0	0	0	1	0	0	0	0	4	0	0	0	0	0	0	0	0	0	1	0	0	0
40	20 Jan 22	18:14:00	1	0	1	0	Ct	0	1	0	0	0	4	2	0	2	0	0	0	0	0	0	3	0	0	0	0	0	0	0	0	0	0	0	0	0	0	0	0	0	0
41	20 Jan 22	18:15:00	1	0	1	0	Ct	0	1	0	0	0	1	0	0	0	0	0	0	0	0	0	2	0	0	0	0	4	0	0	0	0	0	0	0	0	0	0	0	0	0
42	20 Jan 22	18:16:00	1	0	1	0	Ct	0	1	0	0	0	0	1	0	2	0	0	0	0	0	0	1	0	0	0	0	2	0	0	0	0	7	0	0	0	0	0	0	0	0
43	20 Jan 22	18:17:00	1	0	1	0	Ct	0	1	0	0	0	1	3	0	2	0	0	0	0	0	0	1	11	0	0	0	4	0	0	0	0	0	0	0	0	0	0	0	0	0
44	20 Jan 22	18:18:00	1	0	1	0	Ct	0	1	0	0	0	1	1	0	2	0	0	0	0	0	0	1	3	0	0	0	3	0	0	0	0	0	0	0	0	0	0	0	0	0
45	20 Jan 22	18:19:00	1	0	1	0	Ct	0	1	0	0	0	2	2	0	2	0	0	0	0	0	0	0	0	0	0	0	4	0	0	0	0	1	0	0	0	0	0	0	0	0
46	20 Jan 22	18:20:00	1	0	1	0	Ct	0	1	0	0	0	1	2	0	2	0	0	0	0	0	0	3	0	0	0	0	5	0	0	0	0	0	0	0	0	0	0	0	0	0
47	20 Jan 22	18:21:00	1	0	1	0	Ct	0	1	0	0	0	2	6	0	2	0	0	0	0	0	0	0	0	0	0	0	4	0	0	0	0	0	0	0	0	0	0	0	0	0
48	20 Jan 22	18:22:00	1	0	1	0	Ct	0	1	0	0	0	3	1	0	2	0	0	0	0	0	0	2	0	0	0	0	3	0	0	0	0	0	1	0	0	0	0	0	0	0
49	20 Jan 22	18:23:00	1	0	1	0	Ct	0	1	0	0	0	1	2	0	0	0	0	0	0	2	0	2	0	0	0	0	3	0	0	0	0	0	2	0	0	0	0	0	0	0
50	20 Jan 22	18:24:00	1	0	1	0	Ct	0	1	0	0	0	3	1	0	1	0	0	0	0	0	0	1	0	0	0	0	2	0	0	0	0	0	2	0	0	0	0	0	0	0
51	20 Jan 22	18:25:00	1	0	1	0	Ct	0	1	0	0	0	1	1	0	5	0	0	0	0	0	0	1	25	0	0	0	3	0	0	0	0	0	3	0	0	0	0	0	0	0
52	20 Jan 22	18:26:00	1	0	1	0	Ct	0	1	0	0	0	1	0	0	3	0	0	0	0	0	0	2	0	0	0	0	4	0	0	0	0	0	2	0	0	0	0	0	0	0
53	20 Jan 22	18:27:00	1	0	1	0	Ct	0	1	0	0	0	3	4	0	1	0	1	0	0	0	0	3	0	0	0	0	4	0	0	0	0	0	2	0	0	0	0	0	0	0
54	20 Jan 22	18:28:00	1	0	1	0	Ct	0	1	0	0	0	3	1	0	5	0	0	0	0	0	0	1	0	0	0	0	2	1	0	0	0	0	1	0	0	2	0	0	0	0
55	20 Jan 22	18:29:00	1	0	1	0	Ct	0	1	0	0	0	1	1	0	2	0	0	0	0	0	0	1	0	0	0	0	2	0	0	0	0	1	1	0	0	0	0	0	0	0
56	20 Jan 22	18:30:00	1	0	1	0	Ct	0	1	0	0	0	1	0	0	1	0	0	0	0	0	0	4	0	0	0	0	2	0	0	0	0	0	4	0	0	0	0	0	0	0
57	20 Jan 22	18:31:00	1	0	1	0	Ct	0	1	0	0	0	2	0	0	3	0	0	0	0	0	0	2	0	0	0	0	3	0	0	0	0	3	1	0	0	0	0	0	0	0
58	20 Jan 22	18:32:00	1	0	1	0	Ct	0	1	0	0	0	4	1	0	3	0	0	0	0	0	0	3	0	0	0	0	3	0	0	0	0	8	1	0	0	0	0	0	0	0
59	20 Jan 22	18:33:00	1	0	1	0	Ct	0	1	0	0	0	1	1	0	0	0	0	0	0	0	0	1	0	0	0	0	3	0	0	0	0	0	3	0	0	0	0	0	0	0
60	20 Jan 22	18:34:00	1	0	1	0	Ct	0	1	0	0	0	3	0	0	0	0	0	0	0	0	0	0	0	0	0	0	5	0	0	0	0	1	2	0	0	0	0	0	0	0
61	20 Jan 22	18:35:00	1	0	1	0	Ct	0	1	0	0	0	1	0	0	3	0	0	0	0	0	0	0	0	0	0	0	0	0	0	0	0	0	2	0	0	0	0	0	0	0
62	20 Jan 22	18:36:00	1	0	1	0	Ct	0	1	0	0	0	2	0	0	5	0	0	0	0	0	0	0	0	0	0	0	3	0	0	0	0	12	1	0	0	0	0	0	0	0
63	20 Jan 22	18:37:00	1	0	1	0	Ct	0	1	0	0	0	2	0	0	5	0	0	0	0	0	0	0	0	2	0	0	4	0	0	0	0	2	0	0	0	0	0	0	0	0
64	20 Jan 22	18:38:00	1	0	1	0	Ct	0	1	0	0	0	3	0	0	3	0	0	0	0	0	0	0	0	2	0	0	4	0	0	0	0	0	4	0	0	0	0	0	0	0
65	20 Jan 22	18:39:00	1	0	1	0	Ct	0	1	0	0	0	3	0	0	4	0	0	0	0	0	0	0	0	5	0	0	7	0	0	0	0	0	1	0	0	0	0	0	0	0
66	20 Jan 22	18:40:00	1	0	1	0	Ct	0	1	0	0	0	1	0	0	1	0	0	0	1	0	0	0	0	3	0	0	5	0	0	0	0	0	1	0	0	0	0	0	0	0
67	20 Jan 22	18:41:00	1	0	1	0	Ct	0	1	0	0	0	3	0	0	3	0	0	0	0	0	0	0	0	4	0	0	3	0	0	0	0	0	0	0	0	0	0	0	0	0
68	20 Jan 22	18:42:00	1	0	1	0	Ct	0	1	0	0	0	1	0	0	4	0	0	0	0	0	0	0	0	3	0	0	3	0	0	0	0	0	0	0	0	3	0	0	0	0
69	20 Jan 22	18:43:00	1	0	1	0	Ct	0	1	0	0	0	1	0	0	4	0	0	0	0	0	0	0	0	5	0	0	3	0	0	0	0	0	0	0	0	0	0	0	0	0
70	20 Jan 22	18:44:00	1	0	1	0	Ct	0	1	0	0	0	2	0	0	0	0	0	0	0	0	0	1	2	4	0	0	1	0	0	0	0	0	0	0	0	0	0	0	0	0
71	20 Jan 22	18:45:00	1	0	1	0	Ct	0	1	0	0	0	1	0	0	3	0	0	0	0	0	0	1	1	5	0	0	4	0	0	0	0	0	0	0	0	2	0	0	0	0
72	20 Jan 22	18:46:00	1	0	1	0	Ct	0	1	0	0	0	2	0	0	0	0	0	0	0	0	0	1	0	5	0	0	5	0	0	0	0	0	0	0	0	8	0	0	0	0
73	20 Jan 22	18:47:00	1	0	1	0	Ct	0	1	0	0	0	4	0	0	0	0	0	0	0	0	0	1	0	4	0	0	1	0	0	0	0	0	0	0	0	0	0	0	0	0
74	20 Jan 22	18:48:00	1	0	1	0	Ct	0	1	0	0	0	2	0	0	0	0	0	0	0	0	0	0	0	5	0	0	3	0	0	0	0	0	0	0	0	0	0	0	0	0
75	20 Jan 22	18:49:00	1	0	1	0	Ct	0	1	0	0	0	2	0	0	0	0	0	0	0	0	0	2	0	3	0	0	6	0	0	0	0	0	0	0	0	0	0	0	0	0
76	20 Jan 22	18:50:00	1	0	1	0	Ct	0	1	0	0	0	2	0	0	0	0	0	0	0	0	0	3	0	2	0	0	1	0	0	0	0	0	0	0	0	0	0	0	0	0
77	20 Jan 22	18:51:00	1	0	1	0	Ct	0	1	0	0	0	2	0	0	0	0	0	0	0	0	0	1	0	5	0	0	2	0	0	0	0	2	0	0	0	0	0	0	0	0
78	20 Jan 22	18:52:00	1	0	1	0	Ct	0	1	0	0	0	2	0	0	0	0	0	0	0	0	0	2	0	2	0	0	4	0	0	0	0	2	0	0	0	0	0	0	0	0
79	20 Jan 22	18:53:00	1	0	1	0	Ct	0	1	0	0	0	2	0	0	0	0	0	0	0	1	0	1	0	1	0	0	3	0	0	0	0	1	0	0	0	0	0	0	0	0
80	20 Jan 22	18:54:00	1	0	1	0	Ct	0	1	0	0	0	1	0	0	0	0	0	0	0	4	0	0	0	0	0	0	4	0	0	0	0	2	0	0	0	0	0	0	0	0
81	20 Jan 22	18:55:00	1	0	1	0	Ct	0	1	0	0	0	1	0	0	0	0	0	0	1	0	0	2	0	0	0	0	2	0	0	0	1	3	0	0	0	0	0	0	0	0
82	20 Jan 22	18:56:00	1	0	1	0	Ct	0	1	0	0	0	2	0	0	0	0	0	0	0	0	0	1	1	0	0	0	5	0	0	0	0	0	0	0	0	0	0	0	0	0
83	20 Jan 22	18:57:00	1	0	1	0	Ct	0	1	0	0	0	1	0	0	0	0	0	0	0	0	0	1	7	0	0	0	3	0	0	0	0	0	0	0	0	0	0	0	0	0
84	20 Jan 22	18:58:00	1	0	1	0	Ct	0	1	0	0	0	3	0	0	0	0	0	0	0	0	0	2	1	0	0	0	2	0	0	0	0	0	0	0	0	0	0	0	0	0
85	20 Jan 22	18:59:00	1	0	1	0	Ct	0	1	0	0	0	2	0	0	0	0	0	0	0	0	0	1	0	0	0	0	4	0	0	0	0	0	0	0	0	0	0	0	0	0
86	20 Jan 22	19:00:00	1	0	1	0	Ct	0	1	0	0	0	1	0	0	0	0	0	0	0	0	0	1	0	0	0	0	2	0	0	0	0	0	0	0	0	0	0	0	0	0
87	20 Jan 22	19:01:00	1	0	1	0	Ct	0	1	0	0	0	1	0	0	0	0	0	0	3	2	0	2	0	0	0	0	1	1	0	0	0	0	0	0	0	0	0	0	0	0
88	20 Jan 22	19:02:00	1	0	1	0	Ct	0	1	0	0	0	2	0	0	0	0	0	0	0	6	0	1	0	0	0	0	4	0	0	0	0	0	0	0	0	0	0	0	0	0
89	20 Jan 22	19:03:00	1	0	1	0	Ct	0	1	0	0	0	0	0	0	0	0	0	0	0	3	0	2	0	0	0	0	5	0	0	0	0	0	0	0	0	0	0	0	0	0
90	20 Jan 22	19:04:00	1	0	1	0	Ct	0	1	0	0	0	0	0	0	0	0	0	0	0	3	0	2	0	0	0	0	1	0	0	0	0	0	0	0	0	0	0	0	0	0
91	20 Jan 22	19:05:00	1	0	1	0	Ct	0	1	0	0	0	2	0	0	0	0	0	0	0	4	0	1	0	0	0	0	3	0	0	0	0	0	0	0	0	0	0	1	0	0
92	20 Jan 22	19:06:00	1	0	1	0	Ct	0	1	0	0	0	0	0	0	0	0	0	0	0	2	0	1	0	0	0	0	2	0	0	0	0	0	0	0	0	0	0	0	0	0
93	20 Jan 22	19:07:00	1	0	1	0	Ct	0	1	0	0	0	2	0	0	0	2	0	0	0	0	0	1	0	0	0	0	3	0	0	0	0	0	0	0	0	0	0	1	0	0
94	20 Jan 22	19:08:00	1	0	1	0	Ct	0	1	0	0	0	1	0	0	0	0	0	0	0	0	0	1	0	0	0	0	3	0	0	0	0	0	0	0	0	0	0	0	0	0
95	20 Jan 22	19:09:00	1	0	1	0	Ct	0	1	0	0	0	1	0	0	0	0	0	0	0	0	0	1	0	0	0	0	4	0	0	0	0	0	0	0	0	0	0	0	0	0
96	20 Jan 22	19:10:00	1	0	1	0	Ct	0	1	0	0	0	1	0	0	4	0	0	0	0	0	0	2	0	0	0	0	1	0	0	0	0	1	0	0	0	0	0	0	0	0
97	20 Jan 22	19:11:00	1	0	1	0	Ct	0	1	0	0	0	2	0	0	4	0	0	0	0	0	0	2	0	0	0	0	4	0	0	0	0	2	0	0	0	0	0	0	0	0
98	20 Jan 22	19:12:00	1	0	1	0	Ct	0	1	0	0	0	3	0	0	3	0	0	0	0	0	0	1	0	0	0	0	0	0	0	0	0	0	0	0	0	0	0	0	0	0
99	20 Jan 22	19:13:00	1	0	1	0	Ct	0	1	0	0	0	1	0	0	4	0	0	0	0	0	0	1	0	0	5	0	3	0	0	0	0	0	0	0	0	0	0	2	0	0
100	20 Jan 22	19:14:00	1	0	1	0	Ct	0	1	0	0	0	11	0	0	6	0	0	0	0	0	0	2	0	0	6	0	3	0	0	0	0	0	0	0	0	0	0	0	0	0
101	20 Jan 22	19:15:00	1	0	1	0	Ct	0	1	0	0	0	2	0	0	6	0	0	0	0	0	0	3	0	0	7	0	0	0	0	0	0	0	3	0	0	0	0	0	0	0
102	20 Jan 22	19:16:00	1	0	1	0	Ct	0	1	0	0	0	0	0	0	3	0	0	0	0	0	0	2	0	0	2	0	4	0	0	0	0	4	0	0	0	0	0	2	0	0
103	20 Jan 22	19:17:00	1	0	1	0	Ct	0	1	0	0	0	0	0	0	4	0	0	0	0	0	0	1	0	0	4	0	1	0	0	0	0	3	0	0	0	0	0	0	0	0
104	20 Jan 22	19:18:00	1	0	1	0	Ct	0	1	0	0	0	0	0	0	3	0	0	0	0	0	0	1	0	0	4	0	5	0	0	0	0	5	0	0	0	0	0	0	0	0
105	20 Jan 22	19:19:00	1	0	1	0	Ct	0	1	0	0	0	0	0	0	4	1	0	0	0	0	0	0	1	0	3	0	2	0	0	0	0	4	0	0	0	0	0	3	0	0
106	20 Jan 22	19:20:00	1	0	1	0	Ct	0	1	0	0	0	0	0	0	3	0	0	0	0	0	0	0	3	0	6	0	5	0	0	0	0	4	0	0	0	0	0	0	0	0
107	20 Jan 22	19:21:00	1	0	1	0	Ct	0	1	0	0	0	0	0	0	3	3	0	0	0	0	0	1	0	0	3	0	4	0	0	0	0	2	0	0	0	0	0	0	0	0
108	20 Jan 22	19:22:00	1	0	1	0	Ct	0	1	0	0	0	0	0	0	4	0	0	0	0	0	0	3	0	0	3	0	4	0	0	0	0	3	0	0	0	0	0	2	0	0
109	20 Jan 22	19:23:00	1	0	1	0	Ct	0	1	0	0	0	0	0	0	2	0	0	0	0	0	0	0	1	0	4	0	1	0	0	0	0	5	0	0	0	0	0	1	0	0
110	20 Jan 22	19:24:00	1	0	1	0	Ct	0	1	0	0	0	0	0	0	4	0	0	0	0	0	0	2	0	0	6	0	0	0	0	0	0	2	0	0	0	0	0	1	2	0
111	20 Jan 22	19:25:00	1	0	1	0	Ct	0	1	0	0	0	0	0	0	2	0	0	0	2	0	0	3	0	0	4	0	2	0	0	0	0	3	0	0	0	0	0	0	0	0
112	20 Jan 22	19:26:00	1	0	1	0	Ct	0	1	0	0	0	0	0	0	4	0	0	0	5	0	0	1	0	0	6	0	2	0	0	0	0	4	0	0	0	0	0	2	0	0
113	20 Jan 22	19:27:00	1	0	1	0	Ct	0	1	0	0	0	0	0	0	2	0	0	0	2	0	0	0	0	0	3	0	4	0	0	0	0	4	0	0	0	0	0	0	2	0
114	20 Jan 22	19:28:00	1	0	1	0	Ct	0	1	0	0	0	0	0	0	0	0	0	0	0	5	0	1	0	0	3	0	4	0	0	0	0	2	0	0	0	0	0	1	2	0
115	20 Jan 22	19:29:00	1	0	1	0	Ct	0	1	0	0	0	0	0	0	0	0	0	0	0	4	0	0	0	0	3	0	2	0	0	0	0	3	0	0	0	2	0	0	4	0
116	20 Jan 22	19:30:00	1	0	1	0	Ct	0	1	0	0	0	0	0	0	3	0	0	0	0	2	0	0	1	0	5	0	4	0	0	0	0	3	0	0	0	2	0	1	4	0
117	20 Jan 22	19:31:00	1	0	1	0	Ct	0	1	0	0	0	0	0	0	1	0	0	0	1	4	0	1	0	0	5	0	3	0	0	0	0	3	0	0	0	1	0	0	3	0
118	20 Jan 22	19:32:00	1	0	1	0	Ct	0	1	0	0	0	0	0	0	2	0	0	0	1	3	0	4	0	0	3	0	2	2	0	0	0	1	0	0	0	1	0	1	5	0
119	20 Jan 22	19:33:00	1	0	1	0	Ct	0	1	0	0	0	0	0	0	4	0	0	0	0	5	0	1	0	0	4	0	4	0	0	0	3	2	0	0	0	2	0	0	5	0
120	20 Jan 22	19:34:00	1	0	1	0	Ct	0	1	0	0	0	0	0	0	4	0	0	0	0	4	0	2	0	0	5	0	2	0	0	0	4	3	0	0	0	1	0	0	3	0
121	20 Jan 22	19:35:00	1	0	1	0	Ct	0	1	0	0	0	0	0	2	0	0	0	0	0	1	0	2	0	1	4	0	1	2	0	0	2	3	0	0	0	1	0	2	4	0
122	20 Jan 22	19:36:00	1	0	1	0	Ct	0	1	0	0	0	0	0	2	5	1	0	0	0	4	0	2	0	0	4	0	3	2	0	0	2	1	0	0	6	0	0	0	1	0
123	20 Jan 22	19:37:00	1	0	1	0	Ct	0	1	0	0	0	0	0	3	4	0	0	0	0	4	0	3	0	0	4	0	3	0	0	0	4	3	0	0	0	0	0	0	2	0
124	20 Jan 22	19:38:00	1	0	1	0	Ct	0	1	0	0	0	0	0	2	0	0	0	0	0	5	0	1	0	0	4	0	4	0	0	0	2	3	0	0	0	0	0	0	6	0
125	20 Jan 22	19:39:00	1	0	1	0	Ct	0	1	0	0	0	0	0	4	1	0	0	0	0	3	0	2	0	0	4	0	2	0	0	0	4	2	0	0	1	0	0	0	3	0
126	20 Jan 22	19:40:00	1	0	1	0	Ct	0	1	0	0	0	0	0	5	5	0	0	0	2	4	0	0	0	0	5	0	0	0	0	0	3	2	0	0	4	0	0	0	3	0
127	20 Jan 22	19:41:00	1	0	1	0	Ct	0	1	0	0	0	0	0	2	3	0	0	0	3	5	0	1	0	0	5	0	0	0	0	0	5	1	0	0	4	0	0	0	3	0
128	20 Jan 22	19:42:00	1	0	1	0	Ct	0	1	0	0	0	0	0	4	24	0	0	0	1	4	8	1	0	0	4	0	0	0	0	0	2	2	0	0	5	0	0	0	0	0
129	20 Jan 22	19:43:00	1	0	1	0	Ct	0	1	0	0	0	0	1	2	4	0	0	0	0	3	1	1	0	0	3	0	0	0	0	0	2	3	0	0	7	0	0	0	4	0
130	20 Jan 22	19:44:00	1	0	1	0	Ct	0	1	0	0	0	0	0	4	4	0	0	0	0	5	0	2	0	0	2	0	0	0	0	0	1	2	0	0	4	0	0	0	4	0
131	20 Jan 22	19:45:00	1	0	1	0	Ct	0	1	0	0	0	0	0	4	5	0	0	0	2	4	0	1	0	0	3	0	0	0	0	0	0	4	0	0	4	0	0	0	2	0
132	20 Jan 22	19:46:00	1	0	1	0	Ct	0	1	0	0	0	0	0	3	1	2	0	0	2	20	0	2	0	0	4	0	0	0	0	0	0	3	0	0	5	0	0	0	5	0
133	20 Jan 22	19:47:00	1	0	1	0	Ct	0	1	0	0	0	0	0	4	2	0	0	0	0	6	0	0	1	0	4	0	0	0	0	0	0	3	0	0	5	0	0	0	3	0
134	20 Jan 22	19:48:00	1	0	1	0	Ct	0	1	0	0	0	0	0	3	1	0	0	0	5	5	0	2	0	0	2	0	2	0	0	0	0	2	0	0	3	0	0	0	3	0
135	20 Jan 22	19:49:00	1	0	1	0	Ct	0	1	0	0	0	0	0	2	5	0	0	1	2	3	0	0	0	0	4	0	0	0	0	0	0	2	0	0	5	0	0	0	4	0
136	20 Jan 22	19:50:00	1	0	1	0	Ct	0	1	1	0	0	0	0	2	3	0	0	0	2	4	0	0	0	0	3	0	0	0	0	0	1	1	0	0	3	0	0	0	3	0
137	20 Jan 22	19:51:00	1	0	1	0	Ct	0	1	0	0	0	0	0	2	3	1	0	0	3	3	0	2	0	0	5	0	0	0	0	0	2	1	0	0	3	4	0	0	4	0
138	20 Jan 22	19:52:00	1	0	1	0	Ct	0	1	5	0	0	0	0	4	4	0	0	2	2	3	0	0	0	0	4	0	0	0	0	0	0	4	0	0	3	4	0	0	3	0
139	20 Jan 22	19:53:00	1	0	1	0	Ct	0	1	3	0	0	0	0	3	1	2	0	0	2	6	0	0	0	0	3	0	0	0	0	0	0	3	0	0	5	4	0	0	2	0
140	20 Jan 22	19:54:00	1	0	1	0	Ct	0	1	3	0	0	0	0	3	2	0	0	5	4	2	0	1	0	0	4	0	0	0	0	0	0	3	0	0	2	4	0	0	2	0
141	20 Jan 22	19:55:00	1	0	1	0	Ct	0	1	3	0	0	0	0	3	4	0	3	1	2	2	0	1	0	0	3	0	5	0	0	0	0	2	0	0	4	4	0	0	1	0
142	20 Jan 22	19:56:00	1	0	1	0	Ct	0	1	4	0	0	0	0	3	4	0	2	0	3	4	0	3	2	0	4	0	5	0	0	0	0	2	0	0	4	4	0	0	1	0
143	20 Jan 22	19:57:00	1	0	1	0	Ct	0	1	1	0	0	0	0	3	5	5	6	0	4	0	0	1	0	0	5	0	3	0	0	0	0	2	0	0	3	3	0	0	0	0
144	20 Jan 22	19:58:00	1	0	1	0	Ct	0	1	2	0	0	0	0	3	1	0	3	0	4	3	0	0	0	0	6	0	3	2	0	0	0	2	0	0	5	3	0	0	2	0
145	20 Jan 22	19:59:00	1	0	1	0	Ct	0	1	4	0	0	0	0	3	2	0	3	0	2	3	0	1	0	0	3	0	3	3	0	0	0	2	0	0	6	3	0	0	4	0
146	20 Jan 22	20:00:00	1	0	1	0	Ct	0	1	2	0	0	0	0	3	3	0	2	0	3	4	0	4	0	0	5	0	3	0	0	0	0	1	0	0	3	3	0	0	3	0
147	20 Jan 22	20:01:00	1	0	1	0	Ct	0	1	3	0	0	0	0	3	5	0	4	0	4	2	0	3	0	0	4	3	4	2	0	0	0	3	1	0	2	0	0	0	5	0
148	20 Jan 22	20:02:00	1	0	1	0	Ct	0	1	2	0	0	0	0	2	0	0	3	0	2	5	0	1	0	0	4	1	2	0	0	0	0	4	3	0	3	0	0	0	3	0
149	20 Jan 22	20:03:00	1	0	1	0	Ct	0	1	3	0	0	0	0	2	4	0	3	0	4	4	0	1	0	0	3	2	2	2	0	0	0	2	0	0	3	0	0	0	3	0
150	20 Jan 22	20:04:00	1	0	1	0	Ct	0	1	1	0	0	0	0	4	2	0	4	0	2	1	0	2	0	0	3	2	3	4	0	0	0	2	0	0	1	0	0	0	3	0
151	20 Jan 22	20:05:00	1	0	1	0	Ct	0	1	3	0	0	0	0	2	3	0	2	0	3	2	0	1	0	0	3	4	1	4	0	0	0	4	0	0	4	0	0	0	1	0
152	20 Jan 22	20:06:00	1	0	1	0	Ct	0	1	2	0	0	0	0	1	4	0	0	3	1	4	0	1	0	0	5	4	2	3	0	0	0	2	0	0	1	0	0	0	0	0
153	20 Jan 22	20:07:00	1	0	1	0	Ct	0	1	2	0	0	0	0	1	4	0	4	2	4	2	0	1	0	0	5	1	0	2	0	0	0	2	0	0	5	0	0	0	0	0
154	20 Jan 22	20:08:00	1	0	1	0	Ct	0	1	2	0	0	0	0	1	0	1	4	4	1	0	0	0	0	0	4	3	0	3	0	0	0	2	0	0	3	0	0	0	0	0
155	20 Jan 22	20:09:00	1	0	1	0	Ct	0	1	2	0	0	0	0	2	2	2	3	3	2	2	0	1	0	0	5	2	0	3	0	0	0	2	1	0	3	0	0	0	0	0
156	20 Jan 22	20:10:00	1	0	1	0	Ct	0	1	1	0	0	0	0	3	0	0	3	3	3	5	0	1	0	0	2	3	0	4	0	0	0	4	1	0	4	3	0	0	0	0
157	20 Jan 22	20:11:00	1	0	1	0	Ct	0	1	1	0	0	0	0	2	0	0	3	1	1	3	0	2	0	2	3	3	2	3	0	0	0	3	0	0	7	5	0	0	2	0
158	20 Jan 22	20:12:00	1	0	1	0	Ct	0	1	3	0	0	0	0	5	3	0	3	4	2	4	0	1	0	2	6	3	2	4	0	0	0	2	0	0	3	4	0	0	0	0
159	20 Jan 22	20:13:00	1	0	1	0	Ct	0	1	2	0	0	0	0	3	1	0	3	2	2	5	0	0	0	4	3	2	3	2	0	0	1	2	0	0	2	4	0	0	0	0
160	20 Jan 22	20:14:00	1	0	1	0	Ct	0	1	2	0	0	0	0	4	0	0	3	2	1	3	0	2	0	5	4	0	3	1	0	0	2	3	0	0	2	4	0	0	3	0
161	20 Jan 22	20:15:00	1	0	1	0	Ct	0	1	2	0	0	0	0	4	5	0	2	3	2	5	0	1	0	4	5	4	4	3	0	0	3	2	0	0	3	5	0	0	3	0
162	20 Jan 22	20:16:00	1	0	1	0	Ct	0	1	3	0	0	0	0	5	2	0	2	3	1	3	0	1	0	4	3	0	3	2	0	0	6	3	0	0	2	5	0	0	3	0
163	20 Jan 22	20:17:00	1	0	1	0	Ct	0	1	1	0	0	0	0	2	3	0	2	2	3	4	0	0	0	4	12	4	3	4	0	0	5	3	0	0	4	4	0	0	3	0
164	20 Jan 22	20:18:00	1	0	1	0	Ct	0	1	3	0	0	0	4	3	5	2	2	0	3	2	0	1	0	2	4	2	3	4	0	0	5	2	0	0	2	3	0	0	3	3
165	20 Jan 22	20:19:00	1	0	1	0	Ct	0	1	1	0	0	0	3	1	5	0	2	1	3	4	0	1	0	0	5	2	6	4	0	0	3	2	0	0	4	3	0	0	1	0
166	20 Jan 22	20:20:00	1	0	1	0	Ct	0	1	2	0	0	0	3	4	3	0	2	0	1	0	0	4	0	0	2	1	4	3	0	0	4	3	0	0	3	3	0	0	0	1
167	20 Jan 22	20:21:00	1	0	1	0	Ct	0	1	4	0	0	0	0	1	7	0	1	0	3	5	0	1	0	0	3	2	4	3	0	0	4	3	0	0	3	4	0	0	0	0
168	20 Jan 22	20:22:00	1	0	1	0	Ct	0	1	3	0	0	0	0	3	2	0	1	2	2	5	0	1	0	0	3	3	8	5	0	0	6	2	0	0	3	4	0	0	0	0
169	20 Jan 22	20:23:00	1	0	1	0	Ct	0	1	2	0	0	0	3	3	2	0	2	2	3	3	0	3	0	0	4	2	3	1	0	0	4	1	0	0	3	4	0	0	0	0
170	20 Jan 22	20:24:00	1	0	1	0	Ct	0	1	1	0	0	0	1	3	2	0	2	4	4	2	0	0	0	0	2	3	5	4	0	0	4	2	0	0	2	4	0	0	0	0
171	20 Jan 22	20:25:00	1	0	1	0	Ct	0	1	3	0	0	0	0	0	4	0	1	0	3	4	0	3	0	0	1	3	3	1	0	0	2	1	0	0	2	3	0	0	0	0
172	20 Jan 22	20:26:00	1	0	1	0	Ct	0	1	2	0	0	0	0	0	0	0	2	3	1	2	0	2	0	0	4	3	2	3	0	0	3	3	0	0	3	0	0	0	0	0
173	20 Jan 22	20:27:00	1	0	1	0	Ct	0	1	2	0	0	0	0	2	2	0	3	1	1	4	0	0	0	0	7	3	3	1	0	0	4	2	0	0	3	0	0	0	0	0
174	20 Jan 22	20:28:00	1	0	1	0	Ct	0	1	3	0	0	0	0	4	4	2	3	0	1	0	0	2	0	0	5	4	3	0	0	0	5	2	7	0	3	5	0	0	0	0
175	20 Jan 22	20:29:00	1	0	1	0	Ct	0	1	1	0	0	0	0	2	3	0	1	0	3	4	0	0	0	0	4	3	2	2	0	0	3	2	2	0	9	4	0	0	1	0
176	20 Jan 22	20:30:00	1	0	1	0	Ct	0	1	0	0	0	0	0	3	2	3	2	0	1	4	0	2	0	0	5	1	1	3	0	0	4	1	0	0	3	3	0	0	1	0
177	20 Jan 22	20:31:00	1	0	1	0	Ct	0	1	0	0	0	0	0	4	0	6	1	0	1	4	0	2	0	0	3	2	3	4	0	0	4	3	2	0	4	6	0	0	2	0
178	20 Jan 22	20:32:00	1	0	1	0	Ct	0	1	0	0	0	0	0	0	2	7	2	0	0	4	0	1	0	0	3	3	3	3	0	0	5	3	2	0	3	4	0	0	2	0
179	20 Jan 22	20:33:00	1	0	1	0	Ct	0	1	0	0	0	0	0	2	4	5	2	2	0	4	0	2	0	0	6	1	2	3	0	0	2	3	2	0	2	4	0	1	3	0
180	20 Jan 22	20:34:00	1	0	1	0	Ct	0	1	0	0	0	0	0	3	4	3	2	0	1	4	0	1	0	0	4	2	3	1	0	0	3	1	1	0	2	3	0	0	5	0
181	20 Jan 22	20:35:00	1	0	1	0	Ct	0	1	0	0	0	0	0	2	4	3	2	0	2	3	0	3	0	0	4	7	3	2	0	0	3	1	2	0	3	4	0	0	2	0
182	20 Jan 22	20:36:00	1	0	1	0	Ct	0	1	0	0	0	0	5	2	4	0	2	1	4	2	0	2	0	6	0	8	2	4	0	0	3	1	3	0	2	4	0	0	2	0
183	20 Jan 22	20:37:00	1	0	1	0	Ct	0	1	0	0	0	0	1	3	2	4	4	3	3	2	0	1	0	4	4	4	1	4	0	0	4	2	3	0	5	6	0	0	2	0
184	20 Jan 22	20:38:00	1	0	1	0	Ct	0	1	0	0	0	0	1	2	1	1	1	3	3	2	0	1	0	4	5	4	2	3	0	0	4	1	2	0	5	5	0	0	2	0
185	20 Jan 22	20:39:00	1	0	1	0	Ct	0	1	0	0	1	0	1	0	3	3	2	2	3	3	0	1	0	2	6	3	2	2	0	0	2	2	3	0	1	4	0	0	2	0
186	20 Jan 22	20:40:00	1	0	1	0	Ct	0	1	0	0	1	0	2	0	4	1	10	2	2	4	0	1	0	3	2	5	2	4	0	0	2	0	1	0	2	4	0	0	7	0
187	20 Jan 22	20:41:00	1	0	1	0	Ct	0	1	0	0	0	0	1	0	6	0	3	2	2	6	2	2	0	3	3	3	1	3	0	0	4	2	1	0	3	4	0	0	1	0
188	20 Jan 22	20:42:00	1	0	1	0	Ct	0	1	0	0	0	0	0	0	1	0	2	5	3	4	2	3	0	4	5	4	4	2	0	0	4	1	2	0	2	4	0	1	1	0
189	20 Jan 22	20:43:00	1	0	1	0	Ct	0	1	0	0	0	0	1	0	4	0	2	1	1	2	0	1	0	4	4	3	3	4	0	0	2	3	0	0	2	2	0	0	0	0
190	20 Jan 22	20:44:00	1	0	1	0	Ct	0	1	0	0	0	0	1	0	1	0	2	0	3	3	0	2	0	4	3	3	3	2	0	0	5	2	1	0	3	0	0	0	3	0
191	20 Jan 22	20:45:00	1	0	1	0	Ct	0	1	0	0	0	0	1	0	3	0	2	0	2	1	0	2	0	3	3	3	2	2	0	0	4	3	1	0	3	4	0	0	4	0
192	20 Jan 22	20:46:00	1	0	1	0	Ct	0	1	0	0	0	0	1	0	7	0	1	3	2	0	0	1	0	4	5	3	2	0	0	0	4	0	1	0	1	4	0	0	2	0
193	20 Jan 22	20:47:00	1	0	1	0	Ct	0	1	0	0	0	0	1	0	2	0	1	1	2	0	0	3	0	3	4	2	4	1	0	0	2	3	0	0	2	3	0	0	1	0
194	20 Jan 22	20:48:00	1	0	1	0	Ct	0	1	0	0	0	0	2	0	0	0	0	0	3	0	0	1	0	3	3	2	4	5	0	0	4	1	0	0	3	3	0	0	1	0
195	20 Jan 22	20:49:00	1	0	1	0	Ct	0	1	0	0	0	0	1	0	3	0	3	0	2	0	0	2	0	3	4	2	3	2	0	0	5	1	0	3	4	4	0	0	2	5
196	20 Jan 22	20:50:00	1	0	1	0	Ct	0	1	0	0	0	0	1	0	6	0	1	2	2	0	0	1	0	2	3	1	3	3	0	0	3	4	0	4	2	6	0	0	3	2
197	20 Jan 22	20:51:00	1	0	1	0	Ct	0	1	0	0	0	0	4	0	2	0	0	0	2	0	0	0	0	3	4	0	1	1	0	0	4	4	0	2	2	2	0	1	3	0
198	20 Jan 22	20:52:00	1	0	1	0	Ct	0	1	0	0	0	0	2	0	4	0	2	0	1	0	0	2	0	3	3	0	5	2	0	0	4	3	0	3	2	6	0	1	3	0
199	20 Jan 22	20:53:00	1	0	1	0	Ct	0	1	0	0	0	0	2	0	3	0	1	0	3	0	0	0	0	0	6	0	0	4	0	0	3	4	0	2	1	4	0	0	3	0
200	20 Jan 22	20:54:00	1	0	1	0	Ct	0	1	0	0	0	0	1	0	0	0	0	0	3	0	0	1	0	0	1	0	2	2	0	0	2	2	0	1	2	3	0	0	2	0
201	20 Jan 22	20:55:00	1	0	1	0	Ct	0	1	0	0	0	0	0	0	1	0	0	0	3	0	0	2	0	0	4	0	2	2	0	0	3	0	0	2	4	5	0	0	4	0
202	20 Jan 22	20:56:00	1	0	1	0	Ct	0	1	0	0	0	0	1	0	5	0	0	0	1	0	0	2	0	0	4	0	3	2	0	0	5	2	0	2	2	5	0	0	3	0
203	20 Jan 22	20:57:00	1	0	1	0	Ct	0	1	0	0	0	0	1	0	4	0	3	0	0	0	0	1	6	0	2	0	2	3	0	0	6	3	0	4	2	4	0	0	1	0
204	20 Jan 22	20:58:00	1	0	1	0	Ct	0	1	0	0	0	0	6	0	3	0	2	0	2	0	0	1	1	2	1	0	3	3	0	0	7	3	0	3	4	2	0	0	2	1
205	20 Jan 22	20:59:00	1	0	1	0	Ct	0	0	2	0	0	0	4	3	3	0	4	7	4	6	1	2	0	4	5	7	4	5	0	0	4	4	3	1	4	6	0	0	3	3
206	20 Jan 22	21:00:00	1	0	1	0	Ct	0	0	4	0	0	2	2	5	6	0	5	5	4	5	5	4	0	4	4	3	6	7	0	0	6	5	1	0	4	5	0	0	3	2
207	20 Jan 22	21:01:00	1	0	1	0	Ct	0	0	3	0	2	2	1	5	8	0	4	6	4	6	5	5	0	6	7	2	6	5	0	0	7	5	0	1	5	6	1	0	4	3
208	20 Jan 22	21:02:00	1	0	1	0	Ct	0	0	4	0	2	2	2	5	7	0	5	5	3	6	4	3	0	6	5	0	6	6	0	0	6	4	0	1	5	6	1	0	1	6
209	20 Jan 22	21:03:00	1	0	1	0	Ct	0	0	2	0	2	1	3	6	9	0	6	5	3	6	6	4	0	5	9	0	7	5	0	0	7	6	0	5	7	5	0	0	3	4
210	20 Jan 22	21:04:00	1	0	1	0	Ct	0	0	1	0	0	1	2	4	5	0	4	4	4	6	5	3	0	5	9	1	7	6	0	0	5	4	0	0	7	6	0	0	4	6
211	20 Jan 22	21:05:00	1	0	1	0	Ct	0	0	2	0	0	2	1	6	1	0	4	4	3	4	4	4	0	5	6	0	6	7	0	0	4	6	0	3	6	7	0	0	1	4
212	20 Jan 22	21:06:00	1	0	1	0	Ct	0	0	3	0	0	1	1	3	7	0	5	4	4	4	3	2	0	6	5	0	7	5	0	0	7	3	0	0	6	6	0	0	3	4
213	20 Jan 22	21:07:00	1	0	1	0	Ct	0	0	3	0	0	2	2	6	5	0	6	5	3	8	4	3	0	4	6	0	4	6	0	0	7	5	0	0	6	5	0	0	4	4
214	20 Jan 22	21:08:00	1	0	1	0	Ct	0	0	1	0	0	2	1	6	0	0	5	2	3	7	6	2	0	5	5	0	4	7	0	0	4	4	0	0	5	6	0	0	0	5
215	20 Jan 22	21:09:00	1	0	1	0	Ct	0	0	2	0	0	3	1	5	0	0	2	6	2	5	5	2	0	5	5	0	4	5	0	0	6	6	0	0	7	5	0	0	0	5
216	20 Jan 22	21:10:00	1	0	1	0	Ct	0	0	4	0	0	5	1	3	0	0	4	2	2	6	4	3	0	4	4	0	4	4	0	0	4	3	0	0	4	5	0	0	2	2
217	20 Jan 22	21:11:00	1	0	1	0	Ct	0	0	3	0	0	2	3	4	0	0	2	4	0	5	3	3	0	3	5	0	4	6	0	0	4	4	0	0	5	5	0	0	2	4
218	20 Jan 22	21:12:00	1	0	1	0	Ct	0	0	0	0	0	3	2	4	0	0	4	3	0	6	2	4	0	3	4	0	7	4	0	0	5	4	0	0	7	6	0	0	2	6
219	20 Jan 22	21:13:00	1	0	1	0	Ct	0	0	0	0	0	2	2	4	0	0	5	3	0	5	5	2	0	5	7	0	4	6	0	0	3	2	0	0	3	4	0	0	1	4
220	20 Jan 22	21:14:00	1	0	1	0	Ct	0	0	0	0	0	1	2	2	0	0	1	4	0	4	4	2	0	6	5	0	4	5	0	0	7	3	0	0	8	2	0	0	3	8
221	20 Jan 22	21:15:00	1	0	1	0	Ct	0	0	0	0	0	2	4	1	0	0	2	3	0	5	5	3	0	5	5	0	6	5	0	0	4	6	0	0	4	5	0	0	3	1
222	20 Jan 22	21:16:00	1	0	1	0	Ct	0	0	0	0	0	1	3	0	0	0	0	3	0	4	3	2	0	2	5	0	4	6	0	0	5	4	0	0	4	3	0	0	1	6
223	20 Jan 22	21:17:00	1	0	1	0	Ct	0	0	0	0	0	2	1	0	0	0	2	3	0	6	4	5	0	6	6	0	6	6	0	0	5	0	0	0	3	0	0	0	0	5
224	20 Jan 22	21:18:00	1	0	1	0	Ct	0	0	0	0	0	1	1	0	0	0	0	2	0	3	2	2	0	5	5	0	4	5	0	0	2	0	0	0	6	0	0	0	0	4
225	20 Jan 22	21:19:00	1	0	1	0	Ct	0	0	0	0	0	3	1	0	0	0	0	6	0	5	4	2	0	2	4	0	7	0	0	0	4	0	0	0	4	0	0	0	0	3
226	20 Jan 22	21:20:00	1	0	1	0	Ct	0	0	0	0	0	2	0	0	0	0	0	7	0	5	4	5	0	3	5	0	4	0	0	0	4	0	0	0	4	0	0	0	0	5
227	20 Jan 22	21:21:00	1	0	1	0	Ct	0	0	0	0	0	1	2	0	0	0	0	3	0	6	4	2	0	3	4	0	5	0	0	0	4	0	0	0	4	0	0	0	0	4
228	20 Jan 22	21:22:00	1	0	1	0	Ct	0	0	0	0	0	2	1	0	0	0	0	0	0	3	2	3	0	4	5	0	5	0	0	0	6	0	0	0	4	0	0	0	0	4
229	20 Jan 22	21:23:00	1	0	1	0	Ct	0	0	0	0	0	1	3	0	0	0	0	0	0	2	3	3	0	0	5	0	6	0	0	0	6	0	0	0	5	0	0	0	0	4
230	20 Jan 22	21:24:00	1	0	1	0	Ct	0	0	0	0	0	1	0	0	0	0	0	0	0	4	3	2	0	0	5	0	3	0	0	0	4	0	0	0	5	0	0	0	0	4
231	20 Jan 22	21:25:00	1	0	1	0	Ct	0	0	0	0	0	4	0	0	0	0	0	0	0	4	1	2	0	0	6	0	4	0	0	0	1	0	0	0	7	0	0	0	0	5
232	20 Jan 22	21:26:00	1	0	1	0	Ct	0	0	0	0	0	1	0	0	0	0	0	0	0	4	5	3	0	0	4	0	5	0	0	0	5	0	0	0	3	0	0	0	0	4
233	20 Jan 22	21:27:00	1	0	1	0	Ct	0	0	0	0	0	2	0	0	0	0	0	0	0	4	2	2	0	0	3	0	5	0	0	0	4	0	0	0	4	0	0	0	0	4
234	20 Jan 22	21:28:00	1	0	1	0	Ct	0	0	0	0	0	2	0	0	0	0	0	0	0	3	3	1	0	0	3	0	4	0	0	0	5	0	0	0	5	0	0	0	0	6
235	20 Jan 22	21:29:00	1	0	1	0	Ct	0	0	0	0	0	2	0	0	0	0	0	0	0	4	0	2	0	0	3	0	6	0	0	0	4	0	0	0	3	0	0	0	0	5
236	20 Jan 22	21:30:00	1	0	1	0	Ct	0	0	0	0	0	3	0	0	0	0	0	0	0	5	2	2	0	0	5	0	3	0	0	0	3	0	0	0	3	0	0	0	0	3
237	20 Jan 22	21:31:00	1	0	1	0	Ct	0	0	0	0	0	2	0	0	0	0	0	0	0	4	5	2	0	0	3	0	6	0	0	0	3	0	0	0	5	0	0	0	0	5
238	20 Jan 22	21:32:00	1	0	1	0	Ct	0	0	0	0	0	1	0	0	0	0	0	0	0	1	0	3	0	0	4	0	1	0	0	0	2	0	0	0	0	0	0	0	0	3
239	20 Jan 22	21:33:00	1	0	1	0	Ct	0	0	0	0	0	3	0	0	0	0	0	0	2	0	4	2	0	0	4	0	4	0	0	0	4	0	0	0	0	0	0	0	0	5
240	20 Jan 22	21:34:00	1	0	1	0	Ct	0	0	0	0	0	2	0	0	0	0	0	0	0	0	3	3	0	0	2	0	4	0	0	0	5	0	0	0	0	0	0	0	0	4
241	20 Jan 22	21:35:00	1	0	1	0	Ct	0	0	0	0	0	2	0	0	0	0	0	0	0	0	5	2	0	0	6	0	5	0	0	0	4	0	0	0	0	0	0	0	0	5
242	20 Jan 22	21:36:00	1	0	1	0	Ct	0	0	0	0	0	1	0	0	0	0	0	0	0	0	1	1	0	0	7	0	5	0	0	0	5	0	0	0	0	0	0	0	0	2
243	20 Jan 22	21:37:00	1	0	1	0	Ct	0	0	0	0	0	3	0	0	0	0	0	0	0	0	4	3	0	0	6	0	5	0	0	0	4	0	0	0	0	0	0	0	0	7
244	20 Jan 22	21:38:00	1	0	1	0	Ct	0	0	0	0	0	1	0	0	0	0	0	0	0	0	5	1	0	0	5	0	0	0	0	0	2	0	0	0	0	0	0	0	0	4
245	20 Jan 22	21:39:00	1	0	1	0	Ct	0	0	0	0	0	3	0	0	0	0	0	0	0	0	3	1	0	0	6	0	0	0	0	0	4	0	0	0	0	0	0	0	0	4
246	20 Jan 22	21:40:00	1	0	1	0	Ct	0	0	0	0	0	2	0	0	0	0	0	0	0	0	3	0	0	0	9	0	0	0	0	0	3	0	0	0	0	0	0	0	0	1
247	20 Jan 22	21:41:00	1	0	1	0	Ct	0	0	0	0	0	2	0	0	0	0	0	0	0	0	2	0	0	0	6	0	0	0	0	0	5	0	0	0	0	0	0	0	0	0
248	20 Jan 22	21:42:00	1	0	1	0	Ct	0	0	0	0	0	1	0	0	0	0	0	0	0	0	6	0	0	0	3	0	0	0	0	0	3	0	0	0	0	0	0	0	0	0
249	20 Jan 22	21:43:00	1	0	1	0	Ct	0	0	0	0	0	2	0	0	0	0	0	0	0	0	1	0	0	0	4	0	0	0	0	0	2	0	0	0	0	0	0	0	0	0
250	20 Jan 22	21:44:00	1	0	1	0	Ct	0	0	0	0	0	2	0	0	0	0	0	0	0	0	4	0	0	0	5	0	0	0	0	0	3	0	0	0	0	0	0	0	0	0
251	20 Jan 22	21:45:00	1	0	1	0	Ct	0	0	0	0	0	1	0	0	0	0	0	0	0	0	5	0	0	0	3	0	0	0	0	0	2	0	0	0	0	0	0	0	0	0
252	20 Jan 22	21:46:00	1	0	1	0	Ct	0	0	0	0	0	1	0	0	0	0	0	0	0	0	1	0	0	0	1	0	0	0	0	0	4	0	0	0	0	0	0	0	0	0
253	20 Jan 22	21:47:00	1	0	1	0	Ct	0	0	0	0	0	4	0	0	0	0	0	0	0	0	1	0	0	0	5	0	0	0	0	0	2	0	0	0	0	0	0	0	0	0
254	20 Jan 22	21:48:00	1	0	1	0	Ct	0	0	0	0	0	2	0	0	0	0	0	0	3	0	4	0	0	0	7	0	0	0	0	0	4	0	0	0	0	0	0	0	0	0
255	20 Jan 22	21:49:00	1	0	1	0	Ct	0	0	0	0	0	1	0	0	0	0	0	0	6	0	3	0	0	0	0	0	0	0	0	0	1	0	0	0	0	0	0	0	0	0
256	20 Jan 22	21:50:00	1	0	1	0	Ct	0	0	0	0	0	1	0	0	0	0	0	0	2	0	4	0	0	0	0	0	0	0	0	0	5	0	0	0	0	0	0	0	0	1
257	20 Jan 22	21:51:00	1	0	1	0	Ct	0	0	0	0	0	2	0	0	0	0	0	0	2	0	3	0	0	0	0	0	0	0	0	0	4	0	0	0	0	0	0	0	0	0
258	20 Jan 22	21:52:00	1	0	1	0	Ct	0	0	0	0	0	1	0	0	0	0	0	0	3	0	3	0	0	0	0	0	0	0	0	0	3	0	0	0	0	0	0	0	0	0
259	20 Jan 22	21:53:00	1	0	1	0	Ct	0	0	0	0	0	2	0	0	0	0	0	0	5	0	6	0	0	0	0	0	0	0	0	0	3	0	0	0	0	0	0	0	0	0
260	20 Jan 22	21:54:00	1	0	1	0	Ct	0	0	0	0	0	1	0	0	0	0	0	0	4	0	2	0	0	0	0	0	0	0	0	0	0	0	0	0	0	0	0	0	0	0
261	20 Jan 22	21:55:00	1	0	1	0	Ct	0	0	0	0	0	2	0	0	0	0	0	0	3	0	3	0	0	0	0	0	0	0	0	0	0	0	0	0	0	0	0	0	0	0
262	20 Jan 22	21:56:00	1	0	1	0	Ct	0	0	0	0	0	2	0	0	0	0	0	0	1	0	1	0	0	0	0	0	0	0	0	0	0	0	0	0	0	0	0	0	0	0
263	20 Jan 22	21:57:00	1	0	1	0	Ct	0	0	0	0	3	1	0	0	0	0	0	0	0	0	1	0	0	0	0	0	0	0	0	0	0	0	0	0	0	0	0	0	0	0
264	20 Jan 22	21:58:00	1	0	1	0	Ct	0	0	0	0	4	2	0	0	0	0	0	0	0	0	1	0	0	0	0	0	0	0	0	0	0	0	0	0	0	0	0	0	0	0
265	20 Jan 22	21:59:00	1	0	1	0	Ct	0	0	0	0	2	1	0	0	0	0	0	0	0	0	2	0	0	0	0	0	0	0	0	0	0	0	0	0	0	0	0	0	0	0
266	20 Jan 22	22:00:00	1	0	1	0	Ct	0	0	0	0	0	3	0	0	0	0	0	0	0	0	3	0	0	0	0	0	0	0	0	0	0	0	0	0	0	0	0	0	0	8
267	20 Jan 22	22:01:00	1	0	1	0	Ct	0	0	0	0	0	1	0	0	0	0	0	0	0	0	0	0	2	0	0	0	0	0	0	0	0	0	0	0	0	0	0	0	0	2
268	20 Jan 22	22:02:00	1	0	1	0	Ct	0	0	0	0	0	2	0	0	0	0	0	0	0	0	0	0	2	0	0	0	0	0	0	0	0	0	0	0	0	0	0	0	0	0
269	20 Jan 22	22:03:00	1	0	1	0	Ct	0	0	0	0	0	2	0	0	0	0	0	0	0	0	2	0	0	0	0	0	0	0	0	0	0	0	0	0	0	0	0	0	0	0
270	20 Jan 22	22:04:00	1	0	1	0	Ct	0	0	0	0	0	2	0	0	0	0	0	0	0	0	0	0	0	0	0	0	0	0	0	0	0	0	0	0	0	0	0	0	0	0
271	20 Jan 22	22:05:00	1	0	1	0	Ct	0	0	0	0	0	0	0	0	0	0	0	0	0	0	0	0	0	0	0	0	0	0	0	0	0	0	0	0	0	0	0	0	0	0
272	20 Jan 22	22:06:00	1	0	1	0	Ct	0	0	0	0	0	0	0	0	0	0	0	0	0	0	0	0	0	0	0	0	0	0	0	0	0	0	0	0	0	0	0	0	0	0
273	20 Jan 22	22:07:00	1	0	1	0	Ct	0	0	0	0	0	0	0	0	0	0	0	0	0	0	0	0	0	0	0	0	0	0	0	0	0	0	0	0	0	0	0	0	0	0
274	20 Jan 22	22:08:00	1	0	1	0	Ct	0	0	0	0	0	0	0	0	0	0	0	0	0	0	0	0	0	0	0	0	0	0	0	0	0	0	0	0	0	0	0	0	0	0
275	20 Jan 22	22:09:00	1	0	1	0	Ct	0	0	0	0	0	0	0	0	0	0	0	0	0	0	0	0	0	0	0	9	0	0	0	0	0	0	0	0	0	0	0	0	0	0
276	20 Jan 22	22:10:00	1	0	1	0	Ct	0	0	0	0	0	0	0	0	0	0	0	0	0	0	0	0	0	0	0	1	0	0	0	0	0	0	0	0	0	0	0	0	0	0
277	20 Jan 22	22:11:00	1	0	1	0	Ct	0	0	0	0	0	0	0	0	0	0	0	0	0	0	0	0	0	0	0	2	0	0	0	0	0	0	0	0	0	0	0	0	0	0
278	20 Jan 22	22:12:00	1	0	1	0	Ct	0	0	0	0	0	0	0	0	0	0	0	0	0	0	0	0	0	0	0	0	0	0	0	0	0	0	0	0	0	0	0	0	0	0
279	20 Jan 22	22:13:00	1	0	1	0	Ct	0	0	0	0	0	0	0	0	0	0	0	0	0	0	0	0	0	0	0	0	0	0	0	0	0	0	0	0	0	0	0	0	0	0
280	20 Jan 22	22:14:00	1	0	1	0	Ct	0	0	0	0	0	0	0	0	0	0	0	0	0	0	0	0	0	0	0	0	0	0	0	0	0	0	0	0	0	0	0	0	0	0
281	20 Jan 22	22:15:00	1	0	1	0	Ct	0	0	0	0	0	0	0	0	0	0	0	0	0	0	0	0	0	0	0	0	0	0	0	0	0	0	0	0	0	0	0	0	0	0
282	20 Jan 22	22:16:00	1	0	1	0	Ct	0	0	0	0	0	0	0	0	0	0	0	0	0	0	0	0	0	0	0	0	0	0	0	0	0	0	0	0	0	0	0	0	0	0
283	20 Jan 22	22:17:00	1	0	1	0	Ct	0	0	0	0	0	0	0	0	0	0	0	0	0	0	0	0	0	0	0	0	0	0	0	0	0	0	0	0	0	0	0	0	2	0
284	20 Jan 22	22:18:00	1	0	1	0	Ct	0	0	0	0	0	0	0	0	0	0	0	0	0	0	0	0	0	0	0	0	0	0	0	0	0	0	0	0	0	0	0	0	0	0
285	20 Jan 22	22:19:00	1	0	1	0	Ct	0	0	0	0	0	0	0	0	0	0	0	0	0	0	0	0	0	0	0	0	0	0	0	0	0	0	0	0	0	0	0	0	0	0
286	20 Jan 22	22:20:00	1	0	1	0	Ct	0	0	0	0	0	0	0	0	0	0	0	0	0	0	0	0	0	0	0	0	0	0	0	0	0	0	0	0	0	0	0	0	0	0
287	20 Jan 22	22:21:00	1	0	1	0	Ct	0	0	0	0	0	0	0	0	0	0	0	0	0	0	0	0	0	0	0	0	0	0	0	0	0	0	0	0	0	0	0	0	0	0
288	20 Jan 22	22:22:00	1	0	1	0	Ct	0	0	0	0	0	0	0	0	0	0	0	0	0	0	0	0	0	1	0	0	0	0	0	0	0	0	0	0	0	0	0	0	0	0
289	20 Jan 22	22:23:00	1	0	1	0	Ct	0	0	0	0	0	0	0	0	0	0	0	0	0	0	0	0	0	2	0	0	0	0	0	0	0	0	0	0	0	0	0	0	12	0
290	20 Jan 22	22:24:00	1	0	1	0	Ct	0	0	0	0	0	0	0	0	0	0	0	0	1	0	0	0	0	0	0	0	0	0	0	0	0	0	0	0	0	0	0	0	0	0
291	20 Jan 22	22:25:00	1	0	1	0	Ct	0	0	0	0	0	0	0	0	0	0	0	0	4	0	0	0	0	0	0	0	0	0	0	0	0	0	0	0	0	0	0	0	0	0
292	20 Jan 22	22:26:00	1	0	1	0	Ct	0	0	0	0	0	0	0	0	0	0	0	0	1	0	0	0	0	0	0	0	0	0	0	0	0	0	0	0	0	0	0	0	0	0
293	20 Jan 22	22:27:00	1	0	1	0	Ct	0	0	0	0	0	0	0	0	0	0	0	0	1	0	0	0	0	0	0	0	0	0	0	0	0	0	0	0	0	0	0	0	0	0
294	20 Jan 22	22:28:00	1	0	1	0	Ct	0	0	0	0	0	0	0	0	0	0	0	0	4	0	0	0	0	0	0	0	0	0	0	0	0	0	0	0	0	0	0	0	0	0
295	20 Jan 22	22:29:00	1	0	1	0	Ct	0	0	0	0	0	0	0	0	0	0	0	0	1	0	0	0	0	0	0	0	0	0	0	0	0	0	0	0	0	0	0	0	0	0
296	20 Jan 22	22:30:00	1	0	1	0	Ct	0	0	0	0	0	0	0	2	0	0	0	0	3	0	0	0	0	0	0	0	0	0	0	0	0	0	0	0	0	0	0	0	0	0
297	20 Jan 22	22:31:00	1	0	1	0	Ct	0	0	0	0	0	0	0	0	0	0	0	0	0	0	0	0	0	0	0	0	0	0	0	0	0	0	0	0	0	0	0	0	0	0
298	20 Jan 22	22:32:00	1	0	1	0	Ct	0	0	0	0	2	0	0	0	0	0	0	0	1	0	0	0	0	0	0	0	0	0	0	0	0	0	0	0	0	0	0	0	0	0
299	20 Jan 22	22:33:00	1	0	1	0	Ct	0	0	0	0	4	0	0	0	0	0	0	0	3	0	0	0	0	0	0	0	0	0	0	0	0	0	0	0	0	0	0	0	0	0
300	20 Jan 22	22:34:00	1	0	1	0	Ct	0	0	0	0	0	0	0	2	0	0	0	0	3	0	0	0	0	0	0	0	0	0	0	0	0	0	0	0	0	0	0	0	0	0
301	20 Jan 22	22:35:00	1	0	1	0	Ct	0	0	0	0	0	0	0	3	0	0	0	0	3	0	0	0	0	0	0	0	0	0	0	0	0	0	0	0	0	0	0	0	0	0
302	20 Jan 22	22:36:00	1	0	1	0	Ct	0	0	0	0	0	0	0	6	0	0	0	0	0	0	0	0	0	0	0	0	0	0	0	0	0	0	0	0	0	0	0	0	0	0
303	20 Jan 22	22:37:00	1	0	1	0	Ct	0	0	0	0	0	0	0	4	0	0	0	0	0	0	0	0	0	0	0	0	0	0	0	0	0	0	0	0	0	0	0	0	0	0
304	20 Jan 22	22:38:00	1	0	1	0	Ct	0	0	0	0	0	0	0	4	0	0	0	0	0	0	0	0	0	0	0	0	0	0	0	0	0	0	0	0	0	0	0	0	0	0
305	20 Jan 22	22:39:00	1	0	1	0	Ct	0	0	0	0	0	0	0	3	0	0	0	0	0	0	0	0	0	0	0	0	0	0	0	0	0	0	0	0	0	0	0	0	0	0
306	20 Jan 22	22:40:00	1	0	1	0	Ct	0	0	0	0	0	0	0	4	0	0	0	0	0	0	0	0	0	0	0	0	0	0	0	0	0	0	0	0	0	0	0	0	0	0
307	20 Jan 22	22:41:00	1	0	1	0	Ct	0	0	0	0	0	0	0	4	0	0	0	0	0	0	0	0	0	0	0	0	0	0	0	0	0	0	0	0	0	0	0	0	0	0
308	20 Jan 22	22:42:00	1	0	1	0	Ct	0	0	0	0	0	0	0	3	0	0	0	0	0	0	0	0	0	0	0	0	0	0	0	0	0	0	0	0	0	2	0	0	0	0
309	20 Jan 22	22:43:00	1	0	1	0	Ct	0	0	0	0	0	0	0	5	0	0	0	0	0	0	0	0	0	0	0	0	0	0	0	0	0	0	0	0	0	0	0	0	0	0
310	20 Jan 22	22:44:00	1	0	1	0	Ct	0	0	0	0	0	0	0	3	0	0	0	0	3	0	0	0	0	0	0	0	0	0	0	0	0	0	0	0	0	0	0	0	0	0
311	20 Jan 22	22:45:00	1	0	1	0	Ct	0	0	0	0	0	0	0	0	0	0	0	0	2	0	0	0	0	0	0	0	0	0	0	0	0	0	0	0	0	0	0	0	0	0
312	20 Jan 22	22:46:00	1	0	1	0	Ct	0	0	0	0	0	0	0	3	0	0	0	0	1	0	0	0	0	0	0	0	0	0	0	0	0	0	0	0	0	0	0	0	0	0
313	20 Jan 22	22:47:00	1	0	1	0	Ct	0	0	0	0	0	0	0	3	0	0	0	0	1	0	0	0	0	0	0	0	0	0	0	0	0	0	0	0	0	0	0	0	0	0
314	20 Jan 22	22:48:00	1	0	1	0	Ct	0	0	0	0	0	0	0	4	0	0	0	0	3	0	0	0	0	0	0	0	0	0	0	0	0	0	0	0	0	0	0	0	0	0
315	20 Jan 22	22:49:00	1	0	1	0	Ct	0	0	0	0	0	0	0	4	0	0	0	0	0	0	0	0	0	0	0	0	0	0	0	0	0	0	0	0	0	0	0	0	0	0
316	20 Jan 22	22:50:00	1	0	1	0	Ct	0	0	0	0	0	0	0	6	0	0	0	0	1	0	0	0	0	0	0	0	0	0	0	0	0	0	0	0	0	0	0	0	0	0
317	20 Jan 22	22:51:00	1	0	1	0	Ct	0	0	0	0	0	0	0	4	0	0	0	0	0	0	0	0	0	0	0	0	0	0	0	0	0	0	0	0	0	0	0	0	0	0
318	20 Jan 22	22:52:00	1	0	1	0	Ct	0	0	0	0	0	0	0	3	0	0	0	0	0	0	0	0	0	0	0	0	0	0	0	0	0	0	0	0	0	0	0	0	0	0
319	20 Jan 22	22:53:00	1	0	1	0	Ct	0	0	0	0	0	0	0	3	0	0	0	0	0	0	0	0	0	0	0	0	0	0	0	0	0	0	0	0	0	0	0	0	0	0
320	20 Jan 22	22:54:00	1	0	1	0	Ct	0	0	0	0	0	0	0	4	0	0	0	0	0	0	0	0	0	0	0	0	0	0	0	0	0	0	0	0	0	0	0	0	0	0
321	20 Jan 22	22:55:00	1	0	1	0	Ct	0	0	0	0	0	0	0	3	0	0	0	0	0	0	0	0	0	0	0	0	0	0	0	0	0	0	0	0	0	0	0	0	0	0
322	20 Jan 22	22:56:00	1	0	1	0	Ct	0	0	0	0	0	0	0	7	0	0	0	0	0	0	0	0	2	0	0	0	0	0	0	0	0	0	0	0	0	0	0	0	0	0
323	20 Jan 22	22:57:00	1	0	1	0	Ct	0	0	0	0	0	0	0	2	0	0	0	0	0	0	0	0	0	0	0	0	0	0	0	0	0	0	0	0	0	0	0	0	0	1
324	20 Jan 22	22:58:00	1	0	1	0	Ct	0	0	0	0	0	0	0	3	0	0	0	0	0	0	0	0	0	0	0	0	0	0	0	0	0	0	0	0	0	0	0	0	0	0
325	20 Jan 22	22:59:00	1	0	1	0	Ct	0	0	0	0	0	0	0	3	0	0	0	0	0	0	0	0	0	0	0	0	0	0	0	0	0	0	0	0	0	0	0	0	0	0
326	20 Jan 22	23:00:00	1	0	1	0	Ct	0	0	0	0	0	0	0	3	0	0	0	0	0	0	0	0	0	0	0	0	0	3	0	0	0	0	0	0	0	0	0	0	0	0
327	20 Jan 22	23:01:00	1	0	1	0	Ct	0	0	0	0	0	0	0	0	0	0	0	0	0	0	0	0	0	0	0	0	0	0	0	0	0	0	0	0	0	0	0	0	0	0
328	20 Jan 22	23:02:00	1	0	1	0	Ct	0	0	0	0	0	0	0	0	0	0	0	0	0	0	0	0	0	0	0	0	0	0	0	0	0	0	0	0	0	0	0	0	0	0
329	20 Jan 22	23:03:00	1	0	1	0	Ct	0	0	0	0	0	0	0	0	0	0	0	0	0	0	0	0	0	0	0	1	0	0	0	0	0	0	0	0	0	0	0	0	0	0
330	20 Jan 22	23:04:00	1	0	1	0	Ct	0	0	0	0	0	0	0	0	0	0	0	0	0	0	0	0	0	0	0	0	0	0	0	0	0	0	0	0	0	0	0	0	0	0
331	20 Jan 22	23:05:00	1	0	1	0	Ct	0	0	0	0	0	0	0	0	0	0	0	0	0	0	0	0	0	0	0	0	0	0	0	0	0	0	0	0	0	0	0	0	0	0
332	20 Jan 22	23:06:00	1	0	1	0	Ct	0	0	0	0	0	0	0	0	0	0	0	0	0	0	0	0	0	0	0	0	0	0	0	0	0	0	0	0	0	0	0	0	0	0
333	20 Jan 22	23:07:00	1	0	1	0	Ct	0	0	0	0	0	0	0	0	0	0	0	0	0	0	0	0	0	0	0	0	0	0	0	0	0	0	0	0	0	0	0	0	0	0
334	20 Jan 22	23:08:00	1	0	1	0	Ct	0	0	0	0	0	0	0	0	0	0	0	0	0	0	0	0	0	0	0	0	0	0	0	0	0	0	0	0	0	0	0	0	0	0
335	20 Jan 22	23:09:00	1	0	1	0	Ct	0	0	0	0	0	0	0	0	0	0	0	0	0	0	0	0	0	0	0	0	0	0	0	0	0	0	0	0	0	0	0	0	0	0
336	20 Jan 22	23:10:00	1	0	1	0	Ct	0	0	0	0	0	0	0	0	0	0	0	0	1	0	0	0	0	0	0	0	0	0	0	0	0	0	0	0	0	0	0	0	0	0
337	20 Jan 22	23:11:00	1	0	1	0	Ct	0	0	0	0	0	0	0	0	0	0	0	0	0	0	0	0	3	0	0	0	0	0	0	0	0	0	0	0	0	0	0	0	0	0
338	20 Jan 22	23:12:00	1	0	1	0	Ct	0	0	0	0	0	0	0	0	0	0	0	0	0	0	0	0	0	0	0	0	0	0	0	0	0	0	0	0	0	0	0	0	0	0
339	20 Jan 22	23:13:00	1	0	1	0	Ct	0	0	0	0	3	0	0	0	0	0	0	0	0	0	0	0	0	0	0	0	0	0	0	0	0	0	0	0	0	0	0	0	0	0
340	20 Jan 22	23:14:00	1	0	1	0	Ct	0	0	0	0	0	0	0	0	0	0	0	0	0	0	0	0	0	0	0	0	0	0	0	0	0	0	0	0	0	0	0	0	0	0
341	20 Jan 22	23:15:00	1	0	1	0	Ct	0	0	0	0	4	0	0	0	1	0	0	0	0	0	0	0	0	0	0	0	0	0	0	0	0	0	0	0	0	0	0	0	0	0
342	20 Jan 22	23:16:00	1	0	1	0	Ct	0	0	0	0	0	0	0	0	0	0	0	0	0	0	0	0	0	0	0	0	0	0	0	0	0	0	0	0	0	0	0	0	0	0
343	20 Jan 22	23:17:00	1	0	1	0	Ct	0	0	0	0	0	0	0	0	2	0	0	0	0	0	0	0	0	0	0	0	0	0	0	0	0	0	0	0	0	0	0	0	0	0
344	20 Jan 22	23:18:00	1	0	1	0	Ct	0	0	0	0	0	0	0	0	0	0	0	0	0	0	0	0	0	0	0	0	0	0	0	0	0	0	0	0	0	0	0	0	0	0
345	20 Jan 22	23:19:00	1	0	1	0	Ct	0	0	0	0	0	0	0	0	0	0	0	0	0	0	0	0	0	0	0	0	0	0	0	0	0	0	0	0	0	0	0	0	0	0
346	20 Jan 22	23:20:00	1	0	1	0	Ct	0	0	0	0	0	0	0	0	3	0	0	0	3	0	0	0	0	0	0	0	0	0	0	0	0	0	0	0	0	0	0	0	0	0
347	20 Jan 22	23:21:00	1	0	1	0	Ct	0	0	0	0	0	0	0	0	0	0	0	0	1	0	0	0	0	0	0	0	0	0	0	0	0	0	0	0	0	0	0	0	0	0
348	20 Jan 22	23:22:00	1	0	1	0	Ct	0	0	0	0	0	0	0	0	2	0	0	0	0	0	0	0	0	0	0	0	0	0	0	0	0	0	0	0	0	0	0	0	0	0
349	20 Jan 22	23:23:00	1	0	1	0	Ct	0	0	0	0	0	0	0	0	0	0	0	0	0	0	0	0	0	0	0	0	0	0	0	0	0	0	0	0	0	0	0	0	0	0
350	20 Jan 22	23:24:00	1	0	1	0	Ct	0	0	0	0	0	0	0	0	0	0	0	0	0	0	0	0	0	0	0	0	0	0	0	0	0	0	0	0	0	0	0	0	0	0
351	20 Jan 22	23:25:00	1	0	1	0	Ct	0	0	0	0	0	0	0	0	0	0	0	0	1	0	0	0	0	0	0	0	0	0	0	0	0	0	0	0	0	0	0	0	0	0
352	20 Jan 22	23:26:00	1	0	1	0	Ct	0	0	0	0	0	0	0	0	0	0	0	0	1	0	0	0	0	0	0	0	0	0	0	0	0	0	0	0	0	0	0	0	0	0
353	20 Jan 22	23:27:00	1	0	1	0	Ct	0	0	0	0	0	0	0	0	0	0	0	0	1	0	0	0	0	0	0	0	0	0	0	0	0	0	0	0	0	0	0	0	0	0
354	20 Jan 22	23:28:00	1	0	1	0	Ct	0	0	0	0	0	0	0	0	0	0	0	0	0	0	0	0	0	0	0	0	0	0	0	0	0	0	0	0	0	0	0	0	0	0
355	20 Jan 22	23:29:00	1	0	1	0	Ct	0	0	0	0	0	0	0	0	0	0	0	0	0	0	0	0	0	0	0	0	0	0	0	0	0	0	0	0	0	0	0	0	0	0
356	20 Jan 22	23:30:00	1	0	1	0	Ct	0	0	0	0	0	0	0	0	0	0	0	0	0	0	0	0	0	0	0	0	0	0	0	0	0	0	0	0	0	0	0	0	0	0
357	20 Jan 22	23:31:00	1	0	1	0	Ct	0	0	0	0	0	0	0	0	0	0	0	0	0	0	0	0	0	0	0	0	0	0	0	0	0	0	0	0	0	0	0	0	0	0
358	20 Jan 22	23:32:00	1	0	1	0	Ct	0	0	0	0	2	0	0	0	0	0	0	0	0	0	0	0	0	0	0	0	0	0	0	0	0	0	0	0	0	0	0	0	0	0
359	20 Jan 22	23:33:00	1	0	1	0	Ct	0	0	0	0	0	0	0	0	0	0	0	0	0	0	0	0	0	0	0	0	0	0	0	0	0	0	0	0	0	0	0	0	0	0
360	20 Jan 22	23:34:00	1	0	1	0	Ct	0	0	0	0	0	0	0	0	0	0	0	0	0	0	0	0	0	0	0	0	0	0	0	0	0	0	0	0	0	0	0	0	0	0
361	20 Jan 22	23:35:00	1	0	1	0	Ct	0	0	0	0	0	0	0	0	0	0	0	0	0	0	0	0	0	0	0	0	0	0	0	0	0	0	0	0	0	3	0	0	0	0
362	20 Jan 22	23:36:00	1	0	1	0	Ct	0	0	0	0	0	0	0	0	0	0	0	0	0	0	0	0	0	0	0	0	0	0	0	0	0	0	0	0	0	0	0	0	0	0
363	20 Jan 22	23:37:00	1	0	1	0	Ct	0	0	0	0	0	0	0	0	0	0	0	0	0	0	0	0	0	0	0	0	0	0	0	0	0	0	0	0	0	3	0	0	0	0
364	20 Jan 22	23:38:00	1	0	1	0	Ct	0	0	0	0	0	0	0	0	0	0	0	0	0	0	0	0	0	0	0	0	0	0	0	0	0	0	0	0	0	0	0	0	0	0
365	20 Jan 22	23:39:00	1	0	1	0	Ct	0	0	0	0	0	0	0	0	0	0	0	0	0	0	0	0	0	0	0	3	0	0	0	0	0	0	0	0	0	2	0	0	0	0
366	20 Jan 22	23:40:00	1	0	1	0	Ct	0	0	0	0	0	0	0	0	0	0	0	0	0	0	0	0	0	0	0	2	0	0	0	0	0	0	0	0	0	0	0	0	0	0
367	20 Jan 22	23:41:00	1	0	1	0	Ct	0	0	0	0	0	0	0	0	0	0	0	0	0	0	0	0	0	0	0	3	0	0	0	0	0	0	0	0	0	0	0	0	0	0
368	20 Jan 22	23:42:00	1	0	1	0	Ct	0	0	0	0	0	0	0	0	0	0	0	0	0	0	0	0	0	0	0	3	0	0	0	0	0	0	0	0	0	0	0	0	0	0
369	20 Jan 22	23:43:00	1	0	1	0	Ct	0	0	0	0	1	0	0	0	0	0	0	0	0	0	0	0	0	0	0	4	0	0	0	0	0	0	0	0	0	0	0	0	0	0
370	20 Jan 22	23:44:00	1	0	1	0	Ct	0	0	0	0	1	0	0	0	0	0	0	0	0	0	0	0	0	0	0	3	0	0	0	0	0	0	0	0	0	0	0	0	0	0
371	20 Jan 22	23:45:00	1	0	1	0	Ct	0	0	0	0	2	0	0	0	0	0	0	0	0	0	0	0	0	0	0	3	0	0	0	0	0	0	0	0	0	0	0	0	0	0
372	20 Jan 22	23:46:00	1	0	1	0	Ct	0	0	0	0	0	0	0	0	0	0	0	0	0	0	0	0	0	0	0	3	0	0	0	0	0	0	0	0	0	0	0	0	0	0
373	20 Jan 22	23:47:00	1	0	1	0	Ct	0	0	0	0	3	0	0	0	0	0	0	0	0	0	0	0	0	0	0	3	0	0	0	0	0	0	0	0	0	0	0	0	0	0
374	20 Jan 22	23:48:00	1	0	1	0	Ct	0	0	0	0	0	0	0	0	0	0	0	0	0	0	0	0	0	0	0	3	0	0	0	0	0	0	0	0	0	0	0	0	0	0
375	20 Jan 22	23:49:00	1	0	1	0	Ct	0	0	0	0	0	0	0	0	0	0	0	0	2	0	0	0	0	0	0	2	0	0	0	0	0	0	0	0	0	0	0	0	0	0
376	20 Jan 22	23:50:00	1	0	1	0	Ct	0	0	0	0	0	0	0	0	0	0	0	0	0	0	0	0	0	2	0	3	0	0	0	0	0	0	0	0	0	0	0	0	0	0
377	20 Jan 22	23:51:00	1	0	1	0	Ct	0	0	0	0	0	0	0	0	0	0	0	0	1	0	0	0	0	2	0	4	0	0	0	0	0	0	0	0	0	0	0	0	2	0
378	20 Jan 22	23:52:00	1	0	1	0	Ct	0	0	0	0	0	0	0	0	0	0	0	0	2	0	0	0	0	0	0	1	0	0	0	0	0	0	0	0	0	0	0	0	6	0
379	20 Jan 22	23:53:00	1	0	1	0	Ct	0	0	0	0	0	0	0	0	0	0	0	0	0	0	0	0	0	0	0	3	0	0	0	0	0	0	0	0	0	0	0	0	7	0
380	20 Jan 22	23:54:00	1	0	1	0	Ct	0	0	0	0	0	0	0	0	0	0	0	0	0	0	0	0	0	0	0	2	0	0	0	0	0	0	0	0	0	0	0	0	6	0
381	20 Jan 22	23:55:00	1	0	1	0	Ct	0	0	0	0	0	0	0	0	0	0	0	0	0	0	0	0	0	0	0	2	0	0	0	0	0	0	0	0	0	0	0	0	3	0
382	20 Jan 22	23:56:00	1	0	1	0	Ct	0	0	0	0	0	0	0	0	0	0	0	0	0	0	0	0	0	0	0	3	0	0	0	0	0	0	0	0	0	0	0	0	4	0
383	20 Jan 22	23:57:00	1	0	1	0	Ct	0	0	0	0	0	0	0	0	0	0	0	0	0	0	0	0	0	0	0	4	0	0	0	0	0	0	0	0	0	0	0	0	6	0
384	20 Jan 22	23:58:00	1	0	1	0	Ct	0	0	0	0	0	0	0	0	0	0	0	0	0	0	0	0	0	0	0	3	0	0	0	0	0	0	0	0	0	0	0	0	4	0
385	20 Jan 22	23:59:00	1	0	1	0	Ct	0	0	0	0	0	0	0	0	0	0	0	0	0	0	0	0	0	0	0	4	0	0	0	0	0	0	0	0	0	0	0	0	2	0
386	21 Jan 22	00:00:00	1	0	1	0	Ct	0	0	0	0	0	0	0	0	0	0	0	0	0	0	0	0	0	0	0	3	0	0	0	0	0	0	0	0	0	0	0	0	2	0
387	21 Jan 22	00:01:00	1	0	1	0	Ct	0	0	0	0	0	0	0	0	0	0	0	0	1	0	0	0	0	0	0	2	0	0	0	0	0	0	0	0	0	0	0	0	2	0
388	21 Jan 22	00:02:00	1	0	1	0	Ct	0	0	0	0	0	0	0	0	0	0	0	0	0	0	0	0	0	0	0	3	0	0	0	0	0	0	0	0	0	0	0	0	2	0
389	21 Jan 22	00:03:00	1	0	1	0	Ct	0	0	0	0	0	0	0	0	0	0	0	0	0	0	0	0	0	0	0	3	0	0	0	0	0	0	0	0	0	0	0	0	3	0
390	21 Jan 22	00:04:00	1	0	1	0	Ct	0	0	0	0	0	0	0	0	0	0	0	0	0	0	0	0	0	0	0	6	0	0	0	0	0	0	0	0	0	0	0	0	2	0
391	21 Jan 22	00:05:00	1	0	1	0	Ct	0	0	0	0	0	0	0	0	0	0	0	0	0	0	0	0	0	0	0	4	0	0	0	0	0	0	0	0	0	0	0	0	6	0
392	21 Jan 22	00:06:00	1	0	1	0	Ct	0	0	0	0	0	0	0	0	0	0	0	0	0	0	0	0	2	0	0	3	0	0	0	0	0	0	0	0	0	0	0	0	1	0
393	21 Jan 22	00:07:00	1	0	1	0	Ct	0	0	0	0	0	0	0	0	0	0	0	0	0	0	0	0	0	0	0	3	0	0	0	0	0	0	0	0	0	0	0	0	2	0
394	21 Jan 22	00:08:00	1	0	1	0	Ct	0	0	0	0	0	0	0	0	0	0	0	0	0	0	0	0	2	0	0	4	0	0	0	0	0	0	0	0	0	0	0	0	4	0
395	21 Jan 22	00:09:00	1	0	1	0	Ct	0	0	0	0	0	0	0	0	0	0	0	0	0	0	0	0	0	0	0	3	0	0	0	0	0	0	0	0	0	0	0	0	4	0
396	21 Jan 22	00:10:00	1	0	1	0	Ct	0	0	0	0	0	0	0	0	0	0	0	0	0	0	0	0	0	0	0	0	0	0	0	0	0	0	0	0	0	0	0	0	3	0
397	21 Jan 22	00:11:00	1	0	1	0	Ct	0	0	0	0	0	0	0	0	0	0	0	0	0	0	0	0	0	0	0	1	0	0	0	0	0	0	0	0	0	0	0	0	5	0
398	21 Jan 22	00:12:00	1	0	1	0	Ct	0	0	0	0	0	0	0	0	0	0	0	0	0	0	0	0	0	0	0	2	0	0	0	0	0	0	0	0	0	0	0	0	3	0
399	21 Jan 22	00:13:00	1	0	1	0	Ct	0	0	0	0	0	0	0	0	0	0	0	0	0	0	0	0	0	0	0	2	0	0	0	0	0	0	0	0	0	0	0	0	2	0
400	21 Jan 22	00:14:00	1	0	1	0	Ct	0	0	0	0	0	0	0	0	0	0	0	0	0	0	0	0	0	0	0	1	0	0	0	0	0	0	0	0	0	0	0	0	5	0
401	21 Jan 22	00:15:00	1	0	1	0	Ct	0	0	0	0	0	0	0	0	0	0	0	0	0	0	0	0	0	0	0	4	0	0	0	0	0	0	0	0	0	0	0	0	4	0
402	21 Jan 22	00:16:00	1	0	1	0	Ct	0	0	0	0	0	0	0	0	0	0	0	0	2	0	0	0	0	0	0	4	0	0	0	0	0	0	0	0	0	0	0	0	3	0
403	21 Jan 22	00:17:00	1	0	1	0	Ct	0	0	0	0	0	0	0	0	0	0	0	0	0	0	0	0	0	0	0	2	0	0	0	0	0	0	0	0	0	0	0	0	4	0
404	21 Jan 22	00:18:00	1	0	1	0	Ct	0	0	0	0	0	0	0	0	0	0	0	0	0	0	0	0	0	0	0	3	0	0	0	0	0	0	0	0	0	0	0	0	5	0
405	21 Jan 22	00:19:00	1	0	1	0	Ct	0	0	0	0	0	0	0	0	0	0	0	0	0	0	0	0	0	0	0	1	0	0	0	0	0	0	0	0	0	0	0	0	2	0
406	21 Jan 22	00:20:00	1	0	1	0	Ct	0	0	0	0	0	0	0	0	0	0	0	0	0	0	0	0	0	0	0	0	0	0	0	0	0	0	0	0	0	0	0	0	3	0
407	21 Jan 22	00:21:00	1	0	1	0	Ct	0	0	0	0	0	0	0	0	0	0	0	0	0	0	0	0	0	0	0	0	0	0	0	0	0	0	0	0	0	0	0	0	3	0
408	21 Jan 22	00:22:00	1	0	1	0	Ct	0	0	0	0	0	0	0	0	0	0	0	0	0	0	0	0	0	0	0	0	0	0	0	0	0	0	0	0	0	0	0	0	2	0
409	21 Jan 22	00:23:00	1	0	1	0	Ct	0	0	0	0	0	0	0	0	0	0	0	0	0	0	0	0	0	0	0	0	0	4	0	0	0	0	0	0	0	0	0	0	5	0
410	21 Jan 22	00:24:00	1	0	1	0	Ct	0	0	0	0	0	0	0	0	0	0	0	0	0	0	0	0	0	1	0	0	0	3	0	0	0	0	0	0	0	0	0	0	4	0
411	21 Jan 22	00:25:00	1	0	1	0	Ct	0	0	0	0	0	0	0	0	0	0	0	0	0	0	0	0	0	0	0	0	0	2	0	0	0	0	0	0	0	0	0	0	3	0
412	21 Jan 22	00:26:00	1	0	1	0	Ct	0	0	0	0	0	0	0	0	0	0	0	0	0	0	0	0	0	0	0	0	2	0	0	0	0	0	0	0	0	0	0	0	0	0
413	21 Jan 22	00:27:00	1	0	1	0	Ct	0	0	0	0	0	0	0	0	0	0	0	0	0	0	0	0	0	0	0	0	0	0	0	0	0	0	0	0	0	0	0	0	1	0
414	21 Jan 22	00:28:00	1	0	1	0	Ct	0	0	0	0	0	0	0	0	0	0	0	0	0	0	0	0	0	0	0	0	4	0	0	0	0	0	0	0	0	0	0	0	3	0
415	21 Jan 22	00:29:00	1	0	1	0	Ct	0	0	0	0	0	0	0	0	0	0	0	0	0	0	0	0	0	0	0	0	4	0	0	0	0	0	0	0	0	0	0	0	6	0
416	21 Jan 22	00:30:00	1	0	1	0	Ct	0	0	0	0	1	0	0	0	0	0	0	0	0	0	0	0	0	0	0	0	4	0	0	0	0	0	0	0	0	0	0	0	3	0
417	21 Jan 22	00:31:00	1	0	1	0	Ct	0	0	0	0	3	0	0	0	0	0	0	0	0	0	0	0	0	0	0	0	3	0	0	0	0	0	0	0	0	0	0	0	2	0
418	21 Jan 22	00:32:00	1	0	1	0	Ct	0	0	0	0	2	0	0	0	0	0	0	0	0	0	0	0	0	0	0	0	4	0	0	0	0	1	0	0	0	0	0	0	5	0
419	21 Jan 22	00:33:00	1	0	1	0	Ct	0	0	0	0	4	0	0	0	0	0	0	0	0	0	0	0	0	0	0	0	3	0	0	0	0	2	0	0	0	0	0	0	3	0
420	21 Jan 22	00:34:00	1	0	1	0	Ct	0	0	0	0	7	0	0	0	0	0	0	0	2	0	0	0	0	0	0	0	4	0	0	0	0	0	0	0	0	0	0	0	4	0
421	21 Jan 22	00:35:00	1	0	1	0	Ct	0	0	0	0	4	0	0	0	0	0	0	0	2	0	0	0	0	0	0	0	4	0	0	0	0	2	0	0	0	0	0	0	3	0
422	21 Jan 22	00:36:00	1	0	1	0	Ct	0	0	0	0	3	0	0	0	0	0	0	0	3	0	0	0	0	0	0	0	4	0	0	0	0	1	0	0	0	0	0	0	0	0
423	21 Jan 22	00:37:00	1	0	1	0	Ct	0	0	0	0	4	0	0	0	0	0	0	0	1	0	0	0	0	0	0	0	4	0	0	0	0	2	0	0	0	0	0	0	0	0
424	21 Jan 22	00:38:00	1	0	1	0	Ct	0	0	0	0	3	0	0	0	0	0	0	0	2	0	0	0	0	0	0	0	0	0	0	0	0	0	0	0	0	0	0	0	0	0
425	21 Jan 22	00:39:00	1	0	1	0	Ct	0	0	0	0	4	0	0	0	0	0	0	0	0	0	0	0	0	0	0	0	0	0	0	0	0	0	0	0	0	0	0	0	0	0
426	21 Jan 22	00:40:00	1	0	1	0	Ct	0	0	0	0	4	0	0	0	0	0	0	0	0	0	0	0	0	0	0	0	0	0	0	0	0	0	0	0	0	0	0	0	0	0
427	21 Jan 22	00:41:00	1	0	1	0	Ct	0	0	0	0	4	0	0	0	0	0	0	0	0	0	0	0	0	0	0	0	0	0	0	0	0	0	0	0	0	0	0	0	1	0
428	21 Jan 22	00:42:00	1	0	1	0	Ct	0	0	0	0	4	0	0	0	0	0	0	0	0	0	0	0	0	0	0	0	0	0	0	0	0	0	0	0	0	0	0	0	5	0
429	21 Jan 22	00:43:00	1	0	1	0	Ct	0	0	0	0	3	0	0	0	0	0	0	0	0	0	0	0	0	0	0	0	0	0	0	0	0	0	0	0	0	0	0	0	3	0
430	21 Jan 22	00:44:00	1	0	1	0	Ct	0	0	0	0	6	0	0	0	0	0	0	0	0	0	0	0	0	0	0	0	0	0	0	0	0	0	0	0	0	0	0	0	1	0
431	21 Jan 22	00:45:00	1	0	1	0	Ct	0	0	0	0	4	0	0	0	0	0	0	0	0	0	0	0	0	0	0	0	0	0	0	0	0	0	0	0	0	0	0	0	2	0
432	21 Jan 22	00:46:00	1	0	1	0	Ct	0	0	0	0	4	0	0	0	0	0	0	0	0	0	0	0	0	0	0	0	0	0	0	0	0	0	0	0	0	0	0	0	2	0
433	21 Jan 22	00:47:00	1	0	1	0	Ct	0	0	0	0	2	0	0	0	0	0	0	0	0	0	0	0	0	0	0	0	0	0	0	0	0	0	0	0	0	0	0	0	5	0
434	21 Jan 22	00:48:00	1	0	1	0	Ct	0	0	0	0	2	0	0	0	0	0	0	0	0	0	0	0	3	2	0	0	0	0	0	0	0	0	0	0	0	0	0	0	3	0
435	21 Jan 22	00:49:00	1	0	1	0	Ct	0	0	0	0	2	0	0	0	0	0	0	0	0	0	0	0	0	0	0	0	0	0	0	0	0	0	0	0	0	0	0	0	4	0
436	21 Jan 22	00:50:00	1	0	1	0	Ct	0	0	0	0	5	0	0	0	0	0	0	0	0	0	0	0	1	0	0	0	0	0	0	0	0	0	0	0	0	0	0	0	4	0
437	21 Jan 22	00:51:00	1	0	1	0	Ct	0	0	0	0	4	0	0	0	0	0	0	0	0	0	0	0	0	0	0	0	0	0	0	0	0	0	0	0	0	0	0	0	5	0
438	21 Jan 22	00:52:00	1	0	1	0	Ct	0	0	0	0	3	0	0	0	0	0	0	0	0	0	0	0	0	0	0	0	0	0	0	0	0	0	0	0	0	0	0	0	6	0
439	21 Jan 22	00:53:00	1	0	1	0	Ct	0	0	0	0	0	0	0	0	0	0	2	0	0	0	0	0	0	0	0	0	0	0	0	0	0	0	0	0	0	0	0	0	4	0
440	21 Jan 22	00:54:00	1	0	1	0	Ct	0	0	0	0	4	0	0	0	0	0	0	3	0	0	0	0	1	0	0	0	0	0	0	0	0	0	0	0	0	0	0	0	3	0
441	21 Jan 22	00:55:00	1	0	1	0	Ct	0	0	0	0	4	0	0	0	0	0	0	0	0	0	0	0	1	0	0	0	0	0	0	0	0	0	0	0	0	0	0	0	1	0
442	21 Jan 22	00:56:00	1	0	1	0	Ct	0	0	0	0	4	0	0	0	0	0	0	3	0	0	0	0	0	0	0	0	0	0	0	0	0	0	0	0	0	0	0	0	2	0
443	21 Jan 22	00:57:00	1	0	1	0	Ct	0	0	0	0	4	0	0	0	0	0	0	0	0	0	0	0	0	0	0	0	0	0	0	0	0	0	0	0	0	0	0	0	0	0
444	21 Jan 22	00:58:00	1	0	1	0	Ct	0	0	0	0	3	0	0	0	0	0	0	0	0	0	0	0	2	0	0	0	0	0	0	0	0	0	0	0	0	0	0	0	0	0
445	21 Jan 22	00:59:00	1	0	1	0	Ct	0	0	0	0	5	0	0	0	0	0	0	0	0	0	0	0	2	0	0	0	0	0	0	0	0	0	0	0	0	2	0	0	0	0
446	21 Jan 22	01:00:00	1	0	1	0	Ct	0	0	0	0	3	0	0	0	0	0	0	0	0	0	0	0	2	0	0	0	0	1	0	0	0	0	0	0	0	0	0	0	0	0
447	21 Jan 22	01:01:00	1	0	1	0	Ct	0	0	0	0	4	0	0	0	0	0	0	0	0	0	0	0	1	0	0	0	0	4	0	0	0	0	0	0	0	6	0	0	0	0
448	21 Jan 22	01:02:00	1	0	1	0	Ct	0	0	0	0	4	0	0	0	0	0	0	0	0	0	0	0	3	2	0	0	0	1	0	0	0	0	0	0	0	4	0	0	0	0
449	21 Jan 22	01:03:00	1	0	1	0	Ct	0	0	0	0	3	0	0	0	0	0	0	0	0	0	0	0	2	0	0	0	0	0	0	0	0	0	0	0	0	4	0	0	0	0
450	21 Jan 22	01:04:00	1	0	1	0	Ct	0	0	0	0	3	0	0	0	0	0	0	0	0	0	0	0	0	0	0	0	0	0	0	0	0	0	0	0	0	3	0	0	0	0
451	21 Jan 22	01:05:00	1	0	1	0	Ct	0	0	0	0	4	0	0	0	0	0	0	0	2	0	0	0	0	0	0	0	0	0	0	0	0	0	0	0	0	5	0	0	0	0
452	21 Jan 22	01:06:00	1	0	1	0	Ct	0	0	0	0	2	0	0	0	0	0	0	0	1	0	0	0	0	0	0	0	0	0	0	0	0	0	0	0	0	3	0	0	0	0
453	21 Jan 22	01:07:00	1	0	1	0	Ct	0	0	0	0	3	0	0	0	0	0	0	0	0	0	0	0	0	0	0	0	0	0	0	0	0	0	0	0	0	4	0	0	0	0
454	21 Jan 22	01:08:00	1	0	1	0	Ct	0	0	0	0	3	0	0	0	0	0	0	0	2	0	0	0	0	0	0	0	0	0	0	0	0	0	0	0	0	4	0	0	0	0
455	21 Jan 22	01:09:00	1	0	1	0	Ct	0	0	0	0	5	0	0	0	0	0	0	0	0	0	0	0	0	0	0	0	0	0	0	0	0	0	0	0	0	3	0	0	0	0
456	21 Jan 22	01:10:00	1	0	1	0	Ct	0	0	0	0	4	0	0	0	0	0	0	0	0	0	0	0	0	0	0	0	0	0	0	0	0	0	0	0	0	4	0	0	0	0
457	21 Jan 22	01:11:00	1	0	1	0	Ct	0	0	0	0	0	0	0	0	0	0	0	0	0	0	0	0	0	0	0	0	0	0	0	0	0	0	0	0	0	3	0	0	0	0
458	21 Jan 22	01:12:00	1	0	1	0	Ct	0	0	0	0	4	0	0	0	0	0	0	0	0	0	0	0	0	0	0	0	0	0	0	0	0	0	0	0	0	4	0	0	0	0
459	21 Jan 22	01:13:00	1	0	1	0	Ct	0	0	0	0	5	0	0	0	0	0	0	0	1	0	0	0	0	0	0	0	0	5	0	0	0	0	0	0	0	4	0	0	0	0
460	21 Jan 22	01:14:00	1	0	1	0	Ct	0	0	0	0	5	0	0	0	0	0	0	0	0	0	0	0	0	0	0	0	0	4	0	0	0	0	0	0	0	2	0	0	0	0
461	21 Jan 22	01:15:00	1	0	1	0	Ct	0	0	0	0	5	0	0	0	0	0	0	0	0	0	0	0	0	0	0	0	0	2	0	0	0	0	0	0	0	4	0	0	0	0
462	21 Jan 22	01:16:00	1	0	1	0	Ct	0	0	0	0	3	0	0	0	0	0	0	0	3	0	0	0	0	0	0	0	0	3	0	0	0	0	0	0	0	3	0	0	0	0
463	21 Jan 22	01:17:00	1	0	1	0	Ct	0	0	0	0	0	0	0	0	0	0	0	0	0	0	0	0	0	2	0	0	0	4	0	0	0	0	0	0	0	4	0	0	0	0
464	21 Jan 22	01:18:00	1	0	1	0	Ct	0	0	0	0	4	0	0	0	0	0	0	0	0	0	0	0	0	1	0	0	0	3	0	0	0	0	0	0	0	2	0	0	0	0
465	21 Jan 22	01:19:00	1	0	1	0	Ct	0	0	0	0	0	0	0	0	0	0	0	0	0	0	0	0	0	3	0	0	0	3	0	0	0	0	0	0	0	3	0	0	0	0
466	21 Jan 22	01:20:00	1	0	1	0	Ct	0	0	0	0	4	0	0	0	0	0	0	0	0	0	0	0	0	6	0	0	0	5	0	0	0	0	0	0	0	3	0	0	0	0
467	21 Jan 22	01:21:00	1	0	1	0	Ct	0	0	0	0	4	0	0	0	0	0	0	0	0	0	0	0	0	6	0	0	0	3	0	0	0	0	0	0	0	3	0	0	0	0
468	21 Jan 22	01:22:00	1	0	1	0	Ct	0	0	0	0	4	0	0	0	0	0	0	0	2	0	0	0	0	4	0	0	0	4	0	0	0	0	0	0	0	2	0	0	0	0
469	21 Jan 22	01:23:00	1	0	1	0	Ct	0	0	0	0	4	0	0	0	0	0	0	0	2	0	0	0	0	6	0	0	0	4	0	0	0	0	0	0	0	3	0	0	0	0
470	21 Jan 22	01:24:00	1	0	1	0	Ct	0	0	0	0	3	0	0	0	0	0	0	0	3	0	0	0	0	5	0	0	0	3	0	0	0	0	0	0	0	5	0	0	0	0
471	21 Jan 22	01:25:00	1	0	1	0	Ct	0	0	0	0	0	0	0	0	0	0	0	0	1	0	0	0	0	5	0	0	0	4	0	0	0	0	0	0	0	2	0	0	0	0
472	21 Jan 22	01:26:00	1	0	1	0	Ct	0	0	0	0	0	0	0	0	0	0	0	0	3	0	0	0	0	4	0	0	0	2	0	0	0	0	0	0	0	4	0	0	0	0
473	21 Jan 22	01:27:00	1	0	1	0	Ct	0	0	0	0	2	0	0	0	0	0	0	0	2	0	0	0	0	5	0	0	0	4	0	0	0	0	0	0	0	3	0	0	0	0
474	21 Jan 22	01:28:00	1	0	1	0	Ct	0	0	0	0	4	0	0	0	0	0	0	0	3	0	0	0	0	5	0	0	0	4	0	0	0	0	0	0	0	4	0	0	0	0
475	21 Jan 22	01:29:00	1	0	1	0	Ct	0	0	0	0	4	0	0	0	0	0	0	0	3	0	0	0	0	4	0	0	0	4	0	0	0	0	0	0	0	5	0	0	0	0
476	21 Jan 22	01:30:00	1	0	1	0	Ct	0	0	0	0	4	0	0	0	0	0	0	0	3	0	0	0	0	3	0	0	0	3	0	0	0	0	0	0	0	4	0	0	0	0
477	21 Jan 22	01:31:00	1	0	1	0	Ct	0	0	0	0	4	0	0	0	0	0	0	0	2	0	0	0	0	4	0	0	0	3	0	0	0	0	0	0	0	3	0	0	0	0
478	21 Jan 22	01:32:00	1	0	1	0	Ct	0	0	0	0	4	0	0	0	0	0	0	0	4	0	0	0	0	5	0	0	0	2	0	0	0	0	0	0	0	3	0	0	0	0
479	21 Jan 22	01:33:00	1	0	1	0	Ct	0	0	0	0	4	0	0	0	0	0	0	0	0	0	0	0	0	4	0	0	0	4	0	0	0	0	0	0	0	3	0	0	0	0
480	21 Jan 22	01:34:00	1	0	1	0	Ct	0	0	0	0	2	0	0	0	0	0	0	0	3	0	0	0	0	4	0	0	0	3	0	0	0	0	0	0	0	2	0	0	0	0
481	21 Jan 22	01:35:00	1	0	1	0	Ct	0	0	0	0	1	0	0	0	0	0	0	0	3	0	0	0	0	3	0	0	0	0	0	0	0	0	0	0	0	2	0	0	0	0
482	21 Jan 22	01:36:00	1	0	1	0	Ct	0	0	0	0	0	0	0	0	0	0	0	0	2	0	0	0	0	4	0	0	0	4	0	0	0	0	0	0	0	4	0	0	0	0
483	21 Jan 22	01:37:00	1	0	1	0	Ct	0	0	0	0	0	0	0	0	0	0	0	0	3	0	0	0	0	4	0	0	0	3	0	0	1	0	0	0	0	4	0	0	4	0
484	21 Jan 22	01:38:00	1	0	1	0	Ct	0	0	0	0	0	0	0	0	0	0	0	0	2	0	0	0	0	4	0	0	0	3	0	0	1	1	0	0	0	5	0	0	4	0
485	21 Jan 22	01:39:00	1	0	1	0	Ct	0	0	0	0	0	0	0	0	0	0	0	0	2	0	0	0	0	2	0	0	0	2	0	0	0	1	0	0	0	3	0	0	2	0
486	21 Jan 22	01:40:00	1	0	1	0	Ct	0	0	0	0	0	0	0	0	0	0	0	0	2	0	0	0	0	2	0	0	0	4	0	0	1	1	0	0	0	4	0	0	2	0
487	21 Jan 22	01:41:00	1	0	1	0	Ct	0	0	0	0	0	0	0	0	0	0	0	0	2	0	0	0	0	2	0	0	0	2	0	0	4	4	0	0	0	4	0	0	0	0
488	21 Jan 22	01:42:00	1	0	1	0	Ct	0	0	0	0	0	0	0	0	0	0	0	0	3	0	0	0	0	0	0	0	0	3	0	0	6	4	0	0	0	4	0	0	1	0
489	21 Jan 22	01:43:00	1	0	1	0	Ct	0	0	0	0	0	0	0	0	0	0	0	0	1	0	0	0	0	3	0	0	0	3	0	0	6	3	0	0	0	1	0	0	4	0
490	21 Jan 22	01:44:00	1	0	1	0	Ct	0	0	0	0	0	0	0	0	0	0	0	0	3	0	0	0	0	5	0	0	0	1	0	0	6	2	0	0	0	3	0	0	1	0
491	21 Jan 22	01:45:00	1	0	1	0	Ct	0	0	0	0	0	0	0	0	0	0	0	0	2	0	0	0	0	3	0	0	0	4	0	0	5	4	0	0	0	4	0	0	2	0
492	21 Jan 22	01:46:00	1	0	1	0	Ct	0	0	0	0	0	0	0	0	0	0	0	0	1	0	0	0	0	4	0	0	0	1	0	0	2	2	0	0	0	3	0	0	4	0
493	21 Jan 22	01:47:00	1	0	1	0	Ct	0	0	0	0	0	0	0	0	0	0	0	0	1	0	0	0	0	4	0	0	0	2	0	0	4	3	0	0	0	3	0	0	0	0
494	21 Jan 22	01:48:00	1	0	1	0	Ct	0	0	0	0	0	0	0	0	0	0	0	0	3	0	0	0	0	5	0	0	0	2	0	0	5	3	0	0	0	4	0	0	5	0
495	21 Jan 22	01:49:00	1	0	1	0	Ct	0	0	0	0	0	0	0	0	0	0	0	0	0	0	0	0	0	6	0	0	0	3	0	0	3	9	0	0	0	4	0	0	1	0
496	21 Jan 22	01:50:00	1	0	1	0	Ct	0	0	0	0	0	0	0	0	0	0	0	2	1	0	0	0	0	4	0	0	0	5	0	0	4	4	0	0	0	4	0	0	3	0
497	21 Jan 22	01:51:00	1	0	1	0	Ct	0	0	0	0	0	0	0	0	0	0	0	4	4	0	0	0	0	2	0	0	0	5	0	0	6	2	0	0	0	2	0	0	1	0
498	21 Jan 22	01:52:00	1	0	1	0	Ct	0	0	0	0	0	0	0	0	0	0	0	3	1	0	0	0	0	0	0	0	0	3	0	0	7	3	0	0	0	0	0	0	5	0
499	21 Jan 22	01:53:00	1	0	1	0	Ct	0	0	0	0	0	0	0	0	0	0	0	3	2	0	0	0	0	0	0	0	0	3	0	0	5	3	0	0	0	0	0	0	4	0
500	21 Jan 22	01:54:00	1	0	1	0	Ct	0	0	0	0	0	0	0	0	0	0	0	4	2	0	0	0	0	0	0	0	0	3	0	0	6	3	0	0	0	0	0	0	3	0
501	21 Jan 22	01:55:00	1	0	1	0	Ct	0	0	0	0	0	0	0	0	0	0	0	4	1	0	0	0	0	0	0	0	0	2	0	0	6	2	0	0	0	0	0	0	2	0
502	21 Jan 22	01:56:00	1	0	1	0	Ct	0	0	0	0	0	0	0	0	0	0	0	2	4	0	0	0	0	0	0	0	0	4	0	0	3	4	0	0	0	0	0	0	2	0
503	21 Jan 22	01:57:00	1	0	1	0	Ct	0	0	0	0	0	0	0	0	0	0	0	4	2	0	0	0	0	0	0	0	0	10	0	0	4	0	0	0	0	0	0	0	2	0
504	21 Jan 22	01:58:00	1	0	1	0	Ct	0	0	0	0	0	0	0	0	0	0	0	5	2	0	0	0	0	0	0	0	0	6	0	0	2	2	0	0	0	0	0	0	3	0
505	21 Jan 22	01:59:00	1	0	1	0	Ct	0	0	0	0	0	0	0	0	0	0	0	2	1	0	0	0	0	0	0	0	0	3	0	0	5	2	0	0	0	0	0	0	1	0
506	21 Jan 22	02:00:00	1	0	1	0	Ct	0	0	0	0	0	0	0	0	0	0	0	1	3	0	0	0	0	0	0	0	0	0	0	0	6	2	0	0	0	0	0	0	2	0
507	21 Jan 22	02:01:00	1	0	1	0	Ct	0	0	0	0	0	0	0	0	0	0	0	2	0	0	0	0	0	0	0	0	0	5	0	0	6	3	0	0	0	0	0	0	2	0
508	21 Jan 22	02:02:00	1	0	1	0	Ct	0	0	0	0	0	0	0	0	0	0	0	2	0	0	0	0	0	0	0	0	0	3	0	0	3	1	0	0	0	0	0	0	4	0
509	21 Jan 22	02:03:00	1	0	1	0	Ct	0	0	0	0	0	0	0	0	0	0	0	2	0	0	0	0	0	0	0	0	0	1	0	0	2	4	0	0	0	0	0	0	1	0
510	21 Jan 22	02:04:00	1	0	1	0	Ct	0	0	0	0	0	0	0	0	0	0	0	3	0	0	1	0	0	0	0	0	0	2	0	0	3	2	0	0	0	0	0	0	0	0
511	21 Jan 22	02:05:00	1	0	1	0	Ct	0	0	0	0	0	0	0	0	0	0	0	3	0	0	2	0	0	0	0	0	0	0	0	0	4	2	0	0	0	0	0	0	0	0
512	21 Jan 22	02:06:00	1	0	1	0	Ct	0	0	0	0	0	0	0	0	0	0	0	3	0	0	1	0	0	0	0	0	0	2	0	0	4	2	0	0	0	0	0	2	0	0
513	21 Jan 22	02:07:00	1	0	1	0	Ct	0	0	0	0	0	0	0	0	0	0	0	1	2	0	0	0	0	0	0	0	0	3	0	0	3	1	0	0	0	0	0	0	0	0
514	21 Jan 22	02:08:00	1	0	1	0	Ct	0	0	0	0	0	0	0	0	0	0	0	3	3	0	0	0	0	0	0	0	0	1	0	0	4	4	0	0	0	0	0	0	0	0
515	21 Jan 22	02:09:00	1	0	1	0	Ct	0	0	0	0	0	0	0	0	0	0	0	3	3	0	0	0	0	0	0	0	0	4	0	0	4	3	0	0	0	0	0	0	0	0
516	21 Jan 22	02:10:00	1	0	1	0	Ct	0	0	0	0	0	0	0	0	0	0	0	2	3	0	0	0	0	0	0	0	0	2	0	0	4	1	0	0	0	0	0	0	0	0
517	21 Jan 22	02:11:00	1	0	1	0	Ct	0	0	0	0	0	0	0	0	0	0	0	3	1	0	0	0	0	0	0	0	0	1	0	0	3	2	0	0	0	0	0	0	0	0
518	21 Jan 22	02:12:00	1	0	1	0	Ct	0	0	0	0	0	0	0	0	0	0	0	4	3	0	0	0	0	0	0	0	0	6	0	0	4	4	0	0	0	0	0	0	0	0
519	21 Jan 22	02:13:00	1	0	1	0	Ct	0	0	0	0	0	0	0	0	0	0	0	2	3	0	0	0	0	0	0	0	0	4	0	0	3	3	0	0	0	0	0	0	0	0
520	21 Jan 22	02:14:00	1	0	1	0	Ct	0	0	0	0	0	0	0	0	0	0	0	3	3	0	0	0	0	0	0	0	0	1	0	0	5	2	0	0	0	0	0	0	0	0
521	21 Jan 22	02:15:00	1	0	1	0	Ct	0	0	0	0	0	0	0	0	0	0	2	5	2	0	0	0	0	0	0	0	0	1	0	0	5	3	0	0	0	0	0	0	0	0
522	21 Jan 22	02:16:00	1	0	1	0	Ct	0	0	0	0	0	0	0	0	0	0	6	2	3	0	0	0	0	0	0	0	0	2	0	0	4	3	0	0	0	0	0	0	0	0
523	21 Jan 22	02:17:00	1	0	1	0	Ct	0	0	0	0	0	0	0	0	0	0	3	2	3	0	0	0	0	0	0	0	0	4	0	0	3	0	0	0	0	0	0	0	0	0
524	21 Jan 22	02:18:00	1	0	1	0	Ct	0	0	0	0	0	0	0	0	0	0	0	3	1	0	0	0	0	0	0	0	0	0	0	0	5	2	0	0	0	0	0	0	0	0
525	21 Jan 22	02:19:00	1	0	1	0	Ct	0	0	0	0	0	0	0	1	0	0	8	1	1	0	0	0	0	0	0	0	0	0	0	0	4	2	0	0	0	0	0	1	0	0
526	21 Jan 22	02:20:00	1	0	1	0	Ct	0	0	0	0	0	0	0	1	0	0	2	2	1	0	0	0	0	0	0	0	0	0	0	0	3	0	0	0	0	0	0	0	0	0
527	21 Jan 22	02:21:00	1	0	1	0	Ct	0	0	0	0	0	0	0	0	0	0	0	1	0	0	0	0	0	0	0	0	0	0	0	0	2	1	0	0	0	0	0	0	0	0
528	21 Jan 22	02:22:00	1	0	1	0	Ct	0	0	0	0	0	0	0	2	0	0	0	5	1	0	0	0	0	0	0	0	0	0	0	0	3	4	0	0	0	0	0	0	0	0
529	21 Jan 22	02:23:00	1	0	1	0	Ct	0	0	0	0	0	0	0	4	0	0	0	2	2	0	0	0	0	0	0	0	0	0	0	0	4	2	0	0	0	0	0	0	0	0
530	21 Jan 22	02:24:00	1	0	1	0	Ct	0	0	0	0	0	0	0	4	0	0	0	1	2	0	0	0	0	0	0	0	0	0	0	0	4	4	0	0	0	0	0	0	0	0
531	21 Jan 22	02:25:00	1	0	1	0	Ct	0	0	0	0	0	0	0	4	0	0	0	4	4	0	0	0	0	0	0	0	0	0	0	0	4	3	0	0	0	0	0	0	0	0
532	21 Jan 22	02:26:00	1	0	1	0	Ct	0	0	0	0	0	0	0	5	0	0	0	3	4	0	0	0	0	0	0	0	0	0	0	0	2	0	0	0	0	0	0	0	0	0
533	21 Jan 22	02:27:00	1	0	1	0	Ct	0	0	0	0	0	0	0	4	0	0	0	1	0	0	0	0	0	0	0	0	0	0	0	0	6	3	0	0	0	0	0	0	0	0
534	21 Jan 22	02:28:00	1	0	1	0	Ct	0	0	0	0	0	0	0	4	0	0	0	0	0	0	0	0	2	0	0	0	0	0	0	0	3	1	0	0	0	0	2	0	0	0
535	21 Jan 22	02:29:00	1	0	1	0	Ct	0	0	0	0	0	0	0	4	0	0	0	0	0	0	0	0	0	0	0	0	0	0	0	0	2	2	0	0	0	0	1	0	0	0
536	21 Jan 22	02:30:00	1	0	1	0	Ct	0	0	0	0	0	0	0	5	0	0	0	0	0	0	0	0	2	0	0	0	0	0	0	0	5	3	0	0	0	0	2	0	0	0
537	21 Jan 22	02:31:00	1	0	1	0	Ct	0	0	0	0	0	0	0	3	0	0	0	0	0	0	0	0	4	0	0	0	0	0	0	0	4	2	0	0	0	0	3	0	0	0
538	21 Jan 22	02:32:00	1	0	1	0	Ct	0	0	0	0	0	0	0	3	0	0	0	0	0	0	0	0	0	0	0	0	0	0	0	0	5	0	0	0	0	0	1	0	0	0
539	21 Jan 22	02:33:00	1	0	1	0	Ct	0	0	0	0	0	0	0	3	0	0	0	0	0	0	0	0	1	0	0	0	0	0	0	0	0	0	0	0	0	0	2	0	0	0
540	21 Jan 22	02:34:00	1	0	1	0	Ct	0	0	0	0	0	0	0	4	0	0	0	0	0	0	0	0	1	0	0	0	0	0	0	0	0	0	0	0	0	0	1	0	0	0
541	21 Jan 22	02:35:00	1	0	1	0	Ct	0	0	0	0	0	0	0	3	0	0	0	0	0	0	0	0	0	0	0	0	0	0	0	0	0	0	0	0	0	0	1	0	0	0
542	21 Jan 22	02:36:00	1	0	1	0	Ct	0	0	0	0	0	0	0	4	0	0	0	0	2	0	0	0	0	0	0	0	0	0	0	0	0	0	0	0	0	0	2	0	0	0
543	21 Jan 22	02:37:00	1	0	1	0	Ct	0	0	0	0	0	0	0	4	0	0	0	0	0	0	0	0	0	0	0	0	0	0	0	0	0	0	0	0	0	0	3	0	0	0
544	21 Jan 22	02:38:00	1	0	1	0	Ct	0	0	0	0	0	0	0	4	0	0	0	0	1	0	0	0	0	0	0	0	0	0	0	0	0	0	0	0	0	0	3	0	0	0
545	21 Jan 22	02:39:00	1	0	1	0	Ct	0	0	0	0	0	0	0	4	0	0	0	0	0	0	0	0	0	0	0	0	0	0	0	0	0	0	0	0	0	0	1	0	0	0
546	21 Jan 22	02:40:00	1	0	1	0	Ct	0	0	0	0	2	0	0	4	0	0	0	0	0	0	0	0	0	0	0	0	0	0	0	0	0	0	0	0	0	0	2	0	0	0
547	21 Jan 22	02:41:00	1	0	1	0	Ct	0	0	0	0	0	0	0	3	0	0	0	0	1	0	0	0	0	0	0	0	0	0	0	0	0	0	0	0	0	0	1	0	0	0
548	21 Jan 22	02:42:00	1	0	1	0	Ct	0	0	0	0	0	0	0	1	0	0	0	0	0	0	0	0	0	0	0	0	0	0	0	0	0	0	0	0	0	0	1	0	0	0
549	21 Jan 22	02:43:00	1	0	1	0	Ct	0	0	0	0	0	0	0	4	0	0	0	0	0	0	0	0	0	0	0	0	0	0	0	0	0	0	0	0	0	0	2	0	0	0
550	21 Jan 22	02:44:00	1	0	1	0	Ct	0	0	0	0	1	0	0	4	0	0	0	0	0	0	0	0	0	0	0	0	0	0	0	0	0	0	0	0	0	0	2	0	0	0
551	21 Jan 22	02:45:00	1	0	1	0	Ct	0	0	0	0	1	0	0	4	0	0	0	0	0	0	0	0	0	0	0	0	0	0	0	0	0	0	0	0	0	0	2	0	0	0
552	21 Jan 22	02:46:00	1	0	1	0	Ct	0	0	0	0	0	0	0	2	0	0	0	0	0	0	0	0	0	0	0	0	0	0	0	0	0	0	0	0	0	0	2	0	0	0
553	21 Jan 22	02:47:00	1	0	1	0	Ct	0	0	0	0	0	0	0	3	0	0	0	0	0	0	0	0	0	0	0	0	0	0	0	0	0	0	0	0	0	0	2	0	0	0
554	21 Jan 22	02:48:00	1	0	1	0	Ct	0	0	0	0	0	0	0	4	0	0	0	0	0	0	0	0	0	0	0	0	0	0	0	0	0	0	0	0	0	0	1	0	0	0
555	21 Jan 22	02:49:00	1	0	1	0	Ct	0	0	0	0	0	0	0	4	0	0	0	0	0	0	0	0	0	0	0	0	0	0	0	0	0	0	0	0	0	0	3	0	0	0
556	21 Jan 22	02:50:00	1	0	1	0	Ct	0	0	0	0	0	0	0	3	0	0	0	0	0	0	0	0	0	0	0	0	0	0	0	0	0	0	0	0	0	0	2	0	0	0
557	21 Jan 22	02:51:00	1	0	1	0	Ct	0	0	0	0	1	0	0	2	0	0	0	0	1	0	0	0	0	0	0	0	0	0	0	0	0	0	0	0	0	0	2	0	0	0
558	21 Jan 22	02:52:00	1	0	1	0	Ct	0	0	0	0	0	0	0	4	0	0	0	0	2	0	0	0	0	0	0	0	0	0	0	0	0	0	0	0	0	0	2	0	0	0
559	21 Jan 22	02:53:00	1	0	1	0	Ct	0	0	0	0	0	0	0	3	0	0	0	0	2	0	0	0	0	0	0	0	0	0	0	0	0	0	0	0	0	0	1	0	0	0
560	21 Jan 22	02:54:00	1	0	1	0	Ct	0	0	0	0	0	0	0	3	0	0	0	0	0	0	0	0	0	0	0	0	0	0	0	0	0	0	0	0	0	0	3	0	0	0
561	21 Jan 22	02:55:00	1	0	1	0	Ct	0	0	2	0	0	0	0	5	0	0	0	0	0	0	0	0	0	0	0	0	0	0	0	0	0	0	0	0	0	0	2	0	0	0
562	21 Jan 22	02:56:00	1	0	1	0	Ct	0	0	3	0	0	0	0	2	0	0	0	0	0	0	0	0	0	0	0	0	0	0	0	0	0	0	0	0	0	0	0	0	0	0
563	21 Jan 22	02:57:00	1	0	1	0	Ct	0	0	5	0	0	0	0	4	0	0	0	0	0	0	0	0	0	0	0	0	0	0	0	0	0	0	0	0	0	0	2	0	0	0
564	21 Jan 22	02:58:00	1	0	1	0	Ct	0	0	4	0	0	0	0	2	0	0	0	0	0	0	0	0	0	0	0	0	0	0	0	0	0	0	0	0	0	0	2	0	0	0
565	21 Jan 22	02:59:00	1	0	1	0	Ct	0	0	3	0	0	0	0	4	0	0	0	0	0	0	0	0	0	0	0	0	0	0	0	0	0	0	0	0	0	0	5	0	0	0
566	21 Jan 22	03:00:00	1	0	1	0	Ct	0	0	3	0	1	0	0	4	0	0	2	0	0	0	0	0	0	0	0	0	0	0	0	0	0	0	0	0	0	0	1	0	0	0
567	21 Jan 22	03:01:00	1	0	1	0	Ct	0	0	3	0	0	0	0	3	0	0	5	0	0	0	0	0	0	0	3	0	4	0	0	0	0	0	0	0	0	0	2	0	0	0
568	21 Jan 22	03:02:00	1	0	1	0	Ct	0	0	3	0	0	0	0	0	0	0	8	0	0	0	0	0	0	0	6	0	0	0	0	0	0	0	0	0	0	0	3	0	0	0
569	21 Jan 22	03:03:00	1	0	1	0	Ct	0	0	3	0	0	0	0	0	0	0	0	0	0	0	0	0	0	0	4	0	0	0	0	0	0	0	0	0	0	0	1	0	0	0
570	21 Jan 22	03:04:00	1	0	1	0	Ct	0	0	4	0	0	0	0	0	0	0	0	0	0	0	0	0	0	0	1	0	0	0	0	0	0	0	0	0	0	0	4	0	0	0
571	21 Jan 22	03:05:00	1	0	1	0	Ct	0	0	1	0	0	0	0	0	0	0	1	0	0	0	0	0	0	0	4	0	0	0	0	0	0	0	0	0	0	0	2	0	0	0
572	21 Jan 22	03:06:00	1	0	1	0	Ct	0	0	2	0	1	0	0	0	0	0	0	0	0	0	0	0	0	0	4	0	5	0	0	0	0	0	0	0	0	0	1	0	0	0
573	21 Jan 22	03:07:00	1	0	1	0	Ct	0	0	3	0	0	0	0	0	0	0	1	0	0	0	0	0	0	0	7	0	4	0	0	0	0	0	0	0	0	0	3	0	0	0
574	21 Jan 22	03:08:00	1	0	1	0	Ct	0	0	3	0	0	0	0	0	0	0	0	0	0	0	0	0	0	0	2	0	5	0	0	0	0	0	0	0	0	0	1	0	0	0
575	21 Jan 22	03:09:00	1	0	1	0	Ct	0	0	3	0	0	0	0	0	0	0	0	0	0	0	0	0	0	0	6	0	3	0	0	0	0	0	0	0	0	0	1	0	0	0
576	21 Jan 22	03:10:00	1	0	1	0	Ct	0	0	4	0	2	0	0	0	0	0	1	0	0	0	0	0	0	0	3	0	3	0	0	0	0	0	0	0	0	0	1	0	0	0
577	21 Jan 22	03:11:00	1	0	1	0	Ct	0	0	3	0	0	0	0	0	0	0	0	0	0	0	0	0	0	0	2	2	3	0	0	0	0	0	0	0	0	0	5	0	0	0
578	21 Jan 22	03:12:00	1	0	1	0	Ct	0	0	2	0	0	0	0	0	0	0	0	0	0	0	0	0	0	0	3	3	2	0	0	0	0	0	0	0	0	3	1	0	0	0
579	21 Jan 22	03:13:00	1	0	1	0	Ct	0	0	4	0	0	0	0	0	0	0	0	0	0	0	0	0	0	0	4	1	6	0	0	0	0	0	0	0	0	0	2	0	0	0
580	21 Jan 22	03:14:00	1	0	1	0	Ct	0	0	2	0	0	0	0	0	0	0	0	0	0	0	0	0	0	0	3	2	4	0	0	0	0	0	0	0	0	0	3	0	0	0
581	21 Jan 22	03:15:00	1	0	1	0	Ct	0	0	3	0	0	0	0	0	0	0	0	0	0	0	0	0	0	0	3	1	3	0	0	0	0	0	0	0	0	0	7	0	0	0
582	21 Jan 22	03:16:00	1	0	1	0	Ct	0	0	2	0	0	0	0	0	0	0	1	0	1	0	0	0	0	0	4	4	4	0	0	0	0	0	0	0	0	0	2	0	0	0
583	21 Jan 22	03:17:00	1	0	1	0	Ct	0	0	2	0	0	0	0	0	0	0	2	0	1	0	0	0	0	0	2	2	7	0	0	0	0	0	0	0	0	0	3	0	0	0
584	21 Jan 22	03:18:00	1	0	1	0	Ct	0	0	2	0	0	0	0	0	0	0	8	0	1	0	0	0	0	0	6	2	6	0	0	0	0	0	0	0	0	0	1	0	0	0
585	21 Jan 22	03:19:00	1	0	1	0	Ct	0	0	3	0	0	0	0	0	0	0	2	0	2	0	0	0	0	0	5	4	4	0	0	0	0	0	0	0	0	0	1	0	0	0
586	21 Jan 22	03:20:00	1	0	1	0	Ct	0	0	2	0	0	0	0	0	0	0	0	0	0	0	0	0	0	0	3	4	5	0	0	0	0	0	0	0	0	0	0	0	0	0
587	21 Jan 22	03:21:00	1	0	1	0	Ct	0	0	0	0	0	0	0	0	0	0	0	0	0	0	0	0	0	0	4	3	3	0	0	0	0	0	0	0	0	0	4	0	0	0
588	21 Jan 22	03:22:00	1	0	1	0	Ct	0	0	0	0	0	0	0	0	0	0	0	0	0	0	0	0	0	0	3	4	3	5	0	0	0	0	0	0	0	0	3	0	0	0
589	21 Jan 22	03:23:00	1	0	1	0	Ct	0	0	0	0	0	0	0	0	0	0	0	0	0	0	0	0	0	0	3	2	5	0	0	0	0	0	0	0	0	0	2	0	0	0
590	21 Jan 22	03:24:00	1	0	1	0	Ct	0	0	0	0	0	0	0	0	0	0	0	0	0	0	0	0	1	0	3	2	3	0	0	0	0	0	0	0	0	0	2	0	0	0
591	21 Jan 22	03:25:00	1	0	1	0	Ct	0	0	0	0	0	0	0	0	0	0	0	0	0	0	0	0	1	0	5	3	6	0	0	0	0	0	0	0	0	0	3	0	0	0
592	21 Jan 22	03:26:00	1	0	1	0	Ct	0	0	0	0	0	0	0	0	0	0	0	0	0	0	0	0	4	0	5	4	2	0	0	0	0	0	0	0	0	0	3	0	0	0
593	21 Jan 22	03:27:00	1	0	1	0	Ct	0	0	0	0	0	0	0	0	0	0	0	0	0	0	0	0	0	0	6	1	4	0	0	0	0	0	0	0	0	0	3	0	0	0
594	21 Jan 22	03:28:00	1	0	1	0	Ct	0	0	0	0	0	0	0	0	0	0	0	0	0	0	0	0	7	0	5	2	9	0	0	0	0	0	0	0	0	0	1	0	0	0
595	21 Jan 22	03:29:00	1	0	1	0	Ct	0	0	0	0	0	0	0	0	0	0	0	0	0	0	0	0	3	0	1	3	3	0	0	0	0	0	0	0	0	0	2	0	0	0
596	21 Jan 22	03:30:00	1	0	1	0	Ct	0	0	0	0	0	0	0	0	0	0	0	0	0	0	0	0	1	0	1	3	3	0	0	0	0	0	0	0	0	0	1	0	0	0
597	21 Jan 22	03:31:00	1	0	1	0	Ct	0	0	0	0	0	0	0	0	0	0	0	0	0	0	0	0	1	0	3	0	2	0	0	0	0	0	0	0	0	0	3	0	0	0
598	21 Jan 22	03:32:00	1	0	1	0	Ct	0	0	0	0	0	0	0	0	0	0	0	0	0	0	0	0	1	0	2	2	4	0	0	0	0	0	0	0	0	0	6	0	0	0
599	21 Jan 22	03:33:00	1	0	1	0	Ct	0	0	0	0	0	0	0	0	0	0	0	0	0	0	0	0	3	0	0	3	1	0	0	0	0	0	0	0	0	0	5	0	0	0
600	21 Jan 22	03:34:00	1	0	1	0	Ct	0	0	0	0	0	0	0	0	0	0	0	0	0	0	0	0	3	0	5	3	3	0	0	0	0	0	0	0	0	4	0	0	0	0
601	21 Jan 22	03:35:00	1	0	1	0	Ct	0	0	0	0	0	0	0	0	0	0	0	0	0	0	0	0	1	0	3	3	3	0	0	0	0	0	0	0	0	4	2	0	0	0
602	21 Jan 22	03:36:00	1	0	1	0	Ct	0	0	0	0	0	0	0	0	0	0	0	0	0	0	0	0	0	0	6	4	4	0	0	0	0	0	0	0	0	3	3	0	0	0
603	21 Jan 22	03:37:00	1	0	1	0	Ct	0	0	0	0	0	0	0	0	0	0	0	0	0	0	0	0	0	0	4	4	3	0	0	0	0	0	0	0	0	3	1	0	0	0
604	21 Jan 22	03:38:00	1	0	1	0	Ct	0	0	0	0	0	0	0	0	0	0	0	0	0	0	0	0	0	0	1	3	3	1	0	0	0	0	0	0	0	3	4	0	0	0
605	21 Jan 22	03:39:00	1	0	1	0	Ct	0	0	0	0	0	0	0	0	0	16	0	0	0	0	0	0	0	0	6	2	4	0	0	0	0	0	0	0	0	3	3	0	0	0
606	21 Jan 22	03:40:00	1	0	1	0	Ct	0	0	0	0	0	0	0	0	0	1	0	0	0	0	0	0	0	0	5	3	3	0	0	0	0	0	0	0	0	3	3	0	0	0
607	21 Jan 22	03:41:00	1	0	1	0	Ct	0	0	0	0	0	0	0	0	0	0	0	0	0	0	0	0	0	0	3	2	1	0	0	0	0	0	0	0	0	4	3	0	0	0
608	21 Jan 22	03:42:00	1	0	1	0	Ct	0	0	0	0	0	0	0	0	0	0	0	0	0	0	0	0	0	0	3	4	0	0	0	0	0	0	0	0	0	1	4	0	0	0
609	21 Jan 22	03:43:00	1	0	1	0	Ct	0	0	0	0	0	0	0	0	0	0	0	0	0	0	0	0	0	0	2	4	0	0	0	0	0	0	0	0	0	4	3	0	0	0
610	21 Jan 22	03:44:00	1	0	1	0	Ct	0	0	0	0	0	0	0	0	0	0	0	0	0	0	0	0	0	0	6	1	0	0	0	0	0	0	0	0	0	3	1	0	0	0
611	21 Jan 22	03:45:00	1	0	1	0	Ct	0	0	0	0	0	0	0	0	0	0	0	0	0	0	0	0	0	0	1	4	0	0	0	0	0	0	0	0	0	4	3	0	0	0
612	21 Jan 22	03:46:00	1	0	1	0	Ct	0	0	0	0	0	0	0	0	0	0	0	0	0	0	0	0	0	0	5	3	0	0	0	0	0	0	0	0	0	6	0	2	0	0
613	21 Jan 22	03:47:00	1	0	1	0	Ct	0	0	0	0	0	0	0	0	0	0	0	0	7	0	0	0	1	0	2	3	0	0	0	0	0	0	0	0	0	3	0	0	0	0
614	21 Jan 22	03:48:00	1	0	1	0	Ct	0	0	0	0	1	0	0	0	0	0	1	0	0	0	0	0	0	0	1	3	0	0	0	0	0	0	0	0	0	3	2	0	0	0
615	21 Jan 22	03:49:00	1	0	1	0	Ct	0	0	0	0	0	0	0	0	0	0	0	0	2	0	0	0	0	0	2	1	0	0	0	0	0	0	0	0	0	3	0	0	0	0
616	21 Jan 22	03:50:00	1	0	1	0	Ct	0	0	0	0	0	0	0	0	0	0	0	0	0	0	0	0	1	0	2	2	0	0	0	0	0	0	0	0	0	6	0	0	0	0
617	21 Jan 22	03:51:00	1	0	1	0	Ct	0	0	0	0	0	0	0	0	0	0	0	0	0	0	0	0	0	0	1	3	0	0	0	0	0	0	0	0	0	2	0	0	0	0
618	21 Jan 22	03:52:00	1	0	1	0	Ct	0	0	0	0	0	0	0	0	0	0	0	0	0	0	0	0	1	0	4	3	0	0	0	0	0	0	0	0	0	3	0	0	0	0
619	21 Jan 22	03:53:00	1	0	1	0	Ct	0	0	0	0	0	0	0	0	0	0	0	0	0	0	0	0	0	0	1	3	0	0	0	0	0	0	0	0	0	2	0	0	0	0
620	21 Jan 22	03:54:00	1	0	1	0	Ct	0	0	0	0	0	0	0	0	0	0	0	0	0	0	0	0	0	0	1	1	0	0	0	0	0	0	0	0	0	1	0	0	0	0
621	21 Jan 22	03:55:00	1	0	1	0	Ct	0	0	0	0	0	0	0	0	0	0	0	0	0	0	0	0	0	0	3	1	0	0	0	0	0	0	0	0	0	2	0	0	0	0
622	21 Jan 22	03:56:00	1	0	1	0	Ct	0	0	0	0	0	0	0	0	0	0	0	0	0	0	0	0	0	0	3	0	0	0	0	0	0	0	0	0	0	3	0	2	0	0
623	21 Jan 22	03:57:00	1	0	1	0	Ct	0	0	0	0	0	0	0	0	0	0	0	0	0	0	0	0	0	0	4	0	0	0	0	0	0	0	0	0	0	2	0	0	0	0
624	21 Jan 22	03:58:00	1	0	1	0	Ct	0	0	0	0	0	0	0	0	0	0	0	0	0	0	0	0	0	0	7	0	0	0	0	0	0	0	0	0	0	2	0	0	0	0
625	21 Jan 22	03:59:00	1	0	1	0	Ct	0	0	0	0	0	2	0	0	0	0	0	0	0	0	0	0	0	0	5	0	0	0	0	0	0	0	0	0	0	4	0	0	0	0
626	21 Jan 22	04:00:00	1	0	1	0	Ct	0	0	0	0	0	0	0	0	0	0	16	0	0	0	0	0	0	0	4	0	0	0	0	0	0	0	0	0	0	4	0	0	0	0
627	21 Jan 22	04:01:00	1	0	1	0	Ct	0	0	0	0	0	9	0	0	0	0	12	0	0	0	0	0	0	0	1	0	0	0	0	0	0	0	0	0	0	4	0	0	0	0
628	21 Jan 22	04:02:00	1	0	1	0	Ct	0	0	0	0	0	12	0	0	0	8	0	0	0	0	0	0	0	0	3	0	0	0	0	0	0	0	0	0	0	3	0	1	0	0
629	21 Jan 22	04:03:00	1	0	1	0	Ct	0	0	0	0	0	1	0	0	0	3	0	0	0	0	0	0	0	0	3	0	0	0	0	0	0	0	0	0	0	3	0	1	0	0
630	21 Jan 22	04:04:00	1	0	1	0	Ct	0	0	0	0	0	2	0	0	0	1	2	0	0	0	0	0	0	0	5	0	0	0	0	0	0	0	0	0	0	4	0	0	0	0
631	21 Jan 22	04:05:00	1	0	1	0	Ct	0	0	0	0	0	0	0	0	0	0	0	0	0	0	0	0	1	0	2	0	0	0	0	0	0	0	0	0	0	3	0	0	0	0
632	21 Jan 22	04:06:00	1	0	1	0	Ct	0	0	0	0	0	0	0	0	0	0	3	0	0	0	0	0	0	0	4	0	0	0	0	0	0	0	0	0	0	1	0	0	0	0
633	21 Jan 22	04:07:00	1	0	1	0	Ct	0	0	0	0	0	0	0	0	0	0	4	0	0	0	0	0	0	0	4	0	0	0	0	0	0	0	0	0	0	4	0	0	0	0
634	21 Jan 22	04:08:00	1	0	1	0	Ct	0	0	0	0	0	0	0	0	0	1	3	0	0	0	0	0	0	0	4	0	0	1	0	0	0	0	0	0	0	2	0	0	0	6
635	21 Jan 22	04:09:00	1	0	1	0	Ct	0	0	0	0	0	0	0	0	0	0	1	0	0	0	0	0	0	0	2	0	0	1	0	0	0	0	0	0	0	1	0	0	0	11
636	21 Jan 22	04:10:00	1	0	1	0	Ct	0	0	0	0	0	0	0	0	0	0	3	0	0	0	0	0	1	0	0	0	0	0	0	0	0	0	0	0	0	0	0	0	0	0
637	21 Jan 22	04:11:00	1	0	1	0	Ct	0	0	0	0	0	0	0	0	0	0	2	0	0	0	0	0	0	0	1	0	0	0	0	0	0	0	0	0	0	0	0	0	0	0
638	21 Jan 22	04:12:00	1	0	1	0	Ct	0	0	0	0	0	1	0	0	0	0	2	0	0	0	0	0	0	0	0	0	0	0	0	0	0	0	0	0	0	0	0	0	0	0
639	21 Jan 22	04:13:00	1	0	1	0	Ct	0	0	0	0	0	1	0	2	0	0	2	0	0	0	0	0	0	0	0	0	0	0	0	0	0	0	0	0	0	0	0	0	0	0
640	21 Jan 22	04:14:00	1	0	1	0	Ct	0	0	0	0	0	0	0	3	0	0	4	0	0	0	0	0	0	0	0	0	0	0	0	0	0	0	0	0	0	0	0	0	0	0
641	21 Jan 22	04:15:00	1	0	1	0	Ct	0	0	0	0	0	0	0	4	0	0	2	0	0	0	0	0	0	0	0	0	0	0	0	0	0	0	0	0	0	0	0	0	0	0
642	21 Jan 22	04:16:00	1	0	1	0	Ct	0	0	0	0	0	0	0	3	0	0	2	0	0	0	0	0	0	0	0	0	0	0	0	0	0	0	0	0	0	0	0	0	0	0
643	21 Jan 22	04:17:00	1	0	1	0	Ct	0	0	0	0	0	0	0	3	0	0	3	0	0	0	0	0	1	0	0	0	0	0	0	0	0	0	0	0	0	0	0	0	0	0
644	21 Jan 22	04:18:00	1	0	1	0	Ct	0	0	0	0	0	0	0	4	0	0	3	0	0	0	0	0	1	0	0	0	0	0	0	0	0	0	0	0	0	0	0	0	0	0
645	21 Jan 22	04:19:00	1	0	1	0	Ct	0	0	0	0	0	1	0	4	0	0	2	0	3	0	0	0	1	0	0	0	0	0	0	0	0	0	0	0	0	0	0	0	0	0
646	21 Jan 22	04:20:00	1	0	1	0	Ct	0	0	0	0	0	5	0	4	0	0	1	0	2	0	0	0	0	0	0	0	0	0	0	0	0	0	0	0	0	0	0	0	0	0
647	21 Jan 22	04:21:00	1	0	1	0	Ct	0	0	0	0	0	0	0	3	0	0	2	0	0	0	0	0	0	0	0	0	0	0	0	0	0	0	0	0	0	0	0	0	0	0
648	21 Jan 22	04:22:00	1	0	1	0	Ct	0	0	0	0	0	0	0	3	0	0	2	0	0	0	0	0	0	0	0	0	0	0	0	0	0	0	0	0	0	0	0	0	0	0
649	21 Jan 22	04:23:00	1	0	1	0	Ct	0	0	0	0	0	0	0	4	0	0	6	0	0	0	0	0	0	0	0	0	0	0	0	0	0	0	0	0	0	0	0	0	0	0
650	21 Jan 22	04:24:00	1	0	1	0	Ct	0	0	0	0	0	0	0	2	0	0	2	0	0	0	0	0	0	0	0	0	0	0	0	0	0	0	0	0	0	0	0	0	0	0
651	21 Jan 22	04:25:00	1	0	1	0	Ct	0	0	0	0	0	0	0	4	2	0	4	0	0	0	0	0	0	0	0	0	0	0	0	0	0	0	0	0	0	0	0	0	0	0
652	21 Jan 22	04:26:00	1	0	1	0	Ct	0	0	0	0	0	0	0	3	0	0	2	0	0	0	0	0	0	0	0	0	0	0	0	0	0	0	0	0	0	0	0	0	0	0
653	21 Jan 22	04:27:00	1	0	1	0	Ct	0	0	0	0	0	0	0	1	5	0	3	0	0	0	0	0	0	0	0	0	0	0	0	0	0	0	0	0	0	0	0	0	0	0
654	21 Jan 22	04:28:00	1	0	1	0	Ct	0	0	0	0	0	0	0	4	3	0	2	0	0	0	0	0	0	0	0	0	0	0	0	0	0	0	0	0	0	0	0	0	0	0
655	21 Jan 22	04:29:00	1	0	1	0	Ct	0	0	0	0	0	0	0	2	3	0	1	0	0	0	0	0	0	0	0	0	0	0	0	0	0	0	0	0	0	0	0	0	0	0
656	21 Jan 22	04:30:00	1	0	1	0	Ct	0	0	0	0	0	0	0	6	4	0	1	0	0	0	0	0	0	0	0	0	0	0	0	0	0	0	0	0	0	0	0	0	0	0
657	21 Jan 22	04:31:00	1	0	1	0	Ct	0	0	0	0	0	1	0	2	5	0	1	0	0	0	0	0	0	0	0	0	0	0	0	0	0	0	0	0	0	0	0	0	0	0
658	21 Jan 22	04:32:00	1	0	1	0	Ct	0	0	0	0	0	0	0	4	3	0	4	0	0	0	0	0	0	0	0	0	0	12	0	0	0	0	0	0	0	0	0	0	0	0
659	21 Jan 22	04:33:00	1	0	1	0	Ct	0	0	0	0	0	0	0	4	5	0	1	0	0	0	2	0	0	0	0	0	0	9	0	0	0	0	0	0	0	0	0	0	0	0
660	21 Jan 22	04:34:00	1	0	1	0	Ct	0	0	0	0	0	0	0	2	6	0	0	0	0	0	1	0	0	0	0	0	0	4	0	0	0	0	0	0	0	0	0	0	0	0
661	21 Jan 22	04:35:00	1	0	1	0	Ct	0	0	0	0	0	0	0	2	5	0	3	1	0	0	0	0	0	0	0	0	0	0	0	0	0	0	0	0	0	0	0	0	0	0
662	21 Jan 22	04:36:00	1	0	1	0	Ct	0	0	0	0	0	0	0	4	5	0	2	2	0	0	0	0	0	0	0	0	0	4	0	0	0	0	0	0	0	0	0	0	0	0
663	21 Jan 22	04:37:00	1	0	1	0	Ct	0	0	0	0	0	1	0	3	0	0	1	6	0	0	0	0	0	0	0	0	0	0	0	0	0	0	0	0	0	0	0	0	0	0
664	21 Jan 22	04:38:00	1	0	1	0	Ct	0	0	0	0	0	4	0	2	5	0	3	1	0	0	0	0	0	0	0	0	0	0	0	0	2	0	0	0	0	0	0	0	0	0
665	21 Jan 22	04:39:00	1	0	1	0	Ct	0	0	0	0	0	0	0	6	4	0	3	3	0	0	0	0	0	0	0	0	0	0	0	0	2	0	0	0	0	0	0	0	0	0
666	21 Jan 22	04:40:00	1	0	1	0	Ct	0	0	0	0	0	0	0	4	4	0	2	0	0	0	0	0	0	0	0	0	0	0	0	0	4	0	0	0	0	0	0	0	0	0
667	21 Jan 22	04:41:00	1	0	1	0	Ct	0	0	0	0	0	1	0	3	5	0	4	6	0	0	0	0	0	0	0	0	0	0	0	0	4	0	0	0	0	0	0	0	0	0
668	21 Jan 22	04:42:00	1	0	1	0	Ct	0	0	0	0	0	0	0	4	3	0	2	4	0	0	0	0	0	0	0	0	0	0	0	0	3	0	0	0	0	0	0	0	0	0
669	21 Jan 22	04:43:00	1	0	1	0	Ct	0	0	0	0	0	0	0	3	3	0	2	3	9	0	0	0	0	0	0	0	0	0	0	0	3	0	0	0	0	0	0	0	0	0
670	21 Jan 22	04:44:00	1	0	1	0	Ct	0	0	0	0	0	0	0	3	2	0	3	2	2	0	0	0	0	0	0	0	0	0	0	0	3	0	0	0	0	0	0	0	0	0
671	21 Jan 22	04:45:00	1	0	1	0	Ct	0	0	0	0	0	0	0	3	4	0	2	2	1	0	0	0	0	0	0	0	0	0	0	0	4	0	0	0	0	0	0	0	0	0
672	21 Jan 22	04:46:00	1	0	1	0	Ct	0	0	0	0	0	0	0	3	3	0	7	2	1	0	0	0	0	0	0	0	0	0	0	0	4	0	0	0	0	0	0	0	0	0
673	21 Jan 22	04:47:00	1	0	1	0	Ct	0	0	0	0	0	0	0	4	4	0	3	1	0	0	0	0	0	0	0	0	0	0	0	0	3	0	0	0	0	0	0	0	2	0
674	21 Jan 22	04:48:00	1	0	1	0	Ct	0	0	0	0	0	0	0	4	3	0	2	4	0	0	0	0	0	0	0	0	0	0	0	0	4	0	0	0	0	0	0	0	0	0
675	21 Jan 22	04:49:00	1	0	1	0	Ct	0	0	0	0	0	0	0	3	2	0	4	0	0	0	0	0	0	0	0	0	0	0	0	0	6	0	0	0	0	0	0	0	3	0
676	21 Jan 22	04:50:00	1	0	1	0	Ct	0	0	0	0	0	0	0	1	2	0	2	2	0	0	0	0	0	0	0	0	0	0	0	0	3	0	0	0	0	0	0	0	4	0
677	21 Jan 22	04:51:00	1	0	1	0	Ct	0	0	0	0	0	0	0	3	5	0	5	2	0	0	0	0	0	0	0	0	0	0	0	0	6	0	0	0	0	0	0	0	5	0
678	21 Jan 22	04:52:00	1	0	1	0	Ct	0	0	0	0	0	0	0	4	3	0	0	4	0	0	0	0	0	0	0	0	0	0	0	0	3	0	0	0	0	0	0	0	4	0
679	21 Jan 22	04:53:00	1	0	1	0	Ct	0	0	0	0	0	0	0	4	3	0	0	0	0	0	0	0	1	0	0	0	0	0	0	0	4	0	0	0	0	0	0	0	3	0
680	21 Jan 22	04:54:00	1	0	1	0	Ct	0	0	0	0	0	0	0	4	6	0	0	3	0	0	0	0	1	0	0	0	0	0	0	0	3	0	0	0	0	0	0	0	3	0
681	21 Jan 22	04:55:00	1	0	1	0	Ct	0	0	0	0	0	0	0	2	4	0	0	2	0	0	0	0	2	0	0	0	0	0	0	0	5	0	0	0	0	0	0	0	4	0
682	21 Jan 22	04:56:00	1	0	1	0	Ct	0	0	0	0	0	0	0	7	6	0	0	3	0	0	0	0	0	0	0	0	0	0	0	0	3	0	0	0	0	0	0	0	2	0
683	21 Jan 22	04:57:00	1	0	1	0	Ct	0	0	0	0	0	0	0	12	2	0	0	3	0	0	0	0	0	0	0	0	0	0	0	0	3	0	0	0	0	0	0	0	4	0
684	21 Jan 22	04:58:00	1	0	1	0	Ct	0	0	0	0	0	2	0	7	3	0	0	2	0	0	0	0	0	0	0	0	0	0	0	0	3	0	0	0	0	0	0	0	4	0
685	21 Jan 22	04:59:00	1	0	1	0	Ct	0	0	0	0	0	0	0	3	2	0	0	2	0	0	0	0	0	0	0	0	0	0	0	0	5	0	0	0	0	0	0	0	2	0
686	21 Jan 22	05:00:00	1	0	1	0	Ct	0	0	0	0	0	0	0	3	4	0	0	4	0	0	0	0	0	0	0	0	0	0	0	0	5	0	0	0	0	0	0	0	1	0
687	21 Jan 22	05:01:00	1	0	1	0	Ct	0	0	0	0	0	0	0	0	4	0	0	3	0	0	0	0	0	0	0	0	0	2	0	0	3	0	0	0	0	0	0	0	1	0
688	21 Jan 22	05:02:00	1	0	1	0	Ct	0	0	0	0	0	0	0	0	1	0	6	0	0	0	0	0	0	2	0	0	0	4	0	0	0	0	0	0	0	0	0	0	1	0
689	21 Jan 22	05:03:00	1	0	1	0	Ct	0	0	0	0	0	1	0	0	3	0	0	0	0	0	0	0	0	0	0	0	0	3	0	0	0	0	0	0	0	0	0	0	3	0
690	21 Jan 22	05:04:00	1	0	1	0	Ct	0	0	0	0	0	1	0	0	4	0	0	0	0	0	0	0	0	0	0	0	0	3	0	0	0	0	0	0	0	0	0	0	3	0
691	21 Jan 22	05:05:00	1	0	1	0	Ct	0	0	0	0	0	2	0	0	3	0	0	0	1	0	0	0	0	0	0	0	0	3	0	0	0	0	0	0	0	0	0	0	2	0
692	21 Jan 22	05:06:00	1	0	1	0	Ct	0	0	0	0	2	0	0	0	4	0	0	0	1	0	0	0	0	0	0	0	0	1	0	0	0	0	0	0	0	0	0	0	2	0
693	21 Jan 22	05:07:00	1	0	1	0	Ct	0	0	0	0	2	0	0	0	2	0	2	0	0	0	0	0	0	0	0	0	0	2	0	0	0	0	0	0	0	0	0	0	2	0
694	21 Jan 22	05:08:00	1	0	1	0	Ct	0	0	0	0	5	0	0	0	3	0	10	0	0	0	0	0	0	0	0	0	0	5	0	0	0	0	0	0	0	0	0	0	1	0
695	21 Jan 22	05:09:00	1	0	1	0	Ct	0	0	0	0	3	0	0	0	5	0	0	0	1	0	0	0	0	0	0	0	0	2	0	0	0	0	0	0	0	0	0	0	5	0
696	21 Jan 22	05:10:00	1	0	1	0	Ct	0	0	0	0	4	0	0	1	6	0	0	0	0	0	0	0	0	0	0	0	0	2	0	0	0	0	0	0	0	0	0	0	2	0
697	21 Jan 22	05:11:00	1	0	1	0	Ct	0	0	0	0	0	0	0	0	3	0	0	0	0	0	0	0	0	0	0	0	0	0	0	0	0	0	0	0	0	0	0	0	2	0
698	21 Jan 22	05:12:00	1	0	1	0	Ct	0	0	0	0	0	0	0	0	1	0	0	0	1	0	0	0	0	0	0	0	0	0	0	0	0	0	0	0	0	0	0	0	1	0
699	21 Jan 22	05:13:00	1	0	1	0	Ct	0	0	0	0	0	1	0	0	3	0	0	0	2	0	0	0	0	0	0	0	0	2	0	0	0	0	0	0	0	0	0	0	3	0
700	21 Jan 22	05:14:00	1	0	1	0	Ct	0	0	0	0	0	0	0	0	5	0	0	0	4	0	0	0	0	0	0	0	0	3	0	0	0	0	0	0	0	0	0	0	3	0
701	21 Jan 22	05:15:00	1	0	1	0	Ct	0	0	0	0	0	0	0	1	3	0	0	0	2	0	0	0	0	3	0	0	0	1	0	0	0	0	0	0	0	0	0	0	3	0
702	21 Jan 22	05:16:00	1	0	1	0	Ct	0	0	0	0	0	0	0	0	4	0	0	0	4	0	0	0	0	3	0	0	0	2	0	0	0	0	0	0	0	0	0	3	1	0
703	21 Jan 22	05:17:00	1	0	1	0	Ct	0	0	0	0	0	0	0	0	4	0	0	0	2	0	0	0	0	4	0	0	0	0	0	0	0	0	0	0	0	0	0	0	2	0
704	21 Jan 22	05:18:00	1	0	1	0	Ct	0	0	0	0	0	3	0	0	4	0	0	0	2	0	0	0	0	2	0	0	0	2	0	0	0	0	0	0	0	0	0	0	2	0
705	21 Jan 22	05:19:00	1	0	1	0	Ct	0	0	0	0	0	0	0	0	4	0	0	0	4	0	0	0	0	0	0	0	0	4	0	0	0	0	0	0	0	0	0	0	2	0
706	21 Jan 22	05:20:00	1	0	1	0	Ct	0	0	0	0	0	0	0	1	1	0	0	0	1	0	0	0	0	0	0	0	0	3	0	0	0	0	0	0	0	0	0	0	4	0
707	21 Jan 22	05:21:00	1	0	1	0	Ct	0	0	0	0	0	0	0	0	2	0	0	0	2	0	0	0	0	0	0	0	0	3	0	0	0	0	0	0	0	0	0	0	2	0
708	21 Jan 22	05:22:00	1	0	1	0	Ct	0	0	0	0	0	0	0	0	4	0	0	0	0	0	0	0	0	0	0	0	0	3	0	0	0	0	0	0	0	0	0	0	3	0
709	21 Jan 22	05:23:00	1	0	1	0	Ct	0	0	0	0	0	0	0	0	3	0	1	0	3	0	0	0	0	0	0	0	0	2	0	0	0	0	0	0	0	0	0	0	2	0
710	21 Jan 22	05:24:00	1	0	1	0	Ct	0	0	0	0	0	0	0	0	3	0	0	0	2	0	0	0	1	0	0	0	1	0	0	0	0	0	0	0	0	0	0	0	0	0
711	21 Jan 22	05:25:00	1	0	1	0	Ct	0	0	0	0	0	0	0	0	3	0	0	0	2	0	0	0	0	0	0	0	4	4	0	0	0	0	0	0	0	0	0	0	0	0
712	21 Jan 22	05:26:00	1	0	1	0	Ct	0	0	0	0	0	0	0	1	3	0	0	0	2	0	0	0	0	0	0	0	2	3	0	0	0	0	0	0	0	0	0	0	1	2
713	21 Jan 22	05:27:00	1	0	1	0	Ct	0	0	0	0	0	0	0	0	4	0	0	0	2	0	0	0	0	0	0	0	4	1	0	0	0	0	0	0	0	0	0	0	0	5
714	21 Jan 22	05:28:00	1	0	1	0	Ct	0	0	0	0	0	0	0	2	4	0	0	0	1	0	0	0	0	0	0	0	5	2	0	0	0	0	0	0	0	0	0	0	5	0
715	21 Jan 22	05:29:00	1	0	1	0	Ct	0	0	0	0	0	0	0	0	4	0	0	0	1	0	0	0	0	0	0	0	6	1	0	0	0	0	0	0	0	0	0	0	4	0
716	21 Jan 22	05:30:00	1	0	1	0	Ct	0	0	0	0	0	0	0	0	4	0	0	0	1	0	3	0	0	0	0	0	3	1	0	0	0	0	0	0	0	0	0	0	2	0
717	21 Jan 22	05:31:00	1	0	1	0	Ct	0	0	0	0	0	0	0	0	5	0	0	0	2	0	4	0	0	0	0	0	2	3	0	0	0	0	0	0	0	0	0	0	3	0
718	21 Jan 22	05:32:00	1	0	1	0	Ct	0	0	0	0	0	0	0	0	3	0	0	0	3	0	0	0	0	0	0	0	3	3	0	0	0	0	0	0	0	0	0	0	18	0
719	21 Jan 22	05:33:00	1	0	1	0	Ct	0	0	0	0	0	4	0	0	4	0	0	0	3	0	2	0	0	0	0	0	5	2	0	0	0	0	0	0	0	0	0	0	4	0
720	21 Jan 22	05:34:00	1	0	1	0	Ct	0	0	0	0	0	1	0	0	2	0	0	0	2	0	4	0	0	0	0	0	5	3	0	0	0	0	0	0	0	0	0	0	2	0
721	21 Jan 22	05:35:00	1	0	1	0	Ct	0	0	0	0	0	1	0	0	5	0	0	0	2	0	5	0	0	0	0	0	4	2	0	0	0	0	0	0	0	0	0	0	4	0
722	21 Jan 22	05:36:00	1	0	1	0	Ct	0	0	0	0	0	0	0	0	1	0	0	0	1	0	5	0	0	0	0	0	3	3	0	0	0	0	0	0	0	0	0	0	2	0
723	21 Jan 22	05:37:00	1	0	1	0	Ct	0	0	0	0	0	0	0	0	0	0	0	0	2	0	5	0	0	0	0	0	2	0	0	0	0	0	0	0	0	0	0	0	8	0
724	21 Jan 22	05:38:00	1	0	1	0	Ct	0	0	0	0	0	0	0	0	5	0	0	0	2	0	4	0	0	0	0	0	7	0	0	0	0	0	0	0	0	0	0	0	1	0
725	21 Jan 22	05:39:00	1	0	1	0	Ct	0	0	0	0	0	0	0	0	1	0	1	0	1	0	4	0	0	0	0	0	11	0	0	0	0	0	0	0	0	0	0	0	1	0
726	21 Jan 22	05:40:00	1	0	1	0	Ct	0	0	0	0	0	0	0	0	5	0	0	0	4	0	7	0	0	0	0	0	0	2	0	0	0	0	0	0	0	0	0	0	1	0
727	21 Jan 22	05:41:00	1	0	1	0	Ct	0	0	0	0	0	0	0	0	4	0	0	0	2	0	2	0	0	0	0	0	0	4	0	0	0	0	0	0	0	0	0	0	3	0
728	21 Jan 22	05:42:00	1	0	1	0	Ct	0	0	0	0	0	0	0	0	4	0	0	0	0	0	4	0	0	0	0	0	0	3	0	0	0	0	0	0	0	0	0	0	1	0
729	21 Jan 22	05:43:00	1	0	1	0	Ct	0	0	0	0	0	0	0	0	3	0	0	0	2	0	4	0	0	0	0	0	0	3	0	0	0	0	0	0	0	0	0	0	3	0
730	21 Jan 22	05:44:00	1	0	1	0	Ct	0	0	0	0	0	0	0	0	3	0	0	0	8	0	12	0	0	0	0	0	0	2	0	0	0	0	0	0	0	0	0	0	5	0
731	21 Jan 22	05:45:00	1	0	1	0	Ct	0	0	0	0	0	0	0	0	4	0	0	0	5	0	4	0	0	0	0	0	1	1	0	0	0	0	0	0	0	0	0	0	3	0
732	21 Jan 22	05:46:00	1	0	1	0	Ct	0	0	0	0	0	0	0	0	5	0	1	0	0	0	4	0	0	0	0	0	0	2	0	0	0	0	0	0	0	0	0	0	1	0
733	21 Jan 22	05:47:00	1	0	1	0	Ct	0	0	0	0	2	0	0	0	2	0	3	0	2	0	5	0	0	0	0	0	0	3	0	0	0	0	0	0	0	0	0	0	0	0
734	21 Jan 22	05:48:00	1	0	1	0	Ct	0	0	0	0	0	0	0	0	2	0	0	0	2	0	3	0	0	0	0	0	0	2	0	0	0	0	0	0	0	0	0	0	0	0
735	21 Jan 22	05:49:00	1	0	1	0	Ct	0	0	0	0	0	0	0	0	2	0	0	0	1	0	4	0	0	0	0	0	0	5	0	0	0	0	0	0	0	0	0	0	0	0
736	21 Jan 22	05:50:00	1	0	1	0	Ct	0	0	0	0	0	0	0	0	3	0	0	0	2	0	4	0	0	0	0	0	0	2	0	0	0	0	0	0	0	0	0	0	0	0
737	21 Jan 22	05:51:00	1	0	1	0	Ct	0	0	0	0	0	0	0	1	2	0	0	0	5	0	3	0	0	0	0	0	0	4	0	0	0	0	0	0	0	0	0	0	0	0
738	21 Jan 22	05:52:00	1	0	1	0	Ct	0	0	0	0	0	0	0	0	2	0	0	0	2	0	5	0	0	0	0	0	0	4	0	0	0	0	0	0	0	0	0	0	0	0
739	21 Jan 22	05:53:00	1	0	1	0	Ct	0	0	0	0	0	0	0	0	2	0	0	0	1	0	4	0	0	0	0	0	1	3	0	0	0	0	0	0	0	0	0	0	0	0
740	21 Jan 22	05:54:00	1	0	1	0	Ct	0	0	0	0	0	1	0	0	3	0	0	0	1	0	4	0	0	0	0	0	0	4	0	0	0	0	0	0	0	0	0	0	0	0
741	21 Jan 22	05:55:00	1	0	1	0	Ct	0	0	0	0	0	0	0	1	4	0	0	0	8	0	5	0	0	0	0	0	0	3	0	0	0	0	0	0	0	0	0	0	0	0
742	21 Jan 22	05:56:00	1	0	1	0	Ct	0	0	0	0	0	2	0	0	5	0	0	0	2	0	4	0	0	0	0	0	0	2	0	0	0	0	0	0	0	0	0	3	0	0
743	21 Jan 22	05:57:00	1	0	1	0	Ct	0	0	0	0	0	8	0	0	2	0	0	0	2	0	2	0	0	0	0	0	0	2	0	0	0	0	0	0	0	0	0	1	0	0
744	21 Jan 22	05:58:00	1	0	1	0	Ct	0	0	0	0	0	0	0	0	2	0	0	0	2	0	5	0	0	0	0	0	0	2	0	0	0	0	0	0	0	0	0	0	0	0
745	21 Jan 22	05:59:00	1	0	1	0	Ct	0	0	0	0	0	0	0	0	2	0	0	0	2	0	3	0	0	0	0	0	0	3	0	0	0	0	0	0	0	0	0	0	0	0
746	21 Jan 22	06:00:00	1	0	1	0	Ct	0	0	0	0	0	0	0	0	3	0	0	0	0	0	4	0	0	0	0	0	0	1	0	0	0	0	0	0	0	0	0	1	0	0
747	21 Jan 22	06:01:00	1	0	1	0	Ct	0	0	0	0	0	0	0	0	3	0	0	0	0	0	4	0	0	0	0	0	0	1	0	0	0	2	0	0	0	0	0	1	0	0
748	21 Jan 22	06:02:00	1	0	1	0	Ct	0	0	0	0	0	0	0	0	3	0	0	0	3	0	3	0	0	0	0	0	0	1	0	0	0	1	0	0	0	0	0	2	0	0
749	21 Jan 22	06:03:00	1	0	1	0	Ct	0	0	0	0	0	0	0	0	1	0	0	0	2	0	5	0	0	0	0	0	0	1	0	0	0	2	0	0	0	0	0	0	0	0
750	21 Jan 22	06:04:00	1	0	1	0	Ct	0	0	0	0	0	0	0	0	1	0	0	0	1	2	5	0	0	0	0	1	0	0	0	0	0	1	0	0	0	0	0	2	0	0
751	21 Jan 22	06:05:00	1	0	1	0	Ct	0	0	0	0	0	0	0	0	3	0	0	0	0	2	2	0	0	0	0	2	0	0	0	0	0	3	0	0	0	0	0	2	0	0
752	21 Jan 22	06:06:00	1	0	1	0	Ct	0	0	0	0	0	0	0	0	2	0	0	0	0	3	4	0	0	0	0	3	0	0	0	0	0	3	0	0	0	0	0	2	0	0
753	21 Jan 22	06:07:00	1	0	1	0	Ct	0	0	5	0	0	0	0	0	2	0	0	0	0	5	4	0	0	0	0	4	0	0	0	0	0	3	0	0	0	0	0	2	0	0
754	21 Jan 22	06:08:00	1	0	1	0	Ct	0	0	2	0	0	0	0	0	3	0	0	0	0	5	4	0	0	0	0	2	0	0	0	0	0	2	0	0	0	0	0	1	0	0
755	21 Jan 22	06:09:00	1	0	1	0	Ct	0	0	4	0	0	0	0	0	2	0	0	0	0	2	7	0	0	0	0	4	0	0	0	0	0	3	0	1	0	0	0	4	0	0
756	21 Jan 22	06:10:00	1	0	1	0	Ct	0	0	3	0	0	0	0	0	4	0	0	0	0	2	3	0	0	0	0	5	0	0	0	0	0	2	0	1	0	0	0	1	0	0
757	21 Jan 22	06:11:00	1	0	1	0	Ct	0	0	2	0	0	0	0	0	4	0	0	0	0	4	4	0	0	0	0	3	0	0	0	0	0	4	0	0	0	0	0	3	0	0
758	21 Jan 22	06:12:00	1	0	1	0	Ct	0	0	3	0	0	0	0	0	4	3	0	0	0	3	2	0	0	0	0	3	0	0	0	0	0	2	0	4	0	0	0	6	0	0
759	21 Jan 22	06:13:00	1	0	1	0	Ct	0	0	7	0	0	0	0	0	5	0	0	0	0	5	2	0	0	0	0	1	0	0	0	0	0	1	0	1	0	3	0	5	0	0
760	21 Jan 22	06:14:00	1	0	1	0	Ct	0	0	2	0	0	0	0	0	3	0	0	0	0	4	2	0	0	0	0	2	0	0	0	0	0	2	0	2	0	2	0	3	0	0
761	21 Jan 22	06:15:00	1	0	1	0	Ct	0	0	2	0	0	0	0	0	2	0	0	0	0	4	1	0	0	0	0	7	0	0	0	0	0	4	0	1	0	4	0	2	0	0
762	21 Jan 22	06:16:00	1	0	1	0	Ct	0	0	1	0	0	0	0	0	1	1	0	0	1	2	3	0	0	0	0	4	0	0	0	0	0	1	0	2	0	4	0	2	0	0
763	21 Jan 22	06:17:00	1	0	1	0	Ct	0	0	3	0	0	0	0	0	0	0	0	0	4	4	8	0	0	0	0	4	0	0	0	0	0	2	0	0	0	3	0	2	0	0
764	21 Jan 22	06:18:00	1	0	1	0	Ct	0	0	2	0	0	0	0	0	0	0	0	0	3	4	4	1	0	0	1	9	0	0	0	0	0	2	0	0	0	2	0	2	0	1
765	21 Jan 22	06:19:00	1	0	1	0	Ct	0	0	2	0	0	0	0	0	0	0	0	0	3	5	3	0	0	0	5	3	0	0	0	0	0	2	0	0	0	0	0	3	0	1
766	21 Jan 22	06:20:00	1	0	1	0	Ct	0	0	2	0	0	0	0	0	4	0	0	0	2	3	4	0	0	0	3	0	0	0	0	0	0	2	0	0	0	7	0	2	0	0
767	21 Jan 22	06:21:00	1	0	1	0	Ct	0	0	1	0	0	0	0	0	3	0	0	0	2	4	4	0	0	0	0	2	0	0	0	0	0	2	0	0	0	4	0	5	0	0
768	21 Jan 22	06:22:00	1	0	1	0	Ct	0	0	2	0	0	0	0	0	3	0	0	0	2	2	4	1	0	0	1	3	0	0	0	0	0	3	0	0	0	7	0	2	0	0
769	21 Jan 22	06:23:00	1	0	1	0	Ct	0	0	1	0	0	0	0	0	3	0	0	0	2	4	4	1	0	0	0	3	0	0	0	0	0	1	0	0	0	7	0	2	0	0
770	21 Jan 22	06:24:00	1	0	1	0	Ct	0	0	1	0	0	0	0	0	5	0	0	0	2	4	2	1	0	0	1	3	0	0	0	0	0	2	0	0	0	4	0	4	0	0
771	21 Jan 22	06:25:00	1	0	1	0	Ct	0	0	3	0	0	0	0	0	0	0	0	0	3	1	0	1	0	0	0	1	0	0	0	0	0	1	0	0	0	3	0	2	0	0
772	21 Jan 22	06:26:00	1	0	1	0	Ct	0	0	0	0	0	0	0	0	0	0	0	0	0	0	0	1	0	0	0	4	0	0	0	0	0	2	0	0	0	3	0	2	0	0
773	21 Jan 22	06:27:00	1	0	1	0	Ct	0	0	0	0	0	0	0	0	0	0	0	0	0	0	2	1	0	0	0	2	1	0	0	0	0	1	0	0	0	3	0	1	0	0
774	21 Jan 22	06:28:00	1	0	1	0	Ct	0	0	0	0	0	0	0	0	0	0	0	0	0	0	0	0	0	0	0	3	0	0	0	0	0	2	0	0	0	5	0	4	0	0
775	21 Jan 22	06:29:00	1	0	1	0	Ct	0	0	0	0	0	0	0	0	2	0	0	3	0	0	0	0	0	0	0	4	0	0	0	0	0	2	0	0	0	5	0	4	0	0
776	21 Jan 22	06:30:00	1	0	1	0	Ct	0	0	0	0	0	0	0	0	3	0	0	5	0	0	0	0	0	0	0	4	0	0	0	0	0	2	0	0	0	3	0	2	0	0
777	21 Jan 22	06:31:00	1	0	1	0	Ct	0	0	0	0	0	0	0	0	0	0	0	2	0	0	0	1	0	0	0	2	0	0	0	0	0	1	0	0	0	1	0	2	0	0
778	21 Jan 22	06:32:00	1	0	1	0	Ct	0	0	0	0	0	0	0	0	0	0	0	3	0	0	0	1	0	0	0	4	0	0	0	0	0	2	0	0	0	3	0	2	0	0
779	21 Jan 22	06:33:00	1	0	1	0	Ct	0	0	0	0	0	0	0	0	0	0	0	3	0	0	0	3	0	0	0	3	0	0	0	0	0	2	0	0	0	3	0	2	0	0
780	21 Jan 22	06:34:00	1	0	1	0	Ct	0	0	0	0	0	2	0	0	0	0	0	2	0	0	0	2	0	6	0	3	0	0	0	0	0	1	0	0	0	5	0	2	0	0
781	21 Jan 22	06:35:00	1	0	1	0	Ct	0	0	0	0	0	0	0	0	0	0	0	3	0	0	0	5	0	2	0	3	0	0	0	0	0	1	0	0	0	2	0	2	0	0
782	21 Jan 22	06:36:00	1	0	1	0	Ct	0	0	0	0	0	0	0	0	0	0	0	4	0	0	0	4	0	0	0	2	0	0	0	0	0	2	0	0	0	1	0	2	0	0
783	21 Jan 22	06:37:00	1	0	1	0	Ct	0	0	0	0	0	0	0	0	0	0	0	3	0	0	0	2	0	0	0	1	0	0	0	0	0	2	0	0	0	2	0	2	0	0
784	21 Jan 22	06:38:00	1	0	1	0	Ct	0	0	0	0	0	0	0	0	0	0	0	1	0	0	0	1	0	0	0	1	0	0	0	0	0	3	0	0	0	2	0	1	0	0
785	21 Jan 22	06:39:00	1	0	1	0	Ct	0	0	0	0	0	0	0	0	0	0	0	1	0	0	0	2	0	0	0	2	0	0	0	0	0	1	0	0	0	3	0	3	0	0
786	21 Jan 22	06:40:00	1	0	1	0	Ct	0	0	0	0	0	0	0	0	0	0	0	2	0	0	0	1	0	0	0	0	0	0	0	0	0	2	0	0	0	2	0	1	0	0
787	21 Jan 22	06:41:00	1	0	1	0	Ct	0	0	0	0	0	1	0	0	0	0	0	2	0	0	0	2	0	0	0	2	0	0	0	0	0	1	0	0	0	1	0	1	0	0
788	21 Jan 22	06:42:00	1	0	1	0	Ct	0	0	0	0	0	0	0	0	0	0	0	2	0	0	0	1	0	0	0	0	0	0	0	0	0	5	0	0	0	2	0	1	0	0
789	21 Jan 22	06:43:00	1	0	1	0	Ct	0	0	0	0	0	0	0	0	0	0	0	3	0	0	0	2	0	0	0	4	0	0	0	0	0	2	0	0	0	3	0	2	0	0
790	21 Jan 22	06:44:00	1	0	1	0	Ct	0	0	0	0	0	0	0	0	0	0	0	3	0	0	0	1	0	0	0	0	0	0	0	0	0	0	0	0	0	2	0	0	0	0
791	21 Jan 22	06:45:00	1	0	1	0	Ct	0	0	0	0	0	0	0	0	0	0	0	2	0	0	0	3	0	0	0	2	0	0	0	0	0	0	0	0	0	5	0	0	0	0
792	21 Jan 22	06:46:00	1	0	1	0	Ct	0	0	0	0	0	0	0	0	0	0	0	1	0	0	0	1	0	0	0	0	0	0	0	0	0	0	0	0	0	3	0	1	2	0
793	21 Jan 22	06:47:00	1	0	1	0	Ct	0	0	0	0	0	0	0	0	0	0	0	1	0	0	0	1	0	0	0	0	0	0	0	0	0	0	0	0	0	4	0	2	3	0
794	21 Jan 22	06:48:00	1	0	1	0	Ct	0	0	0	0	0	0	0	0	0	0	0	3	0	0	0	0	0	0	0	0	0	0	0	0	0	0	0	0	0	1	0	1	1	0
795	21 Jan 22	06:49:00	1	0	1	0	Ct	0	0	0	0	0	3	0	0	0	0	0	3	0	0	0	0	0	0	0	0	0	0	0	0	0	0	0	0	0	0	0	0	2	0
796	21 Jan 22	06:50:00	1	0	1	0	Ct	0	0	0	0	1	10	0	0	0	0	0	0	0	0	0	0	0	0	0	0	0	0	0	0	0	0	0	0	0	0	0	0	0	0
797	21 Jan 22	06:51:00	1	0	1	0	Ct	0	0	0	0	2	1	0	0	0	0	0	0	0	0	0	2	0	0	0	0	0	0	0	0	0	0	0	0	0	0	0	0	0	0
798	21 Jan 22	06:52:00	1	0	1	0	Ct	0	0	0	0	1	0	0	0	0	0	0	1	0	0	0	1	0	0	2	0	0	0	0	0	0	0	0	0	0	0	0	0	2	0
799	21 Jan 22	06:53:00	1	0	1	0	Ct	0	0	0	0	3	0	0	0	0	0	0	6	0	0	0	2	0	0	0	0	0	0	0	0	0	0	0	2	0	0	0	0	4	0
800	21 Jan 22	06:54:00	1	0	1	0	Ct	0	0	0	0	3	0	0	0	0	0	0	0	0	0	0	0	0	0	0	0	0	0	0	0	0	0	0	4	0	0	0	0	3	0
801	21 Jan 22	06:55:00	1	0	1	0	Ct	0	0	0	0	0	0	0	0	0	0	0	0	0	0	0	2	0	0	0	0	0	0	0	0	0	0	0	3	0	0	0	0	0	0
802	21 Jan 22	06:56:00	1	0	1	0	Ct	0	0	0	0	0	0	0	1	0	0	0	0	0	0	0	3	0	0	0	0	0	0	0	0	0	0	0	3	0	0	0	0	0	0
803	21 Jan 22	06:57:00	1	0	1	0	Ct	0	0	0	0	0	0	0	1	0	0	0	0	0	0	0	1	0	0	0	0	0	0	0	0	0	0	0	1	0	0	1	0	0	0
804	21 Jan 22	06:58:00	1	0	1	0	Ct	0	0	0	0	0	0	0	2	0	0	0	0	0	0	0	1	0	0	0	0	0	0	0	0	0	0	0	2	0	0	1	0	3	0
805	21 Jan 22	06:59:00	1	0	1	0	Ct	0	0	0	0	0	0	0	3	0	0	0	0	0	0	0	1	0	0	0	0	0	0	0	0	0	0	0	2	0	0	5	0	3	0
806	21 Jan 22	07:00:00	1	0	1	0	Ct	0	0	0	0	0	0	0	4	0	0	0	0	0	0	0	3	0	0	0	0	0	0	0	0	0	0	0	2	0	0	0	0	6	0
807	21 Jan 22	07:01:00	1	0	1	0	Ct	0	0	0	0	0	0	0	4	0	0	0	0	0	0	0	1	0	0	0	0	0	0	0	0	0	0	0	3	0	0	1	7	1	0
808	21 Jan 22	07:02:00	1	0	1	0	Ct	0	0	0	0	0	0	0	5	0	0	0	0	0	0	0	1	0	0	0	0	0	0	0	0	0	0	0	9	0	0	2	4	2	0
809	21 Jan 22	07:03:00	1	0	1	0	Ct	0	0	0	0	0	0	0	3	0	0	0	0	0	0	0	1	0	0	0	0	0	0	0	0	0	0	0	6	0	0	2	0	3	0
810	21 Jan 22	07:04:00	1	0	1	0	Ct	0	0	0	0	0	0	0	3	0	3	0	0	0	0	0	5	0	0	0	0	0	0	0	0	0	0	0	2	0	0	4	0	3	0
811	21 Jan 22	07:05:00	1	0	1	0	Ct	0	0	0	0	0	0	0	4	0	1	0	0	0	0	0	2	0	0	0	0	0	0	0	0	0	0	0	2	0	0	3	0	4	0
812	21 Jan 22	07:06:00	1	0	1	0	Ct	0	0	0	0	0	0	0	5	0	1	0	0	0	0	0	2	0	0	0	0	5	0	0	0	0	0	0	3	0	0	2	0	2	0
813	21 Jan 22	07:07:00	1	0	1	0	Ct	0	0	0	0	0	0	0	4	0	0	0	0	0	0	0	0	0	0	0	0	3	0	0	0	0	0	0	1	0	0	2	0	0	0
814	21 Jan 22	07:08:00	1	0	1	0	Ct	0	0	0	0	0	0	0	3	0	0	0	0	0	0	0	0	0	0	0	0	2	0	0	0	0	0	0	3	0	0	2	0	0	0
815	21 Jan 22	07:09:00	1	0	1	0	Ct	0	0	0	0	0	0	0	1	0	1	0	0	0	0	0	1	0	0	0	0	0	0	0	0	0	0	0	0	0	0	1	0	0	0
816	21 Jan 22	07:10:00	1	0	1	0	Ct	0	0	0	0	0	0	0	4	0	1	0	0	0	0	0	1	0	0	0	0	0	0	0	0	0	0	0	3	0	0	3	0	3	0
817	21 Jan 22	07:11:00	1	0	1	0	Ct	0	0	0	0	0	0	0	3	0	2	0	0	0	0	0	1	0	0	0	0	0	0	0	0	0	0	0	11	0	0	1	0	3	0
818	21 Jan 22	07:12:00	1	0	1	0	Ct	0	0	0	0	0	0	0	4	0	1	0	0	0	0	0	1	0	0	0	0	0	0	0	0	0	0	0	3	0	0	1	0	4	0
819	21 Jan 22	07:13:00	1	0	1	0	Ct	0	0	0	0	0	4	0	3	0	0	0	0	0	0	0	2	0	0	0	0	0	0	0	0	0	0	0	5	0	0	1	0	4	0
820	21 Jan 22	07:14:00	1	0	1	0	Ct	0	0	0	0	0	1	0	4	0	0	0	0	0	0	0	1	0	0	0	0	0	0	0	0	0	0	0	2	0	0	2	0	4	0
821	21 Jan 22	07:15:00	1	0	1	0	Ct	0	0	0	0	0	0	0	2	0	2	0	0	0	0	0	1	0	0	0	0	0	0	0	0	0	0	0	3	0	0	1	0	3	0
822	21 Jan 22	07:16:00	1	0	1	0	Ct	0	0	0	0	0	0	0	1	0	1	0	0	0	0	0	0	0	0	0	0	0	0	0	0	0	0	0	1	0	0	3	0	2	0
823	21 Jan 22	07:17:00	1	0	1	0	Ct	0	0	0	0	0	0	0	3	0	0	0	0	0	0	0	1	0	0	0	0	0	0	0	0	0	0	0	1	0	0	1	0	3	0
824	21 Jan 22	07:18:00	1	0	1	0	Ct	0	0	0	0	0	0	0	2	0	0	0	0	0	0	0	1	0	0	0	0	0	0	0	0	0	0	0	1	0	0	0	0	0	0
825	21 Jan 22	07:19:00	1	0	1	0	Ct	0	0	0	0	0	0	0	2	0	0	0	0	0	0	0	3	0	0	0	0	0	0	0	0	0	0	0	1	0	0	2	0	4	0
826	21 Jan 22	07:20:00	1	0	1	0	Ct	0	0	0	0	0	0	0	3	0	0	0	0	0	0	0	1	0	0	0	0	0	0	0	0	0	0	0	1	0	0	2	0	4	0
827	21 Jan 22	07:21:00	1	0	1	0	Ct	0	0	0	0	0	0	0	3	0	0	0	0	0	0	0	1	0	0	0	0	0	0	0	0	0	0	0	1	0	0	2	0	2	0
828	21 Jan 22	07:22:00	1	0	1	0	Ct	0	0	0	0	0	0	0	3	0	0	0	0	0	0	0	2	0	0	0	0	0	0	0	0	0	0	0	2	0	0	1	0	1	0
829	21 Jan 22	07:23:00	1	0	1	0	Ct	0	0	0	0	0	0	0	0	0	0	0	0	0	0	0	1	0	0	0	0	0	0	0	0	0	0	0	3	0	0	0	0	0	0
830	21 Jan 22	07:24:00	1	0	1	0	Ct	0	0	0	0	0	0	0	2	0	0	0	0	0	0	0	2	0	0	0	0	0	0	0	0	0	0	0	2	0	0	0	0	0	0
831	21 Jan 22	07:25:00	1	0	1	0	Ct	0	0	0	0	0	0	0	3	0	0	0	0	0	0	0	0	0	0	0	0	0	0	0	0	0	0	0	1	0	0	0	0	0	0
832	21 Jan 22	07:26:00	1	0	1	0	Ct	0	0	0	0	0	1	0	3	0	0	0	0	0	0	0	2	0	0	0	0	0	0	0	0	0	0	0	2	0	0	0	0	0	0
833	21 Jan 22	07:27:00	1	0	1	0	Ct	0	0	0	0	0	0	0	3	0	0	0	0	0	0	0	1	0	0	0	0	0	0	0	0	0	0	0	0	0	0	0	0	0	0
834	21 Jan 22	07:28:00	1	0	1	0	Ct	0	0	0	0	0	0	0	10	0	0	0	0	0	0	0	3	0	1	0	0	0	0	0	0	0	0	0	0	0	0	0	0	0	0
835	21 Jan 22	07:29:00	1	0	1	0	Ct	0	0	0	0	0	0	0	4	0	0	0	0	0	0	0	2	0	4	0	0	0	0	0	0	0	0	0	0	0	0	0	0	0	0
836	21 Jan 22	07:30:00	1	0	1	0	Ct	0	0	0	0	1	0	0	3	0	0	0	0	0	0	0	2	0	2	0	0	0	0	0	0	0	0	0	0	0	0	0	0	0	0
837	21 Jan 22	07:31:00	1	0	1	0	Ct	0	0	0	0	0	0	0	4	0	0	0	0	0	0	0	1	0	2	0	0	0	0	0	0	0	0	0	0	0	0	0	0	0	0
838	21 Jan 22	07:32:00	1	0	1	0	Ct	0	0	0	0	0	0	0	3	0	0	0	0	0	0	0	2	0	4	0	0	0	0	0	0	0	0	0	0	0	0	0	0	0	0
839	21 Jan 22	07:33:00	1	0	1	0	Ct	0	0	0	0	1	0	0	3	0	0	0	0	0	0	0	1	1	5	0	0	0	0	0	0	0	0	0	0	0	0	0	0	0	0
840	21 Jan 22	07:34:00	1	0	1	0	Ct	0	0	0	0	3	0	0	2	0	0	0	0	0	0	0	1	0	4	0	0	0	0	0	0	0	0	0	0	0	0	0	0	0	0
841	21 Jan 22	07:35:00	1	0	1	0	Ct	0	0	0	0	3	0	0	3	0	0	0	0	0	0	0	1	0	11	2	0	0	0	0	0	0	0	0	0	0	0	0	0	0	0
842	21 Jan 22	07:36:00	1	0	1	0	Ct	0	0	0	0	4	0	0	4	0	0	0	0	0	0	0	0	0	5	1	0	0	0	0	0	0	0	0	0	0	0	0	0	0	0
843	21 Jan 22	07:37:00	1	0	1	0	Ct	0	0	0	0	1	0	0	2	0	0	0	0	0	0	0	2	5	6	0	0	0	0	0	0	0	0	0	0	0	0	0	0	0	0
844	21 Jan 22	07:38:00	1	0	1	0	Ct	0	0	0	0	0	0	0	3	0	0	0	0	0	0	0	0	0	4	0	0	0	0	0	0	0	0	0	0	0	0	0	0	0	0
845	21 Jan 22	07:39:00	1	0	1	0	Ct	0	0	0	0	0	0	0	2	0	0	0	0	0	0	1	2	0	4	0	1	0	0	0	0	0	0	0	0	0	0	0	0	0	0
846	21 Jan 22	07:40:00	1	0	1	0	Ct	0	0	0	0	0	0	0	0	0	0	0	0	0	0	0	2	0	5	0	0	0	0	0	0	0	0	0	0	0	0	0	0	0	0
847	21 Jan 22	07:41:00	1	0	1	0	Ct	0	0	0	0	0	0	0	0	0	0	0	0	0	0	0	1	0	5	0	0	0	0	0	0	0	0	0	0	0	0	0	0	0	0
848	21 Jan 22	07:42:00	1	0	1	0	Ct	0	0	0	0	3	0	0	0	0	0	0	0	0	0	2	2	0	1	0	0	0	0	0	0	0	0	0	0	0	0	0	0	0	0
849	21 Jan 22	07:43:00	1	0	1	0	Ct	0	0	0	0	2	0	0	0	0	0	0	0	0	0	0	1	0	4	0	0	0	0	0	0	0	0	0	0	0	0	0	0	0	0
850	21 Jan 22	07:44:00	1	0	1	0	Ct	0	0	0	0	2	0	0	0	0	0	0	0	0	0	0	0	0	4	0	0	0	0	0	0	0	0	0	0	0	0	0	0	0	0
851	21 Jan 22	07:45:00	1	0	1	0	Ct	0	0	0	0	2	0	0	0	0	0	0	0	0	0	0	1	0	5	0	0	0	0	0	0	0	0	0	0	0	0	0	0	0	0
852	21 Jan 22	07:46:00	1	0	1	0	Ct	0	0	0	0	4	0	0	0	0	0	0	0	0	0	0	2	0	5	0	0	0	0	0	0	0	1	0	0	0	0	0	0	0	0
853	21 Jan 22	07:47:00	1	0	1	0	Ct	0	0	0	0	3	0	0	0	0	0	0	0	0	0	0	1	0	4	0	0	1	0	0	0	0	0	0	0	0	0	0	0	0	0
854	21 Jan 22	07:48:00	1	0	1	0	Ct	0	0	0	0	3	0	0	0	0	0	0	0	0	0	0	0	0	3	0	0	5	0	0	0	0	0	0	0	0	0	0	0	0	0
855	21 Jan 22	07:49:00	1	0	1	0	Ct	0	0	0	0	2	0	0	0	0	0	0	0	0	0	0	2	0	4	0	0	2	0	0	0	0	0	0	0	0	0	0	0	0	0
856	21 Jan 22	07:50:00	1	0	1	0	Ct	0	0	0	0	1	0	0	0	0	0	0	0	0	0	0	0	0	4	0	0	3	0	0	0	0	0	0	0	0	0	2	0	0	0
857	21 Jan 22	07:51:00	1	0	1	0	Ct	0	0	0	0	0	0	0	0	0	0	0	0	3	0	0	0	0	7	0	0	3	0	0	0	0	0	0	0	0	0	5	0	0	0
858	21 Jan 22	07:52:00	1	0	1	0	Ct	0	0	0	0	0	0	0	0	0	0	0	0	2	0	0	0	0	4	2	0	3	0	0	0	1	0	0	0	0	0	1	0	0	0
859	21 Jan 22	07:53:00	1	0	1	0	Ct	0	0	0	0	0	0	0	0	0	0	0	0	3	0	0	1	0	3	0	0	2	0	0	0	0	0	0	0	0	0	5	0	0	0
860	21 Jan 22	07:54:00	1	0	1	0	Ct	0	0	0	0	0	0	0	0	0	0	0	0	2	0	0	1	0	3	0	0	4	0	0	0	5	0	0	0	0	0	1	0	0	0
861	21 Jan 22	07:55:00	1	0	1	0	Ct	0	0	0	0	0	0	0	0	0	0	0	0	4	0	0	2	0	3	5	0	2	0	0	0	5	0	0	0	0	0	2	0	0	0
862	21 Jan 22	07:56:00	1	0	1	0	Ct	0	0	0	0	0	0	0	0	0	0	0	0	2	0	0	2	0	3	2	0	8	0	0	0	4	0	0	0	0	0	2	0	0	0
863	21 Jan 22	07:57:00	1	0	1	0	Ct	0	0	0	0	0	0	0	0	0	0	0	0	2	0	0	1	0	4	5	0	4	0	0	0	3	0	0	0	0	0	1	0	0	0
864	21 Jan 22	07:58:00	1	0	1	0	Ct	0	0	0	0	0	0	0	0	2	0	0	0	2	0	0	0	0	4	2	0	4	0	0	0	4	0	0	0	0	0	0	0	0	0
865	21 Jan 22	07:59:00	1	0	1	0	Ct	0	0	0	0	0	0	0	0	1	0	0	0	4	0	0	4	0	4	3	0	3	0	0	0	4	0	0	0	0	0	2	0	0	0
866	21 Jan 22	08:00:00	1	0	1	0	Ct	0	0	0	0	0	0	0	0	4	0	0	0	4	0	0	1	0	3	5	0	3	0	0	0	2	0	0	0	0	0	2	0	0	0
867	21 Jan 22	08:01:00	1	0	1	0	Ct	0	0	0	0	0	0	0	0	2	0	0	0	2	0	0	0	0	3	2	0	2	0	0	0	5	0	0	0	0	0	2	0	0	0
868	21 Jan 22	08:02:00	1	0	1	0	Ct	0	0	0	0	0	0	0	0	6	0	0	0	1	0	0	1	0	4	2	1	4	0	0	0	3	0	0	0	0	0	2	0	0	0
869	21 Jan 22	08:03:00	1	0	1	0	Ct	0	0	0	0	0	0	0	0	9	0	0	0	4	0	0	2	0	3	2	0	5	0	0	0	4	0	0	0	0	0	1	0	2	0
870	21 Jan 22	08:04:00	1	0	1	0	Ct	0	0	0	0	0	0	0	0	5	0	0	0	2	0	2	0	0	4	6	0	3	0	0	0	2	0	0	0	0	0	1	0	4	0
871	21 Jan 22	08:05:00	1	0	1	0	Ct	0	0	0	0	0	0	0	0	4	0	0	0	2	0	5	1	0	5	4	0	3	0	0	0	5	0	0	0	0	0	2	0	3	0
872	21 Jan 22	08:06:00	1	0	1	0	Ct	0	0	0	0	0	0	0	0	4	0	0	0	3	0	0	2	0	1	2	0	3	0	0	0	3	0	0	0	0	0	3	0	1	0
873	21 Jan 22	08:07:00	1	0	1	0	Ct	0	0	0	0	0	0	0	0	3	0	0	0	1	0	0	0	0	4	6	0	3	0	0	0	4	0	0	0	0	0	2	0	3	0
874	21 Jan 22	08:08:00	1	0	1	0	Ct	0	0	0	0	0	0	0	0	4	0	0	0	3	2	0	2	0	4	4	0	8	0	0	0	2	0	0	0	0	0	2	0	0	0
875	21 Jan 22	08:09:00	1	0	1	0	Ct	0	0	0	0	0	0	0	0	3	0	5	0	3	6	0	0	2	4	4	0	5	0	0	0	4	0	0	0	0	0	1	3	2	0
876	21 Jan 22	08:10:00	1	0	1	0	Ct	0	0	0	0	0	0	0	0	5	0	3	0	6	4	0	0	4	7	5	0	6	0	0	0	6	0	0	0	0	0	6	0	0	0
877	21 Jan 22	08:11:00	1	0	1	0	Ct	0	0	0	0	0	0	0	0	2	0	4	0	2	3	0	1	0	4	7	0	4	0	0	0	2	0	0	0	0	0	2	0	0	0
878	21 Jan 22	08:12:00	1	0	1	0	Ct	0	0	0	0	0	0	0	0	2	0	2	0	2	5	0	1	0	2	4	0	5	0	0	0	3	0	0	0	0	0	2	0	0	0
879	21 Jan 22	08:13:00	1	0	1	0	Ct	0	0	0	0	0	0	0	0	4	0	2	0	2	5	0	1	0	1	4	0	4	0	0	0	3	0	0	0	0	0	4	0	0	0
880	21 Jan 22	08:14:00	1	0	1	0	Ct	0	0	0	0	0	0	0	0	2	0	2	0	3	4	0	2	0	4	3	0	3	0	0	0	2	0	0	0	0	0	2	0	4	0
881	21 Jan 22	08:15:00	1	0	1	0	Ct	0	0	0	0	0	0	0	0	4	0	2	0	1	3	0	1	0	3	5	0	3	0	0	0	4	0	0	0	0	0	2	0	3	0
882	21 Jan 22	08:16:00	1	0	1	0	Ct	0	0	0	0	0	0	0	0	4	0	4	1	3	3	0	5	0	4	2	0	2	0	0	0	0	0	0	0	0	0	0	2	1	0
883	21 Jan 22	08:17:00	1	0	1	0	Ct	0	0	0	0	0	0	2	0	5	0	2	4	1	7	0	1	0	4	3	0	3	0	0	0	2	0	0	0	0	0	0	0	0	0
884	21 Jan 22	08:18:00	1	0	1	0	Ct	0	0	0	0	0	0	1	0	3	0	11	4	1	5	0	1	0	3	4	0	3	0	0	0	6	0	0	0	0	0	3	0	4	0
885	21 Jan 22	08:19:00	1	0	1	0	Ct	0	0	0	0	0	0	0	0	35	2	0	3	0	6	0	1	0	4	5	0	2	0	0	0	2	0	0	0	0	0	1	0	2	0
886	21 Jan 22	08:20:00	1	0	1	0	Ct	0	0	0	0	0	0	0	0	4	0	1	3	0	3	0	1	0	4	3	1	2	0	0	0	1	0	0	0	0	0	0	0	3	0
887	21 Jan 22	08:21:00	1	0	1	0	Ct	0	0	0	0	0	0	0	0	4	0	2	2	1	3	0	1	0	4	3	3	4	0	0	0	3	0	0	0	0	0	1	0	1	0
888	21 Jan 22	08:22:00	1	0	1	0	Ct	0	0	0	0	0	0	1	0	2	0	0	4	2	4	0	1	0	3	0	2	5	0	0	0	3	0	0	0	0	0	4	0	4	0
889	21 Jan 22	08:23:00	1	0	1	0	Ct	0	0	0	0	0	0	1	0	1	0	0	3	3	4	0	2	0	3	2	4	4	4	0	0	2	0	0	0	0	0	3	2	1	0
890	21 Jan 22	08:24:00	1	0	1	0	Ct	0	0	0	0	0	0	0	0	3	0	0	2	2	4	0	1	0	3	4	3	3	0	0	0	3	0	0	0	0	0	3	3	1	2
891	21 Jan 22	08:25:00	1	0	1	0	Ct	0	0	0	0	0	0	1	0	3	0	0	2	1	4	0	0	0	4	4	1	6	4	0	0	4	0	0	0	0	0	3	1	2	0
892	21 Jan 22	08:26:00	1	0	1	0	Ct	0	0	0	0	0	0	9	0	3	0	0	2	2	4	0	0	0	4	2	2	3	4	0	0	5	0	0	0	0	0	1	2	4	0
893	21 Jan 22	08:27:00	1	0	1	0	Ct	0	0	0	0	0	0	2	0	5	0	0	3	3	3	0	1	0	4	5	4	4	1	0	0	4	0	0	0	0	0	4	8	1	5
894	21 Jan 22	08:28:00	1	0	1	0	Ct	0	0	0	0	0	0	0	0	2	0	0	5	2	2	0	1	0	4	2	2	4	5	0	0	4	0	0	0	0	0	2	5	3	3
895	21 Jan 22	08:29:00	1	0	1	0	Ct	0	0	0	0	0	0	2	0	4	2	0	9	2	2	0	1	0	5	5	4	4	5	0	0	5	0	0	0	0	3	2	3	3	4
896	21 Jan 22	08:30:00	1	0	1	0	Ct	0	0	0	0	0	0	2	0	2	1	1	3	0	6	0	3	0	3	2	0	3	1	0	0	2	0	0	2	0	5	5	3	2	6
897	21 Jan 22	08:31:00	1	0	1	0	Ct	0	0	0	0	0	0	3	0	3	1	0	3	2	3	0	1	0	3	2	1	1	6	0	0	3	0	0	4	0	4	4	3	2	4
898	21 Jan 22	08:32:00	1	0	1	0	Ct	0	0	0	0	0	0	2	0	4	0	0	3	4	3	0	1	0	4	2	3	3	4	0	0	4	0	0	2	0	3	4	2	2	4
899	21 Jan 22	08:33:00	1	0	1	0	Ct	0	0	0	0	0	0	1	0	4	0	0	3	2	3	0	2	0	5	3	3	5	3	0	0	3	0	0	4	0	3	1	2	3	5
900	21 Jan 22	08:34:00	1	0	1	0	Ct	0	0	0	0	0	0	1	0	5	0	0	2	3	2	1	2	0	4	3	4	6	1	0	0	3	0	4	5	0	4	1	5	2	5
901	21 Jan 22	08:35:00	1	0	1	0	Ct	0	0	0	0	0	0	1	0	3	0	0	4	0	4	1	1	0	3	2	4	3	5	0	0	4	0	2	4	0	3	3	2	2	4
902	21 Jan 22	08:36:00	1	0	1	0	Ct	0	0	0	0	0	1	1	0	4	0	0	2	0	4	0	1	0	3	1	2	4	2	0	0	3	0	3	2	0	1	3	2	2	4
903	21 Jan 22	08:37:00	1	0	1	0	Ct	0	0	0	0	0	0	1	0	3	0	0	4	0	3	0	2	0	3	3	1	5	3	0	0	4	0	1	4	0	3	0	2	1	6
904	21 Jan 22	08:38:00	1	0	1	0	Ct	0	0	0	0	0	0	2	0	2	0	0	3	0	3	0	1	0	4	3	2	2	4	0	0	4	0	1	2	0	4	2	1	2	4
905	21 Jan 22	08:39:00	1	0	1	0	Ct	0	0	0	0	0	0	2	0	2	0	0	4	0	4	0	0	0	2	2	1	4	2	0	0	4	0	2	3	0	3	1	3	2	3
906	21 Jan 22	08:40:00	1	0	1	0	Ct	0	0	0	0	0	0	3	0	1	0	0	3	0	4	0	0	0	4	4	3	3	0	0	0	3	0	3	6	0	4	3	4	2	4
907	21 Jan 22	08:41:00	1	0	1	0	Ct	0	0	0	0	0	0	1	0	3	0	0	2	0	4	0	2	0	3	1	3	4	2	0	0	2	2	2	9	2	4	4	3	3	2
908	21 Jan 22	08:42:00	1	0	1	0	Ct	0	0	0	0	0	0	1	0	3	0	0	4	0	1	0	1	0	5	4	3	3	2	0	0	3	5	1	0	0	3	0	1	3	4
909	21 Jan 22	08:43:00	1	0	1	0	Ct	0	0	0	0	0	0	0	0	4	0	0	2	1	3	0	2	0	5	5	2	3	2	0	0	4	2	4	2	0	2	0	3	2	3
910	21 Jan 22	08:44:00	1	0	1	0	Ct	0	0	0	0	0	0	1	0	4	0	0	1	2	3	0	1	2	4	3	5	4	1	0	0	6	3	0	0	2	2	0	3	3	3
911	21 Jan 22	08:45:00	1	0	1	0	Ct	0	0	0	0	0	0	3	0	3	0	0	3	2	5	0	2	3	3	0	3	4	2	0	0	4	3	3	2	2	1	0	1	1	4
912	21 Jan 22	08:46:00	1	0	1	0	Ct	0	0	0	0	0	0	2	0	3	0	0	3	3	3	0	1	0	3	3	4	5	5	0	0	2	1	2	0	4	6	0	1	2	4
913	21 Jan 22	08:47:00	1	0	1	0	Ct	0	0	0	0	1	0	1	0	1	0	1	4	2	3	6	0	3	4	3	3	3	3	0	0	6	2	2	2	1	2	0	2	4	4
914	21 Jan 22	08:48:00	1	0	1	0	Ct	0	0	0	0	3	0	5	0	3	1	0	1	3	2	4	1	5	4	5	4	4	1	0	0	4	1	3	2	11	2	0	1	1	3
915	21 Jan 22	08:49:00	1	0	1	0	Ct	0	0	0	0	3	0	1	0	4	2	0	0	2	3	4	2	2	3	4	1	4	2	0	0	1	2	1	2	3	3	0	2	3	5
916	21 Jan 22	08:50:00	1	0	1	0	Ct	0	0	0	0	0	0	1	0	0	3	0	2	3	4	2	0	27	4	2	3	4	2	0	0	2	3	2	3	5	1	0	4	2	4
917	21 Jan 22	08:51:00	1	0	1	0	Ct	0	0	0	0	0	0	3	0	0	0	0	2	1	3	2	1	27	4	0	3	2	1	0	0	3	3	2	4	3	3	0	3	4	4
918	21 Jan 22	08:52:00	1	0	1	0	Ct	0	0	0	0	0	1	2	0	1	0	0	3	2	3	4	1	1	3	2	1	6	2	0	0	4	1	0	3	4	3	0	1	2	1
919	21 Jan 22	08:53:00	1	0	1	0	Ct	0	0	2	0	0	0	2	0	5	3	0	2	2	3	4	3	0	4	0	3	2	3	0	0	5	1	4	2	3	1	0	1	3	3
920	21 Jan 22	08:54:00	1	0	1	0	Ct	0	0	4	0	0	0	0	0	3	2	0	3	2	3	4	1	0	4	2	2	6	2	0	0	5	4	3	1	3	3	0	2	2	2
921	21 Jan 22	08:55:00	1	0	1	0	Ct	0	0	2	0	0	0	1	0	4	0	0	4	2	4	5	2	0	3	7	3	3	2	0	0	4	3	1	0	5	3	0	1	1	4
922	21 Jan 22	08:56:00	1	0	1	0	Ct	0	0	3	0	0	0	1	0	7	0	0	1	1	0	4	1	0	3	2	4	1	3	0	0	6	3	2	0	6	5	0	2	3	2
923	21 Jan 22	08:57:00	1	0	1	0	Ct	0	0	3	0	0	0	1	0	6	0	0	1	4	4	4	0	0	4	0	3	0	3	0	0	3	2	12	0	1	2	0	2	2	3
924	21 Jan 22	08:58:00	1	0	1	0	Ct	0	0	2	0	0	0	2	0	3	0	0	2	2	3	3	2	0	2	0	4	0	3	0	0	4	1	2	0	4	4	0	0	1	3
925	21 Jan 22	08:59:00	1	0	1	0	Ct	0	1	4	1	3	6	2	6	3	2	5	1	2	4	5	3	1	9	2	4	9	5	0	0	2	3	2	3	2	2	0	2	3	3
926	21 Jan 22	09:00:00	1	0	1	0	Ct	0	1	3	0	6	3	1	5	4	4	2	2	1	4	3	1	3	3	6	4	8	4	0	0	4	4	2	4	4	2	2	2	1	7
927	21 Jan 22	09:01:00	1	0	1	0	Ct	0	1	3	0	6	2	1	5	8	4	3	3	4	5	5	1	4	6	2	4	5	8	0	0	3	4	1	6	4	2	2	3	1	5
928	21 Jan 22	09:02:00	1	0	1	0	Ct	0	1	4	0	4	2	1	3	6	2	3	5	3	5	5	2	2	5	2	3	7	6	0	0	4	3	3	1	4	2	7	3	3	4
929	21 Jan 22	09:03:00	1	0	1	0	Ct	0	1	2	0	6	0	1	4	2	3	3	3	1	5	7	1	2	5	3	3	6	4	0	0	6	2	2	4	5	3	3	3	3	1
930	21 Jan 22	09:04:00	1	0	1	0	Ct	0	1	4	0	5	2	2	5	4	2	4	3	3	5	3	1	4	3	4	4	4	4	0	0	6	3	2	10	3	1	4	2	5	4
931	21 Jan 22	09:05:00	1	0	1	0	Ct	0	1	4	0	4	2	1	5	3	3	2	2	1	4	4	2	2	3	4	1	6	6	0	0	3	1	1	4	3	2	4	0	6	4
932	21 Jan 22	09:06:00	1	0	1	0	Ct	0	1	3	0	1	2	1	2	5	2	3	2	3	3	3	2	3	4	1	3	6	4	0	0	5	4	3	0	1	4	1	0	2	5
933	21 Jan 22	09:07:00	1	0	1	0	Ct	0	1	2	0	5	2	3	5	3	8	1	3	2	3	5	2	2	5	3	0	6	3	0	0	5	2	2	1	3	2	1	1	5	2
934	21 Jan 22	09:08:00	1	0	1	0	Ct	0	1	4	0	6	1	0	5	2	5	4	1	4	4	6	3	2	4	2	9	6	4	0	0	3	3	3	3	4	3	2	5	2	4
935	21 Jan 22	09:09:00	1	0	1	0	Ct	0	1	3	0	4	3	1	4	4	2	4	2	3	5	11	0	0	3	0	5	6	3	0	0	4	4	5	3	3	1	1	1	5	5
936	21 Jan 22	09:10:00	1	0	1	0	Ct	0	1	2	0	3	3	4	5	0	4	3	3	3	4	4	1	2	2	0	4	2	4	0	0	3	2	1	2	3	3	2	2	3	3
937	21 Jan 22	09:11:00	1	0	1	0	Ct	0	1	2	0	5	1	0	5	3	1	4	6	4	4	3	1	0	4	1	3	2	5	0	0	3	2	2	2	6	2	0	2	5	4
938	21 Jan 22	09:12:00	1	0	1	0	Ct	0	1	2	0	1	1	1	3	3	4	2	4	22	3	0	1	2	3	3	3	6	4	0	0	4	2	1	2	3	3	1	2	6	4
939	21 Jan 22	09:13:00	1	0	1	0	Ct	0	1	0	0	2	1	0	4	5	1	2	1	3	5	5	1	2	5	3	4	5	3	0	0	5	1	5	0	3	5	2	3	2	3
940	21 Jan 22	09:14:00	1	0	1	0	Ct	0	1	3	0	3	3	1	4	4	4	2	5	1	5	3	1	2	4	5	22	7	4	0	0	3	3	4	1	4	1	2	2	3	4
941	21 Jan 22	09:15:00	1	0	1	0	Ct	0	1	2	0	4	4	2	3	3	2	2	0	4	4	10	1	2	2	3	0	6	3	0	0	4	2	1	2	5	2	4	2	3	3
942	21 Jan 22	09:16:00	1	0	1	0	Ct	0	1	1	0	4	3	1	3	3	4	4	3	2	5	4	2	1	4	2	4	4	4	0	0	6	3	2	2	5	2	4	0	1	4
943	21 Jan 22	09:17:00	1	0	1	0	Ct	0	1	4	0	4	2	1	6	5	1	3	3	1	3	5	1	1	5	1	3	5	6	0	0	3	3	1	0	2	3	2	1	4	3
944	21 Jan 22	09:18:00	1	0	1	0	Ct	0	1	2	0	4	1	1	4	2	2	2	3	3	4	3	0	2	3	2	3	4	4	0	0	2	3	6	1	2	3	3	1	4	3
945	21 Jan 22	09:19:00	1	0	1	0	Ct	0	1	0	0	13	4	1	3	4	2	3	4	2	5	4	1	4	2	4	3	5	3	0	0	5	2	1	2	3	1	1	2	3	1
946	21 Jan 22	09:20:00	1	0	1	0	Ct	0	1	2	0	5	2	3	3	3	1	2	1	2	4	6	1	0	3	3	3	5	3	0	0	3	3	15	4	3	1	2	5	4	5
947	21 Jan 22	09:21:00	1	0	1	0	Ct	0	1	2	0	3	3	1	2	1	3	1	2	2	4	2	1	2	4	6	1	8	1	0	0	6	2	4	0	1	6	2	0	4	3
948	21 Jan 22	09:22:00	1	0	1	0	Ct	0	1	3	0	3	2	3	3	2	2	2	1	2	5	2	1	1	5	2	3	5	3	0	0	4	3	2	1	5	2	2	3	3	4
949	21 Jan 22	09:23:00	1	0	1	0	Ct	0	1	2	0	5	5	0	3	4	1	3	2	1	2	2	2	3	4	3	4	5	3	0	0	6	2	7	1	4	6	2	4	1	3
950	21 Jan 22	09:24:00	1	0	1	0	Ct	0	1	3	0	3	2	1	5	3	1	0	4	1	4	5	1	2	3	5	1	4	5	0	0	2	3	3	0	4	1	4	2	3	2
951	21 Jan 22	09:25:00	1	0	1	0	Ct	0	1	2	0	3	2	3	4	3	1	1	0	4	4	3	1	1	3	3	0	5	5	0	0	3	2	2	0	2	2	2	3	0	3
952	21 Jan 22	09:26:00	1	0	1	0	Ct	0	1	1	0	3	3	1	4	2	5	2	0	2	5	2	1	5	3	5	3	3	2	0	0	2	3	1	0	21	1	4	2	4	4
953	21 Jan 22	09:27:00	1	0	1	0	Ct	0	1	1	0	4	1	3	4	3	3	4	0	1	2	1	2	3	5	4	1	5	4	0	0	3	2	4	0	4	3	2	0	4	4
954	21 Jan 22	09:28:00	1	0	1	0	Ct	0	1	3	0	5	4	1	3	2	3	3	0	2	6	1	1	3	1	4	2	7	5	0	0	4	3	2	0	5	2	3	2	3	4
955	21 Jan 22	09:29:00	1	0	1	0	Ct	0	1	3	0	2	1	0	3	3	1	2	0	5	4	2	1	2	3	2	3	4	3	0	0	5	1	3	0	3	3	1	0	4	2
956	21 Jan 22	09:30:00	1	0	1	0	Ct	0	1	2	0	1	4	1	4	2	2	3	0	6	4	3	1	3	5	3	2	5	2	0	0	5	2	4	0	3	1	3	0	2	6
957	21 Jan 22	09:31:00	1	0	1	0	Ct	0	1	0	0	2	4	1	3	4	1	2	0	0	4	4	1	0	4	2	1	5	6	0	0	6	2	2	0	2	2	3	2	3	2
958	21 Jan 22	09:32:00	1	0	1	0	Ct	0	1	0	0	4	3	3	2	2	1	1	0	2	4	3	1	0	3	0	8	6	4	0	0	4	3	2	0	3	2	1	0	3	3
959	21 Jan 22	09:33:00	1	0	1	0	Ct	0	1	0	0	3	3	2	3	2	1	1	0	1	4	4	2	5	4	1	2	5	1	0	0	4	2	2	0	6	2	2	0	2	2
960	21 Jan 22	09:34:00	1	0	1	0	Ct	0	1	0	0	6	3	2	3	1	1	3	5	3	4	6	1	2	5	3	1	0	4	0	0	3	2	3	0	2	4	2	1	2	2
961	21 Jan 22	09:35:00	1	0	1	0	Ct	0	1	0	0	3	2	0	1	5	1	1	1	2	3	12	0	1	1	6	2	5	3	0	0	3	2	0	0	5	0	4	1	3	3
962	21 Jan 22	09:36:00	1	0	1	0	Ct	0	1	0	0	2	1	2	4	2	2	3	1	1	1	3	0	2	3	4	5	5	3	0	0	3	2	3	0	2	3	4	0	2	3
963	21 Jan 22	09:37:00	1	0	1	0	Ct	0	1	0	0	2	3	5	4	2	2	3	3	3	0	2	0	1	5	4	4	6	4	0	0	3	1	4	0	3	2	3	0	3	4
964	21 Jan 22	09:38:00	1	0	1	0	Ct	0	1	0	0	5	3	1	3	1	2	2	3	2	4	3	1	1	3	1	2	4	4	0	0	3	2	0	0	3	4	2	0	2	4
965	21 Jan 22	09:39:00	1	0	1	0	Ct	0	1	0	0	3	1	2	3	3	2	3	3	3	5	3	2	1	3	1	2	5	3	0	0	6	2	2	0	3	1	1	0	2	2
966	21 Jan 22	09:40:00	1	0	1	0	Ct	0	1	0	0	4	2	0	1	3	5	1	4	3	5	1	1	0	1	2	7	2	3	0	0	2	2	2	0	3	1	1	0	3	3
967	21 Jan 22	09:41:00	1	0	1	0	Ct	0	1	0	0	3	5	0	3	2	0	0	3	1	6	3	1	0	1	2	3	3	7	0	0	3	2	2	0	3	4	3	0	2	3
968	21 Jan 22	09:42:00	1	0	1	0	Ct	0	1	0	0	3	3	1	1	0	1	0	2	3	5	2	2	0	5	5	5	4	3	0	0	2	1	1	0	2	3	2	0	3	3
969	21 Jan 22	09:43:00	1	0	1	0	Ct	0	1	0	0	2	2	0	3	4	1	2	0	3	4	3	1	0	6	5	3	4	4	0	0	5	1	0	0	4	2	1	0	4	3
970	21 Jan 22	09:44:00	1	0	1	0	Ct	0	1	0	0	5	2	2	3	4	2	2	0	1	6	1	0	0	4	2	2	5	3	0	0	3	1	2	0	4	4	1	0	3	5
971	21 Jan 22	09:45:00	1	0	1	0	Ct	0	1	0	0	2	3	2	4	7	1	4	0	2	5	2	2	0	5	3	2	2	3	0	0	6	4	1	0	2	2	2	0	0	3
972	21 Jan 22	09:46:00	1	0	1	0	Ct	0	1	1	0	4	4	2	3	4	2	1	5	5	3	1	2	0	4	2	3	4	3	0	0	0	3	1	0	1	2	2	3	2	3
973	21 Jan 22	09:47:00	1	0	1	0	Ct	0	1	5	0	3	4	0	2	4	2	2	5	3	2	0	1	0	3	1	3	7	2	0	0	0	3	3	3	5	2	3	3	4	1
974	21 Jan 22	09:48:00	1	0	1	0	Ct	0	1	3	0	3	3	3	3	2	4	2	2	2	3	2	1	0	3	3	3	5	5	0	0	0	3	2	7	3	2	2	3	4	2
975	21 Jan 22	09:49:00	1	0	1	0	Ct	0	1	1	0	4	2	3	2	2	5	3	1	2	4	4	1	0	1	4	3	6	4	0	0	3	2	4	6	5	2	2	0	4	3
976	21 Jan 22	09:50:00	1	0	1	0	Ct	0	1	3	0	3	2	0	3	4	1	2	0	2	4	4	1	0	3	3	2	6	3	0	0	4	0	5	3	3	2	2	3	3	4
977	21 Jan 22	09:51:00	1	0	1	0	Ct	0	1	3	0	4	2	2	2	2	4	1	0	1	5	4	3	0	3	0	2	3	3	0	0	6	0	2	2	5	3	2	1	2	3
978	21 Jan 22	09:52:00	1	0	1	0	Ct	0	1	3	0	4	2	1	3	6	4	1	0	1	5	2	2	0	3	3	2	4	3	0	0	3	0	1	2	4	2	4	3	2	3
979	21 Jan 22	09:53:00	1	0	1	0	Ct	0	1	4	0	4	2	0	4	2	3	2	0	3	4	3	4	1	4	3	3	5	2	0	0	4	0	2	3	4	1	0	1	3	0
980	21 Jan 22	09:54:00	1	0	1	0	Ct	0	1	3	0	4	2	2	2	0	3	1	0	0	4	2	0	1	1	2	0	5	1	0	0	3	0	9	2	4	3	4	2	1	0
981	21 Jan 22	09:55:00	1	0	1	0	Ct	0	1	2	0	4	2	1	4	3	0	2	0	0	3	3	2	3	6	5	0	4	4	0	0	2	0	1	2	5	2	1	0	1	0
982	21 Jan 22	09:56:00	1	0	1	0	Ct	0	1	1	0	3	2	1	2	1	0	0	0	0	4	1	2	2	3	1	0	4	2	0	0	1	2	3	2	2	2	0	0	3	0
983	21 Jan 22	09:57:00	1	0	1	0	Ct	0	1	0	0	1	3	1	4	2	2	0	0	3	4	0	1	1	2	2	0	4	3	0	0	4	2	3	0	5	4	0	0	4	0
984	21 Jan 22	09:58:00	1	0	1	0	Ct	0	1	0	0	4	1	1	3	6	1	0	0	7	5	0	1	3	4	5	0	2	5	0	0	5	2	1	0	3	2	0	0	5	0
985	21 Jan 22	09:59:00	1	0	1	0	Ct	0	1	2	0	4	2	2	2	4	1	0	0	2	3	1	0	1	3	2	3	5	5	0	0	2	1	4	2	3	3	2	3	4	2
986	21 Jan 22	10:00:00	1	0	1	0	Ct	0	1	4	0	3	3	1	4	4	2	0	0	3	1	4	1	4	2	0	3	3	3	0	0	1	4	2	2	3	2	4	1	1	5
987	21 Jan 22	10:01:00	1	0	1	0	Ct	0	1	3	0	6	2	2	2	5	1	0	0	2	2	3	3	0	3	2	5	1	6	0	0	3	3	1	0	3	2	2	2	2	4
988	21 Jan 22	10:02:00	1	0	1	0	Ct	0	1	2	0	4	2	1	2	3	2	0	0	1	4	5	2	0	3	1	2	4	3	0	0	0	2	1	0	1	3	0	2	1	4
989	21 Jan 22	10:03:00	1	0	1	0	Ct	0	1	2	0	3	2	2	3	2	1	0	0	2	4	3	1	0	7	3	4	4	3	0	0	5	2	2	0	2	2	1	0	0	4
990	21 Jan 22	10:04:00	1	0	1	0	Ct	0	1	3	0	4	0	1	3	5	3	2	0	4	5	2	0	0	4	0	2	4	4	0	0	4	3	1	0	3	2	4	0	3	5
991	21 Jan 22	10:05:00	1	0	1	0	Ct	0	1	3	0	3	1	2	3	5	2	4	0	0	4	4	0	0	4	1	3	5	1	0	0	3	2	3	2	4	3	5	0	3	3
992	21 Jan 22	10:06:00	1	0	1	0	Ct	0	1	2	0	2	2	2	2	5	2	0	0	2	3	2	3	0	6	4	2	3	3	0	0	4	5	2	5	6	0	2	0	2	4
993	21 Jan 22	10:07:00	1	0	1	0	Ct	0	1	2	0	1	1	1	3	5	2	1	0	2	4	0	1	0	4	3	3	2	4	0	0	4	3	2	3	2	0	2	0	4	4
994	21 Jan 22	10:08:00	1	0	1	0	Ct	0	1	2	0	4	2	0	2	4	2	2	0	3	3	2	0	0	3	2	3	4	3	0	0	4	2	0	3	4	1	4	0	4	3
995	21 Jan 22	10:09:00	1	0	1	0	Ct	0	1	0	0	3	2	0	2	4	0	3	0	1	3	0	1	0	2	6	2	5	5	0	0	3	2	2	1	3	2	0	0	4	4
996	21 Jan 22	10:10:00	1	0	1	0	Ct	0	1	1	0	3	3	1	2	0	0	1	0	0	2	0	2	0	2	5	0	2	5	0	0	5	2	1	1	3	2	2	0	2	2
997	21 Jan 22	10:11:00	1	0	1	0	Ct	0	1	0	0	4	3	1	3	0	1	3	0	0	5	0	0	0	0	6	0	0	3	0	0	2	1	6	5	3	0	4	0	2	4
998	21 Jan 22	10:12:00	1	0	1	0	Ct	0	1	0	0	3	3	1	3	1	2	2	0	0	5	0	14	0	0	4	0	0	4	0	0	1	3	4	0	3	0	0	0	3	3
999	21 Jan 22	10:13:00	1	0	1	0	Ct	0	1	0	0	3	1	1	2	2	1	0	0	0	4	0	1	0	0	2	0	0	5	0	0	0	0	2	0	6	2	0	0	3	4
1000	21 Jan 22	10:14:00	1	0	1	0	Ct	0	1	0	0	3	3	1	2	5	1	0	0	2	4	0	0	0	0	1	0	0	5	0	0	1	0	3	5	4	3	0	0	1	2
1001	21 Jan 22	10:15:00	1	0	1	0	Ct	0	1	0	0	5	2	0	3	3	3	0	0	0	3	0	0	0	0	2	0	0	4	0	0	3	0	1	0	5	2	0	0	9	3
1002	21 Jan 22	10:16:00	1	0	1	0	Ct	0	1	0	0	5	2	0	4	1	2	0	0	2	4	0	0	0	0	3	0	0	4	0	0	4	0	1	1	2	3	0	0	0	0
1003	21 Jan 22	10:17:00	1	0	1	0	Ct	0	1	0	0	2	2	0	2	3	2	0	0	1	3	0	2	0	0	4	0	0	2	0	0	3	0	1	1	7	2	0	0	0	0
1004	21 Jan 22	10:18:00	1	0	1	0	Ct	0	1	0	0	1	1	0	2	3	3	0	0	1	5	0	1	0	0	3	0	0	2	0	0	2	0	0	0	6	2	0	0	0	0
1005	21 Jan 22	10:19:00	1	0	1	0	Ct	0	1	0	0	3	2	0	3	2	1	0	0	2	2	0	1	0	0	3	0	0	2	0	0	1	0	0	5	2	0	0	0	3	0
1006	21 Jan 22	10:20:00	1	0	1	0	Ct	0	1	0	0	5	1	0	3	4	3	0	0	0	1	0	3	0	0	0	0	0	2	0	0	3	0	0	0	2	0	0	2	2	0
1007	21 Jan 22	10:21:00	1	0	1	0	Ct	0	1	0	0	3	3	0	2	3	2	0	0	2	4	0	2	0	0	0	0	0	3	0	0	1	0	0	0	4	0	0	1	0	0
1008	21 Jan 22	10:22:00	1	0	1	0	Ct	0	1	0	0	3	2	0	3	2	3	0	0	0	6	0	1	0	0	0	0	0	4	0	0	4	0	0	0	4	0	0	1	1	0
1009	21 Jan 22	10:23:00	1	0	1	0	Ct	0	1	0	0	4	1	0	0	5	4	0	0	0	4	0	0	0	0	4	0	0	4	0	0	2	0	0	0	0	0	0	0	3	0
1010	21 Jan 22	10:24:00	1	0	1	0	Ct	0	1	0	0	4	1	0	7	2	0	0	0	0	3	0	0	0	1	5	0	0	2	0	0	3	0	0	0	4	0	0	0	3	0
1011	21 Jan 22	10:25:00	1	0	1	0	Ct	0	1	0	0	4	1	0	10	4	2	0	0	0	3	0	0	0	3	2	0	0	4	0	0	1	0	0	2	3	0	0	0	2	0
1012	21 Jan 22	10:26:00	1	0	1	0	Ct	0	1	0	0	3	2	0	3	2	2	0	0	1	1	0	0	0	2	2	0	0	2	0	0	3	0	0	0	3	0	0	0	0	0
1013	21 Jan 22	10:27:00	1	0	1	0	Ct	0	1	0	0	15	1	0	2	2	2	0	0	3	2	0	0	0	0	4	0	0	4	0	0	3	2	0	0	2	0	0	0	0	0
1014	21 Jan 22	10:28:00	1	0	1	0	Ct	0	1	0	0	3	2	0	2	2	2	0	0	2	4	0	0	0	2	3	0	0	2	0	0	2	0	0	0	2	0	0	0	0	0
1015	21 Jan 22	10:29:00	1	0	1	0	Ct	0	1	0	0	4	1	0	1	4	1	0	0	4	1	0	0	0	3	3	0	0	5	0	0	2	0	0	0	3	0	0	0	0	0
1016	21 Jan 22	10:30:00	1	0	1	0	Ct	0	1	0	0	4	1	0	0	4	4	0	0	1	3	0	0	0	0	2	0	0	3	0	0	3	0	0	0	3	0	0	0	0	0
1017	21 Jan 22	10:31:00	1	0	1	0	Ct	0	1	0	0	3	2	0	0	5	1	0	0	3	4	0	0	0	0	3	0	0	4	0	0	4	0	0	0	3	0	0	0	0	0
1018	21 Jan 22	10:32:00	1	0	1	0	Ct	0	1	0	0	4	4	0	0	6	1	0	0	2	4	0	0	0	0	4	0	0	4	0	0	3	2	0	0	3	0	0	0	0	0
1019	21 Jan 22	10:33:00	1	0	1	0	Ct	0	1	0	0	4	2	0	0	3	2	0	0	3	4	0	0	0	0	5	0	0	3	0	0	2	2	0	0	3	0	0	0	0	0
1020	21 Jan 22	10:34:00	1	0	1	0	Ct	0	1	0	0	3	2	0	0	2	1	0	0	0	3	0	0	0	0	3	0	0	1	0	0	2	4	0	0	5	0	0	0	0	0
1021	21 Jan 22	10:35:00	1	0	1	0	Ct	0	1	0	0	4	1	0	0	3	2	0	0	2	6	0	0	0	0	3	0	0	3	0	0	5	2	0	0	7	0	0	0	0	0
1022	21 Jan 22	10:36:00	1	0	1	0	Ct	0	1	0	0	4	2	0	0	5	2	0	0	3	3	0	0	0	0	2	0	0	4	0	0	4	1	0	0	18	0	0	0	0	0
1023	21 Jan 22	10:37:00	1	0	1	0	Ct	0	1	0	0	4	3	0	0	1	1	0	0	0	1	0	0	0	0	5	0	0	5	0	0	5	3	0	1	3	0	0	0	0	0
1024	21 Jan 22	10:38:00	1	0	1	0	Ct	0	1	0	0	3	1	0	0	2	1	0	0	2	2	0	0	0	0	5	0	0	2	0	0	3	2	0	0	4	0	0	0	0	0
1025	21 Jan 22	10:39:00	1	0	1	0	Ct	0	1	0	0	4	2	0	0	1	2	0	0	0	4	0	0	0	0	0	0	0	4	0	0	3	2	0	0	3	0	0	0	1	0
1026	21 Jan 22	10:40:00	1	0	1	0	Ct	0	1	0	0	5	1	0	0	3	4	0	0	0	4	0	0	0	0	3	0	0	3	0	0	4	1	0	1	4	0	0	0	6	0
1027	21 Jan 22	10:41:00	1	0	1	0	Ct	0	1	0	0	4	5	0	0	1	8	0	0	0	3	0	0	0	0	3	0	0	4	0	0	0	1	0	1	1	0	0	0	13	0
1028	21 Jan 22	10:42:00	1	0	1	0	Ct	0	1	0	0	3	2	0	0	8	2	0	0	0	3	0	0	0	0	5	0	0	4	0	0	2	0	0	0	3	0	0	0	2	0
1029	21 Jan 22	10:43:00	1	0	1	0	Ct	0	1	0	0	3	1	0	0	5	1	0	0	0	4	1	0	0	0	2	0	0	5	0	0	5	0	0	0	3	0	0	0	2	0
1030	21 Jan 22	10:44:00	1	0	1	0	Ct	0	1	0	0	3	4	0	0	4	1	0	0	0	2	0	0	0	0	3	0	0	3	0	0	4	0	0	0	2	0	0	0	1	0
1031	21 Jan 22	10:45:00	1	0	1	0	Ct	0	1	0	0	2	2	0	0	0	1	0	0	0	3	0	0	0	0	3	0	0	4	0	0	3	0	0	0	2	0	0	0	3	0
1032	21 Jan 22	10:46:00	1	0	1	0	Ct	0	1	0	0	1	1	0	0	1	1	0	0	0	4	0	3	0	0	4	0	0	3	0	0	3	0	0	0	5	3	0	0	1	0
1033	21 Jan 22	10:47:00	1	0	1	0	Ct	0	1	0	0	3	1	1	0	4	1	0	0	0	4	0	0	0	0	1	0	0	3	0	0	2	0	0	0	3	5	0	0	0	0
1034	21 Jan 22	10:48:00	1	0	1	0	Ct	0	1	0	0	4	1	1	0	3	2	0	0	0	4	0	1	0	0	4	0	0	3	0	0	2	0	0	0	2	1	0	0	0	0
1035	21 Jan 22	10:49:00	1	0	1	0	Ct	0	1	0	0	3	2	2	0	3	0	0	0	1	4	0	2	0	0	6	0	0	4	0	0	3	0	0	0	3	2	0	0	0	0
1036	21 Jan 22	10:50:00	1	0	1	0	Ct	0	1	0	0	3	2	3	0	4	0	0	0	3	3	0	2	0	0	2	0	0	2	0	0	3	0	0	0	2	3	0	0	0	0
1037	21 Jan 22	10:51:00	1	0	1	0	Ct	0	1	0	0	1	2	1	0	4	0	0	0	3	1	0	1	0	0	0	0	0	3	0	0	2	0	0	0	2	3	0	0	0	0
1038	21 Jan 22	10:52:00	1	0	1	0	Ct	0	1	0	0	4	1	2	0	4	0	2	0	2	4	0	1	0	0	3	0	0	2	0	0	0	0	0	0	2	2	0	0	0	0
1039	21 Jan 22	10:53:00	1	0	1	0	Ct	0	1	0	0	2	1	1	3	2	0	0	0	2	3	0	0	0	0	4	0	0	2	0	0	0	0	0	0	2	4	0	0	0	0
1040	21 Jan 22	10:54:00	1	0	1	0	Ct	0	1	0	0	3	2	1	4	3	0	0	0	0	2	0	1	0	0	3	0	0	2	0	0	0	0	0	0	3	3	0	1	0	0
1041	21 Jan 22	10:55:00	1	0	1	0	Ct	0	1	0	0	5	3	1	2	2	0	0	0	1	2	0	2	0	0	4	0	2	1	0	0	0	0	0	0	3	2	0	4	0	0
1042	21 Jan 22	10:56:00	1	0	1	0	Ct	0	1	0	0	3	3	3	4	2	0	0	0	2	3	0	2	0	0	2	0	0	3	0	0	0	0	0	0	3	3	0	3	0	0
1043	21 Jan 22	10:57:00	1	0	1	0	Ct	0	1	0	0	3	1	2	4	0	0	0	0	1	5	0	2	0	0	3	2	0	2	0	0	0	0	0	0	4	2	0	1	0	0
1044	21 Jan 22	10:58:00	1	0	1	0	Ct	0	1	0	0	3	0	1	2	1	0	0	0	0	3	0	1	0	0	3	3	0	3	0	0	0	0	0	0	8	3	0	1	0	0
1045	21 Jan 22	10:59:00	1	0	1	0	Ct	0	1	0	0	4	0	33	3	0	0	0	0	3	4	0	1	0	0	2	0	0	2	0	0	0	0	0	0	5	2	0	1	0	0
1046	21 Jan 22	11:00:00	1	0	1	0	Ct	0	1	0	0	4	0	28	3	4	0	0	0	0	1	0	3	0	0	3	0	2	3	0	0	0	0	0	0	3	0	0	0	0	0
1047	21 Jan 22	11:01:00	1	0	1	0	Ct	0	1	0	0	3	0	3	0	2	0	0	0	0	0	0	3	0	0	4	0	0	2	0	0	0	0	0	1	1	1	0	0	0	0
1048	21 Jan 22	11:02:00	1	0	1	0	Ct	0	1	0	0	4	0	1	3	1	0	0	0	0	0	0	1	0	0	0	0	0	2	0	0	0	0	0	0	3	2	0	0	0	0
1049	21 Jan 22	11:03:00	1	0	1	0	Ct	0	1	0	0	2	0	2	3	3	0	0	0	0	0	0	3	0	0	0	0	0	3	0	0	0	0	0	0	2	1	0	0	0	0
1050	21 Jan 22	11:04:00	1	0	1	0	Ct	0	1	0	0	5	0	4	2	4	0	0	0	0	0	0	4	0	0	0	0	0	3	0	0	0	0	0	3	3	1	0	0	0	1
1051	21 Jan 22	11:05:00	1	0	1	0	Ct	0	1	0	0	3	0	2	4	4	0	0	0	0	0	0	0	0	0	0	0	0	4	0	0	0	0	0	2	3	1	0	0	0	4
1052	21 Jan 22	11:06:00	1	0	1	0	Ct	0	1	0	0	3	0	1	3	3	0	0	0	0	0	0	2	0	0	0	0	0	1	0	0	0	0	0	3	3	0	0	0	0	4
1053	21 Jan 22	11:07:00	1	0	1	0	Ct	0	1	0	0	2	0	1	3	3	0	0	0	0	0	0	1	0	0	0	0	0	3	0	0	0	0	0	0	3	0	0	0	0	2
1054	21 Jan 22	11:08:00	1	0	1	0	Ct	0	1	0	0	3	0	2	3	2	0	0	0	0	0	0	1	0	0	0	0	0	0	0	0	2	0	0	3	1	0	0	0	0	5
1055	21 Jan 22	11:09:00	1	0	1	0	Ct	0	1	0	0	1	0	2	7	8	0	0	0	0	0	0	1	0	0	0	0	0	2	0	0	2	0	0	0	2	0	0	0	0	4
1056	21 Jan 22	11:10:00	1	0	1	0	Ct	0	1	0	0	0	0	1	2	4	0	0	0	0	0	0	1	0	0	0	0	0	1	0	0	4	0	0	0	3	0	0	0	0	4
1057	21 Jan 22	11:11:00	1	0	1	0	Ct	0	1	0	0	3	0	2	3	2	0	0	0	0	0	0	1	0	0	0	0	0	2	0	0	3	0	0	0	3	0	0	0	0	4
1058	21 Jan 22	11:12:00	1	0	1	0	Ct	0	1	0	0	4	0	2	3	3	0	0	0	0	0	0	0	0	0	0	0	0	3	0	0	3	0	0	0	6	0	0	0	0	2
1059	21 Jan 22	11:13:00	1	0	1	0	Ct	0	1	0	0	4	0	3	3	3	0	0	0	0	0	0	0	0	0	0	0	0	0	0	0	4	0	0	0	3	0	0	0	0	4
1060	21 Jan 22	11:14:00	1	0	1	0	Ct	0	1	0	0	5	0	0	2	2	0	0	0	0	3	0	0	0	0	0	0	0	4	0	0	5	0	0	0	3	0	0	0	0	3
1061	21 Jan 22	11:15:00	1	0	1	0	Ct	0	1	0	0	1	0	1	3	3	0	0	0	2	3	0	0	0	0	0	0	0	5	0	0	1	0	0	0	4	0	0	0	0	5
1062	21 Jan 22	11:16:00	1	0	1	0	Ct	0	1	0	0	4	0	2	2	1	0	1	0	0	4	0	0	0	0	3	0	0	7	0	0	4	0	0	0	4	0	0	0	0	2
1063	21 Jan 22	11:17:00	1	0	1	0	Ct	0	1	0	0	2	0	0	3	0	0	2	0	2	2	0	0	0	0	0	0	0	4	0	0	3	0	0	0	4	0	0	1	0	4
1064	21 Jan 22	11:18:00	1	0	1	0	Ct	0	1	0	0	3	0	1	1	1	0	1	0	3	0	0	0	0	0	2	0	0	4	0	0	3	0	0	0	1	0	0	1	0	4
1065	21 Jan 22	11:19:00	1	0	1	0	Ct	0	1	0	0	3	0	1	0	3	0	1	0	1	2	0	0	0	0	5	0	0	3	0	0	0	0	0	0	4	0	0	0	0	4
1066	21 Jan 22	11:20:00	1	0	1	0	Ct	0	1	0	0	3	0	2	0	3	0	1	0	0	4	0	0	0	0	3	0	0	3	0	0	0	0	0	0	6	0	0	2	0	3
1067	21 Jan 22	11:21:00	1	0	1	0	Ct	0	1	0	0	1	0	0	0	4	0	0	0	0	4	0	0	0	5	3	0	0	4	0	0	0	0	0	0	2	0	0	0	0	4
1068	21 Jan 22	11:22:00	1	0	1	0	Ct	0	1	0	0	1	0	0	0	1	1	3	0	0	4	0	0	0	6	3	0	0	3	0	0	0	0	0	0	2	0	0	0	0	4
1069	21 Jan 22	11:23:00	1	0	1	0	Ct	0	1	0	0	2	0	0	0	4	0	0	0	0	4	0	0	0	0	3	2	0	2	0	0	0	0	0	0	4	0	0	0	0	1
1070	21 Jan 22	11:24:00	1	0	1	0	Ct	0	1	0	0	0	0	0	0	3	2	0	0	0	2	0	0	0	0	1	0	0	3	0	0	0	0	0	0	3	0	0	0	3	4
1071	21 Jan 22	11:25:00	1	0	1	0	Ct	0	1	0	0	0	0	0	0	2	1	1	0	0	0	0	0	0	0	0	0	0	3	0	0	0	0	2	0	3	0	0	0	3	3
1072	21 Jan 22	11:26:00	1	0	1	0	Ct	0	1	0	0	0	0	0	0	1	0	0	0	0	0	0	0	0	0	0	0	0	2	0	0	0	0	1	0	2	0	0	0	3	3
1073	21 Jan 22	11:27:00	1	0	1	0	Ct	0	1	0	0	0	0	0	0	0	2	0	0	0	0	0	0	0	0	0	1	0	5	0	0	0	0	3	0	4	0	0	0	0	4
1074	21 Jan 22	11:28:00	1	0	1	0	Ct	0	1	0	0	0	0	0	0	1	10	0	0	0	0	0	0	0	0	0	0	0	1	0	0	0	0	3	0	3	0	0	1	1	4
1075	21 Jan 22	11:29:00	1	0	1	0	Ct	0	1	0	0	0	0	0	0	5	1	0	0	0	0	0	0	0	0	0	0	0	4	0	0	0	0	2	0	3	0	0	1	1	3
1076	21 Jan 22	11:30:00	1	0	1	0	Ct	0	1	0	0	0	0	0	0	5	2	0	0	0	0	0	0	0	0	0	0	0	2	0	0	0	0	2	0	2	0	0	0	4	4
1077	21 Jan 22	11:31:00	1	0	1	0	Ct	0	1	0	0	0	0	0	0	3	2	1	0	0	0	0	0	0	0	0	0	0	4	0	0	0	0	4	0	3	0	0	0	2	3
1078	21 Jan 22	11:32:00	1	0	1	0	Ct	0	1	0	0	0	0	0	0	2	34	0	0	0	0	0	0	0	0	0	0	0	3	0	0	0	0	2	0	1	0	0	0	1	3
1079	21 Jan 22	11:33:00	1	0	1	0	Ct	0	1	0	0	0	0	0	0	6	0	0	0	0	0	0	1	0	0	0	0	0	3	0	0	0	0	2	0	1	0	0	0	3	2
1080	21 Jan 22	11:34:00	1	0	1	0	Ct	0	1	0	0	0	0	0	0	2	0	0	0	0	0	0	2	0	0	0	0	0	2	0	0	0	0	3	0	7	1	0	0	3	1
1081	21 Jan 22	11:35:00	1	0	1	0	Ct	0	1	0	0	0	0	0	0	4	0	0	0	0	0	0	5	0	0	0	0	0	1	0	0	0	0	4	0	3	2	0	0	4	0
1082	21 Jan 22	11:36:00	1	0	1	0	Ct	0	1	0	0	0	0	0	0	4	0	1	0	0	0	0	1	0	1	0	0	0	4	0	0	0	0	3	0	3	2	0	0	2	0
1083	21 Jan 22	11:37:00	1	0	1	0	Ct	0	1	0	0	0	0	0	0	2	0	0	0	0	0	0	0	0	0	0	0	0	1	0	0	0	0	1	0	3	3	0	0	3	0
1084	21 Jan 22	11:38:00	1	0	1	0	Ct	0	1	0	0	0	0	0	0	3	0	0	0	0	0	0	0	0	0	0	0	0	1	0	0	0	0	2	0	2	7	0	0	2	0
1085	21 Jan 22	11:39:00	1	0	1	0	Ct	0	1	0	0	0	0	0	0	4	0	0	0	1	0	0	0	0	0	0	0	0	3	0	0	0	0	3	0	3	7	0	0	0	0
1086	21 Jan 22	11:40:00	1	0	1	0	Ct	0	1	0	0	0	0	0	0	5	1	0	0	0	0	0	2	0	1	0	1	0	2	0	0	0	0	2	0	3	2	0	0	0	0
1087	21 Jan 22	11:41:00	1	0	1	0	Ct	0	1	0	0	0	0	0	0	2	0	0	0	0	0	0	0	0	0	0	0	0	1	0	0	0	0	1	0	0	2	0	0	0	0
1088	21 Jan 22	11:42:00	1	0	1	0	Ct	0	1	0	0	0	0	0	0	2	0	1	0	0	0	0	3	0	0	3	0	0	1	0	0	0	0	1	0	0	1	0	0	0	0
1089	21 Jan 22	11:43:00	1	0	1	0	Ct	0	1	0	0	0	0	0	0	5	0	3	0	0	0	0	5	0	0	2	1	0	2	0	0	0	0	1	0	0	2	0	0	0	0
1090	21 Jan 22	11:44:00	1	0	1	0	Ct	0	1	0	0	0	0	0	0	1	0	1	0	0	0	0	3	0	0	1	0	0	2	0	0	0	0	0	0	0	3	0	0	0	0
1091	21 Jan 22	11:45:00	1	0	1	0	Ct	0	1	0	0	0	0	0	0	3	0	2	0	0	0	0	1	0	0	1	0	0	3	0	0	0	0	0	0	0	4	0	0	0	0
1092	21 Jan 22	11:46:00	1	0	1	0	Ct	0	1	0	0	0	0	0	0	3	0	1	0	1	0	0	1	0	0	3	0	0	2	0	0	0	0	0	0	0	2	0	2	0	0
1093	21 Jan 22	11:47:00	1	0	1	0	Ct	0	1	0	0	0	0	0	0	3	0	2	0	2	0	0	1	0	0	1	0	0	2	0	0	0	0	0	0	0	3	0	3	0	0
1094	21 Jan 22	11:48:00	1	0	1	0	Ct	0	1	0	0	0	0	0	0	3	4	2	0	1	0	0	0	0	0	1	0	0	2	0	0	0	0	0	0	0	1	0	3	0	1
1095	21 Jan 22	11:49:00	1	0	1	0	Ct	0	1	0	0	5	0	1	1	2	6	3	0	2	3	4	1	0	0	4	5	2	3	0	0	3	0	4	0	0	2	1	2	4	0
1096	21 Jan 22	11:50:00	1	0	1	0	Ct	0	1	0	0	3	2	1	0	2	1	0	0	0	6	4	1	0	0	1	5	2	2	0	0	3	4	5	0	0	2	4	2	6	0
1097	21 Jan 22	11:51:00	1	0	1	0	Ct	0	1	0	0	4	1	2	1	3	2	0	0	1	6	4	2	0	0	7	3	8	4	0	0	2	3	3	0	0	3	1	2	5	0
1098	21 Jan 22	11:52:00	1	0	1	0	Ct	0	1	0	0	4	1	0	2	2	5	0	0	1	3	5	1	0	0	2	5	5	2	0	0	5	2	2	0	0	3	2	3	3	0
1099	21 Jan 22	11:53:00	1	0	1	0	Ct	0	1	0	0	2	2	3	4	1	1	0	0	0	4	4	1	0	0	3	3	5	2	0	0	2	3	3	0	0	1	0	1	2	0
1100	21 Jan 22	11:54:00	1	0	1	0	Ct	0	1	0	0	3	0	3	5	1	1	0	0	0	5	5	2	0	0	3	6	3	2	0	0	5	1	3	0	0	2	2	1	2	9
1101	21 Jan 22	11:55:00	1	0	1	0	Ct	0	1	0	0	2	2	2	3	1	0	0	0	0	3	3	1	0	0	3	3	3	2	0	0	2	2	7	0	0	3	4	0	0	0
1102	21 Jan 22	11:56:00	1	0	1	0	Ct	0	1	0	0	0	3	2	2	2	3	0	0	0	5	3	0	0	0	5	2	4	3	0	0	1	1	0	0	0	3	1	4	0	0
1103	21 Jan 22	11:57:00	1	0	1	0	Ct	0	1	0	0	0	1	0	4	0	3	0	0	0	4	1	0	0	0	3	2	7	1	0	0	6	3	0	0	0	1	4	0	0	0
1104	21 Jan 22	11:58:00	1	0	1	0	Ct	0	1	0	0	1	4	2	9	0	0	0	0	0	3	4	0	0	1	3	8	3	1	0	0	4	2	2	0	0	3	5	1	0	0
1105	21 Jan 22	11:59:00	1	0	1	0	Ct	0	1	0	0	3	1	1	1	1	1	0	0	0	4	5	0	0	0	0	3	4	3	0	0	3	3	0	0	0	2	0	2	0	0
1106	21 Jan 22	12:00:00	1	0	1	0	Ct	0	1	0	0	0	4	0	2	1	1	0	0	0	0	1	0	0	0	0	4	4	3	0	0	3	1	2	0	0	1	0	0	0	0
1107	21 Jan 22	12:01:00	1	0	1	0	Ct	0	1	0	0	1	2	5	2	4	3	0	0	0	0	0	0	0	0	0	4	2	1	0	0	2	0	3	0	2	2	0	1	0	0
1108	21 Jan 22	12:02:00	1	0	1	0	Ct	0	1	0	0	1	3	0	2	3	0	0	0	0	0	0	0	0	0	0	3	3	3	0	0	4	0	3	0	0	1	0	2	0	0
1109	21 Jan 22	12:03:00	1	0	1	0	Ct	0	1	0	0	0	2	0	3	2	0	0	0	0	0	0	0	0	0	0	2	5	2	0	0	2	0	4	0	0	4	0	1	0	0
1110	21 Jan 22	12:04:00	1	0	1	0	Ct	0	1	0	0	0	3	0	1	4	0	0	0	0	0	0	0	0	0	0	6	3	1	0	0	0	0	0	0	0	0	0	0	0	0
1111	21 Jan 22	12:05:00	1	0	1	0	Ct	0	1	0	0	0	1	0	2	4	0	0	0	0	0	0	0	0	0	0	4	0	0	0	0	0	0	0	0	0	0	0	0	0	0
1112	21 Jan 22	12:06:00	1	0	1	0	Ct	0	1	0	0	0	2	0	2	3	0	0	0	0	0	0	0	0	0	0	2	0	3	0	0	0	0	0	0	0	0	0	0	0	0
1113	21 Jan 22	12:07:00	1	0	1	0	Ct	0	1	0	0	0	2	0	2	3	0	0	0	0	0	0	0	0	0	0	1	0	1	0	0	0	0	0	0	0	0	0	0	0	0
1114	21 Jan 22	12:08:00	1	0	1	0	Ct	0	1	0	0	0	1	0	2	3	0	0	0	0	0	0	0	0	0	0	3	0	2	0	0	0	0	0	0	0	0	0	0	0	0
1115	21 Jan 22	12:09:00	1	0	1	0	Ct	0	1	0	0	0	4	0	3	4	0	0	0	0	0	0	0	0	0	0	3	0	1	0	0	0	0	0	0	0	0	0	0	0	0
1116	21 Jan 22	12:10:00	1	0	1	0	Ct	0	1	0	0	0	1	0	3	4	0	0	0	0	0	0	0	0	0	0	3	0	2	0	0	0	0	0	0	0	0	0	0	0	0
1117	21 Jan 22	12:11:00	1	0	1	0	Ct	0	1	0	0	0	2	0	1	0	0	0	0	0	0	0	0	0	0	0	2	0	2	0	0	0	0	0	0	0	0	0	0	0	0
1118	21 Jan 22	12:12:00	1	0	1	0	Ct	0	1	0	0	0	1	0	3	5	0	0	0	0	0	0	0	0	0	0	4	0	3	0	0	0	0	0	0	0	0	0	0	0	0
1119	21 Jan 22	12:13:00	1	0	1	0	Ct	0	1	0	0	0	4	0	2	4	0	0	0	0	0	0	0	0	0	0	4	0	2	0	0	0	0	0	0	0	0	0	0	0	0
1120	21 Jan 22	12:14:00	1	0	1	0	Ct	0	1	0	0	0	2	0	2	2	0	0	0	0	0	0	0	0	0	0	3	0	1	0	0	0	0	0	0	0	0	0	0	0	0
1121	21 Jan 22	12:15:00	1	0	1	0	Ct	0	1	0	0	0	1	0	3	1	0	0	0	0	0	0	0	0	0	0	3	0	1	0	0	0	0	0	0	0	0	0	0	0	0
1122	21 Jan 22	12:16:00	1	0	1	0	Ct	0	1	0	0	0	2	0	2	5	0	0	0	0	0	0	0	0	0	0	1	0	2	0	0	0	0	0	0	0	0	0	0	0	0
1123	21 Jan 22	12:17:00	1	0	1	0	Ct	0	1	0	0	0	0	0	2	3	0	0	0	0	0	0	0	0	0	0	4	0	1	0	0	0	0	0	0	0	0	0	0	0	0
1124	21 Jan 22	12:18:00	1	0	1	0	Ct	0	1	0	0	0	0	0	1	4	0	0	0	0	0	0	0	0	0	2	3	0	3	0	0	0	0	0	0	0	0	0	0	0	0
1125	21 Jan 22	12:19:00	1	0	1	0	Ct	0	1	0	0	0	0	0	4	4	0	0	0	0	0	0	0	0	0	1	2	0	3	0	0	0	0	0	0	0	0	0	0	0	0
1126	21 Jan 22	12:20:00	1	0	1	0	Ct	0	1	0	0	0	0	0	2	5	0	0	0	0	0	0	0	0	0	1	4	0	2	0	0	0	0	0	0	0	0	0	0	0	0
1127	21 Jan 22	12:21:00	1	0	1	0	Ct	0	1	0	0	0	0	0	0	4	0	0	0	0	0	0	0	0	0	3	2	0	0	0	0	0	0	0	0	0	0	0	0	0	0
1128	21 Jan 22	12:22:00	1	0	1	0	Ct	0	1	0	0	0	0	0	0	3	0	0	0	0	0	0	0	0	0	6	2	0	2	0	0	0	0	0	0	0	0	0	0	0	0
1129	21 Jan 22	12:23:00	1	0	1	0	Ct	0	1	0	0	0	0	0	0	3	0	0	0	0	0	0	0	0	0	2	3	0	1	0	0	0	0	0	0	0	0	0	0	0	0
1130	21 Jan 22	12:24:00	1	0	1	0	Ct	0	1	0	0	0	0	0	0	2	0	0	0	0	0	0	0	0	0	1	2	0	1	0	0	0	0	0	0	0	0	0	0	0	3
1131	21 Jan 22	12:25:00	1	0	1	0	Ct	0	1	0	0	0	0	0	0	1	0	0	0	0	0	0	0	1	0	0	3	0	2	0	0	0	0	0	0	0	0	0	0	0	4
1132	21 Jan 22	12:26:00	1	0	1	0	Ct	0	1	0	0	0	0	0	0	2	0	0	0	0	0	0	0	1	0	0	2	0	3	0	0	0	0	0	0	0	0	0	0	0	2
1133	21 Jan 22	12:27:00	1	0	1	0	Ct	0	1	0	0	0	0	0	0	2	0	0	0	0	0	0	0	0	0	0	5	0	4	0	0	2	0	0	0	0	0	0	0	0	0
1134	21 Jan 22	12:28:00	1	0	1	0	Ct	0	1	0	0	0	0	0	0	3	0	0	0	0	0	0	0	0	0	0	15	0	2	0	0	2	0	0	0	0	0	0	0	0	0
1135	21 Jan 22	12:29:00	1	0	1	0	Ct	0	1	0	0	0	0	0	0	3	0	0	0	0	0	0	0	0	0	0	2	0	1	0	0	0	0	0	0	0	0	0	0	0	0
1136	21 Jan 22	12:30:00	1	0	1	0	Ct	0	1	0	0	0	0	0	0	4	0	0	0	0	0	0	0	0	0	0	3	0	0	0	0	0	0	0	0	0	0	0	0	0	0
1137	21 Jan 22	12:31:00	1	0	1	0	Ct	0	1	0	0	0	0	0	0	1	0	0	0	0	1	0	0	0	0	0	3	0	0	0	0	0	0	0	0	0	0	0	0	0	0
1138	21 Jan 22	12:32:00	1	0	1	0	Ct	0	1	0	0	0	0	0	0	0	0	0	0	0	6	0	0	0	0	0	1	0	3	0	0	0	0	0	0	0	0	0	0	0	0
1139	21 Jan 22	12:33:00	1	0	1	0	Ct	0	1	0	0	0	0	0	0	0	0	0	0	4	3	0	0	0	0	0	0	0	3	0	0	0	0	0	0	0	0	0	0	2	0
1140	21 Jan 22	12:34:00	1	0	1	0	Ct	0	1	0	0	0	0	0	0	0	0	0	0	0	5	0	0	0	0	0	0	0	1	0	0	0	0	0	0	0	0	0	0	2	0
1141	21 Jan 22	12:35:00	1	0	1	0	Ct	0	1	0	0	0	0	0	0	0	0	0	0	2	2	0	0	0	0	0	0	0	3	0	0	0	0	0	0	0	0	0	0	2	0
1142	21 Jan 22	12:36:00	1	0	1	0	Ct	0	1	0	0	0	0	0	0	0	0	0	0	3	3	0	0	0	0	0	0	0	3	0	0	0	0	0	0	0	0	0	0	0	0
1143	21 Jan 22	12:37:00	1	0	1	0	Ct	0	1	0	0	3	0	0	0	0	0	0	0	6	4	0	0	0	0	0	0	0	3	0	0	0	0	0	0	0	0	0	0	1	0
1144	21 Jan 22	12:38:00	1	0	1	0	Ct	0	1	0	0	14	0	0	0	0	0	0	0	0	5	0	0	0	0	0	0	0	2	0	0	0	0	0	0	0	0	0	0	2	1
1145	21 Jan 22	12:39:00	1	0	1	0	Ct	0	1	0	0	4	0	0	0	0	0	0	0	0	3	0	0	0	0	0	0	0	3	0	0	0	0	0	0	0	0	0	0	1	0
1146	21 Jan 22	12:40:00	1	0	1	0	Ct	0	1	0	0	0	0	0	0	0	0	0	0	0	2	0	0	0	0	0	0	0	3	0	0	0	0	0	0	0	0	0	0	5	0
1147	21 Jan 22	12:41:00	1	0	1	0	Ct	0	1	0	0	0	0	0	0	0	0	0	0	0	0	0	0	0	0	0	0	0	2	0	0	0	0	0	0	0	0	0	0	3	0
1148	21 Jan 22	12:42:00	1	0	1	0	Ct	0	1	0	0	0	0	0	0	0	0	0	0	0	0	0	0	0	0	0	0	0	4	0	0	0	0	0	0	0	0	0	0	2	0
1149	21 Jan 22	12:43:00	1	0	1	0	Ct	0	1	0	0	0	0	0	0	0	0	0	0	0	0	0	0	0	1	0	0	0	0	0	0	0	0	0	0	0	0	0	0	0	0
1150	21 Jan 22	12:44:00	1	0	1	0	Ct	0	1	0	0	0	0	0	0	0	0	0	0	0	0	0	0	0	0	0	0	0	0	0	0	0	0	0	0	0	0	0	0	0	0
1151	21 Jan 22	12:45:00	1	0	1	0	Ct	0	1	0	0	0	0	0	0	0	0	0	0	0	0	0	0	0	0	0	0	0	2	0	0	0	0	0	0	0	0	0	0	5	0
1152	21 Jan 22	12:46:00	1	0	1	0	Ct	0	1	0	0	0	0	0	0	0	0	0	0	0	0	0	0	0	0	0	0	0	0	0	0	0	0	0	0	0	0	0	0	4	0
1153	21 Jan 22	12:47:00	1	0	1	0	Ct	0	1	0	0	0	0	0	0	0	0	0	0	0	0	0	0	0	0	0	0	0	0	0	0	0	0	0	0	0	0	0	0	4	0
1154	21 Jan 22	12:48:00	1	0	1	0	Ct	0	1	0	0	0	0	0	0	0	0	0	0	0	0	0	0	0	0	0	0	0	0	0	0	0	0	0	0	0	0	0	0	3	0
1155	21 Jan 22	12:49:00	1	0	1	0	Ct	0	1	0	0	0	0	0	0	0	0	0	0	0	0	0	0	0	0	0	0	0	0	0	0	0	0	0	0	0	0	0	0	6	0
1156	21 Jan 22	12:50:00	1	0	1	0	Ct	0	1	0	0	0	0	0	0	2	0	0	0	0	0	0	0	0	0	0	0	0	0	0	0	0	0	0	0	0	0	0	0	3	0
1157	21 Jan 22	12:51:00	1	0	1	0	Ct	0	1	0	0	0	0	0	0	0	0	0	0	0	0	0	0	0	0	0	0	0	0	0	0	0	0	0	0	0	0	0	0	0	0
1158	21 Jan 22	12:52:00	1	0	1	0	Ct	0	1	0	0	0	0	0	0	4	0	0	0	0	0	0	0	0	0	0	0	0	0	0	0	0	0	0	0	0	2	0	0	0	0
1159	21 Jan 22	12:53:00	1	0	1	0	Ct	0	1	0	0	0	0	0	0	5	0	0	0	0	0	0	0	0	0	0	0	0	0	0	0	0	0	0	0	0	3	0	2	3	0
1160	21 Jan 22	12:54:00	1	0	1	0	Ct	0	1	0	0	0	0	0	0	4	0	0	0	0	0	0	0	0	0	0	0	0	0	0	0	0	0	0	0	0	3	0	0	3	0
1161	21 Jan 22	12:55:00	1	0	1	0	Ct	0	1	0	0	0	0	0	0	3	0	0	0	0	0	0	0	0	0	0	0	0	0	0	0	0	0	0	0	0	2	0	0	2	0
1162	21 Jan 22	12:56:00	1	0	1	0	Ct	0	1	0	0	0	0	0	0	1	0	0	0	0	0	0	0	0	0	0	0	0	0	0	0	0	0	0	0	0	2	0	0	2	0
1163	21 Jan 22	12:57:00	1	0	1	0	Ct	0	1	0	0	0	0	0	0	2	0	0	0	0	0	0	0	0	0	0	0	0	0	0	0	0	0	0	0	0	2	0	0	4	0
1164	21 Jan 22	12:58:00	1	0	1	0	Ct	0	1	0	0	0	0	0	0	1	0	0	0	0	0	0	0	0	0	0	0	0	0	0	0	0	0	0	0	0	1	0	0	2	0
1165	21 Jan 22	12:59:00	1	0	1	0	Ct	0	1	0	0	0	1	0	0	4	0	0	0	0	0	0	0	0	0	0	0	0	0	0	0	0	0	0	0	0	4	0	2	3	0
1166	21 Jan 22	13:00:00	1	0	1	0	Ct	0	1	0	0	0	1	0	0	4	0	0	0	0	0	0	0	0	0	0	0	0	0	0	0	0	0	0	0	0	2	0	2	0	0
1167	21 Jan 22	13:01:00	1	0	1	0	Ct	0	1	0	0	0	0	1	0	4	0	0	0	0	0	0	0	0	0	0	0	0	0	0	0	0	0	0	0	0	3	0	0	0	0
1168	21 Jan 22	13:02:00	1	0	1	0	Ct	0	1	0	0	0	0	3	0	5	0	0	0	0	0	0	0	0	0	0	0	0	0	0	0	0	0	0	0	0	1	0	0	0	0
1169	21 Jan 22	13:03:00	1	0	1	0	Ct	0	1	0	0	0	0	1	0	3	0	0	0	0	0	0	0	0	0	0	0	0	0	0	0	0	0	0	0	0	4	0	0	0	0
1170	21 Jan 22	13:04:00	1	0	1	0	Ct	0	1	0	0	0	2	1	0	1	0	0	0	0	0	0	0	0	0	0	0	0	0	0	0	0	0	0	0	0	2	0	0	0	0
1171	21 Jan 22	13:05:00	1	0	1	0	Ct	0	1	0	0	0	0	3	0	4	0	0	0	0	0	0	0	0	0	0	0	0	0	0	0	0	0	0	0	0	1	0	0	0	0
1172	21 Jan 22	13:06:00	1	0	1	0	Ct	0	1	0	0	0	0	2	0	4	0	0	0	0	0	0	0	0	0	0	0	0	0	0	0	0	0	0	0	0	2	0	0	0	0
1173	21 Jan 22	13:07:00	1	0	1	0	Ct	0	1	0	0	0	0	1	2	4	0	0	0	0	0	0	0	0	0	0	0	0	0	0	0	0	0	0	0	0	1	0	2	0	0
1174	21 Jan 22	13:08:00	1	0	1	0	Ct	0	1	0	0	0	0	1	5	4	0	0	0	0	0	0	0	0	2	0	0	0	0	0	0	0	0	0	0	0	0	0	2	0	0
1175	21 Jan 22	13:09:00	1	0	1	0	Ct	0	1	0	0	0	1	5	5	2	0	0	0	0	0	0	0	0	4	0	0	0	0	0	0	0	0	0	0	0	0	0	2	0	0
1176	21 Jan 22	13:10:00	1	0	1	0	Ct	0	1	0	0	0	0	0	3	0	0	0	0	0	0	0	0	0	1	0	0	0	0	0	0	0	0	0	0	0	0	0	5	0	0
1177	21 Jan 22	13:11:00	1	0	1	0	Ct	0	1	0	0	0	0	1	1	0	0	0	0	0	0	0	0	0	0	0	0	0	0	0	0	0	0	0	0	0	0	0	0	0	0
1178	21 Jan 22	13:12:00	1	0	1	0	Ct	0	1	0	0	0	0	2	4	2	0	0	0	0	0	0	0	0	0	0	0	0	0	0	0	0	0	0	0	0	0	0	0	0	0
1179	21 Jan 22	13:13:00	1	0	1	0	Ct	0	1	0	0	0	0	1	11	16	0	0	0	0	0	0	0	0	0	0	0	0	0	0	0	0	0	0	0	0	0	0	0	0	0
1180	21 Jan 22	13:14:00	1	0	1	0	Ct	0	1	0	0	0	0	1	8	13	0	2	0	0	0	0	0	0	0	0	0	0	0	0	0	0	0	0	0	0	0	0	1	0	0
1181	21 Jan 22	13:15:00	1	0	1	0	Ct	0	1	0	0	0	0	2	4	3	0	0	0	0	0	0	0	0	0	0	0	0	0	0	0	0	0	0	0	0	0	0	2	0	0
1182	21 Jan 22	13:16:00	1	0	1	0	Ct	0	1	0	0	0	0	1	2	7	0	3	0	3	0	0	0	0	0	0	0	0	0	0	0	0	0	0	0	0	0	0	9	0	0
1183	21 Jan 22	13:17:00	1	0	1	0	Ct	0	1	0	0	0	0	2	2	2	0	0	0	0	0	0	0	0	0	0	0	0	0	0	0	0	0	0	0	0	0	0	1	0	0
1184	21 Jan 22	13:18:00	1	0	1	0	Ct	0	1	0	0	0	0	1	2	2	0	0	0	5	0	0	0	0	0	0	8	0	0	0	0	0	0	0	0	0	0	0	0	0	0
1185	21 Jan 22	13:19:00	1	0	1	0	Ct	0	1	0	0	0	0	0	2	2	0	0	0	4	0	0	0	0	0	0	17	0	0	0	0	0	0	0	0	0	0	0	0	0	0
1186	21 Jan 22	13:20:00	1	0	1	0	Ct	0	1	0	0	0	0	0	2	1	0	0	0	2	0	0	0	0	0	0	2	0	0	0	0	0	0	0	0	0	0	0	0	0	0
1187	21 Jan 22	13:21:00	1	0	1	0	Ct	0	1	0	0	0	0	0	2	5	0	0	0	2	0	0	0	0	0	0	2	0	0	0	0	0	0	0	0	0	0	0	0	0	0
1188	21 Jan 22	13:22:00	1	0	1	0	Ct	0	1	0	0	0	0	0	2	4	3	0	0	0	0	0	0	2	0	0	0	0	0	0	0	0	0	0	0	0	0	0	0	0	2
1189	21 Jan 22	13:23:00	1	0	1	0	Ct	0	1	0	0	0	0	0	2	3	8	0	0	2	0	0	0	4	0	0	1	0	0	0	0	0	0	0	0	0	0	0	0	0	0
1190	21 Jan 22	13:24:00	1	0	1	0	Ct	0	1	0	0	0	0	0	5	1	0	0	0	1	0	0	0	0	0	0	0	0	0	0	0	0	0	0	0	0	0	0	0	0	3
1191	21 Jan 22	13:25:00	1	0	1	0	Ct	0	1	0	0	0	0	0	2	0	0	0	0	0	2	0	0	0	0	0	0	0	0	0	0	0	0	0	0	0	0	0	0	0	2
1192	21 Jan 22	13:26:00	1	0	1	0	Ct	0	1	0	0	0	0	0	3	5	0	0	0	0	5	0	0	1	0	0	1	0	0	0	0	0	0	0	0	0	0	0	0	0	0
1193	21 Jan 22	13:27:00	1	0	1	0	Ct	0	1	0	0	0	0	0	2	1	0	0	0	0	3	0	0	1	0	0	0	0	0	0	0	0	0	0	0	0	0	0	0	0	0
1194	21 Jan 22	13:28:00	1	0	1	0	Ct	0	1	0	0	0	0	0	2	0	0	0	0	0	3	0	0	0	0	0	0	0	0	0	0	0	0	2	0	0	0	0	0	0	0
1195	21 Jan 22	13:29:00	1	0	1	0	Ct	0	1	0	0	0	9	0	7	3	0	0	0	0	4	0	0	0	0	0	0	0	0	0	0	0	0	0	0	0	0	0	1	0	0
1196	21 Jan 22	13:30:00	1	0	1	0	Ct	0	1	0	0	0	8	0	1	4	0	0	0	0	4	0	0	0	0	0	0	0	0	0	0	0	0	0	0	0	0	0	1	0	0
1197	21 Jan 22	13:31:00	1	0	1	0	Ct	0	1	0	0	0	0	0	1	2	0	0	0	0	3	0	0	0	0	0	0	0	0	0	0	0	0	0	0	0	0	0	0	0	0
1198	21 Jan 22	13:32:00	1	0	1	0	Ct	0	1	0	0	0	0	0	0	2	0	0	0	0	5	0	0	0	0	0	0	0	0	0	0	0	0	0	0	0	0	0	0	0	0
1199	21 Jan 22	13:33:00	1	0	1	0	Ct	0	1	0	0	0	0	0	0	4	0	1	0	0	4	0	0	0	0	0	0	0	0	0	0	0	0	0	0	0	0	0	0	0	0
1200	21 Jan 22	13:34:00	1	0	1	0	Ct	0	1	0	0	0	0	0	0	5	0	0	0	0	3	0	0	0	0	0	0	0	0	0	0	0	0	0	0	0	0	0	0	0	0
1201	21 Jan 22	13:35:00	1	0	1	0	Ct	0	1	0	0	3	0	0	0	0	0	0	0	0	2	0	0	0	0	0	0	0	0	0	0	0	2	0	0	0	0	0	0	0	0
1202	21 Jan 22	13:36:00	1	0	1	0	Ct	0	1	0	0	3	0	0	0	0	0	0	0	0	3	0	0	0	0	0	0	0	0	0	0	0	2	6	0	0	0	0	0	0	0
1203	21 Jan 22	13:37:00	1	0	1	0	Ct	0	1	0	0	2	0	0	0	0	0	0	0	0	5	0	0	0	0	0	1	0	0	0	0	0	0	1	0	0	0	0	0	0	0
1204	21 Jan 22	13:38:00	1	0	1	0	Ct	0	1	0	0	3	0	0	0	0	0	0	0	0	5	0	0	0	0	0	0	0	0	0	0	0	2	3	0	0	0	0	0	0	0
1205	21 Jan 22	13:39:00	1	0	1	0	Ct	0	1	0	0	2	0	0	0	0	0	0	0	0	2	0	0	0	0	0	0	0	0	0	0	0	2	3	0	0	0	0	0	0	0
1206	21 Jan 22	13:40:00	1	0	1	0	Ct	0	1	0	0	12	0	0	0	0	0	0	0	0	0	0	0	0	0	0	0	0	0	0	0	0	4	2	0	0	0	0	0	0	0
1207	21 Jan 22	13:41:00	1	0	1	0	Ct	0	1	0	0	0	0	0	1	0	0	0	0	0	0	0	0	0	0	0	0	0	0	0	0	0	2	3	0	0	0	0	0	0	0
1208	21 Jan 22	13:42:00	1	0	1	0	Ct	0	1	0	0	0	0	0	0	0	0	0	0	0	0	0	0	0	0	0	0	0	0	0	0	0	1	3	0	0	0	0	0	0	0
1209	21 Jan 22	13:43:00	1	0	1	0	Ct	0	1	0	0	0	0	0	0	0	0	0	0	0	0	0	0	0	0	0	0	0	0	0	0	0	1	3	0	0	0	0	0	0	0
1210	21 Jan 22	13:44:00	1	0	1	0	Ct	0	1	0	0	0	0	0	0	0	0	0	0	0	0	0	0	0	0	0	0	0	0	0	0	0	2	0	0	0	0	0	0	0	0
1211	21 Jan 22	13:45:00	1	0	1	0	Ct	0	1	0	0	0	0	0	6	0	0	0	0	0	0	0	0	0	0	0	0	0	0	0	0	0	2	1	0	0	0	0	0	0	0
1212	21 Jan 22	13:46:00	1	0	1	0	Ct	0	1	0	0	0	0	0	0	0	0	2	0	0	0	0	0	0	0	0	0	0	0	0	0	0	0	0	0	0	0	0	0	4	0
1213	21 Jan 22	13:47:00	1	0	1	0	Ct	0	1	0	0	0	0	0	0	0	0	3	0	0	0	0	0	0	0	0	0	0	0	0	0	0	2	0	0	0	0	0	0	5	0
1214	21 Jan 22	13:48:00	1	0	1	0	Ct	0	1	0	0	0	0	0	1	0	0	0	0	1	0	0	0	0	0	0	0	0	0	0	0	0	1	1	0	0	0	0	0	0	0
1215	21 Jan 22	13:49:00	1	0	1	0	Ct	0	1	0	0	0	0	0	0	0	0	0	0	0	0	0	0	0	0	0	0	0	0	0	0	0	2	5	0	0	0	0	0	2	0
1216	21 Jan 22	13:50:00	1	0	1	0	Ct	0	1	0	0	0	0	0	0	0	0	0	0	0	0	0	0	0	0	0	0	0	0	0	0	0	3	2	0	0	0	0	0	1	0
1217	21 Jan 22	13:51:00	1	0	1	0	Ct	0	1	0	0	0	0	0	0	0	0	0	0	0	0	0	0	0	0	0	0	0	0	0	0	0	0	2	0	0	0	0	0	3	0
1218	21 Jan 22	13:52:00	1	0	1	0	Ct	0	1	0	0	0	0	0	0	0	0	0	0	2	0	0	0	0	0	0	0	0	0	0	0	0	2	0	0	0	0	0	0	4	0
1219	21 Jan 22	13:53:00	1	0	1	0	Ct	0	1	0	0	0	0	0	0	0	0	0	0	0	0	0	0	0	0	0	1	0	0	0	0	0	1	0	0	0	0	0	0	1	0
1220	21 Jan 22	13:54:00	1	0	1	0	Ct	0	1	0	0	0	1	0	0	0	0	0	0	0	0	0	0	0	0	0	4	0	0	0	0	0	2	0	0	0	0	0	0	5	0
1221	21 Jan 22	13:55:00	1	0	1	0	Ct	0	1	0	0	0	0	0	0	0	0	0	0	0	0	0	0	0	0	0	0	0	0	0	0	0	4	0	0	0	0	0	0	2	0
1222	21 Jan 22	13:56:00	1	0	1	0	Ct	0	1	0	0	0	0	0	0	0	0	0	0	0	0	0	0	0	0	0	4	0	0	0	0	0	2	0	0	0	0	0	0	3	0
1223	21 Jan 22	13:57:00	1	0	1	0	Ct	0	1	0	0	0	0	0	0	0	0	0	0	0	0	0	0	0	0	0	2	0	0	0	0	0	3	0	0	0	0	0	0	1	0
1224	21 Jan 22	13:58:00	1	0	1	0	Ct	0	1	0	0	0	0	0	0	0	0	0	0	0	0	0	0	0	0	0	5	0	0	0	0	0	2	0	0	0	0	0	0	5	0
1225	21 Jan 22	13:59:00	1	0	1	0	Ct	0	1	0	0	0	0	0	0	0	0	0	0	2	0	0	0	0	0	0	2	0	0	0	0	0	1	0	0	0	0	0	0	2	0
1226	21 Jan 22	14:00:00	1	0	1	0	Ct	0	1	0	0	0	0	0	0	0	0	0	0	0	0	0	0	0	0	0	5	0	0	0	0	0	0	0	0	0	0	0	0	1	0
1227	21 Jan 22	14:01:00	1	0	1	0	Ct	0	1	0	0	0	0	0	0	0	0	0	0	0	0	0	0	0	0	0	2	0	0	0	0	0	0	0	0	0	0	0	0	2	0
1228	21 Jan 22	14:02:00	1	0	1	0	Ct	0	1	0	0	0	0	0	0	0	0	0	0	0	0	0	0	0	0	0	2	0	0	0	0	0	0	0	0	0	0	0	0	2	0
1229	21 Jan 22	14:03:00	1	0	1	0	Ct	0	1	0	0	0	0	0	0	0	0	0	0	0	0	0	0	0	0	0	0	0	0	0	0	0	0	0	0	0	0	0	0	0	0
1230	21 Jan 22	14:04:00	1	0	1	0	Ct	0	1	0	0	0	0	0	0	0	0	0	0	0	0	0	0	0	0	0	0	0	0	0	0	0	0	0	0	0	0	0	0	0	0
1231	21 Jan 22	14:05:00	1	0	1	0	Ct	0	1	0	0	0	0	0	0	0	0	0	0	0	0	0	0	0	0	0	1	0	0	0	0	0	0	0	0	0	0	0	0	0	0
1232	21 Jan 22	14:06:00	1	0	1	0	Ct	0	1	0	0	0	1	0	0	0	0	0	0	0	0	0	0	0	0	0	1	0	0	0	0	0	0	0	0	0	0	0	0	0	0
1233	21 Jan 22	14:07:00	1	0	1	0	Ct	0	1	0	0	0	13	0	0	0	0	0	0	0	0	0	0	0	0	0	0	0	0	0	0	0	0	0	0	0	0	0	0	0	0
1234	21 Jan 22	14:08:00	1	0	1	0	Ct	0	1	0	0	0	8	0	0	0	0	0	0	0	0	0	0	0	0	0	0	0	0	0	0	0	0	0	0	0	0	0	0	0	0
1235	21 Jan 22	14:09:00	1	0	1	0	Ct	0	1	0	0	0	0	0	0	0	0	0	0	0	0	0	0	0	0	0	0	0	0	0	0	0	0	0	0	0	0	0	0	0	0
1236	21 Jan 22	14:10:00	1	0	1	0	Ct	0	1	0	0	0	0	0	0	0	0	0	0	0	0	0	0	0	0	0	0	0	0	0	0	0	0	0	0	0	0	0	0	0	0
1237	21 Jan 22	14:11:00	1	0	1	0	Ct	0	1	0	0	0	0	0	0	0	0	0	0	0	0	0	0	0	0	0	0	2	0	0	0	0	0	0	0	0	0	0	0	0	0
1238	21 Jan 22	14:12:00	1	0	1	0	Ct	0	1	0	0	0	1	0	0	0	0	0	0	0	0	0	3	0	0	0	0	2	0	0	0	0	0	0	0	0	0	0	0	0	0
1239	21 Jan 22	14:13:00	1	0	1	0	Ct	0	1	0	0	0	1	0	0	0	0	0	0	1	0	0	1	0	0	0	0	6	0	0	0	0	0	0	0	0	0	0	0	0	0
1240	21 Jan 22	14:14:00	1	0	1	0	Ct	0	1	0	0	0	0	0	0	0	0	0	0	1	0	0	0	0	0	0	0	4	0	0	0	0	0	0	0	0	0	0	0	0	0
1241	21 Jan 22	14:15:00	1	0	1	0	Ct	0	1	0	0	0	0	0	0	0	0	0	0	2	0	0	3	0	0	0	0	4	0	0	0	0	0	0	0	0	0	0	0	0	0
1242	21 Jan 22	14:16:00	1	0	1	0	Ct	0	1	0	0	0	0	0	0	0	0	0	0	2	0	0	2	0	0	0	0	0	0	0	0	0	0	0	0	0	0	0	0	0	0
1243	21 Jan 22	14:17:00	1	0	1	0	Ct	0	1	0	0	0	0	0	0	0	0	0	0	3	0	0	1	0	0	0	0	4	0	0	0	0	0	0	0	0	0	0	0	0	2
1244	21 Jan 22	14:18:00	1	0	1	0	Ct	0	1	0	0	0	0	0	0	0	0	0	0	2	0	0	3	0	0	0	0	0	0	0	0	0	0	0	0	0	1	0	0	0	6
1245	21 Jan 22	14:19:00	1	0	1	0	Ct	0	1	0	0	0	0	0	0	0	0	0	0	3	0	0	2	0	0	0	0	0	0	0	0	0	0	0	0	0	0	0	0	0	3
1246	21 Jan 22	14:20:00	1	0	1	0	Ct	0	1	0	0	0	0	0	0	0	0	0	0	2	0	0	4	0	0	0	0	0	0	0	0	0	0	0	0	0	0	0	0	0	0
1247	21 Jan 22	14:21:00	1	0	1	0	Ct	0	1	0	0	0	0	0	0	0	0	0	0	4	0	0	4	0	0	0	0	2	0	0	0	0	0	0	0	0	2	0	0	0	0
1248	21 Jan 22	14:22:00	1	0	1	0	Ct	0	1	0	0	0	0	0	0	0	0	0	0	3	0	0	1	0	0	0	0	0	0	0	0	0	0	0	1	0	3	0	0	0	0
1249	21 Jan 22	14:23:00	1	0	1	0	Ct	0	1	0	0	0	0	0	0	0	0	0	0	1	0	0	1	0	0	0	0	0	0	0	0	0	0	0	6	0	3	0	0	0	0
1250	21 Jan 22	14:24:00	1	0	1	0	Ct	0	1	0	0	0	0	0	0	0	0	0	0	2	0	0	1	0	0	0	0	0	0	0	0	0	0	0	2	0	3	0	0	0	0
1251	21 Jan 22	14:25:00	1	0	1	0	Ct	0	1	0	0	0	0	0	0	0	0	0	0	3	0	0	2	0	0	0	0	0	0	0	0	0	0	0	0	0	2	0	0	0	0
1252	21 Jan 22	14:26:00	1	0	1	0	Ct	0	1	0	0	0	0	0	0	0	0	0	0	1	0	0	2	0	0	0	0	1	0	0	0	0	0	0	0	0	3	0	0	0	0
1253	21 Jan 22	14:27:00	1	0	1	0	Ct	0	1	0	0	0	0	4	0	0	0	0	0	3	0	0	1	0	0	0	0	0	0	0	0	0	0	0	0	0	0	0	0	0	0
1254	21 Jan 22	14:28:00	1	0	1	0	Ct	0	1	0	0	0	0	1	0	0	0	0	0	2	0	0	1	0	0	0	0	0	0	0	0	0	0	0	0	0	0	0	0	0	0
1255	21 Jan 22	14:29:00	1	0	1	0	Ct	0	1	0	0	0	0	0	0	0	0	0	0	1	0	0	1	0	0	0	0	0	0	0	0	0	0	0	0	0	0	0	0	0	0
1256	21 Jan 22	14:30:00	1	0	1	0	Ct	0	1	0	0	0	0	1	0	0	0	0	0	1	0	0	0	0	0	0	0	0	0	0	0	0	0	0	0	0	0	0	0	0	0
1257	21 Jan 22	14:31:00	1	0	1	0	Ct	0	1	0	0	0	0	2	0	0	0	0	0	3	0	0	1	0	0	0	0	0	0	0	0	0	0	0	0	0	0	0	0	0	0
1258	21 Jan 22	14:32:00	1	0	1	0	Ct	0	1	0	0	0	5	1	0	0	0	0	0	3	0	0	2	0	0	0	0	0	0	0	0	0	0	0	0	0	0	0	0	0	0
1259	21 Jan 22	14:33:00	1	0	1	0	Ct	0	1	0	0	0	3	2	0	0	0	0	0	2	0	0	0	0	0	0	0	0	0	0	0	0	0	0	0	0	0	0	0	0	0
1260	21 Jan 22	14:34:00	1	0	1	0	Ct	0	1	0	0	0	3	2	0	0	0	0	0	0	0	0	1	0	0	0	0	0	0	0	0	0	0	0	0	0	0	0	0	0	0
1261	21 Jan 22	14:35:00	1	0	1	0	Ct	0	1	0	0	0	0	0	0	0	0	0	0	3	0	0	1	0	0	0	0	0	0	0	0	0	0	0	0	0	0	0	0	0	0
1262	21 Jan 22	14:36:00	1	0	1	0	Ct	0	1	0	0	0	0	1	0	0	0	0	0	1	0	0	2	0	0	0	0	0	0	0	0	0	0	0	0	0	0	0	0	0	0
1263	21 Jan 22	14:37:00	1	0	1	0	Ct	0	1	0	0	0	0	2	0	0	0	0	0	0	0	0	0	0	0	0	0	0	0	0	0	0	0	0	0	0	0	0	0	0	0
1264	21 Jan 22	14:38:00	1	0	1	0	Ct	0	1	0	0	0	0	1	0	0	0	0	0	0	0	0	1	0	0	0	0	0	0	0	0	0	0	0	0	0	0	0	0	0	0
1265	21 Jan 22	14:39:00	1	0	1	0	Ct	0	1	0	0	0	0	3	0	0	0	0	0	0	0	0	0	0	0	0	0	0	0	0	0	0	0	0	0	0	0	0	0	0	0
1266	21 Jan 22	14:40:00	1	0	1	0	Ct	0	1	0	0	0	0	1	0	0	0	0	0	4	0	0	0	0	0	0	0	0	0	0	0	0	0	0	0	0	0	0	0	0	0
1267	21 Jan 22	14:41:00	1	0	1	0	Ct	0	1	0	0	0	0	0	0	0	0	0	0	2	1	0	3	0	0	0	0	0	0	0	0	0	0	0	0	0	0	0	0	0	0
1268	21 Jan 22	14:42:00	1	0	1	0	Ct	0	1	0	0	0	0	1	0	0	0	0	0	3	7	0	0	0	0	0	0	0	0	0	0	0	0	0	0	0	0	0	0	0	0
1269	21 Jan 22	14:43:00	1	0	1	0	Ct	0	1	0	0	0	0	3	0	0	0	0	0	3	3	0	0	0	0	0	0	0	0	0	0	0	0	0	0	0	0	0	0	0	0
1270	21 Jan 22	14:44:00	1	0	1	0	Ct	0	1	0	0	0	0	2	1	0	0	0	0	2	3	0	3	0	0	0	0	0	0	0	0	0	0	0	0	0	0	0	0	0	0
1271	21 Jan 22	14:45:00	1	0	1	0	Ct	0	1	0	0	0	0	1	0	0	0	0	0	2	3	0	1	0	0	0	0	0	0	0	0	0	0	0	0	0	0	0	0	0	0
1272	21 Jan 22	14:46:00	1	0	1	0	Ct	0	1	0	0	0	0	1	0	0	0	0	0	2	5	0	1	0	0	0	0	0	0	0	0	0	0	0	0	0	0	0	0	0	0
1273	21 Jan 22	14:47:00	1	0	1	0	Ct	0	1	0	0	0	0	1	0	0	0	0	0	3	4	0	0	0	0	0	0	0	0	0	0	0	0	0	0	0	0	0	0	0	0
1274	21 Jan 22	14:48:00	1	0	1	0	Ct	0	1	0	0	0	0	1	0	0	0	0	0	1	3	0	1	0	0	0	0	0	0	0	0	1	0	0	0	0	0	0	0	0	0
1275	21 Jan 22	14:49:00	1	0	1	0	Ct	0	1	0	0	0	0	2	0	0	0	0	0	2	4	0	0	0	0	0	0	0	0	0	0	5	0	0	0	0	0	0	0	0	0
1276	21 Jan 22	14:50:00	1	0	1	0	Ct	0	1	0	0	0	0	1	0	0	0	0	0	1	2	0	3	0	0	0	0	0	0	0	0	0	0	2	0	0	1	0	0	0	0
1277	21 Jan 22	14:51:00	1	0	1	0	Ct	0	1	0	0	0	0	1	0	0	0	0	0	0	0	0	0	0	0	0	0	0	0	0	0	0	0	0	0	0	0	0	0	0	0
1278	21 Jan 22	14:52:00	1	0	1	0	Ct	0	1	0	0	0	0	0	0	0	0	0	0	0	0	0	1	0	0	0	0	0	0	0	0	0	0	0	0	0	0	0	0	0	0
1279	21 Jan 22	14:53:00	1	0	1	0	Ct	0	1	0	0	0	0	0	0	0	0	0	0	0	0	0	1	0	0	0	0	0	0	0	0	0	0	4	0	0	0	0	0	0	0
1280	21 Jan 22	14:54:00	1	0	1	0	Ct	0	1	0	0	0	0	0	0	0	0	0	0	0	0	0	0	0	0	0	0	0	0	0	0	0	0	3	0	0	0	0	0	0	0
1281	21 Jan 22	14:55:00	1	0	1	0	Ct	0	1	0	0	0	0	0	0	0	0	0	0	0	0	0	0	0	0	0	0	0	0	0	0	0	0	1	0	0	0	0	0	0	0
1282	21 Jan 22	14:56:00	1	0	1	0	Ct	0	1	0	0	0	0	0	0	0	0	0	0	0	0	0	0	0	0	0	0	0	0	0	0	0	0	0	0	0	0	0	0	0	0
1283	21 Jan 22	14:57:00	1	0	1	0	Ct	0	1	0	0	0	0	0	0	0	0	0	0	0	0	0	0	0	0	0	0	0	0	0	0	0	0	0	0	0	0	0	0	0	0
1284	21 Jan 22	14:58:00	1	0	1	0	Ct	0	1	0	0	0	0	0	0	0	0	0	0	0	0	0	0	0	0	0	0	0	0	0	0	0	0	0	0	0	0	0	0	0	0
1285	21 Jan 22	14:59:00	1	0	1	0	Ct	0	1	0	0	0	0	0	0	0	0	0	0	0	0	0	0	0	0	0	0	0	0	0	0	0	0	0	0	0	0	0	0	0	0
1286	21 Jan 22	15:00:00	1	0	1	0	Ct	0	1	0	0	0	0	0	0	0	0	0	0	0	0	0	0	0	0	0	0	0	0	0	0	0	0	0	0	0	0	0	0	0	0
1287	21 Jan 22	15:01:00	1	0	1	0	Ct	0	1	0	0	0	0	0	0	0	0	0	0	0	0	0	0	0	0	0	0	0	0	0	0	0	0	0	0	0	0	0	0	0	0
1288	21 Jan 22	15:02:00	1	0	1	0	Ct	0	1	0	0	0	0	0	0	0	0	0	2	0	0	0	0	0	0	0	0	0	0	0	0	0	0	0	0	0	0	0	0	0	0
1289	21 Jan 22	15:03:00	1	0	1	0	Ct	0	1	0	0	0	0	0	0	0	0	0	1	0	0	0	0	0	0	0	0	0	0	0	0	0	0	0	0	0	0	0	0	0	0
1290	21 Jan 22	15:04:00	1	0	1	0	Ct	0	1	0	0	0	0	0	0	0	0	0	4	0	0	0	0	0	0	0	0	0	0	0	0	0	0	0	0	0	0	0	0	0	0
1291	21 Jan 22	15:05:00	1	0	1	0	Ct	0	1	0	0	0	0	0	0	0	0	0	4	0	0	0	0	0	0	0	0	0	0	0	0	0	0	0	0	0	0	0	0	0	0
1292	21 Jan 22	15:06:00	1	0	1	0	Ct	0	1	0	0	0	0	0	0	0	0	0	10	0	0	0	0	0	0	0	0	0	0	0	0	0	0	0	0	0	0	0	0	0	0
1293	21 Jan 22	15:07:00	1	0	1	0	Ct	0	1	0	0	0	0	0	0	0	0	0	3	0	0	0	0	0	0	0	0	0	0	0	0	0	0	0	0	0	0	0	0	0	0
1294	21 Jan 22	15:08:00	1	0	1	0	Ct	0	1	0	0	0	0	0	0	0	0	0	1	0	0	0	0	0	0	0	0	0	0	0	0	0	0	0	0	0	0	0	0	0	0
1295	21 Jan 22	15:09:00	1	0	1	0	Ct	0	1	0	0	0	0	0	0	0	0	0	4	0	0	0	0	0	0	0	0	0	0	0	0	0	0	0	0	0	0	0	0	0	0
1296	21 Jan 22	15:10:00	1	0	1	0	Ct	0	1	0	0	0	4	0	0	0	0	0	0	0	0	0	0	0	0	0	0	0	0	0	0	0	0	0	0	0	0	0	0	0	0
1297	21 Jan 22	15:11:00	1	0	1	0	Ct	0	1	0	0	0	0	0	0	0	0	0	0	0	0	0	0	0	0	0	0	0	0	0	0	0	0	0	0	0	0	0	0	0	0
1298	21 Jan 22	15:12:00	1	0	1	0	Ct	0	1	0	0	0	0	0	0	0	0	2	0	0	0	0	0	0	0	0	0	0	0	0	0	0	0	0	0	0	0	0	0	0	0
1299	21 Jan 22	15:13:00	1	0	1	0	Ct	0	1	0	0	0	2	0	0	0	0	0	0	0	0	0	0	0	0	0	0	0	0	0	0	0	0	0	0	0	0	0	0	2	0
1300	21 Jan 22	15:14:00	1	0	1	0	Ct	0	1	0	0	0	2	0	0	0	0	0	0	0	0	0	0	0	0	0	0	5	0	0	0	0	0	0	0	0	0	0	0	0	0
1301	21 Jan 22	15:15:00	1	0	1	0	Ct	0	1	1	0	0	0	0	0	0	0	0	0	0	0	0	0	0	0	0	0	0	0	0	0	0	0	0	0	0	0	0	0	0	0
1302	21 Jan 22	15:16:00	1	0	1	0	Ct	0	1	2	0	0	0	0	0	0	0	0	0	0	0	0	0	0	0	0	0	0	0	0	0	0	0	0	0	0	0	0	0	0	0
1303	21 Jan 22	15:17:00	1	0	1	0	Ct	0	1	2	0	0	0	0	0	0	0	0	0	0	0	0	0	0	3	0	1	0	0	0	0	0	0	0	0	0	0	0	0	3	0
1304	21 Jan 22	15:18:00	1	0	1	0	Ct	0	1	3	0	0	0	0	0	0	0	0	0	0	0	0	0	0	4	2	4	0	0	0	0	0	0	0	0	0	0	0	0	0	0
1305	21 Jan 22	15:19:00	1	0	1	0	Ct	0	1	2	0	0	0	0	0	0	0	0	0	0	0	0	0	0	1	3	3	0	0	0	0	0	0	0	0	0	0	0	0	0	0
1306	21 Jan 22	15:20:00	1	0	1	0	Ct	0	1	3	0	0	0	0	0	0	0	0	0	0	0	0	0	0	0	3	4	1	0	0	0	0	0	0	0	0	0	0	0	0	0
1307	21 Jan 22	15:21:00	1	0	1	0	Ct	0	1	3	0	7	5	1	0	0	1	2	0	5	3	7	0	0	6	5	1	5	4	0	0	1	0	6	8	2	0	0	0	0	0
1308	21 Jan 22	15:22:00	1	0	1	0	Ct	0	1	2	0	6	3	1	0	4	1	4	0	2	6	8	0	5	6	5	3	10	4	0	0	7	0	8	3	4	0	4	0	0	0
1309	21 Jan 22	15:23:00	1	0	1	0	Ct	0	1	3	0	6	2	1	0	4	4	4	0	2	6	6	0	2	7	4	2	8	5	0	0	4	0	3	5	4	0	0	0	0	0
1310	21 Jan 22	15:24:00	1	0	1	0	Ct	0	1	2	0	4	3	1	0	1	2	6	0	2	4	3	0	0	5	2	3	6	3	0	0	3	0	5	2	3	0	3	0	0	0
1311	21 Jan 22	15:25:00	1	0	1	0	Ct	0	1	2	0	7	2	2	3	2	2	4	1	3	6	1	0	0	5	1	3	4	4	0	0	3	0	3	3	3	3	2	1	0	5
1312	21 Jan 22	15:26:00	1	0	1	0	Ct	0	1	3	0	3	0	0	3	4	3	4	6	0	5	2	0	0	4	4	2	5	3	0	0	3	0	4	5	4	4	1	3	0	4
1313	21 Jan 22	15:27:00	1	0	1	0	Ct	0	1	3	0	3	1	0	0	3	0	4	4	3	4	3	2	5	5	4	8	6	5	0	0	1	0	2	4	5	3	1	1	0	7
1314	21 Jan 22	15:28:00	1	0	1	0	Ct	0	1	3	0	5	3	3	5	3	2	4	4	1	5	3	2	1	5	5	2	7	4	0	0	3	0	2	4	5	3	4	1	0	2
1315	21 Jan 22	15:29:00	1	0	1	0	Ct	0	1	2	0	4	3	0	6	5	1	3	2	4	4	4	2	1	5	3	3	6	3	0	0	3	0	1	3	4	3	3	1	0	3
1316	21 Jan 22	15:30:00	1	0	1	0	Ct	0	1	0	0	1	3	4	3	3	1	0	2	1	4	3	3	3	3	4	0	5	2	0	0	2	0	5	3	4	3	0	1	0	4
1317	21 Jan 22	15:31:00	1	0	1	0	Ct	0	1	4	0	0	1	2	4	4	0	0	2	2	2	1	0	2	9	3	6	4	4	0	0	4	0	1	1	2	2	1	2	0	5
1318	21 Jan 22	15:32:00	1	0	1	0	Ct	0	1	2	0	2	2	1	3	4	0	0	0	8	0	0	0	3	3	5	3	4	2	0	0	0	0	4	3	4	1	1	1	0	3
1319	21 Jan 22	15:33:00	1	0	1	0	Ct	0	1	0	0	4	1	2	3	0	0	0	2	4	3	0	1	2	3	5	2	5	3	0	0	0	0	7	0	4	4	0	4	0	4
1320	21 Jan 22	15:34:00	1	0	1	0	Ct	0	1	0	0	1	3	3	2	3	0	0	0	0	5	0	0	1	0	4	0	3	3	0	0	4	0	2	1	5	4	0	3	0	3
1321	21 Jan 22	15:35:00	1	0	1	0	Ct	0	1	0	0	2	1	2	4	2	0	0	0	0	0	1	1	0	0	3	1	0	0	0	0	3	0	1	1	6	2	0	0	0	1
1322	21 Jan 22	15:36:00	1	0	1	0	Ct	0	1	0	0	0	4	0	4	3	0	0	0	0	0	5	2	0	0	0	4	0	0	0	0	4	0	2	4	2	2	0	0	0	6
1323	21 Jan 22	15:37:00	1	0	1	0	Ct	0	1	0	0	0	2	2	1	4	0	0	0	0	0	4	1	4	0	0	3	0	0	0	0	0	0	0	4	3	0	0	2	0	4
1324	21 Jan 22	15:38:00	1	0	1	0	Ct	0	1	0	0	0	1	2	4	3	3	0	0	0	4	5	1	2	0	4	3	0	0	0	0	0	0	0	3	3	0	0	4	0	4
1325	21 Jan 22	15:39:00	1	0	1	0	Ct	0	1	0	0	0	5	2	4	4	3	0	0	0	5	1	1	0	0	6	2	0	0	0	0	0	0	0	2	2	0	0	0	0	3
1326	21 Jan 22	15:40:00	1	0	1	0	Ct	0	1	0	0	0	6	2	2	9	3	0	0	0	3	2	0	0	0	7	2	0	0	0	0	0	0	0	3	1	0	0	0	0	4
1327	21 Jan 22	15:41:00	1	0	1	0	Ct	0	1	0	0	0	1	3	1	2	2	0	0	0	4	5	0	0	0	5	3	0	0	0	0	0	0	0	1	3	0	0	0	0	34
1328	21 Jan 22	15:42:00	1	0	1	0	Ct	0	1	0	0	2	5	2	3	1	2	0	0	0	3	4	1	0	0	4	2	0	0	0	0	0	0	0	2	2	0	0	0	0	4
1329	21 Jan 22	15:43:00	1	0	1	0	Ct	0	1	0	0	2	2	1	3	5	4	0	0	0	3	2	0	2	0	3	3	0	0	0	0	0	0	0	4	4	0	0	0	0	4
1330	21 Jan 22	15:44:00	1	0	1	0	Ct	0	1	0	0	0	2	1	0	4	1	0	0	0	4	4	0	0	0	4	0	0	0	0	0	0	0	0	0	3	0	0	1	0	4
1331	21 Jan 22	15:45:00	1	0	1	0	Ct	0	1	0	0	0	3	2	1	9	1	0	0	0	5	0	1	0	0	3	0	0	0	0	0	0	0	0	3	4	0	0	2	0	4
1332	21 Jan 22	15:46:00	1	0	1	0	Ct	0	1	0	0	0	3	1	5	3	9	0	0	0	4	1	1	0	0	8	0	0	0	0	0	0	0	0	1	3	0	0	0	0	4
1333	21 Jan 22	15:47:00	1	0	1	0	Ct	0	1	0	0	0	3	2	4	4	2	0	0	0	2	3	2	0	0	4	2	0	0	0	0	0	0	0	3	4	0	0	0	0	0
1334	21 Jan 22	15:48:00	1	0	1	0	Ct	0	1	0	0	0	2	2	2	2	1	0	0	0	0	4	4	0	0	4	1	0	0	0	0	0	0	0	2	3	0	0	0	0	3
1335	21 Jan 22	15:49:00	1	0	1	0	Ct	0	1	0	0	0	2	1	3	5	2	0	0	0	0	3	0	0	0	1	3	0	0	0	0	0	0	0	0	2	0	0	0	0	7
1336	21 Jan 22	15:50:00	1	0	1	0	Ct	0	1	0	0	1	1	1	3	0	1	0	0	0	0	2	0	0	0	5	2	0	0	0	0	0	0	0	3	2	0	0	2	0	5
1337	21 Jan 22	15:51:00	1	0	1	0	Ct	0	1	0	0	0	6	2	3	2	1	0	0	0	0	3	4	0	0	3	4	0	0	0	0	0	0	0	2	2	0	0	2	0	3
1338	21 Jan 22	15:52:00	1	0	1	0	Ct	0	1	0	0	0	1	0	1	3	0	0	0	0	0	3	3	0	0	5	5	0	0	0	0	0	0	0	5	4	0	0	0	0	2
1339	21 Jan 22	15:53:00	1	0	1	0	Ct	0	1	0	0	0	4	0	3	2	0	0	0	0	0	1	1	0	0	3	2	0	0	0	0	0	0	0	4	4	0	0	2	0	2
1340	21 Jan 22	15:54:00	1	0	1	0	Ct	0	1	0	0	0	1	1	1	5	0	0	0	0	0	5	1	0	0	5	3	0	0	0	0	0	0	0	1	2	0	0	1	0	4
1341	21 Jan 22	15:55:00	1	0	1	0	Ct	0	1	3	0	0	2	3	0	1	0	0	0	0	0	0	1	0	0	7	3	0	0	0	0	0	0	0	1	3	0	0	1	0	2
1342	21 Jan 22	15:56:00	1	0	1	0	Ct	0	1	2	0	1	1	2	0	2	0	0	0	0	0	0	2	0	0	5	2	0	1	0	0	0	0	2	2	4	0	0	1	0	4
1343	21 Jan 22	15:57:00	1	0	1	0	Ct	0	1	0	0	5	4	1	0	6	0	0	0	0	0	2	0	0	0	4	2	0	4	0	0	0	0	6	0	5	0	3	1	0	2
1344	21 Jan 22	15:58:00	1	0	1	0	Ct	0	1	0	0	3	2	2	0	0	1	0	0	0	0	0	0	0	0	3	1	0	3	0	0	0	0	4	0	4	0	0	0	0	0
1345	21 Jan 22	15:59:00	1	0	1	0	Ct	0	1	0	0	2	1	1	0	3	1	0	0	0	0	0	0	0	0	3	0	0	4	0	0	0	0	3	0	2	0	0	0	0	0
1346	21 Jan 22	16:00:00	1	0	1	0	Ct	0	1	0	0	5	3	0	0	3	2	0	0	0	0	0	0	0	0	0	0	0	2	0	0	0	0	1	0	4	0	0	2	0	0
1347	21 Jan 22	16:01:00	1	0	1	0	Ct	0	1	0	0	3	2	0	0	2	0	0	0	0	0	0	0	0	0	0	0	0	0	0	0	0	0	5	0	5	0	0	1	0	0
1348	21 Jan 22	16:02:00	1	0	1	0	Ct	0	1	0	0	0	3	0	0	0	0	0	0	0	0	0	0	0	0	0	0	0	0	0	0	0	0	3	0	6	0	0	1	0	0
1349	21 Jan 22	16:03:00	1	0	1	0	Ct	0	1	0	0	0	0	0	0	1	0	0	0	0	0	0	0	0	0	0	0	0	0	0	0	0	0	2	0	5	0	0	0	0	0
1350	21 Jan 22	16:04:00	1	0	1	0	Ct	0	1	0	0	0	0	0	0	4	0	0	0	0	0	0	0	0	0	0	0	0	0	0	0	0	0	4	0	2	0	0	0	0	0
1351	21 Jan 22	16:05:00	1	0	1	0	Ct	0	1	0	0	0	0	0	0	2	0	0	0	0	0	0	0	0	0	0	0	0	0	0	0	0	0	0	0	2	0	0	2	1	0
1352	21 Jan 22	16:06:00	1	0	1	0	Ct	0	1	0	0	0	0	0	0	3	0	2	0	0	0	0	0	0	0	0	0	0	0	0	0	0	0	0	0	0	0	0	0	0	0
1353	21 Jan 22	16:07:00	1	0	1	0	Ct	0	1	0	0	0	0	0	0	4	0	1	0	0	0	0	0	0	0	0	0	0	0	0	0	0	0	0	0	0	0	0	0	1	0
1354	21 Jan 22	16:08:00	1	0	1	0	Ct	0	1	0	0	0	0	0	0	3	0	2	0	0	0	0	0	0	0	0	0	0	0	0	0	0	0	0	0	0	0	0	0	2	0
1355	21 Jan 22	16:09:00	1	0	1	0	Ct	0	1	0	0	0	0	0	0	1	0	3	0	0	0	0	0	0	0	0	0	0	0	0	0	0	0	0	0	0	0	0	0	6	0
1356	21 Jan 22	16:10:00	1	0	1	0	Ct	0	1	0	0	0	0	0	0	2	0	3	0	0	0	0	0	0	0	0	0	0	0	0	0	0	0	0	0	0	0	0	0	5	0
1357	21 Jan 22	16:11:00	1	0	1	0	Ct	0	1	0	0	0	0	0	0	3	0	1	0	0	0	0	0	0	0	0	0	0	0	0	0	0	0	0	0	0	0	0	0	2	0
1358	21 Jan 22	16:12:00	1	0	1	0	Ct	0	1	0	0	0	0	0	0	3	0	0	0	0	0	0	0	0	0	0	0	0	0	0	0	0	0	0	0	0	0	0	0	3	0
1359	21 Jan 22	16:13:00	1	0	1	0	Ct	0	1	0	0	0	0	0	0	2	0	0	0	0	0	0	0	0	0	0	0	0	0	0	0	0	0	0	0	0	0	0	0	1	0
1360	21 Jan 22	16:14:00	1	0	1	0	Ct	0	1	0	0	0	0	0	0	2	0	0	0	0	0	0	0	0	0	0	0	0	0	0	0	0	0	0	0	0	0	0	0	2	0
1361	21 Jan 22	16:15:00	1	0	1	0	Ct	0	1	0	0	0	0	0	0	1	0	0	0	0	0	0	0	0	0	0	0	0	0	0	0	0	0	0	0	0	0	0	0	2	0
1362	21 Jan 22	16:16:00	1	0	1	0	Ct	0	1	0	0	0	0	0	0	0	0	0	0	0	0	0	0	0	0	0	0	0	0	0	0	0	0	0	0	0	0	0	0	7	0
1363	21 Jan 22	16:17:00	1	0	1	0	Ct	0	1	0	0	0	0	0	0	0	0	0	0	0	0	0	0	0	0	0	0	0	0	0	0	0	0	0	0	0	0	0	0	4	0
1364	21 Jan 22	16:18:00	1	0	1	0	Ct	0	1	0	0	0	0	0	0	0	0	0	0	0	0	0	0	0	0	0	0	0	0	0	0	0	0	0	0	0	0	0	0	2	0
1365	21 Jan 22	16:19:00	1	0	1	0	Ct	0	1	0	0	0	0	0	0	0	0	0	0	0	0	0	0	0	0	0	0	0	0	0	0	0	0	0	0	0	0	0	0	1	0
1366	21 Jan 22	16:20:00	1	0	1	0	Ct	0	1	0	0	0	0	0	0	0	0	0	0	0	0	0	0	0	0	0	0	0	0	0	0	0	0	1	0	0	0	0	0	6	0
1367	21 Jan 22	16:21:00	1	0	1	0	Ct	0	1	0	0	0	0	0	0	0	0	0	0	0	0	0	0	0	0	0	0	0	0	0	0	0	0	0	0	0	0	0	0	3	0
1368	21 Jan 22	16:22:00	1	0	1	0	Ct	0	1	0	0	0	0	0	0	0	0	0	0	0	0	0	0	0	0	0	0	0	0	0	0	0	0	0	0	0	0	0	0	3	0
1369	21 Jan 22	16:23:00	1	0	1	0	Ct	0	1	0	0	0	0	0	0	0	0	0	0	0	0	0	0	0	0	0	0	0	0	0	0	0	0	0	0	0	0	0	0	3	0
1370	21 Jan 22	16:24:00	1	0	1	0	Ct	0	1	0	0	0	0	0	0	0	0	0	0	0	0	0	0	0	0	0	0	0	0	0	0	0	0	0	0	0	0	0	0	2	0
1371	21 Jan 22	16:25:00	1	0	1	0	Ct	0	1	0	0	0	0	0	0	0	0	0	0	0	0	0	0	0	0	0	0	0	0	0	0	0	0	0	0	0	0	0	0	4	0
1372	21 Jan 22	16:26:00	1	0	1	0	Ct	0	1	0	0	0	0	0	0	0	0	0	0	0	0	0	0	0	0	0	0	0	0	0	0	0	0	0	0	0	0	0	0	5	0
1373	21 Jan 22	16:27:00	1	0	1	0	Ct	0	1	0	0	0	0	0	0	0	0	0	0	0	0	0	0	0	0	0	0	0	0	0	0	0	0	0	0	0	0	0	0	2	0
1374	21 Jan 22	16:28:00	1	0	1	0	Ct	0	1	0	0	0	0	0	0	0	0	0	0	0	0	0	0	0	0	0	0	0	0	0	0	0	0	0	0	0	6	0	0	4	0
1375	21 Jan 22	16:29:00	1	0	1	0	Ct	0	1	0	0	0	0	0	0	0	0	2	0	0	0	0	0	0	0	0	0	0	0	0	0	0	0	0	0	0	0	0	0	5	0
1376	21 Jan 22	16:30:00	1	0	1	0	Ct	0	1	0	0	0	0	0	0	0	0	2	0	0	0	0	0	0	0	0	0	0	0	0	0	0	0	0	0	0	0	0	0	3	0
1377	21 Jan 22	16:31:00	1	0	1	0	Ct	0	1	0	0	0	0	0	0	0	0	1	0	0	0	0	0	0	0	0	0	0	0	0	0	0	0	0	0	0	0	0	0	2	0
1378	21 Jan 22	16:32:00	1	0	1	0	Ct	0	1	0	0	0	0	0	0	0	0	0	0	0	0	0	0	0	0	0	0	0	0	0	0	0	0	0	0	0	0	0	0	3	0
1379	21 Jan 22	16:33:00	1	0	1	0	Ct	0	1	0	0	0	0	0	0	1	0	1	0	2	0	0	0	0	0	0	0	0	0	0	0	0	2	4	0	0	0	0	0	2	0
1380	21 Jan 22	16:34:00	1	0	1	0	Ct	0	1	0	0	0	0	0	0	0	0	0	0	4	0	0	0	0	0	0	0	0	0	0	0	0	3	8	0	0	0	0	0	3	0
1381	21 Jan 22	16:35:00	1	0	1	0	Ct	0	1	0	0	0	0	0	0	3	0	0	0	5	0	0	0	0	0	0	0	0	0	0	0	0	1	2	0	0	0	0	0	2	0
1382	21 Jan 22	16:36:00	1	0	1	0	Ct	0	1	0	0	0	0	0	0	1	0	0	0	2	0	0	0	0	0	0	0	0	0	0	0	0	3	1	0	0	0	0	0	5	0
1383	21 Jan 22	16:37:00	1	0	1	0	Ct	0	1	0	0	0	0	0	0	4	0	0	0	2	0	0	0	0	0	0	0	0	0	0	0	0	2	0	0	0	0	0	0	2	0
1384	21 Jan 22	16:38:00	1	0	1	0	Ct	0	1	0	0	0	0	0	0	4	0	0	0	2	0	0	0	0	0	0	0	0	0	0	0	0	2	0	0	0	0	0	0	0	0
1385	21 Jan 22	16:39:00	1	0	1	0	Ct	0	1	0	0	0	1	0	0	5	0	0	0	1	0	0	0	0	0	0	0	0	0	0	0	0	0	0	0	0	0	0	0	0	0
1386	21 Jan 22	16:40:00	1	0	1	0	Ct	0	1	0	0	0	4	0	0	1	0	0	0	1	0	0	0	0	0	0	0	0	0	0	0	0	2	0	0	0	0	0	0	0	0
1387	21 Jan 22	16:41:00	1	0	1	0	Ct	0	1	0	0	0	0	0	0	0	0	0	0	2	0	0	0	0	0	0	0	0	0	0	0	0	2	0	0	0	0	0	0	0	0
1388	21 Jan 22	16:42:00	1	0	1	0	Ct	0	1	0	0	0	0	0	0	0	0	0	0	3	0	0	0	0	0	0	0	0	0	0	0	0	2	0	0	0	0	0	0	1	0
1389	21 Jan 22	16:43:00	1	0	1	0	Ct	0	1	0	0	0	0	0	0	0	0	0	0	2	0	0	0	0	0	0	0	0	0	0	0	0	2	0	0	0	0	0	0	0	0
1390	21 Jan 22	16:44:00	1	0	1	0	Ct	0	1	0	0	0	0	0	0	0	0	0	0	3	0	0	0	0	0	0	0	0	0	0	0	0	0	0	0	0	0	0	2	0	0
1391	21 Jan 22	16:45:00	1	0	1	0	Ct	0	1	0	0	0	0	0	0	0	0	0	0	3	0	0	0	0	0	0	0	0	2	0	0	0	0	0	0	0	0	0	1	0	0
1392	21 Jan 22	16:46:00	1	0	1	0	Ct	0	1	0	0	0	0	0	0	0	0	0	0	2	0	0	0	0	0	0	0	0	4	0	0	0	0	0	0	0	0	0	0	0	0
1393	21 Jan 22	16:47:00	1	0	1	0	Ct	0	1	0	0	0	0	0	0	0	0	0	0	2	0	0	0	0	0	0	0	0	0	0	0	0	0	0	0	0	0	0	0	0	0
1394	21 Jan 22	16:48:00	1	0	1	0	Ct	0	1	2	0	0	0	0	0	0	0	1	0	0	0	0	0	0	0	0	0	0	0	0	0	0	0	0	0	0	0	0	1	0	0
1395	21 Jan 22	16:49:00	1	0	1	0	Ct	0	1	0	0	0	0	0	0	0	0	0	0	0	0	0	0	0	0	0	0	0	3	0	0	0	0	1	0	0	0	0	1	0	0
1396	21 Jan 22	16:50:00	1	0	1	0	Ct	0	1	1	0	0	0	0	0	0	0	0	0	0	0	0	0	0	0	0	0	0	3	0	0	0	0	0	0	0	0	0	0	0	0
1397	21 Jan 22	16:51:00	1	0	1	0	Ct	0	1	2	0	0	4	0	0	0	0	0	0	0	0	0	0	0	0	0	0	0	2	0	0	0	0	0	0	0	0	0	0	0	0
1398	21 Jan 22	16:52:00	1	0	1	0	Ct	0	1	2	0	0	0	0	0	0	0	0	0	3	0	0	0	0	0	0	0	0	1	0	0	0	0	0	0	0	0	0	0	0	0
1399	21 Jan 22	16:53:00	1	0	1	0	Ct	0	1	0	0	0	0	0	0	0	0	0	0	6	0	0	0	0	0	0	0	0	2	0	0	0	0	0	0	0	0	0	0	0	0
1400	21 Jan 22	16:54:00	1	0	1	0	Ct	0	1	0	0	0	0	0	0	0	0	1	0	3	0	0	0	0	0	0	0	0	1	0	0	0	0	0	0	0	0	0	0	0	0
1401	21 Jan 22	16:55:00	1	0	1	0	Ct	0	1	0	0	0	0	0	0	0	0	1	0	2	0	0	0	0	0	0	0	0	2	0	0	0	0	0	0	0	0	0	0	0	0
1402	21 Jan 22	16:56:00	1	0	1	0	Ct	0	1	0	0	0	0	0	0	0	0	0	0	6	0	0	0	0	0	0	0	0	2	0	0	0	0	0	0	0	0	0	2	0	0
1403	21 Jan 22	16:57:00	1	0	1	0	Ct	0	1	0	0	0	0	0	0	0	0	0	0	0	0	0	0	0	0	0	0	0	3	0	0	0	0	0	0	0	2	0	2	0	1
1404	21 Jan 22	16:58:00	1	0	1	0	Ct	0	1	0	0	0	0	0	0	0	0	0	0	0	0	0	0	0	0	0	0	0	0	0	0	0	0	0	0	0	11	0	0	0	0
1405	21 Jan 22	16:59:00	1	0	1	0	Ct	0	1	0	0	0	0	0	0	0	0	0	0	1	0	0	0	0	0	0	0	0	3	0	0	0	0	0	0	0	2	0	0	0	0
1406	21 Jan 22	17:00:00	1	0	1	0	Ct	0	1	0	0	0	0	0	0	0	0	0	0	0	0	0	0	0	0	0	0	0	3	0	0	0	0	0	0	0	0	0	0	0	0
1407	21 Jan 22	17:01:00	1	0	1	0	Ct	0	1	0	0	0	0	0	0	0	0	0	0	2	0	0	0	0	0	0	0	0	0	0	0	0	0	0	0	0	0	0	0	0	0
1408	21 Jan 22	17:02:00	1	0	1	0	Ct	0	1	0	0	0	0	0	0	0	0	0	0	2	0	0	0	0	0	0	0	0	0	0	0	0	0	0	0	0	0	0	0	0	0
1409	21 Jan 22	17:03:00	1	0	1	0	Ct	0	1	0	0	0	0	0	0	0	0	0	0	1	0	0	0	0	0	0	0	0	3	0	0	0	0	2	0	0	0	0	0	0	0
1410	21 Jan 22	17:04:00	1	0	1	0	Ct	0	1	0	0	0	0	0	0	0	0	0	0	1	0	0	0	0	0	0	0	0	2	0	0	0	0	0	0	0	0	0	0	0	0
1411	21 Jan 22	17:05:00	1	0	1	0	Ct	0	1	0	0	0	0	0	0	0	0	0	0	1	0	0	0	0	0	0	0	0	2	0	0	0	0	0	0	2	0	0	0	0	0
1412	21 Jan 22	17:06:00	1	0	1	0	Ct	0	1	0	0	0	0	0	0	0	0	0	0	2	0	0	0	0	0	0	0	0	2	0	0	0	0	2	0	0	0	0	0	0	0
1413	21 Jan 22	17:07:00	1	0	1	0	Ct	0	1	0	0	0	1	0	0	0	0	0	0	2	0	0	0	0	0	0	0	0	2	0	0	0	0	0	0	2	2	0	0	0	0
1414	21 Jan 22	17:08:00	1	0	1	0	Ct	0	1	0	0	0	0	0	0	0	0	0	0	2	0	0	0	0	0	0	0	0	0	0	0	0	0	0	0	3	0	0	0	0	0
1415	21 Jan 22	17:09:00	1	0	1	0	Ct	0	1	0	0	0	0	0	0	0	0	0	0	3	0	0	0	0	0	0	0	0	1	0	0	0	0	0	0	3	0	0	0	0	0
1416	21 Jan 22	17:10:00	1	0	1	0	Ct	0	1	0	0	0	0	0	0	0	0	0	0	2	0	0	0	0	0	0	0	0	3	0	0	0	0	0	0	4	0	0	0	0	0
1417	21 Jan 22	17:11:00	1	0	1	0	Ct	0	1	0	0	0	0	0	0	0	0	5	0	1	0	0	0	0	0	0	0	0	1	0	0	0	0	0	0	1	0	0	0	0	0
1418	21 Jan 22	17:12:00	1	0	1	0	Ct	0	1	0	0	0	0	0	0	0	0	1	0	2	0	0	0	0	0	0	0	0	2	0	0	0	0	0	0	2	0	0	0	0	0
1419	21 Jan 22	17:13:00	1	0	1	0	Ct	0	1	0	0	0	0	0	0	0	0	0	0	0	0	0	0	0	0	1	0	0	3	0	0	0	0	0	0	2	0	0	0	0	0
1420	21 Jan 22	17:14:00	1	0	1	0	Ct	0	1	0	0	0	0	0	0	0	0	0	0	0	0	0	0	0	0	3	0	0	2	0	0	0	0	0	0	6	0	0	0	0	0
1421	21 Jan 22	17:15:00	1	0	1	0	Ct	0	1	0	0	0	0	0	0	0	0	0	0	0	0	0	0	0	0	3	0	0	2	0	0	0	0	0	0	6	0	0	0	0	0
1422	21 Jan 22	17:16:00	1	0	1	0	Ct	0	1	0	0	0	0	0	0	0	0	0	0	0	0	0	0	0	0	4	0	0	1	0	0	0	0	0	0	2	0	0	0	0	0
1423	21 Jan 22	17:17:00	1	0	1	0	Ct	0	1	0	0	0	0	0	0	0	0	0	0	0	0	0	0	0	0	3	0	0	0	0	0	0	0	0	0	7	0	0	0	0	0
1424	21 Jan 22	17:18:00	1	0	1	0	Ct	0	1	0	0	0	0	0	0	0	0	0	0	0	0	0	0	0	0	6	0	0	3	0	0	0	0	0	0	0	0	0	0	0	0
1425	21 Jan 22	17:19:00	1	0	1	0	Ct	0	1	0	0	0	0	0	0	0	0	0	0	0	0	0	0	0	0	3	0	0	6	0	0	0	0	0	0	3	0	0	0	0	0
1426	21 Jan 22	17:20:00	1	0	1	0	Ct	0	1	0	0	0	0	0	0	0	0	0	0	0	0	0	0	0	0	2	0	0	2	0	0	0	0	0	0	4	0	0	0	0	0
1427	21 Jan 22	17:21:00	1	0	1	0	Ct	0	1	0	0	0	0	0	0	0	0	0	0	0	0	0	0	0	0	4	0	0	3	0	0	0	0	0	0	4	0	0	0	0	0
1428	21 Jan 22	17:22:00	1	0	1	0	Ct	0	1	0	0	0	0	0	0	1	0	0	0	0	0	0	1	0	0	5	0	0	3	0	0	0	0	0	0	3	0	0	0	0	0
1429	21 Jan 22	17:23:00	1	0	1	0	Ct	0	1	0	0	0	0	0	0	1	0	0	0	0	0	0	1	0	0	0	2	0	2	0	0	0	0	0	0	3	0	0	0	2	0
1430	21 Jan 22	17:24:00	1	0	1	0	Ct	0	1	0	0	0	0	0	0	0	0	0	0	0	0	0	3	0	0	0	2	0	2	0	0	0	0	0	0	2	0	0	0	1	0
1431	21 Jan 22	17:25:00	1	0	1	0	Ct	0	1	0	0	0	0	0	0	0	0	0	0	0	0	0	3	0	0	0	6	0	2	0	0	0	0	0	0	2	0	0	0	4	0
1432	21 Jan 22	17:26:00	1	0	1	0	Ct	0	1	0	0	0	0	0	0	0	0	0	0	0	0	0	3	0	0	0	5	0	1	0	0	0	0	0	0	3	0	0	0	1	0
1433	21 Jan 22	17:27:00	1	0	1	0	Ct	0	1	0	0	0	0	0	0	0	0	0	0	0	1	0	2	0	0	0	11	0	3	0	0	0	0	0	0	0	0	0	0	4	0
1434	21 Jan 22	17:28:00	1	0	1	0	Ct	0	1	0	0	1	7	0	0	0	0	0	0	0	1	0	0	0	0	0	1	0	0	0	0	0	0	0	0	0	0	0	0	10	0
1435	21 Jan 22	17:29:00	1	0	1	0	Ct	0	1	0	0	0	4	0	0	0	0	0	0	0	5	0	0	0	0	0	4	0	0	0	0	0	0	0	0	0	0	0	0	3	0
1436	21 Jan 22	17:30:00	1	0	1	0	Ct	0	1	0	0	0	0	0	0	0	0	0	0	0	4	0	0	0	0	0	2	0	1	0	0	0	0	0	0	0	0	0	0	3	0
1437	21 Jan 22	17:31:00	1	0	1	0	Ct	0	1	0	0	0	0	0	0	0	0	0	0	0	2	0	1	0	0	0	0	0	1	0	0	0	0	0	0	0	0	0	0	2	0
1438	21 Jan 22	17:32:00	1	0	1	0	Ct	0	1	0	0	0	0	0	0	0	0	0	0	0	3	0	1	0	0	0	0	0	1	0	0	0	0	0	0	0	0	0	0	1	0
1439	21 Jan 22	17:33:00	1	0	1	0	Ct	0	1	0	0	0	0	0	0	0	0	2	0	0	4	0	4	0	0	0	1	0	3	0	0	0	0	0	0	0	0	0	0	4	0
1440	21 Jan 22	17:34:00	1	0	1	0	Ct	0	1	0	0	0	0	0	0	0	0	0	0	0	2	0	3	0	0	0	0	2	0	0	0	0	0	0	0	0	0	0	0	1	0
1441	21 Jan 22	17:35:00	1	0	1	0	Ct	0	1	0	0	0	0	0	0	0	0	1	0	0	0	0	0	0	0	0	2	0	0	0	0	0	0	0	0	0	0	0	0	3	0
1442	21 Jan 22	17:36:00	1	0	1	0	Ct	0	1	0	0	0	0	0	0	0	0	0	0	0	0	0	3	0	0	0	4	0	0	0	0	0	0	0	0	0	0	0	0	0	0
1443	21 Jan 22	17:37:00	1	0	1	0	Ct	0	1	0	0	0	0	0	0	0	0	0	0	5	0	0	0	0	0	0	0	0	0	0	0	0	0	0	0	0	0	0	0	0	0
1444	21 Jan 22	17:38:00	1	0	1	0	Ct	0	1	0	0	0	0	0	0	0	0	0	0	4	0	0	1	0	0	0	1	0	0	0	0	0	0	0	0	0	0	0	0	0	0
1445	21 Jan 22	17:39:00	1	0	1	0	Ct	0	1	0	0	0	0	0	0	0	0	0	0	1	0	0	2	0	0	0	0	0	0	0	0	0	0	0	0	0	0	0	0	2	0
1446	21 Jan 22	17:40:00	1	0	1	0	Ct	0	1	0	0	0	0	0	0	0	0	0	0	3	0	0	6	0	0	0	0	0	0	0	0	0	0	0	0	0	0	0	0	3	0
1447	21 Jan 22	17:41:00	1	0	1	0	Ct	0	1	2	0	0	0	0	0	0	0	0	0	0	0	0	0	0	0	0	0	0	0	0	0	0	0	0	0	0	0	0	0	3	0
1448	21 Jan 22	17:42:00	1	0	1	0	Ct	0	1	0	0	0	0	0	0	0	0	4	0	2	0	0	0	0	0	0	2	0	0	0	0	0	0	0	0	0	1	0	0	4	0
1449	21 Jan 22	17:43:00	1	0	1	0	Ct	0	1	2	0	0	0	0	0	0	0	0	0	1	0	0	0	0	0	0	0	0	0	0	0	0	0	0	0	0	1	0	0	2	0
1450	21 Jan 22	17:44:00	1	0	1	0	Ct	0	1	2	0	0	0	0	0	0	0	0	0	2	0	0	0	0	0	0	0	0	0	0	0	0	1	0	0	0	0	0	0	0	0
1451	21 Jan 22	17:45:00	1	0	1	0	Ct	0	1	2	0	0	0	0	0	0	0	0	0	2	0	1	0	0	0	0	0	0	0	0	0	0	1	1	0	0	1	0	0	0	4
1452	21 Jan 22	17:46:00	1	0	1	0	Ct	0	1	2	0	0	0	0	0	0	0	0	0	0	0	0	0	0	0	0	0	0	0	0	0	0	4	0	0	0	0	0	0	0	0
1453	21 Jan 22	17:47:00	1	0	1	0	Ct	0	1	3	0	0	1	0	0	0	0	0	0	2	0	0	0	0	0	0	0	0	0	0	0	0	2	1	0	0	0	0	0	0	0
1454	21 Jan 22	17:48:00	1	0	1	0	Ct	0	1	2	0	0	0	0	0	0	0	0	0	2	0	0	0	0	0	0	2	0	0	0	0	0	1	1	0	0	0	0	0	0	0
1455	21 Jan 22	17:49:00	1	0	1	0	Ct	0	1	1	0	0	0	0	0	0	0	0	0	2	0	0	0	0	9	0	0	0	0	0	0	0	1	0	0	0	0	0	0	0	0
1456	21 Jan 22	17:50:00	1	0	1	0	Ct	0	1	0	0	0	0	0	0	0	0	0	0	2	0	0	0	0	5	1	0	0	0	0	0	0	4	0	0	0	0	0	0	0	0
1457	21 Jan 22	17:51:00	1	0	1	0	Ct	0	1	0	0	0	0	0	0	0	0	0	0	2	0	0	0	0	5	0	0	0	0	0	0	0	1	0	0	0	1	0	0	0	0
1458	21 Jan 22	17:52:00	1	0	1	0	Ct	0	1	0	0	0	0	0	0	0	0	0	0	1	0	0	0	0	4	2	0	0	0	0	0	0	2	0	0	0	0	0	0	0	0
1459	21 Jan 22	17:53:00	1	0	1	0	Ct	0	1	0	0	0	0	4	0	0	0	0	0	1	0	0	0	0	4	2	0	0	0	0	0	0	0	0	0	2	0	0	0	0	0
1460	21 Jan 22	17:54:00	1	0	1	0	Ct	0	1	0	0	0	0	1	0	0	0	0	0	1	0	0	0	0	4	1	1	0	0	0	0	0	1	0	0	3	0	0	0	0	0
1461	21 Jan 22	17:55:00	1	0	1	0	Ct	0	1	0	0	0	0	1	0	0	0	0	0	1	3	0	0	0	6	6	1	0	0	0	0	0	2	0	0	2	0	0	0	0	0
1462	21 Jan 22	17:56:00	1	0	1	0	Ct	0	1	0	0	0	0	2	0	0	0	0	0	0	4	0	0	0	6	2	8	0	0	0	0	0	2	0	0	7	0	0	0	0	6
1463	21 Jan 22	17:57:00	1	0	1	0	Ct	0	1	0	0	0	0	1	1	0	0	0	0	0	2	0	0	2	3	4	0	0	0	0	0	0	1	0	0	2	4	0	0	0	8
1464	21 Jan 22	17:58:00	1	0	1	0	Ct	0	1	0	0	0	0	2	1	0	0	0	0	0	4	0	0	0	4	9	1	0	0	0	0	0	4	0	0	2	0	0	0	0	0
1465	21 Jan 22	17:59:00	1	0	1	0	Ct	0	1	0	0	0	1	2	6	0	0	0	0	0	3	0	1	0	9	3	3	0	0	0	0	0	1	6	0	0	0	0	0	0	0
1466	21 Jan 22	18:00:00	1	0	1	0	Ct	0	1	0	0	0	3	2	2	0	0	0	0	0	3	0	2	1	1	2	2	0	0	0	0	2	1	4	0	0	0	0	0	0	0
1467	21 Jan 22	18:01:00	1	0	1	0	Ct	0	1	0	0	0	1	2	5	0	0	0	1	0	4	0	3	1	0	3	4	0	0	0	0	5	0	1	0	0	0	0	0	4	1
1468	21 Jan 22	18:02:00	1	0	1	0	Ct	0	1	0	0	0	0	0	0	0	0	0	1	0	2	0	2	0	0	2	2	0	0	0	0	3	0	4	0	0	0	0	0	4	0
1469	21 Jan 22	18:03:00	1	0	1	0	Ct	0	1	0	0	0	0	2	2	0	0	0	6	0	4	0	0	0	0	4	4	0	0	0	0	2	0	3	0	0	0	0	0	1	1
1470	21 Jan 22	18:04:00	1	0	1	0	Ct	0	1	0	0	0	0	1	6	1	0	0	1	0	3	0	2	0	0	1	3	0	0	0	0	2	0	1	0	0	0	0	0	1	0
1471	21 Jan 22	18:05:00	1	0	1	0	Ct	0	1	0	0	0	0	3	3	1	0	0	1	0	1	0	2	0	0	2	2	0	0	0	0	2	0	2	0	2	0	0	0	3	0
1472	21 Jan 22	18:06:00	1	0	1	0	Ct	0	1	0	0	0	0	1	24	0	0	0	1	0	2	0	1	0	0	3	2	0	0	0	0	2	0	1	0	4	0	0	0	1	0
1473	21 Jan 22	18:07:00	1	0	1	0	Ct	0	1	0	0	0	0	3	33	0	0	0	4	0	2	0	1	0	0	2	2	0	0	0	0	3	0	4	0	3	0	0	0	4	0
1474	21 Jan 22	18:08:00	1	0	1	0	Ct	0	1	0	0	0	0	1	11	0	0	0	3	0	4	0	0	0	0	3	2	0	0	0	0	4	0	2	0	5	0	0	0	3	0
1475	21 Jan 22	18:09:00	1	0	1	0	Ct	0	1	0	0	0	0	1	5	0	0	0	3	0	1	0	0	0	0	1	2	0	0	0	0	2	0	3	0	1	0	0	0	3	0
1476	21 Jan 22	18:10:00	1	0	1	0	Ct	0	1	0	0	0	0	1	4	0	0	0	1	0	5	0	1	0	0	1	3	0	0	0	0	0	0	12	0	3	0	0	0	2	0
1477	21 Jan 22	18:11:00	1	0	1	0	Ct	0	1	0	0	0	0	1	0	0	0	0	3	0	0	0	0	0	0	0	2	0	0	0	0	0	0	7	0	0	0	0	0	0	0
1478	21 Jan 22	18:12:00	1	0	1	0	Ct	0	1	0	0	0	0	2	0	0	0	0	2	0	1	0	0	0	0	0	2	0	0	0	0	0	0	3	0	0	0	0	0	0	0
1479	21 Jan 22	18:13:00	1	0	1	0	Ct	0	1	0	0	0	0	1	0	0	0	0	2	0	4	0	1	0	0	0	1	0	0	0	0	0	0	3	0	0	0	0	0	1	3
1480	21 Jan 22	18:14:00	1	0	1	0	Ct	0	1	0	0	0	0	2	0	0	0	0	2	0	5	0	0	0	0	0	1	0	0	0	0	0	0	4	0	0	0	0	0	4	3
1481	21 Jan 22	18:15:00	1	0	1	0	Ct	0	1	0	0	0	0	1	0	0	0	0	3	0	3	0	0	0	0	0	4	0	0	0	0	0	0	4	0	4	0	0	0	3	4
1482	21 Jan 22	18:16:00	1	0	1	0	Ct	0	1	0	0	0	0	3	0	0	0	0	1	0	3	0	0	1	0	0	1	0	0	0	0	0	0	2	0	0	0	0	0	2	6
1483	21 Jan 22	18:17:00	1	0	1	0	Ct	0	1	0	0	0	0	4	0	0	0	0	2	0	3	0	0	0	0	0	0	0	0	0	0	0	0	3	0	0	0	0	0	1	3
1484	21 Jan 22	18:18:00	1	0	1	0	Ct	0	1	0	0	0	0	0	0	0	0	0	3	0	4	0	0	0	0	0	0	0	0	0	0	0	0	1	0	0	0	0	0	2	5
1485	21 Jan 22	18:19:00	1	0	1	0	Ct	0	1	0	0	0	0	1	3	0	0	0	2	0	1	0	0	0	0	0	1	0	0	0	0	0	0	0	0	0	0	0	0	10	3
1486	21 Jan 22	18:20:00	1	0	1	0	Ct	0	1	0	0	0	0	2	2	0	0	0	2	0	4	0	0	0	0	0	0	0	0	0	0	0	0	0	0	0	0	0	0	2	4
1487	21 Jan 22	18:21:00	1	0	1	0	Ct	0	1	0	0	0	0	2	1	0	0	0	0	0	0	0	0	0	0	0	0	0	0	0	0	0	0	0	0	0	0	0	0	3	5
1488	21 Jan 22	18:22:00	1	0	1	0	Ct	0	1	0	0	0	0	11	0	0	0	0	3	0	0	0	0	0	0	0	0	0	0	0	0	0	0	0	0	0	0	0	0	0	3
1489	21 Jan 22	18:23:00	1	0	1	0	Ct	0	1	0	0	0	2	9	0	0	0	0	1	0	0	0	0	0	0	0	2	0	0	0	0	0	0	0	0	0	0	0	0	0	4
1490	21 Jan 22	18:24:00	1	0	1	0	Ct	0	1	0	0	0	0	1	0	0	0	0	1	0	0	0	0	0	0	0	1	0	0	0	0	0	0	0	0	0	0	0	0	0	2
1491	21 Jan 22	18:25:00	1	0	1	0	Ct	0	1	0	0	0	0	1	0	0	0	0	4	2	0	0	0	0	0	1	1	0	0	0	0	0	0	0	0	0	0	0	0	0	0
1492	21 Jan 22	18:26:00	1	0	1	0	Ct	0	1	0	0	0	0	0	0	0	0	0	1	2	2	0	0	0	0	6	1	0	0	0	0	0	0	0	0	0	0	0	0	0	0
1493	21 Jan 22	18:27:00	1	0	1	0	Ct	0	1	0	0	0	0	0	0	0	0	0	2	2	6	0	2	0	0	2	1	0	0	0	0	0	0	0	0	0	0	0	0	0	0
1494	21 Jan 22	18:28:00	1	0	1	0	Ct	0	1	0	0	0	0	0	0	0	0	0	1	2	3	0	1	0	0	3	1	0	0	0	0	0	0	0	0	0	0	0	0	0	0
1495	21 Jan 22	18:29:00	1	0	1	0	Ct	0	1	0	0	0	0	0	1	0	0	0	23	1	2	0	0	0	0	1	1	0	0	0	0	2	0	0	0	0	0	0	0	0	0
1496	21 Jan 22	18:30:00	1	0	1	0	Ct	0	1	0	0	0	0	0	0	0	0	0	27	1	3	0	2	11	0	1	0	0	0	0	0	2	0	0	0	1	0	0	0	0	0
1497	21 Jan 22	18:31:00	1	0	1	0	Ct	0	1	0	0	0	0	0	0	0	0	0	15	2	1	0	2	3	0	2	3	0	0	0	0	6	0	0	0	1	0	0	0	0	0
1498	21 Jan 22	18:32:00	1	0	1	0	Ct	0	1	0	0	0	0	0	0	0	0	0	2	3	3	0	1	0	0	4	0	0	0	0	0	2	2	0	0	2	0	0	0	0	0
1499	21 Jan 22	18:33:00	1	0	1	0	Ct	0	1	0	0	0	0	0	0	0	0	0	0	0	1	0	3	0	0	1	1	0	0	0	0	4	0	0	0	5	0	0	0	1	0
1500	21 Jan 22	18:34:00	1	0	1	0	Ct	0	1	0	0	0	0	0	0	0	0	0	0	5	3	0	1	0	0	0	0	0	0	0	0	3	1	0	0	4	0	0	0	2	0
1501	21 Jan 22	18:35:00	1	0	1	0	Ct	0	1	0	0	0	0	0	0	0	0	0	0	0	4	0	0	0	0	0	1	0	0	0	0	3	2	6	0	4	1	3	0	0	0
1502	21 Jan 22	18:36:00	1	0	1	0	Ct	0	1	0	0	0	0	0	0	1	0	0	0	3	2	0	1	0	0	0	0	0	0	0	0	2	1	3	0	2	3	1	0	6	0
1503	21 Jan 22	18:37:00	1	0	1	0	Ct	0	1	0	0	0	0	1	0	3	0	0	0	15	0	0	2	0	0	0	1	0	0	0	0	2	0	3	0	2	2	2	0	3	0
1504	21 Jan 22	18:38:00	1	0	1	0	Ct	0	1	0	0	0	0	0	0	4	0	0	0	0	3	0	0	0	0	0	0	2	0	0	0	2	2	2	0	0	4	4	0	2	0
1505	21 Jan 22	18:39:00	1	0	1	0	Ct	0	1	0	0	0	0	1	0	5	0	0	0	2	1	0	0	0	0	0	1	6	0	0	0	2	1	0	0	0	1	2	0	3	0
1506	21 Jan 22	18:40:00	1	0	1	0	Ct	0	1	0	0	0	0	0	0	5	0	0	0	1	0	0	0	0	0	0	0	4	0	0	0	2	1	3	0	2	4	3	0	4	0
1507	21 Jan 22	18:41:00	1	0	1	0	Ct	0	1	0	0	0	0	0	0	2	0	0	0	1	0	0	0	0	0	0	0	3	0	0	0	0	1	2	0	1	1	2	0	2	0
1508	21 Jan 22	18:42:00	1	0	1	0	Ct	0	1	0	0	0	0	0	0	4	0	0	0	3	0	0	0	0	0	0	0	3	0	0	0	0	2	0	0	1	0	2	0	3	0
1509	21 Jan 22	18:43:00	1	0	1	0	Ct	0	1	0	0	0	0	0	2	1	0	0	0	2	0	0	0	0	0	0	2	3	0	0	0	0	2	0	0	6	3	0	2	3	0
1510	21 Jan 22	18:44:00	1	0	1	0	Ct	0	1	0	0	0	0	0	2	1	0	0	0	3	0	0	0	0	0	0	3	4	0	0	0	0	7	0	0	3	2	0	0	3	7
1511	21 Jan 22	18:45:00	1	0	1	0	Ct	0	1	0	0	0	0	1	4	6	0	0	0	4	0	0	0	0	0	1	3	3	0	0	0	0	0	0	0	1	2	0	0	1	18
1512	21 Jan 22	18:46:00	1	0	1	0	Ct	0	1	0	0	0	0	0	2	1	0	0	0	3	0	0	0	0	0	2	2	3	0	0	0	0	1	0	0	3	2	0	0	0	8
1513	21 Jan 22	18:47:00	1	0	1	0	Ct	0	1	0	0	0	0	0	2	0	0	0	0	3	0	0	0	0	0	1	4	6	0	0	0	3	2	0	0	0	5	0	2	2	4
1514	21 Jan 22	18:48:00	1	0	1	0	Ct	0	1	0	0	0	0	0	2	5	0	3	0	1	0	0	0	0	0	1	3	1	0	0	0	3	0	0	0	1	2	0	2	2	6
1515	21 Jan 22	18:49:00	1	0	1	0	Ct	0	1	0	0	0	0	0	0	3	0	0	0	1	5	0	0	0	0	3	2	2	6	0	0	3	0	0	0	4	2	0	2	5	4
1516	21 Jan 22	18:50:00	1	0	1	0	Ct	0	1	0	0	0	0	0	2	2	0	0	0	1	2	0	0	0	0	2	2	6	8	0	0	3	0	0	0	5	2	0	2	0	5
1517	21 Jan 22	18:51:00	1	0	1	0	Ct	0	1	0	0	0	0	0	0	2	0	0	0	1	3	0	0	0	0	1	2	7	2	0	0	2	0	0	0	2	1	0	2	1	4
1518	21 Jan 22	18:52:00	1	0	1	0	Ct	0	1	0	0	0	0	0	0	0	0	0	0	2	3	0	0	0	0	2	3	3	3	0	0	3	0	0	0	1	2	0	2	2	4
1519	21 Jan 22	18:53:00	1	0	1	0	Ct	0	1	0	0	0	0	0	0	5	0	0	0	0	5	0	0	0	0	2	2	1	3	0	0	1	0	0	0	0	4	0	0	2	3
1520	21 Jan 22	18:54:00	1	0	1	0	Ct	0	1	0	0	0	0	0	0	3	0	4	0	1	0	0	0	0	0	3	2	6	4	0	0	2	0	0	0	0	3	0	0	5	4
1521	21 Jan 22	18:55:00	1	0	1	0	Ct	0	1	0	0	0	0	0	0	2	0	0	0	2	2	0	0	0	0	0	0	1	2	0	0	0	0	0	0	0	2	0	0	5	1
1522	21 Jan 22	18:56:00	1	0	1	0	Ct	0	1	0	0	0	0	1	0	3	0	0	0	3	2	0	1	0	0	0	2	0	2	0	0	0	0	0	0	0	2	0	0	10	0
1523	21 Jan 22	18:57:00	1	0	1	0	Ct	0	1	0	0	0	0	0	0	1	0	0	0	0	3	0	2	0	0	0	0	0	2	0	0	0	0	0	0	0	2	0	1	26	3
1524	21 Jan 22	18:58:00	1	0	1	0	Ct	0	1	0	0	0	0	0	0	4	0	0	0	0	3	0	2	0	0	0	0	0	1	0	0	0	0	0	0	0	1	0	0	5	0
1525	21 Jan 22	18:59:00	1	0	1	0	Ct	0	1	0	0	0	0	0	0	5	0	0	3	0	2	0	4	0	0	0	0	1	0	0	0	0	0	0	0	0	2	0	0	3	0
1526	21 Jan 22	19:00:00	1	0	1	0	Ct	0	1	0	0	0	0	0	1	2	0	0	1	0	0	0	4	0	0	0	0	0	0	0	0	0	0	4	0	0	3	0	0	2	0
1527	21 Jan 22	19:01:00	1	0	1	0	Ct	0	1	0	0	0	0	0	2	3	0	0	2	0	0	0	2	0	0	0	0	0	0	0	0	0	0	6	0	0	0	0	2	1	0
1528	21 Jan 22	19:02:00	1	0	1	0	Ct	0	1	0	0	0	0	0	1	3	0	0	3	0	0	0	1	0	0	0	0	0	0	0	0	0	0	2	0	4	4	0	0	3	0
1529	21 Jan 22	19:03:00	1	0	1	0	Ct	0	1	0	0	0	0	0	2	3	0	0	2	2	0	0	0	0	0	0	0	1	0	0	0	0	0	2	0	4	1	0	2	3	0
1530	21 Jan 22	19:04:00	1	0	1	0	Ct	0	1	0	0	0	0	2	3	3	0	0	0	1	0	0	3	0	0	0	0	0	0	0	0	0	0	4	0	3	2	0	0	1	0
1531	21 Jan 22	19:05:00	1	0	1	0	Ct	0	1	0	0	0	0	1	2	4	0	0	0	2	0	0	1	0	0	0	0	0	0	0	0	0	0	1	0	3	0	0	0	4	0
1532	21 Jan 22	19:06:00	1	0	1	0	Ct	0	1	0	0	0	0	0	2	3	0	0	0	1	0	0	1	0	11	0	0	1	0	0	0	4	0	4	0	2	0	0	0	1	0
1533	21 Jan 22	19:07:00	1	0	1	0	Ct	0	1	0	0	0	0	0	0	3	0	0	0	1	0	0	0	2	0	0	0	0	0	0	0	2	0	3	0	3	0	0	0	5	0
1534	21 Jan 22	19:08:00	1	0	1	0	Ct	0	1	0	0	0	0	0	0	0	0	0	0	1	0	0	0	0	0	0	0	2	0	0	0	3	0	4	0	2	0	0	2	2	0
1535	21 Jan 22	19:09:00	1	0	1	0	Ct	0	1	2	0	0	0	0	0	5	0	0	0	0	4	0	0	0	0	0	0	5	0	0	0	3	4	2	0	2	0	0	0	2	0
1536	21 Jan 22	19:10:00	1	0	1	0	Ct	0	1	3	0	0	0	0	0	2	0	0	0	2	3	0	1	6	0	3	0	4	0	0	0	2	2	0	0	1	0	0	0	4	0
1537	21 Jan 22	19:11:00	1	0	1	0	Ct	0	1	2	0	0	0	0	0	6	0	0	0	1	4	0	1	22	0	3	2	5	0	0	0	4	2	0	0	4	0	0	0	4	0
1538	21 Jan 22	19:12:00	1	0	1	0	Ct	0	1	2	0	0	0	0	0	2	0	0	0	1	3	0	0	0	0	5	2	8	0	0	0	4	4	0	0	2	0	0	0	2	0
1539	21 Jan 22	19:13:00	1	0	1	0	Ct	0	1	1	0	0	0	0	0	6	0	0	0	2	2	0	0	0	0	4	4	5	0	0	0	2	2	0	0	2	0	0	0	2	0
1540	21 Jan 22	19:14:00	1	0	1	0	Ct	0	1	2	0	1	0	0	0	3	0	0	0	3	3	0	6	2	0	3	1	6	0	0	0	1	0	0	0	1	1	0	0	0	0
1541	21 Jan 22	19:15:00	1	0	1	0	Ct	0	1	0	0	0	0	0	0	4	0	0	0	2	3	0	2	1	0	6	2	4	0	0	0	0	5	0	0	3	0	0	0	2	0
1542	21 Jan 22	19:16:00	1	0	1	0	Ct	0	1	0	0	0	0	0	2	4	0	0	0	0	2	0	1	0	0	2	2	5	0	0	0	0	1	0	0	4	2	0	2	4	0
1543	21 Jan 22	19:17:00	1	0	1	0	Ct	0	1	0	0	0	0	0	0	2	0	0	0	1	2	0	1	6	0	4	3	4	0	0	0	0	2	0	0	2	1	0	1	5	0
1544	21 Jan 22	19:18:00	1	0	1	0	Ct	0	1	0	0	0	0	0	0	2	0	0	0	4	3	0	1	5	0	4	2	3	0	0	0	0	2	0	0	2	3	0	4	1	0
1545	21 Jan 22	19:19:00	1	0	1	0	Ct	0	1	2	0	0	0	0	0	1	0	0	0	2	1	2	0	0	0	1	0	4	0	0	0	0	1	0	0	4	5	0	3	1	0
1546	21 Jan 22	19:20:00	1	0	1	0	Ct	0	1	0	0	0	0	0	0	0	0	0	0	0	3	0	0	2	0	3	0	1	0	0	0	0	1	0	0	6	2	0	2	3	0
1547	21 Jan 22	19:21:00	1	0	1	0	Ct	0	1	0	0	0	0	0	0	4	0	0	0	0	4	2	0	0	0	2	0	5	0	0	0	2	0	0	0	0	4	0	0	2	0
1548	21 Jan 22	19:22:00	1	0	1	0	Ct	0	1	0	0	0	0	0	0	2	0	0	0	0	1	8	2	3	0	3	0	2	0	0	0	4	0	0	1	0	3	0	0	1	0
1549	21 Jan 22	19:23:00	1	0	1	0	Ct	0	1	0	0	0	0	0	0	2	0	0	0	0	4	1	1	0	0	0	0	11	0	0	0	4	0	0	1	4	5	0	0	5	0
1550	21 Jan 22	19:24:00	1	0	1	0	Ct	0	1	0	0	0	0	0	0	2	0	0	1	0	3	0	1	2	0	3	0	8	1	0	0	2	0	0	0	3	1	0	0	3	0
1551	21 Jan 22	19:25:00	1	0	1	0	Ct	0	1	0	0	0	0	0	0	4	0	0	3	0	1	0	0	2	0	4	0	0	4	0	0	4	2	0	1	3	2	0	0	3	0
1552	21 Jan 22	19:26:00	1	0	1	0	Ct	0	1	0	0	0	0	0	0	2	0	0	3	0	0	0	1	2	0	4	0	0	6	0	0	1	1	0	1	3	1	0	0	4	0
1553	21 Jan 22	19:27:00	1	0	1	0	Ct	0	1	0	0	0	0	0	0	3	0	0	3	0	3	0	2	3	0	4	0	0	2	0	0	0	2	6	2	5	2	0	0	1	0
1554	21 Jan 22	19:28:00	1	0	1	0	Ct	0	1	0	0	0	0	0	0	2	0	0	0	0	2	0	2	1	2	3	0	0	3	0	0	3	2	2	4	4	3	0	0	1	0
1555	21 Jan 22	19:29:00	1	0	1	0	Ct	0	1	0	0	0	0	0	0	4	0	0	0	0	1	0	0	1	0	6	1	0	2	0	0	2	2	4	5	3	3	0	0	2	8
1556	21 Jan 22	19:30:00	1	0	1	0	Ct	0	1	0	0	1	0	0	0	2	0	0	0	1	1	0	1	6	0	2	3	3	4	0	0	2	0	2	5	5	2	0	0	1	5
1557	21 Jan 22	19:31:00	1	0	1	0	Ct	0	1	0	0	0	0	0	0	1	0	2	0	3	1	0	1	1	0	1	4	5	3	0	0	0	2	3	0	4	2	0	0	0	5
1558	21 Jan 22	19:32:00	1	0	1	0	Ct	0	1	1	0	0	0	0	0	4	0	0	0	2	0	0	1	3	0	2	4	5	2	0	0	5	1	2	0	1	2	0	0	0	5
1559	21 Jan 22	19:33:00	1	0	1	0	Ct	0	1	1	0	0	0	0	0	3	0	2	8	14	0	0	2	18	0	1	2	4	4	0	0	0	0	4	2	1	0	0	1	0	6
1560	21 Jan 22	19:34:00	1	0	1	0	Ct	0	1	2	0	0	0	0	0	4	0	2	7	9	0	0	1	1	0	0	2	5	3	0	0	0	0	2	0	2	0	0	1	0	7
1561	21 Jan 22	19:35:00	1	0	1	0	Ct	0	1	0	0	0	0	0	0	2	0	0	5	2	5	0	0	0	0	4	6	3	0	0	0	4	0	3	0	2	0	0	0	3	5
1562	21 Jan 22	19:36:00	1	0	1	0	Ct	0	1	0	0	0	0	0	0	1	0	0	1	3	3	0	2	1	0	4	2	6	2	0	0	2	0	0	0	6	0	0	0	3	3
1563	21 Jan 22	19:37:00	1	0	1	0	Ct	0	1	0	0	0	0	0	0	2	0	0	5	3	2	0	0	1	0	4	0	3	3	0	0	0	0	4	0	4	0	0	0	3	4
1564	21 Jan 22	19:38:00	1	0	1	0	Ct	0	1	0	0	0	0	0	0	3	0	0	14	1	3	0	0	0	0	1	2	0	3	0	0	1	0	2	0	1	0	0	0	4	5
1565	21 Jan 22	19:39:00	1	0	1	0	Ct	0	1	2	0	0	0	1	0	0	0	0	3	3	3	0	0	0	0	4	2	0	2	0	0	4	0	2	0	0	0	0	0	4	4
1566	21 Jan 22	19:40:00	1	0	1	0	Ct	0	1	1	0	0	0	0	2	0	0	0	2	4	0	0	0	1	0	3	3	0	4	0	0	2	0	1	0	0	0	0	0	1	3
1567	21 Jan 22	19:41:00	1	0	1	0	Ct	0	1	1	0	0	0	2	0	3	0	0	0	1	0	0	2	1	0	2	2	0	1	0	0	2	0	1	0	3	0	0	0	2	4
1568	21 Jan 22	19:42:00	1	0	1	0	Ct	0	1	1	0	0	0	0	0	1	0	0	0	1	2	2	3	0	0	5	1	0	4	0	0	2	1	2	0	18	0	0	0	3	6
1569	21 Jan 22	19:43:00	1	0	1	0	Ct	0	1	1	0	0	0	2	0	3	0	0	0	1	6	0	0	10	0	1	2	0	2	0	0	4	1	2	0	4	0	0	0	3	5
1570	21 Jan 22	19:44:00	1	0	1	0	Ct	0	1	1	0	0	0	3	10	4	0	0	0	3	2	0	1	1	0	2	3	0	1	0	0	4	2	2	0	0	0	0	0	2	2
1571	21 Jan 22	19:45:00	1	0	1	0	Ct	0	1	0	0	0	0	4	1	0	0	0	0	0	5	0	3	5	0	4	4	0	3	0	0	1	1	4	0	2	0	0	0	3	4
1572	21 Jan 22	19:46:00	1	0	1	0	Ct	0	1	0	0	0	0	2	4	1	0	0	0	1	2	0	1	12	0	4	13	0	2	0	0	1	1	2	0	6	0	0	0	2	0
1573	21 Jan 22	19:47:00	1	0	1	0	Ct	0	1	2	0	0	0	2	2	5	0	0	1	1	4	0	0	0	0	3	2	4	2	0	0	4	3	1	0	3	0	0	0	3	0
1574	21 Jan 22	19:48:00	1	0	1	0	Ct	0	1	0	0	0	0	1	8	3	0	0	1	2	3	0	1	2	0	3	0	9	3	0	0	2	2	3	6	0	0	0	0	4	0
1575	21 Jan 22	19:49:00	1	0	1	0	Ct	0	1	0	0	0	0	1	2	3	0	0	3	1	3	0	1	0	1	0	0	6	2	0	0	3	2	0	7	3	3	0	0	0	0
1576	21 Jan 22	19:50:00	1	0	1	0	Ct	0	1	0	0	0	0	1	1	1	0	0	2	0	6	0	0	0	1	1	2	5	3	0	0	4	2	0	1	3	5	0	0	5	0
1577	21 Jan 22	19:51:00	1	0	1	0	Ct	0	1	0	0	0	0	2	2	4	0	0	10	2	5	0	0	0	0	3	2	5	2	0	0	3	4	0	0	4	3	0	0	3	0
1578	21 Jan 22	19:52:00	1	0	1	0	Ct	0	1	0	0	0	0	3	1	3	0	0	9	1	4	0	0	0	0	3	2	6	2	0	0	4	3	0	0	4	0	0	0	4	0
1579	21 Jan 22	19:53:00	1	0	1	0	Ct	0	1	0	0	0	0	5	3	3	0	0	1	1	4	0	0	0	0	2	2	4	3	0	0	3	0	0	5	4	3	0	0	4	0
1580	21 Jan 22	19:54:00	1	0	1	0	Ct	0	1	0	0	0	0	1	4	5	0	0	4	9	3	0	3	0	0	5	3	8	3	0	0	0	0	0	3	3	3	0	0	2	0
1581	21 Jan 22	19:55:00	1	0	1	0	Ct	0	1	0	0	0	0	3	0	7	0	1	2	4	3	0	0	0	0	3	5	2	2	0	0	0	0	0	3	3	2	0	0	3	0
1582	21 Jan 22	19:56:00	1	0	1	0	Ct	0	1	0	0	0	0	2	0	1	0	0	2	0	3	1	2	0	0	3	5	2	5	0	0	0	1	0	0	2	2	0	1	2	5
1583	21 Jan 22	19:57:00	1	0	1	0	Ct	0	1	0	0	0	0	1	1	1	0	0	0	0	3	1	2	0	0	3	0	5	3	0	0	3	1	0	0	2	3	3	1	4	15
1584	21 Jan 22	19:58:00	1	0	1	0	Ct	0	1	0	0	0	0	0	2	5	0	0	0	3	3	5	1	0	0	4	0	0	8	0	0	4	1	0	0	1	3	2	0	3	5
1585	21 Jan 22	19:59:00	1	0	1	0	Ct	0	1	0	0	0	0	3	0	2	0	0	0	1	2	6	1	0	0	2	0	4	15	0	0	3	2	0	1	2	3	3	0	3	3
1586	21 Jan 22	20:00:00	1	0	1	0	Ct	0	1	0	0	0	0	1	2	3	0	1	0	0	1	3	2	0	0	1	0	3	4	0	0	3	2	0	3	6	1	2	0	2	4
1587	21 Jan 22	20:01:00	1	0	1	0	Ct	0	1	0	0	0	0	3	0	0	0	4	0	1	3	6	2	0	0	4	0	1	2	0	0	5	1	0	1	3	0	1	0	2	2
1588	21 Jan 22	20:02:00	1	0	1	0	Ct	0	1	0	0	0	0	1	0	0	0	2	1	2	2	4	0	0	0	5	0	0	0	0	0	1	2	1	1	3	0	2	1	3	4
1589	21 Jan 22	20:03:00	1	0	1	0	Ct	0	1	0	0	0	0	0	0	0	2	0	2	1	5	3	2	0	0	2	3	0	2	0	0	3	2	4	1	6	0	2	1	4	3
1590	21 Jan 22	20:04:00	1	0	1	0	Ct	0	1	0	0	0	0	1	0	0	0	0	3	1	3	3	3	0	2	4	3	1	0	0	0	2	1	3	0	3	0	2	0	1	2
1591	21 Jan 22	20:05:00	1	0	1	0	Ct	0	1	3	0	0	0	1	0	2	0	0	2	1	1	2	1	0	6	3	5	3	2	0	0	1	2	20	2	2	0	3	2	4	0
1592	21 Jan 22	20:06:00	1	0	1	0	Ct	0	1	0	0	0	0	2	0	3	0	0	2	2	6	3	0	0	3	3	3	0	0	0	0	4	0	3	0	5	0	2	0	3	0
1593	21 Jan 22	20:07:00	1	0	1	0	Ct	0	1	4	0	0	0	1	0	3	0	0	3	18	0	0	0	0	5	3	2	5	3	0	0	3	2	2	2	1	0	2	0	4	0
1594	21 Jan 22	20:08:00	1	0	1	0	Ct	0	1	0	0	0	0	2	0	3	0	0	2	3	4	5	5	0	0	4	2	4	2	0	0	1	2	3	2	4	0	2	0	3	0
1595	21 Jan 22	20:09:00	1	0	1	0	Ct	0	1	2	0	0	0	1	0	3	0	0	2	2	2	4	1	0	14	3	0	6	3	0	0	3	0	2	1	7	0	5	0	4	0
1596	21 Jan 22	20:10:00	1	0	1	0	Ct	0	1	0	0	0	0	2	0	4	0	0	1	1	3	0	1	0	5	3	2	4	3	0	0	3	3	0	1	4	0	1	4	3	0
1597	21 Jan 22	20:11:00	1	0	1	0	Ct	0	1	0	0	0	0	2	0	4	0	0	0	0	4	0	1	0	5	4	5	5	3	0	0	3	3	0	2	6	0	2	2	3	7
1598	21 Jan 22	20:12:00	1	0	1	0	Ct	0	1	0	0	0	0	2	0	4	0	4	0	2	3	1	0	0	0	2	0	0	0	0	0	1	1	3	5	3	1	1	2	1	1
1599	21 Jan 22	20:13:00	1	0	1	0	Ct	0	1	2	0	0	0	1	0	4	0	3	0	3	2	1	3	0	0	8	4	3	3	0	0	0	2	3	4	3	4	0	2	4	4
1600	21 Jan 22	20:14:00	1	0	1	0	Ct	0	1	2	0	0	0	1	0	1	0	1	3	2	2	1	1	0	0	4	2	3	3	0	0	2	0	3	0	3	5	1	1	2	5
1601	21 Jan 22	20:15:00	1	0	1	0	Ct	0	1	2	0	0	0	1	0	0	0	1	5	2	5	3	0	0	0	3	4	4	2	0	0	4	2	5	1	3	4	1	1	3	4
1602	21 Jan 22	20:16:00	1	0	1	0	Ct	0	1	2	0	0	0	0	0	0	0	3	2	2	3	4	1	0	0	3	2	4	2	0	0	2	2	2	0	5	1	2	3	2	4
1603	21 Jan 22	20:17:00	1	0	1	0	Ct	0	1	1	0	0	0	0	0	0	0	1	5	0	4	5	0	0	0	3	2	3	3	0	0	4	1	4	0	0	2	0	0	3	2
1604	21 Jan 22	20:18:00	1	0	1	0	Ct	0	1	1	0	0	0	0	0	0	0	1	0	3	1	0	1	0	0	3	7	5	2	0	0	0	1	3	0	3	3	0	3	4	2
1605	21 Jan 22	20:19:00	1	0	1	0	Ct	0	1	2	0	0	1	0	0	4	0	3	2	6	0	0	0	0	0	3	1	1	2	0	0	3	3	3	0	3	4	0	0	1	4
1606	21 Jan 22	20:20:00	1	0	1	0	Ct	0	1	1	0	0	0	0	0	3	0	1	2	1	4	0	0	0	0	0	4	3	5	0	0	4	1	6	0	2	4	0	4	2	0
1607	21 Jan 22	20:21:00	1	0	1	0	Ct	0	1	1	0	0	2	0	0	4	2	3	0	2	3	7	1	0	0	2	5	2	2	0	0	2	2	1	0	4	3	0	0	3	0
1608	21 Jan 22	20:22:00	1	0	1	0	Ct	0	1	0	0	0	4	0	0	4	3	3	0	3	3	0	4	0	0	4	3	3	2	0	0	3	1	1	0	2	3	0	2	3	3
1609	21 Jan 22	20:23:00	1	0	1	0	Ct	0	1	0	0	0	4	0	0	2	1	3	0	3	3	0	1	0	0	2	5	4	2	0	0	4	0	2	0	4	2	0	3	4	4
1610	21 Jan 22	20:24:00	1	0	1	0	Ct	0	1	0	0	0	2	0	0	3	0	1	3	5	5	1	1	0	1	6	3	0	3	0	0	0	0	7	0	6	0	0	1	3	3
1611	21 Jan 22	20:25:00	1	0	1	0	Ct	0	1	0	0	0	3	0	0	3	0	1	0	1	3	3	2	0	5	6	2	0	3	0	0	0	0	2	0	3	3	0	0	4	5
1612	21 Jan 22	20:26:00	1	0	1	0	Ct	0	1	0	0	0	1	0	0	4	0	1	0	2	2	3	4	0	6	2	3	2	2	0	0	0	1	3	0	2	3	0	0	4	4
1613	21 Jan 22	20:27:00	1	0	1	0	Ct	0	1	0	0	0	3	0	2	1	0	1	1	4	2	2	1	0	3	5	3	1	2	0	0	0	5	3	0	3	0	0	0	5	4
1614	21 Jan 22	20:28:00	1	0	1	0	Ct	0	1	2	0	0	3	0	0	0	0	4	1	1	3	3	0	0	3	1	2	3	3	0	0	3	2	3	0	4	4	0	0	4	2
1615	21 Jan 22	20:29:00	1	0	1	0	Ct	0	1	0	0	0	3	1	2	1	0	3	2	1	2	0	3	0	4	5	3	2	1	0	0	5	1	1	0	3	3	0	0	0	0
1616	21 Jan 22	20:30:00	1	0	1	0	Ct	0	1	2	0	5	0	3	3	3	0	2	2	3	4	1	1	0	4	4	3	0	3	0	0	5	3	3	0	4	3	0	1	4	0
1617	21 Jan 22	20:31:00	1	0	1	0	Ct	0	1	1	0	2	0	2	5	2	0	2	3	2	3	4	4	0	2	2	2	0	3	0	0	4	2	1	0	0	3	0	0	2	0
1618	21 Jan 22	20:32:00	1	0	1	0	Ct	0	1	1	0	2	0	5	4	2	0	2	2	0	3	2	2	0	0	5	2	2	3	0	0	2	0	1	2	1	2	0	0	4	0
1619	21 Jan 22	20:33:00	1	0	1	0	Ct	0	1	0	0	0	0	4	3	4	0	0	3	1	0	0	1	0	0	4	1	2	4	0	0	1	2	3	0	0	5	0	0	6	0
1620	21 Jan 22	20:34:00	1	0	1	0	Ct	0	1	0	0	0	0	2	6	2	0	0	1	1	4	0	1	0	0	2	2	7	3	0	0	5	2	2	2	5	1	0	0	1	0
1621	21 Jan 22	20:35:00	1	0	1	0	Ct	0	1	5	0	1	0	2	2	2	0	2	2	0	3	0	0	0	0	4	3	5	1	0	0	3	0	3	2	5	1	0	0	4	0
1622	21 Jan 22	20:36:00	1	0	1	0	Ct	0	1	2	0	2	0	1	1	2	0	0	2	4	3	0	2	0	0	3	1	4	2	0	0	7	1	1	4	5	1	0	0	4	0
1623	21 Jan 22	20:37:00	1	0	1	0	Ct	0	1	2	0	1	0	1	2	2	1	2	2	2	2	1	0	0	0	1	1	0	3	0	0	3	2	2	3	4	4	0	0	4	2
1624	21 Jan 22	20:38:00	1	0	1	0	Ct	0	1	1	0	0	0	4	4	0	1	1	3	0	5	2	2	0	0	5	3	0	3	0	0	4	5	3	3	3	4	0	1	0	4
1625	21 Jan 22	20:39:00	1	0	1	0	Ct	0	1	1	0	0	0	2	3	3	2	0	1	2	4	0	1	0	0	4	1	0	5	0	0	2	2	2	1	5	2	0	1	0	4
1626	21 Jan 22	20:40:00	1	0	1	0	Ct	0	1	2	0	0	0	1	1	4	1	1	0	2	5	0	1	0	0	5	3	0	3	0	0	4	3	1	0	4	0	0	0	0	2
1627	21 Jan 22	20:41:00	1	0	1	0	Ct	0	1	0	0	0	0	2	11	5	3	2	0	2	3	0	1	0	0	3	2	0	2	0	0	2	0	0	0	4	4	0	3	4	2
1628	21 Jan 22	20:42:00	1	0	1	0	Ct	0	1	0	0	0	0	0	24	2	2	2	0	2	3	0	1	0	0	2	2	2	3	0	0	6	2	7	0	4	0	0	3	4	4
1629	21 Jan 22	20:43:00	1	0	1	0	Ct	0	1	0	0	0	0	1	5	5	1	3	0	2	2	1	0	0	0	4	3	2	3	0	0	5	0	3	0	4	1	0	5	4	6
1630	21 Jan 22	20:44:00	1	0	1	0	Ct	0	1	0	0	0	0	2	3	7	4	2	0	2	1	4	2	0	0	2	0	6	3	0	0	2	1	3	0	24	3	0	3	5	3
1631	21 Jan 22	20:45:00	1	0	1	0	Ct	0	1	0	0	0	0	1	5	2	2	1	0	3	3	3	1	0	0	4	2	3	3	0	0	4	3	1	0	2	2	0	0	3	4
1632	21 Jan 22	20:46:00	1	0	1	0	Ct	0	1	0	0	0	0	2	9	3	2	1	0	2	4	4	2	0	0	4	4	4	3	0	0	2	1	0	0	4	4	0	0	3	0
1633	21 Jan 22	20:47:00	1	0	1	0	Ct	0	1	0	0	4	0	1	3	2	1	0	4	1	2	1	0	0	0	6	0	3	2	0	0	1	0	0	0	4	3	0	1	3	1
1634	21 Jan 22	20:48:00	1	0	1	0	Ct	0	1	0	0	0	0	1	2	3	3	1	4	1	2	0	0	0	0	3	0	25	2	0	0	3	3	1	0	4	0	0	1	4	4
1635	21 Jan 22	20:49:00	1	0	1	0	Ct	0	1	3	0	0	0	3	4	2	2	2	7	2	4	2	2	0	0	4	3	4	2	0	0	4	1	8	0	1	0	0	1	3	4
1636	21 Jan 22	20:50:00	1	0	1	0	Ct	0	1	3	0	0	0	8	3	3	3	3	2	2	0	0	3	0	1	3	3	3	2	0	0	2	2	3	0	2	0	0	0	2	5
1637	21 Jan 22	20:51:00	1	0	1	0	Ct	0	1	3	0	0	0	2	1	4	2	0	2	2	4	0	0	0	8	4	3	6	1	0	0	1	2	1	0	4	0	0	1	5	3
1638	21 Jan 22	20:52:00	1	0	1	0	Ct	0	1	1	0	0	0	0	16	2	2	0	1	1	5	0	5	0	3	7	3	5	5	0	0	4	2	0	6	3	0	0	3	4	3
1639	21 Jan 22	20:53:00	1	0	1	0	Ct	0	1	1	0	0	0	0	27	0	0	1	0	1	3	0	2	0	18	1	2	3	2	0	0	4	1	3	4	4	0	0	1	3	0
1640	21 Jan 22	20:54:00	1	0	1	0	Ct	0	1	0	0	0	0	0	6	1	1	2	2	1	5	0	1	0	4	5	2	3	4	0	0	2	1	4	1	1	3	2	2	5	0
1641	21 Jan 22	20:55:00	1	0	1	0	Ct	0	1	0	0	0	0	0	3	4	2	1	2	0	4	0	1	0	2	6	3	2	2	0	0	3	2	3	2	2	0	3	0	3	3
1642	21 Jan 22	20:56:00	1	0	1	0	Ct	0	1	0	0	0	1	0	5	4	2	0	3	2	4	0	3	0	1	3	2	0	7	0	0	5	2	2	4	2	0	4	1	2	8
1643	21 Jan 22	20:57:00	1	0	1	0	Ct	0	1	0	0	0	2	0	0	3	2	2	1	0	4	0	2	0	3	6	2	3	2	0	0	3	2	2	2	3	0	3	2	4	4
1644	21 Jan 22	20:58:00	1	0	1	0	Ct	0	1	1	0	0	1	0	4	3	1	2	0	1	3	0	0	0	2	5	1	5	3	0	0	5	1	1	3	2	2	2	1	5	3
1645	21 Jan 22	20:59:00	1	0	1	0	Ct	0	0	3	0	2	0	3	3	5	3	5	3	1	7	5	2	2	0	5	5	3	3	0	0	4	3	3	2	6	7	2	2	5	5
1646	21 Jan 22	21:00:00	1	0	1	0	Ct	0	0	2	0	6	1	3	4	7	4	4	6	3	5	5	2	0	5	6	6	5	8	0	0	2	3	5	3	6	7	4	1	7	5
1647	21 Jan 22	21:01:00	1	0	1	0	Ct	0	0	3	0	2	3	3	3	6	3	3	4	3	6	5	3	0	6	6	4	6	6	0	0	5	4	2	4	6	7	6	2	5	6
1648	21 Jan 22	21:02:00	1	0	1	0	Ct	0	0	2	0	4	3	2	2	8	3	2	5	3	6	5	1	0	5	3	2	7	6	0	0	8	4	3	2	7	6	2	2	6	5
1649	21 Jan 22	21:03:00	1	0	1	0	Ct	0	0	6	0	5	7	5	6	9	1	5	3	1	5	2	3	0	5	6	5	5	8	0	0	3	4	4	3	6	6	2	2	5	7
1650	21 Jan 22	21:04:00	1	0	1	0	Ct	0	0	2	0	3	1	2	4	7	3	3	4	0	7	3	2	0	6	6	3	7	6	0	0	7	1	4	1	6	4	6	3	6	5
1651	21 Jan 22	21:05:00	1	0	1	0	Ct	0	0	1	0	4	4	3	3	9	1	3	4	0	6	4	3	0	5	5	4	6	4	0	0	4	1	3	3	4	6	3	0	5	4
1652	21 Jan 22	21:06:00	1	0	1	0	Ct	0	0	0	0	4	2	2	5	0	1	3	4	0	6	8	4	0	4	5	3	5	6	0	0	8	1	2	4	4	4	3	2	4	6
1653	21 Jan 22	21:07:00	1	0	1	0	Ct	0	0	0	0	5	5	3	4	10	1	1	4	0	6	0	1	0	4	5	0	5	6	0	0	2	0	2	1	4	5	5	1	4	3
1654	21 Jan 22	21:08:00	1	0	1	0	Ct	0	0	0	0	4	3	2	6	7	0	2	2	0	7	4	4	0	4	3	0	5	6	0	0	5	0	1	5	3	4	1	2	1	6
1655	21 Jan 22	21:09:00	1	0	1	0	Ct	0	0	0	0	6	4	1	1	5	2	2	0	0	6	11	1	0	5	4	0	3	2	0	0	4	0	2	3	6	5	1	2	0	5
1656	21 Jan 22	21:10:00	1	0	1	0	Ct	0	0	0	0	4	4	3	4	5	12	2	0	0	3	4	2	0	5	6	72	4	0	0	0	3	0	3	1	2	5	2	2	0	6
1657	21 Jan 22	21:11:00	1	0	1	0	Ct	0	0	0	0	0	1	0	3	4	1	5	0	0	6	5	1	0	5	5	28	4	0	0	0	3	0	0	3	2	6	2	3	0	4
1658	21 Jan 22	21:12:00	1	0	1	0	Ct	0	0	0	0	5	2	1	3	4	1	3	0	0	5	5	4	0	5	6	0	5	0	0	0	6	0	0	3	5	6	4	1	0	7
1659	21 Jan 22	21:13:00	1	0	1	0	Ct	0	0	0	0	3	14	2	7	4	0	1	0	0	2	1	0	0	5	4	0	5	0	0	0	5	0	0	0	4	5	1	1	0	6
1660	21 Jan 22	21:14:00	1	0	1	0	Ct	0	0	0	0	4	4	2	8	3	0	4	0	0	5	0	0	0	5	4	0	5	0	0	0	6	0	0	32	4	5	2	2	0	5
1661	21 Jan 22	21:15:00	1	0	1	0	Ct	0	0	0	0	3	3	1	5	5	0	3	0	0	5	1	0	0	3	4	0	7	0	0	0	3	0	0	4	3	3	3	1	0	4
1662	21 Jan 22	21:16:00	1	0	1	0	Ct	0	0	0	0	4	3	0	5	3	0	3	0	0	4	3	0	0	4	4	0	5	0	0	0	2	0	0	0	3	2	0	1	0	7
1663	21 Jan 22	21:17:00	1	0	1	0	Ct	0	0	0	0	2	3	0	3	7	0	3	0	0	5	0	0	0	2	6	0	6	0	0	0	2	0	0	0	6	4	2	0	0	6
1664	21 Jan 22	21:18:00	1	0	1	0	Ct	0	0	0	0	5	1	0	3	7	0	3	0	0	5	5	0	0	1	7	0	7	0	0	0	4	0	0	0	4	3	2	1	0	0
1665	21 Jan 22	21:19:00	1	0	1	0	Ct	0	0	0	0	4	5	0	1	0	0	2	0	0	5	2	0	0	2	3	0	4	0	0	0	1	0	0	0	3	4	2	0	0	0
1666	21 Jan 22	21:20:00	1	0	1	0	Ct	0	0	0	0	6	2	0	0	0	0	1	0	0	6	3	0	0	4	4	0	2	0	0	0	8	0	0	0	5	3	2	0	0	2
1667	21 Jan 22	21:21:00	1	0	1	0	Ct	0	0	0	0	4	3	0	0	0	0	0	0	0	5	0	0	0	4	3	0	0	0	0	0	6	0	0	0	3	1	8	0	0	0
1668	21 Jan 22	21:22:00	1	0	1	0	Ct	0	0	0	0	4	3	0	2	0	0	0	0	0	3	0	0	0	9	6	0	0	0	0	0	4	0	0	0	3	2	0	0	0	0
1669	21 Jan 22	21:23:00	1	0	1	0	Ct	0	0	0	0	5	1	0	3	0	0	0	0	0	5	0	0	0	5	4	1	0	0	0	0	5	0	0	0	3	5	0	0	0	0
1670	21 Jan 22	21:24:00	1	0	1	0	Ct	0	0	0	0	3	0	0	0	0	0	2	0	0	0	0	0	0	4	3	0	0	0	0	0	2	0	0	0	3	2	0	0	0	0
1671	21 Jan 22	21:25:00	1	0	1	0	Ct	0	0	0	0	2	5	0	0	0	0	2	0	0	0	0	0	0	5	8	0	0	0	0	0	4	0	0	0	3	4	0	0	0	0
1672	21 Jan 22	21:26:00	1	0	1	0	Ct	0	0	0	0	4	3	0	0	0	0	3	0	0	0	0	0	0	4	3	1	0	0	0	0	3	0	0	0	4	3	0	0	0	0
1673	21 Jan 22	21:27:00	1	0	1	0	Ct	0	0	0	0	4	2	0	0	0	0	3	0	0	0	0	0	0	5	7	1	0	0	0	0	7	0	0	0	3	3	0	0	0	0
1674	21 Jan 22	21:28:00	1	0	1	0	Ct	0	0	0	0	2	0	0	0	0	0	2	0	0	0	0	0	0	5	1	0	0	0	0	0	6	0	0	0	6	2	0	0	0	0
1675	21 Jan 22	21:29:00	1	0	1	0	Ct	0	0	0	0	4	2	0	0	0	0	1	0	0	0	0	0	0	4	4	1	0	0	0	0	4	0	0	0	1	5	0	0	0	0
1676	21 Jan 22	21:30:00	1	0	1	0	Ct	0	0	0	0	3	2	0	0	0	0	5	0	0	0	0	0	0	4	2	0	0	0	0	0	3	0	0	0	1	3	0	0	0	0
1677	21 Jan 22	21:31:00	1	0	1	0	Ct	0	0	0	0	1	2	0	0	0	0	3	0	0	0	0	0	0	1	6	0	0	0	0	0	6	0	0	0	5	2	0	0	0	0
1678	21 Jan 22	21:32:00	1	0	1	0	Ct	0	0	0	0	1	3	0	0	0	0	2	0	0	0	0	0	0	4	3	1	0	0	0	0	6	0	0	0	0	1	0	1	0	0
1679	21 Jan 22	21:33:00	1	0	1	0	Ct	0	0	0	0	1	2	0	0	0	0	0	0	0	0	0	0	0	4	6	0	0	0	0	0	2	0	0	0	0	1	0	1	0	0
1680	21 Jan 22	21:34:00	1	0	1	0	Ct	0	0	0	0	0	2	0	0	0	0	1	0	0	0	0	0	0	5	3	0	0	0	0	0	3	0	0	0	0	2	0	0	0	0
1681	21 Jan 22	21:35:00	1	0	1	0	Ct	0	0	0	0	2	5	0	0	0	0	0	0	0	0	0	0	0	5	4	0	0	0	0	0	5	0	0	0	0	3	0	0	0	0
1682	21 Jan 22	21:36:00	1	0	1	0	Ct	0	0	0	0	4	2	0	0	0	0	0	0	0	0	0	0	0	4	5	0	0	0	0	0	5	0	0	0	0	3	0	0	0	0
1683	21 Jan 22	21:37:00	1	0	1	0	Ct	0	0	0	0	5	4	0	0	0	0	0	0	0	0	0	0	0	5	4	1	0	0	0	0	4	0	0	0	0	4	0	0	0	0
1684	21 Jan 22	21:38:00	1	0	1	0	Ct	0	0	0	0	4	1	0	0	0	0	0	0	0	0	0	0	0	4	4	0	0	0	0	0	2	0	0	0	0	4	0	0	0	0
1685	21 Jan 22	21:39:00	1	0	1	0	Ct	0	0	0	0	3	2	0	0	0	0	0	0	0	0	0	0	0	5	5	0	0	0	0	0	4	0	0	0	0	2	0	0	0	0
1686	21 Jan 22	21:40:00	1	0	1	0	Ct	0	0	0	0	4	2	0	0	0	0	0	0	0	0	0	0	0	4	4	2	0	0	0	0	4	0	0	0	0	2	0	0	0	0
1687	21 Jan 22	21:41:00	1	0	1	0	Ct	0	0	0	0	5	1	0	0	0	0	0	0	0	0	0	0	0	2	4	1	0	0	0	0	2	0	0	0	0	3	0	0	0	0
1688	21 Jan 22	21:42:00	1	0	1	0	Ct	0	0	0	0	5	2	0	0	0	0	0	0	0	0	0	0	0	0	2	3	0	0	0	0	3	0	0	0	0	4	0	0	0	0
1689	21 Jan 22	21:43:00	1	0	1	0	Ct	0	0	0	0	3	3	0	0	0	0	0	0	0	0	0	0	0	0	2	2	0	0	0	0	5	0	0	0	0	4	0	0	0	0
1690	21 Jan 22	21:44:00	1	0	1	0	Ct	0	0	0	0	4	3	0	0	0	0	0	0	0	0	0	0	0	0	3	4	0	0	0	0	4	0	0	0	0	3	0	0	0	0
1691	21 Jan 22	21:45:00	1	0	1	0	Ct	0	0	0	0	5	0	0	0	0	0	0	0	0	0	0	0	0	4	6	3	0	0	0	0	2	0	0	0	0	3	0	0	0	0
1692	21 Jan 22	21:46:00	1	0	1	0	Ct	0	0	0	0	4	0	0	0	0	0	0	0	0	0	0	0	0	5	2	0	0	0	0	0	0	0	0	0	0	14	0	0	0	0
1693	21 Jan 22	21:47:00	1	0	1	0	Ct	0	0	0	0	5	0	0	0	0	0	0	0	0	0	0	0	0	3	5	0	0	0	0	0	3	0	0	0	0	3	0	0	0	0
1694	21 Jan 22	21:48:00	1	0	1	0	Ct	0	0	0	0	4	0	0	0	0	0	0	0	0	0	0	0	0	0	6	0	0	0	0	0	9	0	0	0	0	2	0	0	0	0
1695	21 Jan 22	21:49:00	1	0	1	0	Ct	0	0	0	0	5	0	0	0	0	0	0	0	0	0	0	0	0	0	7	0	0	0	0	0	4	0	0	0	0	4	0	0	0	0
1696	21 Jan 22	21:50:00	1	0	1	0	Ct	0	0	0	0	2	0	0	0	0	0	0	0	0	0	0	0	0	0	4	0	0	0	0	0	2	0	0	0	0	13	0	0	0	0
1697	21 Jan 22	21:51:00	1	0	1	0	Ct	0	0	0	0	2	0	0	0	0	0	0	0	0	0	0	0	0	0	4	0	0	0	0	0	6	0	0	0	0	4	0	0	0	0
1698	21 Jan 22	21:52:00	1	0	1	0	Ct	0	0	0	0	3	0	0	0	0	0	0	0	0	0	0	0	0	0	4	0	0	0	0	0	1	0	0	0	0	2	0	0	0	0
1699	21 Jan 22	21:53:00	1	0	1	0	Ct	0	0	0	0	2	0	0	0	0	0	0	0	0	0	0	0	0	0	5	0	0	0	0	0	2	0	0	0	0	0	0	0	0	0
1700	21 Jan 22	21:54:00	1	0	1	0	Ct	0	0	0	0	3	0	0	1	0	0	0	0	0	0	0	0	0	0	6	0	0	0	0	0	1	0	0	0	0	0	0	0	0	0
1701	21 Jan 22	21:55:00	1	0	1	0	Ct	0	0	0	0	2	0	0	2	0	0	0	0	0	0	0	0	0	0	4	0	0	0	0	0	3	0	0	0	0	0	0	0	0	0
1702	21 Jan 22	21:56:00	1	0	1	0	Ct	0	0	0	0	5	0	0	5	0	0	0	0	0	0	0	0	0	0	3	0	0	0	0	0	0	0	0	0	0	0	0	0	0	0
1703	21 Jan 22	21:57:00	1	0	1	0	Ct	0	0	0	0	4	0	0	0	0	0	0	0	0	0	0	0	0	0	7	0	0	0	0	0	0	0	0	0	0	0	0	0	0	0
1704	21 Jan 22	21:58:00	1	0	1	0	Ct	0	0	0	0	5	0	0	0	0	0	0	0	0	0	0	0	0	0	4	0	0	0	0	0	0	0	0	0	0	1	0	0	0	0
1705	21 Jan 22	21:59:00	1	0	1	0	Ct	0	0	0	0	3	0	0	0	0	0	0	0	0	0	0	0	0	0	3	0	0	0	0	0	0	0	0	0	0	0	0	0	0	0
1706	21 Jan 22	22:00:00	1	0	1	0	Ct	0	0	0	0	3	0	0	0	0	0	0	0	0	0	0	0	0	0	4	0	0	0	0	0	0	0	0	0	0	0	0	0	0	0
1707	21 Jan 22	22:01:00	1	0	1	0	Ct	0	0	0	0	3	0	0	1	0	0	0	0	0	0	0	0	0	0	2	0	0	0	0	0	0	0	0	0	0	0	0	0	0	0
1708	21 Jan 22	22:02:00	1	0	1	0	Ct	0	0	0	0	5	0	0	5	0	0	0	0	0	0	0	0	0	0	4	0	0	0	0	0	0	0	0	0	0	0	0	0	0	0
1709	21 Jan 22	22:03:00	1	0	1	0	Ct	0	0	0	0	3	0	0	3	0	0	0	0	0	0	0	0	0	0	2	0	0	0	0	0	0	0	0	0	0	0	0	0	0	0
1710	21 Jan 22	22:04:00	1	0	1	0	Ct	0	0	0	0	14	0	0	3	0	0	0	0	0	0	0	0	0	0	4	0	0	0	0	0	0	0	0	0	0	0	0	0	0	0
1711	21 Jan 22	22:05:00	1	0	1	0	Ct	0	0	0	0	5	0	0	6	0	0	0	0	0	0	0	0	0	0	6	0	0	0	0	0	0	0	0	0	0	0	0	0	0	0
1712	21 Jan 22	22:06:00	1	0	1	0	Ct	0	0	0	0	5	0	0	2	0	0	0	0	0	0	0	0	0	0	3	0	0	0	0	0	0	0	0	0	0	0	0	0	0	0
1713	21 Jan 22	22:07:00	1	0	1	0	Ct	0	0	0	0	3	0	0	1	0	0	0	0	0	0	0	0	0	0	5	0	0	0	0	0	0	0	0	0	0	0	0	0	0	0
1714	21 Jan 22	22:08:00	1	0	1	0	Ct	0	0	0	0	5	0	0	3	0	0	0	0	0	0	0	0	0	0	0	0	0	0	0	0	0	0	0	0	0	0	0	0	0	0
1715	21 Jan 22	22:09:00	1	0	1	0	Ct	0	0	0	0	4	0	0	2	0	0	0	0	0	0	0	0	0	0	0	0	0	0	0	0	0	0	0	0	0	0	0	0	0	0
1716	21 Jan 22	22:10:00	1	0	1	0	Ct	0	0	0	0	3	0	0	1	0	0	0	0	0	0	0	0	0	0	0	0	0	0	0	0	0	0	0	0	0	0	0	0	0	0
1717	21 Jan 22	22:11:00	1	0	1	0	Ct	0	0	0	0	3	0	0	0	0	0	0	0	0	0	0	0	0	0	0	0	0	0	0	0	0	0	0	0	0	1	0	0	0	0
1718	21 Jan 22	22:12:00	1	0	1	0	Ct	0	0	0	0	0	0	0	0	0	0	0	0	0	0	0	0	0	0	0	0	0	0	0	0	0	0	0	0	0	0	0	0	0	0
1719	21 Jan 22	22:13:00	1	0	1	0	Ct	0	0	0	0	4	0	0	0	0	0	0	0	0	0	0	0	0	0	0	0	0	0	0	0	0	0	0	0	0	0	0	0	0	0
1720	21 Jan 22	22:14:00	1	0	1	0	Ct	0	0	0	0	3	0	0	0	0	0	0	0	0	0	0	0	0	0	0	0	0	0	0	0	0	0	0	0	0	0	0	0	0	0
1721	21 Jan 22	22:15:00	1	0	1	0	Ct	0	0	0	0	2	0	0	0	0	0	0	0	0	0	0	0	0	0	0	0	0	0	0	0	0	0	0	0	0	0	0	0	0	0
1722	21 Jan 22	22:16:00	1	0	1	0	Ct	0	0	0	0	3	0	0	0	0	0	0	0	0	0	0	0	0	0	0	0	0	0	0	0	0	0	0	0	0	0	0	0	0	0
1723	21 Jan 22	22:17:00	1	0	1	0	Ct	0	0	0	0	2	0	0	0	0	0	0	0	0	0	0	0	0	0	0	0	0	0	0	0	0	0	0	0	0	0	0	0	0	0
1724	21 Jan 22	22:18:00	1	0	1	0	Ct	0	0	0	0	4	0	0	0	0	0	0	0	0	0	0	0	0	0	0	0	0	0	0	0	0	0	0	0	0	1	0	0	0	0
1725	21 Jan 22	22:19:00	1	0	1	0	Ct	0	0	0	0	4	0	0	0	0	0	0	0	0	0	0	0	0	0	0	0	0	0	0	0	0	0	0	0	0	0	0	0	0	0
1726	21 Jan 22	22:20:00	1	0	1	0	Ct	0	0	0	0	1	0	0	0	0	0	0	0	0	0	0	0	0	0	0	0	0	0	0	0	0	0	0	0	0	0	0	0	0	0
1727	21 Jan 22	22:21:00	1	0	1	0	Ct	0	0	0	0	3	0	0	0	0	0	0	0	0	0	0	0	0	0	0	0	0	0	0	0	0	0	0	0	0	0	0	0	0	0
1728	21 Jan 22	22:22:00	1	0	1	0	Ct	0	0	0	0	2	0	0	0	0	0	0	0	0	0	0	0	0	0	0	0	0	0	0	0	0	0	0	0	0	0	0	0	0	0
1729	21 Jan 22	22:23:00	1	0	1	0	Ct	0	0	0	0	4	0	0	0	0	0	0	0	0	0	0	0	0	0	0	0	0	0	0	0	0	0	0	0	0	0	0	0	0	0
1730	21 Jan 22	22:24:00	1	0	1	0	Ct	0	0	0	0	3	0	0	0	0	0	0	0	0	0	0	0	0	0	0	0	0	0	0	0	0	0	0	0	0	0	0	0	0	0
1731	21 Jan 22	22:25:00	1	0	1	0	Ct	0	0	0	0	5	0	0	0	0	0	0	0	0	0	0	0	0	0	0	0	0	0	0	0	0	0	0	0	0	0	0	0	0	0
1732	21 Jan 22	22:26:00	1	0	1	0	Ct	0	0	0	0	3	0	0	0	0	0	0	0	0	0	0	0	0	0	0	0	0	0	0	0	0	0	0	0	0	10	0	0	0	0
1733	21 Jan 22	22:27:00	1	0	1	0	Ct	0	0	0	0	4	0	0	0	0	0	0	0	0	0	0	0	0	0	0	0	0	0	0	0	0	0	0	0	0	7	0	0	0	0
1734	21 Jan 22	22:28:00	1	0	1	0	Ct	0	0	0	0	4	0	0	0	0	0	0	0	0	0	0	0	0	0	0	0	0	0	0	0	0	0	0	0	0	1	0	0	0	0
1735	21 Jan 22	22:29:00	1	0	1	0	Ct	0	0	0	0	0	0	0	0	0	0	0	0	0	0	0	0	0	0	0	0	0	0	0	0	0	0	0	0	0	0	0	0	0	0
1736	21 Jan 22	22:30:00	1	0	1	0	Ct	0	0	0	0	1	0	0	0	0	0	0	0	0	0	0	0	0	0	0	0	0	0	0	0	0	0	0	0	0	0	0	0	0	0
1737	21 Jan 22	22:31:00	1	0	1	0	Ct	0	0	0	0	5	0	0	0	0	0	0	0	0	0	0	0	0	0	0	0	0	0	0	0	0	0	0	0	0	0	0	0	0	0
1738	21 Jan 22	22:32:00	1	0	1	0	Ct	0	0	0	0	3	0	0	0	0	0	0	0	0	0	0	0	0	0	0	0	0	2	0	0	0	0	0	0	0	0	0	0	0	0
1739	21 Jan 22	22:33:00	1	0	1	0	Ct	0	0	0	0	1	0	0	0	0	0	0	0	0	0	0	0	0	0	0	0	0	0	0	0	0	0	0	0	0	0	0	0	0	0
1740	21 Jan 22	22:34:00	1	0	1	0	Ct	0	0	0	0	4	0	0	0	0	0	0	0	0	0	0	0	0	0	0	0	0	2	0	0	0	0	0	0	0	0	0	0	0	0
1741	21 Jan 22	22:35:00	1	0	1	0	Ct	0	0	0	0	2	0	0	0	0	0	0	0	0	0	0	0	0	0	0	0	0	4	0	0	0	0	0	0	0	0	0	0	0	0
1742	21 Jan 22	22:36:00	1	0	1	0	Ct	0	0	0	0	0	0	0	0	0	0	0	0	0	0	0	0	0	0	0	0	0	3	0	0	0	0	0	0	0	0	0	0	0	0
1743	21 Jan 22	22:37:00	1	0	1	0	Ct	0	0	0	0	0	0	0	0	0	0	0	0	0	0	0	0	0	0	0	0	0	5	0	0	0	0	0	0	0	0	0	0	0	0
1744	21 Jan 22	22:38:00	1	0	1	0	Ct	0	0	0	0	0	0	0	0	0	0	0	0	0	0	0	0	0	0	0	0	0	2	0	0	0	0	0	0	0	0	0	0	0	0
1745	21 Jan 22	22:39:00	1	0	1	0	Ct	0	0	0	0	0	0	0	0	0	0	0	0	0	0	0	0	0	0	0	0	0	2	0	0	0	0	0	0	0	0	0	0	0	0
1746	21 Jan 22	22:40:00	1	0	1	0	Ct	0	0	0	0	0	0	0	0	0	0	0	0	0	0	0	0	0	0	0	0	0	0	0	0	0	0	0	0	0	0	0	0	0	0
1747	21 Jan 22	22:41:00	1	0	1	0	Ct	0	0	0	0	0	0	0	0	0	0	0	0	0	0	0	0	0	0	0	0	0	0	0	0	0	0	0	0	0	0	0	0	0	0
1748	21 Jan 22	22:42:00	1	0	1	0	Ct	0	0	0	0	0	0	0	0	0	0	0	0	0	0	0	0	0	0	0	0	0	0	0	0	0	0	0	0	0	0	0	0	0	0
1749	21 Jan 22	22:43:00	1	0	1	0	Ct	0	0	0	0	0	0	0	0	0	0	0	0	0	0	0	0	0	0	0	0	0	0	0	0	0	0	0	0	0	0	0	0	0	0
1750	21 Jan 22	22:44:00	1	0	1	0	Ct	0	0	0	0	0	0	0	0	0	0	0	0	0	0	0	0	0	0	0	0	0	0	0	0	0	0	0	0	0	0	0	0	0	0
1751	21 Jan 22	22:45:00	1	0	1	0	Ct	0	0	0	0	0	0	0	2	0	0	0	0	0	0	0	0	0	0	0	0	0	0	0	0	0	0	0	0	0	0	0	0	0	0
1752	21 Jan 22	22:46:00	1	0	1	0	Ct	0	0	0	0	0	0	0	1	0	0	0	0	0	0	0	0	0	0	0	0	0	0	0	0	0	0	0	0	0	0	0	0	0	0
1753	21 Jan 22	22:47:00	1	0	1	0	Ct	0	0	0	0	0	0	0	2	0	0	0	0	0	0	0	0	0	0	0	0	0	0	0	0	0	0	0	0	0	0	0	0	0	0
1754	21 Jan 22	22:48:00	1	0	1	0	Ct	0	0	0	0	0	0	0	9	0	0	0	0	0	0	0	0	0	0	0	0	0	0	0	0	0	0	0	0	0	0	0	0	0	0
1755	21 Jan 22	22:49:00	1	0	1	0	Ct	0	0	0	0	0	0	0	6	0	0	0	0	0	0	0	0	0	0	0	0	0	0	0	0	0	0	0	0	0	0	0	0	0	0
1756	21 Jan 22	22:50:00	1	0	1	0	Ct	0	0	0	0	0	0	0	0	0	0	0	0	0	0	0	0	0	0	0	0	0	0	0	0	0	0	0	0	0	0	0	0	0	0
1757	21 Jan 22	22:51:00	1	0	1	0	Ct	0	0	0	0	0	0	0	6	0	0	0	0	0	0	0	0	0	0	0	0	0	0	0	0	0	0	0	0	0	0	0	0	0	0
1758	21 Jan 22	22:52:00	1	0	1	0	Ct	0	0	0	0	0	0	0	2	0	0	0	0	0	0	0	0	0	0	0	0	0	0	0	0	0	0	0	0	0	0	0	0	0	0
1759	21 Jan 22	22:53:00	1	0	1	0	Ct	0	0	0	0	0	0	0	1	0	0	0	0	0	0	0	0	0	0	0	0	0	0	0	0	0	0	0	0	0	0	0	0	0	0
1760	21 Jan 22	22:54:00	1	0	1	0	Ct	0	0	0	0	0	0	0	1	0	0	0	0	0	0	0	0	0	0	0	0	0	0	0	0	0	0	0	0	0	0	0	0	1	0
1761	21 Jan 22	22:55:00	1	0	1	0	Ct	0	0	0	0	0	0	0	3	0	0	0	0	0	0	0	0	0	0	0	0	0	0	0	0	0	0	0	0	0	0	0	0	0	0
1762	21 Jan 22	22:56:00	1	0	1	0	Ct	0	0	0	0	0	0	0	3	0	0	0	0	0	0	0	0	0	0	0	0	0	0	0	0	0	0	0	0	0	0	0	0	0	0
1763	21 Jan 22	22:57:00	1	0	1	0	Ct	0	0	0	0	0	0	0	0	0	0	0	0	0	0	0	0	0	0	0	0	0	0	0	0	0	0	0	0	0	0	0	0	0	0
1764	21 Jan 22	22:58:00	1	0	1	0	Ct	0	0	0	0	0	0	0	0	0	0	0	0	0	0	0	0	0	0	0	0	0	0	0	0	0	0	0	0	0	0	0	0	1	0
1765	21 Jan 22	22:59:00	1	0	1	0	Ct	0	0	0	0	0	0	0	0	0	0	0	0	0	0	0	0	0	0	0	0	0	0	0	0	0	0	0	0	0	0	0	0	3	0
1766	21 Jan 22	23:00:00	1	0	1	0	Ct	0	0	0	0	0	0	0	0	0	0	0	0	0	0	0	0	0	0	0	0	0	0	0	0	0	0	0	0	0	0	0	0	2	0
1767	21 Jan 22	23:01:00	1	0	1	0	Ct	0	0	0	0	0	0	0	0	0	0	0	0	0	0	0	0	0	0	0	0	0	0	0	0	0	0	0	0	0	0	0	0	0	0
1768	21 Jan 22	23:02:00	1	0	1	0	Ct	0	0	0	0	0	0	0	0	0	0	0	0	0	0	0	0	0	0	0	0	0	0	0	0	0	0	0	0	0	0	0	0	0	0
1769	21 Jan 22	23:03:00	1	0	1	0	Ct	0	0	0	0	0	0	0	0	0	0	0	0	0	0	0	0	0	0	0	0	0	0	0	0	0	0	0	0	0	0	0	0	0	0
1770	21 Jan 22	23:04:00	1	0	1	0	Ct	0	0	0	0	0	0	0	0	0	0	0	0	0	0	0	0	0	0	0	0	0	0	0	0	0	0	0	0	0	0	0	0	3	0
1771	21 Jan 22	23:05:00	1	0	1	0	Ct	0	0	0	0	0	0	0	0	0	0	0	0	0	0	0	0	0	0	0	0	0	0	0	0	0	0	0	0	0	0	0	0	0	0
1772	21 Jan 22	23:06:00	1	0	1	0	Ct	0	0	0	0	0	0	0	0	0	0	0	0	0	0	3	0	0	0	0	0	0	0	0	0	0	0	0	0	0	0	0	0	0	0
1773	21 Jan 22	23:07:00	1	0	1	0	Ct	0	0	0	0	0	0	0	0	0	0	0	0	0	0	0	0	0	0	0	0	0	0	0	0	0	0	0	0	0	0	0	0	0	0
1774	21 Jan 22	23:08:00	1	0	1	0	Ct	0	0	0	0	0	0	0	0	0	0	0	0	0	0	0	0	0	0	0	0	0	0	0	0	0	0	0	0	0	0	0	0	0	0
1775	21 Jan 22	23:09:00	1	0	1	0	Ct	0	0	0	0	0	0	0	0	0	0	0	0	0	0	0	0	0	0	0	0	0	0	0	0	0	0	0	0	0	0	0	0	0	0
1776	21 Jan 22	23:10:00	1	0	1	0	Ct	0	0	0	0	0	0	0	0	0	0	0	0	0	0	0	0	0	0	0	0	0	0	0	0	0	0	0	0	0	0	0	0	0	0
1777	21 Jan 22	23:11:00	1	0	1	0	Ct	0	0	0	0	0	0	0	0	0	0	0	0	0	0	0	0	0	0	0	0	0	0	0	0	0	0	0	0	0	0	0	0	0	0
1778	21 Jan 22	23:12:00	1	0	1	0	Ct	0	0	0	0	0	0	0	0	0	0	0	0	0	0	0	0	0	0	0	0	0	0	0	0	0	0	0	0	0	0	0	0	0	0
1779	21 Jan 22	23:13:00	1	0	1	0	Ct	0	0	0	0	0	0	0	0	0	0	0	0	0	0	0	0	0	0	0	0	0	0	0	0	0	0	0	0	0	0	0	0	0	0
1780	21 Jan 22	23:14:00	1	0	1	0	Ct	0	0	0	0	0	0	0	0	0	0	0	0	0	0	0	0	0	0	0	0	0	0	0	0	0	0	0	0	0	0	0	0	0	0
1781	21 Jan 22	23:15:00	1	0	1	0	Ct	0	0	0	0	0	0	0	0	0	0	0	0	0	0	0	0	0	0	0	0	0	0	0	0	0	0	0	0	0	0	0	0	0	0
1782	21 Jan 22	23:16:00	1	0	1	0	Ct	0	0	0	0	0	0	0	0	0	0	0	0	0	0	0	0	0	0	0	0	0	0	0	0	0	0	0	0	0	0	0	0	0	0
1783	21 Jan 22	23:17:00	1	0	1	0	Ct	0	0	0	0	0	0	0	0	0	0	0	0	0	0	0	0	0	0	0	0	0	0	0	0	0	0	0	0	0	0	0	0	0	0
1784	21 Jan 22	23:18:00	1	0	1	0	Ct	0	0	0	0	0	0	0	0	0	0	0	0	0	0	0	0	0	0	0	0	0	0	0	0	0	0	0	0	0	0	0	0	0	0
1785	21 Jan 22	23:19:00	1	0	1	0	Ct	0	0	0	0	0	0	0	0	0	0	0	0	0	0	0	0	0	0	0	0	0	0	0	0	0	0	0	0	0	0	0	0	0	0
1786	21 Jan 22	23:20:00	1	0	1	0	Ct	0	0	0	0	0	0	0	0	0	0	0	0	0	0	0	0	0	0	0	0	0	0	0	0	0	0	0	0	0	0	0	0	0	0
1787	21 Jan 22	23:21:00	1	0	1	0	Ct	0	0	0	0	0	0	0	0	0	0	0	0	0	0	0	0	0	0	0	0	0	0	0	0	0	0	0	0	0	0	0	0	0	0
1788	21 Jan 22	23:22:00	1	0	1	0	Ct	0	0	0	0	0	0	0	0	0	0	0	0	0	0	0	0	0	0	0	0	0	0	0	0	0	0	0	0	0	0	0	0	0	0
1789	21 Jan 22	23:23:00	1	0	1	0	Ct	0	0	0	0	0	0	0	0	0	0	0	0	0	1	0	0	0	0	0	0	0	0	0	0	0	0	0	0	0	0	0	0	0	0
1790	21 Jan 22	23:24:00	1	0	1	0	Ct	0	0	0	0	0	0	0	0	0	0	0	0	0	10	0	0	0	0	0	0	0	0	0	0	0	0	0	0	0	0	0	0	0	0
1791	21 Jan 22	23:25:00	1	0	1	0	Ct	0	0	0	0	0	0	0	0	0	0	0	0	0	0	0	0	0	0	0	0	0	0	0	0	0	0	0	0	0	0	0	0	0	0
1792	21 Jan 22	23:26:00	1	0	1	0	Ct	0	0	0	0	0	0	0	0	0	0	0	0	0	0	0	0	0	0	0	0	0	0	0	0	0	0	0	0	0	0	0	0	0	0
1793	21 Jan 22	23:27:00	1	0	1	0	Ct	0	0	0	0	0	0	0	0	0	0	0	0	0	0	0	0	0	0	0	0	0	0	0	0	0	0	0	0	0	0	0	0	0	0
1794	21 Jan 22	23:28:00	1	0	1	0	Ct	0	0	0	0	0	0	0	0	0	0	0	0	0	0	0	0	0	0	0	0	0	1	0	0	0	0	0	0	0	0	0	0	0	0
1795	21 Jan 22	23:29:00	1	0	1	0	Ct	0	0	0	0	0	0	0	0	0	0	0	0	0	0	0	0	0	0	0	0	0	1	0	0	0	0	0	0	0	0	0	0	0	0
1796	21 Jan 22	23:30:00	1	0	1	0	Ct	0	0	0	0	0	0	0	0	0	0	0	0	0	0	0	0	0	0	0	0	0	3	0	0	0	0	0	0	0	0	0	0	0	0
1797	21 Jan 22	23:31:00	1	0	1	0	Ct	0	0	0	0	0	0	0	0	0	0	0	0	0	0	0	0	0	0	0	0	0	4	0	0	0	0	0	0	0	0	0	0	0	0
1798	21 Jan 22	23:32:00	1	0	1	0	Ct	0	0	0	0	0	0	0	2	0	0	0	0	0	0	0	0	0	0	0	0	0	3	0	0	0	0	0	0	0	0	0	0	0	0
1799	21 Jan 22	23:33:00	1	0	1	0	Ct	0	0	0	0	0	0	0	0	0	0	0	0	0	2	0	0	0	0	0	0	0	5	0	0	0	0	0	0	0	0	0	0	0	0
1800	21 Jan 22	23:34:00	1	0	1	0	Ct	0	0	0	0	0	0	0	1	0	0	0	0	0	0	0	0	0	0	0	0	0	1	0	0	0	0	0	0	0	0	0	0	0	0
1801	21 Jan 22	23:35:00	1	0	1	0	Ct	0	0	0	0	0	0	0	4	0	0	0	0	0	0	0	0	0	0	0	0	0	2	0	0	0	0	0	0	0	0	0	0	0	0
1802	21 Jan 22	23:36:00	1	0	1	0	Ct	0	0	0	0	0	0	0	11	0	0	0	0	0	0	0	0	0	0	0	0	0	5	0	0	0	0	0	0	0	0	0	0	0	0
1803	21 Jan 22	23:37:00	1	0	1	0	Ct	0	0	0	0	0	0	0	4	0	0	0	0	0	0	0	0	0	0	0	0	0	3	0	0	0	0	0	0	0	0	0	0	0	0
1804	21 Jan 22	23:38:00	1	0	1	0	Ct	0	0	0	0	0	0	0	2	0	0	0	0	0	0	0	0	0	0	0	0	0	4	0	0	0	0	0	0	0	0	0	0	0	0
1805	21 Jan 22	23:39:00	1	0	1	0	Ct	0	0	0	0	0	0	0	0	0	0	0	0	0	0	0	0	0	0	0	0	0	4	0	0	0	0	0	0	0	0	0	0	0	0
1806	21 Jan 22	23:40:00	1	0	1	0	Ct	0	0	0	0	0	0	0	0	0	0	0	0	0	0	0	0	0	0	0	0	0	3	0	0	0	0	0	0	0	0	0	0	0	0
1807	21 Jan 22	23:41:00	1	0	1	0	Ct	0	0	0	0	0	0	0	0	0	0	0	0	0	0	0	0	0	0	0	0	0	1	0	0	0	0	0	0	0	0	0	0	0	0
1808	21 Jan 22	23:42:00	1	0	1	0	Ct	0	0	0	0	0	0	0	0	0	0	0	0	0	0	0	0	0	0	0	0	0	2	0	0	0	0	0	0	0	0	0	0	0	0
1809	21 Jan 22	23:43:00	1	0	1	0	Ct	0	0	0	0	0	0	0	0	0	0	0	0	0	0	0	0	0	0	0	0	0	0	0	0	0	0	0	0	0	0	0	0	0	0
1810	21 Jan 22	23:44:00	1	0	1	0	Ct	0	0	0	0	0	0	0	0	0	0	0	0	0	0	0	0	0	0	0	0	0	0	0	0	0	0	0	0	0	0	0	0	0	0
1811	21 Jan 22	23:45:00	1	0	1	0	Ct	0	0	0	0	0	0	0	0	0	0	0	0	0	0	0	0	0	0	0	0	0	0	0	0	0	0	0	0	0	0	0	0	0	0
1812	21 Jan 22	23:46:00	1	0	1	0	Ct	0	0	0	0	0	0	0	0	0	0	0	0	0	0	0	0	0	0	0	0	0	0	0	0	0	0	0	0	0	0	0	0	0	0
1813	21 Jan 22	23:47:00	1	0	1	0	Ct	0	0	0	0	0	0	0	0	0	0	0	0	0	0	0	0	0	0	0	0	0	0	0	0	0	0	0	0	0	0	0	0	0	0
1814	21 Jan 22	23:48:00	1	0	1	0	Ct	0	0	0	0	0	0	0	0	0	0	0	0	0	0	0	0	0	2	0	0	0	0	0	0	0	0	0	0	0	0	0	0	0	0
1815	21 Jan 22	23:49:00	1	0	1	0	Ct	0	0	0	0	0	0	0	0	0	0	0	0	0	0	0	0	0	0	0	0	0	0	0	0	0	0	0	0	0	0	0	0	0	0
1816	21 Jan 22	23:50:00	1	0	1	0	Ct	0	0	0	0	0	0	0	0	0	0	0	0	0	0	0	0	0	0	0	0	0	0	0	0	0	0	0	0	0	0	0	0	0	0
1817	21 Jan 22	23:51:00	1	0	1	0	Ct	0	0	0	0	0	0	0	0	0	0	0	0	0	0	0	0	0	0	0	3	0	0	0	0	0	0	0	0	0	0	0	0	0	0
1818	21 Jan 22	23:52:00	1	0	1	0	Ct	0	0	0	0	0	0	0	0	0	0	0	0	0	0	0	0	0	0	0	3	0	0	0	0	0	0	0	0	0	0	0	0	0	0
1819	21 Jan 22	23:53:00	1	0	1	0	Ct	0	0	0	0	0	0	0	0	0	0	0	0	0	0	0	0	0	0	0	3	0	0	0	0	0	0	0	0	0	0	0	0	0	0
1820	21 Jan 22	23:54:00	1	0	1	0	Ct	0	0	0	0	0	0	0	0	0	0	0	0	0	0	0	0	0	0	0	2	0	0	0	0	0	0	0	0	0	0	0	0	0	0
1821	21 Jan 22	23:55:00	1	0	1	0	Ct	0	0	0	0	0	0	0	0	0	0	0	0	0	0	0	0	0	0	0	5	0	0	0	0	0	0	0	0	0	0	0	0	0	0
1822	21 Jan 22	23:56:00	1	0	1	0	Ct	0	0	0	0	0	0	0	0	0	0	0	0	0	0	0	0	0	0	0	2	0	0	0	0	0	0	0	0	0	0	0	0	0	0
1823	21 Jan 22	23:57:00	1	0	1	0	Ct	0	0	0	0	0	0	0	0	0	0	0	0	0	0	0	0	0	0	0	2	0	0	0	0	0	0	0	0	0	0	0	0	0	0
1824	21 Jan 22	23:58:00	1	0	1	0	Ct	0	0	0	0	0	0	0	0	0	0	0	0	0	0	0	0	0	0	0	1	0	0	0	0	0	0	0	0	0	0	0	0	0	0
1825	21 Jan 22	23:59:00	1	0	1	0	Ct	0	0	0	0	0	0	0	0	0	0	0	0	0	0	0	0	0	0	0	3	0	0	0	0	0	0	0	0	0	0	0	0	0	0
1826	22 Jan 22	00:00:00	1	0	1	0	Ct	0	0	0	0	0	0	0	0	0	0	0	0	0	0	0	0	0	0	0	2	0	0	0	0	0	0	0	0	0	0	0	0	0	0
1827	22 Jan 22	00:01:00	1	0	1	0	Ct	0	0	0	0	0	0	0	0	0	0	0	0	0	0	0	0	0	0	0	4	0	0	0	0	0	0	0	0	0	0	0	0	0	0
1828	22 Jan 22	00:02:00	1	0	1	0	Ct	0	0	0	0	0	0	0	0	0	0	0	0	0	0	0	0	0	0	0	3	0	0	0	0	0	0	0	0	0	0	0	0	4	0
1829	22 Jan 22	00:03:00	1	0	1	0	Ct	0	0	0	0	0	0	0	0	0	0	0	0	0	0	0	0	0	0	0	3	0	0	0	0	0	0	0	0	0	0	0	0	0	0
1830	22 Jan 22	00:04:00	1	0	1	0	Ct	0	0	0	0	0	0	0	0	0	0	0	0	0	0	0	0	0	0	0	4	0	0	0	0	0	0	0	0	0	1	0	0	0	0
1831	22 Jan 22	00:05:00	1	0	1	0	Ct	0	0	2	0	0	0	0	0	0	0	0	0	0	0	0	0	0	0	0	4	0	0	0	0	0	0	0	0	0	3	0	0	1	0
1832	22 Jan 22	00:06:00	1	0	1	0	Ct	0	0	0	0	0	0	0	0	0	0	0	0	0	0	0	0	0	0	0	0	0	0	0	0	0	0	0	0	0	2	0	0	2	0
1833	22 Jan 22	00:07:00	1	0	1	0	Ct	0	0	0	0	0	0	0	0	0	0	0	0	0	0	0	0	0	0	0	0	0	0	0	0	0	0	0	0	0	0	0	0	0	0
1834	22 Jan 22	00:08:00	1	0	1	0	Ct	0	0	0	0	0	0	0	0	0	0	0	0	0	0	0	0	0	0	0	2	0	0	0	0	0	0	0	0	0	0	0	0	4	0
1835	22 Jan 22	00:09:00	1	0	1	0	Ct	0	0	0	0	0	0	0	0	0	0	0	0	0	0	0	0	0	0	0	1	0	0	0	0	0	0	0	0	0	2	0	0	4	0
1836	22 Jan 22	00:10:00	1	0	1	0	Ct	0	0	0	0	0	0	0	0	0	0	0	0	0	0	0	0	0	0	0	0	0	0	0	0	0	0	0	0	0	2	0	0	3	0
1837	22 Jan 22	00:11:00	1	0	1	0	Ct	0	0	0	0	0	0	0	0	0	0	0	0	0	0	0	0	0	0	0	0	0	0	0	0	0	0	0	0	0	1	0	0	6	0
1838	22 Jan 22	00:12:00	1	0	1	0	Ct	0	0	0	0	0	0	0	0	0	0	0	0	0	0	0	0	0	0	0	0	0	0	0	0	0	0	0	0	0	0	0	0	0	0
1839	22 Jan 22	00:13:00	1	0	1	0	Ct	0	0	0	0	0	0	0	0	0	0	0	0	0	0	0	0	0	0	0	0	0	0	0	0	0	0	0	0	0	0	0	0	0	0
1840	22 Jan 22	00:14:00	1	0	1	0	Ct	0	0	0	0	0	0	0	0	0	0	0	0	0	0	0	0	0	0	0	0	0	0	0	0	0	0	0	0	0	0	0	0	0	0
1841	22 Jan 22	00:15:00	1	0	1	0	Ct	0	0	0	0	0	0	0	0	0	0	0	0	0	0	0	0	0	0	0	0	0	0	0	0	0	0	0	0	0	0	0	0	0	0
1842	22 Jan 22	00:16:00	1	0	1	0	Ct	0	0	0	0	0	0	0	0	0	0	0	0	0	0	0	0	0	0	0	0	0	0	0	0	0	0	0	0	0	2	0	0	0	0
1843	22 Jan 22	00:17:00	1	0	1	0	Ct	0	0	0	0	0	0	0	0	0	0	0	0	0	0	0	0	0	0	0	0	0	0	0	0	0	0	0	0	0	3	0	0	0	0
1844	22 Jan 22	00:18:00	1	0	1	0	Ct	0	0	0	0	0	0	0	0	0	0	0	0	0	0	0	0	0	0	0	1	0	0	0	0	0	0	0	0	0	0	0	0	0	0
1845	22 Jan 22	00:19:00	1	0	1	0	Ct	0	0	0	0	0	0	0	0	0	0	0	0	0	0	0	0	0	0	0	0	0	0	0	0	0	0	0	0	0	2	0	0	0	0
1846	22 Jan 22	00:20:00	1	0	1	0	Ct	0	0	0	0	0	0	0	0	0	0	0	0	0	0	0	0	0	0	0	0	0	0	0	0	0	0	0	0	0	1	0	0	0	0
1847	22 Jan 22	00:21:00	1	0	1	0	Ct	0	0	0	0	0	0	0	0	0	0	0	0	0	0	0	0	0	0	0	1	0	0	0	0	0	0	0	0	0	0	0	0	0	0
1848	22 Jan 22	00:22:00	1	0	1	0	Ct	0	0	0	0	0	0	0	0	0	0	0	0	0	0	0	0	0	0	0	0	0	0	0	0	0	0	0	0	0	0	0	0	0	0
1849	22 Jan 22	00:23:00	1	0	1	0	Ct	0	0	0	0	0	0	0	0	0	0	0	0	0	0	0	0	0	0	0	0	0	0	0	0	0	0	0	0	0	0	0	0	0	0
1850	22 Jan 22	00:24:00	1	0	1	0	Ct	0	0	0	0	0	0	0	0	0	0	0	0	0	0	0	0	0	0	0	0	0	0	0	0	0	0	0	0	0	0	0	0	0	0
1851	22 Jan 22	00:25:00	1	0	1	0	Ct	0	0	0	0	0	0	0	0	0	0	0	0	0	0	0	0	0	0	0	0	0	0	0	0	0	0	0	0	0	0	0	0	0	0
1852	22 Jan 22	00:26:00	1	0	1	0	Ct	0	0	0	0	0	0	0	0	0	0	0	0	0	0	0	0	0	0	0	0	0	0	0	0	0	0	0	0	0	0	0	0	0	0
1853	22 Jan 22	00:27:00	1	0	1	0	Ct	0	0	0	0	0	0	0	0	0	0	0	0	0	0	0	0	0	0	0	0	0	0	0	0	0	0	0	0	0	0	0	0	0	0
1854	22 Jan 22	00:28:00	1	0	1	0	Ct	0	0	0	0	0	0	0	0	0	0	0	0	0	0	0	0	0	0	0	0	0	0	0	0	0	0	0	0	0	0	0	0	0	0
1855	22 Jan 22	00:29:00	1	0	1	0	Ct	0	0	0	0	0	0	0	0	0	0	0	0	0	0	0	0	0	0	0	0	0	0	0	0	0	0	0	0	0	0	0	0	0	0
1856	22 Jan 22	00:30:00	1	0	1	0	Ct	0	0	0	0	0	0	0	0	0	0	0	0	0	0	0	0	0	0	0	0	0	0	0	0	0	0	0	0	0	0	0	0	0	0
1857	22 Jan 22	00:31:00	1	0	1	0	Ct	0	0	0	0	0	0	0	0	0	0	0	0	0	0	0	0	0	0	0	0	0	0	0	0	0	0	0	0	0	0	0	0	0	0
1858	22 Jan 22	00:32:00	1	0	1	0	Ct	0	0	0	0	0	0	0	0	0	0	0	0	0	0	0	0	0	0	0	0	0	0	0	0	0	0	0	0	0	0	0	0	0	0
1859	22 Jan 22	00:33:00	1	0	1	0	Ct	0	0	0	0	0	0	0	0	0	0	0	0	0	0	0	0	0	0	0	0	0	0	0	0	0	0	0	0	0	0	0	0	0	0
1860	22 Jan 22	00:34:00	1	0	1	0	Ct	0	0	0	0	0	0	0	0	0	0	0	0	0	0	2	0	0	0	0	0	0	0	0	0	0	0	0	0	0	0	0	0	0	0
1861	22 Jan 22	00:35:00	1	0	1	0	Ct	0	0	0	0	0	0	0	0	0	0	0	0	0	0	2	0	0	0	0	0	0	0	0	0	0	0	0	0	0	0	0	0	0	0
1862	22 Jan 22	00:36:00	1	0	1	0	Ct	0	0	0	0	0	0	0	0	0	0	0	0	0	0	0	0	0	0	0	0	0	0	0	0	0	0	0	0	0	0	0	0	0	0
1863	22 Jan 22	00:37:00	1	0	1	0	Ct	0	0	0	0	0	0	0	0	0	0	0	0	0	0	0	0	0	0	0	0	0	0	0	0	0	0	0	0	0	0	0	0	0	0
1864	22 Jan 22	00:38:00	1	0	1	0	Ct	0	0	0	0	0	0	0	0	0	0	0	0	0	0	0	0	0	0	0	0	0	0	0	0	0	0	0	0	0	0	0	0	0	0
1865	22 Jan 22	00:39:00	1	0	1	0	Ct	0	0	0	0	0	0	0	0	0	0	0	0	0	0	0	0	0	0	0	0	0	0	0	0	0	0	0	0	0	0	0	0	0	0
1866	22 Jan 22	00:40:00	1	0	1	0	Ct	0	0	0	0	0	0	0	0	0	0	0	0	0	0	0	0	0	0	0	0	0	0	0	0	0	0	0	0	0	0	0	0	0	0
1867	22 Jan 22	00:41:00	1	0	1	0	Ct	0	0	0	0	0	0	0	0	0	0	0	0	0	0	0	0	0	0	0	0	0	0	0	0	0	0	0	0	0	0	0	0	0	0
1868	22 Jan 22	00:42:00	1	0	1	0	Ct	0	0	0	0	0	0	0	0	0	0	0	0	0	0	0	0	0	0	0	0	0	0	0	0	0	0	0	0	0	0	0	0	0	0
1869	22 Jan 22	00:43:00	1	0	1	0	Ct	0	0	0	0	0	0	0	0	0	0	0	0	0	0	0	0	0	0	0	0	0	0	0	0	0	0	0	0	0	0	0	0	0	0
1870	22 Jan 22	00:44:00	1	0	1	0	Ct	0	0	4	0	0	0	0	0	0	0	0	0	0	0	0	0	0	0	0	0	0	0	0	0	0	0	0	0	0	0	0	0	0	0
1871	22 Jan 22	00:45:00	1	0	1	0	Ct	0	0	0	0	0	0	0	0	0	0	0	0	0	0	0	0	0	0	0	0	0	0	0	0	0	0	0	0	0	0	0	0	0	0
1872	22 Jan 22	00:46:00	1	0	1	0	Ct	0	0	0	0	0	0	0	0	0	0	0	0	0	0	0	0	0	0	0	0	0	0	0	0	0	0	0	0	0	0	0	0	0	0
1873	22 Jan 22	00:47:00	1	0	1	0	Ct	0	0	0	0	0	0	0	0	0	0	0	0	0	0	0	0	0	0	0	0	0	0	0	0	0	0	0	0	0	0	0	0	0	0
1874	22 Jan 22	00:48:00	1	0	1	0	Ct	0	0	0	0	0	0	0	0	0	0	0	0	0	0	0	0	0	0	0	0	0	0	0	0	0	0	0	0	0	0	0	0	0	0
1875	22 Jan 22	00:49:00	1	0	1	0	Ct	0	0	0	0	0	0	0	0	0	0	0	0	0	0	0	0	0	0	0	0	0	0	0	0	0	0	0	0	0	0	0	0	0	0
1876	22 Jan 22	00:50:00	1	0	1	0	Ct	0	0	0	0	0	0	0	0	0	0	0	0	0	0	0	0	0	0	0	0	0	0	0	0	0	0	0	0	0	0	0	0	0	0
1877	22 Jan 22	00:51:00	1	0	1	0	Ct	0	0	0	0	0	0	0	0	0	0	0	0	0	0	0	0	0	0	0	0	0	0	0	0	0	0	0	0	0	0	0	0	0	0
1878	22 Jan 22	00:52:00	1	0	1	0	Ct	0	0	0	0	0	0	0	0	0	0	0	0	0	0	0	0	0	0	0	0	0	0	0	0	0	0	0	0	0	0	0	0	0	0
1879	22 Jan 22	00:53:00	1	0	1	0	Ct	0	0	0	0	0	0	0	0	0	0	0	0	0	0	0	0	0	0	0	0	0	0	0	0	0	0	0	0	0	0	0	0	0	0
1880	22 Jan 22	00:54:00	1	0	1	0	Ct	0	0	1	0	0	0	0	0	0	0	0	0	0	0	0	0	0	0	0	0	0	0	0	0	0	0	0	0	0	0	0	0	0	0
1881	22 Jan 22	00:55:00	1	0	1	0	Ct	0	0	1	0	0	0	0	0	0	0	0	0	0	0	0	0	0	0	0	0	0	0	0	0	0	0	0	0	0	0	0	0	0	0
1882	22 Jan 22	00:56:00	1	0	1	0	Ct	0	0	2	0	0	0	0	0	0	0	0	0	0	0	0	0	0	0	0	0	0	0	0	0	0	0	0	0	0	0	0	0	0	0
1883	22 Jan 22	00:57:00	1	0	1	0	Ct	0	0	0	0	0	0	0	0	0	0	0	0	0	0	0	0	0	0	0	0	0	0	0	0	0	0	0	0	0	0	0	0	0	0
1884	22 Jan 22	00:58:00	1	0	1	0	Ct	0	0	0	0	0	0	0	0	0	0	0	0	0	0	0	0	0	0	0	0	0	0	0	0	0	0	0	0	0	0	0	0	0	0
1885	22 Jan 22	00:59:00	1	0	1	0	Ct	0	0	1	0	0	0	0	0	0	0	0	0	0	0	0	0	0	0	0	0	0	0	0	0	0	0	0	0	0	0	0	0	0	0
1886	22 Jan 22	01:00:00	1	0	1	0	Ct	0	0	1	0	0	0	0	0	0	0	0	0	0	0	0	0	0	0	0	0	0	0	0	0	0	0	0	0	0	0	0	0	0	0
1887	22 Jan 22	01:01:00	1	0	1	0	Ct	0	0	0	0	0	0	0	0	0	0	0	0	0	0	0	0	0	0	0	0	0	0	0	0	0	0	0	0	0	0	0	0	0	0
1888	22 Jan 22	01:02:00	1	0	1	0	Ct	0	0	0	0	0	0	0	0	0	0	0	0	0	0	0	0	0	0	0	0	0	0	0	0	0	0	0	0	0	0	0	0	0	0
1889	22 Jan 22	01:03:00	1	0	1	0	Ct	0	0	0	0	0	0	0	0	0	0	0	0	0	0	0	0	0	0	0	0	0	0	0	0	0	0	0	0	0	0	0	0	0	0
1890	22 Jan 22	01:04:00	1	0	1	0	Ct	0	0	0	0	0	0	0	0	0	0	0	0	0	0	0	0	0	0	0	0	0	0	0	0	0	0	0	0	0	0	0	0	0	0
1891	22 Jan 22	01:05:00	1	0	1	0	Ct	0	0	0	0	0	0	0	0	0	0	0	0	0	0	0	0	0	0	0	0	0	0	0	0	0	0	0	0	0	0	0	0	0	0
1892	22 Jan 22	01:06:00	1	0	1	0	Ct	0	0	0	0	0	0	0	0	0	0	0	0	0	0	0	0	0	0	0	0	0	0	0	0	0	0	0	0	0	0	0	0	0	0
1893	22 Jan 22	01:07:00	1	0	1	0	Ct	0	0	3	0	0	0	0	0	0	0	0	0	0	0	0	0	0	0	0	0	0	0	0	0	0	0	0	0	0	0	0	0	0	0
1894	22 Jan 22	01:08:00	1	0	1	0	Ct	0	0	1	0	0	0	0	0	0	0	0	0	0	0	0	0	0	0	0	0	0	0	0	0	0	0	0	0	0	0	0	0	0	0
1895	22 Jan 22	01:09:00	1	0	1	0	Ct	0	0	0	0	0	0	0	0	0	0	0	0	0	0	0	0	0	0	0	0	0	0	0	0	0	0	0	0	0	0	0	0	0	0
1896	22 Jan 22	01:10:00	1	0	1	0	Ct	0	0	0	0	0	0	0	0	0	0	0	0	0	0	0	0	0	0	0	1	0	0	0	0	0	0	0	0	0	0	0	0	1	0
1897	22 Jan 22	01:11:00	1	0	1	0	Ct	0	0	0	0	0	0	0	0	0	0	0	0	0	0	0	0	0	0	0	1	0	0	0	0	0	0	0	0	0	0	0	0	0	0
1898	22 Jan 22	01:12:00	1	0	1	0	Ct	0	0	0	0	0	0	0	0	0	0	0	0	0	0	0	0	0	0	0	3	0	0	0	0	0	0	0	0	0	0	0	0	0	0
1899	22 Jan 22	01:13:00	1	0	1	0	Ct	0	0	0	0	0	0	0	0	0	0	0	0	0	0	0	0	0	0	0	4	0	0	0	0	0	0	0	0	0	0	0	0	0	0
1900	22 Jan 22	01:14:00	1	0	1	0	Ct	0	0	0	0	0	0	0	0	0	0	0	0	0	0	0	0	0	0	0	3	0	0	0	0	0	0	0	0	0	0	0	0	4	0
1901	22 Jan 22	01:15:00	1	0	1	0	Ct	0	0	0	0	0	0	0	0	0	0	0	0	0	0	0	0	0	0	0	2	0	0	0	0	0	0	0	0	0	0	0	0	0	0
1902	22 Jan 22	01:16:00	1	0	1	0	Ct	0	0	0	0	0	0	0	0	0	0	0	0	0	0	0	0	0	0	0	13	0	0	0	0	0	0	0	0	0	0	0	0	0	0
1903	22 Jan 22	01:17:00	1	0	1	0	Ct	0	0	0	0	0	0	0	0	0	0	0	0	0	0	0	0	0	0	0	2	0	0	0	0	0	0	0	0	0	0	0	0	0	0
1904	22 Jan 22	01:18:00	1	0	1	0	Ct	0	0	0	0	0	0	0	0	0	0	0	0	0	0	0	0	0	0	0	3	0	0	0	0	0	0	0	0	0	0	0	0	0	0
1905	22 Jan 22	01:19:00	1	0	1	0	Ct	0	0	0	0	0	0	0	0	0	0	0	0	0	0	0	0	0	0	0	3	0	0	0	0	0	0	0	0	0	0	0	0	0	0
1906	22 Jan 22	01:20:00	1	0	1	0	Ct	0	0	0	0	0	0	0	0	0	0	0	0	0	0	0	0	0	0	0	3	0	0	0	0	0	0	0	0	0	0	0	0	0	0
1907	22 Jan 22	01:21:00	1	0	1	0	Ct	0	0	0	0	0	0	0	0	0	0	0	0	0	0	0	0	0	0	0	4	0	0	0	0	0	0	0	0	0	0	0	0	0	0
1908	22 Jan 22	01:22:00	1	0	1	0	Ct	0	0	0	0	0	0	0	0	0	0	0	0	0	0	0	0	0	0	0	1	0	0	0	0	0	0	0	0	0	0	0	0	0	0
1909	22 Jan 22	01:23:00	1	0	1	0	Ct	0	0	0	0	0	0	0	0	0	0	0	0	0	0	0	0	0	0	0	0	0	0	0	0	0	0	0	0	0	0	0	0	0	0
1910	22 Jan 22	01:24:00	1	0	1	0	Ct	0	0	0	0	0	0	0	0	0	0	0	0	0	0	0	0	0	0	0	0	0	0	0	0	0	0	0	0	0	0	0	0	0	0
1911	22 Jan 22	01:25:00	1	0	1	0	Ct	0	0	0	0	0	0	0	0	0	0	0	0	0	0	0	0	0	0	0	0	0	0	0	0	0	0	0	0	0	0	0	0	0	0
1912	22 Jan 22	01:26:00	1	0	1	0	Ct	0	0	0	0	0	0	0	0	0	0	0	0	0	0	0	0	0	0	0	0	0	0	0	0	0	0	0	0	0	0	0	0	0	0
1913	22 Jan 22	01:27:00	1	0	1	0	Ct	0	0	0	0	0	0	0	0	0	0	0	0	0	0	0	0	0	0	0	0	0	0	0	0	0	0	0	0	0	0	0	0	0	0
1914	22 Jan 22	01:28:00	1	0	1	0	Ct	0	0	0	0	0	0	0	0	0	0	0	0	0	0	0	0	0	0	0	0	0	0	0	0	0	0	0	0	0	0	0	0	0	0
1915	22 Jan 22	01:29:00	1	0	1	0	Ct	0	0	0	0	0	0	0	0	0	0	0	0	0	0	0	0	0	0	0	0	0	0	0	0	0	0	0	0	0	0	0	0	0	0
1916	22 Jan 22	01:30:00	1	0	1	0	Ct	0	0	0	0	0	0	0	0	0	0	0	0	0	0	0	0	0	0	0	0	0	0	0	0	0	0	0	0	0	0	0	0	0	0
1917	22 Jan 22	01:31:00	1	0	1	0	Ct	0	0	0	0	0	0	0	0	0	0	0	0	0	0	0	0	0	0	0	0	0	0	0	0	0	0	0	0	0	0	0	0	0	0
1918	22 Jan 22	01:32:00	1	0	1	0	Ct	0	0	0	0	0	0	0	0	0	0	0	0	0	0	0	0	0	0	0	0	0	0	0	0	0	0	0	0	0	0	0	0	0	0
1919	22 Jan 22	01:33:00	1	0	1	0	Ct	0	0	0	0	0	0	0	0	0	0	0	0	0	0	0	0	0	0	0	0	0	0	0	0	0	0	0	0	0	0	0	0	0	0
1920	22 Jan 22	01:34:00	1	0	1	0	Ct	0	0	0	0	0	0	0	0	0	0	0	0	0	0	0	0	0	0	0	0	0	0	0	0	0	0	0	0	0	0	0	0	0	0
1921	22 Jan 22	01:35:00	1	0	1	0	Ct	0	0	0	0	0	0	0	0	0	0	0	0	0	0	0	0	0	0	0	0	0	0	0	0	0	0	0	0	0	0	0	0	0	0
1922	22 Jan 22	01:36:00	1	0	1	0	Ct	0	0	0	0	0	0	0	0	0	0	0	0	0	0	0	0	0	0	0	0	0	0	0	0	0	0	0	0	0	0	0	0	0	0
1923	22 Jan 22	01:37:00	1	0	1	0	Ct	0	0	0	0	0	0	0	0	0	0	0	0	0	0	0	0	0	0	0	0	0	0	0	0	0	0	0	0	0	0	0	0	0	0
1924	22 Jan 22	01:38:00	1	0	1	0	Ct	0	0	0	0	0	0	0	0	0	0	0	0	0	0	0	0	0	0	0	0	0	0	0	0	0	0	0	0	0	0	0	0	0	0
1925	22 Jan 22	01:39:00	1	0	1	0	Ct	0	0	0	0	0	0	0	0	0	0	0	0	0	0	0	0	0	0	0	0	0	0	0	0	0	0	0	0	0	0	0	0	0	0
1926	22 Jan 22	01:40:00	1	0	1	0	Ct	0	0	0	0	0	0	0	0	0	0	0	0	0	0	0	0	0	0	0	0	0	0	0	0	0	0	0	0	0	0	0	0	0	0
1927	22 Jan 22	01:41:00	1	0	1	0	Ct	0	0	0	0	0	0	0	0	0	0	0	0	0	0	0	0	0	0	0	0	0	0	0	0	0	0	0	0	0	0	0	0	0	0
1928	22 Jan 22	01:42:00	1	0	1	0	Ct	0	0	0	0	0	0	0	0	0	0	0	0	0	0	0	0	0	0	0	0	0	0	0	0	0	0	0	0	0	0	0	0	0	0
1929	22 Jan 22	01:43:00	1	0	1	0	Ct	0	0	0	0	0	0	0	0	0	0	0	0	0	0	0	0	0	0	0	0	0	0	0	0	0	0	0	0	0	0	0	0	0	0
1930	22 Jan 22	01:44:00	1	0	1	0	Ct	0	0	0	0	0	0	0	0	0	0	0	0	0	0	0	0	0	0	0	0	0	0	0	0	0	0	0	0	0	0	0	0	0	1
1931	22 Jan 22	01:45:00	1	0	1	0	Ct	0	0	2	0	0	0	0	0	0	0	0	0	0	0	0	0	0	0	0	0	0	0	0	0	0	0	0	0	0	0	0	0	0	1
1932	22 Jan 22	01:46:00	1	0	1	0	Ct	0	0	4	0	0	0	0	0	0	0	0	0	0	0	0	0	0	0	0	0	0	0	0	0	0	0	0	0	0	0	0	0	0	0
1933	22 Jan 22	01:47:00	1	0	1	0	Ct	0	0	0	0	0	0	0	0	0	0	0	0	0	0	0	0	0	0	0	0	0	2	0	0	0	0	0	0	0	0	0	0	0	0
1934	22 Jan 22	01:48:00	1	0	1	0	Ct	0	0	0	0	0	0	0	0	0	0	0	0	0	0	0	0	0	0	0	0	0	1	0	0	0	0	0	0	0	0	0	0	0	5
1935	22 Jan 22	01:49:00	1	0	1	0	Ct	0	0	0	0	0	0	0	0	0	0	0	0	0	0	0	0	0	0	0	0	0	3	0	0	0	0	0	0	0	0	0	0	0	0
1936	22 Jan 22	01:50:00	1	0	1	0	Ct	0	0	0	0	0	0	0	0	0	0	0	0	0	0	0	0	0	0	0	0	0	1	0	0	0	0	0	0	0	0	0	0	0	4
1937	22 Jan 22	01:51:00	1	0	1	0	Ct	0	0	0	0	0	0	0	0	0	0	0	0	0	0	0	0	0	0	0	0	0	2	0	0	0	0	0	0	0	0	0	0	0	0
1938	22 Jan 22	01:52:00	1	0	1	0	Ct	0	0	0	0	0	0	0	0	0	0	0	0	0	0	0	0	0	0	0	0	0	3	0	0	0	0	0	0	0	0	0	0	0	0
1939	22 Jan 22	01:53:00	1	0	1	0	Ct	0	0	0	0	0	0	0	0	0	0	0	0	0	0	0	0	0	0	0	0	0	4	0	0	0	0	0	0	0	0	0	0	3	0
1940	22 Jan 22	01:54:00	1	0	1	0	Ct	0	0	0	0	0	0	0	0	0	0	0	0	0	0	0	0	0	1	0	0	0	2	0	0	0	0	1	0	0	0	0	0	1	0
1941	22 Jan 22	01:55:00	1	0	1	0	Ct	0	0	0	0	0	0	0	0	0	0	0	0	0	0	0	0	0	0	0	0	0	3	0	0	0	0	0	0	0	0	0	0	6	0
1942	22 Jan 22	01:56:00	1	0	1	0	Ct	0	0	2	0	0	0	0	0	0	0	0	0	0	0	0	0	0	0	0	0	0	1	0	0	0	0	0	0	0	0	0	0	3	0
1943	22 Jan 22	01:57:00	1	0	1	0	Ct	0	0	2	0	0	0	0	0	0	0	0	0	0	0	0	0	0	0	0	0	0	0	0	0	0	0	0	0	0	0	0	0	4	0
1944	22 Jan 22	01:58:00	1	0	1	0	Ct	0	0	2	0	0	0	0	0	0	0	0	0	0	0	0	0	0	0	0	0	0	0	0	0	0	0	0	0	0	0	0	0	8	0
1945	22 Jan 22	01:59:00	1	0	1	0	Ct	0	0	1	0	0	0	0	0	0	0	0	0	0	0	0	0	0	0	0	0	0	0	0	0	0	0	0	0	0	0	0	0	3	0
1946	22 Jan 22	02:00:00	1	0	1	0	Ct	0	0	0	0	0	0	0	0	0	0	0	0	0	0	0	0	0	0	0	0	0	0	0	0	0	0	0	0	0	0	0	0	4	0
1947	22 Jan 22	02:01:00	1	0	1	0	Ct	0	0	0	0	0	0	0	0	0	0	0	0	0	0	0	0	0	0	0	0	0	0	0	0	0	0	0	0	0	0	0	0	3	0
1948	22 Jan 22	02:02:00	1	0	1	0	Ct	0	0	0	0	0	0	0	0	0	0	0	0	0	0	0	0	0	0	0	0	0	0	0	0	0	0	0	0	0	0	0	0	0	0
1949	22 Jan 22	02:03:00	1	0	1	0	Ct	0	0	0	0	0	0	0	0	0	0	0	0	0	0	0	0	0	0	0	0	0	0	0	0	0	0	0	0	0	0	0	0	1	0
1950	22 Jan 22	02:04:00	1	0	1	0	Ct	0	0	0	0	0	0	0	0	0	0	0	0	0	0	5	0	0	0	0	1	0	0	0	0	0	0	0	0	0	0	0	0	4	0
1951	22 Jan 22	02:05:00	1	0	1	0	Ct	0	0	0	0	0	0	0	0	0	0	0	0	0	0	2	0	0	2	0	2	0	0	0	0	0	0	0	0	0	0	0	0	2	0
1952	22 Jan 22	02:06:00	1	0	1	0	Ct	0	0	0	0	0	0	0	0	0	0	0	0	0	0	4	0	0	2	0	3	0	0	0	0	0	0	0	0	0	0	0	0	4	0
1953	22 Jan 22	02:07:00	1	0	1	0	Ct	0	0	0	0	0	0	0	0	0	0	0	0	0	0	0	0	0	0	0	2	0	0	0	0	0	0	0	0	0	0	0	0	2	0
1954	22 Jan 22	02:08:00	1	0	1	0	Ct	0	0	0	0	0	0	0	0	0	0	0	0	0	0	0	0	0	0	0	3	0	0	0	0	0	0	0	0	0	0	0	0	4	0
1955	22 Jan 22	02:09:00	1	0	1	0	Ct	0	0	0	0	0	0	0	0	0	0	0	0	0	0	0	0	0	0	0	5	0	0	0	0	0	0	0	0	0	0	0	0	1	0
1956	22 Jan 22	02:10:00	1	0	1	0	Ct	0	0	0	0	0	0	0	0	0	0	0	0	0	0	0	0	0	0	0	4	0	0	0	0	0	0	0	0	0	0	0	0	2	0
1957	22 Jan 22	02:11:00	1	0	1	0	Ct	0	0	0	0	0	0	0	0	0	0	0	0	0	0	0	0	0	0	0	4	0	0	0	0	0	0	0	0	0	0	0	0	1	0
1958	22 Jan 22	02:12:00	1	0	1	0	Ct	0	0	0	0	0	0	0	0	0	0	0	0	0	0	0	0	0	0	0	3	0	0	0	0	0	0	0	0	0	0	0	0	1	0
1959	22 Jan 22	02:13:00	1	0	1	0	Ct	0	0	0	0	0	0	0	0	0	0	0	0	0	0	0	0	0	0	0	4	0	0	0	0	0	0	0	0	0	0	0	0	1	0
1960	22 Jan 22	02:14:00	1	0	1	0	Ct	0	0	0	0	0	0	0	0	0	0	0	0	0	0	0	0	0	0	0	3	0	0	0	0	0	0	0	0	0	0	0	0	0	0
1961	22 Jan 22	02:15:00	1	0	1	0	Ct	0	0	0	0	0	0	0	0	0	0	0	0	0	0	0	0	0	0	0	1	0	0	0	0	0	0	0	0	0	0	0	0	1	0
1962	22 Jan 22	02:16:00	1	0	1	0	Ct	0	0	0	0	0	0	0	0	0	0	0	0	0	0	0	0	0	0	0	4	0	0	0	0	0	0	0	0	0	0	0	0	3	0
1963	22 Jan 22	02:17:00	1	0	1	0	Ct	0	0	0	0	0	0	0	0	0	0	0	0	0	0	0	0	0	0	0	3	0	0	0	0	0	0	0	0	0	0	0	0	3	0
1964	22 Jan 22	02:18:00	1	0	1	0	Ct	0	0	0	0	0	0	0	0	0	0	0	0	0	0	0	0	0	0	0	3	0	0	0	0	0	0	0	0	0	0	0	0	1	0
1965	22 Jan 22	02:19:00	1	0	1	0	Ct	0	0	0	0	0	0	0	0	0	0	0	0	0	0	0	0	0	12	0	3	0	0	0	0	0	0	0	0	0	0	0	0	2	0
1966	22 Jan 22	02:20:00	1	0	1	0	Ct	0	0	0	0	0	0	0	0	0	0	0	0	0	0	0	0	0	28	0	1	0	0	0	0	0	0	0	0	0	0	0	0	3	0
1967	22 Jan 22	02:21:00	1	0	1	0	Ct	0	0	0	0	0	0	0	0	0	0	0	0	0	0	0	0	0	5	0	3	0	0	0	0	0	0	0	0	0	0	0	0	4	0
1968	22 Jan 22	02:22:00	1	0	1	0	Ct	0	0	0	0	0	1	0	0	0	0	0	0	0	0	0	0	0	0	0	4	0	0	0	0	0	0	0	0	0	0	0	0	3	0
1969	22 Jan 22	02:23:00	1	0	1	0	Ct	0	0	0	0	0	2	0	0	0	0	0	0	0	0	0	0	0	0	0	2	0	0	0	0	0	0	0	0	0	0	0	0	3	0
1970	22 Jan 22	02:24:00	1	0	1	0	Ct	0	0	0	0	0	0	0	0	0	0	0	0	0	0	0	0	0	0	0	3	0	0	0	0	0	0	0	0	0	0	0	0	2	0
1971	22 Jan 22	02:25:00	1	0	1	0	Ct	0	0	0	0	0	0	1	0	0	0	0	0	0	0	0	0	0	0	0	3	0	0	0	0	0	0	0	0	0	0	0	0	2	0
1972	22 Jan 22	02:26:00	1	0	1	0	Ct	0	0	0	0	0	0	2	0	0	0	0	0	0	0	0	0	0	0	0	2	0	0	0	0	0	1	0	0	0	0	0	0	2	0
1973	22 Jan 22	02:27:00	1	0	1	0	Ct	0	0	0	0	0	0	0	0	0	0	0	0	0	0	0	0	0	0	0	3	0	0	0	0	0	0	0	0	0	0	0	0	5	0
1974	22 Jan 22	02:28:00	1	0	1	0	Ct	0	0	0	0	0	0	1	0	0	0	0	0	0	0	0	0	0	0	0	2	0	0	0	0	0	2	0	0	0	0	0	0	2	0
1975	22 Jan 22	02:29:00	1	0	1	0	Ct	0	0	0	0	0	0	0	0	0	0	0	0	0	0	0	0	0	0	0	1	0	0	0	0	0	0	0	0	0	0	0	0	0	0
1976	22 Jan 22	02:30:00	1	0	1	0	Ct	0	0	0	0	0	0	3	0	0	0	0	0	0	0	0	0	0	0	0	4	0	0	0	0	0	0	0	0	0	0	0	0	1	0
1977	22 Jan 22	02:31:00	1	0	1	0	Ct	0	0	0	0	0	0	1	0	0	0	0	0	0	0	0	0	0	0	0	2	0	0	0	0	0	0	0	0	0	0	0	0	6	0
1978	22 Jan 22	02:32:00	1	0	1	0	Ct	0	0	0	0	0	0	0	0	0	0	0	0	0	0	0	0	0	0	0	3	0	0	0	0	0	0	0	0	0	0	0	0	3	0
1979	22 Jan 22	02:33:00	1	0	1	0	Ct	0	0	0	0	0	0	1	0	0	0	0	0	0	0	0	0	0	1	0	3	0	0	0	0	0	0	0	0	0	0	0	0	4	0
1980	22 Jan 22	02:34:00	1	0	1	0	Ct	0	0	0	0	0	0	0	0	0	5	0	0	0	0	0	0	0	0	0	3	0	0	0	0	0	0	0	0	0	0	0	0	2	0
1981	22 Jan 22	02:35:00	1	0	1	0	Ct	0	0	0	0	0	0	0	0	0	0	0	0	0	0	0	0	0	0	0	2	0	0	0	0	0	0	0	0	0	0	0	0	4	0
1982	22 Jan 22	02:36:00	1	0	1	0	Ct	0	0	0	0	0	0	0	0	0	0	0	0	0	0	0	0	0	0	0	3	0	0	0	0	0	2	0	0	0	0	0	0	2	0
1983	22 Jan 22	02:37:00	1	0	1	0	Ct	0	0	0	0	0	0	0	0	0	0	0	0	0	0	0	0	0	0	0	4	0	0	0	0	0	1	0	0	0	0	0	0	2	0
1984	22 Jan 22	02:38:00	1	0	1	0	Ct	0	0	0	0	0	0	0	0	0	0	0	0	0	0	0	0	0	0	0	1	0	0	0	0	0	0	0	0	0	0	0	0	0	0
1985	22 Jan 22	02:39:00	1	0	1	0	Ct	0	0	0	0	0	0	0	0	0	0	0	0	0	0	0	0	0	1	0	1	0	0	0	0	0	0	0	0	0	0	0	0	1	0
1986	22 Jan 22	02:40:00	1	0	1	0	Ct	0	0	0	0	0	0	0	0	0	0	0	0	0	0	0	0	0	2	0	2	0	0	0	0	0	0	0	0	0	0	0	0	4	0
1987	22 Jan 22	02:41:00	1	0	1	0	Ct	0	0	0	0	0	0	0	0	0	0	0	0	0	0	0	0	0	1	0	1	0	0	0	0	0	0	0	0	0	0	0	0	4	0
1988	22 Jan 22	02:42:00	1	0	1	0	Ct	0	0	0	0	0	0	1	0	0	0	0	0	0	0	0	0	0	0	0	2	0	0	0	0	0	0	0	0	0	0	0	0	2	0
1989	22 Jan 22	02:43:00	1	0	1	0	Ct	0	0	0	0	2	0	0	1	0	0	0	0	0	0	0	0	0	0	0	2	0	0	0	0	0	0	0	0	0	0	0	0	1	0
1990	22 Jan 22	02:44:00	1	0	1	0	Ct	0	0	0	0	2	0	0	0	0	0	0	0	0	0	0	0	0	0	0	1	0	0	0	0	0	0	0	0	0	0	0	0	2	0
1991	22 Jan 22	02:45:00	1	0	1	0	Ct	0	0	0	0	1	0	2	3	0	0	0	0	0	0	0	0	0	0	0	2	0	0	0	0	0	0	0	0	0	0	0	0	3	0
1992	22 Jan 22	02:46:00	1	0	1	0	Ct	0	0	0	0	0	0	0	2	0	0	0	0	0	0	0	0	0	0	0	4	0	0	0	0	0	0	0	0	0	0	0	0	4	0
1993	22 Jan 22	02:47:00	1	0	1	0	Ct	0	0	0	0	0	0	0	4	0	0	0	0	0	0	0	0	0	0	0	1	0	0	0	0	0	0	0	0	0	0	0	0	0	0
1994	22 Jan 22	02:48:00	1	0	1	0	Ct	0	0	0	0	0	0	0	4	0	0	0	0	0	0	0	0	0	0	0	2	0	0	0	0	0	0	0	0	0	0	0	0	2	0
1995	22 Jan 22	02:49:00	1	0	1	0	Ct	0	0	0	0	0	0	0	4	0	0	0	0	0	0	0	0	0	0	0	2	0	0	0	0	0	0	0	0	0	0	0	0	3	0
1996	22 Jan 22	02:50:00	1	0	1	0	Ct	0	0	0	0	0	0	0	2	0	0	0	0	0	0	0	0	0	0	0	2	0	0	0	0	0	0	0	0	0	0	0	0	1	0
[truncated: 4,736 more rows]
