# Supplementary material for: Rescuable sleep and synaptogenesis phenotypes in a Drosophila model of O-GlcNAc transferase intellectual disability
Source: eLife. 2024 Nov 13;13:e90376. doi: 10.7554/eLife.90376 (PMC11623933; doi:10.7554/eLife.90376)
Supplement: Figure 5—source data 1. [file elife-90376-fig5-data1.zip › RawData/Monitor4_5.txt]

4	2 Feb 22	17:47:00	51	0	5	0	Ct	0	0	0	0	0	0	0	0	0	0	0	0	0	0	0	0	0	0	0	0	0	0	0	0	0	0	0	0	0	0	0	0	0	0
5	2 Feb 22	17:48:00	24	0	5	0	Ct	0	0	0	0	0	0	0	0	0	0	0	0	0	0	0	0	0	0	0	0	0	0	0	0	0	0	0	0	0	0	0	0	0	0
6	2 Feb 22	17:49:00	1	0	5	0	Ct	0	1	7	3	5	2	3	2	0	3	3	5	5	2	6	1	3	0	0	2	3	1	2	2	0	4	4	2	1	4	2	1	2	0
7	2 Feb 22	17:50:00	1	0	5	0	Ct	0	1	3	1	3	3	2	2	0	1	4	1	2	4	8	2	3	0	0	1	2	1	1	0	0	2	2	2	2	1	1	1	3	0
8	2 Feb 22	17:51:00	1	0	5	0	Ct	0	1	4	1	2	14	2	1	0	3	3	2	4	3	5	4	2	0	0	2	4	5	2	2	0	1	2	2	1	0	1	2	2	0
9	2 Feb 22	17:52:00	1	0	5	0	Ct	0	1	3	0	1	0	2	1	0	2	2	1	1	1	3	2	4	0	0	0	4	1	0	2	0	1	0	2	1	1	2	1	2	0
10	2 Feb 22	17:53:00	1	0	5	0	Ct	0	1	1	2	0	0	3	1	0	2	5	3	2	5	5	1	4	0	0	0	3	0	3	3	0	1	0	2	2	2	2	1	1	0
11	2 Feb 22	17:54:00	1	0	5	0	Ct	0	1	3	3	0	0	3	5	0	2	2	2	5	5	4	1	3	0	0	2	4	0	0	2	0	2	0	1	2	3	1	2	4	0
12	2 Feb 22	17:55:00	1	0	5	0	Ct	0	1	4	1	0	0	1	2	0	1	2	3	1	3	2	1	4	0	0	1	2	0	2	3	0	3	0	3	0	1	1	1	1	0
13	2 Feb 22	17:56:00	1	0	5	0	Ct	0	1	1	0	0	0	2	1	0	1	2	2	0	3	2	5	2	0	0	1	2	0	4	3	0	1	0	1	2	7	0	1	1	0
14	2 Feb 22	17:57:00	1	0	5	0	Ct	0	1	3	0	0	0	0	3	0	2	0	1	0	2	1	3	2	0	0	0	4	0	2	1	0	3	0	6	8	0	0	2	2	0
15	2 Feb 22	17:58:00	1	0	5	0	Ct	0	1	1	0	0	0	0	3	0	2	0	2	0	2	2	2	4	0	0	0	5	0	0	0	0	2	0	0	0	4	0	0	2	0
16	2 Feb 22	17:59:00	1	0	5	0	Ct	0	1	1	0	0	0	0	2	0	4	0	2	0	3	4	2	3	0	0	0	0	0	11	2	0	2	0	2	0	1	0	0	2	0
17	2 Feb 22	18:00:00	1	0	5	0	Ct	0	1	3	0	0	0	0	2	0	2	0	2	0	3	2	2	1	0	0	0	1	0	1	3	0	0	0	3	0	0	0	1	2	0
18	2 Feb 22	18:01:00	1	0	5	0	Ct	0	1	3	0	0	0	0	2	0	3	0	6	0	2	4	5	0	0	0	0	2	0	2	2	0	4	0	2	1	11	0	1	3	0
19	2 Feb 22	18:02:00	1	0	5	0	Ct	0	1	3	0	0	0	0	2	0	3	0	3	0	2	3	3	0	0	0	0	3	0	2	3	0	1	0	2	0	0	0	0	6	0
20	2 Feb 22	18:03:00	1	0	5	0	Ct	0	1	3	0	0	0	0	2	0	2	0	0	0	1	2	0	0	0	0	0	4	0	11	3	0	0	0	3	0	0	0	0	1	0
21	2 Feb 22	18:04:00	1	0	5	0	Ct	0	1	1	0	0	0	0	2	0	5	0	6	0	2	2	2	0	0	0	0	4	0	3	3	0	0	0	2	0	0	0	0	0	0
22	2 Feb 22	18:05:00	1	0	5	0	Ct	0	1	1	0	0	0	0	1	0	2	0	2	0	1	2	1	0	0	0	0	2	0	3	0	0	0	0	2	0	0	0	0	2	0
23	2 Feb 22	18:06:00	1	0	5	0	Ct	0	1	1	0	0	0	0	3	0	1	0	4	0	3	1	2	0	0	0	0	3	0	1	0	0	0	0	2	0	0	0	0	0	0
24	2 Feb 22	18:07:00	1	0	5	0	Ct	0	1	3	0	0	0	0	0	0	1	0	5	0	2	2	2	0	0	0	0	3	0	0	0	0	0	0	2	0	0	0	0	3	0
25	2 Feb 22	18:08:00	1	0	5	0	Ct	0	1	2	0	0	0	0	2	0	1	0	4	0	3	3	1	0	0	0	0	4	0	0	0	0	0	0	2	0	0	0	0	0	0
26	2 Feb 22	18:09:00	1	0	5	0	Ct	0	1	2	0	0	0	0	3	0	2	0	3	0	0	1	1	0	0	0	0	2	0	1	0	0	0	0	1	0	0	0	0	0	0
27	2 Feb 22	18:10:00	1	0	5	0	Ct	0	1	2	0	0	0	0	2	0	3	0	3	0	4	1	1	0	0	0	0	2	0	2	0	0	0	0	1	0	0	0	0	0	0
28	2 Feb 22	18:11:00	1	0	5	0	Ct	0	1	3	0	0	0	0	2	0	1	0	3	0	2	0	3	0	0	0	0	3	0	0	0	0	0	0	5	0	0	0	0	0	0
29	2 Feb 22	18:12:00	1	0	5	0	Ct	0	1	2	0	0	0	0	2	0	0	0	1	0	1	0	1	0	0	0	0	5	0	1	0	0	0	0	3	0	0	0	0	0	0
30	2 Feb 22	18:13:00	1	0	5	0	Ct	0	1	7	0	0	0	0	1	0	0	0	3	0	1	0	3	0	0	0	0	3	0	1	0	0	0	0	2	0	0	0	0	0	0
31	2 Feb 22	18:14:00	1	0	5	0	Ct	0	1	2	0	0	0	0	2	0	0	0	1	0	1	0	3	0	0	0	0	4	0	2	0	0	0	0	2	0	0	0	0	0	0
32	2 Feb 22	18:15:00	1	0	5	0	Ct	0	1	3	0	0	0	0	0	0	0	0	1	0	1	0	1	0	0	0	0	4	0	1	0	0	0	0	2	0	0	0	0	0	0
33	2 Feb 22	18:16:00	1	0	5	0	Ct	0	1	6	0	0	0	0	1	0	0	0	1	0	0	0	0	0	0	0	0	3	0	0	0	0	0	0	2	0	0	0	0	0	0
34	2 Feb 22	18:17:00	1	0	5	0	Ct	0	1	0	0	0	0	0	1	0	0	0	3	0	0	0	0	0	0	0	0	2	0	1	0	0	0	0	1	0	0	0	0	0	0
35	2 Feb 22	18:18:00	1	0	5	0	Ct	0	1	1	0	0	0	0	2	0	0	0	4	0	0	0	0	0	0	0	0	2	0	0	0	0	0	0	2	1	0	0	0	0	0
36	2 Feb 22	18:19:00	1	0	5	0	Ct	0	1	0	0	0	0	0	0	0	0	0	3	0	0	0	0	0	0	0	0	2	0	0	0	0	0	0	2	0	0	0	0	0	0
37	2 Feb 22	18:20:00	1	0	5	0	Ct	0	1	7	0	0	0	0	2	0	0	0	3	0	0	0	0	0	0	0	0	4	0	0	0	0	0	0	2	0	0	0	0	0	0
38	2 Feb 22	18:21:00	1	0	5	0	Ct	0	1	1	0	0	0	0	3	0	0	0	2	0	0	0	0	0	0	0	0	2	0	0	0	0	0	0	2	1	0	0	0	0	0
39	2 Feb 22	18:22:00	1	0	5	0	Ct	0	1	0	0	0	0	0	1	0	0	0	7	0	0	0	0	0	0	0	0	2	0	0	0	0	0	0	0	0	0	0	0	0	0
40	2 Feb 22	18:23:00	1	0	5	0	Ct	0	1	0	0	0	0	0	2	0	0	0	3	0	0	0	0	0	0	0	0	3	0	0	0	0	0	0	0	0	0	0	0	0	0
41	2 Feb 22	18:24:00	1	0	5	0	Ct	0	1	0	0	0	0	0	1	0	0	0	2	0	0	0	0	0	0	0	0	3	0	0	0	0	0	0	0	0	0	0	0	0	0
42	2 Feb 22	18:25:00	1	0	5	0	Ct	0	1	0	0	0	0	0	1	0	0	0	3	0	0	0	0	0	0	0	2	2	0	0	0	0	0	0	0	0	0	0	0	0	0
43	2 Feb 22	18:26:00	1	0	5	0	Ct	0	1	0	0	0	0	0	0	0	0	0	3	0	0	0	0	0	0	0	0	5	0	0	0	0	0	0	0	0	0	0	0	0	0
44	2 Feb 22	18:27:00	1	0	5	0	Ct	0	1	0	0	0	0	0	2	0	0	0	3	0	0	0	0	0	0	0	2	5	0	0	0	0	0	0	0	0	0	0	0	0	0
45	2 Feb 22	18:28:00	1	0	5	0	Ct	0	1	0	0	0	0	0	4	0	0	0	2	0	0	0	0	0	0	0	0	3	0	0	0	0	0	0	0	0	0	0	0	0	0
46	2 Feb 22	18:29:00	1	0	5	0	Ct	0	1	1	0	0	0	0	2	0	0	0	4	0	0	0	0	0	0	0	0	3	0	0	0	0	0	0	0	0	0	0	0	0	0
47	2 Feb 22	18:30:00	1	0	5	0	Ct	0	1	0	0	0	0	0	2	0	0	0	2	0	0	0	0	0	0	0	0	3	0	0	0	0	0	0	0	0	0	0	0	0	0
48	2 Feb 22	18:31:00	1	0	5	0	Ct	0	1	0	0	0	0	0	0	0	0	0	2	0	0	0	0	0	0	0	0	3	0	0	0	0	0	0	0	0	0	0	0	0	0
49	2 Feb 22	18:32:00	1	0	5	0	Ct	0	1	0	0	0	0	0	0	0	0	0	0	0	0	0	0	0	0	0	0	1	0	0	0	0	0	0	0	0	0	0	0	0	0
50	2 Feb 22	18:33:00	1	0	5	0	Ct	0	1	0	0	0	0	0	3	0	0	0	0	0	0	0	0	0	0	0	0	3	0	0	0	0	0	0	0	0	0	0	0	0	0
51	2 Feb 22	18:34:00	1	0	5	0	Ct	0	1	0	0	0	0	0	2	0	0	0	0	0	0	0	0	0	0	0	0	4	0	0	0	0	0	0	0	0	0	0	0	0	0
52	2 Feb 22	18:35:00	1	0	5	0	Ct	0	1	0	0	0	0	0	2	0	0	0	0	0	0	0	0	0	0	0	0	3	0	0	0	0	0	0	0	0	0	0	0	0	0
53	2 Feb 22	18:36:00	1	0	5	0	Ct	0	1	0	0	0	0	0	3	0	0	0	0	0	0	0	0	0	0	0	0	4	0	0	0	0	0	0	0	0	0	0	0	0	0
54	2 Feb 22	18:37:00	1	0	5	0	Ct	0	1	0	0	0	0	0	1	0	0	0	0	0	0	0	0	0	0	0	0	4	0	0	0	0	0	0	0	0	0	0	0	0	0
55	2 Feb 22	18:38:00	1	0	5	0	Ct	0	1	0	0	0	0	0	5	0	0	0	0	0	0	0	0	0	0	0	0	3	0	0	0	0	3	0	0	9	0	0	0	0	0
56	2 Feb 22	18:39:00	1	0	5	0	Ct	0	1	0	0	0	0	0	1	0	0	0	0	0	0	0	0	0	0	0	0	4	0	0	0	0	1	0	0	2	0	0	0	0	0
57	2 Feb 22	18:40:00	1	0	5	0	Ct	0	1	1	0	0	0	0	5	0	0	0	0	0	0	0	0	0	0	0	0	6	0	0	0	0	3	0	0	0	0	0	0	0	0
58	2 Feb 22	18:41:00	1	0	5	0	Ct	0	1	1	0	0	0	0	5	0	0	0	0	0	0	0	0	0	0	0	0	2	0	0	0	0	1	0	0	0	0	0	0	0	0
59	2 Feb 22	18:42:00	1	0	5	0	Ct	0	1	0	0	0	0	0	4	0	0	0	0	0	0	0	0	0	0	0	0	2	0	0	0	0	3	0	0	0	0	0	0	0	0
60	2 Feb 22	18:43:00	1	0	5	0	Ct	0	1	0	0	0	0	0	2	0	0	0	0	0	0	1	0	0	0	0	0	4	0	0	0	0	4	0	0	0	0	0	0	0	0
61	2 Feb 22	18:44:00	1	0	5	0	Ct	0	1	0	0	0	0	0	1	0	0	0	0	0	0	3	0	0	0	0	0	4	0	0	0	0	2	0	0	0	0	0	0	0	0
62	2 Feb 22	18:45:00	1	0	5	0	Ct	0	1	1	0	0	0	0	1	0	0	0	0	0	0	3	0	0	0	0	0	6	0	0	0	0	0	0	0	0	0	0	0	0	0
63	2 Feb 22	18:46:00	1	0	5	0	Ct	0	1	0	0	0	0	0	0	0	0	0	0	0	0	3	0	0	0	0	0	2	0	0	0	0	0	0	0	0	0	0	0	0	0
64	2 Feb 22	18:47:00	1	0	5	0	Ct	0	1	0	0	0	0	0	4	0	0	0	0	0	0	2	0	0	0	0	0	4	0	0	0	0	0	0	0	0	0	0	0	0	0
65	2 Feb 22	18:48:00	1	0	5	0	Ct	0	1	14	0	0	0	0	1	0	0	0	0	0	0	2	0	0	0	0	0	3	0	0	0	0	0	0	0	0	0	0	0	0	0
66	2 Feb 22	18:49:00	1	0	5	0	Ct	0	1	11	0	0	0	0	2	0	0	0	0	0	0	4	0	0	0	0	0	3	0	0	0	0	0	0	0	0	0	0	0	0	0
67	2 Feb 22	18:50:00	1	0	5	0	Ct	0	1	0	0	0	0	0	2	0	0	0	0	0	0	5	0	0	0	0	0	4	0	0	0	0	0	0	0	0	0	0	0	0	0
68	2 Feb 22	18:51:00	1	0	5	0	Ct	0	1	0	0	0	0	0	0	0	0	0	0	0	0	2	0	0	0	0	1	3	0	0	0	0	0	0	0	0	0	0	0	0	0
69	2 Feb 22	18:52:00	1	0	5	0	Ct	0	1	6	0	0	0	0	0	0	0	0	0	0	0	4	0	0	0	0	3	4	0	0	0	0	0	0	0	0	0	0	0	0	0
70	2 Feb 22	18:53:00	1	0	5	0	Ct	0	1	0	0	0	0	0	0	0	0	0	0	0	0	4	0	0	0	0	0	4	0	0	0	0	0	0	0	0	0	0	0	0	0
71	2 Feb 22	18:54:00	1	0	5	0	Ct	0	1	0	0	0	2	0	0	0	0	0	0	0	0	3	0	0	0	0	0	5	0	0	0	0	2	0	0	0	0	0	0	0	0
72	2 Feb 22	18:55:00	1	0	5	0	Ct	0	1	0	0	0	0	0	0	0	0	0	0	0	0	4	0	0	0	0	0	5	0	0	0	0	4	0	0	0	0	0	0	0	0
73	2 Feb 22	18:56:00	1	0	5	0	Ct	0	1	0	0	0	2	0	0	0	0	0	0	0	0	4	0	0	0	0	3	3	0	0	0	0	0	0	0	0	0	0	0	0	0
74	2 Feb 22	18:57:00	1	0	5	0	Ct	0	1	0	0	0	0	0	0	0	0	0	0	0	0	4	0	0	0	0	2	2	0	0	0	0	1	0	0	0	0	0	0	0	0
75	2 Feb 22	18:58:00	1	0	5	0	Ct	0	1	0	0	0	0	0	0	0	0	0	0	0	0	2	0	0	0	0	0	4	0	0	0	0	1	0	0	0	0	0	0	0	0
76	2 Feb 22	18:59:00	1	0	5	0	Ct	0	1	0	0	0	0	0	0	0	0	0	0	0	0	3	0	0	0	0	0	3	0	0	0	0	0	0	0	0	0	0	0	0	0
77	2 Feb 22	19:00:00	1	0	5	0	Ct	0	1	0	0	0	3	0	0	0	0	0	0	0	0	4	0	0	0	0	0	5	0	0	0	0	0	0	0	0	0	0	0	0	0
78	2 Feb 22	19:01:00	1	0	5	0	Ct	0	1	0	0	0	1	0	0	0	0	0	0	0	0	5	0	0	0	0	0	4	0	0	0	0	0	0	0	0	0	0	0	0	0
79	2 Feb 22	19:02:00	1	0	5	0	Ct	0	1	0	0	0	3	0	1	0	0	0	0	0	0	2	0	0	0	0	0	1	0	0	0	0	0	0	0	0	0	0	0	0	0
80	2 Feb 22	19:03:00	1	0	5	0	Ct	0	1	0	0	0	1	0	3	0	0	0	0	0	0	5	0	0	0	0	0	4	0	0	0	0	0	0	0	0	0	0	0	0	0
81	2 Feb 22	19:04:00	1	0	5	0	Ct	0	1	0	0	0	8	0	5	0	0	0	2	0	0	3	0	0	0	0	0	4	0	3	0	0	0	0	0	0	0	0	0	0	0
82	2 Feb 22	19:05:00	1	0	5	0	Ct	0	1	0	0	2	4	0	4	0	0	0	1	0	4	4	0	0	0	0	0	3	5	2	0	0	0	0	0	0	0	0	0	0	0
83	2 Feb 22	19:06:00	1	0	5	0	Ct	0	1	0	0	2	1	0	1	0	0	0	3	0	3	4	0	0	0	0	0	4	2	0	0	0	0	0	0	0	0	0	0	0	0
84	2 Feb 22	19:07:00	1	0	5	0	Ct	0	1	0	0	1	0	0	0	0	0	0	2	0	3	3	0	0	0	0	0	4	1	0	0	0	0	0	0	0	0	1	0	0	0
85	2 Feb 22	19:08:00	1	0	5	0	Ct	0	1	0	0	0	0	0	0	0	0	0	1	0	3	3	0	0	0	0	0	4	2	0	0	0	0	0	0	0	0	3	0	0	0
86	2 Feb 22	19:09:00	1	0	5	0	Ct	0	1	0	0	0	0	0	0	0	0	0	3	0	4	3	0	0	0	0	0	4	2	0	0	0	0	0	0	0	0	2	0	0	0
87	2 Feb 22	19:10:00	1	0	5	0	Ct	0	1	0	0	0	0	0	2	0	0	0	4	0	3	3	0	0	0	0	0	5	2	0	0	0	0	0	0	0	0	3	0	0	0
88	2 Feb 22	19:11:00	1	0	5	0	Ct	0	1	0	0	0	1	0	1	0	0	0	4	0	3	3	0	0	0	0	0	3	2	0	0	0	0	0	0	0	0	2	0	0	0
89	2 Feb 22	19:12:00	1	0	5	0	Ct	0	1	0	0	0	0	0	1	0	0	0	3	0	3	5	0	0	0	0	0	3	2	0	0	0	0	0	0	0	0	1	0	0	0
90	2 Feb 22	19:13:00	1	0	5	0	Ct	0	1	0	0	0	0	0	1	0	0	0	1	0	3	3	0	0	0	0	0	6	2	0	0	0	0	0	0	0	0	2	0	0	0
91	2 Feb 22	19:14:00	1	0	5	0	Ct	0	1	0	0	0	0	0	1	0	0	0	2	0	3	4	0	0	0	0	0	4	1	0	0	0	0	0	0	0	0	3	0	0	0
92	2 Feb 22	19:15:00	1	0	5	0	Ct	0	1	6	0	0	1	0	2	0	0	0	1	0	3	0	0	0	0	0	0	4	3	0	0	0	0	0	0	0	0	3	0	0	0
93	2 Feb 22	19:16:00	1	0	5	0	Ct	0	1	6	0	4	0	0	1	0	0	0	6	0	0	0	0	0	0	0	0	5	0	0	0	0	0	0	0	0	0	1	0	0	0
94	2 Feb 22	19:17:00	1	0	5	0	Ct	0	1	2	0	1	1	0	2	0	0	0	2	0	4	0	0	0	0	0	0	6	0	0	0	0	0	0	0	0	0	2	0	0	0
95	2 Feb 22	19:18:00	1	0	5	0	Ct	0	1	5	0	0	0	0	3	0	0	0	2	0	2	0	0	0	0	0	0	4	0	0	0	0	0	0	0	0	0	3	0	0	0
96	2 Feb 22	19:19:00	1	0	5	0	Ct	0	1	4	0	2	0	0	3	0	0	0	3	0	3	0	0	0	0	0	0	2	0	2	0	0	0	0	0	0	0	0	0	0	0
97	2 Feb 22	19:20:00	1	0	5	0	Ct	0	1	5	0	2	0	0	3	0	0	1	2	0	3	0	0	0	0	0	0	4	0	3	0	0	0	0	0	0	0	1	0	0	0
98	2 Feb 22	19:21:00	1	0	5	0	Ct	0	1	4	0	1	0	0	2	0	0	0	2	0	3	1	0	0	0	0	0	3	0	0	0	0	0	0	1	0	0	1	0	0	0
99	2 Feb 22	19:22:00	1	0	5	0	Ct	0	1	3	0	2	0	0	1	0	0	0	3	0	4	2	0	0	0	0	0	5	0	3	0	0	0	0	5	0	0	0	0	0	0
100	2 Feb 22	19:23:00	1	0	5	0	Ct	0	1	3	0	2	0	0	10	0	0	0	2	0	2	4	0	0	0	0	0	4	0	3	0	0	0	0	3	0	0	0	0	0	0
101	2 Feb 22	19:24:00	1	0	5	0	Ct	0	1	1	0	1	0	2	2	0	0	0	3	0	2	5	0	0	0	0	1	5	0	5	0	0	0	0	4	0	0	0	0	0	0
102	2 Feb 22	19:25:00	1	0	5	0	Ct	0	1	1	0	6	0	2	2	0	0	0	0	3	3	5	0	0	0	0	1	1	0	4	0	0	0	0	4	0	0	0	0	0	0
103	2 Feb 22	19:26:00	1	0	5	0	Ct	0	1	2	0	1	0	2	2	0	0	0	2	2	5	5	0	0	0	0	0	5	0	1	0	0	0	0	2	0	0	0	0	0	0
104	2 Feb 22	19:27:00	1	0	5	0	Ct	0	1	2	0	2	0	2	2	0	0	0	2	4	3	4	0	3	0	0	0	3	0	1	0	0	0	0	3	0	0	0	0	0	0
105	2 Feb 22	19:28:00	1	0	5	0	Ct	0	1	1	0	2	1	2	1	0	0	0	4	4	2	4	0	0	0	0	0	5	0	1	0	0	0	0	3	0	0	0	0	0	0
106	2 Feb 22	19:29:00	1	0	5	0	Ct	0	1	3	0	0	0	3	2	0	0	0	2	5	4	4	0	0	0	0	2	4	0	2	0	0	0	0	4	0	0	0	0	0	0
107	2 Feb 22	19:30:00	1	0	5	0	Ct	0	1	2	0	0	0	2	1	0	2	0	3	3	3	3	0	0	0	0	2	5	0	2	0	0	0	0	2	0	0	0	0	0	0
108	2 Feb 22	19:31:00	1	0	5	0	Ct	0	1	2	0	0	0	3	2	0	0	2	1	1	3	0	0	4	0	0	1	2	0	3	0	0	0	0	4	0	0	0	0	0	0
109	2 Feb 22	19:32:00	1	0	5	0	Ct	0	1	5	0	0	0	3	1	0	0	0	3	2	3	3	0	0	0	0	2	4	0	3	0	0	0	0	1	0	0	0	0	0	0
110	2 Feb 22	19:33:00	1	0	5	0	Ct	0	1	1	0	0	0	2	2	0	0	0	3	3	3	3	0	1	0	0	1	3	0	2	0	0	0	0	2	0	0	0	0	0	0
111	2 Feb 22	19:34:00	1	0	5	0	Ct	0	1	3	0	0	1	1	2	0	0	0	6	3	2	5	0	1	0	0	2	4	0	1	0	0	0	0	2	0	0	0	0	0	0
112	2 Feb 22	19:35:00	1	0	5	0	Ct	0	1	1	0	0	0	3	1	0	0	0	2	2	2	3	0	0	0	0	3	4	0	2	0	0	0	0	3	0	0	0	0	0	0
113	2 Feb 22	19:36:00	1	0	5	0	Ct	0	1	3	0	0	0	3	3	0	0	0	1	2	2	4	0	0	0	0	4	4	0	3	0	0	0	0	1	0	0	0	0	0	0
114	2 Feb 22	19:37:00	1	0	5	0	Ct	0	1	5	0	0	0	2	2	0	0	0	3	2	5	5	0	0	0	0	1	3	0	1	0	0	0	0	3	0	0	0	0	0	0
115	2 Feb 22	19:38:00	1	0	5	0	Ct	0	1	2	0	0	0	3	2	0	0	0	2	2	3	3	0	2	0	0	2	4	0	2	0	0	0	0	2	0	0	0	0	0	0
116	2 Feb 22	19:39:00	1	0	5	0	Ct	0	1	3	0	0	7	4	0	0	0	0	2	3	4	2	0	2	0	0	1	5	0	1	0	0	0	0	2	0	0	0	0	0	0
117	2 Feb 22	19:40:00	1	0	5	0	Ct	0	1	4	0	0	4	3	5	0	0	0	1	2	4	2	0	2	0	0	2	4	0	3	0	0	0	0	0	0	0	0	0	0	0
118	2 Feb 22	19:41:00	1	0	5	0	Ct	0	1	1	0	0	0	2	2	0	0	0	2	5	0	4	0	0	0	0	2	6	0	1	0	0	0	0	0	0	0	0	0	0	0
119	2 Feb 22	19:42:00	1	0	5	0	Ct	0	1	0	1	0	0	1	1	0	0	0	2	3	2	4	0	0	0	0	3	7	0	2	0	0	0	0	3	0	0	0	0	0	0
120	2 Feb 22	19:43:00	1	0	5	0	Ct	0	1	3	1	0	0	2	0	0	0	0	2	1	4	3	0	0	0	0	1	5	0	3	0	0	0	0	2	0	0	2	0	1	0
121	2 Feb 22	19:44:00	1	0	5	0	Ct	0	1	4	1	0	0	0	3	0	0	0	0	2	4	2	0	0	0	0	0	5	0	1	0	0	0	0	0	0	0	0	0	0	0
122	2 Feb 22	19:45:00	1	0	5	0	Ct	0	1	4	3	0	0	3	1	0	0	0	2	2	3	3	0	0	0	0	0	5	0	3	0	0	0	0	2	0	0	2	0	0	0
123	2 Feb 22	19:46:00	1	0	5	0	Ct	0	1	25	2	0	0	2	2	0	0	0	1	2	1	2	0	0	0	0	0	1	0	2	0	0	0	0	16	0	0	6	0	0	0
124	2 Feb 22	19:47:00	1	0	5	0	Ct	0	1	1	2	0	0	1	3	0	0	0	1	3	4	2	0	0	0	0	0	5	0	2	0	0	0	0	17	0	0	3	0	0	0
125	2 Feb 22	19:48:00	1	0	5	0	Ct	0	1	0	3	0	0	4	1	0	0	0	2	5	5	2	0	0	0	0	0	4	0	4	0	0	0	0	3	0	0	3	0	0	0
126	2 Feb 22	19:49:00	1	0	5	0	Ct	0	1	0	0	0	0	3	2	0	0	0	7	2	1	4	0	0	0	0	0	4	0	1	0	0	0	0	0	0	0	1	0	0	0
127	2 Feb 22	19:50:00	1	0	5	0	Ct	0	1	0	0	0	0	2	1	0	0	0	2	3	3	2	0	0	0	0	3	5	0	0	0	0	0	0	0	0	0	1	0	0	0
128	2 Feb 22	19:51:00	1	0	5	0	Ct	0	1	0	2	0	0	2	0	0	0	0	2	1	2	4	0	0	0	0	2	3	0	4	0	0	0	0	0	0	0	1	0	0	0
129	2 Feb 22	19:52:00	1	0	5	0	Ct	0	1	0	2	0	0	4	2	0	0	0	2	1	3	4	0	0	0	0	3	4	0	2	0	0	0	0	0	3	0	1	0	0	0
130	2 Feb 22	19:53:00	1	0	5	0	Ct	0	1	0	4	0	5	3	2	0	0	0	1	2	4	4	0	0	0	0	1	5	0	3	0	0	0	0	0	0	0	0	0	0	0
131	2 Feb 22	19:54:00	1	0	5	0	Ct	0	1	0	0	0	4	1	0	0	0	0	2	1	3	0	0	0	0	0	1	3	0	27	0	0	2	0	0	0	0	1	0	0	0
132	2 Feb 22	19:55:00	1	0	5	0	Ct	0	1	0	0	4	0	2	2	0	0	0	0	2	0	3	5	0	0	0	1	2	0	2	0	0	1	0	0	0	0	2	0	0	0
133	2 Feb 22	19:56:00	1	0	5	0	Ct	0	1	0	1	2	1	3	1	0	0	0	3	1	0	4	3	0	0	0	8	4	0	2	1	0	2	0	0	0	0	1	0	0	0
134	2 Feb 22	19:57:00	1	0	5	0	Ct	0	1	1	0	0	0	3	1	0	0	0	0	1	1	4	4	0	0	0	2	4	0	2	0	0	2	0	0	0	2	1	0	0	0
135	2 Feb 22	19:58:00	1	0	5	0	Ct	0	1	2	0	1	0	3	2	0	0	0	2	0	2	4	2	0	0	0	2	4	0	2	1	0	3	0	0	0	4	2	1	0	0
136	2 Feb 22	19:59:00	1	0	5	0	Ct	0	1	0	0	1	0	2	2	0	0	0	2	0	5	5	4	0	0	0	1	4	0	1	2	0	1	1	0	0	0	3	1	0	0
137	2 Feb 22	20:00:00	1	0	5	0	Ct	0	1	4	0	2	0	2	2	0	0	0	2	0	9	4	5	0	0	0	1	4	0	3	4	0	1	0	0	0	0	2	2	0	0
138	2 Feb 22	20:01:00	1	0	5	0	Ct	0	1	5	0	0	0	3	2	0	0	0	2	0	2	3	4	0	0	0	1	2	0	4	3	0	1	0	1	0	0	4	1	0	0
139	2 Feb 22	20:02:00	1	0	5	0	Ct	0	1	2	0	1	0	2	3	0	0	0	3	0	3	3	1	0	0	0	2	4	0	1	8	0	1	2	1	0	0	2	1	0	0
140	2 Feb 22	20:03:00	1	0	5	0	Ct	0	1	0	0	3	0	1	1	0	0	0	3	0	2	5	3	0	0	0	2	3	0	2	1	0	1	1	3	2	0	1	1	0	0
141	2 Feb 22	20:04:00	1	0	5	0	Ct	0	1	3	0	2	0	2	2	0	0	0	2	0	3	4	2	0	0	0	1	2	0	3	2	0	1	0	4	0	0	3	4	0	0
142	2 Feb 22	20:05:00	1	0	5	0	Ct	0	1	0	0	2	0	2	4	0	0	3	2	0	3	4	3	0	0	0	2	4	0	2	2	0	2	0	3	0	0	1	3	0	0
143	2 Feb 22	20:06:00	1	0	5	0	Ct	0	1	2	0	2	0	3	1	0	0	1	3	0	2	3	3	0	0	0	3	3	1	0	2	0	0	0	2	0	1	1	0	0	0
144	2 Feb 22	20:07:00	1	0	5	0	Ct	0	1	5	0	1	0	2	2	0	3	2	2	0	3	3	3	0	0	0	1	5	2	0	5	0	0	1	3	0	0	1	0	0	0
145	2 Feb 22	20:08:00	1	0	5	0	Ct	0	1	1	0	3	0	3	2	0	0	4	2	0	3	3	2	0	0	0	1	2	1	1	7	0	0	1	3	0	0	0	1	0	0
146	2 Feb 22	20:09:00	1	0	5	0	Ct	0	1	2	0	1	0	0	2	0	1	2	3	0	4	4	3	0	0	0	2	5	0	2	6	0	0	0	5	0	0	1	1	0	0
147	2 Feb 22	20:10:00	1	0	5	0	Ct	0	1	2	0	2	0	6	2	0	3	4	1	0	3	1	3	0	0	0	1	4	0	3	3	0	0	0	3	0	1	4	5	0	0
148	2 Feb 22	20:11:00	1	0	5	0	Ct	0	1	1	0	2	0	3	0	0	1	2	2	0	5	3	3	0	0	0	3	2	2	2	1	0	0	0	3	0	1	2	3	0	0
149	2 Feb 22	20:12:00	1	0	5	0	Ct	0	1	1	0	2	0	3	1	0	2	2	1	0	3	3	2	0	0	0	1	4	2	3	3	0	0	0	3	2	0	1	2	0	0
150	2 Feb 22	20:13:00	1	0	5	0	Ct	0	1	2	0	1	0	0	4	0	3	3	5	0	2	2	2	0	0	0	3	10	2	1	3	0	0	0	2	2	0	2	3	1	0
151	2 Feb 22	20:14:00	1	0	5	0	Ct	0	1	2	0	2	0	4	11	0	3	2	1	0	3	1	3	0	0	0	2	4	3	3	2	0	0	0	3	0	4	0	4	0	0
152	2 Feb 22	20:15:00	1	0	5	0	Ct	0	1	0	0	2	0	2	5	0	2	1	1	0	2	2	2	0	0	0	2	5	1	5	2	0	0	0	2	0	3	0	0	0	0
153	2 Feb 22	20:16:00	1	0	5	0	Ct	0	1	3	0	1	0	2	2	0	2	2	0	0	1	3	4	0	0	0	0	4	2	3	2	0	0	0	3	0	1	1	2	0	0
154	2 Feb 22	20:17:00	1	0	5	0	Ct	0	1	1	0	2	0	3	1	0	4	2	0	0	3	5	5	0	0	0	0	3	2	1	2	0	0	0	3	1	3	4	1	0	0
155	2 Feb 22	20:18:00	1	0	5	0	Ct	0	1	3	0	2	0	2	3	0	2	0	3	0	2	4	1	0	0	0	2	5	3	3	3	0	0	0	4	1	1	1	0	0	0
156	2 Feb 22	20:19:00	1	0	5	0	Ct	0	1	3	0	2	0	3	2	0	3	3	1	0	3	3	2	0	0	0	2	5	2	3	2	0	0	0	1	0	17	1	1	0	0
157	2 Feb 22	20:20:00	1	0	5	0	Ct	0	1	0	0	1	0	2	2	0	5	0	3	0	5	3	1	0	0	0	2	4	2	2	3	0	0	0	3	0	3	2	3	0	0
158	2 Feb 22	20:21:00	1	0	5	0	Ct	0	1	1	0	1	0	3	2	0	1	2	4	0	2	2	4	0	0	0	1	2	2	2	2	0	0	0	2	0	1	2	1	0	0
159	2 Feb 22	20:22:00	1	0	5	0	Ct	0	1	2	0	2	0	2	3	0	3	3	5	0	2	1	1	0	0	0	2	4	0	3	3	0	0	0	2	1	3	2	1	0	0
160	2 Feb 22	20:23:00	1	0	5	0	Ct	0	1	3	0	1	0	2	2	0	2	2	3	0	1	3	3	1	0	0	2	5	3	1	2	0	0	0	2	0	1	2	3	0	0
161	2 Feb 22	20:24:00	1	0	5	0	Ct	0	1	2	0	0	0	1	2	0	0	3	2	0	3	4	2	5	0	0	3	5	13	1	0	0	0	0	2	0	2	1	0	0	0
162	2 Feb 22	20:25:00	1	0	5	0	Ct	0	1	3	2	1	0	4	1	0	1	1	3	0	3	2	3	4	0	0	2	4	1	2	2	0	0	0	1	0	3	2	0	0	0
163	2 Feb 22	20:26:00	1	0	5	0	Ct	0	1	4	2	1	0	2	1	0	2	2	3	0	4	3	3	5	0	0	0	4	4	2	2	0	0	0	3	0	1	2	2	0	0
164	2 Feb 22	20:27:00	1	0	5	0	Ct	0	1	2	3	1	0	2	2	0	3	3	4	0	3	3	3	3	0	0	2	3	3	1	3	0	0	0	2	0	1	2	3	0	0
165	2 Feb 22	20:28:00	1	0	5	0	Ct	0	1	1	0	2	0	2	3	0	2	1	3	0	5	4	1	2	0	0	1	2	0	1	3	0	0	0	3	0	2	1	1	0	0
166	2 Feb 22	20:29:00	1	0	5	0	Ct	0	1	3	0	1	4	4	2	0	3	2	3	0	5	4	2	3	0	0	3	4	0	2	2	0	0	0	2	0	3	2	1	0	0
167	2 Feb 22	20:30:00	1	0	5	0	Ct	0	1	3	2	2	4	3	1	0	3	1	1	0	4	1	2	2	0	0	3	5	0	2	3	0	0	0	2	0	1	1	2	0	0
168	2 Feb 22	20:31:00	1	0	5	0	Ct	0	1	1	0	1	0	2	5	0	0	2	2	1	2	3	1	3	0	0	1	4	0	2	5	0	0	0	1	0	2	2	1	0	0
169	2 Feb 22	20:32:00	1	0	5	0	Ct	0	1	3	0	1	2	3	3	0	0	0	2	0	4	2	2	2	0	0	2	5	0	3	2	0	0	0	3	0	4	1	1	0	0
170	2 Feb 22	20:33:00	1	0	5	0	Ct	0	1	5	2	1	3	3	1	0	0	0	2	4	3	5	3	2	0	0	2	4	0	3	1	0	0	0	2	0	6	1	2	0	0
171	2 Feb 22	20:34:00	1	0	5	0	Ct	0	1	4	1	1	3	0	4	0	0	0	2	2	1	3	2	0	0	0	2	4	0	1	3	0	0	0	2	1	3	2	0	0	0
172	2 Feb 22	20:35:00	1	0	5	0	Ct	0	1	1	2	2	2	1	2	0	0	0	3	3	4	3	2	4	0	0	2	4	0	2	4	0	0	0	2	1	1	1	0	0	0
173	2 Feb 22	20:36:00	1	0	5	0	Ct	0	1	1	1	2	1	4	3	0	0	0	2	2	4	2	1	2	0	0	2	2	0	2	3	0	0	0	3	0	2	1	0	0	0
174	2 Feb 22	20:37:00	1	0	5	0	Ct	0	1	2	1	3	1	3	3	0	0	0	3	1	5	4	3	0	0	0	1	4	0	2	2	0	0	0	2	2	2	0	0	0	0
175	2 Feb 22	20:38:00	1	0	5	0	Ct	0	1	2	1	0	0	1	4	0	0	0	2	2	7	5	2	1	0	0	1	3	0	1	10	0	0	0	2	5	2	2	0	0	0
176	2 Feb 22	20:39:00	1	0	5	0	Ct	0	1	3	0	2	1	1	2	0	0	0	3	2	4	3	0	4	0	0	2	5	0	0	3	0	0	0	16	0	0	0	0	0	0
177	2 Feb 22	20:40:00	1	0	5	0	Ct	0	1	2	0	1	1	3	2	0	0	0	3	1	3	3	2	4	0	0	2	5	0	3	1	0	0	0	2	0	2	0	0	0	0
178	2 Feb 22	20:41:00	1	0	5	0	Ct	0	1	5	0	1	1	3	3	0	0	0	4	1	3	4	3	3	0	0	0	3	0	1	4	0	0	0	3	0	2	2	0	0	0
179	2 Feb 22	20:42:00	1	0	5	0	Ct	0	1	2	0	2	4	3	1	0	0	0	2	5	3	3	4	3	0	0	0	4	0	2	3	0	0	0	3	1	1	5	0	0	0
180	2 Feb 22	20:43:00	1	0	5	0	Ct	0	1	3	0	1	1	3	1	0	0	0	3	2	4	4	2	3	0	0	2	4	0	2	3	0	0	0	1	1	1	2	0	0	0
181	2 Feb 22	20:44:00	1	0	5	0	Ct	0	1	2	0	1	3	3	2	0	0	0	4	1	4	5	2	5	0	0	1	6	0	1	3	0	0	0	2	1	2	2	0	0	0
182	2 Feb 22	20:45:00	1	0	5	0	Ct	0	1	3	0	0	4	3	1	0	0	0	4	2	5	3	3	3	0	0	2	4	0	2	7	0	1	0	2	0	1	1	0	0	0
183	2 Feb 22	20:46:00	1	0	5	0	Ct	0	1	7	0	2	4	1	2	0	0	0	3	2	3	2	2	3	0	0	4	5	0	6	4	0	1	0	2	0	2	3	0	0	0
184	2 Feb 22	20:47:00	1	0	5	0	Ct	0	1	2	0	2	2	4	2	0	0	0	1	1	3	2	1	3	0	0	2	4	0	1	2	0	0	0	2	0	4	1	0	0	0
185	2 Feb 22	20:48:00	1	0	5	0	Ct	0	1	7	0	2	1	3	4	0	0	0	3	1	4	5	2	3	0	0	3	5	0	1	1	1	6	0	2	0	4	2	0	0	0
186	2 Feb 22	20:49:00	1	0	5	0	Ct	0	1	3	0	0	1	3	1	0	2	0	1	1	3	4	4	2	0	0	2	4	0	1	2	0	5	0	2	0	2	2	0	0	0
187	2 Feb 22	20:50:00	1	0	5	0	Ct	0	1	1	0	1	2	3	4	0	1	0	3	3	5	5	2	4	0	0	3	6	0	4	1	0	3	0	0	0	2	2	0	0	0
188	2 Feb 22	20:51:00	1	0	5	0	Ct	0	1	1	0	2	2	3	3	0	4	0	1	2	3	3	3	3	0	0	2	4	0	3	3	0	1	0	1	1	2	2	0	0	0
189	2 Feb 22	20:52:00	1	0	5	0	Ct	0	1	2	0	1	1	2	2	0	2	0	2	1	4	2	3	3	0	0	2	5	0	3	3	2	0	0	3	0	3	1	0	0	0
190	2 Feb 22	20:53:00	1	0	5	0	Ct	0	1	1	0	1	1	2	2	0	2	0	0	2	3	5	2	5	0	0	2	4	0	1	6	0	2	0	1	0	1	2	0	0	0
191	2 Feb 22	20:54:00	1	0	5	0	Ct	0	1	1	0	2	0	2	4	0	3	0	0	3	3	4	1	4	0	0	3	2	0	2	4	0	4	0	2	0	2	3	0	0	0
192	2 Feb 22	20:55:00	1	0	5	0	Ct	0	1	2	0	4	0	1	2	0	1	0	2	2	2	3	1	2	0	0	0	5	0	2	3	2	1	0	2	0	1	2	0	0	0
193	2 Feb 22	20:56:00	1	0	5	0	Ct	0	1	2	2	1	0	2	4	0	2	0	3	1	3	3	1	4	0	0	4	5	0	1	2	0	2	0	1	0	3	2	0	0	0
194	2 Feb 22	20:57:00	1	0	5	0	Ct	0	1	3	4	2	0	2	1	0	2	0	2	1	4	2	3	2	0	0	3	3	0	3	3	0	2	0	2	1	1	3	0	0	0
195	2 Feb 22	20:58:00	1	0	5	0	Ct	0	1	2	0	2	0	4	2	0	2	0	2	8	4	2	2	3	0	0	2	2	0	2	4	0	4	0	3	1	2	1	0	0	0
196	2 Feb 22	20:59:00	1	0	5	0	Ct	0	1	2	0	2	0	1	2	0	2	0	2	6	4	3	2	5	0	0	4	4	0	2	1	0	1	0	2	1	2	2	0	0	0
197	2 Feb 22	21:00:00	1	0	5	0	Ct	0	1	4	0	2	0	0	2	0	2	0	3	0	3	4	5	1	0	0	3	3	0	1	3	0	3	0	1	0	3	2	0	0	0
198	2 Feb 22	21:01:00	1	0	5	0	Ct	0	1	3	2	3	2	4	2	0	4	3	6	3	4	3	7	4	0	0	3	5	3	3	3	2	3	0	2	3	4	3	1	5	0
199	2 Feb 22	21:02:00	1	0	5	0	Ct	0	0	7	2	4	4	5	4	0	3	5	5	3	5	4	4	5	0	0	2	6	4	2	3	0	3	1	2	1	4	6	1	9	0
200	2 Feb 22	21:03:00	1	0	5	0	Ct	0	0	4	3	7	3	4	4	0	3	3	5	3	4	5	6	6	0	0	3	5	3	3	4	1	3	4	3	4	3	5	2	8	0
201	2 Feb 22	21:04:00	1	0	5	0	Ct	0	0	2	3	4	3	6	4	0	4	5	9	4	6	6	6	3	0	0	4	5	5	4	5	3	2	6	3	5	6	4	3	5	0
202	2 Feb 22	21:05:00	1	0	5	0	Ct	0	0	5	2	4	3	5	4	0	3	3	5	3	4	4	3	5	0	0	3	6	3	4	4	2	1	6	4	0	6	4	3	0	0
203	2 Feb 22	21:06:00	1	0	5	0	Ct	0	0	6	1	0	3	3	2	0	3	3	5	4	6	5	3	4	0	0	4	5	5	3	5	0	3	3	5	1	5	1	0	4	0
204	2 Feb 22	21:07:00	1	0	5	0	Ct	0	0	3	0	0	1	5	6	0	4	3	2	0	6	5	3	4	0	0	4	6	4	3	3	0	4	2	4	0	3	2	2	3	0
205	2 Feb 22	21:08:00	1	0	5	0	Ct	0	0	2	1	1	3	3	3	0	3	1	2	3	5	6	4	5	0	0	2	5	4	3	5	0	4	1	4	1	3	0	1	6	0
206	2 Feb 22	21:09:00	1	0	5	0	Ct	0	0	5	2	1	2	3	3	0	3	3	4	4	4	6	2	5	0	0	4	5	3	3	4	0	2	4	5	2	5	0	2	4	0
207	2 Feb 22	21:10:00	1	0	5	0	Ct	0	0	3	1	0	3	2	3	0	3	2	6	2	5	7	3	3	0	0	0	4	2	3	2	0	2	5	3	0	3	0	3	0	0
208	2 Feb 22	21:11:00	1	0	5	0	Ct	0	0	3	2	0	1	2	5	0	2	2	4	4	5	5	3	3	0	0	2	5	2	3	5	0	2	2	4	0	2	0	1	0	0
209	2 Feb 22	21:12:00	1	0	5	0	Ct	0	0	0	3	0	1	1	2	0	4	3	5	4	6	6	3	0	0	0	1	4	5	4	3	0	1	3	3	0	1	0	2	0	0
210	2 Feb 22	21:13:00	1	0	5	0	Ct	0	0	3	0	0	0	0	2	0	2	2	3	2	5	5	4	0	0	0	0	5	2	3	5	0	2	0	4	0	6	0	2	0	0
211	2 Feb 22	21:14:00	1	0	5	0	Ct	0	0	3	2	0	0	0	1	0	3	2	2	1	4	5	3	0	0	0	0	6	0	4	6	0	0	0	1	0	2	0	1	0	0
212	2 Feb 22	21:15:00	1	0	5	0	Ct	0	0	2	0	0	0	0	3	0	3	5	4	3	6	6	2	0	0	0	0	5	0	3	3	0	1	0	1	0	5	0	2	0	0
213	2 Feb 22	21:16:00	1	0	5	0	Ct	0	0	2	0	0	0	0	3	0	3	2	4	3	4	4	3	0	0	0	0	5	0	4	2	0	4	0	3	0	2	0	2	0	0
214	2 Feb 22	21:17:00	1	0	5	0	Ct	0	0	2	0	0	0	0	3	0	14	2	0	2	5	3	3	0	0	0	0	4	0	5	6	0	1	0	0	0	5	0	4	0	0
215	2 Feb 22	21:18:00	1	0	5	0	Ct	0	0	3	0	0	0	0	1	0	2	3	1	3	4	1	3	0	0	0	0	5	0	5	3	0	0	0	0	0	2	0	2	0	0
216	2 Feb 22	21:19:00	1	0	5	0	Ct	0	0	3	0	0	0	0	2	0	2	0	4	5	7	2	3	0	0	0	0	5	0	2	1	0	0	0	0	0	1	0	2	0	0
217	2 Feb 22	21:20:00	1	0	5	0	Ct	0	0	5	0	0	0	0	0	0	2	3	3	3	5	0	2	0	0	0	0	4	0	2	3	0	0	0	0	0	2	0	4	0	0
218	2 Feb 22	21:21:00	1	0	5	0	Ct	0	0	2	0	0	0	0	4	0	0	0	3	3	4	0	3	0	0	0	0	4	0	3	2	0	0	0	0	0	1	0	1	0	0
219	2 Feb 22	21:22:00	1	0	5	0	Ct	0	0	3	0	0	0	0	3	0	0	0	4	3	5	0	2	0	0	0	0	3	0	2	3	0	0	0	0	0	4	0	2	0	0
220	2 Feb 22	21:23:00	1	0	5	0	Ct	0	0	4	0	0	0	0	3	0	0	0	3	2	4	0	3	0	0	0	0	4	0	1	2	0	0	0	0	0	1	0	2	0	0
221	2 Feb 22	21:24:00	1	0	5	0	Ct	0	0	1	0	0	0	0	1	0	0	0	2	3	4	0	2	0	0	0	0	7	0	3	5	0	0	0	0	0	5	0	1	0	0
222	2 Feb 22	21:25:00	1	0	5	0	Ct	0	0	2	0	0	0	0	4	0	0	0	1	2	3	0	5	0	0	0	0	5	0	0	1	0	0	0	0	0	0	0	1	0	0
223	2 Feb 22	21:26:00	1	0	5	0	Ct	0	0	1	0	0	0	0	4	0	0	0	1	1	4	0	4	0	0	0	0	6	0	0	3	0	0	0	0	0	0	0	1	0	0
224	2 Feb 22	21:27:00	1	0	5	0	Ct	0	0	0	0	0	0	0	2	0	0	0	3	1	2	0	4	0	0	0	0	7	0	0	3	0	0	0	0	0	0	0	2	0	0
225	2 Feb 22	21:28:00	1	0	5	0	Ct	0	0	0	0	0	0	0	2	0	0	0	4	3	4	0	2	0	0	0	0	4	0	0	4	0	0	0	0	0	0	0	1	0	0
226	2 Feb 22	21:29:00	1	0	5	0	Ct	0	0	0	0	0	0	0	3	0	0	0	2	0	11	0	1	0	0	0	0	5	0	0	2	0	0	0	0	0	2	0	1	0	0
227	2 Feb 22	21:30:00	1	0	5	0	Ct	0	0	0	0	0	0	0	3	0	0	0	2	0	1	0	3	0	0	0	0	6	0	0	3	0	0	0	0	0	5	0	2	0	0
228	2 Feb 22	21:31:00	1	0	5	0	Ct	0	0	0	0	0	0	0	6	0	0	0	0	0	1	0	4	0	0	0	0	3	0	0	4	0	0	0	0	0	1	0	1	0	0
229	2 Feb 22	21:32:00	1	0	5	0	Ct	0	0	0	0	0	0	0	2	0	0	0	0	0	0	0	4	0	0	0	0	3	0	0	3	0	0	0	0	0	0	0	0	0	0
230	2 Feb 22	21:33:00	1	0	5	0	Ct	0	0	0	0	0	0	0	2	0	0	0	2	0	0	0	1	0	0	0	0	5	0	0	1	0	0	0	0	0	0	0	0	0	0
231	2 Feb 22	21:34:00	1	0	5	0	Ct	0	0	2	0	0	0	0	3	0	0	0	1	0	0	0	4	0	0	0	0	5	0	0	2	0	0	0	0	0	0	0	0	0	0
232	2 Feb 22	21:35:00	1	0	5	0	Ct	0	0	0	0	0	0	0	0	0	0	0	4	0	0	0	3	0	0	0	0	4	0	0	3	0	0	0	0	0	0	0	0	0	0
233	2 Feb 22	21:36:00	1	0	5	0	Ct	0	0	0	0	0	0	0	0	0	0	0	2	0	0	0	1	0	0	0	0	4	0	0	3	0	0	0	0	0	0	0	0	0	0
234	2 Feb 22	21:37:00	1	0	5	0	Ct	0	0	0	0	0	0	0	1	0	0	0	1	0	0	0	0	0	0	0	0	4	0	0	2	0	0	0	0	0	0	0	0	0	0
235	2 Feb 22	21:38:00	1	0	5	0	Ct	0	0	0	0	0	0	0	3	0	0	0	0	0	0	0	0	0	0	0	0	3	0	0	4	0	0	0	0	20	0	0	0	0	0
236	2 Feb 22	21:39:00	1	0	5	0	Ct	0	0	0	0	0	0	0	1	0	0	0	0	0	0	0	0	0	0	0	0	6	0	0	3	0	0	0	0	0	0	0	0	0	0
237	2 Feb 22	21:40:00	1	0	5	0	Ct	0	0	0	0	0	0	0	4	0	0	0	0	0	0	0	0	0	0	0	0	6	0	0	3	0	0	0	0	0	0	0	0	0	0
238	2 Feb 22	21:41:00	1	0	5	0	Ct	0	0	0	0	0	0	0	1	0	0	0	0	0	0	0	0	0	0	0	0	4	0	0	3	0	0	0	0	0	0	0	0	0	0
239	2 Feb 22	21:42:00	1	0	5	0	Ct	0	0	0	0	0	0	0	4	0	0	0	0	0	0	0	0	0	0	0	0	4	0	0	0	0	0	0	0	0	0	0	0	0	0
240	2 Feb 22	21:43:00	1	0	5	0	Ct	0	0	0	0	0	0	0	3	0	0	0	0	0	0	0	0	0	0	0	0	5	0	0	5	0	0	0	0	0	0	0	0	0	0
241	2 Feb 22	21:44:00	1	0	5	0	Ct	0	0	0	0	0	0	0	3	0	0	0	0	0	0	0	0	0	0	0	0	5	0	0	3	0	0	0	0	0	0	0	0	0	0
242	2 Feb 22	21:45:00	1	0	5	0	Ct	0	0	0	0	0	0	0	2	0	0	0	0	0	0	0	0	0	0	0	0	4	0	0	7	0	0	0	0	3	0	0	0	0	0
243	2 Feb 22	21:46:00	1	0	5	0	Ct	0	0	0	0	0	0	0	0	0	0	0	0	0	0	0	0	0	0	0	0	5	0	0	5	0	0	0	0	1	0	0	0	0	0
244	2 Feb 22	21:47:00	1	0	5	0	Ct	0	0	0	0	0	0	0	0	0	0	0	0	0	0	0	0	0	0	0	0	5	0	0	1	0	0	0	0	0	0	0	0	0	0
245	2 Feb 22	21:48:00	1	0	5	0	Ct	0	0	0	0	0	0	0	3	0	0	0	0	0	0	0	0	0	0	0	0	6	0	0	2	0	0	0	0	0	0	0	0	0	0
246	2 Feb 22	21:49:00	1	0	5	0	Ct	0	0	0	0	0	0	0	3	0	0	0	0	0	0	0	0	0	0	0	0	7	0	0	1	0	0	0	0	0	0	0	0	0	0
247	2 Feb 22	21:50:00	1	0	5	0	Ct	0	0	0	0	0	0	0	2	0	0	0	1	0	0	0	2	0	0	0	0	5	0	0	3	0	0	0	0	0	0	0	0	0	0
248	2 Feb 22	21:51:00	1	0	5	0	Ct	0	0	0	0	0	0	0	2	0	0	0	0	0	0	0	0	0	0	0	0	5	0	0	1	0	0	0	0	0	0	0	0	0	0
249	2 Feb 22	21:52:00	1	0	5	0	Ct	0	0	0	0	0	0	0	3	0	0	0	0	0	0	0	0	0	0	0	0	4	0	0	3	0	0	0	0	0	0	0	0	0	0
250	2 Feb 22	21:53:00	1	0	5	0	Ct	0	0	0	0	0	0	0	4	0	0	0	0	0	0	0	0	0	0	0	0	4	0	0	2	0	0	0	0	0	0	0	0	0	0
251	2 Feb 22	21:54:00	1	0	5	0	Ct	0	0	0	0	0	0	0	4	0	0	0	0	0	0	0	0	0	0	0	0	4	0	0	2	0	0	0	0	0	0	0	0	0	0
252	2 Feb 22	21:55:00	1	0	5	0	Ct	0	0	0	0	0	0	0	3	0	0	0	1	0	0	0	0	0	0	0	0	4	0	0	4	0	0	0	0	0	0	0	0	0	0
253	2 Feb 22	21:56:00	1	0	5	0	Ct	0	0	0	0	0	0	0	2	0	0	0	0	0	0	0	0	0	0	0	0	6	0	0	3	0	1	0	0	0	0	0	0	0	0
254	2 Feb 22	21:57:00	1	0	5	0	Ct	0	0	0	0	0	0	0	2	0	0	0	1	0	0	0	0	0	0	0	0	2	0	0	2	0	2	0	0	0	0	0	0	0	0
255	2 Feb 22	21:58:00	1	0	5	0	Ct	0	0	0	0	0	0	0	0	0	0	0	0	0	0	0	0	0	0	0	0	4	0	0	4	0	1	0	0	0	0	0	0	0	0
256	2 Feb 22	21:59:00	1	0	5	0	Ct	0	0	0	0	0	0	0	0	0	0	0	0	0	0	0	0	0	0	0	0	7	0	0	3	0	0	0	0	0	0	0	0	0	0
257	2 Feb 22	22:00:00	1	0	5	0	Ct	0	0	0	0	0	0	0	0	0	0	0	1	0	0	0	0	0	0	0	0	5	0	0	4	0	0	0	0	0	0	0	0	0	0
258	2 Feb 22	22:01:00	1	0	5	0	Ct	0	0	0	0	0	0	0	0	0	0	0	0	0	0	0	0	0	0	0	0	4	0	0	4	0	0	0	0	0	0	0	0	0	0
259	2 Feb 22	22:02:00	1	0	5	0	Ct	0	0	0	0	0	0	0	0	0	0	0	0	0	0	0	0	0	0	0	0	4	0	0	5	0	0	0	0	0	0	0	0	0	0
260	2 Feb 22	22:03:00	1	0	5	0	Ct	0	0	0	0	0	0	0	0	0	0	0	0	0	0	0	0	0	0	0	0	6	0	0	1	0	0	0	0	0	0	0	0	0	0
261	2 Feb 22	22:04:00	1	0	5	0	Ct	0	0	0	0	0	0	0	0	0	0	0	0	0	0	0	0	0	0	0	0	4	0	0	3	0	0	0	0	0	0	0	0	0	0
262	2 Feb 22	22:05:00	1	0	5	0	Ct	0	0	0	0	0	0	0	0	0	0	0	2	0	0	0	0	0	0	0	0	5	0	0	3	0	0	0	0	0	0	0	0	0	0
263	2 Feb 22	22:06:00	1	0	5	0	Ct	0	0	0	0	0	0	0	0	0	0	0	0	0	0	0	0	0	0	0	0	4	0	0	5	0	1	0	0	1	0	0	0	0	0
264	2 Feb 22	22:07:00	1	0	5	0	Ct	0	0	0	0	0	0	0	0	0	0	0	0	0	0	0	0	0	0	0	0	8	0	0	5	0	0	0	0	0	0	0	0	0	0
265	2 Feb 22	22:08:00	1	0	5	0	Ct	0	0	0	0	0	0	0	0	0	0	0	0	0	0	0	0	0	0	0	0	4	0	0	2	0	0	0	0	0	0	0	0	0	0
266	2 Feb 22	22:09:00	1	0	5	0	Ct	0	0	0	0	0	0	0	0	0	0	0	0	0	0	0	0	0	0	0	0	5	0	0	7	0	0	0	0	0	0	0	0	0	0
267	2 Feb 22	22:10:00	1	0	5	0	Ct	0	0	0	0	0	0	0	0	0	0	0	0	0	0	0	0	0	0	0	0	6	0	0	5	0	0	0	0	0	0	0	0	0	0
268	2 Feb 22	22:11:00	1	0	5	0	Ct	0	0	0	0	0	0	0	0	0	0	0	0	0	0	0	0	0	0	0	0	4	0	0	4	0	0	0	0	0	0	0	0	0	0
269	2 Feb 22	22:12:00	1	0	5	0	Ct	0	0	0	0	0	0	0	0	0	0	0	0	0	0	0	0	0	0	0	0	2	0	0	3	0	0	0	0	0	0	0	0	0	0
270	2 Feb 22	22:13:00	1	0	5	0	Ct	0	0	0	0	0	0	0	0	0	0	0	0	0	0	0	0	0	0	0	0	6	0	0	1	0	0	0	0	0	0	0	0	0	0
271	2 Feb 22	22:14:00	1	0	5	0	Ct	0	0	0	0	0	0	0	0	0	0	0	0	0	0	0	0	0	0	0	0	5	0	0	3	0	0	0	0	0	0	0	0	0	0
272	2 Feb 22	22:15:00	1	0	5	0	Ct	0	0	0	0	0	0	0	0	0	0	0	0	0	0	0	0	0	0	0	0	6	0	0	3	0	0	0	0	0	0	0	0	0	0
273	2 Feb 22	22:16:00	1	0	5	0	Ct	0	0	0	0	0	0	0	0	0	0	0	0	0	0	0	0	0	0	0	0	5	0	0	3	0	0	0	0	0	0	0	0	0	0
274	2 Feb 22	22:17:00	1	0	5	0	Ct	0	0	0	0	0	0	0	0	0	0	0	0	0	0	0	0	0	0	0	0	6	0	0	2	0	0	0	0	0	0	0	0	0	0
275	2 Feb 22	22:18:00	1	0	5	0	Ct	0	0	0	0	0	0	0	0	0	0	0	1	0	0	0	0	0	0	0	0	4	0	0	4	0	0	0	0	4	0	0	0	0	0
276	2 Feb 22	22:19:00	1	0	5	0	Ct	0	0	0	0	0	0	0	0	0	0	0	0	0	0	0	0	0	0	0	0	4	0	0	1	0	0	0	0	1	0	0	0	0	0
277	2 Feb 22	22:20:00	1	0	5	0	Ct	0	0	0	0	0	0	0	0	0	0	0	0	0	0	0	0	0	0	0	0	4	0	0	3	0	0	0	0	0	0	0	0	0	0
278	2 Feb 22	22:21:00	1	0	5	0	Ct	0	0	0	0	0	0	0	0	0	0	0	0	0	0	0	0	0	0	0	0	3	0	0	2	0	0	0	0	0	0	0	0	0	0
279	2 Feb 22	22:22:00	1	0	5	0	Ct	0	0	0	0	0	0	0	0	0	0	0	0	0	0	0	0	0	0	0	0	8	0	0	2	0	0	0	0	0	0	0	0	0	0
280	2 Feb 22	22:23:00	1	0	5	0	Ct	0	0	0	0	0	0	0	0	0	0	0	0	0	0	0	0	0	0	0	0	3	0	0	2	0	0	0	0	0	0	0	0	0	0
281	2 Feb 22	22:24:00	1	0	5	0	Ct	0	0	0	0	0	0	0	0	0	0	0	0	0	0	0	0	0	0	0	0	8	0	0	2	0	0	0	0	0	0	0	0	0	0
282	2 Feb 22	22:25:00	1	0	5	0	Ct	0	0	0	0	0	0	0	0	0	0	0	0	0	0	0	1	0	0	0	0	4	0	0	7	0	0	0	0	0	0	0	0	0	0
283	2 Feb 22	22:26:00	1	0	5	0	Ct	0	0	0	0	0	0	0	0	0	0	0	0	0	0	0	1	0	0	0	0	6	0	0	4	0	0	0	0	0	0	0	0	0	0
284	2 Feb 22	22:27:00	1	0	5	0	Ct	0	0	0	0	0	0	0	0	0	0	0	0	0	0	0	0	0	0	0	0	3	0	0	6	0	0	0	0	0	0	0	0	0	0
285	2 Feb 22	22:28:00	1	0	5	0	Ct	0	0	0	0	0	0	0	0	0	0	0	0	0	0	0	0	0	0	0	0	5	0	0	5	0	0	0	0	0	0	0	0	0	0
286	2 Feb 22	22:29:00	1	0	5	0	Ct	0	0	0	0	0	0	0	0	0	0	0	0	0	0	0	0	0	0	0	0	5	0	0	3	0	0	0	0	0	0	0	0	0	0
287	2 Feb 22	22:30:00	1	0	5	0	Ct	0	0	0	0	0	0	0	0	0	0	0	0	0	0	0	0	0	0	0	0	4	0	0	2	0	0	0	0	0	0	0	0	0	0
288	2 Feb 22	22:31:00	1	0	5	0	Ct	0	0	0	0	0	0	0	0	0	0	0	0	0	0	0	0	0	0	0	0	4	0	0	2	0	0	0	0	2	0	0	0	0	0
289	2 Feb 22	22:32:00	1	0	5	0	Ct	0	0	0	0	1	0	0	0	0	0	0	0	0	0	0	0	0	0	0	0	5	0	0	4	0	0	0	0	1	0	0	0	0	0
290	2 Feb 22	22:33:00	1	0	5	0	Ct	0	0	0	0	1	0	0	0	0	0	0	0	0	0	0	0	0	0	0	0	4	0	0	2	0	0	0	0	0	0	0	0	0	0
291	2 Feb 22	22:34:00	1	0	5	0	Ct	0	0	0	0	2	0	0	0	0	0	0	0	0	0	0	0	0	0	0	0	4	0	0	0	0	0	0	0	0	0	0	0	0	0
292	2 Feb 22	22:35:00	1	0	5	0	Ct	0	0	0	0	0	0	0	0	0	0	0	0	0	0	0	0	0	0	0	0	5	0	0	1	0	0	0	0	0	0	0	0	0	0
293	2 Feb 22	22:36:00	1	0	5	0	Ct	0	0	0	0	0	0	0	0	0	0	0	0	0	0	0	0	0	0	0	0	3	0	0	3	0	0	0	0	0	0	0	0	0	0
294	2 Feb 22	22:37:00	1	0	5	0	Ct	0	0	0	0	0	0	0	0	0	0	0	0	0	0	0	0	0	0	0	0	5	0	0	6	0	0	0	0	0	0	0	0	0	0
295	2 Feb 22	22:38:00	1	0	5	0	Ct	0	0	0	0	1	0	0	0	0	0	0	0	0	0	0	0	0	0	0	0	5	0	0	3	0	0	0	0	0	0	0	0	0	0
296	2 Feb 22	22:39:00	1	0	5	0	Ct	0	0	0	0	0	0	0	0	0	0	0	0	0	0	0	0	0	0	0	0	5	0	0	3	0	0	0	0	0	0	0	0	0	0
297	2 Feb 22	22:40:00	1	0	5	0	Ct	0	0	0	0	3	0	0	0	0	0	0	0	0	0	0	0	0	0	0	0	6	0	0	2	0	0	0	0	0	0	0	0	0	0
298	2 Feb 22	22:41:00	1	0	5	0	Ct	0	0	0	0	4	0	0	0	0	0	0	0	0	0	0	0	0	0	0	0	4	0	0	3	0	0	0	0	0	0	0	0	0	0
299	2 Feb 22	22:42:00	1	0	5	0	Ct	0	0	0	0	0	0	0	0	0	0	0	0	0	0	0	0	0	0	0	0	5	0	0	3	0	0	0	0	0	2	0	0	0	0
300	2 Feb 22	22:43:00	1	0	5	0	Ct	0	0	0	0	1	0	0	0	0	0	0	0	0	0	0	0	0	0	0	0	5	0	0	2	0	0	0	0	0	0	0	0	0	0
301	2 Feb 22	22:44:00	1	0	5	0	Ct	0	0	0	0	0	0	0	0	0	0	0	0	0	0	0	0	0	0	0	0	6	0	0	2	0	0	0	0	0	0	0	0	0	0
302	2 Feb 22	22:45:00	1	0	5	0	Ct	0	0	0	0	0	0	0	0	0	0	0	0	0	0	0	0	0	0	0	0	4	0	0	2	0	0	0	0	0	0	0	0	0	0
303	2 Feb 22	22:46:00	1	0	5	0	Ct	0	0	0	0	0	0	0	0	0	0	0	0	0	0	0	0	0	0	0	0	3	0	0	6	0	0	0	0	0	0	0	0	0	0
304	2 Feb 22	22:47:00	1	0	5	0	Ct	0	0	0	0	0	0	0	0	0	0	0	0	0	0	0	0	0	0	0	0	3	0	0	1	0	0	0	0	0	0	0	0	0	0
305	2 Feb 22	22:48:00	1	0	5	0	Ct	0	0	0	0	0	0	0	0	0	0	0	0	0	0	0	0	0	0	0	0	4	0	0	2	0	0	0	0	0	0	0	0	0	0
306	2 Feb 22	22:49:00	1	0	5	0	Ct	0	0	0	0	0	0	0	0	0	0	0	0	0	0	0	0	0	0	0	0	4	0	0	4	0	0	0	0	0	0	0	0	0	0
307	2 Feb 22	22:50:00	1	0	5	0	Ct	0	0	0	0	0	0	0	0	0	0	0	0	0	0	0	0	0	0	0	0	4	0	0	2	0	0	0	0	0	0	0	0	0	0
308	2 Feb 22	22:51:00	1	0	5	0	Ct	0	0	0	0	0	0	0	0	0	0	0	0	0	0	0	0	0	0	0	0	5	0	0	3	0	0	0	0	0	0	0	0	0	0
309	2 Feb 22	22:52:00	1	0	5	0	Ct	0	0	0	0	0	0	0	0	0	0	0	1	0	0	0	0	0	0	0	0	4	0	0	2	0	0	0	0	0	0	0	0	0	0
310	2 Feb 22	22:53:00	1	0	5	0	Ct	0	0	0	0	0	0	0	0	0	0	0	2	0	0	0	0	0	0	0	0	3	0	0	9	0	0	0	0	0	0	0	0	0	0
311	2 Feb 22	22:54:00	1	0	5	0	Ct	0	0	0	0	0	0	0	0	0	0	0	0	0	0	0	0	0	0	0	0	4	0	0	3	0	0	0	0	0	0	0	0	0	0
312	2 Feb 22	22:55:00	1	0	5	0	Ct	0	0	0	0	0	0	0	0	0	0	0	0	0	0	0	0	0	0	0	0	4	0	0	4	0	1	0	0	0	0	0	0	0	0
313	2 Feb 22	22:56:00	1	0	5	0	Ct	0	0	0	0	0	0	0	0	0	0	0	2	0	0	1	0	0	0	0	0	5	0	0	2	0	1	0	0	0	0	0	0	0	0
314	2 Feb 22	22:57:00	1	0	5	0	Ct	0	0	0	0	0	0	0	0	0	0	0	6	0	0	0	0	0	0	0	0	5	0	0	3	0	1	0	0	0	0	0	0	0	0
315	2 Feb 22	22:58:00	1	0	5	0	Ct	0	0	0	0	0	0	0	0	0	0	0	10	0	0	0	0	0	0	0	0	7	0	0	3	0	3	0	0	0	0	0	0	0	0
316	2 Feb 22	22:59:00	1	0	5	0	Ct	0	0	0	0	0	0	0	0	0	0	0	3	0	0	0	0	0	0	0	0	0	0	0	2	0	0	0	0	0	0	0	0	0	0
317	2 Feb 22	23:00:00	1	0	5	0	Ct	0	0	0	0	0	0	0	0	0	0	0	0	0	0	0	1	0	0	0	0	0	0	0	3	0	1	0	0	0	0	0	0	0	0
318	2 Feb 22	23:01:00	1	0	5	0	Ct	0	0	0	0	0	0	0	0	0	0	0	0	0	0	0	0	0	0	0	0	0	0	0	3	0	2	0	0	0	0	0	0	0	0
319	2 Feb 22	23:02:00	1	0	5	0	Ct	0	0	0	0	0	0	0	0	0	6	0	0	0	0	0	0	0	0	0	0	0	0	0	2	0	1	0	0	0	0	0	0	0	0
320	2 Feb 22	23:03:00	1	0	5	0	Ct	0	0	0	0	0	0	0	0	0	0	0	0	0	0	0	0	0	0	0	0	0	0	0	4	0	0	0	0	0	0	0	0	0	0
321	2 Feb 22	23:04:00	1	0	5	0	Ct	0	0	0	0	0	0	0	0	0	0	0	0	0	0	0	0	0	0	0	0	0	0	0	1	0	0	0	0	0	0	0	0	0	0
322	2 Feb 22	23:05:00	1	0	5	0	Ct	0	0	0	0	0	0	0	0	0	0	0	0	0	0	0	2	0	0	0	0	0	0	0	3	0	0	0	0	0	0	0	0	0	0
323	2 Feb 22	23:06:00	1	0	5	0	Ct	0	0	0	0	0	0	0	0	0	0	0	0	0	0	0	0	0	0	0	0	0	0	0	2	0	0	0	0	0	0	0	0	0	0
324	2 Feb 22	23:07:00	1	0	5	0	Ct	0	0	0	0	0	0	0	0	0	0	0	0	0	0	0	0	0	0	0	0	0	0	0	3	0	0	0	0	0	0	0	0	0	0
325	2 Feb 22	23:08:00	1	0	5	0	Ct	0	0	0	0	0	0	0	0	0	0	0	0	0	0	0	0	0	0	0	0	0	0	0	3	0	0	0	0	0	0	0	0	0	0
326	2 Feb 22	23:09:00	1	0	5	0	Ct	0	0	0	0	0	0	0	0	0	0	0	0	0	0	0	0	0	0	0	0	2	0	0	2	0	0	0	0	0	0	0	0	0	0
327	2 Feb 22	23:10:00	1	0	5	0	Ct	0	0	0	0	0	0	0	0	0	0	0	0	0	0	0	0	0	0	0	0	4	0	0	3	0	0	0	0	0	0	0	0	0	0
328	2 Feb 22	23:11:00	1	0	5	0	Ct	0	0	0	0	0	0	0	0	0	0	0	0	0	0	0	1	0	0	0	0	6	0	0	2	0	0	0	0	0	0	0	0	0	0
329	2 Feb 22	23:12:00	1	0	5	0	Ct	0	0	0	0	0	0	0	0	0	0	0	0	0	0	0	0	0	0	0	0	4	0	0	2	0	0	0	0	0	0	0	0	0	0
330	2 Feb 22	23:13:00	1	0	5	0	Ct	0	0	0	0	0	0	0	0	0	0	0	0	0	0	0	8	0	0	0	0	5	0	0	4	0	0	0	0	0	0	0	0	0	0
331	2 Feb 22	23:14:00	1	0	5	0	Ct	0	0	0	0	0	0	0	0	0	0	0	0	0	0	0	5	0	0	0	0	5	0	0	1	0	0	0	0	0	0	0	0	0	0
332	2 Feb 22	23:15:00	1	0	5	0	Ct	0	0	0	0	0	0	0	0	0	0	0	0	0	0	0	0	0	0	0	0	4	0	0	2	0	0	0	0	0	0	0	0	0	0
333	2 Feb 22	23:16:00	1	0	5	0	Ct	0	0	0	0	0	0	0	0	0	0	0	0	0	0	0	0	0	0	0	0	4	0	0	4	0	0	0	0	0	0	0	0	0	0
334	2 Feb 22	23:17:00	1	0	5	0	Ct	0	0	0	0	0	0	0	0	0	0	0	0	0	0	0	0	0	0	0	0	4	0	0	2	0	0	0	0	0	0	0	0	0	0
335	2 Feb 22	23:18:00	1	0	5	0	Ct	0	0	0	0	0	0	0	0	0	0	0	0	0	0	0	0	0	0	0	0	5	0	0	2	0	0	0	0	0	0	0	0	0	0
336	2 Feb 22	23:19:00	1	0	5	0	Ct	0	0	0	0	0	0	0	0	0	0	0	0	0	0	0	0	0	0	0	0	3	0	0	4	0	0	0	0	0	0	0	0	0	0
337	2 Feb 22	23:20:00	1	0	5	0	Ct	0	0	0	0	0	0	0	0	0	0	0	0	0	0	0	0	0	0	0	0	4	0	0	4	0	0	0	0	0	0	0	0	0	0
338	2 Feb 22	23:21:00	1	0	5	0	Ct	0	0	0	0	0	0	0	0	0	0	0	0	0	0	0	0	0	0	0	0	4	0	0	0	0	0	0	0	0	0	0	0	0	0
339	2 Feb 22	23:22:00	1	0	5	0	Ct	0	0	0	0	0	0	0	0	0	0	0	0	0	0	0	0	0	0	0	0	4	0	0	0	0	0	0	0	0	0	0	0	0	0
340	2 Feb 22	23:23:00	1	0	5	0	Ct	0	0	0	0	0	0	0	0	0	0	0	0	0	0	0	0	0	0	0	0	4	0	0	5	0	0	0	0	0	0	0	0	0	0
341	2 Feb 22	23:24:00	1	0	5	0	Ct	0	0	0	0	0	0	0	0	0	0	0	0	0	0	0	0	0	0	0	0	4	0	0	4	0	0	0	0	0	0	0	0	0	0
342	2 Feb 22	23:25:00	1	0	5	0	Ct	0	0	0	0	0	0	0	0	0	0	0	0	0	0	0	0	0	0	0	1	2	0	0	0	0	0	0	0	0	0	0	0	0	0
343	2 Feb 22	23:26:00	1	0	5	0	Ct	0	0	0	0	0	0	0	0	0	0	0	0	0	0	0	0	0	0	0	0	6	0	0	0	0	0	0	0	0	0	0	0	0	0
344	2 Feb 22	23:27:00	1	0	5	0	Ct	0	0	0	0	0	0	0	0	0	0	0	2	0	0	0	0	0	0	0	0	4	0	0	0	0	0	0	0	0	0	0	0	0	0
345	2 Feb 22	23:28:00	1	0	5	0	Ct	0	0	0	0	0	0	0	0	0	0	0	7	0	0	0	0	0	0	0	2	2	0	0	0	0	0	0	0	0	0	0	0	0	0
346	2 Feb 22	23:29:00	1	0	5	0	Ct	0	0	0	0	0	0	0	0	0	0	0	0	0	0	0	0	0	0	0	0	0	0	0	0	0	0	0	0	0	0	0	0	0	0
347	2 Feb 22	23:30:00	1	0	5	0	Ct	0	0	0	0	0	0	0	0	0	3	0	0	0	0	0	0	0	0	0	0	0	0	0	1	0	0	0	0	0	0	0	0	0	0
348	2 Feb 22	23:31:00	1	0	5	0	Ct	0	0	0	0	0	0	0	0	0	0	0	0	0	0	0	0	0	0	0	0	0	0	0	0	0	0	0	0	0	0	0	0	0	0
349	2 Feb 22	23:32:00	1	0	5	0	Ct	0	0	0	0	0	0	0	0	0	0	0	0	0	0	0	0	0	0	0	0	0	0	0	0	0	0	0	0	0	0	0	0	0	0
350	2 Feb 22	23:33:00	1	0	5	0	Ct	0	0	0	0	0	0	0	0	0	0	0	0	0	0	0	0	0	0	0	0	0	0	0	0	0	0	0	0	0	0	0	0	0	0
351	2 Feb 22	23:34:00	1	0	5	0	Ct	0	0	0	0	0	0	0	1	0	0	0	0	0	0	0	0	0	0	0	0	0	0	0	0	0	0	0	0	0	0	0	0	0	0
352	2 Feb 22	23:35:00	1	0	5	0	Ct	0	0	0	0	0	0	0	4	0	0	0	0	0	0	0	0	0	0	0	0	0	0	0	0	0	0	0	0	0	0	0	0	0	0
353	2 Feb 22	23:36:00	1	0	5	0	Ct	0	0	0	0	0	0	0	2	0	0	0	0	0	0	0	0	0	0	0	0	0	0	0	0	0	0	0	0	0	0	0	0	0	0
354	2 Feb 22	23:37:00	1	0	5	0	Ct	0	0	0	0	0	0	0	3	0	0	0	0	0	0	0	0	0	0	0	0	0	0	0	1	0	0	0	0	0	0	0	0	0	0
355	2 Feb 22	23:38:00	1	0	5	0	Ct	0	0	0	0	0	0	0	2	0	0	0	0	0	0	0	0	0	0	0	0	0	0	0	1	0	0	0	0	0	0	0	0	0	0
356	2 Feb 22	23:39:00	1	0	5	0	Ct	0	0	0	0	0	0	0	1	0	0	0	0	0	0	0	0	0	0	0	0	2	0	0	0	0	0	0	0	0	0	0	0	0	0
357	2 Feb 22	23:40:00	1	0	5	0	Ct	0	0	0	0	0	0	0	2	0	0	0	1	0	0	0	0	0	0	0	0	0	0	0	0	0	0	0	0	0	0	0	0	0	0
358	2 Feb 22	23:41:00	1	0	5	0	Ct	0	0	0	0	0	0	0	1	0	0	0	0	0	0	0	0	0	0	0	0	5	0	0	0	0	0	0	0	0	0	0	0	0	0
359	2 Feb 22	23:42:00	1	0	5	0	Ct	0	0	0	0	0	0	0	3	0	0	0	1	0	0	0	0	0	0	0	0	0	0	0	0	0	0	0	0	0	0	0	0	0	0
360	2 Feb 22	23:43:00	1	0	5	0	Ct	0	0	0	0	0	0	0	0	0	0	0	0	0	0	0	0	0	0	0	0	0	0	0	1	0	0	0	0	0	0	0	0	0	0
361	2 Feb 22	23:44:00	1	0	5	0	Ct	0	0	0	0	0	0	0	0	0	0	0	1	0	0	0	0	0	0	0	0	0	0	0	0	0	1	0	0	0	0	0	0	0	0
362	2 Feb 22	23:45:00	1	0	5	0	Ct	0	0	0	0	0	0	0	0	0	0	0	2	0	1	0	0	0	0	0	0	0	0	0	1	0	2	0	0	0	0	0	0	0	0
363	2 Feb 22	23:46:00	1	0	5	0	Ct	0	0	0	0	0	0	0	0	0	0	0	0	0	0	0	0	0	0	0	0	0	0	0	0	0	0	0	0	0	0	0	0	0	0
364	2 Feb 22	23:47:00	1	0	5	0	Ct	0	0	0	0	0	0	0	0	0	0	0	1	0	0	0	0	0	0	0	0	0	0	0	0	0	0	0	0	0	0	0	0	0	0
365	2 Feb 22	23:48:00	1	0	5	0	Ct	0	0	0	0	0	0	0	0	0	0	0	0	0	0	0	0	0	0	0	0	0	0	0	0	0	0	0	0	0	0	0	0	0	0
366	2 Feb 22	23:49:00	1	0	5	0	Ct	0	0	0	0	0	0	0	0	0	0	0	0	0	0	0	0	0	0	0	0	0	0	0	0	0	0	0	0	0	0	0	0	0	0
367	2 Feb 22	23:50:00	1	0	5	0	Ct	0	0	0	0	0	0	2	0	0	0	0	1	0	0	0	0	0	0	0	0	0	0	0	1	0	0	0	0	0	0	0	0	0	0
368	2 Feb 22	23:51:00	1	0	5	0	Ct	0	0	0	0	0	0	0	0	0	0	0	1	0	0	0	0	0	0	0	0	0	0	0	0	0	0	0	0	0	0	0	0	0	0
369	2 Feb 22	23:52:00	1	0	5	0	Ct	0	0	0	0	0	0	0	0	0	0	0	0	0	0	0	0	0	0	0	0	0	0	0	0	0	0	0	0	0	0	0	0	0	0
370	2 Feb 22	23:53:00	1	0	5	0	Ct	0	0	0	0	0	0	0	0	0	0	0	1	0	0	0	0	0	0	0	0	0	0	0	0	0	0	0	0	0	0	0	0	0	0
371	2 Feb 22	23:54:00	1	0	5	0	Ct	0	0	2	0	0	0	2	0	0	0	0	0	0	0	0	0	0	0	0	0	0	0	0	0	0	0	0	0	0	0	0	0	0	0
372	2 Feb 22	23:55:00	1	0	5	0	Ct	0	0	0	0	0	0	4	0	0	0	0	0	0	0	0	0	0	0	0	0	0	0	0	0	0	1	0	0	0	0	0	0	0	0
373	2 Feb 22	23:56:00	1	0	5	0	Ct	0	0	3	0	0	0	3	0	0	0	0	0	0	0	0	0	0	0	0	0	0	0	0	0	0	0	0	0	0	0	0	0	0	0
374	2 Feb 22	23:57:00	1	0	5	0	Ct	0	0	11	0	1	0	2	0	0	0	0	1	0	0	0	0	0	0	0	0	0	0	0	1	0	0	0	0	0	0	0	0	0	0
375	2 Feb 22	23:58:00	1	0	5	0	Ct	0	0	5	0	0	0	3	0	0	0	0	0	0	0	0	0	0	0	0	0	0	0	0	0	0	0	0	0	0	0	0	0	0	0
376	2 Feb 22	23:59:00	1	0	5	0	Ct	0	0	2	0	0	0	3	0	0	0	4	1	0	0	0	0	0	0	0	4	0	0	0	0	0	0	0	0	0	1	0	0	0	0
377	3 Feb 22	00:00:00	1	0	5	0	Ct	0	0	5	0	0	0	4	0	0	0	4	0	0	0	0	0	0	0	0	0	0	0	0	0	0	0	0	0	0	0	0	0	0	0
378	3 Feb 22	00:01:00	1	0	5	0	Ct	0	0	2	0	0	0	3	0	0	0	0	0	0	0	0	0	0	0	0	0	7	0	0	0	0	0	0	0	0	0	0	0	0	0
379	3 Feb 22	00:02:00	1	0	5	0	Ct	0	0	4	0	0	0	1	0	0	1	0	1	0	0	0	0	0	0	0	0	6	0	0	1	0	0	0	0	0	0	0	0	0	0
380	3 Feb 22	00:03:00	1	0	5	0	Ct	0	0	6	0	0	0	2	0	0	0	0	0	0	0	0	0	0	0	0	1	3	0	0	0	0	0	0	0	0	0	0	0	0	0
381	3 Feb 22	00:04:00	1	0	5	0	Ct	0	0	4	0	0	0	4	0	0	0	0	0	0	0	0	0	0	0	0	1	5	0	0	0	0	6	0	0	0	0	0	0	0	0
382	3 Feb 22	00:05:00	1	0	5	0	Ct	0	0	2	0	0	0	3	0	0	0	0	0	0	0	0	0	0	0	0	0	5	0	0	0	0	4	0	0	0	2	0	0	0	0
383	3 Feb 22	00:06:00	1	0	5	0	Ct	0	0	2	0	0	0	2	0	0	0	0	0	0	0	0	0	0	0	0	0	5	0	0	0	0	3	0	0	0	3	0	0	0	0
384	3 Feb 22	00:07:00	1	0	5	0	Ct	0	0	2	0	0	0	3	0	0	0	1	0	0	0	0	0	0	0	0	0	4	0	0	0	0	3	0	0	0	3	0	0	0	0
385	3 Feb 22	00:08:00	1	0	5	0	Ct	0	0	3	0	2	0	1	0	0	0	0	0	0	0	0	0	0	0	0	0	5	0	0	0	0	2	0	0	0	2	0	0	0	0
386	3 Feb 22	00:09:00	1	0	5	0	Ct	0	0	3	0	3	0	1	0	0	0	0	0	0	0	0	0	0	0	0	0	4	0	0	0	0	2	0	0	0	1	0	0	0	0
387	3 Feb 22	00:10:00	1	0	5	0	Ct	0	0	2	0	1	0	3	0	0	0	0	2	0	0	0	0	0	0	0	0	4	0	0	0	0	3	0	0	0	0	0	0	0	0
388	3 Feb 22	00:11:00	1	0	5	0	Ct	0	0	2	0	9	0	3	0	0	0	0	3	0	0	0	0	0	0	0	0	4	0	0	0	0	2	0	0	0	0	0	0	0	0
389	3 Feb 22	00:12:00	1	0	5	0	Ct	0	0	1	0	1	0	3	0	0	0	0	2	0	0	0	0	0	0	0	0	4	0	0	2	0	2	0	0	0	0	0	0	0	0
390	3 Feb 22	00:13:00	1	0	5	0	Ct	0	0	4	0	0	0	2	0	0	2	0	5	0	0	0	0	0	0	0	0	4	0	0	1	0	2	0	0	0	0	0	0	0	0
391	3 Feb 22	00:14:00	1	0	5	0	Ct	0	0	2	0	1	0	5	0	0	9	0	3	0	0	0	0	0	0	0	0	4	0	0	0	0	1	0	0	0	0	0	0	0	0
392	3 Feb 22	00:15:00	1	0	5	0	Ct	0	0	1	0	2	0	4	0	0	2	0	4	0	0	0	0	0	0	0	0	4	0	0	0	0	2	0	0	0	0	0	0	0	0
393	3 Feb 22	00:16:00	1	0	5	0	Ct	0	0	6	0	2	0	1	0	0	0	0	2	0	0	0	0	0	0	0	0	5	0	0	0	0	1	0	0	0	0	0	0	0	0
394	3 Feb 22	00:17:00	1	0	5	0	Ct	0	0	2	0	4	0	0	0	0	0	0	3	0	0	0	0	0	0	0	0	5	0	0	0	0	2	0	0	0	0	0	0	0	0
395	3 Feb 22	00:18:00	1	0	5	0	Ct	0	0	7	0	4	0	1	0	0	0	0	3	0	0	0	0	0	0	0	0	5	0	0	1	0	3	0	0	0	0	0	0	0	0
396	3 Feb 22	00:19:00	1	0	5	0	Ct	0	0	1	0	3	0	1	0	0	0	0	3	0	0	0	0	0	0	0	0	5	0	0	0	0	5	0	0	0	0	0	0	0	0
397	3 Feb 22	00:20:00	1	0	5	0	Ct	0	0	2	0	3	0	3	0	0	0	0	3	0	0	0	0	0	0	0	0	5	0	0	0	0	1	0	0	0	0	0	0	0	0
398	3 Feb 22	00:21:00	1	0	5	0	Ct	0	0	0	0	2	0	3	0	0	0	0	1	0	0	0	0	0	0	0	0	3	0	0	1	0	2	0	0	0	0	0	0	0	0
399	3 Feb 22	00:22:00	1	0	5	0	Ct	0	0	2	0	3	0	3	0	0	0	0	3	0	0	0	0	0	0	0	0	5	0	0	0	0	0	0	0	0	0	0	0	0	0
400	3 Feb 22	00:23:00	1	0	5	0	Ct	0	0	4	0	4	0	3	0	0	0	0	2	0	0	0	0	0	0	0	0	4	0	0	0	0	0	0	0	0	0	0	0	0	0
401	3 Feb 22	00:24:00	1	0	5	0	Ct	0	0	4	0	3	0	1	0	0	0	0	2	0	0	0	0	0	0	0	0	5	0	0	0	0	0	0	0	0	0	0	0	0	0
402	3 Feb 22	00:25:00	1	0	5	0	Ct	0	0	3	0	3	0	2	0	0	0	0	4	0	0	0	0	0	0	0	0	3	0	0	0	0	0	0	0	0	0	0	0	0	0
403	3 Feb 22	00:26:00	1	0	5	0	Ct	0	0	6	0	1	0	3	0	0	7	0	2	0	0	0	0	0	0	0	0	2	0	0	0	0	0	0	0	0	0	0	0	0	0
404	3 Feb 22	00:27:00	1	0	5	0	Ct	0	0	2	0	2	0	3	0	0	0	0	2	0	0	0	0	0	0	0	0	0	0	0	1	0	0	0	0	0	0	0	0	0	0
405	3 Feb 22	00:28:00	1	0	5	0	Ct	0	0	5	0	3	0	4	0	0	0	0	3	0	0	0	0	0	0	0	0	0	0	0	0	0	0	0	0	0	0	0	0	0	0
406	3 Feb 22	00:29:00	1	0	5	0	Ct	0	0	2	0	3	0	2	0	0	0	0	4	0	0	0	0	0	0	0	0	0	0	0	1	0	0	0	0	0	0	0	0	0	0
407	3 Feb 22	00:30:00	1	0	5	0	Ct	0	0	1	0	1	0	1	0	0	0	0	2	0	2	0	0	0	0	0	0	0	0	0	0	0	0	0	0	0	0	0	0	0	0
408	3 Feb 22	00:31:00	1	0	5	0	Ct	0	0	2	0	2	0	3	0	0	0	0	1	0	0	0	0	0	0	0	0	0	0	0	0	0	0	0	0	0	0	0	0	0	0
409	3 Feb 22	00:32:00	1	0	5	0	Ct	0	0	1	0	3	0	2	0	0	0	0	1	0	0	0	0	0	0	0	0	0	0	0	0	0	0	0	0	0	0	0	0	0	0
410	3 Feb 22	00:33:00	1	0	5	0	Ct	0	0	3	0	2	0	0	0	0	0	0	1	0	0	0	0	0	0	0	0	0	0	0	0	0	0	0	0	0	0	0	0	0	0
411	3 Feb 22	00:34:00	1	0	5	0	Ct	0	0	1	0	7	0	0	0	0	0	0	3	0	0	0	0	0	0	0	0	0	0	0	0	0	0	0	0	0	0	0	0	0	0
412	3 Feb 22	00:35:00	1	0	5	0	Ct	0	0	1	0	1	0	0	0	0	0	0	4	0	0	0	0	0	0	0	0	0	0	0	0	0	0	0	0	0	0	0	0	0	0
413	3 Feb 22	00:36:00	1	0	5	0	Ct	0	0	3	0	3	0	0	0	0	1	0	1	0	0	0	0	0	0	0	0	1	0	0	0	0	0	0	0	1	0	0	0	0	0
414	3 Feb 22	00:37:00	1	0	5	0	Ct	0	0	1	0	1	0	0	0	0	0	0	5	0	0	0	0	0	0	0	0	1	0	0	0	0	0	0	0	0	0	0	0	0	0
415	3 Feb 22	00:38:00	1	0	5	0	Ct	0	0	1	0	2	0	0	0	0	1	0	2	0	0	0	0	0	0	0	0	5	0	0	0	0	0	0	0	0	0	0	0	0	0
416	3 Feb 22	00:39:00	1	0	5	0	Ct	0	0	2	0	3	0	0	1	0	0	0	10	0	0	0	0	0	0	0	0	5	0	0	0	0	0	0	0	0	0	0	0	0	0
417	3 Feb 22	00:40:00	1	0	5	0	Ct	0	0	0	0	1	0	0	0	0	1	0	3	0	0	0	0	0	0	0	0	6	0	0	0	0	0	0	0	0	0	0	0	0	0
418	3 Feb 22	00:41:00	1	0	5	0	Ct	0	0	1	0	3	0	0	1	0	1	0	2	0	0	0	0	0	0	0	0	5	0	0	0	0	0	0	0	0	0	0	0	0	0
419	3 Feb 22	00:42:00	1	0	5	0	Ct	0	0	4	0	2	0	0	3	0	0	0	2	0	0	0	0	0	0	0	0	4	0	0	0	0	0	0	0	0	0	0	0	0	0
420	3 Feb 22	00:43:00	1	0	5	0	Ct	0	0	3	0	1	0	0	1	0	1	0	4	0	0	0	0	0	0	0	0	6	0	0	0	0	0	0	0	0	0	0	0	0	0
421	3 Feb 22	00:44:00	1	0	5	0	Ct	0	0	2	0	4	0	0	2	0	0	0	2	0	0	0	0	0	0	0	0	5	0	0	1	0	0	0	0	5	0	0	0	0	0
422	3 Feb 22	00:45:00	1	0	5	0	Ct	0	0	1	0	4	0	0	3	0	0	0	4	0	0	0	0	0	0	0	0	4	0	0	0	0	0	0	0	0	0	0	0	0	0
423	3 Feb 22	00:46:00	1	0	5	0	Ct	0	0	2	0	3	0	0	2	0	0	0	1	0	0	0	0	0	0	0	0	4	0	0	4	0	0	0	0	9	0	0	0	0	0
424	3 Feb 22	00:47:00	1	0	5	0	Ct	0	0	3	0	2	0	0	3	0	0	0	3	0	0	0	0	0	0	0	0	5	0	0	0	0	0	0	0	4	0	0	0	0	0
425	3 Feb 22	00:48:00	1	0	5	0	Ct	0	0	3	0	2	0	0	1	0	0	0	2	0	0	0	0	0	0	0	0	3	0	0	0	0	0	0	0	0	0	0	0	0	0
426	3 Feb 22	00:49:00	1	0	5	0	Ct	0	0	0	0	1	0	0	3	0	0	0	3	0	0	0	0	0	0	0	0	4	0	0	0	0	0	0	0	0	0	0	0	0	0
427	3 Feb 22	00:50:00	1	0	5	0	Ct	0	0	0	0	2	0	0	4	0	0	0	2	0	0	0	0	0	0	0	0	3	0	0	0	0	0	0	0	0	0	0	0	0	0
428	3 Feb 22	00:51:00	1	0	5	0	Ct	0	0	1	0	1	0	0	2	0	0	0	3	0	0	0	0	0	0	0	0	6	0	0	0	0	0	0	0	0	0	0	0	0	0
429	3 Feb 22	00:52:00	1	0	5	0	Ct	0	0	0	0	2	0	0	1	0	0	0	0	0	0	0	0	0	0	0	1	4	0	0	0	0	0	0	0	0	0	0	0	0	0
430	3 Feb 22	00:53:00	1	0	5	0	Ct	0	0	0	0	1	0	0	3	0	0	0	1	0	0	0	0	0	0	0	3	5	0	0	0	0	0	0	0	0	0	0	0	0	0
431	3 Feb 22	00:54:00	1	0	5	0	Ct	0	0	0	0	0	0	0	2	0	0	0	1	0	0	0	0	0	0	0	5	1	0	0	0	0	0	0	0	0	0	0	0	0	0
432	3 Feb 22	00:55:00	1	0	5	0	Ct	0	0	7	0	0	0	0	0	0	1	0	0	0	0	0	0	0	0	0	2	2	0	0	0	0	0	0	0	0	0	0	0	0	0
433	3 Feb 22	00:56:00	1	0	5	0	Ct	0	0	5	0	0	0	0	2	0	0	0	3	0	0	0	0	0	0	0	3	3	0	0	0	0	0	0	0	0	0	0	0	0	0
434	3 Feb 22	00:57:00	1	0	5	0	Ct	0	0	4	0	0	0	0	4	0	1	0	2	0	0	0	0	0	0	0	3	3	0	0	0	0	0	0	0	0	0	0	0	0	0
435	3 Feb 22	00:58:00	1	0	5	0	Ct	0	0	2	0	0	0	0	1	0	0	0	3	0	0	0	0	0	0	0	2	4	0	0	0	0	0	0	0	0	0	0	0	0	0
436	3 Feb 22	00:59:00	1	0	5	0	Ct	0	0	4	0	0	0	0	3	0	0	0	2	0	0	0	0	0	0	0	5	2	0	0	0	0	0	0	0	0	0	0	0	0	0
437	3 Feb 22	01:00:00	1	0	5	0	Ct	0	0	3	0	0	0	0	2	0	0	0	4	0	0	0	0	0	0	0	2	4	0	0	0	0	0	0	0	0	0	0	0	0	0
438	3 Feb 22	01:01:00	1	0	5	0	Ct	0	0	2	0	0	0	0	2	0	0	0	1	0	0	0	0	0	0	0	3	3	0	0	0	0	0	0	0	0	0	0	0	0	0
439	3 Feb 22	01:02:00	1	0	5	0	Ct	0	0	3	0	0	0	0	2	0	0	0	2	0	0	0	0	0	0	0	2	5	0	0	0	0	0	0	0	0	0	0	0	0	0
440	3 Feb 22	01:03:00	1	0	5	0	Ct	0	0	1	0	0	0	0	1	0	0	0	1	0	0	0	0	0	0	0	4	4	0	0	0	0	0	0	0	0	0	0	0	0	0
441	3 Feb 22	01:04:00	1	0	5	0	Ct	0	0	5	0	0	0	0	3	0	0	0	2	0	0	0	0	0	0	0	5	4	0	0	0	0	0	0	0	0	0	0	0	0	0
442	3 Feb 22	01:05:00	1	0	5	0	Ct	0	0	1	0	0	0	0	2	0	0	0	1	0	0	0	0	0	0	0	2	3	0	0	0	0	0	0	0	0	0	0	0	0	0
443	3 Feb 22	01:06:00	1	0	5	0	Ct	0	0	0	0	0	0	0	5	0	0	1	2	0	0	0	0	0	0	0	4	3	0	0	0	0	0	0	0	0	0	0	0	0	0
444	3 Feb 22	01:07:00	1	0	5	0	Ct	0	0	3	0	0	0	3	0	0	2	0	2	0	0	0	0	0	0	0	3	0	0	0	0	0	0	0	0	0	0	4	0	0	0
445	3 Feb 22	01:08:00	1	0	5	0	Ct	0	0	4	0	0	0	4	0	0	0	0	2	0	0	0	0	0	0	0	3	0	0	0	0	0	0	0	0	0	0	0	0	0	0
446	3 Feb 22	01:09:00	1	0	5	0	Ct	0	0	2	0	0	0	2	0	0	0	0	2	0	0	0	0	0	0	0	2	0	0	0	0	0	0	0	0	0	0	0	0	0	0
447	3 Feb 22	01:10:00	1	0	5	0	Ct	0	0	3	0	0	0	2	0	0	0	0	0	0	0	0	0	0	0	0	3	0	0	0	0	0	0	0	0	0	0	0	0	0	0
448	3 Feb 22	01:11:00	1	0	5	0	Ct	0	0	2	0	0	0	3	0	0	0	0	1	0	0	0	0	0	0	0	4	0	0	0	0	0	0	0	0	0	3	0	0	0	0
449	3 Feb 22	01:12:00	1	0	5	0	Ct	0	0	3	0	0	0	4	0	0	0	0	2	0	0	0	0	0	0	0	3	0	0	0	0	3	0	0	0	0	5	10	0	0	0
450	3 Feb 22	01:13:00	1	0	5	0	Ct	0	0	0	0	0	0	2	0	0	0	0	6	0	0	0	0	0	0	0	3	0	0	0	0	4	0	0	0	0	1	0	0	0	0
451	3 Feb 22	01:14:00	1	0	5	0	Ct	0	0	3	0	0	0	2	0	0	0	0	6	0	0	0	0	0	0	0	3	0	0	0	0	0	0	0	0	0	0	0	0	0	0
452	3 Feb 22	01:15:00	1	0	5	0	Ct	0	0	2	0	0	0	2	0	0	0	0	1	0	0	0	0	0	0	0	3	0	0	0	1	0	0	0	0	0	0	0	0	0	0
453	3 Feb 22	01:16:00	1	0	5	0	Ct	0	0	2	0	0	0	4	0	0	1	0	3	0	0	0	0	0	0	0	3	0	0	0	0	0	0	0	0	0	0	0	0	0	0
454	3 Feb 22	01:17:00	1	0	5	0	Ct	0	0	0	0	0	0	2	0	0	0	0	2	0	0	0	0	0	0	0	2	0	0	0	1	0	0	0	0	0	0	0	0	0	0
455	3 Feb 22	01:18:00	1	0	5	0	Ct	0	0	0	0	0	0	4	0	0	0	0	3	0	0	0	0	0	0	0	3	0	0	0	0	0	0	0	0	0	0	0	0	0	0
456	3 Feb 22	01:19:00	1	0	5	0	Ct	0	0	0	0	0	0	2	0	0	0	0	0	0	0	0	0	0	0	0	3	0	0	0	0	0	0	0	0	0	0	0	0	0	0
457	3 Feb 22	01:20:00	1	0	5	0	Ct	0	0	0	0	0	0	2	0	0	0	0	1	0	0	0	0	0	0	0	2	0	0	0	0	0	0	0	0	0	0	0	0	0	0
458	3 Feb 22	01:21:00	1	0	5	0	Ct	0	0	1	0	0	0	1	0	0	1	0	6	0	0	0	0	0	0	0	2	0	0	0	0	0	0	0	0	0	0	0	0	0	0
459	3 Feb 22	01:22:00	1	0	5	0	Ct	0	0	8	0	0	0	2	0	0	0	0	2	0	0	0	0	0	0	0	2	1	0	0	0	0	0	0	0	0	0	0	0	0	0
460	3 Feb 22	01:23:00	1	0	5	0	Ct	0	0	0	0	0	0	6	0	0	0	0	5	0	0	0	0	0	0	0	0	7	0	0	1	0	0	0	0	0	0	0	0	0	0
461	3 Feb 22	01:24:00	1	0	5	0	Ct	0	0	0	0	0	0	2	0	0	1	0	2	0	0	0	0	0	0	0	2	3	0	0	0	0	0	0	0	0	0	0	0	0	0
462	3 Feb 22	01:25:00	1	0	5	0	Ct	0	0	0	4	0	0	2	0	0	3	0	2	0	0	0	0	0	0	0	4	5	0	0	0	0	0	0	0	0	0	0	0	0	0
463	3 Feb 22	01:26:00	1	0	5	0	Ct	0	0	0	2	0	0	3	0	0	2	1	2	0	0	0	0	0	0	0	3	4	0	0	0	0	0	0	0	0	0	0	0	0	0
464	3 Feb 22	01:27:00	1	0	5	0	Ct	0	0	0	3	0	0	3	0	0	4	0	4	0	0	0	0	0	0	0	3	4	0	0	0	1	0	0	0	2	0	0	0	0	0
465	3 Feb 22	01:28:00	1	0	5	0	Ct	0	0	0	4	0	0	5	0	0	1	0	6	0	0	0	0	0	0	0	2	5	0	0	0	2	0	0	0	0	0	0	0	0	0
466	3 Feb 22	01:29:00	1	0	5	0	Ct	0	0	0	2	0	0	2	0	0	2	0	0	0	0	0	0	0	0	0	4	7	0	0	0	0	0	0	0	0	0	0	0	0	0
467	3 Feb 22	01:30:00	1	0	5	0	Ct	0	0	0	2	0	0	4	0	0	3	0	0	0	0	0	0	0	0	0	3	6	0	0	0	1	0	0	0	0	0	0	0	0	0
468	3 Feb 22	01:31:00	1	0	5	0	Ct	0	0	0	4	0	0	2	0	0	2	0	4	0	0	0	0	0	0	0	3	3	0	0	0	0	0	0	0	0	0	0	0	0	0
469	3 Feb 22	01:32:00	1	0	5	0	Ct	0	0	0	1	0	0	3	0	0	3	0	2	0	0	0	0	0	0	0	4	5	0	0	0	1	0	0	0	0	0	0	0	0	0
470	3 Feb 22	01:33:00	1	0	5	0	Ct	0	0	0	0	0	0	3	0	0	2	0	1	0	0	0	0	0	0	0	1	3	0	0	0	0	0	0	0	0	0	1	0	0	0
471	3 Feb 22	01:34:00	1	0	5	0	Ct	0	0	0	3	0	0	2	0	0	3	0	2	0	0	0	0	0	0	0	2	4	0	0	0	0	0	0	0	0	0	0	0	0	0
472	3 Feb 22	01:35:00	1	0	5	0	Ct	0	0	0	2	0	0	0	0	0	2	2	0	0	0	0	0	0	0	0	2	3	0	0	0	0	0	0	0	0	0	0	0	0	0
473	3 Feb 22	01:36:00	1	0	5	0	Ct	0	0	0	3	0	0	0	0	0	2	0	1	0	0	0	0	0	0	0	6	3	0	0	0	0	0	0	0	0	0	0	0	0	0
474	3 Feb 22	01:37:00	1	0	5	0	Ct	0	0	0	1	0	0	0	0	0	2	0	1	0	0	0	0	0	0	0	1	3	0	0	0	0	0	0	0	0	0	3	0	0	0
475	3 Feb 22	01:38:00	1	0	5	0	Ct	0	0	0	1	0	0	0	0	0	2	0	3	0	0	0	0	0	0	0	3	4	0	0	0	0	0	0	0	0	0	0	0	0	0
476	3 Feb 22	01:39:00	1	0	5	0	Ct	0	0	0	2	0	0	0	0	0	3	0	10	0	0	0	0	0	0	0	3	0	0	0	0	0	0	0	0	10	0	0	0	0	0
477	3 Feb 22	01:40:00	1	0	5	0	Ct	0	0	0	0	0	0	0	0	0	2	0	6	0	2	0	0	0	0	0	3	1	0	0	0	0	0	0	0	9	0	1	0	0	0
478	3 Feb 22	01:41:00	1	0	5	0	Ct	0	0	0	2	0	0	0	0	0	1	0	2	0	0	0	0	0	0	0	3	4	0	0	0	0	0	0	0	0	1	0	0	0	0
479	3 Feb 22	01:42:00	1	0	5	0	Ct	0	0	0	4	0	0	0	0	0	3	0	1	0	0	0	0	0	0	0	2	3	0	0	0	0	0	0	0	0	0	0	0	0	0
480	3 Feb 22	01:43:00	1	0	5	0	Ct	0	0	0	2	0	0	0	0	0	1	0	0	0	3	0	0	0	0	0	2	4	0	0	0	1	0	0	0	0	0	0	0	0	0
481	3 Feb 22	01:44:00	1	0	5	0	Ct	0	0	0	2	0	0	0	0	0	3	0	9	0	3	0	0	0	0	0	6	4	0	0	0	0	0	0	0	0	0	0	0	0	0
482	3 Feb 22	01:45:00	1	0	5	0	Ct	0	0	0	2	0	0	0	0	0	2	0	1	0	3	0	0	0	0	0	3	3	0	0	0	0	0	0	0	0	0	0	0	0	0
483	3 Feb 22	01:46:00	1	0	5	0	Ct	0	0	0	2	0	0	0	0	0	3	0	2	0	4	0	0	0	0	0	3	4	0	0	0	0	0	0	0	0	0	0	0	0	0
484	3 Feb 22	01:47:00	1	0	5	0	Ct	0	0	0	3	0	0	0	0	0	3	0	3	0	3	0	0	0	0	0	3	4	0	0	0	0	0	0	0	0	0	0	0	0	0
485	3 Feb 22	01:48:00	1	0	5	0	Ct	0	0	0	3	4	0	0	0	0	1	0	1	0	4	0	0	0	0	0	2	4	0	0	0	0	0	0	0	0	0	0	0	0	0
486	3 Feb 22	01:49:00	1	0	5	0	Ct	0	0	0	2	0	0	0	0	0	3	0	3	0	2	0	0	0	0	0	2	4	0	0	0	0	0	0	0	0	0	0	0	0	0
487	3 Feb 22	01:50:00	1	0	5	0	Ct	0	0	0	3	0	0	0	0	0	4	0	2	0	3	0	0	0	0	0	3	3	0	0	0	1	0	0	0	0	0	0	0	0	0
488	3 Feb 22	01:51:00	1	0	5	0	Ct	0	0	0	2	0	0	0	0	0	3	0	1	0	4	0	0	0	0	0	0	2	0	0	0	0	0	0	0	0	0	1	0	0	0
489	3 Feb 22	01:52:00	1	0	5	0	Ct	0	0	0	2	0	0	0	0	0	1	0	3	0	5	0	0	0	0	0	2	4	0	0	0	0	0	0	0	0	0	0	0	0	0
490	3 Feb 22	01:53:00	1	0	5	0	Ct	0	0	0	0	0	0	0	0	0	0	0	2	0	3	0	0	0	0	0	3	4	0	0	0	1	0	0	0	0	0	0	0	0	0
491	3 Feb 22	01:54:00	1	0	5	0	Ct	0	0	0	1	0	0	0	0	0	0	0	1	0	3	0	0	0	0	0	2	5	0	0	0	1	0	0	0	0	0	0	0	0	0
492	3 Feb 22	01:55:00	1	0	5	0	Ct	0	0	0	2	1	0	0	0	0	0	0	1	0	3	0	0	0	0	0	3	4	0	0	1	0	0	0	0	0	0	0	0	0	0
493	3 Feb 22	01:56:00	1	0	5	0	Ct	0	0	0	2	3	0	0	0	0	0	6	1	0	5	0	0	0	0	0	4	3	0	0	0	0	0	0	0	0	0	0	0	0	0
494	3 Feb 22	01:57:00	1	0	5	0	Ct	0	0	0	0	1	0	0	0	0	0	0	2	0	4	0	0	0	0	0	4	4	0	0	0	0	0	0	0	0	0	0	0	0	0
495	3 Feb 22	01:58:00	1	0	5	0	Ct	0	0	0	3	1	0	0	0	0	0	0	1	0	1	0	0	0	0	0	3	4	0	0	0	0	0	0	0	0	0	0	0	0	0
496	3 Feb 22	01:59:00	1	0	5	0	Ct	0	0	0	3	2	0	0	0	0	0	0	6	0	2	0	0	0	0	0	4	5	0	0	0	0	0	0	0	0	0	0	0	0	0
497	3 Feb 22	02:00:00	1	0	5	0	Ct	0	0	0	3	3	0	0	0	0	0	0	3	0	4	0	0	0	0	0	3	3	0	0	0	1	0	0	0	0	0	0	0	0	0
498	3 Feb 22	02:01:00	1	0	5	0	Ct	0	0	0	2	2	0	0	0	0	0	0	2	0	2	0	0	0	0	0	1	4	0	0	0	0	0	0	0	0	0	0	0	0	0
499	3 Feb 22	02:02:00	1	0	5	0	Ct	0	0	0	1	3	0	0	0	0	0	0	2	0	4	0	0	0	0	0	0	4	0	0	0	0	0	0	0	0	0	0	0	0	0
500	3 Feb 22	02:03:00	1	0	5	0	Ct	0	0	0	1	3	0	0	0	0	0	0	2	0	4	0	0	0	0	0	0	4	0	0	0	1	0	0	0	0	0	0	0	0	0
501	3 Feb 22	02:04:00	1	0	5	0	Ct	0	0	0	2	1	0	0	0	0	0	0	1	0	3	0	0	0	0	0	0	4	1	0	0	0	0	0	0	0	0	0	0	0	0
502	3 Feb 22	02:05:00	1	0	5	0	Ct	0	0	0	1	2	0	0	0	0	0	0	2	0	4	0	0	0	0	0	0	4	0	0	0	1	0	0	0	0	0	0	0	0	0
503	3 Feb 22	02:06:00	1	0	5	0	Ct	0	0	0	2	3	0	0	0	0	0	0	8	0	4	0	0	0	0	0	0	3	0	0	0	0	0	0	0	0	0	0	0	0	0
504	3 Feb 22	02:07:00	1	0	5	0	Ct	0	0	0	3	2	0	0	0	0	0	0	9	0	1	0	0	0	0	0	0	4	0	0	0	0	0	0	0	0	0	1	0	0	0
505	3 Feb 22	02:08:00	1	0	5	0	Ct	0	0	0	1	2	0	0	0	0	0	0	0	0	3	0	0	0	0	0	0	5	0	0	0	0	0	0	0	0	0	0	0	0	0
506	3 Feb 22	02:09:00	1	0	5	0	Ct	0	0	0	2	2	0	0	0	0	0	0	0	0	3	0	0	0	0	0	0	4	0	0	0	0	0	0	0	0	0	0	0	0	0
507	3 Feb 22	02:10:00	1	0	5	0	Ct	0	0	0	1	1	0	0	0	0	0	0	0	0	4	0	0	0	0	0	0	4	1	0	0	0	0	0	0	0	0	0	0	0	0
508	3 Feb 22	02:11:00	1	0	5	0	Ct	0	0	0	1	3	0	0	0	0	0	0	0	0	4	0	0	0	0	0	0	4	3	0	0	0	0	0	0	0	0	0	0	0	0
509	3 Feb 22	02:12:00	1	0	5	0	Ct	0	0	0	0	3	0	0	0	0	0	0	0	0	5	0	1	0	0	0	0	3	9	0	0	0	2	0	0	0	0	0	0	0	0
510	3 Feb 22	02:13:00	1	0	5	0	Ct	0	0	0	0	2	0	0	0	0	0	0	0	0	2	0	0	0	0	0	0	2	4	0	0	0	0	0	0	0	0	0	0	0	0
511	3 Feb 22	02:14:00	1	0	5	0	Ct	0	0	0	0	3	0	0	0	0	0	0	0	0	5	0	0	0	0	0	0	0	2	0	0	0	0	0	0	0	0	0	0	0	0
512	3 Feb 22	02:15:00	1	0	5	0	Ct	0	0	0	0	0	0	0	0	0	0	0	0	0	3	0	0	0	0	0	2	0	3	0	0	0	0	0	0	0	0	0	0	0	0
513	3 Feb 22	02:16:00	1	0	5	0	Ct	0	0	0	0	4	0	0	0	0	0	0	0	0	4	0	1	0	0	0	0	0	5	0	0	0	0	0	0	0	0	0	0	0	0
514	3 Feb 22	02:17:00	1	0	5	0	Ct	0	0	0	0	2	0	0	0	0	0	0	0	0	4	0	0	0	0	0	2	0	0	0	0	0	0	0	0	0	0	0	0	0	0
515	3 Feb 22	02:18:00	1	0	5	0	Ct	0	0	0	0	1	0	0	0	0	0	0	0	0	3	0	0	0	0	0	4	2	0	0	0	3	0	0	0	0	0	0	0	0	0
516	3 Feb 22	02:19:00	1	0	5	0	Ct	0	0	0	0	2	0	0	0	0	0	0	0	0	4	0	0	0	0	0	3	5	0	0	0	3	0	0	0	0	0	0	0	0	0
517	3 Feb 22	02:20:00	1	0	5	0	Ct	0	0	0	0	2	0	0	0	0	0	0	0	0	5	0	0	0	0	0	3	4	0	0	0	0	0	0	0	0	0	0	0	0	0
518	3 Feb 22	02:21:00	1	0	5	0	Ct	0	0	0	0	2	0	0	2	0	0	0	0	0	3	0	0	1	0	0	4	5	0	0	0	0	0	0	0	0	0	0	0	0	0
519	3 Feb 22	02:22:00	1	0	5	0	Ct	0	0	0	0	4	0	0	4	0	0	0	0	0	4	0	0	3	0	0	6	4	0	0	0	0	0	0	0	0	0	1	0	0	0
520	3 Feb 22	02:23:00	1	0	5	0	Ct	0	0	0	0	3	0	0	3	0	0	0	0	0	3	0	0	0	0	0	0	4	0	1	0	0	0	0	0	0	0	5	0	0	0
521	3 Feb 22	02:24:00	1	0	5	0	Ct	0	0	0	0	3	0	0	3	0	0	0	0	0	2	0	0	0	0	0	2	2	0	0	0	0	0	0	0	0	0	0	0	0	0
522	3 Feb 22	02:25:00	1	0	5	0	Ct	0	0	0	0	2	0	0	3	0	0	0	0	0	4	0	0	0	0	0	4	4	0	3	0	0	0	0	0	0	0	0	0	0	0
523	3 Feb 22	02:26:00	1	0	5	0	Ct	0	0	0	0	2	0	0	0	0	0	0	0	0	5	0	0	0	0	0	2	3	0	2	0	0	0	0	0	0	0	0	0	0	0
524	3 Feb 22	02:27:00	1	0	5	0	Ct	0	0	0	0	3	0	0	2	0	0	0	0	0	3	0	0	0	0	0	3	4	0	2	0	0	0	0	0	0	0	0	0	0	0
525	3 Feb 22	02:28:00	1	0	5	0	Ct	0	0	0	0	2	0	0	3	0	0	0	0	0	4	0	0	0	0	0	5	4	0	2	0	0	0	0	0	0	0	0	0	0	0
526	3 Feb 22	02:29:00	1	0	5	0	Ct	0	0	0	0	2	0	0	3	0	0	0	0	0	3	0	0	0	0	0	4	2	0	2	0	0	0	0	0	0	0	0	0	0	0
527	3 Feb 22	02:30:00	1	0	5	0	Ct	0	0	0	0	1	0	0	3	0	0	0	0	0	4	0	0	0	0	0	4	4	0	2	0	0	0	0	0	0	0	0	0	0	0
528	3 Feb 22	02:31:00	1	0	5	0	Ct	0	0	0	0	15	0	0	0	0	0	0	0	0	0	0	0	0	0	0	2	4	0	2	0	0	0	0	0	0	0	0	0	0	0
529	3 Feb 22	02:32:00	1	0	5	0	Ct	0	0	0	0	1	0	0	2	0	0	0	0	0	1	0	0	0	0	0	3	4	0	2	0	0	0	0	0	0	0	0	0	0	0
530	3 Feb 22	02:33:00	1	0	5	0	Ct	0	0	0	0	2	0	0	2	0	0	0	0	0	4	0	0	0	0	0	6	4	0	1	0	0	0	0	0	0	0	0	0	0	0
531	3 Feb 22	02:34:00	1	0	5	0	Ct	0	0	0	0	0	0	0	2	0	0	0	0	0	3	0	0	0	0	0	2	4	0	2	0	8	0	0	0	0	1	0	0	0	0
532	3 Feb 22	02:35:00	1	0	5	0	Ct	0	0	0	0	0	0	0	5	0	0	0	0	0	4	0	0	0	0	0	3	3	0	4	0	0	0	0	0	0	0	0	0	0	0
533	3 Feb 22	02:36:00	1	0	5	0	Ct	0	0	0	0	1	0	0	2	0	0	0	0	0	3	0	0	0	0	0	0	3	0	2	0	0	0	0	0	0	0	0	0	0	0
534	3 Feb 22	02:37:00	1	0	5	0	Ct	0	0	0	0	2	0	0	2	0	0	0	0	0	3	0	0	0	0	0	0	4	0	4	0	0	0	0	0	0	0	0	0	0	0
535	3 Feb 22	02:38:00	1	0	5	0	Ct	0	0	0	0	1	0	0	3	0	0	0	0	0	4	0	0	0	0	0	0	3	0	2	0	0	0	0	0	0	0	0	0	0	0
536	3 Feb 22	02:39:00	1	0	5	0	Ct	0	0	0	0	3	0	0	1	0	0	0	0	0	4	0	0	0	0	0	0	4	0	2	0	0	0	0	0	0	0	0	0	0	0
537	3 Feb 22	02:40:00	1	0	5	0	Ct	0	0	0	0	3	0	0	3	0	0	0	0	0	3	0	0	0	0	0	0	5	0	2	0	0	0	0	0	0	0	0	0	0	0
538	3 Feb 22	02:41:00	1	0	5	0	Ct	0	0	0	0	1	0	0	2	0	0	0	0	0	4	0	0	0	0	0	0	3	0	2	0	0	0	0	0	0	0	0	0	0	0
539	3 Feb 22	02:42:00	1	0	5	0	Ct	0	0	0	0	0	0	0	2	0	0	0	0	0	3	0	0	1	0	0	0	4	0	2	0	0	0	0	0	0	0	0	0	1	0
540	3 Feb 22	02:43:00	1	0	5	0	Ct	0	0	0	0	5	0	0	2	0	0	0	0	0	4	0	0	4	0	0	0	2	0	2	0	0	0	0	0	0	0	0	0	0	0
541	3 Feb 22	02:44:00	1	0	5	0	Ct	0	0	0	0	8	0	0	3	0	0	0	0	0	0	0	0	4	0	0	0	0	0	3	0	0	0	0	0	0	0	0	0	0	0
542	3 Feb 22	02:45:00	1	0	5	0	Ct	0	0	0	0	29	0	0	2	0	0	0	0	0	0	0	0	3	0	0	0	3	0	3	0	0	0	0	0	0	0	0	0	0	0
543	3 Feb 22	02:46:00	1	0	5	0	Ct	0	0	0	0	4	0	0	3	0	0	0	2	0	0	0	0	5	0	0	0	5	0	3	0	0	0	0	0	0	0	0	0	0	0
544	3 Feb 22	02:47:00	1	0	5	0	Ct	0	0	0	0	1	0	0	3	0	0	0	3	0	0	0	0	3	0	0	0	4	0	1	0	0	0	0	0	0	0	0	0	0	0
545	3 Feb 22	02:48:00	1	0	5	0	Ct	0	0	0	0	8	0	0	3	0	0	0	2	0	0	0	0	5	0	0	0	4	0	2	0	0	0	0	0	0	0	0	0	0	0
546	3 Feb 22	02:49:00	1	0	5	0	Ct	0	0	0	0	1	0	2	2	0	0	0	1	0	0	0	0	4	0	0	0	3	0	4	0	0	0	0	0	0	0	0	0	0	0
547	3 Feb 22	02:50:00	1	0	5	0	Ct	0	0	0	0	1	0	4	1	0	0	0	1	0	0	0	0	7	0	0	0	4	0	1	0	0	0	0	0	0	0	0	0	0	0
548	3 Feb 22	02:51:00	1	0	5	0	Ct	0	0	0	0	1	0	4	1	0	0	0	2	0	0	0	0	4	0	0	0	6	0	3	0	0	0	0	0	0	0	0	0	0	0
549	3 Feb 22	02:52:00	1	0	5	0	Ct	0	0	0	0	0	0	2	2	0	0	0	5	0	0	0	0	2	0	0	0	4	0	1	0	0	0	0	0	0	0	0	0	0	0
550	3 Feb 22	02:53:00	1	0	5	0	Ct	0	0	0	0	0	0	3	3	0	0	0	5	0	0	0	0	3	0	0	0	4	0	1	0	0	0	0	0	0	0	0	0	0	0
551	3 Feb 22	02:54:00	1	0	5	0	Ct	0	0	0	0	0	0	3	2	0	0	0	2	0	0	0	0	2	0	0	0	4	0	2	0	0	0	0	0	0	0	0	0	0	0
552	3 Feb 22	02:55:00	1	0	5	0	Ct	0	0	0	0	0	0	2	2	0	0	0	1	0	0	0	0	4	0	0	0	5	0	3	0	0	0	0	0	0	0	0	0	0	0
553	3 Feb 22	02:56:00	1	0	5	0	Ct	0	0	0	0	0	0	3	1	0	0	0	3	0	0	0	0	1	0	0	0	2	0	2	5	0	0	0	0	0	0	0	0	0	0
554	3 Feb 22	02:57:00	1	0	5	0	Ct	0	0	0	0	1	0	3	0	0	0	0	1	0	0	0	0	4	0	0	0	3	1	3	2	0	0	0	0	0	0	0	0	0	0
555	3 Feb 22	02:58:00	1	0	5	0	Ct	0	0	0	0	0	0	0	0	0	0	0	2	0	0	0	0	5	0	0	0	4	0	0	7	0	0	0	0	0	0	3	0	0	0
556	3 Feb 22	02:59:00	1	0	5	0	Ct	0	0	0	0	1	0	3	0	0	0	0	2	0	0	0	0	2	0	0	0	3	0	2	1	0	0	0	0	0	0	0	0	0	0
557	3 Feb 22	03:00:00	1	0	5	0	Ct	0	0	0	0	0	0	2	0	0	0	0	1	0	0	0	0	3	0	0	0	3	0	2	0	0	0	0	0	0	0	0	0	0	0
558	3 Feb 22	03:01:00	1	0	5	0	Ct	0	0	0	0	0	0	4	0	0	0	0	1	0	2	0	0	2	0	0	0	3	0	0	0	0	0	0	0	0	0	0	0	0	0
559	3 Feb 22	03:02:00	1	0	5	0	Ct	0	0	0	0	0	0	2	0	0	0	0	4	0	5	0	0	5	0	0	1	4	0	3	0	0	0	0	0	0	0	0	0	0	0
560	3 Feb 22	03:03:00	1	0	5	0	Ct	0	0	0	0	0	0	3	0	0	0	0	1	0	3	0	0	3	0	0	2	2	0	1	1	0	0	0	0	0	0	0	0	0	0
561	3 Feb 22	03:04:00	1	0	5	0	Ct	0	0	0	0	1	0	3	0	0	0	0	4	0	5	0	0	3	0	0	2	3	0	2	3	0	0	0	0	0	0	0	0	0	0
562	3 Feb 22	03:05:00	1	0	5	0	Ct	0	0	0	0	0	0	3	0	0	0	0	2	0	5	0	0	2	0	0	3	0	0	2	2	0	0	0	0	0	0	0	0	0	0
563	3 Feb 22	03:06:00	1	0	5	0	Ct	0	0	0	0	0	0	4	0	0	0	0	2	0	3	0	0	3	0	0	3	0	0	1	0	0	0	0	0	0	0	0	0	0	0
564	3 Feb 22	03:07:00	1	0	5	0	Ct	0	0	0	0	0	0	3	0	0	0	0	0	0	3	0	0	2	0	0	3	0	0	1	5	0	0	0	0	0	0	0	0	0	0
565	3 Feb 22	03:08:00	1	0	5	0	Ct	0	0	0	0	0	0	4	0	0	0	0	1	0	4	0	0	3	0	0	2	1	0	3	1	0	0	0	0	0	0	2	0	0	0
566	3 Feb 22	03:09:00	1	0	5	0	Ct	0	0	0	0	2	0	4	0	0	0	0	1	0	4	0	0	2	0	0	3	0	0	1	6	0	0	0	0	0	0	0	0	0	0
567	3 Feb 22	03:10:00	1	0	5	0	Ct	0	0	0	0	0	0	2	0	0	0	0	0	0	4	0	0	4	0	0	3	0	0	1	4	1	0	0	0	0	0	0	0	0	0
568	3 Feb 22	03:11:00	1	0	5	0	Ct	0	0	0	0	0	0	2	0	0	0	0	2	0	2	0	0	4	0	0	2	0	0	2	4	0	0	0	0	0	0	0	0	0	0
569	3 Feb 22	03:12:00	1	0	5	0	Ct	0	0	0	0	1	0	2	0	0	0	0	2	0	0	0	0	2	0	0	2	0	0	10	4	1	0	0	0	0	0	0	0	0	0
570	3 Feb 22	03:13:00	1	0	5	0	Ct	0	0	0	0	1	0	3	0	0	0	0	1	0	2	0	0	4	0	0	4	0	0	3	3	0	0	0	0	0	0	0	0	0	0
571	3 Feb 22	03:14:00	1	0	5	0	Ct	0	0	0	0	1	0	0	0	0	0	0	1	0	4	0	0	4	0	0	3	0	0	2	3	2	0	0	0	0	0	0	0	0	0
572	3 Feb 22	03:15:00	1	0	5	0	Ct	0	0	0	0	0	0	0	0	0	0	0	1	0	2	0	0	3	0	0	3	0	0	2	6	0	0	0	0	0	0	0	0	0	0
573	3 Feb 22	03:16:00	1	0	5	0	Ct	0	0	0	0	0	0	0	0	0	0	0	1	0	3	0	0	3	0	0	2	0	0	1	3	0	0	0	0	0	0	0	0	0	0
574	3 Feb 22	03:17:00	1	0	5	0	Ct	0	0	0	0	0	0	0	0	0	0	0	2	0	3	0	0	0	0	0	3	0	0	3	4	0	0	0	0	0	0	0	0	0	0
575	3 Feb 22	03:18:00	1	0	5	0	Ct	0	0	0	0	0	0	0	0	0	2	0	3	0	4	0	0	0	0	0	3	0	0	3	0	0	0	0	0	0	0	0	0	0	0
576	3 Feb 22	03:19:00	1	0	5	0	Ct	0	0	4	0	1	0	0	0	0	3	0	1	0	0	0	0	0	0	0	2	0	0	3	5	0	0	0	0	0	0	0	0	0	0
577	3 Feb 22	03:20:00	1	0	5	0	Ct	0	0	0	0	0	0	0	0	0	2	0	3	0	2	0	0	0	0	0	3	0	0	2	1	0	0	0	0	0	0	0	0	0	0
578	3 Feb 22	03:21:00	1	0	5	0	Ct	0	0	2	0	1	0	0	0	0	3	0	3	0	3	0	0	0	0	0	4	5	0	3	0	0	0	0	0	0	0	0	0	0	0
579	3 Feb 22	03:22:00	1	0	5	0	Ct	0	0	3	0	0	0	0	0	0	5	0	1	0	4	0	0	0	0	0	2	4	0	3	0	0	0	0	0	0	0	0	0	0	0
580	3 Feb 22	03:23:00	1	0	5	0	Ct	0	0	2	0	0	0	0	0	0	2	0	3	0	4	0	0	0	0	0	3	3	0	1	0	0	0	0	0	0	0	0	0	0	0
581	3 Feb 22	03:24:00	1	0	5	0	Ct	0	0	5	0	0	0	0	0	0	3	0	1	0	5	0	0	0	0	0	5	5	0	2	4	0	0	0	0	0	0	0	0	0	0
582	3 Feb 22	03:25:00	1	0	5	0	Ct	0	0	4	0	0	0	0	0	0	3	0	1	0	3	0	0	0	0	0	0	4	0	2	2	0	0	0	0	0	0	0	0	0	0
583	3 Feb 22	03:26:00	1	0	5	0	Ct	0	0	5	0	0	0	0	0	0	4	0	2	0	1	0	0	0	0	0	4	4	0	0	5	0	0	0	0	0	0	0	0	0	0
584	3 Feb 22	03:27:00	1	0	5	0	Ct	0	0	2	0	0	0	0	5	0	2	0	0	0	5	0	0	0	0	0	3	3	0	1	3	0	0	0	0	0	0	0	0	0	0
585	3 Feb 22	03:28:00	1	0	5	0	Ct	0	0	1	0	0	0	0	3	0	3	0	1	0	4	0	0	0	0	0	1	4	0	3	3	0	0	0	0	0	0	0	0	0	0
586	3 Feb 22	03:29:00	1	0	5	0	Ct	0	0	2	0	0	0	0	2	0	2	0	1	0	4	0	0	0	0	0	3	4	0	1	2	0	0	0	0	3	0	0	0	1	0
587	3 Feb 22	03:30:00	1	0	5	0	Ct	0	0	2	0	0	0	0	5	0	4	0	3	0	3	0	0	0	0	0	3	3	0	2	6	0	0	0	0	2	0	0	0	0	0
588	3 Feb 22	03:31:00	1	0	5	0	Ct	0	0	4	0	0	0	0	3	0	2	0	1	0	4	0	0	0	0	0	2	5	0	1	3	0	0	0	0	0	0	0	0	0	0
589	3 Feb 22	03:32:00	1	0	5	0	Ct	0	0	0	0	1	0	0	3	0	2	0	1	0	6	0	0	0	0	0	3	4	0	3	3	0	0	0	0	0	0	0	0	0	0
590	3 Feb 22	03:33:00	1	0	5	0	Ct	0	0	3	0	0	0	0	1	0	4	0	0	0	3	0	0	0	0	0	3	4	0	1	3	0	0	0	0	0	0	0	0	0	0
591	3 Feb 22	03:34:00	1	0	5	0	Ct	0	0	2	0	2	0	0	3	0	1	0	1	0	3	0	0	0	0	0	4	4	0	1	4	0	0	0	0	0	0	0	0	0	0
592	3 Feb 22	03:35:00	1	0	5	0	Ct	0	0	3	0	0	0	0	3	0	2	0	1	0	2	0	0	0	0	0	2	5	0	3	6	0	0	0	0	0	0	0	0	0	0
593	3 Feb 22	03:36:00	1	0	5	0	Ct	0	0	1	0	0	0	0	3	0	4	0	2	0	0	0	0	0	0	0	2	3	0	2	3	0	0	0	0	0	0	0	0	0	0
594	3 Feb 22	03:37:00	1	0	5	0	Ct	0	0	4	0	0	0	0	5	0	3	0	2	0	0	0	0	0	0	0	2	5	0	5	3	0	0	0	0	0	1	0	0	0	0
595	3 Feb 22	03:38:00	1	0	5	0	Ct	0	0	0	0	0	0	0	0	0	3	0	1	0	0	0	0	0	0	0	5	3	0	3	2	0	0	0	0	0	2	0	0	1	0
596	3 Feb 22	03:39:00	1	0	5	0	Ct	0	0	0	0	0	0	0	0	0	2	0	3	0	0	0	0	0	0	0	2	3	0	1	3	0	0	0	0	0	2	0	0	1	0
597	3 Feb 22	03:40:00	1	0	5	0	Ct	0	0	1	0	0	0	0	2	0	2	0	2	0	2	0	0	0	0	0	0	2	0	0	1	0	0	2	0	0	7	0	0	0	0
598	3 Feb 22	03:41:00	1	0	5	0	Ct	0	0	6	0	0	0	0	0	0	3	0	1	0	3	0	0	0	0	0	0	3	0	1	2	0	0	8	0	0	0	0	0	0	0
599	3 Feb 22	03:42:00	1	0	5	0	Ct	0	0	5	0	0	0	0	2	0	2	0	1	0	3	0	0	0	0	0	0	0	0	2	4	0	0	0	0	0	0	0	0	2	0
600	3 Feb 22	03:43:00	1	0	5	0	Ct	0	0	1	0	0	0	0	4	0	3	0	2	0	5	0	0	0	0	0	0	0	0	1	5	0	0	0	0	0	4	0	0	5	0
601	3 Feb 22	03:44:00	1	0	5	0	Ct	0	0	2	0	0	0	3	1	0	3	0	0	0	3	0	0	0	0	0	0	0	0	3	1	0	0	0	0	0	5	0	0	1	0
602	3 Feb 22	03:45:00	1	0	5	0	Ct	0	0	1	0	0	0	1	1	0	3	0	0	0	4	0	0	0	0	0	0	0	0	3	3	0	0	0	0	0	0	0	0	0	0
603	3 Feb 22	03:46:00	1	0	5	0	Ct	0	0	2	0	0	0	0	3	0	3	0	1	0	4	0	0	0	0	0	0	0	0	2	4	0	0	0	0	0	0	0	0	0	0
604	3 Feb 22	03:47:00	1	0	5	0	Ct	0	0	0	0	0	0	0	1	0	2	0	3	0	4	0	0	0	0	0	0	0	0	1	2	0	0	0	0	0	0	0	0	0	0
605	3 Feb 22	03:48:00	1	0	5	0	Ct	0	0	0	0	0	0	2	2	0	3	0	3	0	3	0	0	0	0	0	0	0	0	1	3	0	0	0	0	0	4	0	0	0	0
606	3 Feb 22	03:49:00	1	0	5	0	Ct	0	0	1	0	0	0	4	2	0	2	0	5	0	3	0	0	0	0	0	0	0	0	2	3	0	0	0	0	1	1	0	0	0	0
607	3 Feb 22	03:50:00	1	0	5	0	Ct	0	0	2	0	1	0	3	2	0	3	0	3	0	3	0	0	0	0	0	0	0	0	1	2	0	0	0	0	0	9	0	0	0	0
608	3 Feb 22	03:51:00	1	0	5	0	Ct	0	0	5	0	1	0	3	3	0	2	0	2	0	3	0	0	0	0	0	0	0	0	2	2	0	0	0	0	0	1	0	0	0	0
609	3 Feb 22	03:52:00	1	0	5	0	Ct	0	0	4	0	1	0	3	0	0	1	0	3	0	3	0	0	0	0	0	0	0	0	0	4	0	0	0	0	1	1	0	0	0	0
610	3 Feb 22	03:53:00	1	0	5	0	Ct	0	0	2	0	0	0	3	0	0	1	0	2	0	5	0	0	0	0	0	0	0	0	0	5	0	0	0	0	0	1	0	0	0	0
611	3 Feb 22	03:54:00	1	0	5	0	Ct	0	0	1	0	4	0	2	0	0	2	0	0	0	4	0	0	0	0	0	0	6	0	0	3	0	0	0	0	0	2	0	0	0	0
612	3 Feb 22	03:55:00	1	0	5	0	Ct	0	0	1	0	0	0	4	0	0	2	2	3	0	2	0	0	0	0	0	0	0	0	2	2	0	0	0	0	0	3	0	0	0	0
613	3 Feb 22	03:56:00	1	0	5	0	Ct	0	0	0	0	3	0	3	0	0	3	0	1	0	0	0	0	0	0	0	0	7	0	2	1	0	0	0	0	0	2	0	0	0	0
614	3 Feb 22	03:57:00	1	0	5	0	Ct	0	0	0	0	0	0	3	0	0	3	3	2	0	2	0	0	0	0	0	0	4	0	1	2	0	0	0	0	0	2	0	0	0	0
615	3 Feb 22	03:58:00	1	0	5	0	Ct	0	0	2	0	0	0	2	0	0	2	1	1	0	5	0	0	0	0	0	0	4	0	2	3	0	0	0	0	0	2	0	0	0	0
616	3 Feb 22	03:59:00	1	0	5	0	Ct	0	0	0	0	0	0	2	0	0	3	6	1	0	4	0	0	0	0	0	0	5	0	1	3	0	0	0	0	0	4	0	0	0	0
617	3 Feb 22	04:00:00	1	0	5	0	Ct	0	0	0	0	0	0	2	0	0	2	4	2	0	3	0	0	0	0	0	0	4	0	0	1	0	0	0	0	0	6	0	0	0	0
618	3 Feb 22	04:01:00	1	0	5	0	Ct	0	0	0	0	0	0	3	0	0	2	1	0	0	4	0	0	0	0	0	0	5	0	2	4	0	0	0	0	1	3	0	0	0	0
619	3 Feb 22	04:02:00	1	0	5	0	Ct	0	0	0	0	0	0	2	0	0	3	4	2	0	4	0	0	0	0	0	0	4	0	6	1	0	0	0	0	1	2	0	0	0	0
620	3 Feb 22	04:03:00	1	0	5	0	Ct	0	0	2	0	0	0	6	0	0	3	3	1	0	3	0	0	0	0	0	0	2	0	0	3	0	0	0	0	3	2	0	0	0	0
621	3 Feb 22	04:04:00	1	0	5	0	Ct	0	0	1	0	0	0	2	0	0	2	3	2	0	5	0	0	0	0	0	2	5	0	0	7	0	0	0	0	0	3	0	0	0	0
622	3 Feb 22	04:05:00	1	0	5	0	Ct	0	0	0	0	2	0	3	0	0	4	1	2	0	5	0	0	0	0	0	1	4	0	0	4	0	0	0	0	0	3	0	0	0	0
623	3 Feb 22	04:06:00	1	0	5	0	Ct	0	0	0	0	0	0	3	0	0	2	4	3	0	3	0	0	0	0	0	4	4	0	0	3	0	0	0	0	0	4	0	0	0	0
624	3 Feb 22	04:07:00	1	0	5	0	Ct	0	0	8	0	0	0	3	0	0	3	2	2	0	4	0	0	0	0	0	4	4	0	0	3	0	0	0	0	0	1	0	0	0	0
625	3 Feb 22	04:08:00	1	0	5	0	Ct	0	0	3	0	5	0	2	0	0	1	3	1	0	4	0	0	0	0	0	3	4	0	0	1	0	0	0	0	1	5	0	0	0	0
626	3 Feb 22	04:09:00	1	0	5	0	Ct	0	0	0	0	1	0	2	0	0	3	3	2	0	5	0	0	0	0	0	3	2	0	0	1	0	0	0	0	0	2	0	0	0	0
627	3 Feb 22	04:10:00	1	0	5	0	Ct	0	0	3	0	2	0	1	0	0	3	4	0	0	4	0	0	0	0	0	3	2	0	0	4	0	0	0	0	0	2	0	0	0	0
628	3 Feb 22	04:11:00	1	0	5	0	Ct	0	0	7	0	3	0	2	0	0	4	1	2	0	3	0	0	0	0	0	3	2	0	0	4	0	0	0	0	0	0	0	0	0	0
629	3 Feb 22	04:12:00	1	0	5	0	Ct	0	0	1	0	1	0	3	0	0	4	1	1	0	4	0	0	0	0	0	3	4	0	0	3	0	0	0	0	0	2	0	0	0	0
630	3 Feb 22	04:13:00	1	0	5	0	Ct	0	0	1	0	5	0	0	0	0	1	4	0	0	3	0	0	0	0	0	2	3	0	0	3	0	0	0	0	0	3	0	0	0	0
631	3 Feb 22	04:14:00	1	0	5	0	Ct	0	0	3	0	3	0	2	0	0	2	3	0	0	4	0	0	0	0	0	4	3	0	0	2	0	0	0	0	0	2	0	0	0	0
632	3 Feb 22	04:15:00	1	0	5	0	Ct	0	0	1	0	2	0	0	0	0	3	2	0	0	0	0	0	0	0	0	3	4	0	0	0	0	0	0	0	0	2	0	0	0	0
633	3 Feb 22	04:16:00	1	0	5	0	Ct	0	0	3	0	13	0	0	0	0	2	7	9	0	0	0	0	0	0	0	1	4	0	0	3	0	0	0	0	0	2	0	0	0	0
634	3 Feb 22	04:17:00	1	0	5	0	Ct	0	0	2	0	3	0	0	0	0	2	2	6	0	0	0	0	0	0	0	2	4	0	0	2	0	0	0	0	0	1	0	0	0	0
635	3 Feb 22	04:18:00	1	0	5	0	Ct	0	0	0	0	4	0	0	0	0	5	2	0	0	0	0	0	0	0	0	3	4	0	0	4	0	0	0	0	0	3	0	0	0	0
636	3 Feb 22	04:19:00	1	0	5	0	Ct	0	0	1	0	6	0	0	0	0	3	3	0	0	0	0	0	0	0	0	3	6	0	0	4	0	0	0	0	0	2	0	0	0	0
637	3 Feb 22	04:20:00	1	0	5	0	Ct	0	0	0	0	3	0	0	0	0	2	2	0	0	0	0	0	0	0	0	0	3	0	0	2	0	0	0	0	0	2	0	0	0	0
638	3 Feb 22	04:21:00	1	0	5	0	Ct	0	0	4	0	2	0	0	0	0	2	1	0	0	0	0	0	0	0	0	0	4	0	0	2	0	0	0	0	0	2	0	0	0	0
639	3 Feb 22	04:22:00	1	0	5	0	Ct	0	0	1	0	4	0	0	0	0	2	2	0	0	0	0	0	0	0	0	2	5	0	0	2	0	0	0	0	1	3	0	0	0	0
640	3 Feb 22	04:23:00	1	0	5	0	Ct	0	0	3	0	16	0	0	0	0	3	2	0	0	0	0	1	0	0	0	3	4	0	0	1	0	0	0	0	0	3	0	0	0	0
641	3 Feb 22	04:24:00	1	0	5	0	Ct	0	0	2	0	2	0	0	0	0	1	2	0	0	0	0	0	0	0	0	1	4	0	0	3	0	0	0	0	0	2	0	0	0	0
642	3 Feb 22	04:25:00	1	0	5	0	Ct	0	0	1	0	2	0	0	0	0	3	3	0	0	0	0	3	0	0	0	3	7	0	0	4	0	0	0	0	1	1	0	0	0	0
643	3 Feb 22	04:26:00	1	0	5	0	Ct	0	0	1	0	3	0	0	0	0	3	3	0	0	0	0	0	0	0	0	4	2	0	0	1	0	0	0	0	0	0	0	0	0	0
644	3 Feb 22	04:27:00	1	0	5	0	Ct	0	0	2	0	1	0	0	0	0	3	2	2	0	0	0	0	0	0	0	1	4	0	0	1	0	0	0	0	0	6	0	0	0	0
645	3 Feb 22	04:28:00	1	0	5	0	Ct	0	0	2	0	4	0	0	0	0	2	2	0	0	0	0	0	0	0	0	2	5	0	0	3	0	0	0	0	0	3	0	0	0	0
646	3 Feb 22	04:29:00	1	0	5	0	Ct	0	0	3	0	4	0	0	0	0	3	1	1	0	0	0	0	0	0	0	3	3	0	0	3	0	0	0	0	0	4	0	0	0	0
647	3 Feb 22	04:30:00	1	0	5	0	Ct	0	0	2	0	4	0	0	0	0	0	1	0	0	0	0	0	0	0	0	4	4	0	0	2	0	0	0	0	0	23	0	0	0	0
648	3 Feb 22	04:31:00	1	0	5	0	Ct	0	0	3	0	2	0	0	0	0	1	2	0	0	0	0	0	0	0	0	4	4	0	0	4	0	0	0	0	0	13	0	0	0	0
649	3 Feb 22	04:32:00	1	0	5	0	Ct	0	0	2	0	5	0	0	0	0	2	1	2	0	0	0	0	0	0	0	3	5	0	0	2	0	0	0	0	0	2	0	0	0	0
650	3 Feb 22	04:33:00	1	0	5	0	Ct	0	0	3	0	3	0	0	0	0	4	0	6	0	0	0	0	0	0	0	3	5	0	0	8	0	0	0	0	0	4	0	0	0	0
651	3 Feb 22	04:34:00	1	0	5	0	Ct	0	0	1	0	1	0	0	0	0	4	1	1	0	0	0	0	0	0	0	3	4	0	0	1	0	0	0	0	0	0	0	0	0	0
652	3 Feb 22	04:35:00	1	0	5	0	Ct	0	0	2	0	2	0	0	0	0	2	3	0	0	0	0	0	0	0	0	2	2	0	0	5	0	0	0	0	0	4	0	0	0	0
653	3 Feb 22	04:36:00	1	0	5	0	Ct	0	0	1	0	2	0	0	0	0	4	1	1	0	0	0	0	0	0	0	4	4	0	0	3	0	0	0	0	0	2	0	0	0	0
654	3 Feb 22	04:37:00	1	0	5	0	Ct	0	0	3	0	2	0	0	0	0	4	2	0	0	0	0	0	0	0	0	3	3	0	0	2	0	0	0	0	0	3	0	0	0	0
655	3 Feb 22	04:38:00	1	0	5	0	Ct	0	0	2	0	3	0	0	0	0	3	0	0	0	0	0	0	0	0	0	3	1	0	0	0	0	0	0	0	0	2	0	0	0	0
656	3 Feb 22	04:39:00	1	0	5	0	Ct	0	0	10	0	2	0	0	0	0	3	2	0	0	0	0	0	0	0	0	2	0	0	0	2	0	0	0	0	0	5	0	0	0	0
657	3 Feb 22	04:40:00	1	0	5	0	Ct	0	0	4	0	2	0	0	0	0	2	4	0	0	0	0	0	0	0	0	3	0	0	0	4	0	0	0	0	0	3	0	0	0	0
658	3 Feb 22	04:41:00	1	0	5	0	Ct	0	0	3	0	2	0	0	0	0	1	5	1	0	0	0	0	0	0	0	2	3	0	0	0	0	0	0	0	0	3	0	0	0	0
659	3 Feb 22	04:42:00	1	0	5	0	Ct	0	0	18	0	2	0	0	0	0	2	4	0	0	0	0	0	0	0	0	4	4	0	0	3	0	0	0	0	0	3	0	0	0	0
660	3 Feb 22	04:43:00	1	0	5	0	Ct	0	0	4	0	1	0	0	0	0	3	2	0	0	0	0	0	0	0	0	0	3	0	0	2	0	0	0	0	0	1	0	0	0	0
661	3 Feb 22	04:44:00	1	0	5	0	Ct	0	0	0	0	1	0	0	0	0	2	6	0	0	0	0	0	0	0	0	3	4	0	0	4	0	0	0	0	0	1	0	0	0	0
662	3 Feb 22	04:45:00	1	0	5	0	Ct	0	0	0	0	2	0	0	0	0	3	1	1	0	0	0	0	0	0	0	3	4	0	0	3	0	0	0	0	0	1	0	0	0	0
663	3 Feb 22	04:46:00	1	0	5	0	Ct	0	0	0	0	1	0	0	0	0	2	3	0	0	0	0	0	0	0	0	3	4	0	0	2	0	0	0	0	0	4	0	0	0	0
664	3 Feb 22	04:47:00	1	0	5	0	Ct	0	0	0	0	0	0	0	0	0	1	4	0	0	0	0	3	0	0	0	3	4	0	0	4	0	0	0	0	0	1	0	0	0	0
665	3 Feb 22	04:48:00	1	0	5	0	Ct	0	0	0	0	0	0	0	0	0	2	2	0	0	0	0	2	0	0	0	4	4	0	0	5	0	3	0	0	0	2	0	0	0	0
666	3 Feb 22	04:49:00	1	0	5	0	Ct	0	0	0	0	2	0	0	0	0	1	2	1	0	0	0	3	0	0	0	1	12	0	0	4	0	0	0	0	0	3	0	0	0	0
667	3 Feb 22	04:50:00	1	0	5	0	Ct	0	0	0	0	2	0	0	0	0	2	3	1	0	0	0	0	0	0	0	2	2	0	0	4	0	0	0	0	0	1	0	0	0	0
668	3 Feb 22	04:51:00	1	0	5	0	Ct	0	0	0	0	1	0	0	0	0	1	4	0	0	0	0	0	0	0	0	5	0	0	0	4	0	0	0	0	0	4	0	0	0	0
669	3 Feb 22	04:52:00	1	0	5	0	Ct	0	0	0	0	4	0	0	0	0	0	6	1	0	0	0	0	0	0	0	3	0	0	0	5	0	0	0	0	0	4	0	0	0	0
670	3 Feb 22	04:53:00	1	0	5	0	Ct	0	0	0	0	3	0	0	0	0	3	16	0	0	0	0	0	0	0	0	3	0	0	0	6	0	0	0	0	0	1	0	0	0	0
671	3 Feb 22	04:54:00	1	0	5	0	Ct	0	0	0	0	1	0	0	0	0	1	12	2	0	0	0	0	0	0	0	2	0	0	0	4	0	0	0	2	0	7	0	0	0	0
672	3 Feb 22	04:55:00	1	0	5	0	Ct	0	0	0	0	1	0	0	0	0	2	3	1	0	0	0	0	0	0	0	2	0	0	0	3	0	0	0	0	0	2	0	0	0	0
673	3 Feb 22	04:56:00	1	0	5	0	Ct	0	0	0	0	1	0	0	0	0	4	2	6	0	0	0	0	0	0	0	0	0	0	0	4	0	0	0	0	0	0	0	0	0	0
674	3 Feb 22	04:57:00	1	0	5	0	Ct	0	0	0	0	3	0	0	0	0	3	3	1	0	0	0	0	0	0	0	0	0	0	0	2	0	0	0	0	0	0	0	0	0	0
675	3 Feb 22	04:58:00	1	0	5	0	Ct	0	0	0	0	3	0	0	0	0	2	2	1	0	0	0	0	0	0	0	0	0	0	0	2	0	0	0	0	0	0	1	0	0	0
676	3 Feb 22	04:59:00	1	0	5	0	Ct	0	0	0	0	1	0	0	0	0	5	2	1	0	0	0	0	0	0	0	0	0	0	0	2	0	0	0	2	0	0	0	0	0	0
677	3 Feb 22	05:00:00	1	0	5	0	Ct	0	0	1	0	2	0	0	0	0	3	4	0	0	0	0	0	4	0	0	0	0	0	0	2	0	1	0	1	0	0	2	0	0	0
678	3 Feb 22	05:01:00	1	0	5	0	Ct	0	0	0	0	2	0	0	0	0	1	1	0	0	0	0	0	5	0	0	0	0	0	0	2	0	0	0	2	0	1	3	0	0	0
679	3 Feb 22	05:02:00	1	0	5	0	Ct	0	0	0	0	2	0	0	0	0	0	3	0	0	0	0	0	0	0	0	0	0	0	0	1	0	0	0	1	0	1	3	0	0	0
680	3 Feb 22	05:03:00	1	0	5	0	Ct	0	0	0	0	1	0	0	0	0	0	6	0	0	0	0	0	0	0	0	0	0	0	0	3	0	6	0	4	0	4	3	0	0	0
681	3 Feb 22	05:04:00	1	0	5	0	Ct	0	0	0	0	0	0	0	0	0	0	3	0	0	0	0	0	5	0	0	0	0	0	0	3	0	0	0	2	0	2	0	0	0	0
682	3 Feb 22	05:05:00	1	0	5	0	Ct	0	0	0	0	1	0	0	0	0	0	4	0	0	0	0	0	0	0	0	0	4	0	0	2	0	0	0	3	0	2	0	0	0	0
683	3 Feb 22	05:06:00	1	0	5	0	Ct	0	0	0	0	2	0	0	0	0	0	3	0	0	0	0	0	0	0	0	0	4	0	0	2	0	0	0	3	0	3	0	0	0	0
684	3 Feb 22	05:07:00	1	0	5	0	Ct	0	0	0	0	2	0	0	2	0	0	2	0	0	0	0	1	0	0	0	0	5	0	0	2	0	0	0	3	0	2	2	0	0	0
685	3 Feb 22	05:08:00	1	0	5	0	Ct	0	0	0	0	3	0	0	4	0	0	2	0	0	0	0	0	0	0	0	0	4	0	0	3	0	0	0	3	0	2	1	0	0	0
686	3 Feb 22	05:09:00	1	0	5	0	Ct	0	0	0	0	1	0	0	2	0	0	2	0	0	0	0	0	0	0	0	0	4	0	0	4	0	0	0	3	0	4	0	0	0	0
687	3 Feb 22	05:10:00	1	0	5	0	Ct	0	0	0	0	2	0	0	1	0	0	3	0	0	0	0	0	0	0	0	0	3	0	0	4	0	2	0	3	0	1	3	0	0	0
688	3 Feb 22	05:11:00	1	0	5	0	Ct	0	0	0	0	1	0	0	1	0	0	5	0	0	0	0	0	0	0	0	0	4	0	0	4	0	0	0	3	0	3	1	0	0	0
689	3 Feb 22	05:12:00	1	0	5	0	Ct	0	0	2	0	1	0	0	0	0	0	2	0	0	0	0	0	0	0	0	0	5	0	0	5	0	0	2	2	0	2	1	0	0	0
690	3 Feb 22	05:13:00	1	0	5	0	Ct	0	0	0	0	2	0	0	1	0	0	2	1	0	0	0	0	0	0	0	0	2	0	0	2	0	0	39	2	0	1	1	0	0	0
691	3 Feb 22	05:14:00	1	0	5	0	Ct	0	0	0	0	1	0	0	1	0	0	2	0	0	0	0	0	0	0	0	0	3	0	0	2	0	0	0	3	0	5	2	0	0	0
692	3 Feb 22	05:15:00	1	0	5	0	Ct	0	0	0	1	2	0	2	1	0	0	1	0	0	0	0	0	0	0	0	0	4	0	0	15	0	0	0	2	0	1	3	0	0	0
693	3 Feb 22	05:16:00	1	0	5	0	Ct	0	0	0	3	4	0	4	1	0	0	0	0	0	0	0	0	0	0	0	0	4	0	0	2	0	0	0	3	0	3	2	0	0	0
694	3 Feb 22	05:17:00	1	0	5	0	Ct	0	0	0	2	2	0	2	0	0	0	0	0	0	0	0	0	0	0	0	0	4	0	0	0	0	0	0	2	0	5	3	0	0	0
695	3 Feb 22	05:18:00	1	0	5	0	Ct	0	0	0	2	1	0	1	0	0	0	0	0	0	0	0	0	0	0	0	0	5	0	0	0	0	0	1	2	0	1	1	0	0	0
696	3 Feb 22	05:19:00	1	0	5	0	Ct	0	0	0	2	0	0	3	1	0	0	0	0	0	0	0	0	0	0	0	0	3	0	0	0	0	0	1	2	0	3	2	0	0	0
697	3 Feb 22	05:20:00	1	0	5	0	Ct	0	0	0	2	1	0	3	1	0	0	0	0	0	3	0	0	0	0	0	0	4	0	4	0	0	0	1	3	0	4	1	0	0	0
698	3 Feb 22	05:21:00	1	0	5	0	Ct	0	0	0	1	2	0	4	3	0	0	0	0	0	6	0	0	0	0	0	0	4	0	1	1	0	0	0	3	0	3	2	0	0	0
699	3 Feb 22	05:22:00	1	0	5	0	Ct	0	0	0	1	1	0	9	2	0	0	0	0	0	3	0	0	0	0	0	0	3	0	3	2	0	0	0	3	0	8	2	0	0	0
700	3 Feb 22	05:23:00	1	0	5	0	Ct	0	0	0	1	2	0	3	2	0	0	0	1	0	3	0	0	0	0	0	0	3	0	1	0	0	0	0	3	0	1	2	0	0	0
701	3 Feb 22	05:24:00	1	0	5	0	Ct	0	0	0	1	1	0	2	2	0	0	0	0	0	3	0	0	0	0	0	5	4	0	1	0	0	0	0	3	0	3	1	0	0	0
702	3 Feb 22	05:25:00	1	0	5	0	Ct	0	0	0	2	0	1	2	2	0	0	0	0	0	5	0	0	0	0	0	3	4	0	1	1	0	0	0	2	0	5	4	0	0	0
703	3 Feb 22	05:26:00	1	0	5	0	Ct	0	0	0	3	2	1	3	2	0	0	0	0	0	4	0	0	0	0	0	2	3	0	1	0	0	0	0	1	0	2	1	0	0	0
704	3 Feb 22	05:27:00	1	0	5	0	Ct	0	0	0	2	2	0	2	3	0	0	0	0	0	3	1	0	0	0	0	2	2	0	3	1	0	0	0	3	0	4	3	0	0	0
705	3 Feb 22	05:28:00	1	0	5	0	Ct	0	0	0	2	2	0	2	2	0	0	0	0	0	4	5	0	0	0	0	3	4	0	2	0	0	0	0	2	0	0	0	0	0	0
706	3 Feb 22	05:29:00	1	0	5	0	Ct	0	0	0	2	2	0	2	1	0	0	0	0	0	4	0	0	0	0	0	2	4	0	2	0	0	0	0	2	0	0	1	0	0	0
707	3 Feb 22	05:30:00	1	0	5	0	Ct	0	0	0	1	1	0	2	0	0	0	0	0	0	3	6	0	0	0	0	2	4	0	2	1	0	0	0	1	0	0	1	0	0	0
708	3 Feb 22	05:31:00	1	0	5	0	Ct	0	0	0	2	1	0	3	2	0	0	0	0	0	4	7	0	0	0	0	4	3	0	1	1	0	0	0	1	0	3	2	0	0	0
709	3 Feb 22	05:32:00	1	0	5	0	Ct	0	0	0	1	0	1	1	2	0	0	0	0	0	4	6	0	0	0	0	3	4	0	2	0	0	0	0	4	0	3	1	0	0	0
710	3 Feb 22	05:33:00	1	0	5	0	Ct	0	0	1	0	3	0	0	2	0	0	0	0	0	4	4	0	0	0	0	3	4	0	2	1	0	0	0	4	0	0	3	0	0	0
711	3 Feb 22	05:34:00	1	0	5	0	Ct	0	0	0	2	1	0	4	1	0	0	0	0	0	4	0	0	0	0	0	5	4	0	1	0	0	0	0	2	0	3	2	0	0	0
712	3 Feb 22	05:35:00	1	0	5	0	Ct	0	0	0	1	2	0	2	1	0	0	0	0	0	5	2	1	0	0	0	2	0	0	1	0	0	0	0	3	0	2	4	0	0	0
713	3 Feb 22	05:36:00	1	0	5	0	Ct	0	0	0	1	3	0	5	2	0	0	0	0	0	3	4	0	0	0	0	0	0	0	2	0	0	0	0	2	0	3	0	0	0	0
714	3 Feb 22	05:37:00	1	0	5	0	Ct	0	0	0	2	1	0	2	3	0	0	0	0	0	6	6	0	0	0	0	2	3	0	1	0	0	0	0	2	0	2	2	0	0	0
715	3 Feb 22	05:38:00	1	0	5	0	Ct	0	0	0	2	3	0	4	2	0	0	0	0	0	8	7	0	0	0	0	0	5	0	2	0	0	0	0	2	0	1	4	0	0	0
716	3 Feb 22	05:39:00	1	0	5	0	Ct	0	0	0	0	1	0	3	2	0	0	0	0	0	4	3	0	0	0	0	0	5	0	1	0	0	0	0	2	0	5	2	0	0	0
717	3 Feb 22	05:40:00	1	0	5	0	Ct	0	0	0	2	5	0	2	2	0	0	0	0	0	4	5	0	0	0	0	3	4	0	3	0	0	1	1	5	0	2	1	0	0	0
718	3 Feb 22	05:41:00	1	0	5	0	Ct	0	0	0	1	2	0	7	2	0	0	0	0	0	5	4	0	0	0	0	3	5	0	2	0	0	0	0	1	0	2	1	0	0	0
719	3 Feb 22	05:42:00	1	0	5	0	Ct	0	0	0	1	4	0	1	1	0	0	0	0	0	4	6	0	0	0	0	3	4	0	2	0	0	0	0	2	0	2	2	0	0	0
720	3 Feb 22	05:43:00	1	0	5	0	Ct	0	0	0	1	0	0	3	2	0	0	0	0	0	3	6	0	0	0	0	4	3	0	1	0	0	0	0	4	0	0	1	0	0	0
721	3 Feb 22	05:44:00	1	0	5	0	Ct	0	0	0	2	0	0	3	1	0	0	0	0	0	3	4	0	0	0	0	3	4	0	2	1	0	0	0	3	0	1	1	0	0	0
722	3 Feb 22	05:45:00	1	0	5	0	Ct	0	0	0	1	0	0	3	2	0	0	0	0	0	5	4	0	0	0	0	3	4	0	3	0	0	2	0	3	0	1	2	0	0	0
723	3 Feb 22	05:46:00	1	0	5	0	Ct	0	0	0	5	0	0	4	1	0	0	0	0	0	3	5	2	0	0	0	3	4	0	1	1	0	0	0	3	0	2	1	0	0	0
724	3 Feb 22	05:47:00	1	0	5	0	Ct	0	0	0	2	0	0	5	3	0	0	0	0	0	3	5	0	0	0	0	3	2	0	2	0	0	0	0	4	0	0	2	0	0	0
725	3 Feb 22	05:48:00	1	0	5	0	Ct	0	0	0	2	0	0	3	0	0	0	0	0	0	4	6	0	0	0	0	3	3	0	2	0	0	0	0	1	0	0	1	0	0	0
726	3 Feb 22	05:49:00	1	0	5	0	Ct	0	0	0	0	0	0	3	4	0	0	0	0	0	3	6	0	0	0	0	2	3	0	2	0	0	2	0	1	0	0	1	0	0	0
727	3 Feb 22	05:50:00	1	0	5	0	Ct	0	0	0	3	0	3	3	0	0	0	0	0	0	1	4	0	0	0	0	2	4	0	2	0	0	0	0	3	0	0	2	0	0	0
728	3 Feb 22	05:51:00	1	0	5	0	Ct	0	0	0	0	0	1	4	1	0	2	0	0	0	6	4	0	0	0	0	2	4	3	2	1	0	0	0	3	0	0	0	0	0	0
729	3 Feb 22	05:52:00	1	0	5	0	Ct	0	0	0	1	0	1	4	2	0	3	0	0	0	5	4	0	0	0	0	3	4	0	2	0	0	0	0	3	0	0	1	0	0	0
730	3 Feb 22	05:53:00	1	0	5	0	Ct	0	0	0	2	0	0	3	4	0	2	0	0	0	3	5	0	0	0	0	5	3	0	1	0	0	0	0	2	0	0	1	0	0	0
731	3 Feb 22	05:54:00	1	0	5	0	Ct	0	0	0	2	0	2	3	3	0	3	0	0	0	4	4	0	0	0	0	3	4	0	1	0	0	0	0	4	1	0	1	0	0	0
732	3 Feb 22	05:55:00	1	0	5	0	Ct	0	0	0	1	0	0	3	0	0	3	0	0	0	5	4	0	0	0	0	3	3	0	2	1	0	0	0	3	0	0	1	0	0	0
733	3 Feb 22	05:56:00	1	0	5	0	Ct	0	0	0	0	0	0	4	1	0	5	0	2	0	3	3	0	0	0	0	3	3	0	3	1	0	0	0	2	0	0	0	0	0	0
734	3 Feb 22	05:57:00	1	0	5	0	Ct	0	0	0	0	0	0	4	2	0	4	0	2	0	4	4	0	0	0	0	3	4	0	1	0	0	0	0	1	1	0	2	0	0	0
735	3 Feb 22	05:58:00	1	0	5	0	Ct	0	0	0	1	0	0	4	3	0	2	0	3	0	5	3	0	0	0	0	2	3	0	3	1	0	0	0	1	0	0	2	0	0	0
736	3 Feb 22	05:59:00	1	0	5	0	Ct	0	0	0	0	0	0	2	1	0	2	0	2	0	4	8	0	0	0	0	3	3	0	1	4	0	2	0	4	0	0	2	0	0	0
737	3 Feb 22	06:00:00	1	0	5	0	Ct	0	0	0	0	0	0	3	3	0	3	0	1	0	5	3	0	0	0	0	3	3	1	0	0	0	5	0	4	0	0	1	0	0	0
738	3 Feb 22	06:01:00	1	0	5	0	Ct	0	0	0	0	0	0	5	2	0	3	0	2	0	4	3	0	0	0	0	2	3	0	3	0	0	0	0	4	0	0	2	0	0	0
739	3 Feb 22	06:02:00	1	0	5	0	Ct	0	0	0	0	0	0	5	2	0	2	0	2	0	3	4	0	0	0	0	2	3	0	1	0	0	0	3	1	0	0	2	0	0	0
740	3 Feb 22	06:03:00	1	0	5	0	Ct	0	0	0	0	0	0	4	1	0	4	0	3	0	2	3	0	0	0	0	4	3	0	0	0	0	0	1	2	0	0	2	0	0	0
741	3 Feb 22	06:04:00	1	0	5	0	Ct	0	0	0	0	0	0	5	1	0	3	0	2	0	3	4	0	0	0	0	0	3	1	0	0	0	0	0	2	0	0	2	0	0	0
742	3 Feb 22	06:05:00	1	0	5	0	Ct	0	0	0	0	0	0	5	1	0	2	0	1	0	5	1	0	0	0	0	0	3	0	0	0	0	0	0	1	0	0	4	0	0	0
743	3 Feb 22	06:06:00	1	0	5	0	Ct	0	0	0	0	0	0	4	1	0	10	0	1	0	4	0	2	0	0	0	0	3	0	0	0	0	0	0	3	0	0	1	0	0	0
744	3 Feb 22	06:07:00	1	0	5	0	Ct	0	0	0	0	0	0	3	1	0	2	0	4	0	4	0	1	0	0	0	0	3	0	0	0	0	0	0	3	0	0	2	0	0	0
745	3 Feb 22	06:08:00	1	0	5	0	Ct	0	0	0	0	0	0	3	1	0	3	0	2	0	4	0	6	0	0	0	0	3	0	0	0	0	0	1	2	0	0	1	0	0	0
746	3 Feb 22	06:09:00	1	0	5	0	Ct	0	0	0	0	0	0	3	0	0	0	0	3	0	3	0	12	0	0	0	0	1	0	0	1	0	0	0	4	0	0	0	0	0	0
747	3 Feb 22	06:10:00	1	0	5	0	Ct	0	0	0	0	0	1	3	0	0	0	0	2	0	3	0	4	0	0	0	0	4	0	0	0	0	0	0	2	0	1	3	0	0	0
748	3 Feb 22	06:11:00	1	0	5	0	Ct	0	0	0	0	0	1	3	0	0	0	0	2	0	4	0	4	0	0	0	0	2	0	0	0	0	0	0	1	0	4	2	0	0	0
749	3 Feb 22	06:12:00	1	0	5	0	Ct	0	0	0	0	0	0	3	0	0	0	0	3	0	5	0	1	0	0	0	0	3	0	0	0	0	0	0	0	0	3	2	0	0	0
750	3 Feb 22	06:13:00	1	0	5	0	Ct	0	0	0	0	0	0	4	0	0	0	0	3	0	4	0	4	0	0	0	0	4	0	0	0	0	0	0	2	0	2	1	0	0	0
751	3 Feb 22	06:14:00	1	0	5	0	Ct	0	0	0	0	0	0	2	0	0	0	0	2	0	5	0	4	0	0	0	0	4	0	0	0	0	0	0	2	0	0	3	0	0	0
752	3 Feb 22	06:15:00	1	0	5	0	Ct	0	0	0	0	0	1	3	0	0	0	0	2	0	5	0	4	0	0	0	0	3	0	0	0	0	0	0	2	0	2	2	0	0	0
753	3 Feb 22	06:16:00	1	0	5	0	Ct	0	0	0	0	0	1	4	0	0	0	0	0	0	4	0	2	0	0	0	0	2	0	0	0	0	0	0	1	0	0	1	0	0	0
754	3 Feb 22	06:17:00	1	0	5	0	Ct	0	0	0	0	0	3	2	0	0	0	0	1	0	4	0	2	0	0	0	0	2	0	0	0	0	0	0	4	0	0	0	0	0	0
755	3 Feb 22	06:18:00	1	0	5	0	Ct	0	0	0	0	0	0	0	0	0	0	0	2	0	3	0	4	0	0	0	0	3	0	0	0	0	0	0	2	0	0	0	0	0	0
756	3 Feb 22	06:19:00	1	0	5	0	Ct	0	0	0	0	0	3	0	0	0	0	0	1	0	3	0	1	0	0	0	0	0	0	0	1	0	0	0	2	0	0	0	0	0	0
757	3 Feb 22	06:20:00	1	0	5	0	Ct	0	0	0	0	1	1	0	0	0	0	0	4	0	3	0	2	0	0	0	0	0	0	0	0	0	0	0	1	0	0	0	0	0	0
758	3 Feb 22	06:21:00	1	0	5	0	Ct	0	0	0	0	3	1	0	0	0	0	0	2	0	4	0	3	0	0	0	0	4	0	0	0	0	0	0	4	0	0	0	0	0	0
759	3 Feb 22	06:22:00	1	0	5	0	Ct	0	0	0	0	2	2	0	0	0	0	0	1	0	4	0	4	0	0	0	0	4	0	0	0	0	0	0	4	0	0	0	0	0	0
760	3 Feb 22	06:23:00	1	0	5	0	Ct	0	0	0	0	2	2	0	0	0	0	0	4	0	2	0	1	0	0	0	0	4	0	0	0	0	0	0	2	0	0	0	0	0	0
761	3 Feb 22	06:24:00	1	0	5	0	Ct	0	0	0	0	2	0	0	0	0	0	0	2	0	4	0	5	0	0	0	0	3	0	0	0	0	0	0	2	0	0	0	0	0	0
762	3 Feb 22	06:25:00	1	0	5	0	Ct	0	0	2	0	2	1	0	0	0	0	0	1	0	3	0	3	0	0	0	4	4	0	0	0	0	0	0	2	0	0	0	0	0	0
763	3 Feb 22	06:26:00	1	0	5	0	Ct	0	0	0	0	1	1	0	0	0	0	0	2	0	3	0	4	0	0	0	4	4	0	0	0	0	0	0	1	0	0	0	0	0	0
764	3 Feb 22	06:27:00	1	0	5	0	Ct	0	0	0	0	2	2	0	0	0	0	0	1	0	5	0	5	0	0	0	3	3	0	0	1	0	0	0	1	0	0	0	0	0	0
765	3 Feb 22	06:28:00	1	0	5	0	Ct	0	0	0	0	0	3	0	0	0	0	0	2	0	5	0	2	0	0	0	2	3	0	0	0	0	0	0	0	1	0	0	0	0	0
766	3 Feb 22	06:29:00	1	0	5	0	Ct	0	0	0	0	2	1	0	0	0	0	0	1	0	3	0	2	0	0	0	3	4	0	0	0	0	0	0	0	0	0	0	0	0	0
767	3 Feb 22	06:30:00	1	0	5	0	Ct	0	0	0	0	1	0	0	0	0	0	0	2	0	5	0	4	0	0	0	4	4	0	0	0	0	0	0	2	0	0	0	0	0	0
768	3 Feb 22	06:31:00	1	0	5	0	Ct	0	0	0	0	2	1	0	0	0	0	0	0	0	6	0	3	0	0	0	1	4	0	0	0	0	0	0	4	3	0	0	0	0	0
769	3 Feb 22	06:32:00	1	0	5	0	Ct	0	0	0	0	1	2	0	0	0	0	0	0	0	4	0	2	0	0	0	4	4	0	0	0	0	0	0	2	1	0	0	0	0	0
770	3 Feb 22	06:33:00	1	0	5	0	Ct	0	0	0	0	1	4	0	0	0	0	0	1	0	5	0	3	0	0	0	3	3	0	0	1	0	0	0	2	0	0	0	0	0	0
771	3 Feb 22	06:34:00	1	0	5	0	Ct	0	0	0	0	18	1	0	0	0	0	0	2	0	4	0	2	0	0	0	0	4	0	0	0	0	0	0	2	0	0	0	0	0	0
772	3 Feb 22	06:35:00	1	0	5	0	Ct	0	0	0	0	5	2	0	0	0	0	0	1	0	3	0	4	0	0	0	4	2	0	0	0	0	0	0	2	0	0	0	0	0	0
773	3 Feb 22	06:36:00	1	0	5	0	Ct	0	0	0	3	4	2	0	0	0	0	0	3	0	2	2	2	0	0	0	3	3	0	0	0	0	0	0	2	0	0	0	0	0	0
774	3 Feb 22	06:37:00	1	0	5	0	Ct	0	0	0	3	2	3	0	0	0	0	0	3	0	4	9	1	0	0	0	3	4	0	0	0	0	0	0	3	0	0	0	0	0	0
775	3 Feb 22	06:38:00	1	0	5	0	Ct	0	0	0	1	2	2	0	0	0	0	0	2	0	4	7	6	0	0	0	3	5	0	0	0	0	0	0	2	0	0	0	0	0	0
776	3 Feb 22	06:39:00	1	0	5	0	Ct	0	0	0	4	2	0	0	0	0	0	0	3	0	4	7	2	0	0	0	2	1	0	0	0	0	0	0	3	0	0	0	0	0	0
777	3 Feb 22	06:40:00	1	0	5	0	Ct	0	0	0	1	2	1	0	0	0	0	0	2	0	4	5	2	0	0	0	3	4	0	0	0	0	0	0	1	0	0	0	0	0	0
778	3 Feb 22	06:41:00	1	0	5	0	Ct	0	0	0	3	0	4	0	0	0	0	0	0	0	4	6	2	0	0	0	4	3	0	0	0	0	0	0	2	0	0	0	0	0	0
779	3 Feb 22	06:42:00	1	0	5	0	Ct	0	0	0	3	0	1	0	0	0	0	0	0	0	4	4	4	0	0	0	2	3	0	0	0	0	0	0	2	0	0	0	0	0	0
780	3 Feb 22	06:43:00	1	0	5	0	Ct	0	0	0	2	0	0	0	0	0	0	0	2	0	3	4	1	0	0	0	1	3	0	0	0	0	0	0	2	0	0	0	0	0	0
781	3 Feb 22	06:44:00	1	0	5	0	Ct	0	0	0	3	0	3	0	0	0	0	0	2	0	3	5	1	0	0	0	0	5	0	0	0	0	0	0	3	0	0	0	0	0	0
782	3 Feb 22	06:45:00	1	0	5	0	Ct	0	0	0	0	0	0	0	0	0	0	0	1	0	3	4	2	0	0	0	0	3	0	0	0	0	0	0	6	0	0	0	0	0	0
783	3 Feb 22	06:46:00	1	0	5	0	Ct	0	0	0	0	0	9	1	0	0	0	0	2	0	3	4	4	0	0	0	0	1	0	0	0	0	0	0	5	0	0	0	0	0	0
784	3 Feb 22	06:47:00	1	0	5	0	Ct	0	0	0	2	0	2	3	0	0	0	0	4	0	2	4	3	0	0	0	0	3	0	0	0	0	0	0	1	0	0	0	0	0	0
785	3 Feb 22	06:48:00	1	0	5	0	Ct	0	0	0	0	0	2	0	0	0	0	0	2	0	1	4	3	0	0	0	0	2	0	0	0	0	0	0	1	0	0	0	0	0	0
786	3 Feb 22	06:49:00	1	0	5	0	Ct	0	0	0	1	0	1	0	0	0	0	0	4	0	5	3	2	0	0	0	0	4	0	0	1	0	0	0	3	0	0	0	0	0	0
787	3 Feb 22	06:50:00	1	0	5	0	Ct	0	0	0	1	0	2	0	0	0	0	0	0	0	4	4	0	0	0	0	0	3	0	0	0	0	0	0	0	0	0	0	0	0	0
788	3 Feb 22	06:51:00	1	0	5	0	Ct	0	0	0	2	0	2	0	0	0	0	0	15	0	3	4	3	0	0	0	0	5	0	0	0	0	0	0	0	0	0	0	0	0	0
789	3 Feb 22	06:52:00	1	0	5	0	Ct	0	0	0	2	0	5	0	0	0	0	0	0	0	5	3	2	0	0	0	0	4	0	0	0	0	0	0	0	0	0	0	0	0	0
790	3 Feb 22	06:53:00	1	0	5	0	Ct	0	0	0	3	0	2	0	0	0	0	0	1	0	4	3	4	0	0	0	0	4	0	0	0	0	0	0	0	0	0	0	0	0	0
791	3 Feb 22	06:54:00	1	0	5	0	Ct	0	0	4	1	0	7	0	0	0	0	0	2	0	3	4	2	0	0	0	0	4	0	0	0	0	0	0	0	0	0	0	0	0	0
792	3 Feb 22	06:55:00	1	0	5	0	Ct	0	0	0	1	0	2	0	0	0	0	0	2	0	5	4	3	0	0	0	0	4	0	0	0	0	0	0	0	0	0	0	0	0	0
793	3 Feb 22	06:56:00	1	0	5	0	Ct	0	0	4	1	0	4	0	0	0	0	0	2	0	4	2	2	0	0	0	0	4	0	0	0	0	0	0	0	0	0	0	0	0	0
794	3 Feb 22	06:57:00	1	0	5	0	Ct	0	0	0	1	0	2	0	0	0	0	0	2	0	5	3	2	0	0	0	0	3	0	0	0	0	0	0	0	0	0	0	0	0	0
795	3 Feb 22	06:58:00	1	0	5	0	Ct	0	0	0	1	0	1	0	0	0	0	0	2	0	3	2	4	0	0	0	0	4	0	0	0	0	0	0	0	0	0	0	0	0	0
796	3 Feb 22	06:59:00	1	0	5	0	Ct	0	0	0	1	0	2	0	0	0	0	0	4	0	3	2	2	0	0	0	0	4	0	0	0	0	0	0	0	0	0	0	0	0	0
797	3 Feb 22	07:00:00	1	0	5	0	Ct	0	0	0	3	0	1	0	0	0	0	0	7	0	4	3	1	0	0	0	0	4	0	0	9	0	0	0	0	0	0	0	0	0	0
798	3 Feb 22	07:01:00	1	0	5	0	Ct	0	0	0	0	0	1	0	0	0	0	0	1	0	5	0	3	0	0	0	0	1	0	0	3	0	0	0	0	0	0	0	0	0	0
799	3 Feb 22	07:02:00	1	0	5	0	Ct	0	0	0	0	0	1	0	0	0	0	0	2	0	6	0	2	0	0	0	0	4	0	0	0	0	0	0	0	0	0	0	0	0	0
800	3 Feb 22	07:03:00	1	0	5	0	Ct	0	0	0	0	0	1	0	0	0	0	0	3	0	4	0	2	0	0	0	0	3	0	0	0	0	0	0	0	0	0	0	0	0	0
801	3 Feb 22	07:04:00	1	0	5	0	Ct	0	0	0	0	0	0	1	0	0	0	0	1	0	3	0	2	0	0	0	0	5	0	0	0	0	0	0	0	0	0	0	2	0	0
802	3 Feb 22	07:05:00	1	0	5	0	Ct	0	0	0	0	0	0	0	0	0	0	1	2	0	2	0	2	0	0	0	0	4	0	0	0	0	0	0	0	0	0	0	2	0	0
803	3 Feb 22	07:06:00	1	0	5	0	Ct	0	0	0	0	0	0	0	0	0	0	2	2	0	2	0	3	0	0	0	0	3	0	0	0	0	0	0	0	0	0	0	4	0	0
804	3 Feb 22	07:07:00	1	0	5	0	Ct	0	0	0	0	0	0	0	0	0	0	5	2	0	3	0	4	0	0	0	0	4	0	0	0	0	0	0	0	0	0	0	2	0	0
805	3 Feb 22	07:08:00	1	0	5	0	Ct	0	0	0	0	0	0	0	0	0	0	2	3	0	5	0	1	0	0	0	0	5	0	0	0	0	0	1	0	0	0	0	0	0	0
806	3 Feb 22	07:09:00	1	0	5	0	Ct	0	0	0	0	0	0	0	0	0	0	3	2	0	2	0	7	0	0	0	0	4	0	0	0	0	0	0	0	0	0	0	0	0	0
807	3 Feb 22	07:10:00	1	0	5	0	Ct	0	0	0	0	0	0	0	0	0	0	4	1	0	4	0	1	0	0	0	0	4	0	0	0	0	0	0	0	0	0	0	0	0	0
808	3 Feb 22	07:11:00	1	0	5	0	Ct	0	0	0	0	0	0	0	0	0	0	2	1	0	5	0	5	0	0	0	0	4	0	0	0	0	0	0	0	0	0	0	0	7	0
809	3 Feb 22	07:12:00	1	0	5	0	Ct	0	0	3	0	0	0	0	0	0	0	3	0	1	4	0	4	0	0	0	0	4	0	0	0	0	0	1	0	0	0	0	1	5	0
810	3 Feb 22	07:13:00	1	0	5	0	Ct	0	0	16	0	0	0	3	0	0	0	1	2	2	5	0	2	0	0	0	0	4	0	0	0	0	0	16	0	0	0	0	1	12	0
811	3 Feb 22	07:14:00	1	0	5	0	Ct	0	0	0	0	0	0	8	0	0	0	4	1	0	4	0	3	0	0	0	0	3	0	0	0	0	0	5	0	0	0	0	3	18	0
812	3 Feb 22	07:15:00	1	0	5	0	Ct	0	0	3	0	0	0	1	0	0	0	0	2	2	5	0	5	0	0	0	0	4	0	0	0	0	0	2	0	0	0	0	5	2	0
813	3 Feb 22	07:16:00	1	0	5	0	Ct	0	0	0	0	0	0	0	0	0	2	3	2	2	3	0	0	0	0	0	0	2	0	0	0	0	0	1	0	0	0	0	3	2	0
814	3 Feb 22	07:17:00	1	0	5	0	Ct	0	0	0	0	0	0	0	0	0	6	2	2	3	4	0	0	0	0	0	0	0	0	0	0	0	0	5	0	0	0	0	4	0	0
815	3 Feb 22	07:18:00	1	0	5	0	Ct	0	0	0	0	0	0	0	0	0	4	4	2	2	3	0	0	0	0	0	0	3	0	0	0	0	0	4	2	0	0	0	1	0	0
816	3 Feb 22	07:19:00	1	0	5	0	Ct	0	0	0	0	0	0	0	0	0	3	2	1	3	5	0	0	0	0	0	0	5	0	0	0	0	0	4	0	0	0	0	2	0	0
817	3 Feb 22	07:20:00	1	0	5	0	Ct	0	0	0	0	0	0	6	0	0	3	2	0	4	5	0	0	0	0	0	0	4	0	0	0	0	0	3	0	2	0	0	1	1	0
818	3 Feb 22	07:21:00	1	0	5	0	Ct	0	0	5	0	0	0	0	0	0	3	5	2	5	1	0	0	0	0	0	0	4	0	0	0	0	0	3	0	1	0	0	1	0	0
819	3 Feb 22	07:22:00	1	0	5	0	Ct	0	0	2	0	0	0	0	0	0	1	3	3	5	1	0	0	0	0	0	0	3	0	0	0	0	0	2	0	1	0	0	3	1	0
820	3 Feb 22	07:23:00	1	0	5	0	Ct	0	0	0	0	0	0	1	0	0	1	3	2	2	6	0	0	0	0	0	0	4	0	0	0	0	0	4	0	0	0	0	1	1	0
821	3 Feb 22	07:24:00	1	0	5	0	Ct	0	0	0	0	0	0	0	0	0	2	1	3	3	5	0	0	0	0	0	0	3	0	0	0	0	0	8	0	0	0	0	4	1	0
822	3 Feb 22	07:25:00	1	0	5	0	Ct	0	0	2	0	1	0	0	0	0	0	2	0	3	4	0	0	0	0	0	0	3	0	0	0	0	0	4	0	0	0	0	2	0	0
823	3 Feb 22	07:26:00	1	0	5	0	Ct	0	0	3	0	0	0	0	0	0	1	3	1	2	5	0	0	0	0	0	0	4	0	0	0	0	0	2	0	0	0	0	1	1	0
824	3 Feb 22	07:27:00	1	0	5	0	Ct	0	0	8	0	1	0	1	0	0	3	1	2	3	5	0	0	0	0	0	6	4	5	0	0	0	0	2	0	0	0	0	2	0	0
825	3 Feb 22	07:28:00	1	0	5	0	Ct	0	0	1	0	0	0	0	0	0	2	1	2	4	3	0	0	0	0	0	1	3	0	0	0	0	0	1	0	0	0	0	1	0	0
826	3 Feb 22	07:29:00	1	0	5	0	Ct	0	0	2	0	2	0	0	0	0	2	3	2	3	3	1	0	0	0	0	4	0	0	0	0	0	0	5	0	0	0	0	2	2	0
827	3 Feb 22	07:30:00	1	0	5	0	Ct	0	0	1	0	0	0	0	0	0	2	3	1	2	5	1	0	0	0	0	3	2	1	0	0	0	0	1	0	0	0	0	1	1	0
828	3 Feb 22	07:31:00	1	0	5	0	Ct	0	0	1	0	0	0	0	0	0	2	2	2	3	5	3	0	0	0	0	0	4	2	0	0	0	0	4	0	0	6	0	2	0	0
829	3 Feb 22	07:32:00	1	0	5	0	Ct	0	0	2	0	2	0	0	0	0	2	2	3	3	4	6	0	0	0	0	0	5	0	0	0	0	0	5	0	0	0	0	2	0	0
830	3 Feb 22	07:33:00	1	0	5	0	Ct	0	0	4	0	2	0	0	0	0	4	0	2	2	4	5	0	0	0	0	3	4	0	0	0	0	0	2	0	0	6	0	4	0	0
831	3 Feb 22	07:34:00	1	0	5	0	Ct	0	0	2	0	2	0	1	0	0	0	2	1	0	4	4	0	0	0	0	3	5	1	2	0	0	0	3	0	0	3	0	2	0	0
832	3 Feb 22	07:35:00	1	0	5	0	Ct	0	0	3	0	2	0	3	0	0	2	2	2	2	4	4	0	0	0	0	4	4	0	1	0	0	0	1	0	0	4	0	3	1	0
833	3 Feb 22	07:36:00	1	0	5	0	Ct	0	0	1	0	2	0	3	0	0	2	1	1	1	4	5	0	0	0	0	1	4	0	4	0	0	0	4	0	0	1	0	2	0	0
834	3 Feb 22	07:37:00	1	0	5	0	Ct	0	0	3	0	2	0	3	0	0	2	3	1	2	5	5	0	0	0	0	2	3	0	4	0	0	0	4	0	0	2	0	4	0	0
835	3 Feb 22	07:38:00	1	0	5	0	Ct	0	0	0	0	1	0	6	0	0	3	3	1	2	5	4	6	0	0	0	1	2	0	1	2	0	0	2	0	0	5	0	6	2	0
836	3 Feb 22	07:39:00	1	0	5	0	Ct	0	0	1	0	2	0	2	0	0	2	3	0	3	4	2	3	0	0	0	2	2	0	1	4	0	0	3	0	0	2	4	7	3	0
837	3 Feb 22	07:40:00	1	0	5	0	Ct	0	0	1	0	3	0	4	0	0	3	3	0	1	4	5	2	0	0	0	4	2	1	1	1	0	0	1	0	0	1	1	3	5	0
838	3 Feb 22	07:41:00	1	0	5	0	Ct	0	0	3	0	1	0	3	0	0	2	1	0	1	4	4	3	0	0	0	0	2	0	3	0	0	0	3	0	0	3	0	3	2	0
839	3 Feb 22	07:42:00	1	0	5	0	Ct	0	0	3	0	2	0	4	0	0	2	3	0	3	4	3	3	0	0	0	3	0	0	5	2	0	0	3	4	0	3	1	3	2	0
840	3 Feb 22	07:43:00	1	0	5	0	Ct	0	0	4	0	2	0	0	0	0	0	2	0	4	4	4	2	0	0	0	3	3	0	1	7	0	0	3	2	0	3	3	2	12	0
841	3 Feb 22	07:44:00	1	0	5	0	Ct	0	0	5	0	2	0	2	0	0	0	3	0	4	4	3	3	0	0	0	3	4	0	3	0	0	0	3	1	0	4	2	3	10	0
842	3 Feb 22	07:45:00	1	0	5	0	Ct	0	0	3	0	2	0	4	0	0	0	3	0	2	4	4	2	0	0	0	2	4	1	3	2	0	0	1	2	0	4	3	0	4	0
843	3 Feb 22	07:46:00	1	0	5	0	Ct	0	0	0	0	17	0	2	0	0	0	1	0	2	5	3	2	0	0	0	3	4	0	2	0	0	0	1	4	0	2	1	3	0	0
844	3 Feb 22	07:47:00	1	0	5	0	Ct	0	0	2	0	3	0	4	0	0	0	1	0	2	5	3	2	0	0	0	3	3	0	0	1	0	0	2	2	0	4	2	2	3	0
845	3 Feb 22	07:48:00	1	0	5	0	Ct	0	0	0	0	7	0	3	0	0	0	1	0	1	4	1	5	0	0	0	4	5	1	2	3	0	0	4	2	0	3	2	4	0	0
846	3 Feb 22	07:49:00	1	0	5	0	Ct	0	0	2	0	2	0	3	0	0	0	2	0	2	4	3	8	0	0	0	2	4	2	3	5	0	0	1	5	0	3	2	2	4	0
847	3 Feb 22	07:50:00	1	0	5	0	Ct	0	0	1	0	0	0	4	0	0	0	4	2	5	5	4	4	0	0	0	2	3	0	1	2	0	0	9	1	0	4	0	2	2	0
848	3 Feb 22	07:51:00	1	0	5	0	Ct	0	0	2	0	0	0	2	0	0	0	3	6	2	4	3	0	0	0	0	2	3	0	2	2	0	0	2	2	0	5	1	3	4	0
849	3 Feb 22	07:52:00	1	0	5	0	Ct	0	0	0	0	2	0	2	0	0	0	3	1	2	4	3	2	0	0	0	1	4	0	1	4	0	0	3	2	0	2	0	0	3	0
850	3 Feb 22	07:53:00	1	0	5	0	Ct	0	0	2	0	0	0	3	0	0	0	2	2	2	6	4	4	0	0	0	3	3	0	2	4	0	0	2	1	0	2	3	1	8	0
851	3 Feb 22	07:54:00	1	0	5	0	Ct	0	0	1	0	0	0	2	0	0	0	4	1	1	4	3	3	0	0	0	3	3	0	4	1	0	0	1	2	0	2	3	0	3	0
852	3 Feb 22	07:55:00	1	0	5	0	Ct	0	0	3	0	2	0	4	0	0	0	1	1	1	2	3	2	0	0	0	3	5	1	1	2	0	0	2	5	0	1	0	4	4	0
853	3 Feb 22	07:56:00	1	0	5	0	Ct	0	0	1	0	3	0	6	0	0	0	3	2	1	2	2	5	0	0	0	3	3	0	2	4	0	0	3	3	0	1	0	1	4	0
854	3 Feb 22	07:57:00	1	0	5	0	Ct	0	0	0	0	3	0	5	0	0	0	1	1	1	4	0	1	0	0	0	3	2	0	0	5	0	0	1	2	0	2	1	3	4	0
855	3 Feb 22	07:58:00	1	0	5	0	Ct	0	0	0	0	1	0	4	0	0	0	4	3	0	5	0	2	0	0	0	5	2	0	3	4	0	0	2	2	0	4	2	0	5	0
856	3 Feb 22	07:59:00	1	0	5	0	Ct	0	0	1	0	2	0	3	0	0	3	1	13	0	6	0	2	0	0	0	3	4	0	2	1	0	0	1	6	0	4	2	0	1	0
857	3 Feb 22	08:00:00	1	0	5	0	Ct	0	0	0	0	1	0	4	0	0	3	0	0	0	4	0	2	0	0	0	3	4	1	1	5	0	0	1	3	0	6	0	0	2	0
858	3 Feb 22	08:01:00	1	0	5	0	Ct	0	0	0	0	1	0	4	0	0	3	4	1	3	4	0	0	0	0	0	2	4	1	5	2	0	0	0	3	0	1	0	0	4	0
859	3 Feb 22	08:02:00	1	0	5	0	Ct	0	0	2	0	0	2	4	0	0	3	3	1	1	5	0	2	0	0	0	4	2	1	1	4	0	0	4	2	0	3	3	0	2	0
860	3 Feb 22	08:03:00	1	0	5	0	Ct	0	0	0	0	2	1	2	0	0	3	3	1	3	5	0	4	0	0	0	4	0	0	1	5	0	0	3	3	0	1	2	0	4	0
861	3 Feb 22	08:04:00	1	0	5	0	Ct	0	0	3	0	2	3	2	1	0	2	2	1	3	5	0	6	0	0	0	3	0	1	2	2	0	0	4	1	0	4	2	0	2	0
862	3 Feb 22	08:05:00	1	0	5	0	Ct	0	0	2	0	1	1	2	5	0	3	2	1	1	3	0	2	0	0	0	3	0	1	2	4	0	0	5	1	0	2	1	0	10	0
863	3 Feb 22	08:06:00	1	0	5	0	Ct	0	0	3	0	3	3	1	2	0	3	0	6	1	3	0	4	0	0	0	2	2	0	4	4	0	0	3	2	0	1	1	0	8	0
864	3 Feb 22	08:07:00	1	0	5	0	Ct	0	0	3	0	1	2	2	4	0	10	2	2	3	5	0	2	0	0	0	2	2	0	1	0	0	0	2	4	0	0	0	0	7	0
865	3 Feb 22	08:08:00	1	0	5	0	Ct	0	0	1	0	2	1	6	4	0	1	1	2	1	5	0	1	1	0	0	2	2	0	2	3	0	0	2	3	0	4	0	0	1	0
866	3 Feb 22	08:09:00	1	0	5	0	Ct	0	0	1	0	2	2	4	1	0	2	1	3	0	5	0	2	5	0	0	3	5	0	0	2	0	0	2	3	0	3	0	0	4	0
867	3 Feb 22	08:10:00	1	0	5	0	Ct	0	0	2	0	2	2	4	2	0	5	0	2	3	5	0	2	3	0	0	2	6	1	2	3	0	0	1	4	0	3	0	0	3	0
868	3 Feb 22	08:11:00	1	0	5	0	Ct	0	0	1	0	2	2	4	0	0	1	0	2	3	3	0	2	3	0	0	3	5	0	1	2	0	0	2	2	0	2	0	0	2	0
869	3 Feb 22	08:12:00	1	0	5	0	Ct	0	0	0	0	0	2	3	1	0	3	0	4	2	3	0	1	4	0	0	4	5	0	1	3	0	0	3	2	0	1	0	0	2	0
870	3 Feb 22	08:13:00	1	0	5	0	Ct	0	0	0	0	0	2	5	2	0	2	0	1	2	3	0	3	4	0	0	3	3	0	0	1	0	0	3	3	0	3	0	0	4	0
871	3 Feb 22	08:14:00	1	0	5	0	Ct	0	0	0	0	0	3	4	2	0	2	0	4	1	4	0	2	3	0	0	2	3	0	1	3	0	0	0	1	0	6	0	0	4	0
872	3 Feb 22	08:15:00	1	0	5	0	Ct	0	0	2	0	0	2	2	1	0	1	0	2	2	4	0	2	2	0	0	0	4	5	3	3	0	0	3	2	0	3	0	0	2	0
873	3 Feb 22	08:16:00	1	0	5	0	Ct	0	0	2	0	0	1	4	0	0	1	0	2	3	4	0	2	4	0	0	1	3	0	2	3	0	0	3	4	0	1	0	0	5	0
874	3 Feb 22	08:17:00	1	0	5	0	Ct	0	0	2	0	0	2	2	0	0	3	0	2	2	4	0	2	3	0	0	3	4	0	2	3	0	0	0	4	0	1	0	0	2	0
875	3 Feb 22	08:18:00	1	0	5	0	Ct	0	0	0	0	0	3	3	0	0	2	0	2	3	4	0	2	3	0	0	1	4	0	2	3	0	0	2	4	0	7	0	0	10	0
876	3 Feb 22	08:19:00	1	0	5	0	Ct	0	0	3	0	0	2	3	3	0	2	0	1	2	3	0	5	3	0	0	4	2	1	2	2	0	0	3	3	0	0	0	0	2	0
877	3 Feb 22	08:20:00	1	0	5	0	Ct	0	0	0	0	0	1	2	2	0	2	0	0	1	4	0	3	5	0	0	3	3	0	1	4	0	0	2	2	0	0	0	0	1	0
878	3 Feb 22	08:21:00	1	0	5	0	Ct	0	0	0	0	0	3	3	6	0	2	0	1	1	1	0	3	4	0	0	4	3	0	0	5	0	0	4	2	0	0	0	0	4	0
879	3 Feb 22	08:22:00	1	0	5	0	Ct	0	0	1	0	0	2	4	1	0	1	0	3	2	5	0	3	3	0	0	4	4	0	2	2	0	0	5	4	0	0	0	0	4	0
880	3 Feb 22	08:23:00	1	0	5	0	Ct	0	0	0	0	0	2	4	5	0	2	0	2	3	4	3	4	3	0	0	3	4	0	2	4	0	0	1	1	0	0	0	0	4	0
881	3 Feb 22	08:24:00	1	0	5	0	Ct	0	0	1	0	0	1	2	2	0	2	3	2	2	6	0	4	2	0	0	4	2	0	3	1	0	0	1	3	0	0	0	0	1	0
882	3 Feb 22	08:25:00	1	0	5	0	Ct	0	0	2	0	0	2	1	1	0	1	4	2	0	3	0	0	2	0	0	2	2	0	0	4	0	0	2	2	0	0	0	0	2	0
883	3 Feb 22	08:26:00	1	0	5	0	Ct	0	0	1	0	0	1	1	2	0	0	4	1	2	3	0	1	3	0	0	4	3	0	2	3	0	0	1	1	0	0	0	0	4	0
884	3 Feb 22	08:27:00	1	0	5	0	Ct	0	0	2	0	0	2	3	2	0	0	3	2	2	4	0	4	8	0	0	5	4	1	2	3	0	0	3	0	0	0	0	0	3	0
885	3 Feb 22	08:28:00	1	0	5	0	Ct	0	0	0	0	0	2	2	2	0	1	3	3	3	6	0	2	3	0	0	5	4	0	1	2	0	0	0	1	0	0	0	0	6	0
886	3 Feb 22	08:29:00	1	0	5	0	Ct	0	0	0	0	0	1	2	2	0	0	3	0	2	3	0	4	3	0	0	3	4	0	2	0	0	0	2	2	0	0	0	0	1	0
887	3 Feb 22	08:30:00	1	0	5	0	Ct	0	0	2	0	0	1	2	1	0	2	2	2	2	2	0	4	3	0	0	3	3	0	1	3	0	5	2	3	0	0	0	0	3	0
888	3 Feb 22	08:31:00	1	0	5	0	Ct	0	0	0	0	0	0	5	2	0	0	2	2	2	3	0	3	4	0	0	3	5	0	0	3	0	2	2	1	0	0	0	0	1	0
889	3 Feb 22	08:32:00	1	0	5	0	Ct	0	0	1	0	0	2	5	3	0	2	3	1	2	3	0	3	2	0	0	3	1	0	2	6	0	2	3	3	0	0	0	0	4	0
890	3 Feb 22	08:33:00	1	0	5	0	Ct	0	0	1	0	0	1	5	1	0	2	3	0	4	5	0	3	3	0	0	2	4	0	3	2	0	0	1	2	0	0	0	0	2	0
891	3 Feb 22	08:34:00	1	0	5	0	Ct	0	0	1	0	0	1	2	1	0	2	2	2	0	3	0	4	2	0	0	3	3	0	1	2	0	2	7	4	0	0	0	0	2	0
892	3 Feb 22	08:35:00	1	0	5	0	Ct	0	0	2	1	0	1	3	2	0	3	0	2	2	4	6	2	2	0	0	3	3	0	19	3	3	6	2	3	0	0	0	0	3	0
893	3 Feb 22	08:36:00	1	0	5	0	Ct	0	0	0	1	0	8	2	3	0	3	1	0	2	4	5	2	2	0	0	3	4	0	1	2	0	5	2	3	0	0	0	0	2	0
894	3 Feb 22	08:37:00	1	0	5	0	Ct	0	0	1	3	0	1	4	2	0	2	1	1	2	3	5	3	4	0	0	3	3	0	1	5	1	2	0	2	0	0	0	0	3	0
895	3 Feb 22	08:38:00	1	0	5	0	Ct	0	0	2	1	0	3	3	1	0	3	1	3	1	4	4	0	1	0	0	4	3	0	1	3	1	3	0	0	0	0	3	0	3	0
896	3 Feb 22	08:39:00	1	0	5	0	Ct	0	0	0	3	0	2	4	3	0	1	2	2	2	4	4	3	3	0	0	3	4	0	1	2	0	2	4	1	0	0	4	0	4	0
897	3 Feb 22	08:40:00	1	0	5	0	Ct	0	0	1	2	0	0	5	2	0	3	3	3	2	5	5	2	4	0	0	4	3	0	1	3	0	0	2	2	0	0	1	0	1	0
898	3 Feb 22	08:41:00	1	0	5	0	Ct	0	0	0	2	1	3	5	1	0	0	2	0	2	4	4	2	1	0	0	3	4	0	2	2	1	3	1	2	0	0	0	0	3	0
899	3 Feb 22	08:42:00	1	0	5	0	Ct	0	0	1	2	3	1	4	1	0	0	1	2	1	4	4	6	1	0	0	2	3	0	2	0	1	3	2	3	0	0	3	0	5	0
900	3 Feb 22	08:43:00	1	0	5	0	Ct	0	0	0	2	2	2	5	3	0	1	2	1	1	6	3	12	3	0	0	3	3	0	2	5	0	2	4	1	0	0	0	0	3	0
901	3 Feb 22	08:44:00	1	0	5	0	Ct	0	0	0	0	1	2	5	3	0	3	2	1	2	5	5	8	2	0	0	4	0	0	3	3	2	2	0	2	0	0	3	0	6	0
902	3 Feb 22	08:45:00	1	0	5	0	Ct	0	0	3	2	1	1	3	2	0	2	3	4	3	5	5	2	6	0	0	3	3	0	1	0	0	3	0	2	0	0	1	0	8	0
903	3 Feb 22	08:46:00	1	0	5	0	Ct	0	0	3	0	1	2	4	0	0	5	1	0	1	5	3	3	1	0	0	4	3	0	2	0	0	1	0	1	0	0	1	0	2	0
904	3 Feb 22	08:47:00	1	0	5	0	Ct	0	0	1	0	2	3	1	2	0	3	1	1	2	5	4	3	6	0	0	1	4	0	0	0	0	0	3	1	0	0	1	0	1	0
905	3 Feb 22	08:48:00	1	0	5	0	Ct	0	0	4	2	1	3	4	1	0	3	4	1	2	3	3	3	1	0	0	0	5	1	0	0	1	7	2	1	0	0	0	0	4	0
906	3 Feb 22	08:49:00	1	0	5	0	Ct	0	0	1	1	2	2	3	1	0	1	2	0	1	5	5	4	5	0	0	0	4	0	2	3	0	0	3	3	1	0	0	0	4	0
907	3 Feb 22	08:50:00	1	0	5	0	Ct	0	0	1	0	2	1	3	4	0	2	5	2	3	3	4	1	1	0	0	2	4	0	2	1	0	2	4	2	1	2	2	0	2	0
908	3 Feb 22	08:51:00	1	0	5	0	Ct	0	0	0	1	1	1	2	1	0	3	3	1	3	0	5	2	1	0	0	4	4	0	1	2	0	2	2	2	0	4	0	0	6	0
909	3 Feb 22	08:52:00	1	0	5	0	Ct	0	0	0	4	3	3	1	1	0	3	2	3	2	1	5	4	3	0	0	4	4	0	1	3	0	3	2	2	0	4	3	0	2	0
910	3 Feb 22	08:53:00	1	0	5	0	Ct	0	0	1	3	1	1	3	0	0	4	3	1	1	4	5	5	4	0	0	3	4	0	2	6	0	0	3	1	0	2	2	0	1	0
911	3 Feb 22	08:54:00	1	0	5	0	Ct	0	0	2	2	2	2	4	2	0	0	3	1	3	5	5	3	2	0	0	3	3	0	2	2	0	0	2	2	0	2	3	0	2	0
912	3 Feb 22	08:55:00	1	0	5	0	Ct	0	0	2	2	3	2	3	2	0	3	1	3	2	5	5	2	3	0	0	1	5	0	2	2	0	3	2	2	8	1	0	0	5	0
913	3 Feb 22	08:56:00	1	0	5	0	Ct	0	0	2	4	3	1	2	1	0	3	4	0	1	4	4	4	1	0	0	3	4	4	2	2	0	2	2	1	11	3	1	0	1	0
914	3 Feb 22	08:57:00	1	0	5	0	Ct	0	0	0	1	1	0	3	2	0	1	4	0	2	3	4	4	0	0	0	4	3	4	1	3	0	5	3	1	3	3	2	0	7	0
915	3 Feb 22	08:58:00	1	0	5	0	Ct	0	0	4	3	3	0	3	1	0	3	3	1	4	3	4	2	0	0	0	4	3	1	2	2	0	2	1	1	11	2	1	0	3	0
916	3 Feb 22	08:59:00	1	0	5	0	Ct	0	0	1	1	0	0	0	0	0	2	1	1	0	4	4	3	0	0	0	3	3	3	2	2	0	5	3	3	0	3	3	0	0	0
917	3 Feb 22	09:00:00	1	0	5	0	Ct	0	0	4	2	1	0	2	1	0	2	2	2	0	5	3	1	0	0	0	4	2	4	1	4	0	1	5	1	1	2	2	0	1	0
918	3 Feb 22	09:01:00	1	0	5	0	Ct	0	1	2	2	3	1	1	3	0	1	4	4	2	7	4	2	2	0	0	4	3	2	0	2	1	1	0	3	2	0	5	3	3	0
919	3 Feb 22	09:02:00	1	0	5	0	Ct	0	1	2	1	2	4	3	1	0	3	2	2	2	4	4	2	1	0	0	3	4	1	4	2	2	3	3	4	2	3	1	5	3	0
920	3 Feb 22	09:03:00	1	0	5	0	Ct	0	1	1	2	3	1	2	0	0	2	3	1	6	4	5	4	5	0	0	4	5	4	2	4	7	2	4	3	2	5	3	1	4	0
921	3 Feb 22	09:04:00	1	0	5	0	Ct	0	1	0	3	2	2	4	2	0	2	5	2	3	8	6	5	2	0	0	4	4	4	6	1	3	3	3	3	1	1	5	1	5	0
922	3 Feb 22	09:05:00	1	0	5	0	Ct	0	1	5	3	8	3	5	3	0	3	2	2	4	4	4	6	6	0	0	4	2	2	1	5	3	4	5	4	3	4	2	5	5	0
923	3 Feb 22	09:06:00	1	0	5	0	Ct	0	1	2	1	17	3	5	2	0	3	1	5	3	7	2	4	4	2	0	3	4	3	2	4	4	2	2	4	5	2	4	3	4	0
924	3 Feb 22	09:07:00	1	0	5	0	Ct	0	1	2	3	5	1	4	1	0	3	2	3	4	6	5	3	3	2	0	4	4	3	2	3	3	5	2	1	3	2	1	3	3	0
925	3 Feb 22	09:08:00	1	0	5	0	Ct	0	1	1	2	3	3	2	2	0	1	5	1	4	6	3	2	3	6	0	4	6	3	1	4	3	2	4	4	0	3	3	4	3	0
926	3 Feb 22	09:09:00	1	0	5	0	Ct	0	1	0	3	3	3	5	1	0	0	3	3	4	4	5	4	0	0	0	6	3	1	2	4	2	3	2	2	2	3	3	3	6	0
927	3 Feb 22	09:10:00	1	0	5	0	Ct	0	1	3	3	5	2	1	3	0	4	4	3	3	6	4	3	3	3	0	5	4	0	3	4	2	0	4	1	2	2	3	2	2	0
928	3 Feb 22	09:11:00	1	0	5	0	Ct	0	1	1	1	2	2	3	3	0	3	3	4	4	5	4	5	4	2	0	5	4	0	2	4	3	4	2	4	2	5	3	2	3	0
929	3 Feb 22	09:12:00	1	0	5	0	Ct	0	1	0	2	3	1	3	0	0	1	4	1	2	4	4	3	1	3	0	5	4	2	2	2	3	1	3	2	3	5	4	3	6	0
930	3 Feb 22	09:13:00	1	0	5	0	Ct	0	1	2	2	2	3	5	2	0	2	1	3	3	4	4	3	2	2	0	4	4	3	2	2	4	2	2	2	3	2	0	3	3	0
931	3 Feb 22	09:14:00	1	0	5	0	Ct	0	1	1	2	3	3	2	1	0	2	4	2	2	6	4	4	2	2	0	2	4	1	2	3	3	6	16	1	2	5	3	5	4	0
932	3 Feb 22	09:15:00	1	0	5	0	Ct	0	1	1	0	2	1	2	4	0	2	1	4	2	4	6	3	3	2	0	4	4	3	2	5	4	1	2	2	1	2	1	2	3	0
933	3 Feb 22	09:16:00	1	0	5	0	Ct	0	1	0	0	0	2	1	3	0	1	4	3	3	7	2	1	5	2	0	5	3	2	2	4	2	4	4	3	2	4	2	3	1	0
934	3 Feb 22	09:17:00	1	0	5	0	Ct	0	1	0	0	3	1	3	2	0	4	2	2	3	8	4	3	2	2	0	11	2	3	3	3	2	5	4	2	2	3	2	1	5	0
935	3 Feb 22	09:18:00	1	0	5	0	Ct	0	1	0	0	1	1	2	3	0	1	4	0	4	4	4	1	0	1	0	5	5	2	2	2	4	1	3	2	3	3	2	1	7	0
936	3 Feb 22	09:19:00	1	0	5	0	Ct	0	1	0	0	3	2	3	3	0	3	2	3	2	5	5	4	2	3	0	5	5	2	1	2	3	1	3	3	2	5	3	0	5	0
937	3 Feb 22	09:20:00	1	0	5	0	Ct	0	1	0	0	1	1	3	1	0	1	4	5	4	2	5	2	2	2	0	6	4	3	2	4	5	2	3	3	2	1	3	0	5	0
938	3 Feb 22	09:21:00	1	0	5	0	Ct	0	1	1	0	3	1	1	2	0	5	0	2	2	3	4	4	2	2	0	0	3	6	3	1	2	3	0	1	2	2	1	0	3	0
939	3 Feb 22	09:22:00	1	0	5	0	Ct	0	1	2	0	2	0	4	1	0	1	0	1	2	6	2	1	2	3	0	4	3	4	2	2	3	3	2	0	1	1	2	4	1	0
940	3 Feb 22	09:23:00	1	0	5	0	Ct	0	1	0	0	2	0	3	3	0	4	0	1	2	4	3	3	0	2	0	6	3	3	2	5	1	3	2	2	3	2	2	2	5	0
941	3 Feb 22	09:24:00	1	0	5	0	Ct	0	1	2	0	2	0	3	2	0	4	4	2	1	7	3	3	0	1	0	4	5	1	2	2	2	2	0	2	2	5	3	6	8	0
942	3 Feb 22	09:25:00	1	0	5	0	Ct	0	1	2	0	4	0	2	3	0	1	4	3	3	5	5	2	0	2	0	6	4	3	2	2	5	2	5	3	4	7	0	2	4	0
943	3 Feb 22	09:26:00	1	0	5	0	Ct	0	1	2	0	4	0	2	3	0	1	2	2	2	5	4	2	0	0	0	4	2	3	2	4	2	1	4	5	4	4	1	3	2	0
944	3 Feb 22	09:27:00	1	0	5	0	Ct	0	1	5	0	2	0	4	3	0	1	1	3	6	3	3	4	0	4	0	4	5	3	1	3	1	2	4	2	1	4	2	3	3	0
945	3 Feb 22	09:28:00	1	0	5	0	Ct	0	1	2	0	3	0	1	2	0	0	2	2	4	5	3	6	0	1	0	4	4	3	0	2	2	3	3	2	0	2	3	2	3	0
946	3 Feb 22	09:29:00	1	0	5	0	Ct	0	1	2	0	2	0	2	1	0	3	1	0	1	6	4	3	0	1	0	3	4	1	3	2	4	0	3	3	0	1	2	1	4	0
947	3 Feb 22	09:30:00	1	0	5	0	Ct	0	1	1	0	1	0	0	2	0	1	2	2	2	1	4	4	2	5	0	4	4	3	2	4	2	0	4	1	2	4	1	1	3	0
948	3 Feb 22	09:31:00	1	0	5	0	Ct	0	1	4	0	1	0	0	1	0	3	1	2	2	7	2	3	0	2	0	4	4	2	3	4	3	0	1	4	2	3	1	2	2	0
949	3 Feb 22	09:32:00	1	0	5	0	Ct	0	1	2	0	0	0	0	2	0	1	1	2	0	6	2	1	0	3	0	4	4	3	1	4	3	0	2	1	5	3	2	4	0	0
950	3 Feb 22	09:33:00	1	0	5	0	Ct	0	1	4	0	2	0	4	0	0	1	4	3	0	5	4	3	4	2	0	4	3	2	3	3	4	0	2	2	6	5	2	2	0	0
951	3 Feb 22	09:34:00	1	0	5	0	Ct	0	1	0	0	2	0	4	2	0	0	3	1	0	3	5	3	8	4	0	4	4	2	0	2	4	0	3	2	4	2	2	2	0	0
952	3 Feb 22	09:35:00	1	0	5	0	Ct	0	1	2	0	5	0	3	2	0	3	4	2	0	3	4	3	3	3	0	5	4	0	2	3	2	0	2	3	3	3	1	2	0	0
953	3 Feb 22	09:36:00	1	0	5	0	Ct	0	1	0	0	3	0	4	2	0	3	3	2	0	3	2	1	2	3	0	3	4	0	0	4	2	0	3	3	3	2	1	2	0	0
954	3 Feb 22	09:37:00	1	0	5	0	Ct	0	1	2	0	4	0	2	2	0	3	0	2	0	1	4	4	2	4	0	3	3	0	1	2	2	0	3	2	0	2	2	3	2	0
955	3 Feb 22	09:38:00	1	0	5	0	Ct	0	1	2	0	2	0	2	1	0	2	3	1	0	4	2	3	3	0	0	2	3	0	2	4	2	0	3	2	0	2	2	2	2	0
956	3 Feb 22	09:39:00	1	0	5	0	Ct	0	1	2	0	1	0	3	0	0	3	3	3	0	7	3	3	14	2	0	3	4	0	3	1	3	0	2	2	0	3	0	1	3	0
957	3 Feb 22	09:40:00	1	0	5	0	Ct	0	1	0	0	3	0	2	4	0	2	2	3	0	4	2	6	13	0	0	4	3	0	1	3	0	0	0	3	0	3	0	2	3	0
958	3 Feb 22	09:41:00	1	0	5	0	Ct	0	1	0	0	1	0	3	2	0	3	3	4	0	5	3	4	3	0	0	5	5	0	1	5	1	0	2	5	0	3	0	4	5	0
959	3 Feb 22	09:42:00	1	0	5	0	Ct	0	1	0	0	3	0	3	2	0	3	2	0	0	5	4	3	0	0	0	4	4	0	3	2	3	0	3	2	0	4	1	1	1	0
960	3 Feb 22	09:43:00	1	0	5	0	Ct	0	1	0	0	1	0	3	3	0	0	1	3	0	8	8	5	0	1	0	5	4	0	3	3	2	0	1	2	0	1	2	1	1	0
961	3 Feb 22	09:44:00	1	0	5	0	Ct	0	1	0	0	1	0	1	0	0	4	0	3	0	6	5	6	0	3	0	4	4	0	4	2	3	0	3	2	0	7	1	0	2	0
962	3 Feb 22	09:45:00	1	0	5	0	Ct	0	1	2	0	2	0	3	2	0	1	0	2	0	4	6	4	0	2	0	3	2	0	1	2	2	0	3	0	0	3	1	0	4	0
963	3 Feb 22	09:46:00	1	0	5	0	Ct	0	1	4	0	3	0	2	3	0	3	0	2	0	6	4	3	0	2	0	5	6	0	1	5	3	0	2	2	0	2	2	0	2	0
964	3 Feb 22	09:47:00	1	0	5	0	Ct	0	1	1	2	3	0	3	1	0	3	0	1	0	5	2	0	0	1	0	4	4	0	1	3	2	0	1	2	0	3	1	0	3	0
965	3 Feb 22	09:48:00	1	0	5	0	Ct	0	1	2	5	0	0	2	0	0	2	0	2	3	5	3	1	0	1	0	4	4	0	1	2	2	0	2	2	0	2	1	0	1	0
966	3 Feb 22	09:49:00	1	0	5	0	Ct	0	1	0	2	0	0	4	0	0	2	0	2	0	3	6	2	0	1	0	4	3	0	1	2	2	0	0	2	0	3	2	0	3	0
967	3 Feb 22	09:50:00	1	0	5	0	Ct	0	1	2	2	2	0	6	2	0	2	0	1	2	5	3	2	0	0	0	4	3	0	1	3	2	0	4	2	0	2	0	0	6	0
968	3 Feb 22	09:51:00	1	0	5	0	Ct	0	1	2	2	3	0	2	0	0	2	0	3	2	0	4	0	0	0	0	2	5	0	3	2	2	0	2	1	0	1	2	0	0	0
969	3 Feb 22	09:52:00	1	0	5	0	Ct	0	1	0	2	4	0	4	3	0	3	0	2	4	4	3	4	0	0	0	0	3	0	1	7	2	0	4	2	0	2	0	0	7	0
970	3 Feb 22	09:53:00	1	0	5	0	Ct	0	1	1	5	2	0	3	2	0	1	0	3	0	5	4	3	0	0	0	0	4	0	1	1	2	0	1	3	0	2	2	0	4	0
971	3 Feb 22	09:54:00	1	0	5	0	Ct	0	1	1	4	2	0	3	3	0	1	0	0	4	3	2	3	0	0	0	2	4	0	3	1	2	0	0	3	0	4	2	0	2	0
972	3 Feb 22	09:55:00	1	0	5	0	Ct	0	1	1	0	3	0	4	2	0	3	0	1	5	4	3	3	0	0	0	4	3	0	0	3	3	0	1	3	0	1	3	0	5	0
973	3 Feb 22	09:56:00	1	0	5	0	Ct	0	1	0	0	1	0	4	2	0	3	0	8	3	4	3	3	0	0	0	4	3	0	0	4	1	0	3	3	0	5	1	0	0	0
974	3 Feb 22	09:57:00	1	0	5	0	Ct	0	1	0	0	1	0	0	1	0	2	0	4	2	4	1	4	0	0	0	5	0	0	2	4	1	0	0	2	0	2	0	0	0	0
975	3 Feb 22	09:58:00	1	0	5	0	Ct	0	1	4	0	2	0	3	2	0	1	0	3	3	4	4	3	0	0	0	3	2	0	2	1	2	0	0	2	0	1	1	0	5	0
976	3 Feb 22	09:59:00	1	0	5	0	Ct	0	1	4	0	2	1	1	3	0	6	0	1	2	3	1	3	0	0	0	3	4	0	2	1	3	0	0	2	0	5	1	0	4	0
977	3 Feb 22	10:00:00	1	0	5	0	Ct	0	1	4	0	3	6	2	1	0	1	0	5	2	2	5	1	0	0	0	5	4	0	2	1	2	0	0	2	0	3	0	0	1	0
978	3 Feb 22	10:01:00	1	0	5	0	Ct	0	1	1	0	3	0	5	1	0	3	0	3	0	6	4	2	0	0	0	1	3	0	3	2	1	0	0	4	0	6	2	0	2	0
979	3 Feb 22	10:02:00	1	0	5	0	Ct	0	1	4	0	2	0	2	2	0	1	0	1	0	5	5	2	0	0	0	5	6	0	3	3	3	0	0	2	0	4	2	0	6	0
980	3 Feb 22	10:03:00	1	0	5	0	Ct	0	1	1	0	3	1	4	1	0	1	0	5	0	6	4	2	0	0	0	4	1	0	2	2	2	0	0	2	0	3	3	0	3	0
981	3 Feb 22	10:04:00	1	0	5	0	Ct	0	1	0	0	3	1	3	0	0	1	0	3	0	5	4	4	0	0	0	4	5	0	1	6	3	0	0	2	0	1	2	0	1	0
982	3 Feb 22	10:05:00	1	0	5	0	Ct	0	1	1	0	0	1	2	1	0	4	0	2	0	6	4	3	0	0	0	4	3	0	4	1	1	0	0	2	0	4	2	0	1	0
983	3 Feb 22	10:06:00	1	0	5	0	Ct	0	1	0	0	4	0	2	6	0	1	0	1	0	3	4	0	0	0	0	3	3	0	2	2	1	0	0	2	0	2	1	0	3	0
984	3 Feb 22	10:07:00	1	0	5	0	Ct	0	1	2	0	4	0	2	2	0	2	0	2	0	5	3	4	0	0	0	3	3	0	2	3	2	0	0	1	0	1	1	0	4	0
985	3 Feb 22	10:08:00	1	0	5	0	Ct	0	1	0	0	4	0	2	3	0	0	0	1	0	5	1	3	0	0	0	4	4	0	1	4	3	0	0	3	0	2	2	0	0	0
986	3 Feb 22	10:09:00	1	0	5	0	Ct	0	1	6	0	1	0	2	2	0	0	0	2	0	5	5	2	0	0	0	4	3	0	1	4	2	0	0	1	0	3	0	0	2	0
987	3 Feb 22	10:10:00	1	0	5	0	Ct	0	1	3	0	1	0	4	1	0	0	0	2	0	4	0	1	0	0	0	0	2	0	0	4	3	0	0	3	0	3	2	0	2	0
988	3 Feb 22	10:11:00	1	0	5	0	Ct	0	1	2	0	3	0	0	2	0	0	0	3	0	3	2	3	0	0	0	4	4	0	1	2	2	0	0	2	1	2	0	0	3	0
989	3 Feb 22	10:12:00	1	0	5	0	Ct	0	1	3	0	2	0	0	2	0	0	0	3	0	5	4	1	0	0	0	0	3	0	1	4	2	0	0	2	2	4	0	0	1	0
990	3 Feb 22	10:13:00	1	0	5	0	Ct	0	1	2	0	3	0	0	1	0	0	0	0	0	8	2	4	0	0	0	3	3	0	2	3	2	0	0	1	0	2	0	0	3	0
991	3 Feb 22	10:14:00	1	0	5	0	Ct	0	1	1	0	0	0	0	0	0	0	0	3	0	7	4	4	0	0	0	1	3	0	3	5	2	0	0	4	1	4	0	0	0	0
992	3 Feb 22	10:15:00	1	0	5	0	Ct	0	1	0	0	1	0	0	0	0	0	0	3	0	5	5	1	0	0	0	0	2	0	5	2	2	0	0	1	33	3	0	0	4	0
993	3 Feb 22	10:16:00	1	0	5	0	Ct	0	1	0	0	2	0	0	2	0	0	0	2	0	6	1	2	3	0	0	0	3	0	3	5	2	0	0	2	15	1	0	0	8	0
994	3 Feb 22	10:17:00	1	0	5	0	Ct	0	1	0	0	1	0	0	2	0	0	0	2	0	3	2	3	2	0	0	5	3	0	2	2	1	0	0	4	2	0	0	0	7	0
995	3 Feb 22	10:18:00	1	0	5	0	Ct	0	1	0	0	2	0	0	1	0	2	0	2	0	4	4	2	3	0	0	4	3	0	2	1	1	0	0	2	1	1	0	0	2	0
996	3 Feb 22	10:19:00	1	0	5	0	Ct	0	1	0	0	2	0	0	1	0	3	3	0	0	2	3	2	3	0	0	2	4	0	3	6	1	0	0	3	5	2	0	0	4	0
997	3 Feb 22	10:20:00	1	0	5	0	Ct	0	1	0	0	2	0	0	0	0	3	3	2	0	5	3	2	4	0	0	3	4	0	0	4	1	0	0	4	1	3	0	0	0	0
998	3 Feb 22	10:21:00	1	0	5	0	Ct	0	1	0	0	5	0	0	5	0	3	2	0	0	2	2	3	1	0	0	4	4	0	1	3	1	0	0	2	0	0	0	0	3	0
999	3 Feb 22	10:22:00	1	0	5	0	Ct	0	1	0	0	2	0	0	1	0	3	2	0	0	2	3	6	3	0	0	3	3	0	4	2	5	0	0	2	1	3	0	0	5	0
1000	3 Feb 22	10:23:00	1	0	5	0	Ct	0	1	0	1	0	0	0	1	0	3	0	0	0	4	4	2	2	0	0	3	5	0	1	0	0	0	0	3	3	2	0	0	0	0
1001	3 Feb 22	10:24:00	1	0	5	0	Ct	0	1	0	0	0	0	0	2	0	1	0	0	0	5	5	5	0	0	0	1	2	0	2	0	2	0	0	1	4	1	0	0	3	0
1002	3 Feb 22	10:25:00	1	0	5	0	Ct	0	1	0	0	2	0	2	2	0	2	2	0	0	4	3	2	0	0	0	3	4	0	0	3	6	0	0	2	3	2	0	0	0	0
1003	3 Feb 22	10:26:00	1	0	5	0	Ct	0	1	0	2	3	0	4	0	0	3	3	0	0	5	1	3	2	0	0	6	3	0	2	2	3	0	0	4	3	2	0	2	0	0
1004	3 Feb 22	10:27:00	1	0	5	0	Ct	0	1	0	0	2	0	5	0	0	1	1	0	0	6	2	1	1	0	0	2	1	0	4	3	1	0	0	2	1	1	0	2	2	0
1005	3 Feb 22	10:28:00	1	0	5	0	Ct	0	1	0	0	1	0	3	0	0	0	1	0	0	5	3	0	2	0	0	5	4	0	2	2	2	0	0	1	2	3	0	2	4	0
1006	3 Feb 22	10:29:00	1	0	5	0	Ct	0	1	0	0	3	0	0	0	0	0	3	0	0	4	3	0	0	0	0	4	4	0	3	2	1	0	0	1	0	2	0	0	2	0
1007	3 Feb 22	10:30:00	1	0	5	0	Ct	0	1	0	0	0	0	3	0	0	0	2	0	0	3	3	0	0	0	0	1	3	0	1	5	1	0	0	1	0	5	0	2	2	0
1008	3 Feb 22	10:31:00	1	0	5	0	Ct	0	1	0	0	3	0	3	0	0	2	2	2	0	3	0	0	0	0	0	0	4	0	3	0	2	0	0	2	0	2	2	0	4	0
1009	3 Feb 22	10:32:00	1	0	5	0	Ct	0	1	0	0	2	0	2	0	0	3	3	4	0	5	1	0	0	0	0	0	4	0	4	1	2	0	0	2	0	6	3	2	3	0
1010	3 Feb 22	10:33:00	1	0	5	0	Ct	0	1	0	0	1	0	4	0	0	4	2	3	0	2	0	0	0	0	0	0	2	0	1	1	2	0	0	2	3	5	0	0	1	0
1011	3 Feb 22	10:34:00	1	0	5	0	Ct	0	1	0	0	1	0	3	0	0	2	2	2	0	2	0	0	0	0	0	2	5	0	2	4	1	0	0	4	0	2	0	1	5	0
1012	3 Feb 22	10:35:00	1	0	5	0	Ct	0	1	0	0	1	0	2	0	0	1	2	0	0	3	0	0	0	0	0	0	2	0	2	2	4	0	0	1	0	3	0	3	11	0
1013	3 Feb 22	10:36:00	1	0	5	0	Ct	0	1	0	0	2	0	3	0	0	3	1	4	0	4	0	0	0	0	0	3	4	0	1	5	2	0	0	4	0	3	2	0	5	0
1014	3 Feb 22	10:37:00	1	0	5	0	Ct	0	1	0	0	2	0	4	0	0	1	1	5	0	5	0	0	0	0	0	4	3	0	1	4	2	0	0	2	0	3	5	0	10	0
1015	3 Feb 22	10:38:00	1	0	5	0	Ct	0	1	0	0	3	2	3	0	0	4	2	4	0	5	0	0	0	0	0	5	4	0	3	2	1	0	0	2	1	5	1	0	2	0
1016	3 Feb 22	10:39:00	1	0	5	0	Ct	0	1	0	0	1	1	3	0	0	3	0	2	4	4	0	0	0	0	0	1	3	0	3	4	1	0	0	1	1	2	2	2	3	0
1017	3 Feb 22	10:40:00	1	0	5	0	Ct	0	1	0	5	2	2	2	0	0	3	4	2	3	5	2	4	3	0	0	2	4	1	2	1	0	0	0	3	4	4	1	3	3	0
1018	3 Feb 22	10:41:00	1	0	5	0	Ct	0	1	0	3	0	1	3	5	0	3	3	2	1	4	7	6	6	3	0	6	3	3	2	3	0	0	0	3	2	2	4	4	5	0
1019	3 Feb 22	10:42:00	1	0	5	0	Ct	0	1	0	4	2	2	3	1	0	3	1	20	2	4	5	3	5	2	0	4	6	3	2	3	0	0	0	2	2	2	1	3	4	0
1020	3 Feb 22	10:43:00	1	0	5	0	Ct	0	1	0	1	2	2	2	3	0	2	0	15	1	6	4	5	4	1	0	4	3	2	3	5	0	0	0	3	3	3	2	3	2	0
1021	3 Feb 22	10:44:00	1	0	5	0	Ct	0	1	0	4	1	2	2	3	0	1	0	0	8	3	5	4	6	2	0	5	5	3	1	4	2	0	0	2	3	2	2	3	2	0
1022	3 Feb 22	10:45:00	1	0	5	0	Ct	0	1	0	2	1	2	4	2	0	2	2	0	3	5	5	4	4	3	0	5	3	3	0	6	1	0	1	1	4	5	4	3	2	0
1023	3 Feb 22	10:46:00	1	0	5	0	Ct	0	1	0	2	0	2	2	0	0	2	3	0	0	3	4	2	3	1	0	2	5	2	0	1	0	0	7	1	4	0	1	6	8	0
1024	3 Feb 22	10:47:00	1	0	5	0	Ct	0	1	0	3	0	1	3	0	0	0	3	0	2	3	1	0	3	2	0	0	2	4	1	1	0	0	2	2	3	2	3	2	2	0
1025	3 Feb 22	10:48:00	1	0	5	0	Ct	0	1	0	1	0	2	2	2	0	0	1	0	1	4	5	0	2	0	0	0	3	1	1	3	1	0	4	3	0	2	2	4	0	0
1026	3 Feb 22	10:49:00	1	0	5	0	Ct	0	1	0	1	0	2	1	3	0	1	1	0	3	6	3	0	3	0	0	0	2	2	0	4	0	0	3	1	0	4	0	0	4	0
1027	3 Feb 22	10:50:00	1	0	5	0	Ct	0	1	0	1	0	2	3	3	0	4	1	0	1	4	3	0	0	0	0	0	3	1	0	2	1	0	3	0	0	5	0	2	3	0
1028	3 Feb 22	10:51:00	1	0	5	0	Ct	0	1	0	0	0	1	2	2	0	2	1	0	3	6	2	0	3	0	0	0	3	5	0	2	0	0	3	1	0	4	0	1	2	0
1029	3 Feb 22	10:52:00	1	0	5	0	Ct	0	1	0	0	2	1	1	1	0	0	0	0	2	5	4	0	3	0	0	2	5	3	0	3	0	0	6	2	0	6	0	1	1	0
1030	3 Feb 22	10:53:00	1	0	5	0	Ct	0	1	0	0	0	0	2	0	0	3	0	0	2	4	3	0	3	0	0	1	3	3	4	3	0	0	3	1	0	3	0	0	1	0
1031	3 Feb 22	10:54:00	1	0	5	0	Ct	0	1	0	0	1	0	3	0	0	2	0	0	2	5	4	0	1	2	0	3	2	4	1	1	0	0	3	2	0	1	0	0	2	0
1032	3 Feb 22	10:55:00	1	0	5	0	Ct	0	1	17	0	1	1	0	1	0	0	0	0	3	3	3	0	0	0	0	4	0	2	1	4	0	0	3	4	0	3	0	0	3	0
1033	3 Feb 22	10:56:00	1	0	5	0	Ct	0	1	11	0	3	4	4	0	0	2	0	0	2	4	5	0	0	0	0	2	3	1	2	7	0	0	4	1	0	0	0	0	2	0
1034	3 Feb 22	10:57:00	1	0	5	0	Ct	0	1	0	0	3	2	3	0	0	0	0	0	4	5	3	0	0	0	0	4	5	1	2	1	0	0	4	2	0	3	0	0	0	0
1035	3 Feb 22	10:58:00	1	0	5	0	Ct	0	1	0	0	2	1	2	2	0	0	0	0	2	4	3	0	0	0	0	4	5	1	7	2	0	0	4	1	0	1	0	0	0	0
1036	3 Feb 22	10:59:00	1	0	5	0	Ct	0	1	0	0	2	0	5	2	0	0	0	0	4	4	1	0	0	0	0	1	4	0	3	2	0	0	2	2	0	0	0	0	0	0
1037	3 Feb 22	11:00:00	1	0	5	0	Ct	0	1	0	0	0	0	2	0	0	0	0	0	1	4	0	0	0	0	0	4	4	0	1	7	0	0	0	3	0	2	0	0	0	0
1038	3 Feb 22	11:01:00	1	0	5	0	Ct	0	1	0	0	1	0	2	1	0	0	0	0	3	3	5	0	0	0	0	2	4	0	2	1	0	0	5	2	0	2	0	0	0	0
1039	3 Feb 22	11:02:00	1	0	5	0	Ct	0	1	0	0	1	0	2	1	0	0	0	0	2	5	24	0	0	0	0	1	4	0	0	1	0	0	4	1	0	3	0	0	0	0
1040	3 Feb 22	11:03:00	1	0	5	0	Ct	0	1	0	0	0	0	1	0	0	0	0	0	3	5	3	0	0	0	0	0	4	0	2	1	0	0	0	3	0	2	0	0	0	0
1041	3 Feb 22	11:04:00	1	0	5	0	Ct	0	1	0	0	0	0	4	2	0	0	0	0	1	5	4	0	0	0	0	0	3	0	0	3	0	0	2	1	0	3	0	0	0	0
1042	3 Feb 22	11:05:00	1	0	5	0	Ct	0	1	0	0	0	0	5	1	0	0	0	0	1	6	5	0	0	0	0	0	3	0	2	1	0	0	2	1	0	2	0	0	0	0
1043	3 Feb 22	11:06:00	1	0	5	0	Ct	0	1	0	0	0	0	2	1	0	0	0	0	0	5	2	0	0	0	0	0	3	0	1	2	0	0	2	2	0	2	0	0	0	0
1044	3 Feb 22	11:07:00	1	0	5	0	Ct	0	1	0	0	0	0	3	1	0	0	0	0	0	5	4	0	0	0	0	0	1	0	1	2	0	0	0	2	0	4	0	0	0	0
1045	3 Feb 22	11:08:00	1	0	5	0	Ct	0	1	0	0	0	0	4	0	0	0	0	3	0	5	3	0	0	0	0	0	4	0	2	4	0	0	0	3	0	1	0	0	0	0
1046	3 Feb 22	11:09:00	1	0	5	0	Ct	0	1	0	0	0	0	0	1	0	0	0	4	0	6	4	0	0	0	0	0	4	0	2	2	0	0	5	2	0	2	2	0	0	0
1047	3 Feb 22	11:10:00	1	0	5	0	Ct	0	1	0	0	0	0	0	0	0	0	0	2	0	6	3	0	0	0	0	0	3	0	3	1	0	0	6	0	0	3	2	0	0	0
1048	3 Feb 22	11:11:00	1	0	5	0	Ct	0	1	0	0	0	0	0	0	0	0	0	3	0	5	5	0	0	0	0	0	4	0	0	1	0	0	3	0	0	3	0	0	0	0
1049	3 Feb 22	11:12:00	1	0	5	0	Ct	0	1	0	0	1	0	4	2	0	0	0	3	0	2	2	0	0	0	0	0	5	0	3	2	0	0	3	1	0	3	0	0	0	0
1050	3 Feb 22	11:13:00	1	0	5	0	Ct	0	1	0	0	1	0	5	0	0	0	0	3	0	4	3	0	0	0	0	0	2	0	1	5	0	0	2	3	0	3	0	0	0	0
1051	3 Feb 22	11:14:00	1	0	5	0	Ct	0	1	0	0	0	0	2	0	0	0	0	3	0	2	3	0	0	0	0	0	2	0	3	2	0	0	1	3	0	2	0	0	0	0
1052	3 Feb 22	11:15:00	1	0	5	0	Ct	0	1	0	0	2	0	2	0	0	0	0	4	0	4	2	0	0	0	0	0	3	0	2	2	0	0	3	2	0	2	0	0	0	0
1053	3 Feb 22	11:16:00	1	0	5	0	Ct	0	1	0	0	0	0	1	0	0	0	0	6	0	3	4	0	0	0	0	0	4	0	0	2	0	0	6	2	0	2	0	0	0	0
1054	3 Feb 22	11:17:00	1	0	5	0	Ct	0	1	0	0	2	0	3	0	0	0	0	3	0	2	5	0	0	0	0	0	3	0	0	1	0	0	3	2	0	2	2	0	0	0
1055	3 Feb 22	11:18:00	1	0	5	0	Ct	0	1	0	0	2	0	3	0	0	0	0	3	0	5	3	0	0	0	0	0	3	0	0	3	0	0	1	3	0	3	0	0	0	0
1056	3 Feb 22	11:19:00	1	0	5	0	Ct	0	1	0	0	3	0	0	0	0	0	0	3	0	7	4	0	0	2	0	0	2	0	0	3	0	0	1	1	0	4	4	0	0	0
1057	3 Feb 22	11:20:00	1	0	5	0	Ct	0	1	0	0	2	0	2	0	0	0	0	1	0	5	4	0	0	0	0	1	1	0	0	2	0	0	1	2	0	2	1	0	0	0
1058	3 Feb 22	11:21:00	1	0	5	0	Ct	0	1	0	0	1	0	2	0	0	0	0	2	0	2	2	0	0	5	0	2	2	0	0	3	0	0	1	2	0	0	2	0	0	0
1059	3 Feb 22	11:22:00	1	0	5	0	Ct	0	1	0	0	3	0	3	0	0	0	0	3	0	5	2	0	0	4	0	3	3	0	0	4	0	0	2	3	0	0	0	0	0	0
1060	3 Feb 22	11:23:00	1	0	5	0	Ct	0	1	0	0	0	0	2	0	0	0	0	1	0	3	3	4	0	6	0	3	4	0	0	1	0	0	4	1	0	0	1	0	0	0
1061	3 Feb 22	11:24:00	1	0	5	0	Ct	0	1	0	0	2	0	2	0	0	0	0	0	0	6	1	3	0	1	0	2	2	0	0	4	0	0	0	2	0	0	2	0	0	0
1062	3 Feb 22	11:25:00	1	0	5	0	Ct	0	1	7	0	0	0	4	0	0	0	0	0	0	5	0	4	0	0	0	2	4	0	0	3	0	0	2	4	0	0	3	0	0	0
1063	3 Feb 22	11:26:00	1	0	5	0	Ct	0	1	0	0	0	0	2	0	0	0	0	0	0	5	0	2	0	0	0	2	4	0	0	3	0	0	4	3	0	0	1	0	0	0
1064	3 Feb 22	11:27:00	1	0	5	0	Ct	0	1	10	0	2	0	1	0	0	0	0	0	0	6	0	4	0	0	0	2	2	0	0	0	0	0	2	3	0	0	2	0	0	0
1065	3 Feb 22	11:28:00	1	0	5	0	Ct	0	1	4	0	0	0	0	0	0	2	0	0	0	3	0	3	0	0	0	2	5	0	0	3	0	0	1	2	0	0	0	0	0	0
1066	3 Feb 22	11:29:00	1	0	5	0	Ct	0	1	1	0	2	0	0	0	0	3	0	0	0	6	0	2	0	0	0	0	3	0	0	3	0	0	2	0	0	0	0	0	0	0
1067	3 Feb 22	11:30:00	1	0	5	0	Ct	0	1	3	0	0	0	0	0	0	4	0	0	0	5	0	2	0	0	0	2	3	0	0	2	0	0	20	2	0	0	0	0	0	0
1068	3 Feb 22	11:31:00	1	0	5	0	Ct	0	1	2	0	1	0	0	0	0	3	0	0	0	4	0	0	0	0	0	4	3	0	0	2	0	0	5	4	0	0	0	0	0	0
1069	3 Feb 22	11:32:00	1	0	5	0	Ct	0	1	1	0	1	0	0	0	0	2	0	0	0	5	0	0	0	0	0	0	4	0	0	2	0	0	0	1	0	0	0	0	0	0
1070	3 Feb 22	11:33:00	1	0	5	0	Ct	0	1	4	0	0	0	0	0	0	2	0	0	0	5	0	0	0	0	0	0	4	0	0	6	0	0	0	5	0	0	0	1	0	0
1071	3 Feb 22	11:34:00	1	0	5	0	Ct	0	1	1	0	1	0	0	0	0	2	0	0	0	3	0	0	0	0	0	5	0	0	0	3	0	0	0	3	0	0	0	0	0	0
1072	3 Feb 22	11:35:00	1	0	5	0	Ct	0	1	0	0	3	0	0	0	0	0	0	0	0	5	0	0	1	0	0	0	2	0	0	0	0	0	0	4	0	0	0	0	0	0
1073	3 Feb 22	11:36:00	1	0	5	0	Ct	0	1	1	0	2	0	0	0	0	2	0	0	0	6	0	0	2	0	0	0	3	0	1	1	0	0	0	3	0	0	0	0	0	0
1074	3 Feb 22	11:37:00	1	0	5	0	Ct	0	1	3	1	2	0	0	0	0	3	0	0	0	5	0	0	1	0	0	0	5	0	1	3	0	0	0	3	0	0	0	0	0	0
1075	3 Feb 22	11:38:00	1	0	5	0	Ct	0	1	2	0	1	0	0	0	0	1	0	0	0	2	0	0	5	0	0	0	3	0	0	3	0	0	0	1	0	0	0	0	0	0
1076	3 Feb 22	11:39:00	1	0	5	0	Ct	0	1	3	0	1	0	0	0	0	3	0	0	0	3	0	0	0	0	0	0	2	0	0	2	0	0	0	2	0	0	0	0	0	0
1077	3 Feb 22	11:40:00	1	0	5	0	Ct	0	1	4	3	1	0	0	0	0	3	0	0	0	4	0	0	2	0	0	0	5	0	2	3	0	0	0	2	0	0	0	0	0	0
1078	3 Feb 22	11:41:00	1	0	5	0	Ct	0	1	2	5	2	0	0	0	0	1	0	0	0	3	0	0	2	0	0	0	4	0	3	3	0	0	0	1	0	0	0	0	0	0
1079	3 Feb 22	11:42:00	1	0	5	0	Ct	0	1	3	2	1	0	0	0	0	0	0	2	0	5	0	0	3	0	0	3	4	0	1	3	0	0	0	2	2	0	0	0	0	0
1080	3 Feb 22	11:43:00	1	0	5	0	Ct	0	1	5	1	1	0	0	0	0	3	0	4	0	3	0	0	3	0	0	4	3	0	3	2	0	0	0	1	0	0	0	0	0	0
1081	3 Feb 22	11:44:00	1	0	5	0	Ct	0	1	2	0	2	0	0	0	0	3	0	3	0	5	0	0	4	0	0	5	5	0	1	3	0	0	0	0	0	0	0	0	0	0
1082	3 Feb 22	11:45:00	1	0	5	0	Ct	0	1	1	4	0	0	0	0	0	2	0	5	0	4	0	0	3	0	0	5	6	0	3	0	0	0	0	2	0	0	0	0	0	0
1083	3 Feb 22	11:46:00	1	0	5	0	Ct	0	1	1	4	0	0	0	0	0	2	0	1	0	4	0	0	1	0	0	3	4	0	2	2	0	0	0	3	0	0	0	0	0	0
1084	3 Feb 22	11:47:00	1	0	5	0	Ct	0	1	2	1	0	0	0	0	0	2	0	0	0	4	0	0	2	0	0	2	2	0	1	0	0	0	0	2	0	0	0	0	0	0
1085	3 Feb 22	11:48:00	1	0	5	0	Ct	0	1	0	0	0	0	0	0	0	1	0	5	0	4	0	0	2	0	0	4	1	0	0	11	0	0	0	2	0	0	0	0	0	0
1086	3 Feb 22	11:49:00	1	0	5	0	Ct	0	1	0	9	0	0	0	0	0	0	0	2	0	3	0	0	0	0	0	2	1	1	0	2	0	0	0	1	0	0	0	0	0	0
1087	3 Feb 22	11:50:00	1	0	5	0	Ct	0	1	0	0	2	0	0	0	0	0	0	1	0	5	0	0	0	0	0	0	3	4	4	3	0	0	0	1	0	0	0	0	0	0
1088	3 Feb 22	11:51:00	1	0	5	0	Ct	0	1	0	0	2	0	0	0	0	0	0	2	0	1	0	0	0	0	0	1	4	1	2	2	0	0	0	1	0	0	0	0	0	0
1089	3 Feb 22	11:52:00	1	0	5	0	Ct	0	1	3	0	1	0	0	0	0	0	0	0	0	4	0	0	0	0	0	1	3	4	0	4	0	0	0	2	0	0	0	0	0	0
1090	3 Feb 22	11:53:00	1	0	5	0	Ct	0	1	2	0	2	0	0	0	0	0	0	5	0	5	0	0	0	0	0	3	3	3	0	2	0	0	0	1	0	0	0	0	0	0
1091	3 Feb 22	11:54:00	1	0	5	0	Ct	0	1	2	0	1	0	0	0	0	0	0	3	0	3	0	0	0	0	0	1	3	0	0	2	0	0	0	3	0	0	0	0	0	0
1092	3 Feb 22	11:55:00	1	0	5	0	Ct	0	1	1	0	1	0	0	0	0	0	0	1	0	4	0	0	0	0	0	0	1	0	0	4	0	0	0	2	0	0	0	0	0	0
1093	3 Feb 22	11:56:00	1	0	5	0	Ct	0	1	0	0	0	0	0	0	0	0	0	2	0	5	0	0	0	0	0	0	4	0	0	6	0	0	0	2	0	0	0	0	0	0
1094	3 Feb 22	11:57:00	1	0	5	0	Ct	0	1	0	0	0	0	0	0	0	0	0	2	0	5	0	0	0	0	0	3	4	0	0	4	0	0	0	1	0	0	0	0	2	0
1095	3 Feb 22	11:58:00	1	0	5	0	Ct	0	1	1	0	0	0	0	0	0	0	0	6	0	7	0	0	0	0	0	3	4	0	0	1	0	0	0	2	0	0	0	0	2	0
1096	3 Feb 22	11:59:00	1	0	5	0	Ct	0	1	4	0	0	0	0	0	0	0	0	2	0	5	0	0	0	0	0	2	5	0	0	3	0	0	0	2	0	0	0	0	2	0
1097	3 Feb 22	12:00:00	1	0	5	0	Ct	0	1	0	0	0	0	0	0	0	0	0	3	0	2	0	0	0	0	0	2	4	0	0	4	0	0	0	1	0	0	0	0	2	0
1098	3 Feb 22	12:01:00	1	0	5	0	Ct	0	1	0	0	0	0	2	0	0	0	3	1	4	0	0	0	0	0	0	3	3	0	0	4	0	0	0	3	0	0	0	0	3	0
1099	3 Feb 22	12:02:00	1	0	5	0	Ct	0	1	0	0	2	0	0	0	0	0	4	0	10	1	0	0	0	0	0	3	2	0	0	0	0	0	1	1	0	0	0	0	3	0
1100	3 Feb 22	12:03:00	1	0	5	0	Ct	0	1	2	0	2	0	2	0	0	0	2	2	3	5	0	0	0	0	0	1	3	0	0	3	0	0	0	2	0	0	0	2	3	0
1101	3 Feb 22	12:04:00	1	0	5	0	Ct	0	1	3	0	1	0	4	0	0	0	2	3	0	6	0	0	0	0	0	4	4	0	0	2	0	0	0	2	0	0	1	0	3	0
1102	3 Feb 22	12:05:00	1	0	5	0	Ct	0	1	2	0	4	0	2	0	0	0	1	2	0	5	0	0	0	0	0	2	4	0	0	3	0	0	0	3	0	0	3	0	2	0
1103	3 Feb 22	12:06:00	1	0	5	0	Ct	0	1	1	0	16	0	3	0	0	0	3	4	0	6	0	0	0	0	0	3	3	0	0	6	0	0	0	3	0	0	1	0	0	0
1104	3 Feb 22	12:07:00	1	0	5	0	Ct	0	1	1	0	5	0	2	0	0	0	2	3	0	5	0	0	0	0	0	5	5	0	0	3	0	0	0	2	0	0	3	0	3	0
1105	3 Feb 22	12:08:00	1	0	5	0	Ct	0	1	1	0	3	0	2	0	0	0	3	4	0	4	0	0	0	0	0	7	4	0	0	3	0	0	0	2	0	0	2	2	5	0
1106	3 Feb 22	12:09:00	1	0	5	0	Ct	0	1	2	0	3	0	3	0	0	0	5	2	5	5	0	0	0	0	0	4	3	0	0	1	0	0	0	2	0	0	1	2	0	0
1107	3 Feb 22	12:10:00	1	0	5	0	Ct	0	1	1	0	2	0	1	0	0	0	2	2	0	5	0	0	0	0	0	1	4	0	0	4	0	0	0	2	0	0	0	0	0	0
1108	3 Feb 22	12:11:00	1	0	5	0	Ct	0	1	0	0	2	0	4	0	0	0	1	0	4	2	0	0	0	0	0	3	1	0	0	1	0	0	0	2	0	0	2	0	0	0
1109	3 Feb 22	12:12:00	1	0	5	0	Ct	0	1	1	0	2	0	3	0	0	0	4	0	2	7	0	0	0	0	0	2	5	0	0	2	0	0	0	1	0	0	1	0	0	0
1110	3 Feb 22	12:13:00	1	0	5	0	Ct	0	1	2	0	1	0	2	0	0	0	1	0	0	5	0	0	0	0	0	2	4	0	0	0	0	0	0	1	0	0	3	0	0	0
1111	3 Feb 22	12:14:00	1	0	5	0	Ct	0	1	1	0	1	0	10	0	0	0	2	0	2	0	2	0	0	0	0	2	4	0	0	4	0	0	0	0	0	0	2	0	0	0
1112	3 Feb 22	12:15:00	1	0	5	0	Ct	0	1	1	0	0	0	4	0	0	2	2	0	2	2	2	0	0	0	0	1	3	0	0	2	0	0	0	0	0	0	3	0	0	0
1113	3 Feb 22	12:16:00	1	0	5	0	Ct	0	1	1	0	0	0	2	0	0	0	3	0	2	6	5	0	0	0	0	0	3	0	0	4	0	0	0	0	0	0	14	0	0	0
1114	3 Feb 22	12:17:00	1	0	5	0	Ct	0	1	2	0	0	0	4	0	0	0	1	0	3	4	2	0	0	0	0	0	2	0	1	2	0	0	0	0	0	0	5	0	0	0
1115	3 Feb 22	12:18:00	1	0	5	0	Ct	0	1	0	0	0	0	5	0	0	0	1	0	4	4	3	0	0	0	0	0	3	0	6	1	0	0	0	0	0	0	1	0	0	0
1116	3 Feb 22	12:19:00	1	0	5	0	Ct	0	1	1	0	0	0	2	0	0	0	0	0	2	1	3	3	0	0	0	0	2	0	7	0	0	0	0	0	0	0	0	0	0	0
1117	3 Feb 22	12:20:00	1	0	5	0	Ct	0	1	1	0	0	0	2	0	0	0	2	0	3	3	3	7	0	0	0	0	0	0	1	3	0	0	0	0	0	0	0	0	0	0
1118	3 Feb 22	12:21:00	1	0	5	0	Ct	0	1	0	0	0	0	2	0	0	0	0	0	1	4	5	3	0	0	0	0	4	0	0	3	0	0	0	0	0	0	0	0	0	0
1119	3 Feb 22	12:22:00	1	0	5	0	Ct	0	1	0	0	0	0	4	0	0	0	0	0	3	6	4	1	0	0	0	0	0	0	1	3	0	0	0	0	0	0	0	0	0	0
1120	3 Feb 22	12:23:00	1	0	5	0	Ct	0	1	0	0	0	0	1	0	0	0	0	0	3	4	6	0	0	0	0	0	1	0	0	3	0	0	0	0	0	0	0	0	0	0
1121	3 Feb 22	12:24:00	1	0	5	0	Ct	0	1	0	0	0	0	2	0	0	0	0	0	2	7	7	1	0	0	0	0	9	0	0	2	0	0	0	0	0	0	0	0	0	0
1122	3 Feb 22	12:25:00	1	0	5	0	Ct	0	1	0	0	0	0	4	0	0	0	0	0	2	5	2	4	0	0	0	0	4	0	0	4	0	0	0	0	0	0	0	0	0	0
1123	3 Feb 22	12:26:00	1	0	5	0	Ct	0	1	0	0	0	0	2	0	0	0	0	0	3	4	2	1	0	0	0	0	5	0	2	3	0	0	1	0	0	0	0	0	0	0
1124	3 Feb 22	12:27:00	1	0	5	0	Ct	0	1	0	0	0	0	3	0	0	0	0	0	1	5	3	1	0	0	0	0	4	0	0	4	0	0	0	0	0	0	0	0	0	0
1125	3 Feb 22	12:28:00	1	0	5	0	Ct	0	1	0	0	1	0	3	0	0	0	0	0	0	4	1	0	0	0	0	0	3	0	0	2	0	0	0	2	0	0	0	0	0	0
1126	3 Feb 22	12:29:00	1	0	5	0	Ct	0	1	0	0	13	0	2	0	0	0	0	0	0	5	3	0	0	0	0	0	4	0	1	2	0	0	0	0	0	0	0	0	0	0
1127	3 Feb 22	12:30:00	1	0	5	0	Ct	0	1	0	0	1	0	3	0	0	0	0	0	0	5	6	0	0	0	0	0	3	0	2	10	0	0	0	0	0	0	0	0	0	0
1128	3 Feb 22	12:31:00	1	0	5	0	Ct	0	1	0	0	0	0	2	0	0	0	0	0	0	1	3	0	0	0	0	0	3	0	3	1	0	0	0	0	0	0	0	0	0	0
1129	3 Feb 22	12:32:00	1	0	5	0	Ct	0	1	0	0	0	0	3	0	0	0	0	0	0	5	2	0	0	0	0	0	2	0	3	3	0	0	0	0	0	0	0	0	0	0
1130	3 Feb 22	12:33:00	1	0	5	0	Ct	0	1	0	0	0	0	0	0	0	0	0	0	0	4	3	0	0	0	0	0	6	0	3	3	0	0	0	0	0	0	0	0	0	0
1131	3 Feb 22	12:34:00	1	0	5	0	Ct	0	1	0	0	0	0	0	0	0	0	0	0	0	0	4	0	0	0	0	0	5	0	3	2	0	0	0	2	0	0	0	0	0	0
1132	3 Feb 22	12:35:00	1	0	5	0	Ct	0	1	0	0	0	0	0	0	0	0	0	0	0	0	5	0	0	0	0	0	3	0	3	3	0	0	0	4	0	0	0	0	0	0
1133	3 Feb 22	12:36:00	1	0	5	0	Ct	0	1	0	1	0	0	0	2	0	0	0	0	0	0	5	0	0	0	0	2	3	0	2	2	0	0	0	4	0	0	0	0	0	0
1134	3 Feb 22	12:37:00	1	0	5	0	Ct	0	1	0	0	0	0	0	1	0	0	0	0	0	0	3	0	0	0	0	0	0	0	2	2	0	0	0	5	0	0	0	0	0	0
1135	3 Feb 22	12:38:00	1	0	5	0	Ct	0	1	0	0	0	0	0	4	0	0	0	0	0	0	3	0	0	0	0	2	0	0	3	2	0	0	0	3	0	0	0	0	0	0
1136	3 Feb 22	12:39:00	1	0	5	0	Ct	0	1	0	0	0	0	0	2	0	0	0	0	0	0	4	0	0	0	0	2	0	0	2	2	0	0	0	3	0	0	0	0	0	0
1137	3 Feb 22	12:40:00	1	0	5	0	Ct	0	1	0	0	0	0	0	2	0	0	0	0	0	0	2	0	0	0	0	3	0	0	2	0	0	0	1	1	0	0	0	0	0	0
1138	3 Feb 22	12:41:00	1	0	5	0	Ct	0	1	0	0	0	0	0	0	0	0	0	0	0	0	2	0	0	0	0	3	0	0	2	0	0	0	0	4	0	0	0	0	0	0
1139	3 Feb 22	12:42:00	1	0	5	0	Ct	0	1	0	0	0	0	0	0	0	0	0	0	0	0	7	0	0	0	0	4	0	0	1	3	0	0	0	5	0	0	0	0	0	0
1140	3 Feb 22	12:43:00	1	0	5	0	Ct	0	1	0	0	0	0	0	1	0	0	0	0	0	0	3	0	0	0	0	4	0	0	2	2	0	0	0	2	0	0	0	0	0	0
1141	3 Feb 22	12:44:00	1	0	5	0	Ct	0	1	0	0	0	0	0	1	0	0	0	0	0	0	3	0	0	0	0	2	0	0	2	3	0	0	0	1	0	0	8	0	0	0
1142	3 Feb 22	12:45:00	1	0	5	0	Ct	0	1	0	0	0	0	0	0	0	0	0	0	0	0	5	0	0	0	0	2	0	0	1	4	0	0	0	3	0	0	1	0	0	0
1143	3 Feb 22	12:46:00	1	0	5	0	Ct	0	1	0	0	0	0	0	1	0	0	0	0	0	0	2	0	0	0	0	2	5	0	2	1	0	0	0	2	0	0	2	0	0	0
1144	3 Feb 22	12:47:00	1	0	5	0	Ct	0	1	0	1	0	0	0	3	0	4	0	0	0	0	4	0	0	0	0	4	6	0	3	3	0	0	0	1	0	0	2	0	0	0
1145	3 Feb 22	12:48:00	1	0	5	0	Ct	0	1	0	6	0	0	0	1	0	3	0	0	0	0	4	0	0	0	0	4	5	0	0	2	0	0	0	2	0	0	2	0	0	0
1146	3 Feb 22	12:49:00	1	0	5	0	Ct	0	1	0	3	0	0	0	3	0	2	0	0	0	0	3	0	0	0	0	3	4	0	1	4	0	0	0	3	0	0	1	0	0	0
1147	3 Feb 22	12:50:00	1	0	5	0	Ct	0	1	0	2	0	0	0	3	0	4	0	3	0	0	3	0	0	0	0	3	4	0	1	2	0	0	0	2	0	0	1	0	0	0
1148	3 Feb 22	12:51:00	1	0	5	0	Ct	0	1	0	0	0	0	0	2	0	3	0	5	0	0	2	0	0	0	0	0	4	0	2	4	0	0	0	3	0	0	2	0	0	0
1149	3 Feb 22	12:52:00	1	0	5	0	Ct	0	1	0	0	0	0	0	2	0	4	0	4	0	0	4	0	0	0	0	0	5	0	1	6	0	0	0	2	0	0	2	0	0	0
1150	3 Feb 22	12:53:00	1	0	5	0	Ct	0	1	0	0	0	0	0	1	0	2	0	5	0	0	2	0	0	0	0	0	2	0	4	4	0	0	0	3	0	0	0	0	0	0
1151	3 Feb 22	12:54:00	1	0	5	0	Ct	0	1	0	0	0	0	0	0	0	0	0	2	0	0	0	0	0	0	0	0	6	0	1	2	0	0	0	3	0	0	2	0	0	0
1152	3 Feb 22	12:55:00	1	0	5	0	Ct	0	1	0	0	1	0	0	4	0	0	0	4	0	0	0	0	0	0	0	0	4	0	0	3	0	0	0	2	0	0	3	0	0	0
1153	3 Feb 22	12:56:00	1	0	5	0	Ct	0	1	0	0	1	0	0	2	0	0	0	4	0	0	0	0	0	0	0	0	5	0	0	3	0	0	0	2	0	0	1	0	0	0
1154	3 Feb 22	12:57:00	1	0	5	0	Ct	0	1	0	0	2	0	0	2	0	0	0	3	0	0	0	0	0	0	0	0	3	0	0	0	0	0	0	2	0	0	1	0	0	0
1155	3 Feb 22	12:58:00	1	0	5	0	Ct	0	1	0	0	2	0	1	3	0	2	0	1	0	0	0	0	0	0	0	0	3	0	0	1	0	0	0	2	0	0	2	0	0	0
1156	3 Feb 22	12:59:00	1	0	5	0	Ct	0	1	0	0	2	0	3	7	0	2	0	5	0	0	0	0	0	0	0	0	4	0	0	3	0	0	0	3	0	0	1	0	0	0
1157	3 Feb 22	13:00:00	1	0	5	0	Ct	0	1	0	0	2	0	2	2	0	2	0	2	0	0	0	0	0	0	0	0	5	0	0	2	0	0	0	0	0	0	2	0	0	0
1158	3 Feb 22	13:01:00	1	0	5	0	Ct	0	1	0	0	2	0	1	1	0	4	0	3	0	0	0	0	0	0	0	0	4	0	0	2	0	0	0	2	0	0	0	0	0	0
1159	3 Feb 22	13:02:00	1	0	5	0	Ct	0	1	0	0	0	0	1	1	0	3	0	3	0	0	0	0	0	0	0	0	4	0	0	5	0	0	1	2	0	0	0	0	0	0
1160	3 Feb 22	13:03:00	1	0	5	0	Ct	0	1	0	0	0	0	2	2	0	3	0	2	0	0	0	0	0	0	0	0	3	0	0	3	0	0	0	3	0	1	0	4	0	0
1161	3 Feb 22	13:04:00	1	0	5	0	Ct	0	1	0	7	3	0	1	2	0	3	0	3	2	0	4	1	2	0	0	0	2	1	6	2	0	0	0	3	0	2	2	7	7	0
1162	3 Feb 22	13:05:00	1	0	5	0	Ct	0	1	0	0	3	1	2	2	0	5	0	4	2	0	7	3	4	0	0	0	3	3	4	3	0	2	0	4	0	5	2	3	4	0
1163	3 Feb 22	13:06:00	1	0	5	0	Ct	0	1	0	2	2	1	3	2	0	3	0	3	3	0	5	4	3	0	0	2	5	2	4	2	2	0	0	2	0	2	5	6	6	0
1164	3 Feb 22	13:07:00	1	0	5	0	Ct	0	1	0	3	1	2	0	0	0	3	0	2	5	0	4	2	4	0	0	2	3	3	3	4	1	0	0	2	0	2	1	5	5	0
1165	3 Feb 22	13:08:00	1	0	5	0	Ct	0	1	0	2	1	1	2	1	0	0	0	3	4	0	13	3	2	0	0	2	3	0	2	4	3	0	0	1	0	3	0	3	4	0
1166	3 Feb 22	13:09:00	1	0	5	0	Ct	0	1	0	4	0	1	3	0	0	0	0	2	3	0	7	2	2	0	0	2	4	0	2	2	1	0	0	2	0	1	2	6	5	0
1167	3 Feb 22	13:10:00	1	0	5	0	Ct	0	1	0	4	0	1	1	1	0	0	0	2	2	0	2	2	2	0	0	0	3	0	3	2	3	0	0	1	0	3	2	8	2	0
1168	3 Feb 22	13:11:00	1	0	5	0	Ct	0	1	0	3	0	2	2	1	0	0	0	3	4	0	6	2	2	0	0	2	1	2	3	0	1	1	0	0	0	2	1	4	4	0
1169	3 Feb 22	13:12:00	1	0	5	0	Ct	0	1	0	2	0	2	4	0	0	0	0	0	3	0	2	2	3	0	0	0	4	2	2	0	3	1	0	0	0	3	1	2	8	0
1170	3 Feb 22	13:13:00	1	0	5	0	Ct	0	1	0	2	0	5	4	0	0	0	0	1	4	0	5	3	2	0	0	2	5	5	4	0	2	3	0	0	0	1	0	3	2	0
1171	3 Feb 22	13:14:00	1	0	5	0	Ct	0	1	0	3	0	1	4	2	0	0	0	3	3	0	7	2	2	0	0	4	1	2	2	0	3	4	2	2	0	5	0	5	2	0
1172	3 Feb 22	13:15:00	1	0	5	0	Ct	0	1	0	1	1	2	2	2	0	0	0	2	4	0	3	2	3	3	0	2	4	0	2	0	3	4	0	2	0	1	0	2	4	0
1173	3 Feb 22	13:16:00	1	0	5	0	Ct	0	1	0	2	1	1	0	3	0	0	2	1	4	0	5	0	2	2	0	0	4	2	2	0	0	3	0	3	0	3	0	3	2	0
1174	3 Feb 22	13:17:00	1	0	5	0	Ct	0	1	0	1	2	1	0	6	0	0	5	3	4	0	4	2	0	0	0	0	4	3	2	0	2	2	0	4	0	0	0	2	3	0
1175	3 Feb 22	13:18:00	1	0	5	0	Ct	0	1	0	2	3	2	0	17	0	0	4	3	2	0	1	4	2	0	0	0	3	3	4	1	3	1	0	2	0	0	0	3	3	0
1176	3 Feb 22	13:19:00	1	0	5	0	Ct	0	1	0	0	2	1	0	1	0	0	2	2	3	0	3	3	2	0	0	0	3	3	1	0	2	3	0	3	0	0	0	2	10	0
1177	3 Feb 22	13:20:00	1	0	5	0	Ct	0	1	0	2	3	2	0	2	0	0	4	1	1	0	3	4	4	0	0	2	3	5	1	5	1	1	0	2	0	0	0	3	0	0
1178	3 Feb 22	13:21:00	1	0	5	0	Ct	0	1	0	1	1	1	0	4	0	0	4	3	1	0	2	1	3	0	0	4	4	3	3	8	0	0	0	1	0	0	0	0	2	0
1179	3 Feb 22	13:22:00	1	0	5	0	Ct	0	1	0	0	0	0	0	3	0	0	2	3	0	0	3	0	0	0	0	4	3	3	2	3	0	0	0	2	0	0	0	0	0	0
1180	3 Feb 22	13:23:00	1	0	5	0	Ct	0	1	0	0	2	0	0	0	0	0	3	3	0	0	2	2	0	0	0	0	0	0	1	3	0	2	0	2	0	0	0	0	6	0
1181	3 Feb 22	13:24:00	1	0	5	0	Ct	0	1	0	4	2	0	0	0	0	0	4	1	0	0	0	0	0	0	0	0	0	0	0	1	0	3	0	2	0	0	0	2	0	0
1182	3 Feb 22	13:25:00	1	0	5	0	Ct	0	1	0	3	0	2	0	0	0	0	2	2	1	0	2	0	0	0	0	4	0	0	3	0	0	2	0	4	0	0	0	2	4	0
1183	3 Feb 22	13:26:00	1	0	5	0	Ct	0	1	0	2	2	5	0	0	0	0	5	3	6	0	4	0	0	4	0	4	0	0	3	1	0	3	0	3	0	0	0	0	3	0
1184	3 Feb 22	13:27:00	1	0	5	0	Ct	0	1	0	3	2	2	0	0	0	0	3	1	0	0	4	0	0	3	0	3	0	0	0	1	0	2	0	1	0	0	0	0	8	0
1185	3 Feb 22	13:28:00	1	0	5	0	Ct	0	1	0	0	3	0	0	0	0	0	3	2	2	0	4	0	0	0	0	3	0	0	2	3	0	1	0	2	0	0	0	0	3	0
1186	3 Feb 22	13:29:00	1	0	5	0	Ct	0	1	0	0	2	0	0	0	0	0	2	3	2	0	5	0	0	3	0	2	0	0	0	1	0	2	0	2	0	0	0	0	4	0
1187	3 Feb 22	13:30:00	1	0	5	0	Ct	0	1	0	0	0	0	0	0	0	2	3	0	2	0	5	0	0	3	0	5	0	0	0	3	0	0	0	3	0	0	0	0	3	0
1188	3 Feb 22	13:31:00	1	0	5	0	Ct	0	1	0	1	2	0	0	0	0	3	1	2	3	0	4	0	0	2	0	4	0	0	2	3	0	5	0	4	0	0	0	0	2	0
1189	3 Feb 22	13:32:00	1	0	5	0	Ct	0	1	0	2	2	0	0	0	0	4	2	1	4	0	2	0	0	0	0	4	0	0	3	1	0	2	0	2	0	0	0	0	0	0
1190	3 Feb 22	13:33:00	1	0	5	0	Ct	0	1	0	2	1	0	0	0	0	4	2	0	2	0	3	0	0	2	0	1	0	0	4	0	0	0	1	1	0	0	0	0	0	0
1191	3 Feb 22	13:34:00	1	0	5	0	Ct	0	1	0	0	2	0	0	0	0	4	1	0	2	0	3	0	0	0	0	4	2	0	3	0	0	0	3	2	0	0	0	0	0	0
1192	3 Feb 22	13:35:00	1	0	5	0	Ct	0	1	0	0	0	0	0	0	0	2	2	0	0	0	6	0	0	0	0	3	5	0	12	0	0	0	0	1	0	0	0	0	0	0
1193	3 Feb 22	13:36:00	1	0	5	0	Ct	0	1	0	0	0	0	0	0	0	3	19	0	0	0	4	0	0	0	0	2	4	0	27	0	0	0	0	2	0	0	0	0	0	0
1194	3 Feb 22	13:37:00	1	0	5	0	Ct	0	1	0	0	0	0	0	0	0	3	28	0	0	0	2	0	0	0	0	0	4	0	0	0	0	0	0	3	0	0	0	0	0	0
1195	3 Feb 22	13:38:00	1	0	5	0	Ct	0	1	0	0	1	0	0	0	0	6	1	0	0	0	3	0	0	0	0	1	4	0	0	0	0	0	0	2	0	0	0	0	0	0
1196	3 Feb 22	13:39:00	1	0	5	0	Ct	0	1	0	0	0	0	0	0	0	0	0	0	0	0	2	0	0	0	0	0	4	0	0	0	0	0	0	4	0	0	0	0	0	0
1197	3 Feb 22	13:40:00	1	0	5	0	Ct	0	1	0	0	0	0	0	0	0	3	0	0	0	0	3	0	0	0	0	0	5	0	0	0	0	0	0	2	0	0	0	0	0	0
1198	3 Feb 22	13:41:00	1	0	5	0	Ct	0	1	0	0	0	0	0	0	0	2	1	0	0	0	0	0	0	0	0	0	2	0	0	0	0	0	0	1	0	0	0	0	0	0
1199	3 Feb 22	13:42:00	1	0	5	0	Ct	0	1	0	0	0	0	0	0	0	2	0	0	0	0	0	0	0	0	0	0	3	0	0	0	0	0	0	4	0	0	0	0	0	0
1200	3 Feb 22	13:43:00	1	0	5	0	Ct	0	1	0	0	0	0	0	0	0	0	0	0	0	0	0	0	0	0	0	0	5	0	1	0	0	0	0	2	0	0	0	0	0	0
1201	3 Feb 22	13:44:00	1	0	5	0	Ct	0	1	0	0	0	0	0	0	0	0	0	0	0	0	0	0	0	0	0	0	4	0	0	0	0	0	0	3	0	0	0	0	0	0
1202	3 Feb 22	13:45:00	1	0	5	0	Ct	0	1	0	0	0	0	0	0	0	0	0	0	0	0	0	0	0	0	0	0	2	0	0	0	0	0	0	0	0	0	0	0	0	0
1203	3 Feb 22	13:46:00	1	0	5	0	Ct	0	1	0	0	0	0	0	0	0	0	0	0	0	0	0	0	0	0	0	0	3	0	0	0	0	0	0	1	0	0	0	0	0	0
1204	3 Feb 22	13:47:00	1	0	5	0	Ct	0	1	0	0	0	0	0	0	0	0	0	0	0	0	0	0	0	0	0	0	3	0	0	0	0	0	0	1	0	0	0	0	0	0
1205	3 Feb 22	13:48:00	1	0	5	0	Ct	0	1	0	0	0	0	0	0	0	0	0	0	0	0	0	0	0	0	0	0	4	0	0	0	0	0	0	0	0	0	0	0	0	0
1206	3 Feb 22	13:49:00	1	0	5	0	Ct	0	1	0	0	0	0	0	0	0	0	0	0	0	0	0	0	0	0	0	0	2	0	0	0	0	0	0	0	0	0	0	0	0	0
1207	3 Feb 22	13:50:00	1	0	5	0	Ct	0	1	0	0	0	0	0	0	0	0	0	0	0	0	0	0	0	0	0	0	4	0	0	0	0	0	0	0	0	0	0	0	0	0
1208	3 Feb 22	13:51:00	1	0	5	0	Ct	0	1	0	0	0	0	2	0	0	0	0	0	0	0	0	0	0	0	0	0	3	0	0	0	0	0	0	0	0	0	0	0	0	0
1209	3 Feb 22	13:52:00	1	0	5	0	Ct	0	1	0	0	0	0	3	0	0	0	0	0	0	0	0	0	0	0	0	0	1	0	0	0	0	0	0	0	0	0	0	0	0	0
1210	3 Feb 22	13:53:00	1	0	5	0	Ct	0	1	0	0	0	0	4	0	0	0	0	0	0	0	0	0	0	0	0	0	4	0	0	0	0	0	0	0	0	0	0	0	0	0
1211	3 Feb 22	13:54:00	1	0	5	0	Ct	0	1	0	0	0	0	4	0	0	0	0	0	0	0	0	0	0	0	0	0	3	0	0	0	0	0	0	0	0	0	0	0	0	0
1212	3 Feb 22	13:55:00	1	0	5	0	Ct	0	1	0	0	0	0	2	0	0	0	0	0	0	0	0	0	0	0	0	0	4	0	0	0	0	0	0	0	0	0	0	0	0	0
1213	3 Feb 22	13:56:00	1	0	5	0	Ct	0	1	0	0	0	0	3	0	0	0	0	0	0	0	0	0	0	0	0	0	3	0	0	0	0	0	0	0	0	0	0	0	0	0
1214	3 Feb 22	13:57:00	1	0	5	0	Ct	0	1	0	0	0	0	3	0	0	0	0	0	0	0	0	0	0	0	0	0	0	0	0	0	0	0	0	0	0	0	0	0	0	0
1215	3 Feb 22	13:58:00	1	0	5	0	Ct	0	1	0	0	0	0	0	0	0	0	0	0	0	0	0	0	0	0	0	0	0	0	0	0	0	0	0	0	0	0	0	0	0	0
1216	3 Feb 22	13:59:00	1	0	5	0	Ct	0	1	0	0	0	0	2	0	0	0	0	0	0	0	0	0	0	0	0	0	0	0	0	0	0	0	0	0	0	0	0	0	0	0
1217	3 Feb 22	14:00:00	1	0	5	0	Ct	0	1	0	0	0	0	2	0	0	0	0	0	0	0	0	0	0	0	0	0	0	0	0	0	0	0	0	0	0	0	0	0	0	0
1218	3 Feb 22	14:01:00	1	0	5	0	Ct	0	1	0	0	0	0	5	0	0	0	1	0	0	0	0	0	0	0	0	0	0	0	0	0	0	0	0	0	0	0	0	0	0	0
1219	3 Feb 22	14:02:00	1	0	5	0	Ct	0	1	0	0	0	0	2	0	0	0	1	0	0	0	0	0	0	0	0	0	0	0	0	0	0	0	1	0	0	0	0	0	0	0
1220	3 Feb 22	14:03:00	1	0	5	0	Ct	0	1	0	0	0	0	2	0	0	0	0	0	0	0	0	0	0	0	0	0	0	0	0	0	0	0	0	0	0	0	0	0	0	0
1221	3 Feb 22	14:04:00	1	0	5	0	Ct	0	1	0	0	0	0	3	0	0	0	0	0	0	0	0	0	0	0	0	0	0	0	0	0	0	0	0	0	0	0	0	0	0	0
1222	3 Feb 22	14:05:00	1	0	5	0	Ct	0	1	0	0	2	0	1	0	0	0	0	0	0	0	0	0	0	0	0	0	0	0	0	0	0	0	0	0	0	0	0	0	0	0
1223	3 Feb 22	14:06:00	1	0	5	0	Ct	0	1	0	0	0	0	1	0	0	0	0	0	0	0	0	0	0	0	0	0	0	0	0	0	0	0	0	0	0	0	0	0	0	0
1224	3 Feb 22	14:07:00	1	0	5	0	Ct	0	1	0	0	2	0	2	0	0	0	0	0	0	0	0	0	0	0	0	0	0	0	0	0	0	0	0	0	0	0	0	0	0	0
1225	3 Feb 22	14:08:00	1	0	5	0	Ct	0	1	0	0	2	0	2	0	0	0	0	0	0	0	0	0	0	0	0	0	0	0	0	0	0	0	0	0	0	0	0	0	0	0
1226	3 Feb 22	14:09:00	1	0	5	0	Ct	0	1	0	0	2	0	3	0	0	0	0	0	0	0	0	0	0	0	0	2	0	0	0	0	0	0	0	0	0	0	0	0	0	0
1227	3 Feb 22	14:10:00	1	0	5	0	Ct	0	1	0	0	0	0	4	0	0	0	0	0	0	0	0	0	0	0	0	0	0	0	0	0	0	0	0	0	0	0	0	0	0	0
1228	3 Feb 22	14:11:00	1	0	5	0	Ct	0	1	0	0	0	0	2	0	0	0	0	0	0	0	0	0	0	0	0	2	0	0	0	0	0	0	0	0	0	0	0	0	0	0
1229	3 Feb 22	14:12:00	1	0	5	0	Ct	0	1	0	0	0	0	2	0	0	0	0	0	0	0	0	0	0	0	0	2	0	0	0	0	0	0	0	0	0	0	0	0	0	0
1230	3 Feb 22	14:13:00	1	0	5	0	Ct	0	1	0	0	0	0	2	0	0	0	0	0	0	0	0	0	0	0	0	2	0	0	0	0	0	0	0	0	0	0	0	0	0	0
1231	3 Feb 22	14:14:00	1	0	5	0	Ct	0	1	0	0	0	0	2	0	0	0	0	0	0	0	0	0	0	0	0	0	0	0	0	0	0	0	0	0	0	0	0	0	0	0
1232	3 Feb 22	14:15:00	1	0	5	0	Ct	0	1	0	0	4	0	1	0	0	0	0	0	0	0	0	0	0	0	0	1	0	0	0	0	0	0	0	0	0	0	0	0	0	0
1233	3 Feb 22	14:16:00	1	0	5	0	Ct	0	1	0	0	3	0	3	0	0	0	0	0	0	0	0	0	0	0	0	1	0	0	0	0	0	0	0	0	0	0	0	0	0	0
1234	3 Feb 22	14:17:00	1	0	5	0	Ct	0	1	0	0	1	0	2	0	0	0	0	0	0	0	1	0	0	0	0	0	0	0	0	0	0	0	0	0	0	0	0	0	0	0
1235	3 Feb 22	14:18:00	1	0	5	0	Ct	0	1	0	0	3	0	4	0	0	0	0	0	0	0	0	0	0	0	0	0	0	0	0	0	0	0	0	0	0	0	0	0	0	0
1236	3 Feb 22	14:19:00	1	0	5	0	Ct	0	1	0	0	2	0	2	0	0	0	0	0	0	0	0	0	0	0	0	0	0	0	0	0	0	0	0	0	0	0	2	0	0	0
1237	3 Feb 22	14:20:00	1	0	5	0	Ct	0	1	0	0	0	0	1	0	0	0	0	0	0	0	0	0	0	0	0	0	0	0	0	0	0	0	0	0	0	0	2	0	0	0
1238	3 Feb 22	14:21:00	1	0	5	0	Ct	0	1	0	0	2	0	0	0	0	0	0	0	0	0	0	0	0	0	0	0	0	0	0	0	0	0	0	0	0	0	0	0	0	0
1239	3 Feb 22	14:22:00	1	0	5	0	Ct	0	1	0	0	2	0	0	0	0	0	1	0	0	0	1	0	0	0	0	0	0	0	0	0	0	0	0	0	0	0	1	0	0	0
1240	3 Feb 22	14:23:00	1	0	5	0	Ct	0	1	0	0	2	0	0	0	0	0	0	0	0	0	0	0	0	0	0	0	0	0	0	0	0	0	0	0	0	0	1	0	0	0
1241	3 Feb 22	14:24:00	1	0	5	0	Ct	0	1	0	0	0	0	0	0	0	0	0	0	0	0	0	0	0	0	0	0	2	0	0	0	0	0	0	0	0	0	3	0	0	0
1242	3 Feb 22	14:25:00	1	0	5	0	Ct	0	1	0	0	0	0	0	0	0	0	0	0	0	0	0	0	0	0	0	0	5	0	0	0	0	0	0	0	0	0	1	0	0	0
1243	3 Feb 22	14:26:00	1	0	5	0	Ct	0	1	0	0	0	0	0	0	0	0	0	0	0	0	0	0	0	0	0	0	6	0	0	0	0	0	0	0	0	0	1	0	0	0
1244	3 Feb 22	14:27:00	1	0	5	0	Ct	0	1	0	0	0	0	0	0	0	0	0	0	0	0	0	0	0	0	0	0	4	0	0	0	0	0	0	0	0	0	1	0	0	0
1245	3 Feb 22	14:28:00	1	0	5	0	Ct	0	1	0	0	0	0	0	0	0	0	0	0	0	0	0	0	0	0	0	0	3	0	0	0	0	0	0	0	0	0	3	0	0	0
1246	3 Feb 22	14:29:00	1	0	5	0	Ct	0	1	0	0	0	0	0	0	0	0	0	0	0	0	0	0	0	0	0	0	3	0	0	0	0	0	0	0	0	0	1	0	0	0
1247	3 Feb 22	14:30:00	1	0	5	0	Ct	0	1	0	0	0	0	0	0	0	0	0	0	0	0	0	0	0	0	0	0	4	0	0	0	0	0	0	0	0	0	2	0	0	0
1248	3 Feb 22	14:31:00	1	0	5	0	Ct	0	1	0	0	0	0	0	0	0	0	0	0	0	0	0	0	0	0	0	0	4	0	0	0	0	0	0	0	0	0	1	0	0	0
1249	3 Feb 22	14:32:00	1	0	5	0	Ct	0	1	0	0	0	0	0	0	0	0	0	0	0	0	0	0	0	0	0	0	4	0	0	0	0	0	0	0	0	0	2	0	0	0
1250	3 Feb 22	14:33:00	1	0	5	0	Ct	0	1	0	0	0	0	0	0	0	0	0	0	0	0	0	0	0	0	0	0	1	0	0	0	0	0	0	0	0	0	1	0	0	0
1251	3 Feb 22	14:34:00	1	0	5	0	Ct	0	1	0	0	0	0	0	0	0	0	0	0	0	0	0	0	0	0	0	0	5	0	0	0	0	0	0	0	0	0	0	0	0	0
1252	3 Feb 22	14:35:00	1	0	5	0	Ct	0	1	0	0	0	0	0	0	0	0	0	0	0	0	0	0	0	0	0	0	3	0	0	0	0	0	0	0	0	0	0	0	0	0
1253	3 Feb 22	14:36:00	1	0	5	0	Ct	0	1	0	0	0	0	0	0	0	0	0	0	0	0	0	0	0	0	0	0	3	0	0	0	0	0	0	0	0	0	0	0	0	0
1254	3 Feb 22	14:37:00	1	0	5	0	Ct	0	1	0	0	0	0	0	0	0	0	0	0	0	0	0	0	0	0	0	2	2	0	0	0	0	0	0	0	0	0	0	0	0	0
1255	3 Feb 22	14:38:00	1	0	5	0	Ct	0	1	0	0	0	0	0	0	0	0	0	0	0	0	0	0	0	0	0	1	2	0	0	0	0	0	0	0	0	0	0	0	0	0
1256	3 Feb 22	14:39:00	1	0	5	0	Ct	0	1	0	0	0	0	0	0	0	0	0	2	0	0	0	0	0	0	0	3	4	0	0	0	0	0	0	0	0	0	0	0	0	0
1257	3 Feb 22	14:40:00	1	0	5	0	Ct	0	1	0	0	0	0	0	0	0	0	0	5	0	0	0	0	0	0	0	2	3	0	0	0	0	0	0	0	0	0	0	0	0	0
1258	3 Feb 22	14:41:00	1	0	5	0	Ct	0	1	0	0	0	0	0	0	0	0	0	3	0	0	0	0	0	0	0	2	3	0	0	0	0	0	0	0	0	0	0	0	0	0
1259	3 Feb 22	14:42:00	1	0	5	0	Ct	0	1	0	0	0	0	0	0	0	0	0	2	0	0	0	0	0	0	0	0	3	0	0	0	0	0	0	0	0	0	0	0	0	0
1260	3 Feb 22	14:43:00	1	0	5	0	Ct	0	1	0	0	0	0	0	0	0	0	8	5	0	0	0	0	0	0	0	2	2	0	0	0	0	0	1	0	0	0	0	0	0	0
1261	3 Feb 22	14:44:00	1	0	5	0	Ct	0	1	0	0	2	0	0	0	0	0	0	2	0	0	0	0	0	0	0	31	1	0	0	0	0	0	1	0	0	0	0	0	0	0
1262	3 Feb 22	14:45:00	1	0	5	0	Ct	0	1	0	0	1	0	0	0	0	0	0	2	0	0	0	0	0	0	0	4	4	0	0	0	0	0	0	0	0	0	0	0	0	0
1263	3 Feb 22	14:46:00	1	0	5	0	Ct	0	1	0	0	2	0	0	0	0	0	0	0	0	0	0	0	0	0	0	1	0	0	0	0	0	0	0	0	0	0	0	0	0	0
1264	3 Feb 22	14:47:00	1	0	5	0	Ct	0	1	0	0	3	0	0	0	0	0	0	0	0	0	0	0	0	0	0	3	1	0	0	0	0	0	0	0	0	0	0	0	0	0
1265	3 Feb 22	14:48:00	1	0	5	0	Ct	0	1	0	0	3	0	0	0	0	0	0	0	0	0	0	0	0	0	0	2	4	0	0	0	0	0	0	0	0	0	0	0	0	0
1266	3 Feb 22	14:49:00	1	0	5	0	Ct	0	1	0	0	1	0	0	0	0	0	0	1	0	0	0	0	0	0	0	3	3	0	0	0	0	0	0	0	0	0	0	0	0	0
1267	3 Feb 22	14:50:00	1	0	5	0	Ct	0	1	0	0	2	0	0	0	0	0	0	4	0	0	0	0	0	0	0	3	5	0	0	0	0	0	0	0	0	0	0	0	0	0
1268	3 Feb 22	14:51:00	1	0	5	0	Ct	0	1	0	0	0	0	0	0	0	0	0	4	0	0	0	0	0	0	0	3	3	0	0	0	0	0	0	0	0	0	0	0	0	0
1269	3 Feb 22	14:52:00	1	0	5	0	Ct	0	1	0	0	2	0	0	0	0	0	0	2	0	0	0	0	0	0	0	2	3	0	0	0	0	0	0	0	0	0	0	0	0	0
1270	3 Feb 22	14:53:00	1	0	5	0	Ct	0	1	0	0	2	0	0	0	0	0	0	0	0	0	0	0	0	0	0	3	4	0	0	0	0	0	0	0	0	0	0	1	0	0
1271	3 Feb 22	14:54:00	1	0	5	0	Ct	0	1	0	0	1	0	0	0	0	0	0	0	0	0	0	0	0	0	0	3	3	0	0	0	0	0	0	0	0	0	0	1	0	0
1272	3 Feb 22	14:55:00	1	0	5	0	Ct	0	1	0	0	1	0	0	0	0	0	0	1	0	0	0	0	0	0	0	4	3	0	0	0	0	0	0	0	0	0	0	6	0	0
1273	3 Feb 22	14:56:00	1	0	5	0	Ct	0	1	0	0	2	0	0	0	0	0	0	4	0	0	0	0	0	0	0	1	3	0	0	0	0	0	0	0	0	0	0	4	0	0
1274	3 Feb 22	14:57:00	1	0	5	0	Ct	0	1	0	0	1	0	0	0	0	0	0	2	0	0	0	0	0	0	0	0	3	0	0	0	0	0	0	0	0	0	0	6	0	0
1275	3 Feb 22	14:58:00	1	0	5	0	Ct	0	1	0	0	3	0	0	0	0	0	0	3	0	0	0	0	0	0	0	0	3	0	0	0	0	0	0	0	0	0	0	2	0	0
1276	3 Feb 22	14:59:00	1	0	5	0	Ct	0	1	0	0	2	0	0	0	0	0	0	3	0	0	0	0	0	0	0	0	1	0	0	0	0	0	0	0	0	0	0	2	0	0
1277	3 Feb 22	15:00:00	1	0	5	0	Ct	0	1	0	0	1	0	0	0	0	0	0	3	0	0	0	0	0	0	0	0	2	0	0	0	0	0	0	0	0	0	0	3	0	0
1278	3 Feb 22	15:01:00	1	0	5	0	Ct	0	1	0	1	0	0	0	0	0	0	0	4	0	0	0	0	0	0	0	0	2	0	0	0	0	0	0	0	0	0	0	4	0	0
1279	3 Feb 22	15:02:00	1	0	5	0	Ct	0	1	0	8	2	0	0	0	0	0	0	3	0	0	0	0	0	0	0	0	3	0	0	0	0	0	0	4	0	0	0	4	0	0
1280	3 Feb 22	15:03:00	1	0	5	0	Ct	0	1	0	2	2	0	0	0	0	0	0	3	0	0	0	0	0	0	0	0	3	0	0	0	0	0	0	3	0	0	0	2	0	0
1281	3 Feb 22	15:04:00	1	0	5	0	Ct	0	1	0	4	2	0	0	0	0	0	0	2	0	0	0	0	0	0	0	0	2	0	0	0	0	0	0	3	0	0	0	3	0	0
1282	3 Feb 22	15:05:00	1	0	5	0	Ct	0	1	0	3	1	0	0	0	0	0	0	3	0	0	0	0	0	0	0	0	3	0	0	0	0	0	0	2	0	0	0	1	0	0
1283	3 Feb 22	15:06:00	1	0	5	0	Ct	0	1	0	5	6	0	0	0	0	0	0	3	0	0	0	0	0	0	0	0	3	0	0	0	0	0	0	4	0	0	0	4	0	0
1284	3 Feb 22	15:07:00	1	0	5	0	Ct	0	1	0	2	4	0	0	0	0	0	0	3	0	0	0	0	0	0	0	0	4	0	0	0	0	0	1	2	0	0	0	0	0	0
1285	3 Feb 22	15:08:00	1	0	5	0	Ct	0	1	0	2	2	0	0	0	0	0	0	2	0	0	0	0	0	0	0	0	3	0	0	0	0	0	0	3	0	0	0	2	0	0
1286	3 Feb 22	15:09:00	1	0	5	0	Ct	0	1	0	1	0	0	0	0	0	0	0	2	0	0	0	0	0	0	0	0	3	0	0	0	0	0	0	1	0	0	0	0	0	0
1287	3 Feb 22	15:10:00	1	0	5	0	Ct	0	1	0	1	2	0	0	0	0	0	0	0	0	0	0	0	0	0	0	0	4	0	0	0	0	0	0	4	0	0	0	3	0	0
1288	3 Feb 22	15:11:00	1	0	5	0	Ct	0	1	0	1	0	0	0	0	0	0	0	5	0	0	0	0	0	0	0	0	2	0	0	0	0	0	0	3	0	0	0	3	0	0
1289	3 Feb 22	15:12:00	1	0	5	0	Ct	0	1	0	1	0	0	0	0	0	0	0	2	0	0	0	0	0	0	0	0	3	0	0	0	0	0	0	4	0	0	0	3	0	0
1290	3 Feb 22	15:13:00	1	0	5	0	Ct	0	1	0	0	0	0	0	0	0	0	0	2	0	0	1	0	0	0	0	0	2	0	0	0	0	0	0	2	0	2	0	2	0	0
1291	3 Feb 22	15:14:00	1	0	5	0	Ct	0	1	0	0	0	0	0	0	0	0	0	1	0	0	0	0	0	0	0	0	4	0	0	0	0	0	0	4	0	4	0	3	0	0
1292	3 Feb 22	15:15:00	1	0	5	0	Ct	0	1	0	0	0	0	0	0	0	0	0	1	0	0	0	0	0	0	0	0	3	0	0	0	0	0	0	4	0	1	0	2	0	0
1293	3 Feb 22	15:16:00	1	0	5	0	Ct	0	1	0	0	0	0	1	0	0	0	0	1	0	0	0	0	0	0	0	0	4	0	0	0	0	0	0	5	0	2	0	1	0	0
1294	3 Feb 22	15:17:00	1	0	5	0	Ct	0	1	0	0	0	0	2	0	0	0	0	1	0	0	0	0	0	0	0	0	4	0	0	0	0	0	0	3	0	1	0	0	0	0
1295	3 Feb 22	15:18:00	1	0	5	0	Ct	0	1	0	0	0	0	4	0	0	0	0	3	0	0	0	0	0	0	0	0	2	0	0	0	0	0	0	3	0	3	0	3	0	0
1296	3 Feb 22	15:19:00	1	0	5	0	Ct	0	1	0	0	0	0	5	0	0	0	0	3	0	0	0	0	0	0	0	0	3	0	0	0	0	0	0	4	0	2	0	3	0	0
1297	3 Feb 22	15:20:00	1	0	5	0	Ct	0	1	0	0	0	0	4	0	0	0	0	3	0	0	0	0	0	0	0	0	5	0	0	0	0	0	0	2	0	2	0	1	0	0
1298	3 Feb 22	15:21:00	1	0	5	0	Ct	0	1	0	0	0	0	5	0	0	0	0	3	0	0	0	0	0	4	0	0	3	0	0	0	0	0	0	0	0	1	0	3	0	0
1299	3 Feb 22	15:22:00	1	0	5	0	Ct	0	1	0	0	0	0	2	0	0	0	0	5	0	0	0	0	0	0	0	0	4	0	0	0	0	0	0	2	0	5	0	2	0	0
1300	3 Feb 22	15:23:00	1	0	5	0	Ct	0	1	0	0	0	0	4	0	0	0	0	2	0	0	0	0	0	0	0	0	4	0	0	0	0	0	0	3	0	1	0	1	0	0
1301	3 Feb 22	15:24:00	1	0	5	0	Ct	0	1	0	0	0	0	1	0	0	0	0	2	0	0	0	0	0	1	0	0	1	0	0	0	0	1	0	4	0	4	0	0	0	0
1302	3 Feb 22	15:25:00	1	0	5	0	Ct	0	1	0	0	0	0	3	0	0	0	0	2	0	0	0	0	0	3	0	0	3	0	0	0	0	1	0	2	0	5	0	0	0	0
1303	3 Feb 22	15:26:00	1	0	5	0	Ct	0	1	0	0	0	0	3	0	0	0	0	2	0	0	0	0	0	1	0	3	5	0	0	0	0	2	0	4	0	3	0	0	0	0
1304	3 Feb 22	15:27:00	1	0	5	0	Ct	0	1	0	0	0	0	1	0	0	0	0	2	0	0	0	0	0	1	0	2	4	0	0	0	0	0	0	2	0	3	0	0	0	0
1305	3 Feb 22	15:28:00	1	0	5	0	Ct	0	1	0	0	0	0	2	0	0	0	0	2	0	0	0	0	0	0	0	4	2	0	0	0	0	3	0	0	0	2	4	2	0	0
1306	3 Feb 22	15:29:00	1	0	5	0	Ct	0	1	0	0	0	0	3	0	0	0	0	1	0	0	0	0	0	0	0	2	1	0	0	0	0	0	0	0	0	1	1	0	4	0
1307	3 Feb 22	15:30:00	1	0	5	0	Ct	0	1	0	0	0	0	1	0	0	0	0	0	0	0	0	0	0	0	0	3	3	0	0	0	0	4	0	4	0	5	1	0	1	0
1308	3 Feb 22	15:31:00	1	0	5	0	Ct	0	1	0	0	2	0	2	0	0	0	0	0	0	0	0	0	0	0	0	1	5	0	0	0	0	2	0	4	0	2	1	0	0	0
1309	3 Feb 22	15:32:00	1	0	5	0	Ct	0	1	0	0	0	0	3	0	0	0	0	0	0	0	0	0	0	0	0	1	3	0	0	0	0	1	0	2	0	2	3	0	0	0
1310	3 Feb 22	15:33:00	1	0	5	0	Ct	0	1	0	0	2	0	2	0	0	0	0	0	0	0	0	0	0	0	0	2	3	0	0	0	0	2	0	2	0	2	2	0	3	0
1311	3 Feb 22	15:34:00	1	0	5	0	Ct	0	1	0	0	0	0	4	0	0	0	0	0	0	0	0	0	0	0	0	2	0	0	0	0	0	1	0	0	0	0	3	0	4	0
1312	3 Feb 22	15:35:00	1	0	5	0	Ct	0	1	4	0	1	0	3	0	0	0	0	0	0	0	0	0	0	0	0	0	0	0	0	0	0	0	0	0	0	1	2	0	2	0
1313	3 Feb 22	15:36:00	1	0	5	0	Ct	0	1	1	0	1	0	3	0	0	0	0	0	0	0	0	0	0	0	0	0	0	0	0	0	0	2	0	0	0	4	3	0	6	0
1314	3 Feb 22	15:37:00	1	0	5	0	Ct	0	1	1	0	3	0	1	0	0	0	0	0	0	0	0	0	0	0	0	0	0	0	0	0	0	2	8	0	0	6	0	0	9	0
1315	3 Feb 22	15:38:00	1	0	5	0	Ct	0	1	0	0	1	0	3	0	0	0	0	0	0	0	0	0	0	0	0	0	0	0	0	0	0	3	30	0	0	3	0	0	13	0
1316	3 Feb 22	15:39:00	1	0	5	0	Ct	0	1	3	0	1	0	1	0	0	0	0	0	0	0	0	0	0	0	0	0	0	0	0	0	0	0	0	0	0	1	0	0	14	0
1317	3 Feb 22	15:40:00	1	0	5	0	Ct	0	1	5	0	1	0	2	0	0	0	0	0	0	0	0	0	0	0	0	0	0	0	0	0	0	3	0	0	0	0	0	0	0	0
1318	3 Feb 22	15:41:00	1	0	5	0	Ct	0	1	6	0	1	0	4	0	0	0	0	0	0	0	0	0	0	0	0	0	0	0	0	0	0	1	0	0	0	2	0	0	0	0
1319	3 Feb 22	15:42:00	1	0	5	0	Ct	0	1	0	0	2	0	1	0	0	0	0	0	0	0	0	0	0	0	0	0	0	0	0	0	0	2	0	0	0	0	0	0	0	0
1320	3 Feb 22	15:43:00	1	0	5	0	Ct	0	1	2	0	2	0	0	0	0	0	0	0	0	0	0	0	0	0	0	0	0	0	0	0	0	1	0	0	0	2	0	0	0	0
1321	3 Feb 22	15:44:00	1	0	5	0	Ct	0	1	2	0	1	0	2	0	0	0	0	0	0	0	0	0	0	0	0	0	0	0	0	0	0	0	0	0	0	3	0	0	0	0
1322	3 Feb 22	15:45:00	1	0	5	0	Ct	0	1	6	0	2	0	4	0	0	0	0	0	0	0	0	0	0	0	0	0	0	0	0	0	0	2	0	2	0	3	0	0	0	0
1323	3 Feb 22	15:46:00	1	0	5	0	Ct	0	1	2	0	1	0	3	0	0	0	0	0	0	0	0	0	0	0	0	1	0	0	0	0	0	0	0	1	0	7	0	0	1	0
1324	3 Feb 22	15:47:00	1	0	5	0	Ct	0	1	4	0	3	0	3	1	0	0	0	0	0	0	0	2	0	0	0	1	0	0	0	0	0	3	0	0	0	2	0	0	0	0
1325	3 Feb 22	15:48:00	1	0	5	0	Ct	0	1	3	0	1	0	2	3	0	0	0	0	0	0	0	2	0	0	0	3	0	0	0	0	0	0	0	0	0	3	0	0	0	0
1326	3 Feb 22	15:49:00	1	0	5	0	Ct	0	1	1	0	0	0	2	1	0	0	0	0	0	0	0	4	0	0	0	1	0	0	0	0	0	0	0	0	0	4	0	0	0	0
1327	3 Feb 22	15:50:00	1	0	5	0	Ct	0	1	1	0	2	0	3	1	0	0	0	0	0	0	0	3	0	0	0	0	0	0	0	0	0	0	0	8	0	0	0	0	0	0
1328	3 Feb 22	15:51:00	1	0	5	0	Ct	0	1	1	0	1	0	2	1	0	0	0	0	0	0	0	4	0	0	0	5	0	0	0	0	0	0	0	5	0	1	0	0	2	0
1329	3 Feb 22	15:52:00	1	0	5	0	Ct	0	1	1	0	1	0	2	2	0	0	0	0	0	0	0	3	0	0	0	3	2	0	0	0	0	0	0	1	0	2	0	0	1	0
1330	3 Feb 22	15:53:00	1	0	5	0	Ct	0	1	4	0	1	0	3	2	0	0	0	0	0	0	0	3	0	0	0	2	4	0	0	0	0	0	0	0	0	2	0	0	0	0
1331	3 Feb 22	15:54:00	1	0	5	0	Ct	0	1	0	0	0	4	0	3	0	0	0	0	0	0	0	3	0	0	0	2	3	0	0	0	0	0	0	0	0	3	0	0	0	0
1332	3 Feb 22	15:55:00	1	0	5	0	Ct	0	1	0	0	0	0	0	1	0	0	0	0	0	0	0	3	0	0	0	0	2	0	0	0	0	0	0	0	0	2	0	0	1	0
1333	3 Feb 22	15:56:00	1	0	5	0	Ct	0	1	0	0	0	1	0	3	0	0	0	0	0	0	0	4	0	0	0	3	3	0	0	0	0	0	0	0	0	2	0	0	0	0
1334	3 Feb 22	15:57:00	1	0	5	0	Ct	0	1	1	0	0	4	0	3	0	0	0	0	0	0	5	3	0	0	0	2	5	0	0	0	0	0	0	0	0	2	0	0	0	0
1335	3 Feb 22	15:58:00	1	0	5	0	Ct	0	1	2	0	0	2	0	0	0	0	0	0	0	0	1	4	0	0	0	3	3	0	2	0	0	0	0	0	0	2	0	0	0	0
1336	3 Feb 22	15:59:00	1	0	5	0	Ct	0	1	1	0	0	2	0	0	0	0	0	0	0	0	0	2	0	0	0	1	4	0	3	0	0	0	0	0	0	0	0	0	0	0
1337	3 Feb 22	16:00:00	1	0	5	0	Ct	0	1	0	0	0	0	0	1	0	0	0	0	0	0	0	6	0	0	0	3	3	0	2	0	0	0	0	0	0	2	0	0	0	0
1338	3 Feb 22	16:01:00	1	0	5	0	Ct	0	1	2	0	0	1	0	0	0	0	0	0	2	0	5	5	0	0	0	2	5	0	5	0	0	0	0	0	0	2	0	0	0	0
1339	3 Feb 22	16:02:00	1	0	5	0	Ct	0	1	1	0	0	1	0	0	0	0	1	0	3	0	0	1	0	0	0	3	4	0	4	0	0	0	0	0	0	2	0	0	0	0
1340	3 Feb 22	16:03:00	1	0	5	0	Ct	0	1	3	0	0	2	0	0	0	0	0	0	1	0	8	0	0	0	0	3	3	0	1	0	0	0	0	0	0	1	0	0	0	0
1341	3 Feb 22	16:04:00	1	0	5	0	Ct	0	1	2	0	0	1	0	0	0	0	0	0	2	0	4	0	0	0	0	2	2	0	3	0	0	0	0	0	0	0	0	0	0	0
1342	3 Feb 22	16:05:00	1	0	5	0	Ct	0	1	1	0	0	2	0	0	0	0	0	0	4	0	1	0	0	0	0	2	4	0	2	0	0	0	0	0	0	3	0	0	0	0
1343	3 Feb 22	16:06:00	1	0	5	0	Ct	0	1	1	0	0	2	0	0	0	3	0	0	4	0	4	0	0	0	0	2	3	0	1	0	0	0	0	0	0	2	0	0	1	0
1344	3 Feb 22	16:07:00	1	0	5	0	Ct	0	1	1	0	0	2	0	0	0	4	0	0	2	0	5	0	0	0	0	0	4	0	5	0	0	0	0	0	0	1	0	0	0	0
1345	3 Feb 22	16:08:00	1	0	5	0	Ct	0	1	1	0	0	3	0	0	0	6	0	0	2	0	5	0	0	0	0	0	4	0	2	0	0	0	0	0	0	2	0	0	0	0
1346	3 Feb 22	16:09:00	1	0	5	0	Ct	0	1	3	0	0	1	0	0	0	2	0	0	1	0	6	0	0	0	0	0	2	0	3	0	0	0	0	0	0	5	0	0	0	0
1347	3 Feb 22	16:10:00	1	0	5	0	Ct	0	1	1	0	0	1	0	0	0	3	0	0	1	0	4	0	0	0	0	0	4	0	4	0	0	0	0	0	0	1	0	0	0	0
1348	3 Feb 22	16:11:00	1	0	5	0	Ct	0	1	1	0	0	1	0	0	0	3	0	2	3	0	6	0	0	0	0	0	3	0	3	0	0	0	0	5	0	0	0	0	0	0
1349	3 Feb 22	16:12:00	1	0	5	0	Ct	0	1	2	0	0	2	0	0	0	3	0	4	3	0	4	0	0	0	0	0	3	0	1	0	0	0	0	8	0	0	0	0	0	0
1350	3 Feb 22	16:13:00	1	0	5	0	Ct	0	1	0	0	0	1	0	0	0	1	0	3	4	0	5	0	0	0	0	0	2	0	2	0	0	0	0	4	0	0	0	0	0	0
1351	3 Feb 22	16:14:00	1	0	5	0	Ct	0	1	21	0	0	4	0	0	0	6	0	6	2	0	2	0	0	0	0	0	0	0	1	0	0	0	0	2	0	0	0	0	0	0
1352	3 Feb 22	16:15:00	1	0	5	0	Ct	0	1	0	0	0	1	0	0	0	1	0	2	4	0	6	0	0	0	0	0	0	0	2	0	0	0	0	3	0	0	0	0	0	0
1353	3 Feb 22	16:16:00	1	0	5	0	Ct	0	1	0	0	0	1	0	0	0	2	0	1	5	0	4	0	0	0	0	0	0	0	4	0	0	0	0	4	0	0	0	0	0	0
1354	3 Feb 22	16:17:00	1	0	5	0	Ct	0	1	0	0	0	3	0	0	0	4	0	2	2	0	4	0	0	0	0	0	0	0	2	0	0	0	0	2	0	0	2	0	0	0
1355	3 Feb 22	16:18:00	1	0	5	0	Ct	0	1	0	0	0	0	0	0	0	5	0	2	0	0	6	0	0	0	0	0	0	0	2	0	0	0	0	3	0	0	3	0	0	0
1356	3 Feb 22	16:19:00	1	0	5	0	Ct	0	1	0	0	0	1	0	0	0	0	0	3	3	0	5	0	0	0	0	4	0	0	3	0	0	0	0	4	0	0	1	0	0	0
1357	3 Feb 22	16:20:00	1	0	5	0	Ct	0	1	0	0	2	0	0	0	0	0	0	0	2	0	4	0	0	0	0	0	0	0	3	0	0	0	0	2	0	0	0	0	0	0
1358	3 Feb 22	16:21:00	1	0	5	0	Ct	0	1	0	0	1	2	0	0	0	0	0	0	4	0	0	0	0	0	0	3	2	0	1	0	0	0	0	1	0	1	0	0	0	0
1359	3 Feb 22	16:22:00	1	0	5	0	Ct	0	1	0	0	2	2	0	0	0	0	0	0	2	0	0	0	0	0	0	3	6	0	1	0	0	0	0	6	0	0	2	0	0	0
1360	3 Feb 22	16:23:00	1	0	5	0	Ct	0	1	0	0	0	0	0	0	0	0	0	0	5	0	0	0	0	0	0	1	4	0	4	0	0	0	0	2	0	0	0	0	0	0
1361	3 Feb 22	16:24:00	1	0	5	0	Ct	0	1	0	0	1	0	0	0	0	0	0	0	1	0	0	0	0	0	0	5	3	0	6	0	0	0	0	2	0	0	0	0	0	0
1362	3 Feb 22	16:25:00	1	0	5	0	Ct	0	1	0	0	1	0	0	0	0	0	0	2	2	0	0	0	0	0	0	0	3	0	1	0	0	0	0	0	0	0	4	0	0	0
1363	3 Feb 22	16:26:00	1	0	5	0	Ct	0	1	0	0	2	0	0	0	0	0	0	4	0	0	0	0	0	0	0	0	5	0	2	0	0	0	0	2	0	0	1	0	1	0
1364	3 Feb 22	16:27:00	1	0	5	0	Ct	0	1	0	0	0	0	0	0	0	0	0	2	0	0	0	0	0	0	0	0	6	0	4	0	0	0	0	2	0	0	1	0	0	0
1365	3 Feb 22	16:28:00	1	0	5	0	Ct	0	1	0	0	0	0	0	0	0	0	0	3	1	0	0	0	0	0	0	0	5	0	1	0	0	0	0	2	0	0	1	0	0	0
1366	3 Feb 22	16:29:00	1	0	5	0	Ct	0	1	0	0	2	0	0	0	0	0	0	3	4	0	0	0	0	2	0	1	2	0	3	0	0	0	0	4	0	0	1	0	0	0
1367	3 Feb 22	16:30:00	1	0	5	0	Ct	0	1	0	0	0	0	0	0	0	0	0	2	4	0	0	0	0	0	0	3	2	0	2	0	0	0	0	2	0	0	0	0	0	0
1368	3 Feb 22	16:31:00	1	0	5	0	Ct	0	1	3	1	3	1	0	0	0	0	2	2	2	0	0	0	0	0	0	2	2	2	2	0	0	0	0	3	0	0	1	0	6	0
1369	3 Feb 22	16:32:00	1	0	5	0	Ct	0	1	1	2	2	0	0	0	0	0	7	2	3	0	0	0	0	1	0	0	4	5	3	0	0	0	0	3	0	0	3	0	5	0
1370	3 Feb 22	16:33:00	1	0	5	0	Ct	0	1	0	5	3	0	1	0	0	0	3	3	3	1	0	0	0	1	0	4	3	1	3	0	0	0	0	1	0	0	3	0	5	0
1371	3 Feb 22	16:34:00	1	0	5	0	Ct	0	1	1	2	1	0	4	0	0	0	3	1	1	5	0	0	0	0	0	3	2	0	2	0	0	0	0	2	0	0	1	0	4	0
1372	3 Feb 22	16:35:00	1	0	5	0	Ct	0	1	0	1	1	0	1	0	0	0	3	1	3	5	0	0	0	0	0	4	3	4	6	0	0	0	0	1	0	0	0	0	2	0
1373	3 Feb 22	16:36:00	1	0	5	0	Ct	0	1	0	1	2	0	2	0	0	0	3	1	2	5	0	0	0	0	0	3	3	5	8	0	0	0	0	0	0	0	3	0	0	0
1374	3 Feb 22	16:37:00	1	0	5	0	Ct	0	1	3	1	0	0	1	0	0	0	5	2	2	4	0	0	0	0	0	2	4	2	1	0	0	0	0	1	0	0	1	0	0	0
1375	3 Feb 22	16:38:00	1	0	5	0	Ct	0	1	2	1	1	0	2	0	0	0	3	2	4	3	0	0	0	0	0	2	0	0	3	0	0	0	0	2	0	0	0	0	2	0
1376	3 Feb 22	16:39:00	1	0	5	0	Ct	0	1	3	2	1	0	2	0	0	0	2	2	1	3	0	0	0	2	0	5	3	3	3	0	0	0	0	1	0	0	1	0	0	0
1377	3 Feb 22	16:40:00	1	0	5	0	Ct	0	1	1	3	2	0	2	0	0	0	2	3	0	9	0	0	0	0	0	5	2	4	2	0	0	0	0	3	0	0	0	0	0	0
1378	3 Feb 22	16:41:00	1	0	5	0	Ct	0	1	0	1	0	0	1	0	0	0	4	2	0	4	0	0	0	0	0	1	3	3	1	0	0	0	0	1	0	0	0	0	0	0
1379	3 Feb 22	16:42:00	1	0	5	0	Ct	0	1	0	1	0	0	1	0	0	0	4	2	0	6	0	0	2	0	0	0	4	6	3	0	0	0	0	2	0	0	0	0	0	0
1380	3 Feb 22	16:43:00	1	0	5	0	Ct	0	1	0	2	0	0	0	0	0	0	3	3	1	5	0	0	5	0	0	0	3	5	3	0	0	0	0	2	0	0	0	0	0	0
1381	3 Feb 22	16:44:00	1	0	5	0	Ct	0	1	1	3	0	0	0	0	0	7	3	1	3	5	0	0	2	0	0	3	5	3	2	0	0	0	0	3	0	0	1	0	0	0
1382	3 Feb 22	16:45:00	1	0	5	0	Ct	0	1	2	0	0	0	0	0	0	5	4	2	4	4	0	0	2	0	0	3	2	2	2	0	0	0	0	1	0	0	1	0	0	0
1383	3 Feb 22	16:46:00	1	0	5	0	Ct	0	1	3	1	0	0	0	0	0	4	1	2	3	5	0	0	2	0	0	1	2	3	2	0	0	0	0	3	0	0	2	0	0	0
1384	3 Feb 22	16:47:00	1	0	5	0	Ct	0	1	2	3	0	0	0	0	0	3	0	1	1	5	0	0	6	0	0	5	2	2	1	0	0	2	0	1	0	0	2	0	0	0
1385	3 Feb 22	16:48:00	1	0	5	0	Ct	0	1	2	1	0	0	0	0	0	3	1	2	0	3	0	0	3	0	0	0	2	2	2	0	0	3	0	2	0	0	2	0	0	0
1386	3 Feb 22	16:49:00	1	0	5	0	Ct	0	1	0	1	0	0	0	0	0	4	2	1	2	4	0	0	2	0	0	0	3	0	2	0	0	0	0	8	0	0	1	0	0	0
1387	3 Feb 22	16:50:00	1	0	5	0	Ct	0	1	2	1	0	0	0	0	0	3	4	4	0	5	0	0	3	0	0	0	2	2	1	0	0	1	0	14	0	0	1	0	0	0
1388	3 Feb 22	16:51:00	1	0	5	0	Ct	0	1	0	2	0	0	0	0	0	3	2	2	2	3	0	0	2	0	0	0	2	1	5	0	0	6	0	2	0	0	3	0	0	0
1389	3 Feb 22	16:52:00	1	0	5	0	Ct	0	1	2	0	0	0	0	0	0	4	3	2	2	4	0	0	2	0	0	0	2	5	2	0	0	4	0	1	0	0	0	0	0	0
1390	3 Feb 22	16:53:00	1	0	5	0	Ct	0	1	1	1	0	0	0	0	0	1	1	1	0	4	0	0	2	0	0	0	5	17	5	0	0	2	0	4	0	0	0	0	0	0
1391	3 Feb 22	16:54:00	1	0	5	0	Ct	0	1	0	1	0	0	0	0	0	0	0	12	0	3	0	0	0	0	0	0	0	14	0	0	0	0	2	3	0	0	0	0	0	0
1392	3 Feb 22	16:55:00	1	0	5	0	Ct	0	1	0	1	0	0	0	0	0	0	0	9	0	1	0	0	0	0	0	0	0	1	0	0	0	2	5	5	0	0	0	0	0	0
1393	3 Feb 22	16:56:00	1	0	5	0	Ct	0	1	1	2	0	0	0	0	0	0	0	0	0	4	0	0	0	1	0	0	0	0	0	0	0	0	0	2	0	0	0	0	0	0
1394	3 Feb 22	16:57:00	1	0	5	0	Ct	0	1	0	0	0	0	0	0	0	0	0	0	0	4	0	0	0	0	0	0	2	0	0	0	0	1	0	2	0	1	0	0	0	0
1395	3 Feb 22	16:58:00	1	0	5	0	Ct	0	1	2	0	4	0	3	0	0	0	0	0	0	3	0	0	0	0	0	0	3	1	0	0	0	2	0	2	0	0	0	0	0	0
1396	3 Feb 22	16:59:00	1	0	5	0	Ct	0	1	0	0	3	0	1	0	0	0	0	0	0	5	0	0	0	0	0	0	1	0	0	0	0	1	0	3	0	0	0	0	0	0
1397	3 Feb 22	17:00:00	1	0	5	0	Ct	0	1	0	0	2	0	4	0	0	0	0	0	0	3	0	0	0	0	0	0	4	1	0	0	0	0	0	3	0	0	0	0	0	0
1398	3 Feb 22	17:01:00	1	0	5	0	Ct	0	1	0	0	0	0	2	0	0	0	0	0	0	3	0	0	0	0	0	2	4	0	0	0	0	0	0	0	0	0	0	0	0	0
1399	3 Feb 22	17:02:00	1	0	5	0	Ct	0	1	0	0	0	0	4	0	0	0	0	0	0	4	0	0	0	0	0	2	2	0	0	0	0	0	0	0	0	0	0	1	0	0
1400	3 Feb 22	17:03:00	1	0	5	0	Ct	0	1	0	0	3	0	2	0	0	0	0	0	0	4	0	0	0	0	0	4	3	0	0	0	0	0	0	0	0	0	0	2	0	0
1401	3 Feb 22	17:04:00	1	0	5	0	Ct	0	1	0	0	0	0	3	0	0	0	0	0	0	3	0	0	0	0	0	2	4	0	0	0	0	0	0	0	0	0	0	3	0	0
1402	3 Feb 22	17:05:00	1	0	5	0	Ct	0	1	0	0	3	0	3	0	0	0	0	0	0	4	0	0	0	0	0	5	3	0	0	0	0	0	0	0	0	0	0	3	0	0
1403	3 Feb 22	17:06:00	1	0	5	0	Ct	0	1	0	0	1	0	2	0	0	0	0	0	0	3	0	0	0	0	0	2	3	0	0	0	0	0	0	0	0	0	0	2	0	0
1404	3 Feb 22	17:07:00	1	0	5	0	Ct	0	1	0	0	2	0	2	0	0	0	0	0	0	3	0	0	0	1	0	3	3	0	0	0	0	0	0	0	0	0	0	3	0	0
1405	3 Feb 22	17:08:00	1	0	5	0	Ct	0	1	0	0	1	0	0	0	0	0	0	1	0	4	0	4	0	0	0	2	2	0	0	0	0	0	0	0	0	0	0	0	0	0
1406	3 Feb 22	17:09:00	1	0	5	0	Ct	0	1	0	0	1	7	0	0	0	0	0	0	0	1	0	5	0	0	0	3	2	0	1	0	0	0	0	0	0	0	0	1	0	0
1407	3 Feb 22	17:10:00	1	0	5	0	Ct	0	1	0	0	0	2	0	0	0	0	0	1	0	5	0	3	0	0	0	2	3	1	0	0	0	0	0	0	0	0	0	1	0	0
1408	3 Feb 22	17:11:00	1	0	5	0	Ct	0	1	0	0	1	0	0	0	0	0	0	0	0	4	0	3	0	0	0	3	2	7	0	0	0	0	0	0	0	0	0	0	0	0
1409	3 Feb 22	17:12:00	1	0	5	0	Ct	0	1	0	0	2	1	9	0	0	0	0	0	0	4	0	3	0	0	0	3	0	17	0	0	0	0	0	0	0	0	0	2	0	0
1410	3 Feb 22	17:13:00	1	0	5	0	Ct	0	1	0	0	1	2	3	0	0	0	0	0	0	5	0	4	0	0	0	1	0	0	0	0	0	0	0	0	0	0	3	2	0	0
1411	3 Feb 22	17:14:00	1	0	5	0	Ct	0	1	0	0	2	0	2	0	0	0	0	0	0	5	0	2	0	0	0	2	0	0	0	0	0	0	0	0	0	0	2	2	0	0
1412	3 Feb 22	17:15:00	1	0	5	0	Ct	0	1	0	0	3	0	3	0	0	0	0	0	0	4	0	2	0	0	0	1	0	0	0	0	0	0	0	0	0	0	1	3	0	0
1413	3 Feb 22	17:16:00	1	0	5	0	Ct	0	1	0	0	2	0	2	0	0	0	0	2	0	4	0	4	0	0	0	2	0	0	0	0	0	0	0	0	0	0	0	1	0	0
1414	3 Feb 22	17:17:00	1	0	5	0	Ct	0	1	0	0	1	0	3	0	0	0	4	0	0	3	0	1	0	0	0	4	1	0	0	0	4	0	0	0	0	0	0	2	0	0
1415	3 Feb 22	17:18:00	1	0	5	0	Ct	0	1	0	0	1	0	1	0	0	0	3	4	0	3	0	2	0	0	0	0	3	0	0	0	0	0	4	0	0	0	5	0	0	0
1416	3 Feb 22	17:19:00	1	0	5	0	Ct	0	1	0	0	1	0	0	0	0	0	2	6	0	4	0	0	0	0	0	2	3	0	0	0	0	0	3	0	0	0	0	0	0	0
1417	3 Feb 22	17:20:00	1	0	5	0	Ct	0	1	2	0	1	0	4	0	0	0	2	0	0	2	0	2	0	0	0	0	4	0	0	0	0	0	0	0	4	0	0	0	0	0
1418	3 Feb 22	17:21:00	1	0	5	0	Ct	0	1	7	0	0	0	0	0	0	0	7	0	0	3	0	2	0	0	0	2	3	0	0	0	0	0	0	0	0	0	0	0	0	0
1419	3 Feb 22	17:22:00	1	0	5	0	Ct	0	1	1	0	3	0	0	0	0	0	1	0	0	7	0	3	0	0	0	5	1	0	0	0	0	0	0	0	0	0	0	0	0	0
1420	3 Feb 22	17:23:00	1	0	5	0	Ct	0	1	1	0	1	0	0	0	0	0	2	0	0	4	0	0	0	0	0	0	5	0	0	0	0	0	0	0	0	0	2	0	0	0
1421	3 Feb 22	17:24:00	1	0	5	0	Ct	0	1	4	0	2	0	0	0	0	0	2	1	0	2	8	0	0	0	0	2	3	0	0	0	0	0	0	0	0	0	3	0	0	0
1422	3 Feb 22	17:25:00	1	0	5	0	Ct	0	1	1	0	3	0	0	0	0	0	3	0	0	5	4	0	0	0	0	2	4	0	0	0	0	0	0	0	0	0	3	0	0	0
1423	3 Feb 22	17:26:00	1	0	5	0	Ct	0	1	1	0	1	0	3	0	0	0	1	0	0	4	3	0	0	0	0	5	3	0	0	0	0	0	0	0	0	0	0	0	0	0
1424	3 Feb 22	17:27:00	1	0	5	0	Ct	0	1	0	0	1	0	1	0	0	0	0	1	0	4	5	0	0	0	0	3	0	0	0	0	0	0	0	0	0	0	1	0	0	0
1425	3 Feb 22	17:28:00	1	0	5	0	Ct	0	1	3	0	0	0	2	0	0	0	0	0	0	3	6	0	0	0	0	2	3	0	0	0	0	0	0	0	0	0	0	0	0	0
1426	3 Feb 22	17:29:00	1	0	5	0	Ct	0	1	1	0	0	0	0	0	0	0	0	0	0	5	3	0	0	0	0	2	3	0	0	0	0	0	0	0	0	0	3	0	0	0
1427	3 Feb 22	17:30:00	1	0	5	0	Ct	0	1	1	0	0	0	3	0	0	0	0	0	1	2	5	0	0	0	0	3	4	0	0	0	0	0	0	0	0	0	0	0	0	0
1428	3 Feb 22	17:31:00	1	0	5	0	Ct	0	1	0	0	0	0	2	0	0	0	0	1	0	0	5	0	0	0	0	1	3	0	0	0	0	0	0	0	0	0	2	0	0	0
1429	3 Feb 22	17:32:00	1	0	5	0	Ct	0	1	2	0	1	0	0	0	0	0	0	4	0	7	4	0	0	0	0	2	1	2	0	0	0	0	0	0	0	0	3	0	0	0
1430	3 Feb 22	17:33:00	1	0	5	0	Ct	0	1	2	0	3	0	3	0	0	0	0	3	0	4	4	0	0	0	0	0	5	0	0	0	0	0	0	0	0	0	0	0	0	0
1431	3 Feb 22	17:34:00	1	0	5	0	Ct	0	1	0	0	2	0	2	0	0	0	0	4	0	5	4	0	0	0	0	0	4	0	0	0	0	0	0	0	0	0	0	0	0	0
1432	3 Feb 22	17:35:00	1	0	5	0	Ct	0	1	0	0	3	0	3	0	0	0	0	4	2	3	4	0	0	0	0	0	1	0	0	0	0	0	0	0	0	0	0	0	0	0
1433	3 Feb 22	17:36:00	1	0	5	0	Ct	0	1	2	0	1	0	2	0	0	0	0	2	0	4	15	0	0	0	0	4	4	0	0	0	0	0	0	0	0	0	0	0	0	0
1434	3 Feb 22	17:37:00	1	0	5	0	Ct	0	1	0	0	3	0	0	0	0	0	0	2	3	3	4	0	0	0	0	2	2	1	0	0	0	0	1	0	0	0	0	0	0	0
1435	3 Feb 22	17:38:00	1	0	5	0	Ct	0	1	0	0	2	0	0	0	0	0	0	3	1	3	7	0	0	0	0	1	3	0	0	0	0	0	7	0	0	0	0	0	0	0
1436	3 Feb 22	17:39:00	1	0	5	0	Ct	0	1	3	0	2	0	0	0	0	0	0	0	5	2	7	0	0	0	0	1	3	1	2	0	0	0	1	0	0	0	0	0	0	0
1437	3 Feb 22	17:40:00	1	0	5	0	Ct	0	1	0	0	2	0	0	0	0	2	0	3	8	3	6	0	0	0	0	3	3	0	0	0	0	0	0	0	0	0	0	0	0	0
1438	3 Feb 22	17:41:00	1	0	5	0	Ct	0	1	0	0	2	0	0	0	0	2	0	4	4	4	6	0	0	0	0	0	0	0	3	0	0	0	0	0	0	0	0	0	0	0
1439	3 Feb 22	17:42:00	1	0	5	0	Ct	0	1	0	0	1	0	0	0	0	3	0	3	4	3	2	0	0	0	0	1	0	1	1	0	0	0	0	0	0	0	0	0	0	0
1440	3 Feb 22	17:43:00	1	0	5	0	Ct	0	1	0	0	2	0	0	0	0	3	0	3	1	3	5	0	0	0	0	3	0	0	2	0	0	0	4	0	0	0	0	0	0	0
1441	3 Feb 22	17:44:00	1	0	5	0	Ct	0	1	0	0	2	0	0	0	0	5	0	3	2	3	1	0	0	0	0	0	3	0	3	0	0	0	0	2	0	0	0	0	0	0
1442	3 Feb 22	17:45:00	1	0	5	0	Ct	0	1	0	0	2	0	0	0	0	1	0	0	2	2	4	0	0	0	0	4	4	0	2	0	0	0	0	3	0	0	0	0	0	0
1443	3 Feb 22	17:46:00	1	0	5	0	Ct	0	1	0	0	0	0	0	0	0	1	0	4	1	4	3	0	0	0	0	0	4	0	2	0	0	0	0	3	0	0	0	0	0	0
1444	3 Feb 22	17:47:00	1	0	5	0	Ct	0	1	0	0	0	0	2	0	0	2	0	1	3	5	4	0	0	0	0	2	2	1	5	0	0	0	0	2	0	0	0	0	0	0
1445	3 Feb 22	17:48:00	1	0	5	0	Ct	0	1	0	0	2	0	0	0	0	2	0	2	0	7	3	0	0	0	0	4	3	0	3	0	0	0	0	4	0	0	0	0	0	0
1446	3 Feb 22	17:49:00	1	0	5	0	Ct	0	1	0	0	2	0	1	1	0	4	0	3	2	5	1	0	0	0	0	1	2	0	2	0	0	0	0	4	0	0	0	0	0	0
1447	3 Feb 22	17:50:00	1	0	5	0	Ct	0	1	2	0	3	0	2	0	0	1	0	3	1	4	3	0	0	0	0	4	3	0	2	0	0	0	0	4	0	0	0	0	0	0
1448	3 Feb 22	17:51:00	1	0	5	0	Ct	0	1	2	0	2	0	3	1	0	3	0	2	4	3	2	0	0	0	0	3	2	0	2	0	0	0	0	4	0	0	0	0	0	0
1449	3 Feb 22	17:52:00	1	0	5	0	Ct	0	1	2	0	2	0	2	1	0	5	0	3	2	4	5	0	0	0	0	3	4	0	2	0	0	0	0	4	0	0	0	0	0	0
1450	3 Feb 22	17:53:00	1	0	5	0	Ct	0	1	0	0	2	0	0	1	0	4	0	0	0	4	4	0	0	0	0	1	5	0	0	0	0	0	0	4	0	0	0	0	0	0
1451	3 Feb 22	17:54:00	1	0	5	0	Ct	0	1	0	0	1	0	2	2	0	4	0	0	3	3	3	0	0	0	0	0	3	0	0	0	0	0	0	2	0	0	0	0	0	0
1452	3 Feb 22	17:55:00	1	0	5	0	Ct	0	1	0	0	0	0	2	7	0	1	4	0	0	4	1	0	0	0	0	0	4	0	0	0	0	0	0	5	0	0	1	0	0	0
1453	3 Feb 22	17:56:00	1	0	5	0	Ct	0	1	1	0	2	0	1	1	0	0	1	3	0	5	0	0	0	0	0	2	3	0	0	0	0	0	0	1	0	0	7	0	0	0
1454	3 Feb 22	17:57:00	1	0	5	0	Ct	0	1	2	0	0	5	2	2	0	0	1	0	0	3	0	0	0	0	0	1	5	1	0	0	0	0	0	4	0	0	2	0	0	0
1455	3 Feb 22	17:58:00	1	0	5	0	Ct	0	1	2	0	2	3	4	1	0	0	1	0	0	3	0	0	0	0	0	3	3	0	0	0	0	0	0	2	0	0	1	0	0	0
1456	3 Feb 22	17:59:00	1	0	5	0	Ct	0	1	0	0	0	0	3	4	0	0	5	0	0	4	0	0	0	0	0	4	2	0	0	0	0	0	0	2	0	0	1	0	0	0
1457	3 Feb 22	18:00:00	1	0	5	0	Ct	0	1	0	0	0	3	2	0	0	0	2	0	0	0	0	0	0	0	0	3	4	0	0	0	0	0	1	2	0	0	0	0	0	0
1458	3 Feb 22	18:01:00	1	0	5	0	Ct	0	1	0	0	1	1	2	2	0	0	1	0	0	2	0	0	0	0	0	3	3	0	0	0	0	0	0	3	0	0	0	0	0	0
1459	3 Feb 22	18:02:00	1	0	5	0	Ct	0	1	0	0	5	2	0	3	0	0	2	0	0	4	0	0	0	0	0	3	4	0	0	0	0	0	0	3	0	0	0	0	0	0
1460	3 Feb 22	18:03:00	1	0	5	0	Ct	0	1	3	0	0	5	2	1	0	0	1	0	1	1	0	0	0	0	0	2	1	0	0	0	0	0	0	0	0	0	0	0	0	0
1461	3 Feb 22	18:04:00	1	0	5	0	Ct	0	1	1	0	0	0	3	2	0	0	2	0	0	4	0	0	0	0	0	2	2	0	0	0	0	0	9	0	0	0	0	0	0	0
1462	3 Feb 22	18:05:00	1	0	5	0	Ct	0	1	2	0	3	2	2	1	0	0	3	0	0	5	0	0	0	0	0	3	3	1	0	0	0	0	26	0	0	0	2	0	0	0
1463	3 Feb 22	18:06:00	1	0	5	0	Ct	0	1	1	0	1	1	1	1	0	0	4	0	0	5	0	0	0	0	0	2	3	0	0	0	0	0	5	0	0	0	2	0	0	0
1464	3 Feb 22	18:07:00	1	0	5	0	Ct	0	1	0	0	4	2	0	1	0	1	1	0	0	5	0	0	0	0	0	2	1	0	0	0	0	0	0	0	0	0	1	0	0	0
1465	3 Feb 22	18:08:00	1	0	5	0	Ct	0	1	0	0	1	3	0	2	0	0	2	0	5	3	0	0	0	0	0	2	4	1	0	0	0	0	0	0	7	0	1	0	0	0
1466	3 Feb 22	18:09:00	1	0	5	0	Ct	0	1	0	0	1	0	0	1	0	0	2	0	0	4	0	0	0	0	0	1	3	0	0	0	0	0	0	0	9	0	2	0	0	0
1467	3 Feb 22	18:10:00	1	0	5	0	Ct	0	1	3	0	1	0	0	1	0	0	0	0	1	3	0	0	0	0	0	3	3	0	0	0	0	0	0	0	0	0	2	0	0	0
1468	3 Feb 22	18:11:00	1	0	5	0	Ct	0	1	1	0	2	0	0	0	0	0	0	0	1	4	0	0	0	0	0	0	3	0	0	0	0	0	2	0	3	0	0	0	0	0
1469	3 Feb 22	18:12:00	1	0	5	0	Ct	0	1	1	0	2	0	0	1	0	0	0	0	2	2	0	3	0	0	0	0	2	2	0	0	0	0	0	2	0	0	4	0	0	0
1470	3 Feb 22	18:13:00	1	0	5	0	Ct	0	1	0	0	1	0	0	1	0	0	0	0	1	3	0	2	0	0	0	2	4	5	2	0	0	0	0	2	0	0	2	0	0	0
1471	3 Feb 22	18:14:00	1	0	5	0	Ct	0	1	0	0	0	0	3	0	0	0	0	4	2	1	3	1	0	0	0	2	2	0	1	0	0	0	0	3	0	0	2	0	0	0
1472	3 Feb 22	18:15:00	1	0	5	0	Ct	0	1	1	0	1	0	3	1	0	0	0	2	3	6	4	0	0	0	0	2	0	0	3	0	0	1	0	3	0	2	0	3	0	0
1473	3 Feb 22	18:16:00	1	0	5	0	Ct	0	1	0	0	0	0	2	2	0	0	0	3	3	5	3	5	0	0	0	3	0	2	3	0	0	5	0	3	0	3	0	2	0	0
1474	3 Feb 22	18:17:00	1	0	5	0	Ct	0	1	2	0	0	0	2	2	0	0	0	2	1	4	1	5	0	0	0	3	4	10	1	0	0	0	0	6	0	4	0	3	0	0
1475	3 Feb 22	18:18:00	1	0	5	0	Ct	0	1	2	0	2	0	2	2	0	0	0	3	0	3	3	3	0	0	0	2	4	1	1	0	0	0	0	3	0	1	0	3	0	0
1476	3 Feb 22	18:19:00	1	0	5	0	Ct	0	1	1	0	1	0	1	2	0	0	0	2	2	4	5	3	0	0	0	2	2	9	3	0	3	2	2	5	0	3	0	0	0	0
1477	3 Feb 22	18:20:00	1	0	5	0	Ct	0	1	1	0	3	0	2	0	0	0	0	1	1	3	3	3	0	0	0	3	5	6	2	0	3	3	2	1	0	3	0	1	0	0
1478	3 Feb 22	18:21:00	1	0	5	0	Ct	0	1	1	0	1	0	2	0	0	0	0	2	2	1	2	3	0	0	0	3	3	5	1	0	2	2	5	4	0	2	0	1	0	0
1479	3 Feb 22	18:22:00	1	0	5	0	Ct	0	1	0	0	0	0	0	0	0	0	0	5	0	3	5	2	0	0	0	0	2	1	2	0	0	0	4	3	0	4	0	1	0	0
1480	3 Feb 22	18:23:00	1	0	5	0	Ct	0	1	1	0	0	0	3	0	0	0	0	3	1	1	3	1	0	0	0	2	3	0	2	0	0	1	3	0	0	5	2	3	0	0
1481	3 Feb 22	18:24:00	1	0	5	0	Ct	0	1	0	0	0	0	2	0	0	0	0	3	0	0	3	3	0	0	0	0	3	1	1	0	0	0	3	2	0	0	2	1	0	0
1482	3 Feb 22	18:25:00	1	0	5	0	Ct	0	1	0	0	3	0	0	0	0	0	0	3	1	0	4	4	0	0	0	0	4	1	2	0	0	0	1	0	0	7	2	2	0	0
1483	3 Feb 22	18:26:00	1	0	5	0	Ct	0	1	0	0	3	0	0	0	0	0	2	0	2	0	3	2	0	0	0	0	2	0	3	1	0	0	14	0	0	3	1	1	0	0
1484	3 Feb 22	18:27:00	1	0	5	0	Ct	0	1	1	0	5	0	4	0	0	0	2	1	1	0	4	0	0	0	0	0	1	2	0	2	0	3	3	0	0	6	3	0	0	0
1485	3 Feb 22	18:28:00	1	0	5	0	Ct	0	1	1	0	2	0	2	0	0	0	2	3	0	0	2	6	0	0	0	0	3	2	1	1	0	3	0	0	0	0	1	2	0	0
1486	3 Feb 22	18:29:00	1	0	5	0	Ct	0	1	3	1	1	0	0	0	0	0	0	2	0	0	1	3	0	0	0	3	2	3	2	5	0	0	0	0	0	1	1	3	0	0
1487	3 Feb 22	18:30:00	1	0	5	0	Ct	0	1	1	0	3	0	0	0	0	0	0	3	1	0	3	3	0	0	0	2	6	2	3	4	0	0	0	0	0	2	0	2	0	0
1488	3 Feb 22	18:31:00	1	0	5	0	Ct	0	1	0	0	1	0	0	0	0	0	0	3	3	0	4	2	0	0	0	6	4	8	1	2	0	7	0	0	0	4	1	3	0	0
1489	3 Feb 22	18:32:00	1	0	5	0	Ct	0	1	0	0	0	0	0	0	0	0	0	2	1	0	4	2	0	0	0	4	3	1	2	0	0	1	0	0	0	5	1	0	0	0
1490	3 Feb 22	18:33:00	1	0	5	0	Ct	0	1	2	0	2	0	0	0	0	0	0	2	1	0	5	10	0	0	0	2	2	3	1	3	0	0	0	0	0	0	7	0	0	0
1491	3 Feb 22	18:34:00	1	0	5	0	Ct	0	1	4	0	0	0	0	0	0	4	0	2	2	0	2	8	0	0	0	2	3	1	0	4	0	2	0	0	0	1	1	1	0	0
1492	3 Feb 22	18:35:00	1	0	5	0	Ct	0	1	0	1	0	1	0	0	0	2	0	0	1	0	3	4	0	0	0	2	3	2	0	4	0	1	0	0	0	3	0	3	0	0
1493	3 Feb 22	18:36:00	1	0	5	0	Ct	0	1	1	1	1	2	0	0	0	2	2	0	1	0	4	2	0	0	0	2	4	1	0	3	0	2	0	0	0	3	5	3	0	0
1494	3 Feb 22	18:37:00	1	0	5	0	Ct	0	1	2	2	2	2	0	0	0	2	2	0	2	0	4	1	0	0	0	3	2	8	0	4	0	1	0	0	0	3	1	0	0	0
1495	3 Feb 22	18:38:00	1	0	5	0	Ct	0	1	1	1	2	1	0	0	0	2	2	1	2	0	3	4	0	0	0	1	3	2	1	4	0	2	0	0	0	3	3	0	0	0
1496	3 Feb 22	18:39:00	1	0	5	0	Ct	0	1	1	2	1	2	0	0	0	3	2	4	3	0	3	1	0	0	0	0	3	0	2	3	0	7	0	4	0	2	0	0	0	0
1497	3 Feb 22	18:40:00	1	0	5	0	Ct	0	1	1	0	1	1	5	0	0	2	4	3	0	0	3	2	0	0	0	2	4	0	1	3	0	6	0	4	0	0	3	0	0	0
1498	3 Feb 22	18:41:00	1	0	5	0	Ct	0	1	0	0	1	1	0	0	0	2	1	3	0	0	3	2	0	2	0	2	2	0	4	4	0	3	0	2	0	1	2	2	0	0
1499	3 Feb 22	18:42:00	1	0	5	0	Ct	0	1	1	1	1	3	0	0	0	3	2	2	0	0	2	5	0	0	0	2	4	0	4	1	0	0	0	2	0	7	0	2	0	0
1500	3 Feb 22	18:43:00	1	0	5	0	Ct	0	1	2	1	1	0	0	0	0	0	1	1	0	4	4	2	0	0	0	0	3	0	1	5	0	2	0	3	0	4	1	1	0	0
1501	3 Feb 22	18:44:00	1	0	5	0	Ct	0	1	1	1	3	0	0	0	0	0	2	0	0	4	1	4	0	0	0	2	1	0	0	4	0	4	0	1	0	2	2	1	0	0
1502	3 Feb 22	18:45:00	1	0	5	0	Ct	0	1	1	0	1	3	0	0	0	0	2	0	0	6	2	1	2	0	0	2	3	0	1	1	0	2	0	3	0	3	4	1	0	0
1503	3 Feb 22	18:46:00	1	0	5	0	Ct	0	1	1	0	2	1	0	0	0	0	3	0	0	3	1	3	1	0	0	2	3	0	1	3	0	4	0	1	0	3	0	2	0	0
1504	3 Feb 22	18:47:00	1	0	5	0	Ct	0	1	3	0	3	1	0	0	0	0	2	0	0	6	0	0	4	0	0	1	3	0	2	3	0	0	0	1	0	7	0	2	0	0
1505	3 Feb 22	18:48:00	1	0	5	0	Ct	0	1	1	0	1	0	0	0	0	0	1	0	0	5	0	0	1	0	0	1	2	0	3	5	0	0	0	0	0	2	0	2	0	0
1506	3 Feb 22	18:49:00	1	0	5	0	Ct	0	1	0	0	2	2	0	0	0	0	4	0	0	2	13	0	2	0	0	3	11	0	1	4	0	0	0	0	0	5	3	0	0	0
1507	3 Feb 22	18:50:00	1	0	5	0	Ct	0	1	5	0	2	0	0	0	0	0	2	0	0	4	40	0	3	0	0	2	2	0	2	3	0	0	0	0	0	4	6	0	0	0
1508	3 Feb 22	18:51:00	1	0	5	0	Ct	0	1	0	0	2	0	0	0	0	0	0	1	0	4	0	0	1	1	0	0	3	0	0	4	0	0	0	0	0	3	1	0	0	0
1509	3 Feb 22	18:52:00	1	0	5	0	Ct	0	1	0	0	0	0	0	0	0	0	0	3	0	3	6	0	4	5	0	4	6	0	0	3	0	0	0	0	0	2	1	0	0	0
1510	3 Feb 22	18:53:00	1	0	5	0	Ct	0	1	5	0	0	0	0	0	0	0	0	2	0	6	6	0	0	1	0	5	4	0	1	2	0	0	0	0	0	4	1	0	0	0
1511	3 Feb 22	18:54:00	1	0	5	0	Ct	0	1	4	0	0	0	0	1	0	0	0	3	3	4	2	0	0	0	0	4	2	0	1	2	0	0	0	0	0	2	1	0	0	0
1512	3 Feb 22	18:55:00	1	0	5	0	Ct	0	1	1	0	0	0	0	3	0	0	0	2	0	5	2	0	0	0	0	2	3	0	0	6	0	0	0	0	0	2	2	0	0	0
1513	3 Feb 22	18:56:00	1	0	5	0	Ct	0	1	1	0	2	0	0	1	0	0	0	2	3	5	3	0	0	0	0	3	3	0	0	4	0	0	0	0	0	2	0	0	0	0
1514	3 Feb 22	18:57:00	1	0	5	0	Ct	0	1	3	0	3	0	0	2	0	0	0	3	1	4	4	0	0	0	0	3	3	0	1	4	0	0	0	0	0	5	0	0	0	0
1515	3 Feb 22	18:58:00	1	0	5	0	Ct	0	1	2	0	1	0	0	4	0	0	0	2	2	5	4	0	0	0	0	2	5	0	4	1	0	0	0	0	0	3	0	0	0	0
1516	3 Feb 22	18:59:00	1	0	5	0	Ct	0	1	1	0	3	0	0	2	0	0	0	3	3	1	4	0	0	0	0	2	2	0	1	1	0	0	0	0	0	4	0	0	0	0
1517	3 Feb 22	19:00:00	1	0	5	0	Ct	0	1	1	0	2	0	0	3	0	4	0	2	1	5	3	0	0	0	0	0	3	0	1	2	0	0	0	0	0	2	2	0	0	0
1518	3 Feb 22	19:01:00	1	0	5	0	Ct	0	1	2	0	2	0	0	0	0	0	0	4	2	6	3	0	0	0	0	3	3	0	1	3	0	0	0	0	0	2	2	0	0	0
1519	3 Feb 22	19:02:00	1	0	5	0	Ct	0	1	0	0	2	0	0	0	0	4	0	2	3	6	3	0	0	0	0	8	2	0	2	4	0	0	0	4	0	0	2	0	0	0
1520	3 Feb 22	19:03:00	1	0	5	0	Ct	0	1	4	0	2	0	0	2	0	3	0	2	3	3	3	0	0	0	0	2	2	0	1	2	1	0	0	1	0	1	7	0	0	0
1521	3 Feb 22	19:04:00	1	0	5	0	Ct	0	1	2	0	2	5	0	1	0	2	0	1	2	5	3	0	0	0	0	1	4	0	2	2	1	2	0	4	0	6	0	0	0	0
1522	3 Feb 22	19:05:00	1	0	5	0	Ct	0	1	1	0	1	2	0	0	0	3	0	1	53	1	2	0	0	0	0	3	4	0	3	1	2	0	0	2	0	0	1	0	0	0
1523	3 Feb 22	19:06:00	1	0	5	0	Ct	0	1	0	0	1	2	0	0	0	0	0	2	15	2	2	0	0	0	0	6	4	0	2	2	2	3	0	3	0	2	4	0	0	0
1524	3 Feb 22	19:07:00	1	0	5	0	Ct	0	1	0	0	1	1	0	2	0	0	0	1	0	4	2	0	0	0	0	4	3	0	3	2	1	1	2	3	0	2	4	0	0	0
1525	3 Feb 22	19:08:00	1	0	5	0	Ct	0	1	0	0	2	2	2	3	0	0	4	1	0	3	5	0	0	0	0	3	0	0	0	0	11	1	5	1	0	1	1	0	0	0
1526	3 Feb 22	19:09:00	1	0	5	0	Ct	0	1	1	0	2	0	3	2	0	0	2	3	0	4	3	4	0	0	0	4	3	0	2	4	2	1	2	4	0	2	0	0	0	0
1527	3 Feb 22	19:10:00	1	0	5	0	Ct	0	1	1	0	3	3	4	3	0	0	2	0	0	2	2	1	0	0	0	2	5	0	2	2	0	6	2	1	0	2	0	2	0	0
1528	3 Feb 22	19:11:00	1	0	5	0	Ct	0	1	0	0	2	2	3	2	0	0	0	0	0	4	3	2	0	1	0	3	2	0	1	3	0	1	3	4	0	1	3	4	0	0
1529	3 Feb 22	19:12:00	1	0	5	0	Ct	0	1	1	0	2	1	3	2	0	0	1	0	0	5	1	1	0	3	0	1	2	0	1	5	0	2	4	1	0	0	1	4	0	0
1530	3 Feb 22	19:13:00	1	0	5	0	Ct	0	1	1	0	1	2	3	2	0	0	1	0	1	6	0	4	0	2	0	1	2	0	0	3	0	0	1	1	0	1	1	1	0	0
1531	3 Feb 22	19:14:00	1	0	5	0	Ct	0	1	2	0	0	2	2	0	0	0	2	0	2	4	0	4	0	3	0	3	2	0	1	5	0	2	6	2	0	3	0	3	0	0
1532	3 Feb 22	19:15:00	1	0	5	0	Ct	0	1	1	0	0	1	6	0	0	0	0	0	2	4	0	3	0	3	0	2	3	0	1	8	0	0	4	3	0	1	2	1	0	0
1533	3 Feb 22	19:16:00	1	0	5	0	Ct	0	1	1	0	0	2	2	0	0	1	0	0	2	5	0	1	0	2	0	2	4	0	0	15	0	0	1	3	0	3	11	1	0	0
1534	3 Feb 22	19:17:00	1	0	5	0	Ct	0	1	0	0	2	2	2	0	0	2	2	0	3	4	0	3	0	0	0	2	5	0	0	10	0	1	2	1	0	2	0	1	0	0
1535	3 Feb 22	19:18:00	1	0	5	0	Ct	0	1	2	0	3	0	1	0	0	3	3	0	2	4	0	3	0	0	0	2	3	0	2	2	0	1	1	3	0	0	0	1	4	0
1536	3 Feb 22	19:19:00	1	0	5	0	Ct	0	1	2	3	2	0	1	2	0	4	1	2	1	5	0	3	0	0	0	3	4	0	1	3	0	1	1	2	0	6	5	0	7	0
1537	3 Feb 22	19:20:00	1	0	5	0	Ct	0	1	2	2	2	0	1	2	0	2	1	2	0	4	0	1	0	0	0	2	3	0	2	4	0	4	3	3	0	2	1	2	1	0
1538	3 Feb 22	19:21:00	1	0	5	0	Ct	0	1	1	1	2	0	1	1	0	3	2	3	0	1	0	1	2	0	0	0	1	0	2	2	0	0	2	4	0	2	1	2	3	0
1539	3 Feb 22	19:22:00	1	0	5	0	Ct	0	1	2	2	0	0	2	1	0	2	1	3	0	4	0	1	2	4	0	1	2	0	3	3	0	0	1	0	0	2	2	3	4	0
1540	3 Feb 22	19:23:00	1	0	5	0	Ct	0	1	1	1	0	0	2	2	0	4	2	2	2	5	0	3	4	4	0	2	2	0	1	4	0	1	1	0	0	2	1	0	8	0
1541	3 Feb 22	19:24:00	1	0	5	0	Ct	0	1	0	1	2	0	2	2	0	3	2	1	2	2	0	3	2	1	0	3	2	0	2	4	0	0	1	0	0	1	6	1	7	0
1542	3 Feb 22	19:25:00	1	0	5	0	Ct	0	1	0	2	2	0	1	1	0	1	3	3	3	4	4	3	3	0	0	2	2	0	3	2	0	0	6	2	0	5	1	2	0	0
1543	3 Feb 22	19:26:00	1	0	5	0	Ct	0	1	1	1	2	0	0	1	0	0	0	3	3	5	4	3	4	1	0	3	5	0	3	4	0	1	2	2	0	1	1	4	0	0
1544	3 Feb 22	19:27:00	1	0	5	0	Ct	0	1	1	0	2	0	0	1	0	1	0	13	2	4	5	1	3	3	0	4	2	0	1	5	0	2	3	1	0	0	0	2	0	0
1545	3 Feb 22	19:28:00	1	0	5	0	Ct	0	1	6	0	2	0	0	2	0	0	0	2	0	3	3	0	3	0	0	3	2	5	1	2	0	2	1	0	0	2	0	9	0	0
1546	3 Feb 22	19:29:00	1	0	5	0	Ct	0	1	2	2	2	0	0	0	0	0	0	2	0	5	4	0	2	0	0	0	0	4	3	2	0	1	3	3	0	2	2	4	0	0
1547	3 Feb 22	19:30:00	1	0	5	0	Ct	0	1	3	1	1	0	0	3	0	0	0	2	0	3	3	0	4	0	0	0	1	0	1	3	0	2	1	2	0	5	2	4	0	0
1548	3 Feb 22	19:31:00	1	0	5	0	Ct	0	1	2	1	0	1	0	2	0	0	5	1	0	5	4	2	3	0	0	0	3	0	2	2	0	1	0	3	0	2	2	10	0	0
1549	3 Feb 22	19:32:00	1	0	5	0	Ct	0	1	0	0	0	4	0	0	0	0	1	2	0	6	4	3	1	0	0	4	4	2	2	0	0	0	0	1	0	4	0	0	0	0
1550	3 Feb 22	19:33:00	1	0	5	0	Ct	0	1	1	1	1	2	1	0	0	2	1	4	0	5	2	3	0	0	0	3	3	0	4	3	0	2	0	2	0	1	1	0	0	0
1551	3 Feb 22	19:34:00	1	0	5	0	Ct	0	1	0	2	1	1	2	0	0	2	1	3	0	5	2	3	3	0	0	3	2	4	1	5	2	4	0	3	0	2	1	1	0	0
1552	3 Feb 22	19:35:00	1	0	5	0	Ct	0	1	4	1	0	2	3	5	0	4	1	4	0	3	4	2	2	0	0	4	6	0	1	2	1	5	0	2	0	3	2	1	0	0
1553	3 Feb 22	19:36:00	1	0	5	0	Ct	0	1	0	3	0	0	0	1	0	3	2	3	0	5	1	3	5	0	0	3	3	1	3	3	3	1	0	2	0	3	0	0	0	0
1554	3 Feb 22	19:37:00	1	0	5	0	Ct	0	1	0	1	2	2	1	0	0	2	1	4	0	3	3	1	2	0	0	4	3	2	3	3	2	1	0	0	0	1	0	0	0	0
1555	3 Feb 22	19:38:00	1	0	5	0	Ct	0	1	0	2	2	1	2	1	0	3	1	3	0	3	0	2	1	0	0	4	3	1	3	1	2	1	0	4	0	1	2	0	0	0
1556	3 Feb 22	19:39:00	1	0	5	0	Ct	0	1	0	1	3	1	3	2	0	4	3	2	0	5	0	1	2	0	0	2	4	4	1	3	2	0	0	2	0	1	0	0	0	0
1557	3 Feb 22	19:40:00	1	0	5	0	Ct	0	1	0	1	3	3	2	3	0	1	0	2	0	3	4	3	2	0	0	3	2	2	4	4	1	0	0	2	0	1	2	0	0	0
1558	3 Feb 22	19:41:00	1	0	5	0	Ct	0	1	0	0	2	1	4	2	0	0	1	2	2	1	4	3	3	0	0	2	2	2	4	3	2	0	0	1	0	1	1	0	0	0
1559	3 Feb 22	19:42:00	1	0	5	0	Ct	0	1	1	0	0	2	1	3	0	3	0	1	1	3	4	2	4	1	0	1	6	2	1	4	3	0	0	2	0	4	1	0	0	0
1560	3 Feb 22	19:43:00	1	0	5	0	Ct	0	1	1	0	2	2	2	1	0	2	0	3	1	2	1	0	1	4	0	0	4	2	1	2	1	0	0	1	0	3	2	0	0	0
1561	3 Feb 22	19:44:00	1	0	5	0	Ct	0	1	1	0	2	0	1	0	0	3	0	1	2	4	3	0	4	1	0	2	3	7	1	3	1	0	0	2	0	2	1	0	0	0
1562	3 Feb 22	19:45:00	1	0	5	0	Ct	0	1	1	1	2	1	0	0	0	4	0	2	2	2	4	0	32	2	0	3	3	1	1	5	2	0	0	3	0	3	1	0	0	0
1563	3 Feb 22	19:46:00	1	0	5	0	Ct	0	1	0	1	3	0	1	0	0	2	0	2	5	2	3	0	35	4	0	1	4	2	1	4	2	0	0	2	0	3	0	4	0	0
1564	3 Feb 22	19:47:00	1	0	5	0	Ct	0	1	1	3	2	1	3	0	0	2	0	2	2	4	0	0	0	3	0	2	2	2	2	2	1	0	0	2	0	2	3	4	0	0
1565	3 Feb 22	19:48:00	1	0	5	0	Ct	0	1	2	0	2	0	0	0	0	2	0	3	5	4	3	0	0	4	0	4	1	0	0	6	2	0	0	1	0	3	0	1	0	0
1566	3 Feb 22	19:49:00	1	0	5	0	Ct	0	1	0	1	1	2	3	0	0	2	0	3	3	4	4	0	0	2	0	4	7	0	2	13	1	0	0	3	0	1	1	3	0	0
1567	3 Feb 22	19:50:00	1	0	5	0	Ct	0	1	1	0	1	0	3	2	0	0	0	3	2	6	3	0	0	1	0	3	2	0	2	5	2	2	0	3	0	0	2	5	0	0
1568	3 Feb 22	19:51:00	1	0	5	0	Ct	0	1	0	0	2	0	3	8	0	0	0	1	4	4	2	0	1	3	0	5	4	0	1	2	3	11	0	3	0	1	1	2	0	0
1569	3 Feb 22	19:52:00	1	0	5	0	Ct	0	1	1	0	0	0	3	0	0	3	0	0	2	5	4	0	0	4	0	3	3	0	0	3	1	0	0	4	0	3	6	14	0	0
1570	3 Feb 22	19:53:00	1	0	5	0	Ct	0	1	1	0	2	0	0	3	0	3	5	0	1	4	1	0	0	4	0	2	2	0	0	3	0	2	0	3	0	3	0	1	0	0
1571	3 Feb 22	19:54:00	1	0	5	0	Ct	0	1	0	0	2	0	0	2	0	3	5	0	3	2	4	0	2	4	0	3	3	0	0	2	0	0	0	0	0	4	1	3	0	0
1572	3 Feb 22	19:55:00	1	0	5	0	Ct	0	1	0	0	2	0	0	0	0	1	3	1	2	3	2	2	0	3	0	0	3	0	1	1	2	3	0	0	0	2	0	2	0	0
1573	3 Feb 22	19:56:00	1	0	5	0	Ct	0	1	0	0	3	0	0	1	0	2	3	3	2	3	1	5	2	0	0	2	4	0	3	2	0	2	0	0	0	2	1	1	0	0
1574	3 Feb 22	19:57:00	1	0	5	0	Ct	0	1	2	0	2	0	4	1	0	3	3	2	3	4	2	2	5	0	0	2	3	0	1	3	1	0	0	2	0	1	2	3	0	0
1575	3 Feb 22	19:58:00	1	0	5	0	Ct	0	1	6	2	1	0	4	3	0	2	2	3	3	5	3	2	4	0	0	4	2	0	1	4	3	0	0	3	0	2	1	4	0	0
1576	3 Feb 22	19:59:00	1	0	5	0	Ct	0	1	1	4	4	0	4	0	0	2	2	4	2	2	4	0	2	0	0	1	3	0	0	2	3	2	0	3	0	0	2	3	0	0
1577	3 Feb 22	20:00:00	1	0	5	0	Ct	0	1	2	1	3	0	4	2	0	3	2	3	1	3	2	1	2	0	0	2	4	0	3	2	2	3	0	2	0	4	1	1	0	0
1578	3 Feb 22	20:01:00	1	0	5	0	Ct	0	1	0	0	4	1	2	4	0	3	1	2	0	3	1	4	2	0	0	2	2	0	3	3	1	3	0	4	0	2	3	1	0	0
1579	3 Feb 22	20:02:00	1	0	5	0	Ct	0	1	1	3	5	2	2	1	0	1	2	4	0	3	2	5	1	0	0	3	0	3	2	2	2	0	0	3	0	1	1	3	0	0
1580	3 Feb 22	20:03:00	1	0	5	0	Ct	0	1	3	1	2	1	3	1	0	0	1	0	2	2	2	3	5	0	0	5	2	3	2	3	2	0	0	3	0	2	3	3	0	0
1581	3 Feb 22	20:04:00	1	0	5	0	Ct	0	1	2	0	2	2	4	0	0	3	1	2	1	3	3	0	2	0	0	3	4	0	1	2	2	3	0	2	0	2	1	1	0	0
1582	3 Feb 22	20:05:00	1	0	5	0	Ct	0	1	1	0	2	1	3	0	0	3	0	2	3	5	4	2	1	0	0	6	3	4	2	2	0	1	0	2	0	3	0	1	0	0
1583	3 Feb 22	20:06:00	1	0	5	0	Ct	0	1	0	1	4	2	2	2	0	0	0	0	4	4	0	1	1	0	0	2	2	1	1	4	2	1	0	2	0	5	2	0	0	0
1584	3 Feb 22	20:07:00	1	0	5	0	Ct	0	1	0	0	2	2	1	2	0	2	3	4	2	5	4	4	5	0	0	4	5	3	3	2	2	0	0	2	0	2	1	0	0	0
1585	3 Feb 22	20:08:00	1	0	5	0	Ct	0	1	0	4	1	1	4	2	0	3	3	3	2	3	4	4	1	0	0	2	2	0	2	2	2	1	0	3	0	7	1	0	0	0
1586	3 Feb 22	20:09:00	1	0	5	0	Ct	0	1	0	5	2	1	4	2	0	0	1	3	0	5	4	2	1	0	0	4	3	2	2	3	4	4	0	3	0	4	2	0	0	0
1587	3 Feb 22	20:10:00	1	0	5	0	Ct	0	1	0	1	0	0	2	1	0	2	4	4	0	4	5	3	2	0	0	2	4	1	2	4	1	0	0	2	0	2	1	0	0	0
1588	3 Feb 22	20:11:00	1	0	5	0	Ct	0	1	3	2	2	2	8	1	0	0	1	3	2	5	2	4	4	0	0	4	3	3	0	3	2	4	0	2	0	2	1	2	0	0
1589	3 Feb 22	20:12:00	1	0	5	0	Ct	0	1	2	0	2	2	0	1	0	3	2	2	5	4	3	1	3	0	0	2	1	4	3	3	1	0	0	4	0	3	2	1	5	0
1590	3 Feb 22	20:13:00	1	0	5	0	Ct	0	1	2	3	0	0	0	0	0	3	2	1	1	4	4	3	0	0	0	2	3	0	2	0	3	0	0	2	0	7	0	0	2	0
1591	3 Feb 22	20:14:00	1	0	5	0	Ct	0	1	2	0	3	1	0	2	0	2	1	5	0	5	4	5	1	0	0	2	3	1	2	3	0	0	0	0	0	3	0	0	3	0
1592	3 Feb 22	20:15:00	1	0	5	0	Ct	0	1	2	2	1	2	0	1	0	2	0	2	2	3	6	3	5	0	0	2	4	0	3	3	1	2	0	1	0	5	2	1	6	0
1593	3 Feb 22	20:16:00	1	0	5	0	Ct	0	1	0	2	3	1	4	2	0	2	1	0	14	4	3	0	2	0	0	3	3	0	1	3	3	2	0	3	0	1	2	0	3	0
1594	3 Feb 22	20:17:00	1	0	5	0	Ct	0	1	0	1	2	0	2	4	0	2	2	3	0	4	4	1	1	0	0	3	3	0	2	3	0	0	0	2	0	2	1	0	3	0
1595	3 Feb 22	20:18:00	1	0	5	0	Ct	0	1	5	0	2	0	2	1	0	3	2	4	0	4	4	4	3	0	0	2	4	0	2	2	1	0	0	2	0	3	1	1	6	0
1596	3 Feb 22	20:19:00	1	0	5	0	Ct	0	1	0	1	2	0	2	2	0	1	0	4	2	5	4	2	1	0	0	6	4	0	2	2	1	2	0	2	0	3	0	5	2	0
1597	3 Feb 22	20:20:00	1	0	5	0	Ct	0	1	0	3	0	0	4	2	0	2	0	1	2	5	4	3	0	3	0	3	3	0	3	0	2	1	0	3	0	2	2	4	3	0
1598	3 Feb 22	20:21:00	1	0	5	0	Ct	0	1	0	2	0	0	4	2	0	2	0	1	1	3	4	2	0	2	0	4	5	0	0	3	4	1	0	1	0	2	2	4	5	0
1599	3 Feb 22	20:22:00	1	0	5	0	Ct	0	1	9	1	0	0	2	5	0	3	0	3	4	5	3	0	0	3	0	2	3	2	4	3	4	1	0	1	0	2	0	2	8	0
1600	3 Feb 22	20:23:00	1	0	5	0	Ct	0	1	0	0	3	0	2	1	0	3	0	4	1	4	2	4	0	2	0	4	2	2	2	3	0	2	0	2	0	5	0	1	2	0
1601	3 Feb 22	20:24:00	1	0	5	0	Ct	0	1	0	0	2	0	3	0	0	3	0	3	0	5	1	2	0	0	0	0	2	2	3	0	2	1	0	4	0	2	1	7	0	0
1602	3 Feb 22	20:25:00	1	0	5	0	Ct	0	1	0	0	3	2	1	3	0	1	0	2	0	4	1	3	0	0	0	3	0	2	3	3	3	1	0	2	0	3	4	1	2	0
1603	3 Feb 22	20:26:00	1	0	5	0	Ct	0	1	0	0	2	2	1	1	0	3	0	4	0	4	3	4	0	1	0	2	1	0	2	2	2	0	0	2	0	2	2	3	0	0
1604	3 Feb 22	20:27:00	1	0	5	0	Ct	0	1	2	1	0	3	1	2	0	0	0	2	0	5	3	2	0	3	0	2	3	0	2	2	3	0	0	4	0	0	2	3	5	0
1605	3 Feb 22	20:28:00	1	0	5	0	Ct	0	1	1	2	3	1	2	1	0	3	3	0	0	5	3	15	1	2	0	3	3	0	2	1	0	0	2	1	0	3	1	7	2	0
1606	3 Feb 22	20:29:00	1	0	5	0	Ct	0	1	7	3	1	3	5	3	0	0	4	0	0	4	2	8	3	0	0	4	4	0	2	3	0	0	0	2	4	2	2	3	4	0
1607	3 Feb 22	20:30:00	1	0	5	0	Ct	0	1	0	0	2	2	3	7	0	2	2	0	1	4	3	3	3	3	0	4	3	0	8	3	1	3	1	2	0	1	1	3	3	0
1608	3 Feb 22	20:31:00	1	0	5	0	Ct	0	1	2	2	2	0	4	4	0	3	3	0	1	4	6	2	1	3	0	4	4	0	2	3	0	3	1	1	0	5	5	1	2	0
1609	3 Feb 22	20:32:00	1	0	5	0	Ct	0	1	3	3	2	0	3	2	0	3	1	4	3	7	2	3	4	2	0	2	4	0	2	1	2	1	2	2	0	3	1	5	1	0
1610	3 Feb 22	20:33:00	1	0	5	0	Ct	0	1	3	1	2	0	1	1	0	4	1	3	2	4	1	3	2	4	0	3	2	0	1	2	3	2	2	4	0	3	2	2	2	0
1611	3 Feb 22	20:34:00	1	0	5	0	Ct	0	1	4	2	1	3	0	11	0	0	7	4	2	6	3	1	1	1	0	3	3	0	0	3	3	2	4	1	0	3	1	2	2	0
1612	3 Feb 22	20:35:00	1	0	5	0	Ct	0	1	4	2	3	5	1	3	0	3	3	4	1	4	5	1	1	1	0	2	2	0	1	2	2	0	0	3	0	2	0	2	7	0
1613	3 Feb 22	20:36:00	1	0	5	0	Ct	0	1	2	0	1	1	3	2	0	1	1	4	4	4	3	4	4	0	0	2	4	0	1	4	1	1	0	1	0	3	0	2	2	0
1614	3 Feb 22	20:37:00	1	0	5	0	Ct	0	1	2	0	1	1	3	1	0	3	3	3	3	6	3	0	2	2	0	3	2	6	2	4	0	2	2	1	0	2	1	1	0	0
1615	3 Feb 22	20:38:00	1	0	5	0	Ct	0	1	5	0	0	2	1	2	0	2	5	0	3	4	3	2	3	2	0	3	4	2	2	1	1	1	3	1	0	4	3	0	4	0
1616	3 Feb 22	20:39:00	1	0	5	0	Ct	0	1	3	2	2	2	3	1	0	2	2	2	1	1	3	3	3	1	0	4	1	3	3	0	4	0	3	1	0	1	1	0	1	0
1617	3 Feb 22	20:40:00	1	0	5	0	Ct	0	1	2	3	0	0	3	2	0	3	1	2	4	4	3	2	2	1	0	2	4	5	2	1	1	0	1	3	0	2	4	1	2	0
1618	3 Feb 22	20:41:00	1	0	5	0	Ct	0	1	0	2	3	0	3	2	0	3	2	2	1	5	1	3	0	0	0	4	3	1	2	2	2	0	1	1	0	1	2	2	2	0
1619	3 Feb 22	20:42:00	1	0	5	0	Ct	0	1	2	1	1	2	4	0	0	2	1	1	2	5	3	2	0	2	0	2	3	0	1	3	2	0	1	2	0	2	1	1	4	0
1620	3 Feb 22	20:43:00	1	0	5	0	Ct	0	1	0	0	5	1	2	0	0	2	0	3	3	5	2	3	0	0	0	3	3	2	3	4	1	0	1	3	0	2	0	0	2	0
1621	3 Feb 22	20:44:00	1	0	5	0	Ct	0	1	1	0	3	2	3	0	0	2	1	3	3	5	1	4	0	4	0	2	3	1	2	4	3	0	2	3	0	3	1	0	5	0
1622	3 Feb 22	20:45:00	1	0	5	0	Ct	0	1	0	1	3	2	2	3	0	1	4	1	2	4	4	4	0	0	0	3	3	3	1	0	1	0	2	4	0	3	1	0	3	0
1623	3 Feb 22	20:46:00	1	0	5	0	Ct	0	1	2	0	2	1	2	2	0	1	0	3	1	5	5	3	1	1	0	3	3	3	1	0	5	2	1	3	0	2	0	0	1	0
1624	3 Feb 22	20:47:00	1	0	5	0	Ct	0	1	0	0	0	2	5	4	0	1	4	3	1	6	4	0	3	3	0	2	3	1	3	1	2	2	0	2	0	6	0	0	2	0
1625	3 Feb 22	20:48:00	1	0	5	0	Ct	0	1	0	3	4	1	5	2	0	7	0	5	2	6	3	3	2	3	0	4	4	2	2	2	1	0	3	3	0	2	2	3	3	0
1626	3 Feb 22	20:49:00	1	0	5	0	Ct	0	1	2	1	2	1	1	2	0	4	1	4	2	6	4	3	1	2	0	3	2	3	2	2	2	8	3	2	0	2	2	3	3	0
1627	3 Feb 22	20:50:00	1	0	5	0	Ct	0	1	1	2	3	5	3	0	0	4	2	2	1	3	2	5	1	0	0	2	4	1	1	2	0	0	0	2	0	2	0	2	1	0
1628	3 Feb 22	20:51:00	1	0	5	0	Ct	0	1	1	0	4	1	0	5	0	3	0	4	2	5	4	3	2	1	0	3	3	1	3	4	2	4	1	1	0	2	2	1	3	0
1629	3 Feb 22	20:52:00	1	0	5	0	Ct	0	1	1	0	3	2	2	3	0	3	3	3	1	4	5	4	2	4	0	2	4	1	3	3	2	1	4	3	0	4	2	1	2	0
1630	3 Feb 22	20:53:00	1	0	5	0	Ct	0	1	2	2	1	1	1	1	0	3	1	3	0	4	4	0	3	4	0	3	3	0	2	1	3	1	4	1	0	3	0	2	5	0
1631	3 Feb 22	20:54:00	1	0	5	0	Ct	0	1	0	3	3	0	1	1	0	1	3	3	2	6	2	4	1	1	0	2	3	0	1	3	3	0	0	2	0	2	1	2	2	0
1632	3 Feb 22	20:55:00	1	0	5	0	Ct	0	1	0	4	1	1	2	1	0	3	0	2	1	3	2	1	2	4	0	3	1	0	2	4	1	4	0	2	0	7	1	0	1	0
1633	3 Feb 22	20:56:00	1	0	5	0	Ct	0	1	0	0	1	1	3	4	0	1	0	4	0	5	4	1	0	0	0	3	3	0	1	7	1	2	4	3	0	2	1	0	0	0
1634	3 Feb 22	20:57:00	1	0	5	0	Ct	0	1	2	0	3	0	3	4	0	2	2	1	1	4	4	4	3	0	0	4	2	0	0	1	2	1	3	2	0	1	1	3	2	0
1635	3 Feb 22	20:58:00	1	0	5	0	Ct	0	1	1	0	2	0	5	2	0	1	2	3	3	5	3	3	3	0	0	4	3	0	0	3	2	0	5	2	0	2	1	2	2	0
1636	3 Feb 22	20:59:00	1	0	5	0	Ct	0	1	1	3	2	2	1	1	0	2	4	3	2	0	4	1	2	0	0	4	4	0	3	2	2	2	1	3	0	1	1	1	4	0
1637	3 Feb 22	21:00:00	1	0	5	0	Ct	0	1	1	2	3	5	0	3	0	2	4	3	3	5	4	3	1	3	0	3	1	1	7	1	0	0	2	3	0	2	1	0	2	0
1638	3 Feb 22	21:01:00	1	0	5	0	Ct	0	1	2	1	3	3	3	2	0	4	3	6	3	6	4	6	1	6	0	2	3	3	4	1	1	4	4	4	2	2	5	4	3	0
1639	3 Feb 22	21:02:00	1	0	5	0	Ct	0	0	4	2	5	3	6	4	0	6	3	7	5	6	6	6	5	4	0	5	4	4	5	4	1	1	2	5	3	2	1	4	5	0
1640	3 Feb 22	21:03:00	1	0	5	0	Ct	0	0	4	3	4	4	5	4	0	6	3	4	4	7	5	4	3	1	0	4	5	2	7	3	1	7	3	4	2	3	2	5	4	0
1641	3 Feb 22	21:04:00	1	0	5	0	Ct	0	0	2	3	4	3	4	3	0	4	3	6	5	4	5	6	4	0	0	5	5	2	4	3	3	0	2	4	3	7	5	2	3	0
1642	3 Feb 22	21:05:00	1	0	5	0	Ct	0	0	4	1	1	2	3	4	0	5	3	5	4	5	5	4	5	0	0	1	6	3	3	7	4	2	3	4	0	3	2	3	4	0
1643	3 Feb 22	21:06:00	1	0	5	0	Ct	0	0	4	3	4	3	2	3	0	6	4	6	3	7	6	4	2	0	0	3	7	3	1	2	3	2	3	2	3	3	2	5	4	0
1644	3 Feb 22	21:07:00	1	0	5	0	Ct	0	0	2	2	3	6	0	3	0	7	2	3	3	6	6	5	3	0	0	2	7	4	1	2	4	0	6	4	3	5	2	6	1	0
1645	3 Feb 22	21:08:00	1	0	5	0	Ct	0	0	2	2	3	1	3	3	0	4	3	0	4	6	6	6	3	3	0	0	5	3	0	3	3	0	3	5	0	2	2	4	3	0
1646	3 Feb 22	21:09:00	1	0	5	0	Ct	0	0	2	9	2	0	2	2	0	2	4	5	3	6	5	5	3	5	0	0	4	5	0	3	3	0	2	3	0	2	0	4	4	0
1647	3 Feb 22	21:10:00	1	0	5	0	Ct	0	0	2	1	3	0	0	4	0	5	4	6	2	6	4	5	5	4	0	2	3	5	0	3	4	0	1	7	3	2	3	5	2	0
1648	3 Feb 22	21:11:00	1	0	5	0	Ct	0	0	1	0	3	0	0	2	0	4	1	4	2	5	5	5	4	3	0	3	5	5	0	5	4	0	2	4	1	4	0	5	5	0
1649	3 Feb 22	21:12:00	1	0	5	0	Ct	0	0	2	1	4	0	0	4	0	5	4	5	4	5	4	5	2	5	0	2	5	2	0	2	3	0	3	3	4	4	0	4	3	0
1650	3 Feb 22	21:13:00	1	0	5	0	Ct	0	0	1	0	2	0	0	2	0	2	0	4	3	5	5	9	5	4	0	0	3	1	0	4	2	0	1	4	1	3	0	3	1	0
1651	3 Feb 22	21:14:00	1	0	5	0	Ct	0	0	1	0	1	0	0	4	0	2	0	5	1	5	5	5	2	0	0	1	5	0	0	2	2	0	3	3	5	4	0	5	3	0
1652	3 Feb 22	21:15:00	1	0	5	0	Ct	0	0	1	10	0	0	0	3	0	2	0	1	2	8	3	5	2	0	0	0	7	0	0	4	3	0	3	6	2	2	0	4	1	0
1653	3 Feb 22	21:16:00	1	0	5	0	Ct	0	0	2	0	1	0	0	3	0	2	0	0	2	4	4	3	1	2	0	0	4	0	0	5	3	0	2	4	9	5	0	6	4	0
1654	3 Feb 22	21:17:00	1	0	5	0	Ct	0	0	2	0	1	0	0	2	0	5	0	0	0	6	5	3	2	0	0	0	4	0	0	3	3	0	1	3	0	3	0	5	2	0
1655	3 Feb 22	21:18:00	1	0	5	0	Ct	0	0	0	0	2	0	0	2	0	3	0	0	0	4	4	4	0	2	0	0	3	0	0	3	2	0	1	3	0	3	0	4	6	0
1656	3 Feb 22	21:19:00	1	0	5	0	Ct	0	0	0	0	2	0	0	2	0	3	0	0	0	3	4	3	0	0	0	0	3	0	0	6	0	0	0	4	1	5	0	4	7	0
1657	3 Feb 22	21:20:00	1	0	5	0	Ct	0	0	0	0	3	0	0	3	0	3	0	4	0	5	4	3	0	2	0	0	4	0	0	1	2	0	3	2	1	3	0	3	1	0
1658	3 Feb 22	21:21:00	1	0	5	0	Ct	0	0	0	0	0	0	0	1	0	2	0	4	0	5	4	3	0	0	0	0	3	0	0	2	1	0	0	4	0	4	0	5	3	0
1659	3 Feb 22	21:22:00	1	0	5	0	Ct	0	0	0	0	0	0	0	3	0	2	0	4	0	6	5	2	0	2	0	0	3	0	0	7	1	0	3	2	1	2	0	3	2	0
1660	3 Feb 22	21:23:00	1	0	5	0	Ct	0	0	0	0	2	0	0	4	0	0	0	6	0	5	3	3	0	0	0	0	3	0	0	2	3	0	2	2	0	3	0	2	9	0
1661	3 Feb 22	21:24:00	1	0	5	0	Ct	0	0	0	0	0	0	0	3	0	2	0	6	0	6	3	5	0	2	0	0	1	0	0	4	1	0	1	2	1	3	0	2	0	0
1662	3 Feb 22	21:25:00	1	0	5	0	Ct	0	0	0	0	0	0	0	2	0	0	0	4	0	5	5	4	0	0	0	0	5	0	0	2	3	0	4	4	0	4	0	1	3	0
1663	3 Feb 22	21:26:00	1	0	5	0	Ct	0	0	0	0	0	0	0	2	0	0	0	2	0	5	4	0	0	0	0	0	3	0	0	2	3	0	0	3	0	3	0	4	1	0
1664	3 Feb 22	21:27:00	1	0	5	0	Ct	0	0	0	0	2	0	0	2	0	0	0	5	0	4	4	2	0	2	0	0	3	0	0	3	3	0	2	4	1	4	0	4	2	0
1665	3 Feb 22	21:28:00	1	0	5	0	Ct	0	0	0	0	2	0	0	2	0	0	0	2	0	1	3	1	0	6	0	0	2	0	0	2	2	0	1	4	1	4	0	2	2	0
1666	3 Feb 22	21:29:00	1	0	5	0	Ct	0	0	0	0	4	0	0	1	0	0	0	5	0	0	4	2	0	2	0	0	3	0	0	2	0	0	2	2	0	3	0	5	2	0
1667	3 Feb 22	21:30:00	1	0	5	0	Ct	0	0	0	0	0	0	0	1	0	0	0	4	0	2	2	3	0	4	0	0	4	0	0	6	2	0	1	5	0	3	0	1	2	0
1668	3 Feb 22	21:31:00	1	0	5	0	Ct	0	0	0	0	1	0	0	0	0	0	0	4	0	4	4	5	0	0	0	2	2	0	0	2	2	0	0	4	3	3	0	1	15	0
1669	3 Feb 22	21:32:00	1	0	5	0	Ct	0	0	0	0	2	0	0	0	0	0	0	3	0	1	3	0	0	2	0	0	3	0	0	3	6	0	1	2	1	3	0	2	0	0
1670	3 Feb 22	21:33:00	1	0	5	0	Ct	0	0	0	0	2	0	0	2	0	0	0	3	0	0	3	1	0	0	0	0	3	0	0	6	1	0	2	3	1	4	0	2	1	0
1671	3 Feb 22	21:34:00	1	0	5	0	Ct	0	0	0	0	1	0	0	2	0	0	0	5	0	0	5	4	0	0	0	0	3	0	0	2	1	0	3	3	0	2	0	3	1	0
1672	3 Feb 22	21:35:00	1	0	5	0	Ct	0	0	0	0	2	0	0	2	0	0	0	5	0	0	1	4	0	4	0	0	3	0	0	3	4	0	2	3	0	3	0	0	2	0
1673	3 Feb 22	21:36:00	1	0	5	0	Ct	0	0	0	0	0	0	0	2	0	0	0	4	0	4	0	4	0	2	0	0	3	0	0	4	2	0	4	5	0	1	0	2	1	0
1674	3 Feb 22	21:37:00	1	0	5	0	Ct	0	0	0	0	0	0	0	5	0	0	0	1	0	4	5	2	0	3	0	2	3	0	0	2	1	0	0	1	0	1	0	5	1	0
1675	3 Feb 22	21:38:00	1	0	5	0	Ct	0	0	0	0	0	0	0	2	0	0	0	0	0	0	2	3	0	4	0	0	2	0	0	4	1	0	3	6	1	7	0	4	1	0
1676	3 Feb 22	21:39:00	1	0	5	0	Ct	0	0	0	0	0	0	0	2	0	0	0	0	0	0	0	0	0	0	0	0	4	0	0	3	0	0	3	6	2	1	0	12	1	0
1677	3 Feb 22	21:40:00	1	0	5	0	Ct	0	0	0	0	0	0	0	0	0	0	0	0	0	0	2	0	0	1	0	0	3	0	0	2	0	0	3	8	0	2	0	4	0	0
1678	3 Feb 22	21:41:00	1	0	5	0	Ct	0	0	0	0	0	0	0	1	0	0	0	0	0	0	0	0	0	3	0	2	3	0	0	4	0	0	1	2	0	3	0	4	0	0
1679	3 Feb 22	21:42:00	1	0	5	0	Ct	0	0	0	0	0	0	0	1	0	0	0	0	0	0	0	0	0	0	0	0	4	0	0	3	0	0	3	3	0	3	0	4	3	0
1680	3 Feb 22	21:43:00	1	0	5	0	Ct	0	0	0	0	0	0	0	1	0	0	0	0	0	0	0	0	0	2	0	3	4	0	0	4	0	0	4	4	0	2	0	2	5	0
1681	3 Feb 22	21:44:00	1	0	5	0	Ct	0	0	0	0	0	0	0	1	0	0	0	0	0	3	1	0	0	4	0	4	3	0	0	1	0	0	4	5	0	3	0	1	2	0
1682	3 Feb 22	21:45:00	1	0	5	0	Ct	0	0	0	0	0	0	0	3	0	0	0	0	0	0	3	0	0	0	0	0	1	0	0	3	0	0	1	4	0	3	0	3	1	0
1683	3 Feb 22	21:46:00	1	0	5	0	Ct	0	0	0	0	0	0	0	4	0	0	0	0	0	0	2	0	0	0	0	0	5	0	0	1	0	0	2	3	0	3	0	0	8	0
1684	3 Feb 22	21:47:00	1	0	5	0	Ct	0	0	0	0	0	0	0	1	0	0	0	0	0	0	2	0	0	2	0	0	5	0	0	4	0	0	2	5	0	2	0	0	1	0
1685	3 Feb 22	21:48:00	1	0	5	0	Ct	0	0	0	0	0	0	0	3	0	0	0	0	0	0	0	0	0	0	0	0	5	0	0	3	0	0	3	1	0	3	0	0	3	0
1686	3 Feb 22	21:49:00	1	0	5	0	Ct	0	0	0	0	0	0	0	2	0	0	0	0	0	0	0	0	0	0	0	0	3	0	0	0	0	0	2	2	0	2	0	0	2	0
1687	3 Feb 22	21:50:00	1	0	5	0	Ct	0	0	0	0	0	0	0	2	0	0	0	0	0	0	0	0	0	1	0	0	3	0	0	3	0	0	2	6	2	1	0	0	0	0
1688	3 Feb 22	21:51:00	1	0	5	0	Ct	0	0	0	0	0	0	0	2	0	0	0	0	0	0	3	0	0	2	0	0	4	0	0	2	0	0	4	4	0	3	0	0	0	0
1689	3 Feb 22	21:52:00	1	0	5	0	Ct	0	0	0	0	0	0	0	2	0	0	0	0	0	0	0	0	0	3	0	0	4	0	0	4	0	0	0	2	0	2	0	0	0	0
1690	3 Feb 22	21:53:00	1	0	5	0	Ct	0	0	0	0	0	0	0	3	0	0	0	0	0	0	0	0	0	1	0	0	4	0	0	2	0	0	2	8	0	3	0	0	0	0
1691	3 Feb 22	21:54:00	1	0	5	0	Ct	0	0	0	0	0	0	0	7	0	0	0	0	0	0	0	0	0	2	0	0	5	0	0	2	0	0	0	5	2	3	0	0	0	0
1692	3 Feb 22	21:55:00	1	0	5	0	Ct	0	0	0	0	0	0	0	3	0	0	0	0	0	0	3	0	0	3	0	0	3	0	0	2	0	0	0	4	3	1	0	0	1	0
1693	3 Feb 22	21:56:00	1	0	5	0	Ct	0	0	0	0	0	0	0	0	0	0	0	0	0	0	0	0	0	0	0	0	4	0	0	2	0	0	0	2	2	3	0	0	0	0
1694	3 Feb 22	21:57:00	1	0	5	0	Ct	0	0	0	0	0	0	0	3	0	0	0	0	0	0	4	0	0	4	0	0	5	0	0	0	0	0	0	3	2	3	0	0	0	0
1695	3 Feb 22	21:58:00	1	0	5	0	Ct	0	0	0	0	0	0	0	1	0	0	0	0	0	0	1	0	0	4	0	0	4	0	0	2	0	0	0	1	3	4	0	0	0	0
1696	3 Feb 22	21:59:00	1	0	5	0	Ct	0	0	0	0	0	0	0	4	0	0	0	0	0	0	0	0	0	2	0	0	3	0	0	1	0	0	0	3	0	2	0	0	0	0
1697	3 Feb 22	22:00:00	1	0	5	0	Ct	0	0	0	0	0	0	0	1	0	0	0	0	0	0	0	0	0	0	0	0	4	0	0	3	0	0	0	4	0	5	0	0	0	0
1698	3 Feb 22	22:01:00	1	0	5	0	Ct	0	0	0	0	0	0	0	0	0	0	0	0	0	0	0	0	0	0	0	0	3	0	0	3	0	0	0	4	0	3	0	0	0	0
1699	3 Feb 22	22:02:00	1	0	5	0	Ct	0	0	0	0	0	0	0	0	0	0	0	0	0	0	2	0	0	1	0	0	4	0	0	3	0	0	0	3	0	4	0	0	0	0
1700	3 Feb 22	22:03:00	1	0	5	0	Ct	0	0	0	0	0	0	0	2	0	0	0	0	0	0	0	0	0	0	0	0	4	0	0	4	0	0	0	5	0	5	0	0	0	0
1701	3 Feb 22	22:04:00	1	0	5	0	Ct	0	0	0	0	0	0	1	2	0	0	0	0	0	0	0	0	0	0	0	0	4	0	0	1	0	0	0	4	0	4	0	0	0	0
1702	3 Feb 22	22:05:00	1	0	5	0	Ct	0	0	0	0	0	0	0	2	0	0	0	0	0	0	0	0	0	3	0	0	3	0	0	6	0	0	0	4	0	2	0	0	0	0
1703	3 Feb 22	22:06:00	1	0	5	0	Ct	0	0	0	0	0	0	0	3	0	0	0	0	0	0	0	0	0	0	0	0	4	0	0	9	0	0	0	4	0	5	0	0	0	0
1704	3 Feb 22	22:07:00	1	0	5	0	Ct	0	0	0	0	0	0	0	2	0	0	0	0	0	0	0	0	0	0	0	0	3	0	0	0	0	0	0	5	0	3	0	0	0	0
1705	3 Feb 22	22:08:00	1	0	5	0	Ct	0	0	0	0	0	0	0	4	0	0	0	0	0	0	0	0	0	0	0	0	2	0	0	1	0	0	0	3	0	5	0	0	0	0
1706	3 Feb 22	22:09:00	1	0	5	0	Ct	0	0	0	0	0	0	0	3	0	0	0	0	0	2	0	0	0	0	0	0	3	0	0	0	0	0	0	7	0	4	0	0	0	0
1707	3 Feb 22	22:10:00	1	0	5	0	Ct	0	0	0	0	0	0	0	1	0	0	0	0	0	2	0	0	0	0	0	0	4	0	0	0	0	0	0	1	0	3	0	0	0	0
1708	3 Feb 22	22:11:00	1	0	5	0	Ct	0	0	0	0	0	0	0	3	0	0	0	0	0	0	0	0	0	1	0	0	4	0	0	0	0	0	0	0	0	3	0	0	0	0
1709	3 Feb 22	22:12:00	1	0	5	0	Ct	0	0	0	0	0	0	0	3	0	0	0	0	0	0	0	0	0	1	0	0	3	0	0	0	0	0	0	1	0	2	0	0	0	0
1710	3 Feb 22	22:13:00	1	0	5	0	Ct	0	0	0	0	0	0	0	3	0	0	0	0	0	0	0	0	0	0	0	1	2	0	0	0	0	0	0	0	0	4	0	0	0	0
1711	3 Feb 22	22:14:00	1	0	5	0	Ct	0	0	0	0	0	0	0	1	0	0	0	0	0	0	0	0	0	0	0	0	3	0	0	0	0	0	0	0	0	4	0	0	0	0
1712	3 Feb 22	22:15:00	1	0	5	0	Ct	0	0	0	0	0	0	0	0	0	0	0	0	0	0	0	0	0	0	0	2	4	0	0	0	0	0	0	0	0	2	0	0	0	0
1713	3 Feb 22	22:16:00	1	0	5	0	Ct	0	0	0	0	0	0	0	0	0	0	0	0	0	0	0	0	0	0	0	6	4	0	0	0	0	0	0	0	0	3	0	0	0	0
1714	3 Feb 22	22:17:00	1	0	5	0	Ct	0	0	0	0	0	0	0	0	0	0	0	0	0	0	0	0	0	0	0	2	2	0	0	0	0	0	0	1	0	1	0	0	0	0
1715	3 Feb 22	22:18:00	1	0	5	0	Ct	0	0	0	0	0	0	0	0	0	0	0	0	0	0	0	0	0	2	0	2	3	0	0	0	0	0	0	4	0	3	0	0	0	0
1716	3 Feb 22	22:19:00	1	0	5	0	Ct	0	0	0	0	0	0	0	0	0	0	0	0	0	0	0	0	0	0	0	0	6	0	0	0	0	0	0	2	0	1	0	0	0	0
1717	3 Feb 22	22:20:00	1	0	5	0	Ct	0	0	0	0	1	0	0	0	0	0	0	0	0	0	0	0	0	2	0	0	4	0	0	0	0	0	0	0	0	2	0	0	0	0
1718	3 Feb 22	22:21:00	1	0	5	0	Ct	0	0	0	0	1	0	0	0	0	0	0	0	0	0	0	0	0	0	0	0	4	0	0	0	0	0	0	1	0	3	0	0	0	0
1719	3 Feb 22	22:22:00	1	0	5	0	Ct	0	0	0	0	3	0	0	0	0	0	0	0	0	0	0	0	0	0	0	0	5	0	0	0	0	0	0	5	0	4	0	0	0	0
1720	3 Feb 22	22:23:00	1	0	5	0	Ct	0	0	0	0	0	0	0	0	0	0	0	0	0	0	0	0	0	0	0	0	3	0	0	0	0	0	0	4	0	2	0	0	0	0
1721	3 Feb 22	22:24:00	1	0	5	0	Ct	0	0	0	0	2	0	0	0	0	0	0	0	0	0	0	0	0	0	0	0	2	0	0	0	0	0	0	2	0	0	0	0	0	0
1722	3 Feb 22	22:25:00	1	0	5	0	Ct	0	0	0	0	0	0	0	0	0	0	0	0	0	0	0	0	0	0	0	2	4	0	0	0	0	0	0	0	0	2	0	0	0	0
1723	3 Feb 22	22:26:00	1	0	5	0	Ct	0	0	0	0	2	0	0	0	0	0	0	0	0	0	0	0	0	0	0	0	4	0	0	0	0	0	0	0	0	1	0	0	0	0
1724	3 Feb 22	22:27:00	1	0	5	0	Ct	0	0	0	0	0	0	0	0	0	0	0	0	0	0	0	0	0	0	0	1	3	0	0	0	0	0	0	0	0	0	0	0	0	0
1725	3 Feb 22	22:28:00	1	0	5	0	Ct	0	0	0	0	0	0	0	0	0	0	0	0	0	0	0	0	0	0	0	0	4	0	0	0	0	0	0	0	0	0	0	0	0	0
1726	3 Feb 22	22:29:00	1	0	5	0	Ct	0	0	0	0	0	0	1	0	0	0	0	0	0	0	0	0	0	0	0	4	2	0	0	0	0	0	0	0	0	0	0	0	0	0
1727	3 Feb 22	22:30:00	1	0	5	0	Ct	0	0	0	0	3	0	1	0	0	0	0	0	0	0	0	0	0	0	0	0	3	0	0	0	0	0	0	0	0	0	0	0	0	0
1728	3 Feb 22	22:31:00	1	0	5	0	Ct	0	0	0	0	2	0	4	0	0	0	0	0	0	0	0	0	0	0	0	0	3	0	0	0	0	0	0	0	0	0	0	0	0	0
1729	3 Feb 22	22:32:00	1	0	5	0	Ct	0	0	0	0	1	0	2	0	0	0	0	0	0	0	0	0	0	0	0	0	1	0	0	0	0	0	0	0	0	0	0	0	0	0
1730	3 Feb 22	22:33:00	1	0	5	0	Ct	0	0	0	0	2	0	4	0	0	0	0	0	0	0	0	0	0	0	0	3	4	0	0	0	0	0	0	0	0	0	0	0	0	0
1731	3 Feb 22	22:34:00	1	0	5	0	Ct	0	0	0	0	1	0	3	0	0	0	0	0	0	0	0	0	0	0	0	4	2	0	0	0	0	0	0	2	0	0	0	0	0	0
1732	3 Feb 22	22:35:00	1	0	5	0	Ct	0	0	0	0	0	0	4	0	0	0	0	0	0	0	0	0	0	0	0	0	4	0	0	0	0	0	0	1	0	3	0	0	0	0
1733	3 Feb 22	22:36:00	1	0	5	0	Ct	0	0	0	0	1	0	5	0	0	0	0	0	0	0	0	0	0	2	0	0	3	0	0	0	0	0	0	1	0	2	0	0	0	0
1734	3 Feb 22	22:37:00	1	0	5	0	Ct	0	0	0	2	2	0	3	0	0	0	0	0	0	0	0	0	0	0	0	0	1	0	0	0	0	0	0	4	0	4	0	0	0	0
1735	3 Feb 22	22:38:00	1	0	5	0	Ct	0	0	0	0	3	0	2	0	0	0	0	0	0	0	0	0	0	4	0	0	2	0	0	0	0	0	0	2	0	2	0	0	0	0
1736	3 Feb 22	22:39:00	1	0	5	0	Ct	0	0	0	0	1	0	3	0	0	0	1	0	0	1	0	0	0	4	0	0	2	0	0	0	0	0	0	6	0	5	0	0	0	0
1737	3 Feb 22	22:40:00	1	0	5	0	Ct	0	0	0	0	0	0	0	0	0	0	1	0	0	3	0	0	0	3	0	0	4	0	0	0	0	0	0	0	0	1	0	0	0	0
1738	3 Feb 22	22:41:00	1	0	5	0	Ct	0	0	0	0	1	0	2	0	0	0	0	0	0	4	0	0	0	4	0	0	2	0	0	0	0	0	0	0	0	5	0	0	0	0
1739	3 Feb 22	22:42:00	1	0	5	0	Ct	0	0	0	0	0	0	3	0	0	0	4	0	0	2	0	0	0	3	0	0	4	0	0	0	0	0	0	0	0	2	0	0	0	0
1740	3 Feb 22	22:43:00	1	0	5	0	Ct	0	0	0	0	0	0	1	0	0	0	3	0	0	7	0	0	0	5	0	0	4	0	0	0	0	0	0	0	0	3	0	0	0	0
1741	3 Feb 22	22:44:00	1	0	5	0	Ct	0	0	0	0	0	0	3	0	0	0	0	0	0	4	0	0	0	4	0	0	4	0	0	0	0	0	0	1	0	3	0	0	0	0
1742	3 Feb 22	22:45:00	1	0	5	0	Ct	0	0	0	0	0	0	1	0	0	0	0	0	0	2	0	0	0	6	0	0	3	0	0	0	0	0	0	3	0	2	0	0	0	0
1743	3 Feb 22	22:46:00	1	0	5	0	Ct	0	0	0	0	0	0	4	0	0	0	0	0	0	5	0	0	0	3	0	0	6	0	0	0	0	0	0	0	0	2	0	0	0	0
1744	3 Feb 22	22:47:00	1	0	5	0	Ct	0	0	0	0	0	0	4	0	0	0	5	0	0	2	0	0	0	1	0	0	4	0	0	0	0	0	0	0	0	1	0	0	0	0
1745	3 Feb 22	22:48:00	1	0	5	0	Ct	0	0	0	0	0	0	1	0	0	0	0	0	0	0	0	0	0	0	0	0	2	0	0	0	0	0	0	0	0	1	0	0	0	0
1746	3 Feb 22	22:49:00	1	0	5	0	Ct	0	0	0	0	0	0	2	0	0	0	2	0	0	0	0	0	0	3	0	0	3	3	0	0	0	0	0	0	0	2	0	0	0	0
1747	3 Feb 22	22:50:00	1	0	5	0	Ct	0	0	0	0	0	0	0	0	0	0	4	0	0	0	0	0	0	1	0	0	3	0	0	0	0	0	0	0	0	2	0	0	0	0
1748	3 Feb 22	22:51:00	1	0	5	0	Ct	0	0	0	0	0	0	3	0	0	0	0	0	0	0	0	0	0	0	0	0	1	0	0	0	0	0	0	0	0	1	0	0	0	0
1749	3 Feb 22	22:52:00	1	0	5	0	Ct	0	0	0	0	0	0	3	0	0	0	0	0	0	0	0	0	0	3	0	0	4	0	0	0	0	0	0	1	0	1	0	0	0	0
1750	3 Feb 22	22:53:00	1	0	5	0	Ct	0	0	0	0	0	0	2	0	0	0	0	0	0	0	0	0	0	0	0	0	1	0	0	0	0	0	0	0	0	0	0	0	0	0
1751	3 Feb 22	22:54:00	1	0	5	0	Ct	0	0	0	0	0	0	2	0	0	0	0	0	0	0	0	0	0	2	0	0	0	0	0	0	0	0	0	0	0	0	0	0	0	0
1752	3 Feb 22	22:55:00	1	0	5	0	Ct	0	0	0	0	0	0	0	0	0	0	0	0	0	0	0	0	0	0	0	0	3	0	0	0	0	0	0	0	0	0	0	0	0	0
1753	3 Feb 22	22:56:00	1	0	5	0	Ct	0	0	0	0	0	0	2	0	0	0	0	0	0	0	0	0	0	0	0	0	2	0	0	0	0	0	0	0	0	0	0	0	0	0
1754	3 Feb 22	22:57:00	1	0	5	0	Ct	0	0	0	0	0	0	7	0	0	0	0	0	0	0	0	0	0	0	0	0	1	4	0	0	0	0	0	0	0	0	0	0	0	0
1755	3 Feb 22	22:58:00	1	0	5	0	Ct	0	0	0	0	0	0	0	0	0	0	0	0	0	0	0	0	0	0	0	0	0	0	0	0	0	0	0	0	0	0	0	0	0	0
1756	3 Feb 22	22:59:00	1	0	5	0	Ct	0	0	0	0	0	0	0	0	0	0	0	3	0	0	0	0	0	0	0	0	1	0	0	0	0	0	0	0	0	0	0	0	0	0
1757	3 Feb 22	23:00:00	1	0	5	0	Ct	0	0	0	0	0	0	0	0	0	0	0	4	0	0	0	0	0	0	0	0	4	0	0	0	0	0	0	0	0	0	0	0	0	0
1758	3 Feb 22	23:01:00	1	0	5	0	Ct	0	0	0	0	0	0	0	0	0	0	0	3	0	0	0	0	0	0	0	0	2	2	0	0	0	0	0	0	0	0	2	0	0	0
1759	3 Feb 22	23:02:00	1	0	5	0	Ct	0	0	0	0	0	0	0	0	0	0	0	5	0	0	0	0	0	0	0	0	6	3	0	0	0	0	0	0	0	0	0	0	0	0
1760	3 Feb 22	23:03:00	1	0	5	0	Ct	0	0	0	0	0	0	0	0	0	0	0	1	0	0	0	0	0	0	0	0	3	2	0	0	0	0	0	2	0	0	0	0	0	0
1761	3 Feb 22	23:04:00	1	0	5	0	Ct	0	0	0	0	0	0	0	0	0	0	0	3	0	0	0	0	0	0	0	0	3	0	0	0	0	0	0	1	0	0	0	0	0	0
1762	3 Feb 22	23:05:00	1	0	5	0	Ct	0	0	0	0	0	0	0	0	0	0	0	3	0	0	0	0	0	0	0	0	3	1	0	0	0	0	0	4	0	0	0	0	0	0
1763	3 Feb 22	23:06:00	1	0	5	0	Ct	0	0	0	0	0	0	0	0	0	0	0	2	0	0	0	0	0	4	0	0	2	2	0	0	0	0	0	2	0	0	0	0	0	0
1764	3 Feb 22	23:07:00	1	0	5	0	Ct	0	0	0	0	0	0	0	0	0	0	0	3	0	0	0	0	0	1	0	0	3	2	0	0	0	0	0	3	0	0	0	0	0	0
1765	3 Feb 22	23:08:00	1	0	5	0	Ct	0	0	0	0	0	0	0	0	0	0	0	2	0	0	0	0	0	4	0	0	2	0	0	0	0	0	0	4	0	0	0	0	0	0
1766	3 Feb 22	23:09:00	1	0	5	0	Ct	0	0	0	0	0	0	0	0	0	0	0	1	0	0	0	0	0	4	0	0	3	1	0	0	0	0	0	3	0	0	0	0	0	0
1767	3 Feb 22	23:10:00	1	0	5	0	Ct	0	0	0	0	0	0	0	0	0	0	0	3	0	0	0	0	0	3	0	0	2	0	0	0	0	0	0	4	0	0	0	0	0	0
1768	3 Feb 22	23:11:00	1	0	5	0	Ct	0	0	0	0	0	0	0	0	0	0	0	3	0	0	0	0	0	6	0	0	3	0	0	0	0	0	0	2	0	0	0	0	0	0
1769	3 Feb 22	23:12:00	1	0	5	0	Ct	0	0	0	0	0	0	0	0	0	0	0	1	0	0	0	0	0	0	0	2	1	2	0	0	0	0	0	4	0	0	0	0	0	0
1770	3 Feb 22	23:13:00	1	0	5	0	Ct	0	0	0	0	0	0	0	0	0	0	0	3	0	0	0	0	0	0	0	2	2	2	0	0	0	0	0	6	0	0	0	0	0	0
1771	3 Feb 22	23:14:00	1	0	5	0	Ct	0	0	0	0	0	0	0	0	0	0	0	2	0	0	0	0	0	2	0	0	4	4	0	0	0	0	0	3	0	0	0	0	0	0
1772	3 Feb 22	23:15:00	1	0	5	0	Ct	0	0	0	0	0	0	0	0	0	0	0	3	0	0	0	0	0	0	0	0	2	1	0	0	0	0	0	3	0	0	1	0	0	0
1773	3 Feb 22	23:16:00	1	0	5	0	Ct	0	0	0	0	0	0	0	0	0	0	0	2	0	0	0	0	0	0	0	0	4	0	0	0	0	0	0	1	0	0	0	0	0	0
1774	3 Feb 22	23:17:00	1	0	5	0	Ct	0	0	0	0	0	0	0	0	0	0	0	2	0	0	0	0	0	0	0	0	3	0	0	0	0	0	0	0	0	0	0	0	0	0
1775	3 Feb 22	23:18:00	1	0	5	0	Ct	0	0	0	0	0	0	0	0	0	0	0	2	0	0	0	0	0	0	0	0	2	0	0	0	0	0	0	0	0	0	0	0	0	0
1776	3 Feb 22	23:19:00	1	0	5	0	Ct	0	0	0	0	0	0	0	0	0	0	0	2	0	4	0	0	0	0	0	0	4	0	0	0	0	0	0	1	0	0	0	0	0	0
1777	3 Feb 22	23:20:00	1	0	5	0	Ct	0	0	0	0	0	0	0	0	0	0	0	1	0	4	0	0	0	0	0	0	3	0	0	0	0	0	0	0	0	0	0	0	0	0
1778	3 Feb 22	23:21:00	1	0	5	0	Ct	0	0	0	0	0	0	0	0	0	0	0	2	0	0	0	0	0	0	0	0	2	0	0	0	0	0	0	0	0	0	0	0	0	0
1779	3 Feb 22	23:22:00	1	0	5	0	Ct	0	0	0	0	0	0	0	0	0	0	0	1	0	5	0	0	0	0	0	0	2	0	0	0	0	0	0	0	0	0	0	0	0	0
1780	3 Feb 22	23:23:00	1	0	5	0	Ct	0	0	0	0	0	0	0	0	0	0	0	3	0	6	0	0	0	0	0	0	3	0	0	0	0	0	0	0	0	0	0	0	0	0
1781	3 Feb 22	23:24:00	1	0	5	0	Ct	0	0	0	0	0	0	0	0	0	0	0	1	0	2	0	0	0	2	0	0	2	0	0	0	0	0	0	0	0	0	0	0	0	0
1782	3 Feb 22	23:25:00	1	0	5	0	Ct	0	0	0	0	0	0	0	0	0	0	0	3	0	5	0	0	0	0	0	0	0	0	0	0	0	0	0	0	0	0	0	0	0	0
1783	3 Feb 22	23:26:00	1	0	5	0	Ct	0	0	0	0	0	0	0	0	0	0	0	3	0	3	0	0	0	0	0	0	0	0	0	0	0	0	0	0	0	0	0	0	0	0
1784	3 Feb 22	23:27:00	1	0	5	0	Ct	0	0	0	0	0	0	0	0	0	0	0	0	0	4	0	0	0	0	0	0	0	0	0	0	0	0	0	0	0	0	0	0	0	0
1785	3 Feb 22	23:28:00	1	0	5	0	Ct	0	0	0	0	0	0	0	0	0	0	0	0	0	3	0	0	0	0	0	0	0	0	0	0	0	0	0	0	0	0	0	0	0	0
1786	3 Feb 22	23:29:00	1	0	5	0	Ct	0	0	0	0	0	0	0	0	0	0	0	3	0	3	0	0	0	0	0	0	0	0	0	0	0	0	0	0	0	0	0	0	0	0
1787	3 Feb 22	23:30:00	1	0	5	0	Ct	0	0	0	0	0	0	0	0	0	0	0	2	0	3	0	0	0	0	0	2	0	0	0	0	0	0	0	0	0	0	0	0	0	0
1788	3 Feb 22	23:31:00	1	0	5	0	Ct	0	0	0	0	0	0	0	0	0	0	0	2	0	4	0	0	0	0	0	5	0	0	0	0	0	0	0	0	0	0	0	0	0	0
1789	3 Feb 22	23:32:00	1	0	5	0	Ct	0	0	0	0	0	0	0	0	0	0	0	3	0	2	0	0	0	0	0	0	0	0	0	0	0	0	0	0	0	0	0	0	0	0
1790	3 Feb 22	23:33:00	1	0	5	0	Ct	0	0	0	0	0	0	0	0	0	0	0	2	0	5	0	0	0	0	0	0	0	0	0	0	0	0	0	0	0	0	0	0	0	0
1791	3 Feb 22	23:34:00	1	0	5	0	Ct	0	0	0	0	0	0	0	0	0	0	0	1	0	4	0	0	0	0	0	0	0	0	0	0	0	0	0	0	0	0	0	0	0	0
1792	3 Feb 22	23:35:00	1	0	5	0	Ct	0	0	0	0	0	0	0	0	0	0	0	2	0	2	0	0	0	0	0	0	4	0	0	0	0	0	0	0	0	0	0	0	0	0
1793	3 Feb 22	23:36:00	1	0	5	0	Ct	0	0	0	0	0	0	0	0	0	0	0	1	0	4	0	0	0	0	0	4	4	0	0	0	0	0	0	0	0	0	0	0	0	0
1794	3 Feb 22	23:37:00	1	0	5	0	Ct	0	0	0	0	0	0	2	0	0	0	0	2	0	5	0	0	0	0	0	2	3	0	0	0	0	0	0	0	0	0	0	0	0	0
1795	3 Feb 22	23:38:00	1	0	5	0	Ct	0	0	0	0	0	0	2	0	0	0	0	3	0	3	0	0	0	0	0	0	2	0	0	0	0	0	0	0	0	0	0	0	0	0
1796	3 Feb 22	23:39:00	1	0	5	0	Ct	0	0	0	0	0	0	4	0	0	0	0	2	0	2	0	0	0	0	0	0	2	0	0	0	0	0	0	0	0	0	0	0	0	0
1797	3 Feb 22	23:40:00	1	0	5	0	Ct	0	0	0	0	0	0	3	0	0	0	0	1	0	2	0	0	0	0	0	0	4	0	0	0	0	0	0	0	0	0	0	0	0	0
1798	3 Feb 22	23:41:00	1	0	5	0	Ct	0	0	0	0	0	0	1	0	0	0	0	1	0	4	0	0	0	0	0	0	2	0	0	0	0	0	0	0	0	2	0	0	0	0
1799	3 Feb 22	23:42:00	1	0	5	0	Ct	0	0	0	0	0	0	4	0	0	0	0	0	0	4	0	0	0	0	0	0	3	0	0	0	0	0	0	0	0	0	0	0	0	0
1800	3 Feb 22	23:43:00	1	0	5	0	Ct	0	0	0	0	0	0	2	0	0	0	0	0	0	1	0	0	0	0	0	0	3	0	0	0	0	0	0	0	0	3	0	0	0	0
1801	3 Feb 22	23:44:00	1	0	5	0	Ct	0	0	0	0	0	0	3	0	0	0	0	0	0	4	0	0	0	0	0	0	2	0	0	0	0	0	0	0	0	1	0	0	0	0
1802	3 Feb 22	23:45:00	1	0	5	0	Ct	0	0	0	0	0	0	6	0	0	0	0	0	0	4	0	0	0	0	0	0	3	0	0	0	0	0	0	0	0	0	0	0	0	0
1803	3 Feb 22	23:46:00	1	0	5	0	Ct	0	0	0	0	0	0	1	0	0	0	0	0	0	4	0	0	0	0	0	0	2	0	0	0	0	0	0	0	0	0	0	0	0	0
1804	3 Feb 22	23:47:00	1	0	5	0	Ct	0	0	0	0	0	0	0	0	0	0	0	0	0	4	0	0	0	0	0	0	4	0	0	0	0	0	0	0	0	0	0	0	0	0
1805	3 Feb 22	23:48:00	1	0	5	0	Ct	0	0	0	0	0	0	0	0	0	0	0	0	0	3	0	0	0	0	0	0	2	0	0	0	0	0	0	0	0	0	0	0	0	0
1806	3 Feb 22	23:49:00	1	0	5	0	Ct	0	0	0	0	0	0	1	0	0	0	0	0	0	4	0	0	0	0	0	0	2	0	0	0	0	0	0	0	1	0	0	0	0	0
1807	3 Feb 22	23:50:00	1	0	5	0	Ct	0	0	0	0	0	0	2	0	0	0	0	0	0	3	0	0	0	0	0	0	1	0	0	0	0	0	0	0	1	0	0	0	0	0
1808	3 Feb 22	23:51:00	1	0	5	0	Ct	0	0	0	0	0	0	2	0	0	0	0	0	0	3	0	0	0	0	0	0	2	0	0	0	0	0	0	0	0	0	0	0	0	0
1809	3 Feb 22	23:52:00	1	0	5	0	Ct	0	0	0	0	3	0	1	0	0	0	0	0	0	5	0	0	0	1	0	0	2	0	0	0	0	0	0	0	2	0	0	0	0	0
1810	3 Feb 22	23:53:00	1	0	5	0	Ct	0	0	0	0	3	0	4	0	0	0	0	0	0	7	0	0	0	5	0	0	2	0	0	0	0	0	0	0	0	0	0	0	0	0
1811	3 Feb 22	23:54:00	1	0	5	0	Ct	0	0	0	0	3	0	3	0	0	0	0	0	0	4	0	0	0	2	0	0	1	0	0	0	0	0	0	0	0	0	2	0	0	0
1812	3 Feb 22	23:55:00	1	0	5	0	Ct	0	0	0	0	1	0	2	0	0	0	1	0	0	4	0	0	0	2	0	0	3	0	0	0	0	0	0	0	0	0	0	0	0	0
1813	3 Feb 22	23:56:00	1	0	5	0	Ct	0	0	0	0	1	0	2	0	0	0	3	0	0	4	0	0	0	2	0	0	2	0	0	0	0	0	0	0	0	0	0	0	0	0
1814	3 Feb 22	23:57:00	1	0	5	0	Ct	0	0	0	0	0	0	3	0	0	0	2	0	0	2	0	0	0	3	0	0	2	0	0	0	0	0	0	0	2	0	0	0	0	0
1815	3 Feb 22	23:58:00	1	0	5	0	Ct	0	0	0	0	2	0	3	0	0	0	3	0	0	3	0	0	0	4	0	0	2	0	0	0	0	0	0	0	2	0	0	0	0	0
1816	3 Feb 22	23:59:00	1	0	5	0	Ct	0	0	0	0	2	0	2	0	0	0	0	0	0	3	0	0	0	4	0	0	3	0	0	0	0	0	0	0	2	0	0	0	0	0
1817	4 Feb 22	00:00:00	1	0	5	0	Ct	0	0	0	0	2	0	2	0	0	0	0	0	0	3	0	0	0	6	0	0	5	0	0	0	0	0	0	0	0	0	0	0	0	0
1818	4 Feb 22	00:01:00	1	0	5	0	Ct	0	0	0	0	2	0	5	0	0	0	5	0	0	9	0	0	0	1	0	0	3	0	0	0	0	0	0	0	0	0	0	0	0	0
1819	4 Feb 22	00:02:00	1	0	5	0	Ct	0	0	0	0	0	0	1	0	0	0	2	0	0	13	0	0	0	0	0	0	2	0	0	11	0	0	0	0	3	0	0	0	0	0
1820	4 Feb 22	00:03:00	1	0	5	0	Ct	0	0	0	0	0	0	2	0	0	0	3	0	0	3	0	0	0	0	0	0	2	0	0	2	0	0	0	0	0	0	0	0	0	0
1821	4 Feb 22	00:04:00	1	0	5	0	Ct	0	0	0	0	0	0	1	0	0	0	3	0	0	5	0	0	0	0	0	0	3	0	0	0	0	0	0	0	0	0	0	0	0	0
1822	4 Feb 22	00:05:00	1	0	5	0	Ct	0	0	0	0	0	0	2	0	0	0	2	0	0	4	0	0	0	0	0	0	2	0	0	0	0	0	0	0	1	0	0	0	0	0
1823	4 Feb 22	00:06:00	1	0	5	0	Ct	0	0	0	0	2	0	2	0	0	0	5	0	0	4	0	0	0	0	0	0	2	0	0	3	0	0	0	0	0	0	0	4	0	0
1824	4 Feb 22	00:07:00	1	0	5	0	Ct	0	0	0	0	2	0	1	0	0	0	2	0	0	3	0	0	0	0	0	0	0	0	0	0	0	0	0	0	1	0	0	0	0	0
1825	4 Feb 22	00:08:00	1	0	5	0	Ct	0	0	0	0	0	0	1	0	0	0	1	0	0	4	0	0	0	0	0	0	4	0	0	0	0	0	0	0	0	0	0	0	0	0
1826	4 Feb 22	00:09:00	1	0	5	0	Ct	0	0	0	0	2	0	1	0	0	0	3	0	0	4	0	0	0	0	0	0	4	0	1	0	0	0	0	0	0	0	0	0	0	0
1827	4 Feb 22	00:10:00	1	0	5	0	Ct	0	0	0	0	3	0	2	0	0	1	1	0	0	9	0	0	0	0	0	0	2	0	0	0	0	0	0	0	3	0	0	0	0	0
1828	4 Feb 22	00:11:00	1	0	5	0	Ct	0	0	0	0	0	0	3	0	0	3	2	0	0	7	0	0	0	0	0	0	5	0	0	0	0	0	0	0	4	0	0	0	0	0
1829	4 Feb 22	00:12:00	1	0	5	0	Ct	0	0	0	0	0	0	1	0	0	2	1	0	0	4	0	0	0	0	0	0	4	0	0	0	0	0	0	0	1	0	0	0	0	0
1830	4 Feb 22	00:13:00	1	0	5	0	Ct	0	0	0	0	0	0	1	0	0	3	3	0	0	4	0	0	0	0	0	0	2	0	0	0	0	0	0	1	3	0	0	0	0	0
1831	4 Feb 22	00:14:00	1	0	5	0	Ct	0	0	0	0	0	0	4	0	0	0	1	0	0	4	0	0	0	0	0	0	2	0	0	0	0	0	0	5	1	0	0	0	0	0
1832	4 Feb 22	00:15:00	1	0	5	0	Ct	0	0	0	0	0	0	2	0	0	0	2	0	0	5	0	0	0	0	0	0	3	0	2	0	0	0	0	4	0	0	0	0	0	0
1833	4 Feb 22	00:16:00	1	0	5	0	Ct	0	0	0	0	3	0	3	0	0	4	2	0	0	3	0	0	0	0	0	1	1	0	3	0	0	0	0	5	1	0	0	0	0	0
1834	4 Feb 22	00:17:00	1	0	5	0	Ct	0	0	0	0	1	0	4	0	0	0	3	0	0	4	0	0	0	0	0	3	2	0	4	0	0	0	0	4	0	0	0	0	0	0
1835	4 Feb 22	00:18:00	1	0	5	0	Ct	0	0	0	0	1	0	4	0	0	0	1	0	0	3	0	0	0	0	0	3	3	0	0	0	0	0	0	3	0	0	0	0	0	0
1836	4 Feb 22	00:19:00	1	0	5	0	Ct	0	0	0	0	1	0	2	0	0	0	2	0	0	4	0	0	0	0	0	3	3	0	0	0	0	0	0	3	0	0	0	0	0	0
1837	4 Feb 22	00:20:00	1	0	5	0	Ct	0	0	0	0	0	0	4	0	0	0	1	0	0	4	0	0	0	0	0	2	3	0	3	0	0	0	0	3	0	0	0	0	0	0
1838	4 Feb 22	00:21:00	1	0	5	0	Ct	0	0	0	0	1	0	0	0	0	0	0	0	0	3	0	0	0	0	0	2	4	0	1	0	0	0	0	3	0	0	0	0	0	0
1839	4 Feb 22	00:22:00	1	0	5	0	Ct	0	0	0	0	1	0	0	0	0	0	0	0	0	4	0	0	0	0	0	2	3	0	0	0	0	0	0	2	0	0	0	0	0	0
1840	4 Feb 22	00:23:00	1	0	5	0	Ct	0	0	0	0	2	0	0	0	0	0	0	0	0	2	0	0	0	0	0	4	4	0	1	0	0	0	0	4	1	0	0	0	0	0
1841	4 Feb 22	00:24:00	1	0	5	0	Ct	0	0	0	0	2	0	0	0	0	0	0	0	0	4	0	0	0	0	0	4	2	0	0	0	0	0	0	5	3	0	0	0	0	0
1842	4 Feb 22	00:25:00	1	0	5	0	Ct	0	0	0	0	2	0	0	0	0	0	0	0	0	5	0	0	0	0	0	3	2	0	0	0	0	0	0	6	0	0	0	0	0	0
1843	4 Feb 22	00:26:00	1	0	5	0	Ct	0	0	0	0	0	0	0	0	0	0	0	0	0	3	0	0	0	0	0	3	1	0	0	0	0	0	0	4	0	0	0	0	0	0
1844	4 Feb 22	00:27:00	1	0	5	0	Ct	0	0	0	0	2	0	0	0	0	0	0	0	0	5	0	0	0	0	0	3	0	0	0	0	0	0	0	3	0	0	0	0	0	0
1845	4 Feb 22	00:28:00	1	0	5	0	Ct	0	0	0	0	2	0	0	0	0	0	0	0	0	3	0	0	0	0	0	1	0	0	0	0	0	0	0	4	1	0	0	0	0	0
1846	4 Feb 22	00:29:00	1	0	5	0	Ct	0	0	0	0	0	0	0	0	0	0	0	0	0	1	0	0	0	0	0	3	0	0	0	0	0	0	0	4	1	0	0	0	0	0
1847	4 Feb 22	00:30:00	1	0	5	0	Ct	0	0	0	0	2	0	0	0	0	0	0	0	0	4	0	0	0	0	0	4	0	0	0	0	0	0	0	2	0	0	0	0	0	0
1848	4 Feb 22	00:31:00	1	0	5	0	Ct	0	0	0	0	0	0	0	0	0	0	0	0	0	0	0	0	0	0	0	2	0	0	0	0	0	0	0	3	0	0	0	0	0	0
1849	4 Feb 22	00:32:00	1	0	5	0	Ct	0	0	0	0	0	0	0	0	0	0	0	0	0	4	0	0	0	0	0	2	0	0	0	0	0	0	0	3	0	0	0	0	0	0
1850	4 Feb 22	00:33:00	1	0	5	0	Ct	0	0	0	0	0	0	0	0	0	0	0	0	0	5	0	0	0	0	0	3	0	0	0	0	0	0	0	3	0	0	0	0	0	0
1851	4 Feb 22	00:34:00	1	0	5	0	Ct	0	0	0	0	1	0	0	0	0	0	0	0	0	2	0	0	0	0	0	2	0	0	0	1	0	0	0	4	0	0	1	0	0	0
1852	4 Feb 22	00:35:00	1	0	5	0	Ct	0	0	0	0	1	0	0	0	0	0	0	0	0	0	0	0	0	0	0	2	0	0	0	0	0	0	0	3	0	0	1	0	0	0
1853	4 Feb 22	00:36:00	1	0	5	0	Ct	0	0	0	0	0	0	0	0	0	0	0	0	0	0	0	0	0	0	0	5	0	0	0	0	0	0	0	2	0	0	3	0	0	0
1854	4 Feb 22	00:37:00	1	0	5	0	Ct	0	0	0	0	2	0	0	0	0	0	0	0	0	0	0	0	0	0	0	3	0	0	0	0	0	0	0	1	0	0	1	0	0	0
1855	4 Feb 22	00:38:00	1	0	5	0	Ct	0	0	0	0	2	0	0	0	0	0	0	0	0	0	0	0	0	0	0	2	0	0	0	0	0	0	0	3	0	0	2	0	0	0
1856	4 Feb 22	00:39:00	1	0	5	0	Ct	0	0	0	0	2	0	0	0	0	0	0	0	0	0	0	0	0	0	0	3	0	0	0	1	0	0	0	1	0	0	4	0	0	0
1857	4 Feb 22	00:40:00	1	0	5	0	Ct	0	0	0	0	2	0	0	0	0	0	0	0	0	0	0	0	0	0	0	2	0	0	0	1	0	0	0	1	0	0	1	0	0	0
1858	4 Feb 22	00:41:00	1	0	5	0	Ct	0	0	0	0	2	0	0	0	0	0	0	0	0	0	0	0	0	0	0	2	0	0	0	0	0	0	0	5	0	3	0	0	0	0
1859	4 Feb 22	00:42:00	1	0	5	0	Ct	0	0	0	0	2	0	0	0	0	0	0	0	0	0	0	0	0	0	0	3	0	0	0	0	0	0	0	5	1	0	0	0	5	0
1860	4 Feb 22	00:43:00	1	0	5	0	Ct	0	0	0	0	0	0	0	0	0	0	0	0	0	0	0	0	0	0	0	5	0	0	0	0	0	0	0	4	1	0	0	0	5	0
1861	4 Feb 22	00:44:00	1	0	5	0	Ct	0	0	0	0	3	0	0	0	0	0	0	0	0	0	0	0	0	0	0	2	0	0	0	0	0	0	0	3	5	1	6	0	0	0
1862	4 Feb 22	00:45:00	1	0	5	0	Ct	0	0	0	0	0	0	0	0	0	0	0	0	0	0	0	0	0	0	0	3	0	2	0	0	0	0	0	2	2	4	0	0	0	0
1863	4 Feb 22	00:46:00	1	0	5	0	Ct	0	0	0	0	0	0	0	0	0	0	0	0	0	0	0	0	0	0	0	3	0	1	0	0	0	0	0	5	0	0	0	0	0	0
1864	4 Feb 22	00:47:00	1	0	5	0	Ct	0	0	0	0	0	0	0	0	0	0	0	0	0	1	0	0	0	0	0	0	0	1	0	0	0	0	0	3	3	0	0	0	0	0
1865	4 Feb 22	00:48:00	1	0	5	0	Ct	0	0	0	0	0	0	0	0	0	0	0	0	0	0	0	0	0	0	0	0	0	2	0	0	0	0	0	3	2	0	0	0	0	0
1866	4 Feb 22	00:49:00	1	0	5	0	Ct	0	0	0	0	0	0	0	0	0	0	0	0	0	0	0	0	0	0	0	1	3	5	0	0	0	0	0	5	5	0	0	0	0	0
1867	4 Feb 22	00:50:00	1	0	5	0	Ct	0	0	0	0	0	0	0	0	0	0	0	0	0	0	0	0	0	0	0	3	2	0	0	0	0	0	0	3	0	0	0	0	0	0
1868	4 Feb 22	00:51:00	1	0	5	0	Ct	0	0	0	0	0	0	0	0	0	0	0	3	0	0	0	0	0	0	0	4	2	2	0	0	0	0	0	2	0	0	0	0	0	0
1869	4 Feb 22	00:52:00	1	0	5	0	Ct	0	0	0	0	0	0	0	0	0	0	0	4	0	0	0	0	0	0	0	4	3	1	0	0	0	0	0	5	0	0	0	0	0	0
1870	4 Feb 22	00:53:00	1	0	5	0	Ct	0	0	0	0	0	0	0	0	0	0	0	3	0	0	0	0	0	0	0	3	4	4	0	0	0	0	0	3	0	0	0	0	0	0
1871	4 Feb 22	00:54:00	1	0	5	0	Ct	0	0	0	0	0	0	0	0	0	0	0	2	0	0	0	0	0	0	0	2	3	2	0	0	0	0	0	3	0	0	0	0	0	0
1872	4 Feb 22	00:55:00	1	0	5	0	Ct	0	0	0	0	0	0	0	0	0	0	0	3	0	1	0	0	0	0	0	2	4	4	0	0	0	0	0	3	0	0	0	0	0	0
1873	4 Feb 22	00:56:00	1	0	5	0	Ct	0	0	0	0	0	0	0	0	0	0	0	1	0	0	0	0	0	0	0	3	2	3	0	0	0	0	0	5	0	0	0	0	0	0
1874	4 Feb 22	00:57:00	1	0	5	0	Ct	0	0	0	0	0	0	0	0	0	0	0	3	0	1	0	0	0	0	0	3	3	1	0	1	0	0	0	2	0	0	0	0	0	0
1875	4 Feb 22	00:58:00	1	0	5	0	Ct	0	0	0	0	0	0	0	0	0	0	0	3	0	4	0	0	0	0	0	3	2	3	0	0	0	0	0	2	0	0	0	0	0	0
1876	4 Feb 22	00:59:00	1	0	5	0	Ct	0	0	0	0	0	0	0	0	0	0	0	0	0	0	0	0	0	0	0	4	2	2	0	0	0	0	0	4	0	0	0	0	0	0
1877	4 Feb 22	01:00:00	1	0	5	0	Ct	0	0	0	0	0	0	0	0	0	0	0	3	0	0	0	0	0	0	0	1	2	0	0	0	0	0	0	4	0	0	0	0	0	0
1878	4 Feb 22	01:01:00	1	0	5	0	Ct	0	0	0	0	0	0	0	0	0	0	0	2	0	1	0	0	0	0	0	0	3	3	0	0	0	0	0	3	0	0	0	0	0	0
1879	4 Feb 22	01:02:00	1	0	5	0	Ct	0	0	0	0	0	0	0	0	0	0	0	2	0	0	0	0	0	0	0	0	3	2	0	0	0	0	0	3	0	0	0	0	0	0
1880	4 Feb 22	01:03:00	1	0	5	0	Ct	0	0	0	0	0	0	0	0	0	0	0	1	0	0	0	0	0	1	0	0	2	1	0	0	0	0	0	4	0	0	0	0	0	0
1881	4 Feb 22	01:04:00	1	0	5	0	Ct	0	0	0	0	0	0	0	0	0	0	0	3	0	0	0	0	0	1	0	0	3	5	0	0	0	0	0	1	0	0	0	0	0	0
1882	4 Feb 22	01:05:00	1	0	5	0	Ct	0	0	0	0	0	0	0	0	0	0	0	2	0	0	0	0	0	0	0	0	1	2	0	0	0	0	0	2	0	0	0	0	0	0
1883	4 Feb 22	01:06:00	1	0	5	0	Ct	0	0	0	0	0	0	0	0	0	0	0	3	0	0	0	0	0	0	0	0	2	2	0	0	0	0	0	2	0	0	0	0	0	0
1884	4 Feb 22	01:07:00	1	0	5	0	Ct	0	0	0	0	0	0	0	0	0	0	0	1	0	0	0	0	0	0	0	0	2	3	0	0	0	0	0	3	0	0	0	0	0	0
1885	4 Feb 22	01:08:00	1	0	5	0	Ct	0	0	0	0	0	0	0	0	0	0	0	2	0	0	0	0	0	0	0	0	2	0	0	0	0	0	0	1	0	0	0	0	0	0
1886	4 Feb 22	01:09:00	1	0	5	0	Ct	0	0	0	0	0	0	0	0	0	0	0	2	0	0	0	0	0	0	0	0	1	0	0	0	3	0	0	0	0	0	0	0	0	0
1887	4 Feb 22	01:10:00	1	0	5	0	Ct	0	0	0	0	0	0	0	0	0	0	0	2	0	0	0	0	0	0	0	0	2	0	0	0	0	0	0	0	0	0	0	0	0	0
1888	4 Feb 22	01:11:00	1	0	5	0	Ct	0	0	0	0	0	0	0	0	0	0	0	2	0	0	0	0	0	0	0	0	2	0	0	0	0	0	0	1	0	0	0	0	0	0
1889	4 Feb 22	01:12:00	1	0	5	0	Ct	0	0	4	0	0	0	0	0	0	2	0	2	0	0	0	0	0	2	0	0	2	0	0	0	0	0	0	3	0	0	0	0	0	0
1890	4 Feb 22	01:13:00	1	0	5	0	Ct	0	0	0	0	0	0	0	0	0	0	0	3	2	0	0	0	0	0	0	0	2	0	0	0	0	0	0	5	0	0	0	0	0	0
1891	4 Feb 22	01:14:00	1	0	5	0	Ct	0	0	3	0	0	0	0	0	0	3	0	1	0	6	0	0	0	1	0	0	2	0	0	0	0	0	0	5	0	0	0	0	0	0
1892	4 Feb 22	01:15:00	1	0	5	0	Ct	0	0	4	0	2	0	0	0	0	6	0	1	0	0	0	0	0	3	0	4	1	0	0	0	0	0	0	2	0	0	0	0	0	0
1893	4 Feb 22	01:16:00	1	0	5	0	Ct	0	0	2	0	0	0	0	0	0	2	0	2	0	0	0	0	0	1	0	3	3	0	0	0	0	0	0	4	0	0	0	0	0	0
1894	4 Feb 22	01:17:00	1	0	5	0	Ct	0	0	3	0	0	0	1	0	0	3	0	1	0	0	0	0	0	1	0	3	0	0	0	0	0	0	0	2	0	0	0	0	0	0
1895	4 Feb 22	01:18:00	1	0	5	0	Ct	0	0	0	0	0	0	3	0	0	2	0	0	0	0	0	0	0	1	0	3	0	0	0	0	0	0	0	4	0	0	0	0	0	0
1896	4 Feb 22	01:19:00	1	0	5	0	Ct	0	0	0	0	2	0	3	0	0	0	0	0	2	0	0	0	0	2	0	1	0	0	0	0	0	0	0	3	0	0	0	0	0	0
1897	4 Feb 22	01:20:00	1	0	5	0	Ct	0	0	1	0	1	0	3	0	0	0	0	0	0	0	0	0	0	1	0	1	0	0	0	0	0	0	0	2	0	0	0	0	0	0
1898	4 Feb 22	01:21:00	1	0	5	0	Ct	0	0	3	0	3	0	4	0	0	0	0	0	0	0	0	0	0	6	0	3	0	0	0	0	0	0	0	4	0	0	0	0	0	0
1899	4 Feb 22	01:22:00	1	0	5	0	Ct	0	0	4	0	2	0	1	0	0	0	0	0	2	0	0	0	0	2	0	3	0	0	3	0	0	0	0	2	0	0	0	0	0	0
1900	4 Feb 22	01:23:00	1	0	5	0	Ct	0	0	2	0	1	0	6	0	0	0	0	0	0	0	0	0	0	1	0	2	0	0	0	0	0	0	0	4	0	0	0	0	0	0
1901	4 Feb 22	01:24:00	1	0	5	0	Ct	0	0	1	0	2	0	2	0	0	0	0	0	0	0	0	0	0	0	0	3	0	0	0	0	0	0	0	2	0	0	0	0	0	0
1902	4 Feb 22	01:25:00	1	0	5	0	Ct	0	0	6	0	1	0	5	0	0	0	0	0	0	0	0	0	0	0	0	1	0	0	0	0	0	0	0	2	0	0	0	0	0	0
1903	4 Feb 22	01:26:00	1	0	5	0	Ct	0	0	4	0	2	0	3	0	0	0	0	0	0	0	0	0	0	0	0	3	0	0	2	0	0	0	0	0	0	0	0	0	0	0
1904	4 Feb 22	01:27:00	1	0	5	0	Ct	0	0	3	0	2	0	0	0	0	0	0	0	0	0	0	0	0	0	0	3	0	0	0	0	0	0	0	0	0	0	0	0	0	0
1905	4 Feb 22	01:28:00	1	0	5	0	Ct	0	0	0	0	1	0	2	0	0	0	0	0	0	0	0	0	0	0	0	2	0	0	0	0	0	0	0	22	0	0	0	0	0	0
1906	4 Feb 22	01:29:00	1	0	5	0	Ct	0	0	0	0	3	0	4	0	0	0	0	0	0	0	0	0	0	0	0	1	0	0	0	0	0	0	0	0	0	0	0	0	0	0
1907	4 Feb 22	01:30:00	1	0	5	0	Ct	0	0	1	0	4	0	5	0	0	0	0	0	0	0	0	0	0	0	0	5	0	0	0	0	0	0	0	0	0	0	0	0	0	0
1908	4 Feb 22	01:31:00	1	0	5	0	Ct	0	0	1	0	2	0	2	0	0	0	0	0	0	0	0	0	0	0	0	2	0	0	0	0	0	0	0	0	0	0	0	0	0	0
1909	4 Feb 22	01:32:00	1	0	5	0	Ct	0	0	1	0	2	0	1	0	0	0	0	0	0	0	0	0	0	0	0	1	0	0	0	0	0	0	0	0	0	0	0	0	0	0
1910	4 Feb 22	01:33:00	1	0	5	0	Ct	0	0	3	0	4	0	1	0	0	0	0	0	0	0	0	0	0	2	0	3	0	0	0	0	0	0	0	0	0	3	0	0	0	0
1911	4 Feb 22	01:34:00	1	0	5	0	Ct	0	0	0	0	3	0	3	1	0	0	0	0	0	0	0	0	0	0	0	2	0	0	0	0	0	0	0	0	0	0	0	0	0	0
1912	4 Feb 22	01:35:00	1	0	5	0	Ct	0	0	3	0	3	0	2	0	0	0	0	0	0	0	0	0	0	0	0	2	0	0	0	0	0	0	0	2	0	0	0	0	0	0
1913	4 Feb 22	01:36:00	1	0	5	0	Ct	0	0	1	0	2	0	3	0	0	0	0	0	0	0	0	0	0	0	0	1	0	0	0	0	0	0	0	0	0	0	0	0	0	0
1914	4 Feb 22	01:37:00	1	0	5	0	Ct	0	0	1	0	3	0	3	0	0	0	0	0	0	0	0	0	0	0	0	1	0	0	0	0	0	0	0	0	0	0	0	0	0	0
1915	4 Feb 22	01:38:00	1	0	5	0	Ct	0	0	1	0	2	0	3	0	0	0	0	0	0	0	0	0	0	0	0	0	0	0	0	0	0	0	0	1	0	0	0	0	0	0
1916	4 Feb 22	01:39:00	1	0	5	0	Ct	0	0	2	0	2	0	2	0	0	0	0	0	0	0	0	0	0	0	0	0	0	0	0	0	0	0	0	0	0	0	0	0	0	0
1917	4 Feb 22	01:40:00	1	0	5	0	Ct	0	0	4	0	3	0	2	0	0	0	0	0	0	0	0	0	0	0	0	0	1	0	0	0	0	0	0	1	0	0	0	0	0	0
1918	4 Feb 22	01:41:00	1	0	5	0	Ct	0	0	0	0	3	0	3	4	0	0	0	0	0	0	0	0	0	0	0	0	4	0	0	0	0	0	0	1	0	0	1	0	0	0
1919	4 Feb 22	01:42:00	1	0	5	0	Ct	0	0	1	0	1	0	2	7	0	0	0	0	0	0	0	0	0	0	0	0	3	0	0	0	0	0	0	0	0	0	6	0	0	0
1920	4 Feb 22	01:43:00	1	0	5	0	Ct	0	0	1	0	1	0	2	2	0	0	0	0	0	0	0	0	0	0	0	0	3	0	0	0	0	0	0	0	0	0	5	0	0	0
1921	4 Feb 22	01:44:00	1	0	5	0	Ct	0	0	1	0	2	0	1	3	0	0	0	0	0	0	0	0	0	0	0	2	2	0	0	0	0	0	0	2	0	0	0	0	0	0
1922	4 Feb 22	01:45:00	1	0	5	0	Ct	0	0	0	0	2	0	0	1	0	0	0	0	0	0	0	0	0	0	0	2	3	0	0	0	0	0	0	3	0	0	0	0	0	0
1923	4 Feb 22	01:46:00	1	0	5	0	Ct	0	0	0	0	4	0	0	2	0	0	0	0	0	0	0	0	0	0	0	4	4	0	0	0	0	0	0	0	0	0	0	0	0	0
1924	4 Feb 22	01:47:00	1	0	5	0	Ct	0	0	3	0	2	0	0	1	0	0	0	0	0	0	0	0	0	0	0	6	3	0	0	0	0	0	0	2	0	0	0	0	0	0
1925	4 Feb 22	01:48:00	1	0	5	0	Ct	0	0	2	0	2	0	0	0	0	0	0	0	0	0	0	0	0	0	0	5	2	0	0	0	0	0	0	5	0	0	0	0	0	0
1926	4 Feb 22	01:49:00	1	0	5	0	Ct	0	0	1	0	2	0	0	2	0	0	0	0	2	0	0	0	0	2	0	2	2	0	0	0	0	0	0	3	0	0	0	0	0	0
1927	4 Feb 22	01:50:00	1	0	5	0	Ct	0	0	1	0	3	0	0	2	0	0	0	0	3	0	0	0	0	2	0	2	2	0	0	0	0	0	0	4	0	0	0	0	0	0
1928	4 Feb 22	01:51:00	1	0	5	0	Ct	0	0	3	0	2	0	0	5	0	0	2	0	3	0	0	0	0	1	0	3	2	0	0	0	0	0	0	4	0	0	0	0	0	0
1929	4 Feb 22	01:52:00	1	0	5	0	Ct	0	0	0	0	1	0	0	4	0	0	3	0	8	0	0	0	0	4	0	2	2	0	0	0	0	0	0	3	0	0	0	0	0	0
1930	4 Feb 22	01:53:00	1	0	5	0	Ct	0	0	0	0	4	0	0	1	0	0	2	0	3	0	0	0	0	0	0	3	2	0	0	0	0	0	0	4	0	0	0	0	0	0
1931	4 Feb 22	01:54:00	1	0	5	0	Ct	0	0	2	0	2	0	0	0	0	0	5	0	3	0	0	0	0	0	0	3	2	0	0	0	0	0	0	4	0	0	0	0	0	0
1932	4 Feb 22	01:55:00	1	0	5	0	Ct	0	0	1	0	0	0	0	3	0	0	2	0	3	0	0	0	0	1	0	2	2	0	0	0	0	0	0	3	0	0	0	0	0	0
1933	4 Feb 22	01:56:00	1	0	5	0	Ct	0	0	1	0	1	0	0	0	0	0	0	0	2	0	0	0	0	1	0	3	1	0	0	0	0	0	0	2	0	6	0	0	0	0
1934	4 Feb 22	01:57:00	1	0	5	0	Ct	0	0	1	0	2	0	0	0	0	0	3	0	2	0	0	0	0	0	0	2	2	0	0	0	0	0	0	1	0	0	1	0	0	0
1935	4 Feb 22	01:58:00	1	0	5	0	Ct	0	0	1	0	1	0	0	0	0	0	2	0	3	0	0	0	0	0	0	0	3	0	1	10	0	0	0	2	0	0	0	1	0	0
1936	4 Feb 22	01:59:00	1	0	5	0	Ct	0	0	1	0	3	0	0	0	0	0	1	0	2	0	0	0	0	0	0	0	1	0	2	2	0	0	0	1	0	0	0	1	0	0
1937	4 Feb 22	02:00:00	1	0	5	0	Ct	0	0	1	0	2	0	0	0	0	0	3	0	1	0	0	0	0	0	0	3	0	0	0	0	0	0	0	2	0	2	0	0	0	0
1938	4 Feb 22	02:01:00	1	0	5	0	Ct	0	0	0	0	3	0	0	0	0	0	2	0	5	0	0	0	0	0	0	0	0	0	0	0	0	0	0	3	0	4	0	0	0	0
1939	4 Feb 22	02:02:00	1	0	5	0	Ct	0	0	0	0	2	0	0	0	0	0	2	0	2	0	0	0	0	0	0	0	0	0	0	0	0	0	0	4	0	3	0	0	0	0
1940	4 Feb 22	02:03:00	1	0	5	0	Ct	0	0	0	0	1	0	0	0	0	0	4	0	1	0	0	0	0	0	0	0	0	0	0	0	0	0	0	1	0	3	0	0	0	0
1941	4 Feb 22	02:04:00	1	0	5	0	Ct	0	0	0	0	0	0	0	0	0	0	1	0	3	0	0	0	0	0	0	0	0	0	0	0	0	0	0	2	0	3	0	0	0	0
1942	4 Feb 22	02:05:00	1	0	5	0	Ct	0	0	0	0	1	0	0	0	0	0	2	0	4	0	0	0	0	0	0	0	0	0	0	0	0	0	0	3	0	3	0	2	0	0
1943	4 Feb 22	02:06:00	1	0	5	0	Ct	0	0	0	0	1	0	0	0	0	0	1	0	4	0	0	0	0	0	0	0	0	0	0	0	0	0	0	2	0	4	0	2	0	0
1944	4 Feb 22	02:07:00	1	0	5	0	Ct	0	0	0	0	0	0	0	0	0	0	3	0	0	0	0	0	0	0	0	0	0	0	0	0	0	0	0	4	0	1	0	2	0	0
1945	4 Feb 22	02:08:00	1	0	5	0	Ct	0	0	0	0	0	0	0	0	0	0	7	0	2	0	0	0	0	0	0	0	0	0	0	1	0	0	0	3	0	3	0	4	0	0
1946	4 Feb 22	02:09:00	1	0	5	0	Ct	0	0	0	0	0	0	0	0	0	0	0	0	5	0	0	0	0	0	0	0	0	0	0	0	0	0	0	4	0	1	0	4	0	0
1947	4 Feb 22	02:10:00	1	0	5	0	Ct	0	0	0	0	2	0	0	0	0	0	1	0	0	0	0	0	0	0	0	0	0	0	0	0	0	0	0	0	0	0	0	2	0	0
1948	4 Feb 22	02:11:00	1	0	5	0	Ct	0	0	0	0	2	0	0	0	0	0	2	0	2	0	0	0	0	0	0	0	2	0	0	0	0	0	0	0	0	0	0	1	0	0
1949	4 Feb 22	02:12:00	1	0	5	0	Ct	0	0	0	0	3	0	0	0	0	0	0	0	3	0	0	0	0	0	0	0	4	0	0	0	0	0	0	3	0	0	0	2	0	0
1950	4 Feb 22	02:13:00	1	0	5	0	Ct	0	0	0	0	1	0	0	0	0	2	3	0	1	0	0	0	0	0	0	0	3	0	0	0	0	0	0	6	0	0	0	3	0	0
1951	4 Feb 22	02:14:00	1	0	5	0	Ct	0	0	0	0	2	0	0	0	0	4	2	0	0	0	0	0	0	0	0	0	2	0	0	0	0	0	0	5	0	0	0	4	0	0
1952	4 Feb 22	02:15:00	1	0	5	0	Ct	0	0	0	0	3	0	0	0	0	3	4	0	0	0	0	0	0	0	0	0	0	0	0	0	0	0	0	7	0	0	0	1	0	0
1953	4 Feb 22	02:16:00	1	0	5	0	Ct	0	0	0	0	1	0	0	0	0	4	4	0	0	0	0	0	0	0	0	0	3	0	0	0	0	0	0	1	0	0	0	5	0	0
1954	4 Feb 22	02:17:00	1	0	5	0	Ct	0	0	0	0	1	0	0	0	0	3	2	0	0	0	0	0	0	0	0	3	2	0	0	0	0	0	0	2	0	0	0	3	0	0
1955	4 Feb 22	02:18:00	1	0	5	0	Ct	0	0	0	0	0	0	0	0	0	3	2	0	0	0	0	0	0	0	0	4	3	0	0	0	0	0	0	7	0	0	0	2	0	0
1956	4 Feb 22	02:19:00	1	0	5	0	Ct	0	0	0	0	1	0	0	0	0	4	0	0	0	0	0	0	0	0	0	2	2	0	0	0	0	0	0	3	3	0	0	4	0	0
1957	4 Feb 22	02:20:00	1	0	5	0	Ct	0	0	0	0	1	0	0	0	0	2	0	0	0	0	0	0	0	0	0	3	1	0	0	0	0	0	0	3	3	0	0	0	0	0
1958	4 Feb 22	02:21:00	1	0	5	0	Ct	0	0	0	0	1	0	0	0	0	9	3	0	0	0	0	0	0	0	0	5	2	0	0	0	0	0	0	2	0	0	0	0	0	0
1959	4 Feb 22	02:22:00	1	0	5	0	Ct	0	0	0	0	2	0	0	0	0	3	2	0	0	0	0	0	0	0	0	2	2	2	0	1	0	0	0	2	3	0	0	3	0	0
1960	4 Feb 22	02:23:00	1	0	5	0	Ct	0	0	0	0	3	0	0	0	0	2	4	0	0	0	0	0	0	0	0	2	1	2	0	0	0	0	0	2	0	0	1	2	0	0
1961	4 Feb 22	02:24:00	1	0	5	0	Ct	0	0	0	2	3	0	0	0	0	4	2	0	0	0	0	0	0	0	0	2	2	2	0	0	0	0	0	3	0	0	0	3	0	0
1962	4 Feb 22	02:25:00	1	0	5	0	Ct	0	0	0	0	1	0	0	0	0	3	1	0	0	0	0	0	0	0	0	3	4	2	0	0	2	0	0	5	0	0	0	2	0	0
1963	4 Feb 22	02:26:00	1	0	5	0	Ct	0	0	0	0	1	0	0	0	0	3	0	0	0	0	0	0	0	0	0	2	0	2	0	0	0	0	0	3	0	0	0	2	0	0
1964	4 Feb 22	02:27:00	1	0	5	0	Ct	0	0	0	0	2	0	0	0	0	4	3	0	0	0	0	0	0	0	0	3	0	0	0	1	0	0	0	2	0	0	0	3	0	0
1965	4 Feb 22	02:28:00	1	0	5	0	Ct	0	0	0	0	0	0	0	0	0	3	2	0	0	0	0	0	0	0	0	1	0	0	0	0	0	0	0	3	0	0	0	2	0	0
1966	4 Feb 22	02:29:00	1	0	5	0	Ct	0	0	0	1	1	0	0	0	0	3	2	0	0	0	0	0	0	0	0	0	0	2	0	0	0	0	0	3	0	0	0	3	0	0
1967	4 Feb 22	02:30:00	1	0	5	0	Ct	0	0	0	0	1	0	0	0	0	2	1	0	0	0	0	0	0	0	0	2	0	0	0	0	0	0	0	1	0	0	0	13	0	0
1968	4 Feb 22	02:31:00	1	0	5	0	Ct	0	0	0	0	1	0	0	0	0	0	0	0	0	0	0	0	0	0	0	1	0	0	0	0	0	0	0	3	0	0	0	2	0	0
1969	4 Feb 22	02:32:00	1	0	5	0	Ct	0	0	0	0	2	0	0	0	0	1	0	0	0	0	0	0	0	0	0	2	0	0	0	0	0	0	0	1	0	0	0	2	0	0
1970	4 Feb 22	02:33:00	1	0	5	0	Ct	0	0	0	0	2	0	0	0	0	3	2	0	0	0	0	0	0	0	0	2	0	0	0	1	0	0	0	4	0	0	0	2	0	0
1971	4 Feb 22	02:34:00	1	0	5	0	Ct	0	0	0	0	1	0	0	0	0	3	0	0	0	0	0	0	0	0	0	3	0	0	0	0	0	0	0	3	0	0	0	4	0	0
1972	4 Feb 22	02:35:00	1	0	5	0	Ct	0	0	0	0	1	0	2	0	0	3	0	0	0	0	0	0	0	0	0	0	0	0	0	0	0	0	0	4	0	0	0	3	0	0
1973	4 Feb 22	02:36:00	1	0	5	0	Ct	0	0	0	0	1	0	2	0	0	4	0	0	0	0	0	0	0	0	0	0	0	0	0	0	0	0	0	0	0	0	0	0	0	0
1974	4 Feb 22	02:37:00	1	0	5	0	Ct	0	0	0	0	1	0	3	0	0	2	0	0	0	0	0	0	0	0	0	0	0	0	0	0	0	0	0	1	0	3	0	5	0	0
1975	4 Feb 22	02:38:00	1	0	5	0	Ct	0	0	0	0	0	0	3	0	0	2	0	0	0	0	0	0	0	0	0	0	0	0	0	0	0	0	0	2	0	4	0	2	0	0
1976	4 Feb 22	02:39:00	1	0	5	0	Ct	0	0	0	0	0	0	1	0	0	2	0	0	0	0	0	0	0	0	0	0	0	0	1	0	0	0	0	4	2	1	0	2	0	0
1977	4 Feb 22	02:40:00	1	0	5	0	Ct	0	0	0	0	0	0	3	0	0	0	0	0	0	0	0	0	0	0	0	0	0	0	0	0	0	0	0	3	2	4	0	1	0	0
1978	4 Feb 22	02:41:00	1	0	5	0	Ct	0	0	0	0	0	0	2	0	0	0	0	0	0	0	0	0	0	0	0	0	0	0	0	0	0	0	0	3	2	3	0	5	0	0
1979	4 Feb 22	02:42:00	1	0	5	0	Ct	0	0	0	0	0	0	2	0	0	0	0	0	0	0	0	0	0	0	0	0	0	0	0	0	0	0	0	2	2	4	0	1	0	0
1980	4 Feb 22	02:43:00	1	0	5	0	Ct	0	0	0	0	0	0	2	0	0	0	0	0	0	0	0	0	0	0	0	0	0	0	2	0	0	0	0	1	1	2	0	1	0	0
1981	4 Feb 22	02:44:00	1	0	5	0	Ct	0	0	0	0	0	0	2	0	0	0	0	0	0	0	0	0	0	2	0	0	0	0	2	0	0	0	0	3	1	1	0	0	0	0
1982	4 Feb 22	02:45:00	1	0	5	0	Ct	0	0	0	0	0	0	3	0	0	0	0	0	0	0	0	0	0	2	0	0	0	0	0	0	0	0	0	1	8	2	0	6	0	0
1983	4 Feb 22	02:46:00	1	0	5	0	Ct	0	0	0	0	0	0	0	0	0	0	0	0	0	0	0	0	0	2	0	0	0	0	0	0	0	0	0	6	0	2	0	1	0	0
1984	4 Feb 22	02:47:00	1	0	5	0	Ct	0	0	0	0	0	0	0	0	0	0	0	0	0	0	0	0	0	0	0	0	0	0	0	0	0	0	0	3	0	3	1	0	0	0
1985	4 Feb 22	02:48:00	1	0	5	0	Ct	0	0	0	0	0	0	0	0	0	0	0	0	0	0	0	0	0	0	0	0	0	0	0	0	0	0	0	0	0	3	1	0	0	0
1986	4 Feb 22	02:49:00	1	0	5	0	Ct	0	0	0	4	0	0	2	0	0	0	0	0	0	0	0	0	0	0	0	0	0	0	0	0	0	0	0	2	0	3	0	0	0	0
1987	4 Feb 22	02:50:00	1	0	5	0	Ct	0	0	0	0	0	0	2	0	0	0	0	0	0	0	0	0	0	0	0	0	0	0	0	0	0	0	0	3	1	8	0	0	0	0
1988	4 Feb 22	02:51:00	1	0	5	0	Ct	0	0	0	0	0	0	2	0	0	0	0	0	0	0	0	0	0	0	0	0	0	0	0	0	0	0	0	3	1	1	0	0	0	0
1989	4 Feb 22	02:52:00	1	0	5	0	Ct	0	0	0	0	0	0	3	0	0	0	0	0	0	0	0	0	0	0	0	0	0	0	0	0	0	0	0	5	0	2	0	0	0	0
1990	4 Feb 22	02:53:00	1	0	5	0	Ct	0	0	0	0	0	0	1	0	0	0	0	0	0	0	0	0	0	0	0	0	0	0	0	0	0	0	0	6	0	1	0	0	0	0
1991	4 Feb 22	02:54:00	1	0	5	0	Ct	0	0	0	0	0	0	3	0	0	0	0	0	0	0	0	0	0	0	0	0	0	0	0	1	0	0	0	7	0	1	0	0	0	0
1992	4 Feb 22	02:55:00	1	0	5	0	Ct	0	0	0	0	0	0	0	0	0	0	0	0	0	0	0	0	0	0	0	0	3	0	0	0	0	0	0	5	0	2	1	0	0	0
1993	4 Feb 22	02:56:00	1	0	5	0	Ct	0	0	0	0	0	0	1	0	0	0	0	0	0	0	0	0	0	0	0	0	4	0	0	0	0	0	0	1	0	4	0	0	0	0
1994	4 Feb 22	02:57:00	1	0	5	0	Ct	0	0	0	0	0	0	2	0	0	0	0	0	0	0	0	0	0	0	0	0	1	0	0	0	0	0	0	3	0	0	0	0	0	0
1995	4 Feb 22	02:58:00	1	0	5	0	Ct	0	0	0	0	0	0	1	0	0	0	0	0	0	0	0	0	0	0	0	0	4	0	0	0	0	0	0	2	0	2	0	0	0	0
1996	4 Feb 22	02:59:00	1	0	5	0	Ct	0	0	0	0	0	0	0	0	0	0	0	0	0	0	0	0	0	2	0	0	2	0	0	0	0	0	0	3	0	3	0	0	0	0
1997	4 Feb 22	03:00:00	1	0	5	0	Ct	0	0	0	0	0	0	0	0	0	0	0	0	0	0	0	8	0	3	0	0	4	0	0	0	0	0	0	1	0	3	0	0	0	0
1998	4 Feb 22	03:01:00	1	0	5	0	Ct	0	0	0	0	0	0	0	0	0	0	0	0	0	0	0	3	0	4	0	0	2	0	0	0	0	0	0	0	0	2	0	0	0	0
1999	4 Feb 22	03:02:00	1	0	5	0	Ct	0	0	0	0	0	0	0	0	0	0	0	0	0	0	4	4	0	1	0	0	1	0	0	0	0	0	0	0	0	2	0	0	0	0
2000	4 Feb 22	03:03:00	1	0	5	0	Ct	0	0	0	0	0	0	0	0	0	0	0	1	0	0	5	0	0	3	0	0	2	0	0	0	0	0	0	0	0	0	0	0	0	0
2001	4 Feb 22	03:04:00	1	0	5	0	Ct	0	0	0	0	0	0	0	0	0	0	0	2	0	0	6	0	0	6	0	4	2	0	0	0	0	0	0	0	0	0	0	0	0	0
2002	4 Feb 22	03:05:00	1	0	5	0	Ct	0	0	0	0	0	0	0	0	0	0	0	3	0	0	3	6	0	7	0	2	3	0	0	0	0	0	0	1	0	0	0	0	0	0
2003	4 Feb 22	03:06:00	1	0	5	0	Ct	0	0	0	1	0	0	0	0	0	0	0	3	0	0	1	4	0	3	0	2	3	0	0	0	0	0	0	3	0	0	0	0	0	0
[truncated: 4,765 more rows]
