# Supplementary material for: Rescuable sleep and synaptogenesis phenotypes in a Drosophila model of O-GlcNAc transferase intellectual disability
Source: eLife. 2024 Nov 13;13:e90376. doi: 10.7554/eLife.90376 (PMC11623933; doi:10.7554/eLife.90376)
Supplement: Figure 6—source data 1. [file elife-90376-fig6-data1.zip › metadata.csv]

file	start_datetime	stop_datetime	sex	genotype	experiment	replicate	light_cycle	region_id	T	Food	Status
TMG_Monitor1_1.txt	2022-02-18 09:00:00	2022-02-21 09:00:00	M	WT	TMG	1	LD	1	25	Instant	Alive
TMG_Monitor1_1.txt	2022-02-18 09:00:00	2022-02-21 09:00:00	M	C941Y	TMG	1	LD	2	25	Instant	Alive
TMG_Monitor1_1.txt	2022-02-18 09:00:00	2022-02-21 09:00:00	M	empty	TMG	1	LD	3	25	Instant	NA
TMG_Monitor1_1.txt	2022-02-18 09:00:00	2022-02-21 09:00:00	M	empty	TMG	1	LD	4	25	Instant	NA
TMG_Monitor1_1.txt	2022-02-18 09:00:00	2022-02-21 09:00:00	M	C941Y3mMTMG	TMG	1	LD	5	25	Instant	Alive
TMG_Monitor1_1.txt	2022-02-18 09:00:00	2022-02-21 09:00:00	M	C941Y3mMTMG	TMG	1	LD	6	25	Instant	Dead
TMG_Monitor1_1.txt	2022-02-18 09:00:00	2022-02-21 09:00:00	M	C941Y	TMG	1	LD	7	25	Instant	Alive
TMG_Monitor1_1.txt	2022-02-18 09:00:00	2022-02-21 09:00:00	M	WT	TMG	1	LD	8	25	Instant	Alive
TMG_Monitor1_1.txt	2022-02-18 09:00:00	2022-02-21 09:00:00	M	C941Y	TMG	1	LD	9	25	Instant	Alive
TMG_Monitor1_1.txt	2022-02-18 09:00:00	2022-02-21 09:00:00	M	WT	TMG	1	LD	10	25	Instant	Alive
TMG_Monitor1_1.txt	2022-02-18 09:00:00	2022-02-21 09:00:00	M	C941Y	TMG	1	LD	11	25	Instant	Alive
TMG_Monitor1_1.txt	2022-02-18 09:00:00	2022-02-21 09:00:00	M	WT	TMG	1	LD	12	25	Instant	Alive
TMG_Monitor1_1.txt	2022-02-18 09:00:00	2022-02-21 09:00:00	M	WT	TMG	1	LD	13	25	Instant	Alive
TMG_Monitor1_1.txt	2022-02-18 09:00:00	2022-02-21 09:00:00	M	C941Y3mMTMG	TMG	1	LD	14	25	Instant	Alive
TMG_Monitor1_1.txt	2022-02-18 09:00:00	2022-02-21 09:00:00	M	C941Y3mMTMG	TMG	1	LD	15	25	Instant	Alive
TMG_Monitor1_1.txt	2022-02-18 09:00:00	2022-02-21 09:00:00	M	C941Y	TMG	1	LD	16	25	Instant	Alive
TMG_Monitor1_1.txt	2022-02-18 09:00:00	2022-02-21 09:00:00	M	empty	TMG	1	LD	17	25	Instant	NA
TMG_Monitor1_1.txt	2022-02-18 09:00:00	2022-02-21 09:00:00	M	WT	TMG	1	LD	18	25	Instant	Alive
TMG_Monitor1_1.txt	2022-02-18 09:00:00	2022-02-21 09:00:00	M	C941Y3mMTMG	TMG	1	LD	19	25	Instant	Alive
TMG_Monitor1_1.txt	2022-02-18 09:00:00	2022-02-21 09:00:00	M	C941Y	TMG	1	LD	20	25	Instant	Alive
TMG_Monitor1_1.txt	2022-02-18 09:00:00	2022-02-21 09:00:00	M	C941Y3mMTMG	TMG	1	LD	21	25	Instant	Dead
TMG_Monitor1_1.txt	2022-02-18 09:00:00	2022-02-21 09:00:00	M	WT	TMG	1	LD	22	25	Instant	Alive
TMG_Monitor1_1.txt	2022-02-18 09:00:00	2022-02-21 09:00:00	M	WT	TMG	1	LD	23	25	Instant	Dead
TMG_Monitor1_1.txt	2022-02-18 09:00:00	2022-02-21 09:00:00	M	WT	TMG	1	LD	24	25	Instant	Alive
TMG_Monitor1_1.txt	2022-02-18 09:00:00	2022-02-21 09:00:00	M	C941Y	TMG	1	LD	25	25	Instant	Alive
TMG_Monitor1_1.txt	2022-02-18 09:00:00	2022-02-21 09:00:00	M	C941Y	TMG	1	LD	26	25	Instant	Alive
TMG_Monitor1_1.txt	2022-02-18 09:00:00	2022-02-21 09:00:00	M	C941Y	TMG	1	LD	27	25	Instant	Alive
TMG_Monitor1_1.txt	2022-02-18 09:00:00	2022-02-21 09:00:00	M	WT	TMG	1	LD	28	25	Instant	Alive
TMG_Monitor1_1.txt	2022-02-18 09:00:00	2022-02-21 09:00:00	M	C941Y3mMTMG	TMG	1	LD	29	25	Instant	Alive
TMG_Monitor1_1.txt	2022-02-18 09:00:00	2022-02-21 09:00:00	M	WT	TMG	1	LD	30	25	Instant	Alive
TMG_Monitor1_1.txt	2022-02-18 09:00:00	2022-02-21 09:00:00	M	C941Y3mMTMG	TMG	1	LD	31	25	Instant	Alive
TMG_Monitor1_1.txt	2022-02-18 09:00:00	2022-02-21 09:00:00	M	C941Y3mMTMG	TMG	1	LD	32	25	Instant	Alive
TMG_Monitor1_2.txt	2022-02-18 09:00:00	2022-02-21 09:00:00	M	C941Y	TMG	1	LD	1	25	Instant	Alive
TMG_Monitor1_2.txt	2022-02-18 09:00:00	2022-02-21 09:00:00	M	C941Y3mMTMG	TMG	1	LD	2	25	Instant	Alive
TMG_Monitor1_2.txt	2022-02-18 09:00:00	2022-02-21 09:00:00	M	WT	TMG	1	LD	3	25	Instant	Alive
TMG_Monitor1_2.txt	2022-02-18 09:00:00	2022-02-21 09:00:00	M	C941Y3mMTMG	TMG	1	LD	4	25	Instant	Dead
TMG_Monitor1_2.txt	2022-02-18 09:00:00	2022-02-21 09:00:00	M	C941Y3mMTMG	TMG	1	LD	5	25	Instant	Alive
TMG_Monitor1_2.txt	2022-02-18 09:00:00	2022-02-21 09:00:00	M	C941Y	TMG	1	LD	6	25	Instant	Alive
TMG_Monitor1_2.txt	2022-02-18 09:00:00	2022-02-21 09:00:00	M	C941Y3mMTMG	TMG	1	LD	7	25	Instant	Alive
TMG_Monitor1_2.txt	2022-02-18 09:00:00	2022-02-21 09:00:00	M	WT	TMG	1	LD	8	25	Instant	Alive
TMG_Monitor1_2.txt	2022-02-18 09:00:00	2022-02-21 09:00:00	M	C941Y3mMTMG	TMG	1	LD	9	25	Instant	Dead
TMG_Monitor1_2.txt	2022-02-18 09:00:00	2022-02-21 09:00:00	M	C941Y	TMG	1	LD	10	25	Instant	Alive
TMG_Monitor1_2.txt	2022-02-18 09:00:00	2022-02-21 09:00:00	M	WT	TMG	1	LD	11	25	Instant	Alive
TMG_Monitor1_2.txt	2022-02-18 09:00:00	2022-02-21 09:00:00	M	C941Y3mMTMG	TMG	1	LD	12	25	Instant	Dead
TMG_Monitor1_2.txt	2022-02-18 09:00:00	2022-02-21 09:00:00	M	C941Y3mMTMG	TMG	1	LD	13	25	Instant	Alive
TMG_Monitor1_2.txt	2022-02-18 09:00:00	2022-02-21 09:00:00	M	C941Y3mMTMG	TMG	1	LD	14	25	Instant	Alive
TMG_Monitor1_2.txt	2022-02-18 09:00:00	2022-02-21 09:00:00	M	WT	TMG	1	LD	15	25	Instant	Alive
TMG_Monitor1_2.txt	2022-02-18 09:00:00	2022-02-21 09:00:00	M	WT	TMG	1	LD	16	25	Instant	Alive
TMG_Monitor1_2.txt	2022-02-18 09:00:00	2022-02-21 09:00:00	M	C941Y3mMTMG	TMG	1	LD	17	25	Instant	Dead
TMG_Monitor1_2.txt	2022-02-18 09:00:00	2022-02-21 09:00:00	M	C941Y	TMG	1	LD	18	25	Instant	Alive
TMG_Monitor1_2.txt	2022-02-18 09:00:00	2022-02-21 09:00:00	M	C941Y	TMG	1	LD	19	25	Instant	Dead
TMG_Monitor1_2.txt	2022-02-18 09:00:00	2022-02-21 09:00:00	M	WT	TMG	1	LD	20	25	Instant	Alive
TMG_Monitor1_2.txt	2022-02-18 09:00:00	2022-02-21 09:00:00	M	C941Y	TMG	1	LD	21	25	Instant	Alive
TMG_Monitor1_2.txt	2022-02-18 09:00:00	2022-02-21 09:00:00	M	C941Y3mMTMG	TMG	1	LD	22	25	Instant	Alive
TMG_Monitor1_2.txt	2022-02-18 09:00:00	2022-02-21 09:00:00	M	C941Y	TMG	1	LD	23	25	Instant	Alive
TMG_Monitor1_2.txt	2022-02-18 09:00:00	2022-02-21 09:00:00	M	C941Y	TMG	1	LD	24	25	Instant	Alive
TMG_Monitor1_2.txt	2022-02-18 09:00:00	2022-02-21 09:00:00	M	WT	TMG	1	LD	25	25	Instant	Alive
TMG_Monitor1_2.txt	2022-02-18 09:00:00	2022-02-21 09:00:00	M	C941Y	TMG	1	LD	26	25	Instant	Alive
TMG_Monitor1_2.txt	2022-02-18 09:00:00	2022-02-21 09:00:00	M	C941Y	TMG	1	LD	27	25	Instant	Alive
TMG_Monitor1_2.txt	2022-02-18 09:00:00	2022-02-21 09:00:00	M	C941Y3mMTMG	TMG	1	LD	28	25	Instant	Dead
TMG_Monitor1_2.txt	2022-02-18 09:00:00	2022-02-21 09:00:00	M	C941Y	TMG	1	LD	29	25	Instant	Alive
TMG_Monitor1_2.txt	2022-02-18 09:00:00	2022-02-21 09:00:00	M	WT	TMG	1	LD	30	25	Instant	Alive
TMG_Monitor1_2.txt	2022-02-18 09:00:00	2022-02-21 09:00:00	M	WT	TMG	1	LD	31	25	Instant	Alive
TMG_Monitor1_2.txt	2022-02-18 09:00:00	2022-02-21 09:00:00	M	C941Y3mMTMG	TMG	1	LD	32	25	Instant	Alive
TMG_Monitor2_1.txt	2022-03-04 09:00:00	2022-03-07 09:00:00	M	C941Y	TMG	2	LD	1	25	Instant	Alive
TMG_Monitor2_1.txt	2022-03-04 09:00:00	2022-03-07 09:00:00	M	C941Y	TMG	2	LD	2	25	Instant	Alive
TMG_Monitor2_1.txt	2022-03-04 09:00:00	2022-03-07 09:00:00	M	C941Y3mMTMG	TMG	2	LD	3	25	Instant	Alive
TMG_Monitor2_1.txt	2022-03-04 09:00:00	2022-03-07 09:00:00	M	C941Y	TMG	2	LD	4	25	Instant	Alive
TMG_Monitor2_1.txt	2022-03-04 09:00:00	2022-03-07 09:00:00	M	WT	TMG	2	LD	5	25	Instant	Alive
TMG_Monitor2_1.txt	2022-03-04 09:00:00	2022-03-07 09:00:00	M	C941Y	TMG	2	LD	6	25	Instant	Alive
TMG_Monitor2_1.txt	2022-03-04 09:00:00	2022-03-07 09:00:00	M	C941Y	TMG	2	LD	7	25	Instant	Alive
TMG_Monitor2_1.txt	2022-03-04 09:00:00	2022-03-07 09:00:00	M	WT	TMG	2	LD	8	25	Instant	Alive
TMG_Monitor2_1.txt	2022-03-04 09:00:00	2022-03-07 09:00:00	M	WT	TMG	2	LD	9	25	Instant	Alive
TMG_Monitor2_1.txt	2022-03-04 09:00:00	2022-03-07 09:00:00	M	WT	TMG	2	LD	10	25	Instant	Alive
TMG_Monitor2_1.txt	2022-03-04 09:00:00	2022-03-07 09:00:00	M	WT	TMG	2	LD	11	25	Instant	Alive
TMG_Monitor2_1.txt	2022-03-04 09:00:00	2022-03-07 09:00:00	M	C941Y	TMG	2	LD	12	25	Instant	Alive
TMG_Monitor2_1.txt	2022-03-04 09:00:00	2022-03-07 09:00:00	M	C941Y3mMTMG	TMG	2	LD	13	25	Instant	Alive
TMG_Monitor2_1.txt	2022-03-04 09:00:00	2022-03-07 09:00:00	M	C941Y3mMTMG	TMG	2	LD	14	25	Instant	Alive
TMG_Monitor2_1.txt	2022-03-04 09:00:00	2022-03-07 09:00:00	M	C941Y	TMG	2	LD	15	25	Instant	Dead
TMG_Monitor2_1.txt	2022-03-04 09:00:00	2022-03-07 09:00:00	M	C941Y3mMTMG	TMG	2	LD	16	25	Instant	Alive
TMG_Monitor2_1.txt	2022-03-04 09:00:00	2022-03-07 09:00:00	M	C941Y	TMG	2	LD	17	25	Instant	Alive
TMG_Monitor2_1.txt	2022-03-04 09:00:00	2022-03-07 09:00:00	M	C941Y3mMTMG	TMG	2	LD	18	25	Instant	Alive
TMG_Monitor2_1.txt	2022-03-04 09:00:00	2022-03-07 09:00:00	M	C941Y3mMTMG	TMG	2	LD	19	25	Instant	Alive
TMG_Monitor2_1.txt	2022-03-04 09:00:00	2022-03-07 09:00:00	M	WT	TMG	2	LD	20	25	Instant	Alive
TMG_Monitor2_1.txt	2022-03-04 09:00:00	2022-03-07 09:00:00	M	C941Y3mMTMG	TMG	2	LD	21	25	Instant	Alive
TMG_Monitor2_1.txt	2022-03-04 09:00:00	2022-03-07 09:00:00	M	C941Y3mMTMG	TMG	2	LD	22	25	Instant	Alive
TMG_Monitor2_1.txt	2022-03-04 09:00:00	2022-03-07 09:00:00	M	WT	TMG	2	LD	23	25	Instant	Alive
TMG_Monitor2_1.txt	2022-03-04 09:00:00	2022-03-07 09:00:00	M	C941Y	TMG	2	LD	24	25	Instant	Alive
TMG_Monitor2_1.txt	2022-03-04 09:00:00	2022-03-07 09:00:00	M	C941Y	TMG	2	LD	25	25	Instant	Alive
TMG_Monitor2_1.txt	2022-03-04 09:00:00	2022-03-07 09:00:00	M	WT	TMG	2	LD	26	25	Instant	Alive
TMG_Monitor2_1.txt	2022-03-04 09:00:00	2022-03-07 09:00:00	M	C941Y	TMG	2	LD	27	25	Instant	Alive
TMG_Monitor2_1.txt	2022-03-04 09:00:00	2022-03-07 09:00:00	M	WT	TMG	2	LD	28	25	Instant	Alive
TMG_Monitor2_1.txt	2022-03-04 09:00:00	2022-03-07 09:00:00	M	C941Y	TMG	2	LD	29	25	Instant	Alive
TMG_Monitor2_1.txt	2022-03-04 09:00:00	2022-03-07 09:00:00	M	C941Y3mMTMG	TMG	2	LD	30	25	Instant	Alive
TMG_Monitor2_1.txt	2022-03-04 09:00:00	2022-03-07 09:00:00	M	C941Y	TMG	2	LD	31	25	Instant	Alive
TMG_Monitor2_1.txt	2022-03-04 09:00:00	2022-03-07 09:00:00	M	WT	TMG	2	LD	32	25	Instant	Alive
TMG_Monitor2_2.txt	2022-03-04 09:00:00	2022-03-07 09:00:00	M	WT	TMG	2	LD	1	25	Instant	Alive
TMG_Monitor2_2.txt	2022-03-04 09:00:00	2022-03-07 09:00:00	M	C941Y3mMTMG	TMG	2	LD	2	25	Instant	Alive
TMG_Monitor2_2.txt	2022-03-04 09:00:00	2022-03-07 09:00:00	M	WT	TMG	2	LD	3	25	Instant	Alive
TMG_Monitor2_2.txt	2022-03-04 09:00:00	2022-03-07 09:00:00	M	WT	TMG	2	LD	4	25	Instant	Alive
TMG_Monitor2_2.txt	2022-03-04 09:00:00	2022-03-07 09:00:00	M	WT	TMG	2	LD	5	25	Instant	Alive
TMG_Monitor2_2.txt	2022-03-04 09:00:00	2022-03-07 09:00:00	M	C941Y3mMTMG	TMG	2	LD	6	25	Instant	Alive
TMG_Monitor2_2.txt	2022-03-04 09:00:00	2022-03-07 09:00:00	M	C941Y	TMG	2	LD	7	25	Instant	Alive
TMG_Monitor2_2.txt	2022-03-04 09:00:00	2022-03-07 09:00:00	M	WT	TMG	2	LD	8	25	Instant	Alive
TMG_Monitor2_2.txt	2022-03-04 09:00:00	2022-03-07 09:00:00	M	C941Y3mMTMG	TMG	2	LD	9	25	Instant	Alive
TMG_Monitor2_2.txt	2022-03-04 09:00:00	2022-03-07 09:00:00	M	WT	TMG	2	LD	10	25	Instant	Alive
TMG_Monitor2_2.txt	2022-03-04 09:00:00	2022-03-07 09:00:00	M	C941Y3mMTMG	TMG	2	LD	11	25	Instant	Alive
TMG_Monitor2_2.txt	2022-03-04 09:00:00	2022-03-07 09:00:00	M	WT	TMG	2	LD	12	25	Instant	Alive
TMG_Monitor2_2.txt	2022-03-04 09:00:00	2022-03-07 09:00:00	M	C941Y	TMG	2	LD	13	25	Instant	Dead
TMG_Monitor2_2.txt	2022-03-04 09:00:00	2022-03-07 09:00:00	M	WT	TMG	2	LD	14	25	Instant	Alive
TMG_Monitor2_2.txt	2022-03-04 09:00:00	2022-03-07 09:00:00	M	WT	TMG	2	LD	15	25	Instant	Alive
TMG_Monitor2_2.txt	2022-03-04 09:00:00	2022-03-07 09:00:00	M	C941Y3mMTMG	TMG	2	LD	16	25	Instant	Alive
TMG_Monitor2_2.txt	2022-03-04 09:00:00	2022-03-07 09:00:00	M	C941Y3mMTMG	TMG	2	LD	17	25	Instant	Alive
TMG_Monitor2_2.txt	2022-03-04 09:00:00	2022-03-07 09:00:00	M	C941Y3mMTMG	TMG	2	LD	18	25	Instant	Alive
TMG_Monitor2_2.txt	2022-03-04 09:00:00	2022-03-07 09:00:00	M	C941Y3mMTMG	TMG	2	LD	19	25	Instant	Alive
TMG_Monitor2_2.txt	2022-03-04 09:00:00	2022-03-07 09:00:00	M	C941Y3mMTMG	TMG	2	LD	20	25	Instant	Alive
TMG_Monitor2_2.txt	2022-03-04 09:00:00	2022-03-07 09:00:00	M	C941Y3mMTMG	TMG	2	LD	21	25	Instant	Alive
TMG_Monitor2_2.txt	2022-03-04 09:00:00	2022-03-07 09:00:00	M	C941Y	TMG	2	LD	22	25	Instant	Alive
TMG_Monitor2_2.txt	2022-03-04 09:00:00	2022-03-07 09:00:00	M	C941Y3mMTMG	TMG	2	LD	23	25	Instant	Alive
TMG_Monitor2_2.txt	2022-03-04 09:00:00	2022-03-07 09:00:00	M	C941Y3mMTMG	TMG	2	LD	24	25	Instant	Alive
TMG_Monitor2_2.txt	2022-03-04 09:00:00	2022-03-07 09:00:00	M	C941Y	TMG	2	LD	25	25	Instant	Alive
TMG_Monitor2_2.txt	2022-03-04 09:00:00	2022-03-07 09:00:00	M	C941Y	TMG	2	LD	26	25	Instant	Alive
TMG_Monitor2_2.txt	2022-03-04 09:00:00	2022-03-07 09:00:00	M	WT	TMG	2	LD	27	25	Instant	Alive
TMG_Monitor2_2.txt	2022-03-04 09:00:00	2022-03-07 09:00:00	M	C941Y3mMTMG	TMG	2	LD	28	25	Instant	Alive
TMG_Monitor2_2.txt	2022-03-04 09:00:00	2022-03-07 09:00:00	M	C941Y	TMG	2	LD	29	25	Instant	Alive
TMG_Monitor2_2.txt	2022-03-04 09:00:00	2022-03-07 09:00:00	M	C941Y3mMTMG	TMG	2	LD	30	25	Instant	Alive
TMG_Monitor2_2.txt	2022-03-04 09:00:00	2022-03-07 09:00:00	M	C941Y	TMG	2	LD	31	25	Instant	Alive
TMG_Monitor2_2.txt	2022-03-04 09:00:00	2022-03-07 09:00:00	M	C941Y3mMTMG	TMG	2	LD	32	25	Instant	Alive
TMG_Monitor3_1.txt	2023-01-27 09:00:00	2023-01-30 09:00:00	M	WT	TMG	3	LD	1	25	Instant	Alive
TMG_Monitor3_1.txt	2023-01-27 09:00:00	2023-01-30 09:00:00	M	WT	TMG	3	LD	2	25	Instant	Alive
TMG_Monitor3_1.txt	2023-01-27 09:00:00	2023-01-30 09:00:00	M	WT	TMG	3	LD	3	25	Instant	Alive
TMG_Monitor3_1.txt	2023-01-27 09:00:00	2023-01-30 09:00:00	M	WT	TMG	3	LD	4	25	Instant	Alive
TMG_Monitor3_1.txt	2023-01-27 09:00:00	2023-01-30 09:00:00	M	WT	TMG	3	LD	5	25	Instant	Alive
TMG_Monitor3_1.txt	2023-01-27 09:00:00	2023-01-30 09:00:00	M	WT	TMG	3	LD	6	25	Instant	Alive
TMG_Monitor3_1.txt	2023-01-27 09:00:00	2023-01-30 09:00:00	M	WT	TMG	3	LD	7	25	Instant	Alive
TMG_Monitor3_1.txt	2023-01-27 09:00:00	2023-01-30 09:00:00	M	WT	TMG	3	LD	8	25	Instant	Alive
TMG_Monitor3_1.txt	2023-01-27 09:00:00	2023-01-30 09:00:00	M	WT	TMG	3	LD	9	25	Instant	Alive
TMG_Monitor3_1.txt	2023-01-27 09:00:00	2023-01-30 09:00:00	M	WT	TMG	3	LD	10	25	Instant	Alive
TMG_Monitor3_1.txt	2023-01-27 09:00:00	2023-01-30 09:00:00	M	WT	TMG	3	LD	11	25	Instant	Alive
TMG_Monitor3_1.txt	2023-01-27 09:00:00	2023-01-30 09:00:00	M	WT	TMG	3	LD	12	25	Instant	Alive
TMG_Monitor3_1.txt	2023-01-27 09:00:00	2023-01-30 09:00:00	M	WT	TMG	3	LD	13	25	Instant	Alive
TMG_Monitor3_1.txt	2023-01-27 09:00:00	2023-01-30 09:00:00	M	WT	TMG	3	LD	14	25	Instant	Alive
TMG_Monitor3_1.txt	2023-01-27 09:00:00	2023-01-30 09:00:00	M	WT	TMG	3	LD	15	25	Instant	Alive
TMG_Monitor3_1.txt	2023-01-27 09:00:00	2023-01-30 09:00:00	M	WT	TMG	3	LD	16	25	Instant	Alive
TMG_Monitor3_1.txt	2023-01-27 09:00:00	2023-01-30 09:00:00	M	WT	TMG	3	LD	17	25	Instant	Alive
TMG_Monitor3_1.txt	2023-01-27 09:00:00	2023-01-30 09:00:00	M	WT	TMG	3	LD	18	25	Instant	Alive
TMG_Monitor3_1.txt	2023-01-27 09:00:00	2023-01-30 09:00:00	M	WT	TMG	3	LD	19	25	Instant	Alive
TMG_Monitor3_1.txt	2023-01-27 09:00:00	2023-01-30 09:00:00	M	WT	TMG	3	LD	20	25	Instant	Alive
TMG_Monitor3_1.txt	2023-01-27 09:00:00	2023-01-30 09:00:00	M	WT	TMG	3	LD	21	25	Instant	Alive
TMG_Monitor3_1.txt	2023-01-27 09:00:00	2023-01-30 09:00:00	M	WT	TMG	3	LD	22	25	Instant	Alive
TMG_Monitor3_1.txt	2023-01-27 09:00:00	2023-01-30 09:00:00	M	WT	TMG	3	LD	23	25	Instant	Alive
TMG_Monitor3_1.txt	2023-01-27 09:00:00	2023-01-30 09:00:00	M	WT	TMG	3	LD	24	25	Instant	Alive
TMG_Monitor3_1.txt	2023-01-27 09:00:00	2023-01-30 09:00:00	M	WT	TMG	3	LD	25	25	Instant	Alive
TMG_Monitor3_1.txt	2023-01-27 09:00:00	2023-01-30 09:00:00	M	WT	TMG	3	LD	26	25	Instant	Dead
TMG_Monitor3_1.txt	2023-01-27 09:00:00	2023-01-30 09:00:00	M	WT	TMG	3	LD	27	25	Instant	Dead
TMG_Monitor3_1.txt	2023-01-27 09:00:00	2023-01-30 09:00:00	M	WT	TMG	3	LD	28	25	Instant	Dead
TMG_Monitor3_1.txt	2023-01-27 09:00:00	2023-01-30 09:00:00	M	WT	TMG	3	LD	29	25	Instant	Dead
TMG_Monitor3_1.txt	2023-01-27 09:00:00	2023-01-30 09:00:00	M	WT	TMG	3	LD	30	25	Instant	Dead
TMG_Monitor3_1.txt	2023-01-27 09:00:00	2023-01-30 09:00:00	M	WT	TMG	3	LD	31	25	Instant	Dead
TMG_Monitor3_1.txt	2023-01-27 09:00:00	2023-01-30 09:00:00	M	WT	TMG	3	LD	32	25	Instant	Dead
TMG_Monitor3_2.txt	2023-01-27 09:00:00	2023-01-30 09:00:00	M	C941Y	TMG	3	LD	1	25	Instant	Alive
TMG_Monitor3_2.txt	2023-01-27 09:00:00	2023-01-30 09:00:00	M	C941Y	TMG	3	LD	2	25	Instant	Alive
TMG_Monitor3_2.txt	2023-01-27 09:00:00	2023-01-30 09:00:00	M	C941Y	TMG	3	LD	3	25	Instant	Alive
TMG_Monitor3_2.txt	2023-01-27 09:00:00	2023-01-30 09:00:00	M	C941Y	TMG	3	LD	4	25	Instant	Alive
TMG_Monitor3_2.txt	2023-01-27 09:00:00	2023-01-30 09:00:00	M	C941Y	TMG	3	LD	5	25	Instant	Alive
TMG_Monitor3_2.txt	2023-01-27 09:00:00	2023-01-30 09:00:00	M	C941Y	TMG	3	LD	6	25	Instant	Alive
TMG_Monitor3_2.txt	2023-01-27 09:00:00	2023-01-30 09:00:00	M	C941Y	TMG	3	LD	7	25	Instant	Alive
TMG_Monitor3_2.txt	2023-01-27 09:00:00	2023-01-30 09:00:00	M	C941Y	TMG	3	LD	8	25	Instant	Alive
TMG_Monitor3_2.txt	2023-01-27 09:00:00	2023-01-30 09:00:00	M	C941Y	TMG	3	LD	9	25	Instant	Alive
TMG_Monitor3_2.txt	2023-01-27 09:00:00	2023-01-30 09:00:00	M	C941Y	TMG	3	LD	10	25	Instant	Alive
TMG_Monitor3_2.txt	2023-01-27 09:00:00	2023-01-30 09:00:00	M	C941Y	TMG	3	LD	11	25	Instant	Alive
TMG_Monitor3_2.txt	2023-01-27 09:00:00	2023-01-30 09:00:00	M	C941Y	TMG	3	LD	12	25	Instant	Alive
TMG_Monitor3_2.txt	2023-01-27 09:00:00	2023-01-30 09:00:00	M	C941Y	TMG	3	LD	13	25	Instant	Alive
TMG_Monitor3_2.txt	2023-01-27 09:00:00	2023-01-30 09:00:00	M	C941Y	TMG	3	LD	14	25	Instant	Alive
TMG_Monitor3_2.txt	2023-01-27 09:00:00	2023-01-30 09:00:00	M	C941Y	TMG	3	LD	15	25	Instant	Alive
TMG_Monitor3_2.txt	2023-01-27 09:00:00	2023-01-30 09:00:00	M	C941Y	TMG	3	LD	16	25	Instant	Alive
TMG_Monitor3_2.txt	2023-01-27 09:00:00	2023-01-30 09:00:00	M	C941Y	TMG	3	LD	17	25	Instant	Alive
TMG_Monitor3_2.txt	2023-01-27 09:00:00	2023-01-30 09:00:00	M	C941Y	TMG	3	LD	18	25	Instant	Alive
TMG_Monitor3_2.txt	2023-01-27 09:00:00	2023-01-30 09:00:00	M	C941Y	TMG	3	LD	19	25	Instant	Alive
TMG_Monitor3_2.txt	2023-01-27 09:00:00	2023-01-30 09:00:00	M	C941Y	TMG	3	LD	20	25	Instant	Alive
TMG_Monitor3_2.txt	2023-01-27 09:00:00	2023-01-30 09:00:00	M	C941Y	TMG	3	LD	21	25	Instant	Dead
TMG_Monitor3_2.txt	2023-01-27 09:00:00	2023-01-30 09:00:00	M	C941Y	TMG	3	LD	22	25	Instant	Dead
TMG_Monitor3_2.txt	2023-01-27 09:00:00	2023-01-30 09:00:00	M	C941Y	TMG	3	LD	23	25	Instant	Dead
TMG_Monitor3_2.txt	2023-01-27 09:00:00	2023-01-30 09:00:00	M	C941Y	TMG	3	LD	24	25	Instant	Dead
TMG_Monitor3_2.txt	2023-01-27 09:00:00	2023-01-30 09:00:00	M	C941Y	TMG	3	LD	25	25	Instant	Dead
TMG_Monitor3_2.txt	2023-01-27 09:00:00	2023-01-30 09:00:00	M	C941Y	TMG	3	LD	26	25	Instant	Dead
TMG_Monitor3_2.txt	2023-01-27 09:00:00	2023-01-30 09:00:00	M	C941Y	TMG	3	LD	27	25	Instant	Dead
TMG_Monitor3_2.txt	2023-01-27 09:00:00	2023-01-30 09:00:00	M	C941Y	TMG	3	LD	28	25	Instant	Dead
TMG_Monitor3_2.txt	2023-01-27 09:00:00	2023-01-30 09:00:00	M	C941Y	TMG	3	LD	29	25	Instant	Dead
TMG_Monitor3_2.txt	2023-01-27 09:00:00	2023-01-30 09:00:00	M	C941Y	TMG	3	LD	30	25	Instant	Dead
TMG_Monitor3_2.txt	2023-01-27 09:00:00	2023-01-30 09:00:00	M	C941Y	TMG	3	LD	31	25	Instant	Dead
TMG_Monitor3_2.txt	2023-01-27 09:00:00	2023-01-30 09:00:00	M	C941Y	TMG	3	LD	32	25	Instant	Dead
TMG_Monitor3_3.txt	2023-01-27 09:00:00	2023-01-30 09:00:00	M	C941Y3mMTMG	TMG	3	LD	1	25	Instant	Alive
TMG_Monitor3_3.txt	2023-01-27 09:00:00	2023-01-30 09:00:00	M	C941Y3mMTMG	TMG	3	LD	2	25	Instant	Alive
TMG_Monitor3_3.txt	2023-01-27 09:00:00	2023-01-30 09:00:00	M	C941Y3mMTMG	TMG	3	LD	3	25	Instant	Alive
TMG_Monitor3_3.txt	2023-01-27 09:00:00	2023-01-30 09:00:00	M	C941Y3mMTMG	TMG	3	LD	4	25	Instant	Alive
TMG_Monitor3_3.txt	2023-01-27 09:00:00	2023-01-30 09:00:00	M	C941Y3mMTMG	TMG	3	LD	5	25	Instant	Alive
TMG_Monitor3_3.txt	2023-01-27 09:00:00	2023-01-30 09:00:00	M	C941Y3mMTMG	TMG	3	LD	6	25	Instant	Alive
TMG_Monitor3_3.txt	2023-01-27 09:00:00	2023-01-30 09:00:00	M	C941Y3mMTMG	TMG	3	LD	7	25	Instant	Alive
TMG_Monitor3_3.txt	2023-01-27 09:00:00	2023-01-30 09:00:00	M	C941Y3mMTMG	TMG	3	LD	8	25	Instant	Alive
TMG_Monitor3_3.txt	2023-01-27 09:00:00	2023-01-30 09:00:00	M	C941Y3mMTMG	TMG	3	LD	9	25	Instant	Alive
TMG_Monitor3_3.txt	2023-01-27 09:00:00	2023-01-30 09:00:00	M	C941Y3mMTMG	TMG	3	LD	10	25	Instant	Alive
TMG_Monitor3_3.txt	2023-01-27 09:00:00	2023-01-30 09:00:00	M	C941Y3mMTMG	TMG	3	LD	11	25	Instant	Alive
TMG_Monitor3_3.txt	2023-01-27 09:00:00	2023-01-30 09:00:00	M	C941Y3mMTMG	TMG	3	LD	12	25	Instant	Alive
TMG_Monitor3_3.txt	2023-01-27 09:00:00	2023-01-30 09:00:00	M	C941Y3mMTMG	TMG	3	LD	13	25	Instant	Alive
TMG_Monitor3_3.txt	2023-01-27 09:00:00	2023-01-30 09:00:00	M	C941Y3mMTMG	TMG	3	LD	14	25	Instant	Alive
TMG_Monitor3_3.txt	2023-01-27 09:00:00	2023-01-30 09:00:00	M	C941Y3mMTMG	TMG	3	LD	15	25	Instant	Alive
TMG_Monitor3_3.txt	2023-01-27 09:00:00	2023-01-30 09:00:00	M	C941Y3mMTMG	TMG	3	LD	16	25	Instant	Alive
TMG_Monitor3_3.txt	2023-01-27 09:00:00	2023-01-30 09:00:00	M	C941Y3mMTMG	TMG	3	LD	17	25	Instant	Alive
TMG_Monitor3_3.txt	2023-01-27 09:00:00	2023-01-30 09:00:00	M	C941Y3mMTMG	TMG	3	LD	18	25	Instant	Alive
TMG_Monitor3_3.txt	2023-01-27 09:00:00	2023-01-30 09:00:00	M	C941Y3mMTMG	TMG	3	LD	19	25	Instant	Alive
TMG_Monitor3_3.txt	2023-01-27 09:00:00	2023-01-30 09:00:00	M	C941Y3mMTMG	TMG	3	LD	20	25	Instant	Alive
TMG_Monitor3_3.txt	2023-01-27 09:00:00	2023-01-30 09:00:00	M	C941Y3mMTMG	TMG	3	LD	21	25	Instant	Alive
TMG_Monitor3_3.txt	2023-01-27 09:00:00	2023-01-30 09:00:00	M	C941Y3mMTMG	TMG	3	LD	22	25	Instant	Alive
TMG_Monitor3_3.txt	2023-01-27 09:00:00	2023-01-30 09:00:00	M	C941Y3mMTMG	TMG	3	LD	23	25	Instant	Alive
TMG_Monitor3_3.txt	2023-01-27 09:00:00	2023-01-30 09:00:00	M	C941Y3mMTMG	TMG	3	LD	24	25	Instant	Dead
TMG_Monitor3_3.txt	2023-01-27 09:00:00	2023-01-30 09:00:00	M	C941Y3mMTMG	TMG	3	LD	25	25	Instant	Dead
TMG_Monitor3_3.txt	2023-01-27 09:00:00	2023-01-30 09:00:00	M	C941Y3mMTMG	TMG	3	LD	26	25	Instant	Dead
TMG_Monitor3_3.txt	2023-01-27 09:00:00	2023-01-30 09:00:00	M	C941Y3mMTMG	TMG	3	LD	27	25	Instant	Dead
TMG_Monitor3_3.txt	2023-01-27 09:00:00	2023-01-30 09:00:00	M	C941Y3mMTMG	TMG	3	LD	28	25	Instant	Dead
TMG_Monitor3_3.txt	2023-01-27 09:00:00	2023-01-30 09:00:00	M	C941Y3mMTMG	TMG	3	LD	29	25	Instant	Dead
TMG_Monitor3_3.txt	2023-01-27 09:00:00	2023-01-30 09:00:00	M	C941Y3mMTMG	TMG	3	LD	30	25	Instant	Dead
TMG_Monitor3_3.txt	2023-01-27 09:00:00	2023-01-30 09:00:00	M	C941Y3mMTMG	TMG	3	LD	31	25	Instant	Dead
TMG_Monitor3_3.txt	2023-01-27 09:00:00	2023-01-30 09:00:00	M	C941Y3mMTMG	TMG	3	LD	32	25	Instant	Dead
