# Supplementary material for: Rescuable sleep and synaptogenesis phenotypes in a Drosophila model of O-GlcNAc transferase intellectual disability
Source: eLife. 2024 Nov 13;13:e90376. doi: 10.7554/eLife.90376 (PMC11623933; doi:10.7554/eLife.90376)
Supplement: Figure 6—source data 1. [file elife-90376-fig6-data1.zip › RawData/TMG_Monitor1_1.txt]

18657	15 Feb 22	16:40:00	1	0	1	0	Ct	0	1	0	0	0	0	0	1	0	0	2	1	0	0	1	0	0	0	0	1	1	0	1	0	0	2	1	4	3	2	1	1	2	0
18658	15 Feb 22	16:41:00	1	0	1	0	Ct	0	1	0	0	0	0	0	6	0	1	1	1	2	1	1	2	0	1	0	6	2	0	0	3	4	2	0	2	3	2	1	1	1	0
18659	15 Feb 22	16:42:00	1	0	1	0	Ct	0	1	0	4	0	0	0	3	1	1	1	0	5	3	2	1	0	1	0	3	1	2	0	0	0	2	2	4	2	2	1	2	2	0
18660	15 Feb 22	16:43:00	1	0	1	0	Ct	0	1	0	1	0	0	1	4	3	0	0	1	5	2	0	1	1	2	0	2	2	4	0	2	0	2	3	1	0	2	0	0	1	0
18661	15 Feb 22	16:44:00	1	0	1	0	Ct	0	1	0	0	0	0	1	2	4	1	1	2	0	4	2	2	1	1	0	2	0	0	0	0	0	2	2	1	1	2	1	2	2	0
18662	15 Feb 22	16:45:00	1	0	1	0	Ct	0	1	0	0	0	0	0	1	1	1	1	0	1	3	4	1	2	4	0	1	0	1	0	2	0	2	2	1	3	0	2	2	0	0
18663	15 Feb 22	16:46:00	1	0	1	0	Ct	0	1	0	0	0	0	0	0	6	0	2	0	2	2	4	2	1	3	0	3	2	1	0	3	1	2	1	1	2	0	1	1	0	0
18664	15 Feb 22	16:47:00	1	0	1	0	Ct	0	1	0	0	0	0	0	0	0	0	2	2	1	1	1	1	0	2	0	2	2	0	0	1	3	2	2	2	1	0	1	2	2	0
18665	15 Feb 22	16:48:00	1	0	1	0	Ct	0	1	0	0	0	0	1	0	0	1	2	2	1	4	2	2	0	1	0	3	1	3	0	2	0	1	4	0	1	0	0	1	0	0
18666	15 Feb 22	16:49:00	1	0	1	0	Ct	0	1	0	0	0	0	0	0	0	0	1	0	2	0	3	1	2	1	0	1	1	0	0	2	1	1	1	0	0	2	0	1	2	0
18667	15 Feb 22	16:50:00	1	0	1	0	Ct	0	1	0	0	0	0	0	0	0	0	3	4	0	8	0	1	1	6	0	3	2	2	0	1	1	2	3	3	1	1	1	1	0	0
18668	15 Feb 22	16:51:00	1	0	1	0	Ct	0	1	0	0	0	0	0	0	0	0	1	3	0	1	1	2	1	1	0	1	0	1	0	1	2	2	1	0	5	2	0	1	0	0
18669	15 Feb 22	16:52:00	1	0	1	0	Ct	0	1	0	0	0	0	0	0	0	0	2	1	0	2	2	1	1	1	0	2	0	1	0	1	0	1	1	0	0	0	0	2	0	0
18670	15 Feb 22	16:53:00	1	0	1	0	Ct	0	1	0	0	0	0	0	0	0	1	1	1	0	2	0	0	1	0	0	3	1	0	0	1	0	3	1	1	2	2	0	2	0	0
18671	15 Feb 22	16:54:00	1	0	1	0	Ct	0	1	0	0	0	0	0	0	0	0	2	2	0	1	2	0	3	0	0	2	2	0	0	2	1	2	1	2	2	2	0	6	0	0
18672	15 Feb 22	16:55:00	1	0	1	0	Ct	0	1	0	0	0	0	0	0	0	3	0	2	0	2	0	0	0	0	0	1	2	0	0	2	1	0	0	1	2	0	0	0	0	0
18673	15 Feb 22	16:56:00	1	0	1	0	Ct	0	1	0	0	0	0	0	0	0	2	1	4	0	2	1	0	0	0	0	1	2	0	0	2	1	4	1	0	2	3	0	4	0	0
18674	15 Feb 22	16:57:00	1	0	1	0	Ct	0	1	0	0	0	0	0	0	0	0	0	2	0	2	2	0	0	0	0	1	1	0	0	2	1	3	2	0	2	2	0	1	0	0
18675	15 Feb 22	16:58:00	1	0	1	0	Ct	0	1	0	0	0	0	0	0	0	0	0	2	0	3	1	0	0	0	0	0	0	0	0	1	1	1	7	4	1	0	0	2	0	0
18676	15 Feb 22	16:59:00	1	0	1	0	Ct	0	1	0	0	0	0	0	0	0	0	0	2	0	2	2	0	0	0	0	0	0	0	0	2	1	1	1	2	1	0	0	2	0	0
18677	15 Feb 22	17:00:00	1	0	1	0	Ct	0	1	0	0	0	0	0	0	0	0	0	2	0	5	1	0	0	0	0	0	0	0	0	2	1	2	3	3	2	2	0	2	0	0
18678	15 Feb 22	17:01:00	1	0	1	0	Ct	0	1	0	0	0	0	0	0	0	0	0	0	0	0	0	0	0	0	0	0	0	0	0	2	2	3	3	1	2	0	0	2	0	0
18679	15 Feb 22	17:02:00	1	0	1	0	Ct	0	1	0	0	0	0	0	0	0	0	0	2	0	0	1	0	0	0	0	0	0	0	0	2	1	2	3	0	0	2	0	1	0	0
18680	15 Feb 22	17:03:00	1	0	1	0	Ct	0	1	0	0	0	0	0	0	0	0	0	1	0	3	2	0	0	0	0	0	0	0	0	1	2	2	2	0	0	2	0	1	0	0
18681	15 Feb 22	17:04:00	1	0	1	0	Ct	0	1	0	0	0	0	0	0	0	0	0	2	0	3	2	0	0	0	0	0	0	0	0	2	2	0	0	0	0	2	0	1	0	0
18682	15 Feb 22	17:05:00	1	0	1	0	Ct	0	1	0	0	0	0	0	0	0	0	0	1	0	1	2	0	0	0	0	0	0	0	0	1	1	0	2	0	0	0	0	0	0	0
18683	15 Feb 22	17:06:00	1	0	1	0	Ct	0	1	0	0	0	0	0	0	0	0	0	1	0	1	1	0	0	0	0	0	0	0	0	1	1	0	1	0	0	0	0	0	0	0
18684	15 Feb 22	17:07:00	1	0	1	0	Ct	0	1	0	0	0	0	0	0	0	0	0	0	0	1	2	0	0	0	0	0	0	0	0	2	0	0	0	0	0	0	0	0	0	0
18685	15 Feb 22	17:08:00	1	0	1	0	Ct	0	1	0	0	0	0	0	0	0	0	0	3	0	3	2	0	0	0	0	0	0	0	0	2	2	0	0	0	0	0	0	0	0	0
18686	15 Feb 22	17:09:00	1	0	1	0	Ct	0	1	0	0	0	0	0	0	0	0	0	2	0	3	1	0	0	0	0	0	0	0	0	2	4	0	0	0	0	0	0	0	0	0
18687	15 Feb 22	17:10:00	1	0	1	0	Ct	0	1	0	0	0	0	0	0	0	0	0	1	0	0	0	0	0	0	0	0	0	0	0	2	1	0	0	0	0	0	0	1	0	0
18688	15 Feb 22	17:11:00	1	0	1	0	Ct	0	1	0	0	0	0	0	0	0	0	0	1	0	0	2	0	0	0	0	0	0	0	0	2	0	0	0	0	0	0	0	0	0	0
18689	15 Feb 22	17:12:00	1	0	1	0	Ct	0	1	0	0	0	0	0	0	0	0	0	1	0	3	0	0	0	0	0	0	0	0	0	1	2	0	0	0	0	0	0	0	0	0
18690	15 Feb 22	17:13:00	1	0	1	0	Ct	0	1	0	0	0	0	0	0	0	0	0	1	0	2	3	0	0	0	0	0	0	0	0	1	1	0	0	0	0	0	0	0	0	0
18691	15 Feb 22	17:14:00	1	0	1	0	Ct	0	1	0	0	0	0	0	0	0	0	0	0	0	3	1	0	0	0	0	0	0	0	0	0	1	0	0	0	0	0	0	0	0	0
18692	15 Feb 22	17:15:00	1	0	1	0	Ct	0	1	0	0	0	0	0	0	0	0	0	0	0	2	1	0	0	0	0	0	0	0	0	0	1	0	0	0	0	0	0	0	0	0
18693	15 Feb 22	17:16:00	1	0	1	0	Ct	0	1	0	0	0	0	0	0	0	0	0	0	0	5	2	0	0	0	0	0	0	0	0	0	0	0	0	0	0	0	0	0	0	0
18694	15 Feb 22	17:17:00	1	0	1	0	Ct	0	1	0	0	0	0	0	0	0	0	0	0	0	3	1	0	0	0	0	0	0	0	0	0	0	0	0	0	0	0	0	0	0	0
18695	15 Feb 22	17:18:00	1	0	1	0	Ct	0	1	0	0	0	0	0	0	0	0	0	0	0	2	1	0	0	0	0	0	0	0	0	0	2	0	0	0	0	0	0	0	0	0
18696	15 Feb 22	17:19:00	1	0	1	0	Ct	0	1	0	0	0	0	0	0	0	0	0	0	0	4	0	0	0	0	0	0	0	0	0	0	1	0	0	0	0	0	0	0	0	0
18697	15 Feb 22	17:20:00	1	0	1	0	Ct	0	1	0	0	0	0	0	0	0	0	0	0	0	1	1	0	0	0	0	0	0	0	0	0	8	0	0	0	0	0	0	0	0	0
18698	15 Feb 22	17:21:00	1	0	1	0	Ct	0	1	0	0	0	0	0	0	0	0	0	0	0	1	0	0	0	0	0	0	0	0	0	0	0	0	0	0	0	0	0	0	0	0
18699	15 Feb 22	17:22:00	1	0	1	0	Ct	0	1	0	0	0	0	0	0	0	0	0	0	0	0	2	0	0	0	0	0	0	0	0	0	0	0	0	0	0	0	0	0	0	0
18700	15 Feb 22	17:23:00	1	0	1	0	Ct	0	1	0	0	0	0	0	0	0	0	0	0	0	4	2	0	0	0	0	0	0	0	0	0	2	0	1	0	0	0	0	0	0	0
18701	15 Feb 22	17:24:00	1	0	1	0	Ct	0	1	0	0	0	0	0	0	0	0	0	0	0	2	2	0	0	0	0	0	0	0	0	0	1	0	2	0	0	0	0	0	0	0
18702	15 Feb 22	17:25:00	1	0	1	0	Ct	0	1	0	0	0	0	0	0	0	0	0	0	0	2	1	0	0	0	0	0	0	0	0	0	3	0	7	0	0	0	0	0	0	0
18703	15 Feb 22	17:26:00	1	0	1	0	Ct	0	1	0	0	0	0	0	0	0	0	0	0	0	1	0	0	0	0	0	0	0	0	0	0	2	0	1	0	0	0	0	0	0	0
18704	15 Feb 22	17:27:00	1	0	1	0	Ct	0	1	0	0	0	0	0	0	0	0	0	0	0	2	1	0	0	0	0	0	0	0	0	0	0	0	4	0	0	0	0	0	0	0
18705	15 Feb 22	17:28:00	1	0	1	0	Ct	0	1	0	0	0	0	0	0	0	0	0	0	0	4	0	0	0	0	0	0	0	0	0	0	1	0	1	0	0	0	0	0	0	0
18706	15 Feb 22	17:29:00	1	0	1	0	Ct	0	1	0	0	0	0	0	0	0	0	0	0	0	6	0	0	0	0	0	0	0	0	0	0	1	0	0	0	0	0	0	0	0	0
18707	15 Feb 22	17:30:00	1	0	1	0	Ct	0	1	0	0	0	0	0	0	0	0	0	0	0	2	2	0	0	0	0	0	0	0	0	0	1	0	1	0	0	0	0	0	0	0
18708	15 Feb 22	17:31:00	1	0	1	0	Ct	0	1	0	0	0	0	0	0	0	0	0	0	0	2	2	0	0	0	0	0	0	0	0	0	2	0	0	0	0	0	0	0	0	0
18709	15 Feb 22	17:32:00	1	0	1	0	Ct	0	1	0	0	0	0	0	0	0	0	0	0	0	2	0	0	0	0	0	0	0	0	0	0	0	0	1	0	0	0	0	0	0	0
18710	15 Feb 22	17:33:00	1	0	1	0	Ct	0	1	0	0	0	0	0	0	0	0	0	0	0	2	1	0	0	0	0	0	0	0	0	0	2	0	2	0	0	0	0	0	0	0
18711	15 Feb 22	17:34:00	1	0	1	0	Ct	0	1	0	0	0	0	0	0	0	0	0	0	0	1	1	0	0	0	0	0	0	0	0	0	1	0	0	0	0	0	0	0	0	0
18712	15 Feb 22	17:35:00	1	0	1	0	Ct	0	1	0	0	0	0	0	0	0	0	0	0	0	2	0	0	0	0	0	0	0	0	0	0	3	0	0	0	0	0	0	0	0	0
18713	15 Feb 22	17:36:00	1	0	1	0	Ct	0	1	0	0	0	0	0	0	0	0	0	0	0	1	0	0	0	0	0	0	0	0	0	0	1	0	0	0	0	0	0	0	0	0
18714	15 Feb 22	17:37:00	1	0	1	0	Ct	0	1	0	0	0	0	0	0	0	0	0	0	0	2	0	0	0	0	0	0	0	0	0	0	1	0	0	0	0	0	0	0	0	0
18715	15 Feb 22	17:38:00	1	0	1	0	Ct	0	1	0	0	0	0	0	0	0	0	0	0	0	1	0	0	0	0	0	0	0	0	0	0	1	0	0	0	0	0	0	0	0	0
18716	15 Feb 22	17:39:00	1	0	1	0	Ct	0	1	0	0	0	0	0	0	0	0	0	0	0	3	0	0	0	0	0	0	0	0	0	0	1	0	0	0	0	0	0	0	0	0
18717	15 Feb 22	17:40:00	1	0	1	0	Ct	0	1	0	0	0	0	0	0	0	0	0	0	0	0	0	0	0	0	0	0	0	0	0	0	1	0	0	0	0	0	0	0	0	0
18718	15 Feb 22	17:41:00	1	0	1	0	Ct	0	1	0	0	0	0	0	0	0	0	0	0	0	2	0	0	0	0	0	0	0	0	0	0	0	0	0	0	0	0	0	0	0	0
18719	15 Feb 22	17:42:00	1	0	1	0	Ct	0	1	0	0	0	0	0	0	0	0	0	0	0	3	0	0	0	0	0	0	0	0	0	0	1	0	0	0	0	0	0	0	0	0
18720	15 Feb 22	17:43:00	1	0	1	0	Ct	0	1	0	0	0	0	0	0	0	0	0	0	0	3	0	0	0	0	0	0	0	0	0	0	1	0	0	0	0	0	0	0	0	0
18721	15 Feb 22	17:44:00	1	0	1	0	Ct	0	1	0	0	0	0	0	0	0	0	0	0	0	0	0	0	0	0	0	0	0	0	0	0	3	0	0	0	0	0	0	0	0	0
18722	15 Feb 22	17:45:00	1	0	1	0	Ct	0	1	0	0	0	0	0	0	0	0	0	0	0	1	0	0	0	0	0	0	0	0	0	0	0	0	0	0	0	0	0	0	0	0
18723	15 Feb 22	17:46:00	1	0	1	0	Ct	0	1	0	0	0	0	3	0	0	0	0	0	0	2	0	0	0	0	0	0	0	0	0	0	0	0	0	0	0	0	0	0	0	0
18724	15 Feb 22	17:47:00	1	0	1	0	Ct	0	1	0	0	0	0	0	0	0	0	0	0	0	3	0	0	0	0	0	0	0	0	0	0	1	0	0	0	0	0	0	0	0	0
18725	15 Feb 22	17:48:00	1	0	1	0	Ct	0	1	0	0	0	0	0	0	0	0	0	0	0	0	0	0	0	0	0	0	0	0	0	0	1	0	0	0	0	0	0	0	0	0
18726	15 Feb 22	17:49:00	1	0	1	0	Ct	0	1	0	0	0	0	0	0	0	0	0	0	0	1	0	0	0	0	0	0	0	0	0	0	2	0	0	0	0	0	0	0	0	0
18727	15 Feb 22	17:50:00	1	0	1	0	Ct	0	1	0	0	0	0	0	0	0	0	0	0	0	0	0	0	0	0	0	0	0	0	0	0	0	0	0	0	0	0	0	0	0	0
18728	15 Feb 22	17:51:00	1	0	1	0	Ct	0	1	0	0	0	0	0	0	0	0	0	0	0	0	0	0	0	0	0	0	0	0	0	0	1	0	0	0	0	0	0	0	0	0
18729	15 Feb 22	17:52:00	1	0	1	0	Ct	0	1	0	0	0	0	0	0	0	0	0	0	0	0	0	0	0	0	0	0	0	0	0	0	1	0	0	0	0	0	0	0	0	0
18730	15 Feb 22	17:53:00	1	0	1	0	Ct	0	1	0	0	0	0	0	0	0	0	0	0	0	2	0	0	0	0	0	0	0	0	0	0	1	0	0	0	0	0	0	0	0	0
18731	15 Feb 22	17:54:00	1	0	1	0	Ct	0	1	0	0	0	0	0	0	0	0	0	0	0	4	0	0	0	0	0	0	0	0	0	0	1	0	0	0	0	0	0	0	0	0
18732	15 Feb 22	17:55:00	1	0	1	0	Ct	0	1	0	0	0	0	0	0	0	0	0	0	0	0	0	0	0	0	0	0	0	0	0	0	1	0	0	0	0	0	0	0	0	0
18733	15 Feb 22	17:56:00	1	0	1	0	Ct	0	1	0	0	0	0	0	0	0	0	0	0	0	0	0	0	0	0	0	0	0	0	0	0	1	0	0	0	0	0	0	0	0	0
18734	15 Feb 22	17:57:00	1	0	1	0	Ct	0	1	0	0	0	0	0	0	0	0	0	0	0	0	0	0	0	0	0	0	0	0	0	0	1	0	0	0	0	0	0	0	0	0
18735	15 Feb 22	17:58:00	1	0	1	0	Ct	0	1	0	0	0	0	0	0	0	0	0	0	0	0	0	0	0	0	0	0	0	0	0	0	1	0	0	0	0	0	0	0	0	0
18736	15 Feb 22	17:59:00	1	0	1	0	Ct	0	1	0	0	0	0	0	0	0	0	0	0	0	0	0	0	0	0	0	0	2	0	0	0	3	0	0	0	0	0	0	0	0	0
18737	15 Feb 22	18:00:00	1	0	1	0	Ct	0	1	0	0	0	0	0	0	0	0	0	0	0	0	0	0	0	0	0	0	2	0	0	0	6	0	0	0	0	0	0	0	0	0
18738	15 Feb 22	18:01:00	1	0	1	0	Ct	0	1	0	0	0	0	0	0	0	0	0	0	0	0	0	0	0	0	0	0	2	0	0	0	0	0	0	0	0	0	0	0	0	0
18739	15 Feb 22	18:02:00	1	0	1	0	Ct	0	1	0	0	0	0	0	0	0	0	0	0	0	0	0	0	0	0	0	0	1	0	0	0	0	0	0	0	0	0	1	0	0	0
18740	15 Feb 22	18:03:00	1	0	1	0	Ct	0	1	0	0	0	0	0	0	0	0	0	0	0	0	0	0	0	0	0	0	1	0	0	0	0	0	0	0	0	0	1	0	0	0
18741	15 Feb 22	18:04:00	1	0	1	0	Ct	0	1	0	0	0	0	0	0	0	0	0	0	0	0	0	0	0	0	0	0	1	0	0	0	0	0	0	0	0	0	1	0	0	0
18742	15 Feb 22	18:05:00	1	0	1	0	Ct	0	1	0	0	0	0	0	0	0	0	0	0	0	0	0	0	0	0	0	0	2	0	0	0	0	0	0	0	0	0	1	0	0	0
18743	15 Feb 22	18:06:00	1	0	1	0	Ct	0	1	0	0	0	0	0	0	0	0	0	0	0	1	0	0	0	0	0	0	5	0	0	0	0	0	0	0	0	0	0	0	0	0
18744	15 Feb 22	18:07:00	1	0	1	0	Ct	0	1	0	0	0	0	0	0	0	0	0	0	0	0	0	0	0	0	0	0	6	0	0	3	0	0	0	0	0	0	0	0	0	0
18745	15 Feb 22	18:08:00	1	0	1	0	Ct	0	1	0	0	0	0	0	0	0	0	0	0	0	0	0	0	0	0	0	0	2	0	0	2	0	0	0	0	0	0	0	0	0	0
18746	15 Feb 22	18:09:00	1	0	1	0	Ct	0	1	0	0	0	0	0	0	0	0	0	0	0	0	0	0	0	0	0	0	0	0	0	1	0	0	0	0	0	0	0	0	0	0
18747	15 Feb 22	18:10:00	1	0	1	0	Ct	0	1	0	0	0	0	0	0	0	0	0	0	0	0	0	0	0	0	0	0	13	0	0	2	0	0	0	0	0	0	0	0	0	0
18748	15 Feb 22	18:11:00	1	0	1	0	Ct	0	1	0	0	0	0	0	0	0	0	0	0	0	0	0	0	0	0	0	0	16	0	0	1	0	0	0	0	0	0	1	0	0	0
18749	15 Feb 22	18:12:00	1	0	1	0	Ct	0	1	0	0	0	0	0	0	0	0	0	0	0	0	0	0	0	0	0	0	0	0	0	2	0	0	0	0	0	0	2	0	0	0
18750	15 Feb 22	18:13:00	1	0	1	0	Ct	0	1	0	0	0	0	0	0	0	0	0	0	0	0	3	0	0	0	0	0	0	0	0	1	0	0	0	0	0	0	1	0	0	0
18751	15 Feb 22	18:14:00	1	0	1	0	Ct	0	1	0	0	0	0	0	0	0	0	0	0	0	0	1	0	1	0	0	0	0	0	0	2	0	0	0	0	0	0	0	0	0	0
18752	15 Feb 22	18:15:00	1	0	1	0	Ct	0	1	0	0	0	0	0	0	0	0	0	0	0	0	1	0	0	0	0	0	0	0	0	2	0	0	0	0	0	0	0	0	0	0
18753	15 Feb 22	18:16:00	1	0	1	0	Ct	0	1	0	0	0	0	0	6	0	0	0	0	0	0	1	0	0	0	0	0	0	0	0	0	0	0	0	0	0	0	1	0	0	0
18754	15 Feb 22	18:17:00	1	0	1	0	Ct	0	1	0	0	0	0	0	13	0	0	0	0	0	0	1	0	0	0	0	0	1	0	0	2	0	0	0	0	0	0	1	0	0	0
18755	15 Feb 22	18:18:00	1	0	1	0	Ct	0	1	0	0	0	0	0	0	0	0	0	0	0	0	0	0	0	0	0	0	0	0	0	5	1	0	0	0	0	0	3	0	0	0
18756	15 Feb 22	18:19:00	1	0	1	0	Ct	0	1	0	0	0	0	0	0	0	0	0	0	0	0	0	0	0	0	0	0	0	0	0	2	0	0	0	0	0	0	2	0	0	0
18757	15 Feb 22	18:20:00	1	0	1	0	Ct	0	1	0	0	0	0	0	0	0	0	0	0	0	0	0	0	0	0	0	0	0	0	0	2	0	0	0	0	0	0	0	0	0	0
18758	15 Feb 22	18:21:00	1	0	1	0	Ct	0	1	0	0	0	0	0	0	0	0	0	0	0	0	1	0	0	0	0	0	0	0	0	2	0	0	1	0	0	0	0	0	0	0
18759	15 Feb 22	18:22:00	1	0	1	0	Ct	0	1	0	0	0	0	0	0	0	0	0	0	0	0	0	0	0	0	0	0	0	0	0	0	0	0	1	0	0	0	0	0	0	0
18760	15 Feb 22	18:23:00	1	0	1	0	Ct	0	1	0	0	0	0	0	0	0	0	0	0	0	0	2	0	0	0	0	0	0	0	0	0	0	0	1	0	0	0	0	0	0	0
18761	15 Feb 22	18:24:00	1	0	1	0	Ct	0	1	0	0	0	0	1	0	0	0	0	0	0	0	1	0	0	0	0	0	0	0	0	0	0	0	0	0	0	0	0	0	0	0
18762	15 Feb 22	18:25:00	1	0	1	0	Ct	0	1	0	0	0	0	1	0	0	0	0	0	0	0	2	0	0	0	0	0	0	0	0	0	0	0	4	0	0	0	0	0	0	0
18763	15 Feb 22	18:26:00	1	0	1	0	Ct	0	1	0	0	0	0	0	0	0	1	0	0	0	0	0	0	0	0	0	0	1	0	0	0	0	0	3	0	0	0	0	0	0	0
18764	15 Feb 22	18:27:00	1	0	1	0	Ct	0	1	0	0	0	0	0	0	0	0	0	0	0	0	0	0	0	0	0	0	0	0	0	0	0	0	5	0	0	0	0	0	0	0
18765	15 Feb 22	18:28:00	1	0	1	0	Ct	0	1	0	0	0	0	0	0	0	2	1	0	0	0	0	0	0	0	0	0	0	0	0	0	0	0	1	0	0	0	0	0	0	0
18766	15 Feb 22	18:29:00	1	0	1	0	Ct	0	1	0	0	0	0	0	0	0	0	0	0	0	0	0	0	0	0	0	0	0	0	0	0	0	0	2	0	0	0	0	0	0	0
18767	15 Feb 22	18:30:00	1	0	1	0	Ct	0	1	0	0	0	0	0	0	0	0	0	0	0	0	0	0	0	0	0	0	0	0	0	0	0	0	1	0	0	0	0	0	0	0
18768	15 Feb 22	18:31:00	1	0	1	0	Ct	0	1	0	0	0	0	0	0	0	0	0	0	0	0	0	0	0	0	0	0	0	0	0	0	0	0	1	0	0	0	0	0	0	0
18769	15 Feb 22	18:32:00	1	0	1	0	Ct	0	1	0	0	0	0	0	0	0	2	0	0	0	0	0	0	0	0	0	0	0	0	0	0	0	0	2	0	0	0	0	0	0	0
18770	15 Feb 22	18:33:00	1	0	1	0	Ct	0	1	0	0	0	0	0	0	0	0	0	0	0	0	0	0	0	0	0	0	0	0	0	0	0	0	0	0	0	0	0	0	0	0
18771	15 Feb 22	18:34:00	1	0	1	0	Ct	0	1	0	0	0	0	0	0	0	3	0	0	0	0	0	0	0	0	0	0	1	0	0	0	0	0	0	0	0	0	0	0	0	0
18772	15 Feb 22	18:35:00	1	0	1	0	Ct	0	1	0	0	0	0	0	0	0	1	0	0	0	0	0	0	0	0	0	0	0	0	0	0	0	0	0	0	0	0	0	0	0	0
18773	15 Feb 22	18:36:00	1	0	1	0	Ct	0	1	0	0	0	0	0	0	0	2	0	0	0	0	0	0	0	0	0	0	0	0	0	0	0	0	0	0	0	0	0	0	0	0
18774	15 Feb 22	18:37:00	1	0	1	0	Ct	0	1	0	0	0	0	0	0	0	1	0	0	0	0	0	0	0	0	0	0	0	0	0	0	0	0	0	0	0	0	0	0	0	0
18775	15 Feb 22	18:38:00	1	0	1	0	Ct	0	1	0	0	0	0	0	0	0	0	0	0	0	0	0	0	0	0	0	0	0	0	0	0	2	0	0	0	0	0	0	0	0	0
18776	15 Feb 22	18:39:00	1	0	1	0	Ct	0	1	0	0	0	0	0	0	0	1	0	0	0	0	0	0	0	0	0	0	0	0	0	0	0	0	0	0	0	0	0	0	0	0
18777	15 Feb 22	18:40:00	1	0	1	0	Ct	0	1	0	0	0	0	0	0	0	1	0	0	0	0	0	0	0	0	0	0	0	0	0	0	0	0	0	0	0	0	0	0	0	0
18778	15 Feb 22	18:41:00	1	0	1	0	Ct	0	1	0	0	0	0	0	0	0	0	0	0	0	0	0	0	0	0	0	0	0	0	0	0	0	0	0	0	0	0	0	0	0	0
18779	15 Feb 22	18:42:00	1	0	1	0	Ct	0	1	0	0	0	0	0	0	0	0	0	0	0	0	0	0	0	0	0	0	0	0	0	0	0	0	0	0	0	0	0	0	0	0
18780	15 Feb 22	18:43:00	1	0	1	0	Ct	0	1	0	0	0	0	0	0	0	0	0	0	0	0	0	0	0	0	0	0	0	0	0	0	0	0	0	0	0	0	0	0	0	0
18781	15 Feb 22	18:44:00	1	0	1	0	Ct	0	1	0	0	0	0	0	0	0	0	0	0	0	0	2	0	0	0	0	0	0	0	0	0	0	0	0	0	0	0	0	0	0	0
18782	15 Feb 22	18:45:00	1	0	1	0	Ct	0	1	0	0	0	0	0	0	0	0	0	0	0	0	2	0	0	0	0	0	1	0	0	0	0	0	0	0	0	0	0	0	0	0
18783	15 Feb 22	18:46:00	1	0	1	0	Ct	0	1	0	0	0	0	0	0	0	0	0	0	0	0	0	0	0	0	0	0	0	0	0	0	0	0	0	0	0	0	1	1	0	0
18784	15 Feb 22	18:47:00	1	0	1	0	Ct	0	1	0	0	0	0	0	0	0	0	0	1	0	0	0	0	0	0	0	0	0	0	0	0	0	0	0	0	0	0	0	1	0	0
18785	15 Feb 22	18:48:00	1	0	1	0	Ct	0	1	0	0	0	0	0	0	0	0	0	0	0	0	0	0	0	0	0	0	0	0	0	0	0	0	0	0	0	0	0	1	0	0
18786	15 Feb 22	18:49:00	1	0	1	0	Ct	0	1	0	0	0	0	0	0	0	0	0	0	0	0	0	0	0	0	0	0	0	0	0	0	0	0	0	0	0	0	0	0	0	0
18787	15 Feb 22	18:50:00	1	0	1	0	Ct	0	1	0	0	0	0	0	0	0	0	0	2	0	0	0	0	1	0	0	0	0	0	0	0	0	0	0	0	0	0	0	2	0	0
18788	15 Feb 22	18:51:00	1	0	1	0	Ct	0	1	0	0	0	0	0	0	0	0	0	2	0	1	0	0	0	0	0	0	0	0	0	0	0	0	0	0	0	0	0	1	0	0
18789	15 Feb 22	18:52:00	1	0	1	0	Ct	0	1	0	0	0	0	0	0	0	0	0	3	0	0	0	0	0	0	0	0	0	0	1	0	0	0	0	0	0	0	0	1	0	0
18790	15 Feb 22	18:53:00	1	0	1	0	Ct	0	1	0	0	0	0	1	0	0	0	0	2	0	4	0	0	0	0	0	0	0	0	0	0	0	0	0	0	0	0	0	1	0	0
18791	15 Feb 22	18:54:00	1	0	1	0	Ct	0	1	0	0	0	0	0	0	0	0	0	0	0	0	0	0	0	0	0	0	0	0	0	0	0	0	0	0	0	0	0	1	0	0
18792	15 Feb 22	18:55:00	1	0	1	0	Ct	0	1	0	0	0	0	0	0	0	0	0	1	0	0	0	0	0	0	0	0	0	0	0	0	0	0	0	0	0	1	0	3	0	0
18793	15 Feb 22	18:56:00	1	0	1	0	Ct	0	1	0	0	0	0	0	0	0	0	0	3	0	0	0	0	0	0	0	0	0	0	0	0	0	0	0	0	0	1	0	1	0	0
18794	15 Feb 22	18:57:00	1	0	1	0	Ct	0	1	0	0	0	0	0	0	0	0	0	3	0	0	0	0	0	0	0	0	0	0	0	0	0	0	0	0	0	2	0	1	0	0
18795	15 Feb 22	18:58:00	1	0	1	0	Ct	0	1	0	0	0	0	0	0	0	0	0	2	0	3	0	0	0	0	0	1	0	0	0	0	0	0	0	0	0	1	0	2	0	0
18796	15 Feb 22	18:59:00	1	0	1	0	Ct	0	1	0	0	0	0	0	0	0	0	0	1	0	2	0	0	1	0	0	1	1	0	0	0	0	0	0	0	0	1	0	2	0	0
18797	15 Feb 22	19:00:00	1	0	1	0	Ct	0	1	0	0	0	0	0	0	0	0	0	5	0	2	0	0	0	0	0	2	0	0	1	0	0	0	0	0	0	0	0	0	0	0
18798	15 Feb 22	19:01:00	1	0	1	0	Ct	0	1	0	0	0	0	0	0	0	0	0	1	0	1	0	0	0	0	0	0	0	0	1	0	0	0	0	0	0	3	0	0	0	0
18799	15 Feb 22	19:02:00	1	0	1	0	Ct	0	1	0	0	0	0	0	0	0	0	0	0	0	4	0	0	0	0	0	0	0	0	2	9	0	0	0	0	0	3	0	3	0	0
18800	15 Feb 22	19:03:00	1	0	1	0	Ct	0	1	0	0	0	0	0	0	0	0	0	0	0	2	0	0	0	0	0	0	0	0	0	1	0	0	0	0	0	1	0	2	0	0
18801	15 Feb 22	19:04:00	1	0	1	0	Ct	0	1	0	0	0	0	0	0	0	0	0	0	0	3	0	0	0	0	0	0	0	0	2	0	0	0	0	0	0	1	0	2	0	0
18802	15 Feb 22	19:05:00	1	0	1	0	Ct	0	1	0	0	0	0	0	0	0	0	0	0	0	1	0	0	0	0	0	0	0	0	3	1	0	0	0	0	0	2	0	1	0	0
18803	15 Feb 22	19:06:00	1	0	1	0	Ct	0	1	0	0	0	0	8	0	0	0	0	0	0	2	0	0	1	0	0	0	0	0	3	1	0	0	0	0	0	2	0	1	0	0
18804	15 Feb 22	19:07:00	1	0	1	0	Ct	0	1	0	0	0	0	3	0	0	0	0	0	0	0	0	0	0	0	0	0	0	3	1	1	0	0	0	0	0	2	0	0	0	0
18805	15 Feb 22	19:08:00	1	0	1	0	Ct	0	1	0	0	0	0	0	0	0	0	2	0	0	3	0	0	0	0	0	0	0	2	1	2	0	0	0	0	0	0	0	2	0	0
18806	15 Feb 22	19:09:00	1	0	1	0	Ct	0	1	0	0	0	0	0	0	0	0	3	0	0	2	0	0	0	0	0	0	0	0	3	1	0	0	0	0	0	0	0	2	0	0
18807	15 Feb 22	19:10:00	1	0	1	0	Ct	0	1	0	0	0	0	0	0	1	0	0	0	0	2	0	0	0	0	0	0	0	1	1	0	0	0	0	0	0	0	0	1	0	0
18808	15 Feb 22	19:11:00	1	0	1	0	Ct	0	1	0	0	0	0	0	0	2	0	2	0	0	2	0	0	0	0	0	0	0	1	3	1	0	0	0	0	0	0	0	1	0	0
18809	15 Feb 22	19:12:00	1	0	1	0	Ct	0	1	0	0	0	0	2	0	2	0	2	0	0	2	0	0	0	0	0	0	1	1	3	0	0	0	0	0	0	0	0	0	0	0
18810	15 Feb 22	19:13:00	1	0	1	0	Ct	0	1	0	0	0	0	11	0	2	0	1	0	0	1	0	0	0	0	0	0	8	0	3	0	0	0	0	0	0	0	0	2	0	0
18811	15 Feb 22	19:14:00	1	0	1	0	Ct	0	1	0	0	0	0	0	0	1	0	2	0	0	1	0	0	0	0	0	0	0	0	3	0	1	0	0	0	0	0	0	2	0	0
18812	15 Feb 22	19:15:00	1	0	1	0	Ct	0	1	0	0	0	0	0	0	1	0	2	0	2	0	0	0	0	0	0	0	0	0	3	0	3	0	0	0	0	0	0	1	0	0
18813	15 Feb 22	19:16:00	1	0	1	0	Ct	0	1	0	0	0	0	0	0	2	0	2	0	0	9	0	0	0	0	0	0	2	0	2	0	0	0	0	0	0	0	0	2	0	0
18814	15 Feb 22	19:17:00	1	0	1	0	Ct	0	1	0	0	0	0	0	0	1	0	3	0	1	2	0	0	0	0	0	0	4	0	1	0	3	0	0	0	0	0	0	1	0	0
18815	15 Feb 22	19:18:00	1	0	1	0	Ct	0	1	0	0	0	0	0	0	3	0	1	0	2	0	0	0	2	0	0	0	3	0	1	0	5	0	0	0	0	0	0	2	0	0
18816	15 Feb 22	19:19:00	1	0	1	0	Ct	0	1	0	0	0	0	0	0	2	0	1	0	3	0	0	0	0	0	0	0	1	0	1	0	2	0	0	0	0	0	0	1	0	0
18817	15 Feb 22	19:20:00	1	0	1	0	Ct	0	1	0	0	0	0	0	0	0	0	2	0	2	0	0	0	0	0	0	0	3	0	4	0	1	0	0	0	0	0	0	2	0	0
18818	15 Feb 22	19:21:00	1	0	1	0	Ct	0	1	0	0	0	0	0	0	1	0	2	0	1	0	0	0	0	0	0	0	0	0	2	0	3	0	0	0	0	0	0	2	0	0
18819	15 Feb 22	19:22:00	1	0	1	0	Ct	0	1	0	0	0	0	0	0	0	0	0	0	4	0	0	0	1	0	0	0	3	0	2	0	3	0	0	0	0	0	2	1	0	0
18820	15 Feb 22	19:23:00	1	0	1	0	Ct	0	1	0	0	0	0	0	0	0	0	1	0	2	0	0	0	0	0	0	0	1	0	3	0	1	0	0	0	0	0	0	7	0	0
18821	15 Feb 22	19:24:00	1	0	1	0	Ct	0	1	0	0	0	0	0	0	0	0	1	0	2	0	0	0	0	0	0	0	2	0	8	0	2	0	0	0	0	0	2	1	0	0
18822	15 Feb 22	19:25:00	1	0	1	0	Ct	0	1	0	0	0	0	0	0	0	0	3	0	1	1	0	1	0	0	0	0	1	0	1	0	2	0	0	0	0	0	0	1	0	0
18823	15 Feb 22	19:26:00	1	0	1	0	Ct	0	1	0	0	0	0	0	0	0	0	2	0	2	3	0	0	0	0	0	0	1	0	5	0	2	0	0	0	0	0	0	0	0	0
18824	15 Feb 22	19:27:00	1	0	1	0	Ct	0	1	0	0	0	0	0	0	0	0	5	0	3	1	0	0	0	0	0	0	4	0	12	0	1	0	0	0	0	0	3	0	0	0
18825	15 Feb 22	19:28:00	1	0	1	0	Ct	0	1	0	0	0	0	0	0	0	0	2	0	1	0	0	1	0	0	0	0	2	0	0	0	0	0	0	0	0	0	13	1	0	0
18826	15 Feb 22	19:29:00	1	0	1	0	Ct	0	1	0	0	0	0	0	0	0	0	1	0	3	0	0	0	0	0	0	0	1	0	2	0	1	0	0	0	0	0	1	1	0	0
18827	15 Feb 22	19:30:00	1	0	1	0	Ct	0	1	0	0	0	0	0	0	0	0	1	0	3	0	0	3	0	0	0	0	0	0	4	0	2	0	0	0	2	0	1	1	0	0
18828	15 Feb 22	19:31:00	1	0	1	0	Ct	0	1	0	0	0	0	1	0	0	0	1	0	2	1	0	3	0	0	0	0	0	0	3	0	4	0	0	0	0	0	1	5	0	0
18829	15 Feb 22	19:32:00	1	0	1	0	Ct	0	1	0	0	0	0	0	0	0	0	1	0	2	1	0	1	0	0	0	0	0	0	3	0	0	0	0	0	0	0	0	11	0	0
18830	15 Feb 22	19:33:00	1	0	1	0	Ct	0	1	0	0	0	0	0	0	0	0	0	0	1	0	0	1	1	0	0	0	0	0	3	0	1	0	0	0	0	0	0	1	0	0
18831	15 Feb 22	19:34:00	1	0	1	0	Ct	0	1	0	0	0	0	0	0	0	0	2	0	2	0	0	2	1	0	0	0	0	0	0	0	0	0	0	0	0	0	0	1	0	0
18832	15 Feb 22	19:35:00	1	0	1	0	Ct	0	1	0	0	0	0	0	1	0	0	1	0	2	0	0	3	1	0	0	0	0	0	3	0	0	0	0	0	0	0	1	0	0	0
18833	15 Feb 22	19:36:00	1	0	1	0	Ct	0	1	0	0	0	0	0	0	0	0	1	0	2	3	0	2	0	0	0	0	0	0	2	0	0	0	0	0	5	0	0	0	0	0
18834	15 Feb 22	19:37:00	1	0	1	0	Ct	0	1	0	0	0	0	0	0	1	0	2	0	3	3	0	2	0	0	0	0	0	0	3	0	0	0	0	0	0	0	0	0	0	0
18835	15 Feb 22	19:38:00	1	0	1	0	Ct	0	1	0	0	0	0	0	0	0	0	3	0	2	3	0	0	0	0	0	0	0	0	3	0	0	0	0	0	0	0	1	0	0	0
18836	15 Feb 22	19:39:00	1	0	1	0	Ct	0	1	0	0	0	0	0	0	0	0	1	0	1	1	0	5	0	0	0	0	0	0	1	0	0	0	0	0	3	0	0	0	0	0
18837	15 Feb 22	19:40:00	1	0	1	0	Ct	0	1	0	0	0	0	0	0	0	0	2	0	2	3	0	1	0	0	0	0	0	0	2	0	0	0	0	0	0	0	0	0	0	0
18838	15 Feb 22	19:41:00	1	0	1	0	Ct	0	1	0	0	0	0	0	0	0	0	2	2	2	2	0	5	0	0	0	0	0	0	2	0	0	0	1	0	1	0	0	0	0	0
18839	15 Feb 22	19:42:00	1	0	1	0	Ct	0	1	0	0	0	0	0	0	0	0	1	0	3	2	0	3	0	0	0	0	0	0	1	0	0	0	0	0	0	0	0	0	0	0
18840	15 Feb 22	19:43:00	1	0	1	0	Ct	0	1	0	0	0	0	0	0	0	0	0	0	1	2	0	2	0	0	0	0	0	0	2	0	0	0	0	0	1	0	0	0	0	0
18841	15 Feb 22	19:44:00	1	0	1	0	Ct	0	1	0	0	0	0	0	0	0	0	3	0	1	2	0	2	0	0	0	0	0	0	1	0	0	0	0	0	1	0	0	0	0	0
18842	15 Feb 22	19:45:00	1	0	1	0	Ct	0	1	0	0	0	0	0	0	0	0	0	0	3	1	0	2	0	0	0	0	0	0	1	0	0	0	0	0	0	0	0	0	0	0
18843	15 Feb 22	19:46:00	1	0	1	0	Ct	0	1	0	0	0	0	0	0	0	0	0	0	2	2	0	0	0	0	0	0	0	0	2	0	0	0	0	0	0	0	0	0	0	0
18844	15 Feb 22	19:47:00	1	0	1	0	Ct	0	1	0	0	0	0	0	0	0	0	2	0	1	0	0	2	0	0	0	0	0	0	1	0	0	0	0	0	0	0	0	0	0	0
18845	15 Feb 22	19:48:00	1	0	1	0	Ct	0	1	0	0	0	0	0	0	0	0	0	0	1	2	0	0	0	0	0	0	0	0	3	0	0	0	0	0	0	0	0	0	0	0
18846	15 Feb 22	19:49:00	1	0	1	0	Ct	0	1	0	0	0	0	0	0	0	0	1	0	0	1	0	0	0	0	0	0	0	0	1	0	0	0	0	0	0	0	0	0	0	0
18847	15 Feb 22	19:50:00	1	0	1	0	Ct	0	1	0	0	0	0	0	0	0	0	1	0	1	2	0	0	0	0	0	0	0	0	5	0	0	0	0	0	0	0	0	0	0	0
18848	15 Feb 22	19:51:00	1	0	1	0	Ct	0	1	0	0	0	0	0	0	0	0	2	2	1	2	0	0	0	0	0	0	0	0	3	0	0	0	0	0	0	0	0	0	0	0
18849	15 Feb 22	19:52:00	1	0	1	0	Ct	0	1	0	0	0	0	0	0	0	0	2	1	2	0	1	0	0	0	0	0	0	0	4	0	0	0	0	0	0	0	0	0	0	0
18850	15 Feb 22	19:53:00	1	0	1	0	Ct	0	1	0	0	0	0	0	0	0	0	4	2	0	1	0	0	3	0	0	1	0	0	2	0	0	0	2	0	0	0	0	0	0	0
18851	15 Feb 22	19:54:00	1	0	1	0	Ct	0	1	0	0	0	0	0	0	0	0	2	2	2	1	0	0	1	0	0	0	0	0	2	0	0	0	0	0	0	0	0	0	0	0
18852	15 Feb 22	19:55:00	1	0	1	0	Ct	0	1	0	0	0	0	0	0	0	0	1	3	2	0	0	0	0	0	0	3	0	0	2	0	0	0	0	0	0	0	0	0	0	0
18853	15 Feb 22	19:56:00	1	0	1	0	Ct	0	1	0	0	0	0	1	0	0	0	2	2	1	0	0	0	0	0	0	2	0	0	4	0	0	0	0	0	0	0	0	0	0	0
18854	15 Feb 22	19:57:00	1	0	1	0	Ct	0	1	0	1	0	0	6	0	0	0	0	9	0	0	0	0	1	0	0	1	0	0	0	0	0	0	0	0	0	0	0	0	0	0
18855	15 Feb 22	19:58:00	1	0	1	0	Ct	0	1	0	5	0	0	4	0	0	0	0	3	0	1	0	0	0	0	0	1	0	3	2	0	0	0	0	0	0	0	0	0	0	0
18856	15 Feb 22	19:59:00	1	0	1	0	Ct	0	1	0	2	0	0	2	0	0	0	0	1	0	12	0	0	0	0	0	2	0	0	1	0	0	0	0	0	0	0	0	0	0	0
18857	15 Feb 22	20:00:00	1	0	1	0	Ct	0	1	0	2	0	0	0	0	0	0	0	1	0	1	0	0	0	0	0	17	0	0	1	0	0	0	0	0	0	0	0	0	0	0
18858	15 Feb 22	20:01:00	1	0	1	0	Ct	0	1	0	4	0	0	0	0	0	0	0	3	0	1	0	0	0	0	0	3	0	0	4	0	0	0	0	0	0	0	0	0	0	0
18859	15 Feb 22	20:02:00	1	0	1	0	Ct	0	1	0	3	0	0	0	0	0	0	0	2	0	0	0	0	0	0	0	1	0	0	2	0	0	0	0	0	0	0	0	0	0	0
18860	15 Feb 22	20:03:00	1	0	1	0	Ct	0	1	0	2	0	0	0	0	0	0	0	1	1	1	0	0	1	0	0	1	2	0	2	0	0	0	0	0	3	0	0	0	0	0
18861	15 Feb 22	20:04:00	1	0	1	0	Ct	0	1	0	2	0	0	0	0	0	0	0	0	2	2	0	0	3	0	0	2	0	0	3	0	0	0	0	0	7	0	0	0	0	0
18862	15 Feb 22	20:05:00	1	0	1	0	Ct	0	1	0	3	0	0	0	0	0	7	0	0	1	2	0	0	1	0	0	2	2	0	3	0	0	0	0	0	0	0	0	0	0	0
18863	15 Feb 22	20:06:00	1	0	1	0	Ct	0	1	0	0	0	0	0	8	0	0	1	0	0	5	3	0	3	0	0	2	1	0	1	0	0	0	0	2	1	0	0	0	0	0
18864	15 Feb 22	20:07:00	1	0	1	0	Ct	0	1	0	2	0	0	0	1	0	1	2	0	3	3	0	0	1	0	0	3	3	0	2	0	0	0	0	3	0	0	0	0	0	0
18865	15 Feb 22	20:08:00	1	0	1	0	Ct	0	1	0	2	0	0	0	1	0	3	0	0	2	2	2	0	2	0	0	1	2	0	3	0	0	0	0	2	0	0	0	0	0	0
18866	15 Feb 22	20:09:00	1	0	1	0	Ct	0	1	0	2	0	0	0	8	0	1	1	0	4	3	0	0	1	0	0	1	1	0	3	0	0	0	0	1	0	0	0	0	0	0
18867	15 Feb 22	20:10:00	1	0	1	0	Ct	0	1	0	1	0	0	0	4	0	1	3	0	2	2	0	0	2	0	0	2	1	0	3	0	0	0	0	2	0	0	0	0	0	0
18868	15 Feb 22	20:11:00	1	0	1	0	Ct	0	1	0	2	0	0	0	4	0	0	2	0	2	2	0	0	3	0	0	1	4	0	2	0	0	0	0	3	0	0	0	0	0	0
18869	15 Feb 22	20:12:00	1	0	1	0	Ct	0	1	0	4	0	0	0	0	0	1	1	0	2	1	0	2	3	0	0	1	1	0	2	0	0	0	0	2	0	0	0	1	0	0
18870	15 Feb 22	20:13:00	1	0	1	0	Ct	0	1	0	4	0	0	0	0	0	3	3	0	2	3	0	0	5	0	0	0	2	0	0	0	0	0	0	3	0	0	0	0	0	0
18871	15 Feb 22	20:14:00	1	0	1	0	Ct	0	1	0	2	0	0	0	0	0	0	3	0	1	1	0	0	1	0	0	0	0	0	2	0	0	0	0	2	0	0	0	1	0	0
18872	15 Feb 22	20:15:00	1	0	1	0	Ct	0	1	0	3	0	0	0	0	0	2	3	0	1	0	0	3	1	0	0	0	2	0	2	0	0	0	0	3	0	0	0	3	0	0
18873	15 Feb 22	20:16:00	1	0	1	0	Ct	0	1	0	3	0	0	2	0	0	1	0	0	3	0	0	3	0	0	0	0	1	0	1	0	0	0	0	2	0	0	0	1	0	0
18874	15 Feb 22	20:17:00	1	0	1	0	Ct	0	1	0	3	0	0	0	0	0	3	2	0	1	1	0	3	0	0	0	0	3	0	4	0	2	0	0	2	0	0	0	0	0	0
18875	15 Feb 22	20:18:00	1	0	1	0	Ct	0	1	0	1	0	0	0	0	0	1	2	0	2	2	0	3	0	0	0	0	0	0	2	0	2	0	0	2	1	0	0	0	0	0
18876	15 Feb 22	20:19:00	1	0	1	0	Ct	0	1	0	1	0	0	0	0	0	2	2	0	2	3	0	2	0	0	0	0	0	0	0	0	1	0	0	2	0	0	0	2	0	0
18877	15 Feb 22	20:20:00	1	0	1	0	Ct	0	1	0	3	0	0	0	0	0	1	3	0	2	0	1	3	0	0	0	0	2	0	2	0	2	0	0	2	1	0	0	1	0	0
18878	15 Feb 22	20:21:00	1	0	1	0	Ct	0	1	0	1	0	0	0	0	0	0	2	0	2	2	0	2	0	0	0	0	0	0	1	0	2	0	0	5	1	0	0	2	0	0
18879	15 Feb 22	20:22:00	1	0	1	0	Ct	0	1	0	3	0	0	0	0	0	2	2	0	2	2	0	2	0	0	0	0	2	0	3	0	2	0	0	2	1	0	0	1	0	0
18880	15 Feb 22	20:23:00	1	0	1	0	Ct	0	1	0	3	0	0	0	0	0	0	1	0	3	4	0	3	0	0	0	0	5	0	0	0	2	0	0	3	1	0	0	0	0	0
18881	15 Feb 22	20:24:00	1	0	1	0	Ct	0	1	0	2	0	0	0	0	1	0	2	0	2	1	0	2	0	0	0	0	0	0	0	0	3	0	1	2	1	0	0	0	0	0
18882	15 Feb 22	20:25:00	1	0	1	0	Ct	0	1	0	1	0	0	0	0	4	1	4	0	4	1	3	2	0	0	0	0	1	0	0	0	2	0	9	2	2	0	0	0	0	0
18883	15 Feb 22	20:26:00	1	0	1	0	Ct	0	1	0	1	0	0	0	0	4	0	1	0	2	3	2	1	0	0	0	0	2	0	0	0	1	0	1	0	1	0	0	0	0	0
18884	15 Feb 22	20:27:00	1	0	1	0	Ct	0	1	0	1	0	0	0	0	0	0	0	0	1	2	1	0	0	0	0	0	3	0	0	0	1	0	2	3	0	0	0	0	0	0
18885	15 Feb 22	20:28:00	1	0	1	0	Ct	0	1	0	1	0	0	0	0	1	0	1	0	2	2	1	0	0	0	0	0	1	0	0	0	1	0	0	2	1	0	3	0	0	0
18886	15 Feb 22	20:29:00	1	0	1	0	Ct	0	1	0	2	0	0	0	0	1	0	2	0	3	2	1	0	0	0	0	0	2	0	0	0	1	0	2	2	2	0	0	0	0	0
18887	15 Feb 22	20:30:00	1	0	1	0	Ct	0	1	0	3	0	0	0	0	2	0	1	0	3	3	1	0	0	0	0	0	1	0	0	0	2	0	2	3	1	0	0	0	0	0
18888	15 Feb 22	20:31:00	1	0	1	0	Ct	0	1	0	1	0	0	0	0	2	0	1	0	2	3	0	0	0	0	0	0	4	3	0	0	0	0	3	3	0	0	0	0	0	0
18889	15 Feb 22	20:32:00	1	0	1	0	Ct	0	1	0	2	0	0	0	0	1	0	0	0	2	0	2	0	0	0	0	0	3	11	0	0	2	0	4	1	1	0	0	0	0	0
18890	15 Feb 22	20:33:00	1	0	1	0	Ct	0	1	0	2	0	0	0	0	1	0	0	0	2	0	3	0	0	0	0	0	0	2	0	0	1	0	2	2	0	0	0	0	0	0
18891	15 Feb 22	20:34:00	1	0	1	0	Ct	0	1	0	3	0	0	0	0	0	0	0	0	2	1	1	0	0	0	0	0	0	3	0	0	1	0	1	2	2	0	1	0	0	0
18892	15 Feb 22	20:35:00	1	0	1	0	Ct	0	1	0	3	0	0	0	0	0	0	0	0	2	2	1	0	0	0	0	0	0	2	0	0	3	0	3	2	4	0	1	0	0	0
18893	15 Feb 22	20:36:00	1	0	1	0	Ct	0	1	0	3	0	0	0	0	0	0	0	0	2	2	0	2	0	0	0	0	0	0	0	0	0	0	0	2	3	0	0	0	0	0
18894	15 Feb 22	20:37:00	1	0	1	0	Ct	0	1	0	1	0	0	0	0	1	0	0	0	2	3	0	1	0	0	0	0	0	2	0	0	0	0	1	0	1	0	0	0	0	0
18895	15 Feb 22	20:38:00	1	0	1	0	Ct	0	1	0	2	0	0	0	0	6	0	0	0	2	1	3	2	0	0	0	0	0	2	4	1	0	0	1	1	1	0	0	0	0	0
18896	15 Feb 22	20:39:00	1	0	1	0	Ct	0	1	0	1	0	0	0	0	20	0	0	0	2	1	2	2	0	0	0	0	0	1	2	1	0	0	1	4	1	0	0	0	0	0
18897	15 Feb 22	20:40:00	1	0	1	0	Ct	0	1	0	3	0	0	0	0	0	0	0	0	0	1	1	3	1	0	0	0	0	0	4	5	0	0	2	2	3	0	1	0	0	0
18898	15 Feb 22	20:41:00	1	0	1	0	Ct	0	1	0	2	0	0	0	0	0	2	0	0	0	3	2	1	0	0	0	0	0	0	3	2	0	0	1	2	1	0	0	0	0	0
18899	15 Feb 22	20:42:00	1	0	1	0	Ct	0	1	0	1	0	0	0	0	0	6	0	0	3	3	1	0	0	0	0	0	0	0	4	1	0	0	2	3	0	0	0	0	0	0
18900	15 Feb 22	20:43:00	1	0	1	0	Ct	0	1	0	2	0	0	0	0	0	0	0	0	2	1	2	1	1	0	0	0	0	0	2	2	0	0	3	1	0	0	0	0	0	0
18901	15 Feb 22	20:44:00	1	0	1	0	Ct	0	1	0	1	0	0	0	0	1	0	0	0	2	1	1	1	0	0	0	0	0	0	3	3	0	0	1	4	1	0	0	0	0	0
18902	15 Feb 22	20:45:00	1	0	1	0	Ct	0	1	0	1	0	0	0	0	0	2	0	0	2	2	2	2	0	0	0	0	0	0	2	6	0	0	2	2	1	0	0	0	0	0
18903	15 Feb 22	20:46:00	1	0	1	0	Ct	0	1	0	1	0	0	0	0	1	10	0	0	2	2	2	2	0	0	0	0	0	0	2	1	0	0	1	3	1	0	0	0	0	0
18904	15 Feb 22	20:47:00	1	0	1	0	Ct	0	1	0	0	0	0	0	0	0	0	0	0	2	2	2	2	0	0	0	0	0	0	3	2	0	0	1	2	2	0	0	0	0	0
18905	15 Feb 22	20:48:00	1	0	1	0	Ct	0	1	0	1	0	0	0	0	1	6	0	0	1	2	1	2	0	0	0	0	0	0	1	4	0	0	1	1	1	0	0	0	0	0
18906	15 Feb 22	20:49:00	1	0	1	0	Ct	0	1	0	2	0	0	0	0	0	0	0	0	3	3	2	2	0	0	0	0	0	0	2	0	0	0	1	3	5	0	0	0	0	0
18907	15 Feb 22	20:50:00	1	0	1	0	Ct	0	1	0	3	0	0	0	0	0	0	0	0	2	0	1	2	0	0	0	0	0	0	2	1	0	0	2	1	2	0	2	0	0	0
18908	15 Feb 22	20:51:00	1	0	1	0	Ct	0	1	0	3	0	0	0	0	0	0	0	0	0	0	3	2	0	0	0	0	0	0	2	12	0	0	1	2	2	0	0	3	0	0
18909	15 Feb 22	20:52:00	1	0	1	0	Ct	0	1	0	2	0	0	0	0	1	0	0	0	0	1	0	0	0	0	0	0	0	0	2	6	0	0	2	2	2	0	4	1	0	0
18910	15 Feb 22	20:53:00	1	0	1	0	Ct	0	1	0	2	0	0	0	0	3	0	0	3	0	0	2	1	0	0	0	0	2	0	2	2	0	0	0	3	0	0	1	2	0	0
18911	15 Feb 22	20:54:00	1	0	1	0	Ct	0	1	0	3	0	0	0	0	4	0	0	9	0	2	0	3	0	0	0	0	3	0	0	0	0	0	1	1	0	0	1	3	0	0
18912	15 Feb 22	20:55:00	1	0	1	0	Ct	0	1	0	0	0	0	0	0	2	0	0	2	0	3	0	0	0	1	0	0	1	0	2	1	0	0	2	2	1	4	0	2	0	0
18913	15 Feb 22	20:56:00	1	0	1	0	Ct	0	1	0	0	0	0	0	0	1	0	0	2	0	0	0	2	0	2	0	0	2	0	3	1	0	0	2	4	1	1	0	2	0	0
18914	15 Feb 22	20:57:00	1	0	1	0	Ct	0	1	0	2	0	0	0	0	2	0	0	6	0	3	0	4	0	1	0	1	2	0	1	0	0	0	2	10	2	2	2	2	0	0
18915	15 Feb 22	20:58:00	1	0	1	0	Ct	0	1	0	0	0	0	0	0	2	2	0	2	0	1	1	3	0	0	0	1	9	0	3	1	0	0	1	1	0	3	0	0	0	0
18916	15 Feb 22	20:59:00	1	0	1	0	Ct	0	1	0	0	0	0	0	0	1	0	0	2	0	0	4	2	0	0	0	0	1	0	2	3	0	0	2	1	1	2	0	1	0	0
18917	15 Feb 22	21:00:00	1	0	1	0	Ct	0	1	0	2	0	0	0	0	1	0	0	3	0	0	1	2	0	0	0	0	0	0	0	2	0	0	2	2	1	2	0	1	0	0
18918	15 Feb 22	21:01:00	1	0	1	0	Ct	0	1	0	1	0	0	0	0	3	0	1	2	0	0	2	2	4	1	0	0	2	1	2	1	1	0	2	3	0	0	1	2	0	0
18919	15 Feb 22	21:02:00	1	0	1	0	Ct	0	0	0	2	0	0	0	0	2	3	3	2	2	3	3	4	2	3	0	4	1	1	5	4	3	2	1	3	2	2	2	2	1	0
18920	15 Feb 22	21:03:00	1	0	1	0	Ct	0	0	0	0	0	0	1	0	2	0	4	4	3	4	4	3	4	0	0	4	2	4	5	6	5	2	2	5	3	4	1	3	1	0
18921	15 Feb 22	21:04:00	1	0	1	0	Ct	0	0	0	3	0	0	1	0	2	0	3	2	5	3	2	4	4	1	0	3	1	3	3	3	3	8	2	5	1	3	3	2	3	1
18922	15 Feb 22	21:05:00	1	0	1	0	Ct	0	0	0	4	0	0	5	0	1	3	4	3	3	5	2	2	3	4	0	6	2	3	4	4	3	8	4	2	3	2	2	2	0	1
18923	15 Feb 22	21:06:00	1	0	1	0	Ct	0	0	0	4	0	0	0	0	4	3	3	2	3	4	3	3	4	2	0	13	3	2	2	3	3	2	3	3	3	2	2	3	2	0
18924	15 Feb 22	21:07:00	1	0	1	0	Ct	0	0	0	7	0	0	0	1	2	3	2	0	4	4	3	4	2	3	0	2	3	1	2	2	2	4	2	2	1	3	5	3	0	0
18925	15 Feb 22	21:08:00	1	0	1	0	Ct	0	0	0	2	0	0	0	3	1	2	2	0	3	3	2	3	5	0	0	2	0	0	4	2	2	3	3	3	2	2	2	2	0	0
18926	15 Feb 22	21:09:00	1	0	1	0	Ct	0	0	0	0	0	0	0	3	1	3	3	0	3	5	2	2	1	2	0	1	0	0	3	3	3	3	2	2	1	3	2	2	0	2
18927	15 Feb 22	21:10:00	1	0	1	0	Ct	0	0	0	0	0	0	0	1	1	1	1	0	2	3	2	2	3	2	0	2	2	0	0	4	1	3	2	3	2	3	2	3	0	2
18928	15 Feb 22	21:11:00	1	0	1	0	Ct	0	0	0	0	0	0	0	0	0	1	1	0	5	4	3	2	3	2	0	3	2	0	1	2	3	4	2	2	2	4	3	3	0	0
18929	15 Feb 22	21:12:00	1	0	1	0	Ct	0	0	0	0	0	0	0	0	0	2	3	0	4	2	3	2	3	0	0	2	0	0	0	2	2	3	1	1	1	1	2	3	0	1
18930	15 Feb 22	21:13:00	1	0	1	0	Ct	0	0	0	0	0	0	0	0	0	0	0	0	2	3	1	3	2	0	0	2	11	0	0	0	3	0	2	2	1	1	3	2	0	0
18931	15 Feb 22	21:14:00	1	0	1	0	Ct	0	0	0	0	0	0	0	0	0	0	0	0	0	2	2	0	2	0	0	0	4	0	0	0	1	2	2	2	3	4	3	2	0	1
18932	15 Feb 22	21:15:00	1	0	1	0	Ct	0	0	0	0	0	0	0	0	0	0	0	0	0	3	0	2	2	0	0	1	0	0	0	0	0	3	3	3	3	4	0	2	0	1
18933	15 Feb 22	21:16:00	1	0	1	0	Ct	0	0	0	0	0	0	0	0	0	0	0	0	0	0	2	2	0	0	0	1	0	0	0	0	0	3	3	3	0	3	4	1	0	0
18934	15 Feb 22	21:17:00	1	0	1	0	Ct	0	0	0	0	0	0	0	0	0	0	0	0	0	2	2	1	1	0	0	0	1	0	0	0	0	0	2	0	1	5	3	1	0	0
18935	15 Feb 22	21:18:00	1	0	1	0	Ct	0	0	0	0	0	0	0	0	0	0	0	0	0	3	1	3	1	0	0	0	0	0	0	0	0	2	1	0	0	4	2	2	0	0
18936	15 Feb 22	21:19:00	1	0	1	0	Ct	0	0	0	0	0	0	0	0	0	0	4	0	0	3	1	2	1	0	0	0	0	0	0	0	0	2	2	0	0	4	1	1	0	0
18937	15 Feb 22	21:20:00	1	0	1	0	Ct	0	0	0	0	0	0	0	0	0	0	6	0	0	2	2	0	2	0	0	0	1	0	0	0	0	4	3	0	1	2	0	3	0	0
18938	15 Feb 22	21:21:00	1	0	1	0	Ct	0	0	0	0	0	0	0	0	0	0	11	0	0	4	3	0	1	0	0	0	0	0	0	0	0	3	3	0	0	2	0	3	0	0
18939	15 Feb 22	21:22:00	1	0	1	0	Ct	0	0	0	0	0	0	0	0	0	0	0	0	0	2	2	0	3	0	0	0	0	0	0	0	0	3	2	0	1	2	0	0	0	0
18940	15 Feb 22	21:23:00	1	0	1	0	Ct	0	0	0	1	0	0	0	0	0	0	0	0	0	2	2	0	0	0	0	0	0	0	0	0	0	2	2	0	1	4	0	0	0	0
18941	15 Feb 22	21:24:00	1	0	1	0	Ct	0	0	0	0	0	0	0	0	0	0	0	0	0	2	1	0	0	0	0	0	0	0	0	0	0	4	2	0	1	3	0	2	0	0
18942	15 Feb 22	21:25:00	1	0	1	0	Ct	0	0	0	0	0	0	0	0	0	0	0	0	0	0	1	0	0	0	0	0	0	0	0	0	0	2	1	0	0	3	0	1	0	0
18943	15 Feb 22	21:26:00	1	0	1	0	Ct	0	0	0	0	0	0	0	0	0	0	0	0	0	4	0	0	0	0	0	0	0	0	0	0	0	2	2	0	0	3	0	2	0	0
18944	15 Feb 22	21:27:00	1	0	1	0	Ct	0	0	0	0	0	0	0	0	0	0	0	0	0	2	0	0	0	0	0	0	0	0	0	0	0	3	3	0	0	1	0	3	0	0
18945	15 Feb 22	21:28:00	1	0	1	0	Ct	0	0	0	0	0	0	0	0	0	0	0	0	0	2	0	0	0	0	0	0	0	0	0	0	0	3	1	0	0	2	0	1	0	0
18946	15 Feb 22	21:29:00	1	0	1	0	Ct	0	0	0	0	0	0	0	0	0	0	0	0	0	3	0	0	0	0	0	0	0	0	0	0	0	2	2	0	0	1	0	3	0	0
18947	15 Feb 22	21:30:00	1	0	1	0	Ct	0	0	0	0	0	0	0	0	0	0	0	0	0	2	0	0	0	0	0	0	0	0	0	0	0	2	2	0	0	1	0	2	0	0
18948	15 Feb 22	21:31:00	1	0	1	0	Ct	0	0	0	0	0	0	0	0	0	1	0	0	0	1	0	0	0	0	0	0	0	0	0	0	0	3	3	0	0	1	0	2	0	0
18949	15 Feb 22	21:32:00	1	0	1	0	Ct	0	0	0	0	0	0	0	0	0	0	0	0	0	2	0	0	0	0	0	0	0	0	0	0	0	3	1	0	0	4	0	1	0	0
18950	15 Feb 22	21:33:00	1	0	1	0	Ct	0	0	0	0	0	0	0	0	0	0	0	0	0	2	0	0	0	0	0	0	0	0	0	0	0	2	0	0	0	2	0	0	0	0
18951	15 Feb 22	21:34:00	1	0	1	0	Ct	0	0	0	10	0	0	0	0	0	0	0	0	0	3	0	0	0	0	0	0	0	0	0	0	0	2	0	0	0	2	0	0	0	0
18952	15 Feb 22	21:35:00	1	0	1	0	Ct	0	0	0	4	0	0	0	0	0	1	0	0	0	3	0	0	0	0	0	0	0	0	0	0	0	3	0	0	0	2	0	0	0	0
18953	15 Feb 22	21:36:00	1	0	1	0	Ct	0	0	0	2	0	0	0	0	0	0	0	0	0	3	0	0	0	0	0	0	0	0	0	0	0	1	0	0	0	2	0	0	0	0
18954	15 Feb 22	21:37:00	1	0	1	0	Ct	0	0	0	1	0	0	0	0	0	0	0	0	0	3	0	0	0	0	0	0	0	0	0	0	0	3	2	0	0	2	0	0	0	0
18955	15 Feb 22	21:38:00	1	0	1	0	Ct	0	0	0	5	0	0	0	0	0	0	0	0	0	4	0	0	0	0	0	0	0	0	0	0	0	3	0	0	0	4	0	0	0	0
18956	15 Feb 22	21:39:00	1	0	1	0	Ct	0	0	0	1	0	0	0	0	0	0	0	0	0	4	0	0	0	0	0	0	0	0	0	0	0	4	0	0	0	2	0	0	0	0
18957	15 Feb 22	21:40:00	1	0	1	0	Ct	0	0	0	2	0	0	0	0	0	0	0	0	0	3	0	0	0	0	0	0	0	0	0	0	0	4	0	0	0	3	0	0	0	0
18958	15 Feb 22	21:41:00	1	0	1	0	Ct	0	0	0	0	0	0	0	0	0	0	0	0	0	4	0	0	0	0	0	0	0	0	0	0	0	2	0	0	0	3	0	0	0	0
18959	15 Feb 22	21:42:00	1	0	1	0	Ct	0	0	0	1	0	0	0	0	0	0	0	0	0	0	0	0	0	0	0	0	1	0	0	0	0	3	0	0	0	2	0	0	0	0
18960	15 Feb 22	21:43:00	1	0	1	0	Ct	0	0	0	1	0	0	0	0	0	0	0	0	0	3	0	0	0	0	0	0	0	0	0	0	0	4	0	0	0	1	0	0	0	0
18961	15 Feb 22	21:44:00	1	0	1	0	Ct	0	0	0	1	0	0	0	0	0	0	0	0	0	2	0	0	0	0	0	0	0	0	0	0	0	3	0	0	0	1	0	0	0	0
18962	15 Feb 22	21:45:00	1	0	1	0	Ct	0	0	0	2	0	0	0	0	0	0	0	0	0	3	0	0	0	0	0	0	0	0	0	0	0	3	0	0	0	0	0	0	0	0
18963	15 Feb 22	21:46:00	1	0	1	0	Ct	0	0	0	3	0	0	0	0	0	0	0	0	0	2	0	0	0	0	0	0	0	0	0	0	0	2	0	0	0	1	0	0	0	0
18964	15 Feb 22	21:47:00	1	0	1	0	Ct	0	0	0	3	0	0	0	0	0	0	0	0	0	4	0	0	0	0	0	0	0	0	0	0	0	0	0	0	0	0	0	0	0	0
18965	15 Feb 22	21:48:00	1	0	1	0	Ct	0	0	0	4	0	0	0	0	0	0	0	0	0	2	0	0	0	0	0	0	0	0	0	0	0	0	0	0	0	0	0	0	0	0
18966	15 Feb 22	21:49:00	1	0	1	0	Ct	0	0	0	4	0	0	0	0	0	0	0	0	0	2	0	0	0	0	0	0	0	0	0	0	0	0	0	0	0	0	0	0	0	0
18967	15 Feb 22	21:50:00	1	0	1	0	Ct	0	0	0	2	0	0	0	0	0	0	0	0	0	1	0	0	0	0	0	0	0	0	0	0	0	0	0	0	0	0	0	0	0	0
18968	15 Feb 22	21:51:00	1	0	1	0	Ct	0	0	0	2	0	0	0	0	0	0	0	0	0	4	0	0	0	0	0	0	0	0	0	0	0	0	0	0	0	0	0	0	0	0
18969	15 Feb 22	21:52:00	1	0	1	0	Ct	0	0	0	4	0	0	0	0	0	0	0	0	0	5	0	0	0	0	0	0	0	0	0	0	0	0	0	0	0	0	0	0	0	0
18970	15 Feb 22	21:53:00	1	0	1	0	Ct	0	0	0	4	0	0	0	0	0	0	0	0	0	5	0	0	0	0	0	0	0	0	0	0	0	0	0	0	0	0	0	0	0	0
18971	15 Feb 22	21:54:00	1	0	1	0	Ct	0	0	0	1	0	0	0	0	0	0	0	0	0	4	0	0	0	0	0	0	0	0	0	0	0	0	0	0	0	0	0	0	0	0
18972	15 Feb 22	21:55:00	1	0	1	0	Ct	0	0	0	2	0	0	0	0	0	0	1	0	0	4	0	0	0	0	0	0	0	0	0	0	0	0	0	0	0	0	0	0	0	0
18973	15 Feb 22	21:56:00	1	0	1	0	Ct	0	0	0	1	0	0	0	0	0	0	0	0	0	3	0	0	0	0	0	0	0	0	0	0	0	0	0	0	0	0	0	0	0	0
18974	15 Feb 22	21:57:00	1	0	1	0	Ct	0	0	0	2	0	0	0	0	0	0	0	0	0	4	0	0	0	0	0	0	0	0	0	0	0	0	0	0	0	0	0	0	0	0
18975	15 Feb 22	21:58:00	1	0	1	0	Ct	0	0	0	1	0	0	0	0	0	0	0	0	0	3	0	0	0	0	0	0	0	0	0	0	0	0	0	0	0	1	0	0	0	0
18976	15 Feb 22	21:59:00	1	0	1	0	Ct	0	0	0	2	0	0	0	0	0	0	0	0	0	4	0	0	0	0	0	0	0	0	0	0	0	0	0	0	0	0	0	0	0	0
18977	15 Feb 22	22:00:00	1	0	1	0	Ct	0	0	0	3	0	0	0	0	0	0	0	0	0	5	0	0	0	0	0	0	0	0	0	0	0	0	0	0	0	0	0	0	0	0
18978	15 Feb 22	22:01:00	1	0	1	0	Ct	0	0	0	2	0	0	0	0	0	0	0	0	0	3	0	0	0	0	0	0	0	0	0	0	0	0	0	0	0	0	0	0	0	0
18979	15 Feb 22	22:02:00	1	0	1	0	Ct	0	0	0	6	0	0	0	0	0	0	0	1	0	0	0	0	0	0	0	0	0	0	0	0	0	0	0	0	0	0	0	0	0	0
18980	15 Feb 22	22:03:00	1	0	1	0	Ct	0	0	0	8	0	0	0	0	0	0	0	0	0	0	0	0	0	0	0	0	1	0	0	0	0	0	0	0	0	0	0	0	0	0
18981	15 Feb 22	22:04:00	1	0	1	0	Ct	0	0	0	12	0	0	0	0	0	0	0	0	0	0	0	0	0	0	0	0	0	0	0	0	0	0	0	0	0	0	0	0	0	0
18982	15 Feb 22	22:05:00	1	0	1	0	Ct	0	0	0	3	0	0	0	0	0	0	0	0	0	0	0	0	0	0	0	0	0	0	0	0	0	0	0	0	0	0	0	0	0	0
18983	15 Feb 22	22:06:00	1	0	1	0	Ct	0	0	0	5	0	0	0	0	0	0	0	0	0	0	0	0	0	0	0	0	0	0	0	0	0	0	0	0	0	0	0	0	0	0
18984	15 Feb 22	22:07:00	1	0	1	0	Ct	0	0	0	2	0	0	0	0	0	0	0	0	0	0	0	0	0	0	0	0	0	0	0	0	0	0	0	0	0	0	0	0	0	0
18985	15 Feb 22	22:08:00	1	0	1	0	Ct	0	0	0	0	0	0	0	0	0	0	0	1	0	0	0	0	0	0	0	0	0	0	0	0	0	0	0	0	0	0	0	0	0	0
18986	15 Feb 22	22:09:00	1	0	1	0	Ct	0	0	0	0	0	0	0	0	0	0	0	1	0	0	0	0	0	0	0	0	0	0	0	0	0	0	0	0	0	0	0	0	0	0
18987	15 Feb 22	22:10:00	1	0	1	0	Ct	0	0	0	0	0	0	0	0	0	0	0	3	0	0	0	0	0	0	0	0	0	0	0	0	0	0	0	0	0	0	0	0	0	0
18988	15 Feb 22	22:11:00	1	0	1	0	Ct	0	0	0	1	0	0	0	0	0	0	0	1	0	0	0	0	0	0	0	0	0	0	0	0	0	0	0	0	0	0	0	0	0	0
18989	15 Feb 22	22:12:00	1	0	1	0	Ct	0	0	0	2	0	0	0	0	0	0	0	0	0	0	0	0	0	0	0	0	0	0	0	0	0	0	0	0	0	0	0	0	0	0
18990	15 Feb 22	22:13:00	1	0	1	0	Ct	0	0	0	2	0	0	0	0	0	0	0	0	0	0	0	0	0	0	0	0	0	0	0	0	0	0	0	0	0	0	0	0	0	0
18991	15 Feb 22	22:14:00	1	0	1	0	Ct	0	0	0	4	0	0	0	0	0	0	0	0	0	0	0	0	0	0	0	0	0	0	0	0	0	0	0	0	0	0	0	0	0	0
18992	15 Feb 22	22:15:00	1	0	1	0	Ct	0	0	0	0	0	0	0	0	0	0	0	0	0	0	0	0	0	0	0	0	0	0	0	0	0	0	0	0	0	0	0	0	0	0
18993	15 Feb 22	22:16:00	1	0	1	0	Ct	0	0	0	4	0	0	0	0	0	0	0	0	0	0	0	0	0	0	0	0	0	0	0	0	0	0	0	0	0	0	0	0	0	0
18994	15 Feb 22	22:17:00	1	0	1	0	Ct	0	0	0	1	0	0	0	0	0	0	0	0	0	0	0	0	0	0	0	0	0	0	0	0	0	0	0	0	0	0	0	0	0	0
18995	15 Feb 22	22:18:00	1	0	1	0	Ct	0	0	0	2	0	0	0	0	0	0	0	0	0	0	0	0	0	0	0	0	0	0	0	0	0	0	0	0	0	0	0	0	0	0
18996	15 Feb 22	22:19:00	1	0	1	0	Ct	0	0	0	2	0	0	0	0	0	0	0	0	0	0	0	0	0	0	0	0	0	0	0	0	0	0	0	0	0	0	0	0	0	0
18997	15 Feb 22	22:20:00	1	0	1	0	Ct	0	0	0	2	0	0	0	0	0	0	0	0	0	0	0	0	0	0	0	0	0	0	0	0	0	0	0	0	0	0	0	0	0	0
18998	15 Feb 22	22:21:00	1	0	1	0	Ct	0	0	0	3	0	0	0	0	0	0	0	0	0	0	0	0	0	0	0	0	0	0	0	0	0	0	0	0	0	0	0	0	0	0
18999	15 Feb 22	22:22:00	1	0	1	0	Ct	0	0	0	3	0	0	0	0	0	0	0	3	0	0	0	0	0	0	0	0	0	0	0	0	0	0	0	0	0	0	0	0	0	0
19000	15 Feb 22	22:23:00	1	0	1	0	Ct	0	0	0	4	0	0	0	0	0	0	0	0	0	0	0	0	0	0	0	0	0	0	0	0	0	0	0	0	0	0	0	0	0	0
19001	15 Feb 22	22:24:00	1	0	1	0	Ct	0	0	0	3	0	0	0	0	0	0	0	4	0	0	0	0	0	0	0	0	2	0	0	0	0	0	0	0	0	0	0	0	0	0
19002	15 Feb 22	22:25:00	1	0	1	0	Ct	0	0	0	2	0	0	0	0	0	0	0	0	0	0	0	0	0	0	0	0	0	0	0	0	0	0	0	0	0	0	0	0	0	0
19003	15 Feb 22	22:26:00	1	0	1	0	Ct	0	0	0	3	0	0	0	0	0	0	0	0	0	0	0	0	0	0	0	0	0	0	0	0	0	0	0	0	0	0	0	0	0	0
19004	15 Feb 22	22:27:00	1	0	1	0	Ct	0	0	0	0	0	0	0	0	0	0	0	0	0	0	0	0	0	0	0	0	0	0	0	0	0	0	0	0	0	0	0	0	0	0
19005	15 Feb 22	22:28:00	1	0	1	0	Ct	0	0	0	3	0	0	0	0	0	0	0	0	0	0	0	0	0	0	0	0	0	0	0	0	0	0	0	0	0	0	0	0	0	0
19006	15 Feb 22	22:29:00	1	0	1	0	Ct	0	0	0	0	0	0	0	0	0	0	0	0	0	0	0	0	0	0	0	0	0	0	0	0	0	0	0	0	0	0	0	0	0	0
19007	15 Feb 22	22:30:00	1	0	1	0	Ct	0	0	0	2	0	0	0	0	0	0	0	0	0	0	0	0	0	0	0	0	0	0	0	0	0	0	0	0	0	0	0	0	0	0
19008	15 Feb 22	22:31:00	1	0	1	0	Ct	0	0	0	2	0	0	0	0	0	0	0	0	0	0	0	0	0	0	0	0	0	0	0	0	0	0	0	0	0	0	0	0	0	0
19009	15 Feb 22	22:32:00	1	0	1	0	Ct	0	0	0	1	0	0	0	0	0	0	0	0	0	0	0	0	0	0	0	0	0	0	0	0	0	0	0	0	0	0	0	0	0	0
19010	15 Feb 22	22:33:00	1	0	1	0	Ct	0	0	0	2	0	0	0	0	0	0	0	0	0	0	0	0	0	0	0	0	0	0	0	0	0	0	0	0	0	0	0	0	0	0
19011	15 Feb 22	22:34:00	1	0	1	0	Ct	0	0	0	1	0	0	0	0	0	0	0	0	0	0	0	0	0	0	0	0	0	0	0	0	0	0	0	0	0	0	0	0	0	0
19012	15 Feb 22	22:35:00	1	0	1	0	Ct	0	0	0	1	0	0	0	0	0	0	0	0	0	0	0	0	0	0	0	0	0	0	0	0	0	0	0	0	0	0	0	0	0	0
19013	15 Feb 22	22:36:00	1	0	1	0	Ct	0	0	0	1	0	0	0	0	0	0	0	0	0	0	0	0	0	0	0	0	0	0	0	0	0	0	0	0	0	0	0	0	0	0
19014	15 Feb 22	22:37:00	1	0	1	0	Ct	0	0	0	1	0	0	0	0	0	0	0	0	0	0	0	0	0	0	0	0	1	0	0	0	0	0	0	0	0	0	0	0	0	0
19015	15 Feb 22	22:38:00	1	0	1	0	Ct	0	0	0	1	0	0	0	0	0	0	0	0	0	0	0	0	0	0	0	0	0	0	0	0	0	0	0	0	0	0	0	0	0	0
19016	15 Feb 22	22:39:00	1	0	1	0	Ct	0	0	0	0	0	0	0	0	0	0	0	0	0	0	0	0	0	0	0	0	0	0	0	0	0	0	0	0	0	0	0	0	0	0
19017	15 Feb 22	22:40:00	1	0	1	0	Ct	0	0	0	4	0	0	0	0	0	0	0	0	0	0	0	0	0	0	0	0	0	0	0	0	0	0	0	0	0	0	0	0	0	0
19018	15 Feb 22	22:41:00	1	0	1	0	Ct	0	0	0	0	0	0	0	0	0	0	0	0	0	0	0	0	0	0	0	0	0	0	0	0	0	0	0	0	0	0	0	0	0	0
19019	15 Feb 22	22:42:00	1	0	1	0	Ct	0	0	0	2	0	0	0	0	0	0	0	0	0	0	0	0	0	0	0	0	0	0	0	0	0	0	0	0	0	0	0	0	0	0
19020	15 Feb 22	22:43:00	1	0	1	0	Ct	0	0	0	1	0	0	0	0	0	0	0	0	0	0	0	0	0	0	0	0	0	0	0	0	0	0	0	0	0	0	0	0	0	0
19021	15 Feb 22	22:44:00	1	0	1	0	Ct	0	0	0	1	0	0	0	0	0	0	0	0	0	0	0	0	0	0	0	0	0	0	0	0	0	0	0	0	0	0	0	0	0	0
19022	15 Feb 22	22:45:00	1	0	1	0	Ct	0	0	0	1	0	0	0	0	0	0	0	0	0	0	0	0	0	0	0	0	1	0	0	0	0	0	0	0	0	0	0	0	0	0
19023	15 Feb 22	22:46:00	1	0	1	0	Ct	0	0	0	1	0	0	0	0	0	0	0	0	0	0	0	0	0	0	0	0	0	0	0	0	0	0	0	0	0	0	0	0	0	0
19024	15 Feb 22	22:47:00	1	0	1	0	Ct	0	0	0	2	0	0	0	0	0	0	0	1	0	0	0	0	0	0	0	0	0	0	0	0	0	0	0	0	0	0	0	0	0	0
19025	15 Feb 22	22:48:00	1	0	1	0	Ct	0	0	0	1	0	0	0	0	0	0	0	0	0	0	0	0	0	0	0	0	0	2	0	0	0	0	0	0	0	0	0	0	0	0
19026	15 Feb 22	22:49:00	1	0	1	0	Ct	0	0	0	1	0	0	0	0	0	0	0	0	0	0	0	0	0	0	0	0	1	0	0	0	0	0	0	0	0	0	0	0	0	0
19027	15 Feb 22	22:50:00	1	0	1	0	Ct	0	0	0	1	0	0	0	0	0	0	0	0	0	0	0	0	0	0	0	0	0	0	0	0	0	0	0	0	0	0	0	0	0	0
19028	15 Feb 22	22:51:00	1	0	1	0	Ct	0	0	0	0	0	0	0	0	0	0	0	0	0	0	0	0	0	0	0	0	0	0	0	0	0	0	0	0	0	0	0	0	0	0
19029	15 Feb 22	22:52:00	1	0	1	0	Ct	0	0	0	2	0	0	0	0	0	0	0	0	0	0	0	0	0	0	0	0	0	0	0	0	0	0	0	0	0	0	0	0	0	0
19030	15 Feb 22	22:53:00	1	0	1	0	Ct	0	0	0	0	0	0	0	0	0	0	0	0	0	0	0	1	0	0	0	0	0	0	0	0	0	0	0	0	0	0	0	0	0	0
19031	15 Feb 22	22:54:00	1	0	1	0	Ct	0	0	0	0	0	0	0	0	0	0	0	0	0	0	0	0	0	0	0	0	0	0	0	0	0	0	0	0	0	0	0	0	0	0
19032	15 Feb 22	22:55:00	1	0	1	0	Ct	0	0	0	1	0	0	0	0	0	0	0	0	0	0	0	0	0	0	0	0	0	0	0	0	0	0	0	0	0	0	0	0	0	0
19033	15 Feb 22	22:56:00	1	0	1	0	Ct	0	0	0	0	0	0	0	0	0	0	0	0	0	0	0	0	0	0	0	0	0	0	0	0	0	0	0	0	0	0	0	0	0	0
19034	15 Feb 22	22:57:00	1	0	1	0	Ct	0	0	0	0	0	0	0	0	0	0	0	0	0	0	0	0	0	0	0	0	0	0	0	0	0	0	0	0	0	0	0	0	0	0
19035	15 Feb 22	22:58:00	1	0	1	0	Ct	0	0	0	2	0	0	0	0	0	0	0	0	0	0	0	0	0	0	0	0	0	0	0	0	0	0	0	0	0	0	0	0	0	0
19036	15 Feb 22	22:59:00	1	0	1	0	Ct	0	0	0	1	0	0	0	0	0	0	0	0	0	0	0	0	0	0	0	0	1	0	0	0	0	0	0	0	0	0	0	0	0	0
19037	15 Feb 22	23:00:00	1	0	1	0	Ct	0	0	0	2	0	0	0	0	0	0	0	0	0	0	0	0	0	0	0	0	0	0	0	0	0	0	0	0	0	0	0	0	0	0
19038	15 Feb 22	23:01:00	1	0	1	0	Ct	0	0	0	0	0	0	0	0	0	0	0	0	0	0	0	0	0	0	0	0	0	0	0	0	0	0	0	0	0	0	0	0	0	0
19039	15 Feb 22	23:02:00	1	0	1	0	Ct	0	0	0	1	0	0	0	0	0	0	0	0	0	0	0	0	0	0	0	0	0	0	0	0	0	0	0	0	0	0	0	0	0	0
19040	15 Feb 22	23:03:00	1	0	1	0	Ct	0	0	0	0	0	0	0	0	0	0	0	0	0	0	0	0	0	0	0	0	0	0	0	0	0	0	0	0	0	0	0	0	0	0
19041	15 Feb 22	23:04:00	1	0	1	0	Ct	0	0	0	0	0	0	0	0	0	0	0	0	0	0	0	0	0	0	0	0	0	0	0	0	0	0	0	0	0	0	0	0	0	0
19042	15 Feb 22	23:05:00	1	0	1	0	Ct	0	0	0	1	0	0	0	0	0	0	0	0	0	0	0	0	0	0	0	0	0	0	0	0	0	0	0	0	0	0	0	0	0	0
19043	15 Feb 22	23:06:00	1	0	1	0	Ct	0	0	0	1	0	0	0	0	0	0	0	0	0	0	0	0	0	0	0	0	0	0	0	0	0	0	0	0	0	0	0	0	0	0
19044	15 Feb 22	23:07:00	1	0	1	0	Ct	0	0	0	1	0	0	0	0	0	0	0	0	0	0	0	0	0	0	0	0	0	0	0	0	0	0	0	0	0	0	0	0	0	0
19045	15 Feb 22	23:08:00	1	0	1	0	Ct	0	0	0	0	0	0	0	0	0	0	0	0	0	0	0	0	0	0	0	0	0	0	0	0	0	0	0	0	0	0	0	0	0	0
19046	15 Feb 22	23:09:00	1	0	1	0	Ct	0	0	0	2	0	0	0	0	0	0	0	0	0	0	0	0	0	0	0	0	0	0	0	0	0	0	0	0	0	0	0	0	0	0
19047	15 Feb 22	23:10:00	1	0	1	0	Ct	0	0	0	0	0	0	0	0	0	0	0	0	0	0	0	0	0	0	0	0	0	0	0	0	0	0	0	0	0	0	0	0	0	0
19048	15 Feb 22	23:11:00	1	0	1	0	Ct	0	0	0	0	0	0	0	0	0	0	0	0	0	0	0	1	0	0	0	0	0	1	0	0	0	0	0	0	0	0	0	0	0	0
19049	15 Feb 22	23:12:00	1	0	1	0	Ct	0	0	0	0	0	0	0	0	0	0	0	1	0	0	0	0	0	0	0	0	0	0	0	0	0	0	0	0	0	0	0	0	0	0
19050	15 Feb 22	23:13:00	1	0	1	0	Ct	0	0	0	1	0	0	0	0	0	0	0	0	0	0	0	0	0	0	0	0	0	0	0	0	0	0	0	0	0	0	0	0	0	0
19051	15 Feb 22	23:14:00	1	0	1	0	Ct	0	0	0	0	0	0	0	0	0	0	0	0	0	0	0	1	0	0	0	0	0	0	0	0	0	0	0	0	0	0	0	0	0	0
19052	15 Feb 22	23:15:00	1	0	1	0	Ct	0	0	0	0	0	0	0	0	0	0	0	0	0	0	0	11	0	0	0	0	0	0	0	0	0	0	0	0	0	0	0	0	0	0
19053	15 Feb 22	23:16:00	1	0	1	0	Ct	0	0	0	0	0	0	0	0	0	0	0	0	0	0	0	0	0	0	0	0	1	0	0	0	0	0	0	0	0	0	0	0	0	0
19054	15 Feb 22	23:17:00	1	0	1	0	Ct	0	0	0	0	0	0	0	0	0	0	0	0	0	0	0	0	0	0	0	0	1	0	0	0	0	0	0	0	0	0	0	0	0	0
19055	15 Feb 22	23:18:00	1	0	1	0	Ct	0	0	0	0	0	0	0	0	0	0	0	0	0	0	0	0	0	0	0	0	0	0	0	0	0	0	0	0	0	0	0	0	0	0
19056	15 Feb 22	23:19:00	1	0	1	0	Ct	0	0	0	0	0	0	0	0	0	0	0	0	0	0	0	0	0	0	0	0	0	0	0	0	0	0	0	0	0	0	0	0	0	0
19057	15 Feb 22	23:20:00	1	0	1	0	Ct	0	0	0	1	0	0	0	0	0	0	0	0	0	0	0	0	0	0	0	0	0	0	0	0	0	0	0	0	0	0	0	0	0	0
19058	15 Feb 22	23:21:00	1	0	1	0	Ct	0	0	0	0	0	0	0	0	0	0	0	0	0	0	0	0	0	0	0	0	0	0	0	0	0	0	0	0	0	0	0	0	0	0
19059	15 Feb 22	23:22:00	1	0	1	0	Ct	0	0	0	1	0	0	0	0	0	0	0	0	0	0	0	0	0	0	0	0	0	0	0	0	0	0	0	0	0	0	0	0	0	0
19060	15 Feb 22	23:23:00	1	0	1	0	Ct	0	0	0	0	0	0	0	0	0	0	0	0	0	0	0	0	0	0	0	0	0	0	0	0	0	0	0	0	0	0	0	0	0	0
19061	15 Feb 22	23:24:00	1	0	1	0	Ct	0	0	0	1	0	0	0	0	0	0	0	0	0	0	0	0	0	0	0	0	0	0	0	0	0	0	0	0	0	0	0	0	0	0
19062	15 Feb 22	23:25:00	1	0	1	0	Ct	0	0	0	1	0	0	0	0	0	0	0	0	0	0	0	0	0	0	0	0	0	0	0	0	0	0	0	0	0	0	0	0	0	0
19063	15 Feb 22	23:26:00	1	0	1	0	Ct	0	0	0	0	0	0	0	0	0	0	0	0	0	0	0	0	0	0	0	0	0	0	0	0	0	0	0	0	0	0	0	0	0	0
19064	15 Feb 22	23:27:00	1	0	1	0	Ct	0	0	0	2	0	0	0	0	0	0	0	0	0	0	0	0	0	0	0	0	0	0	0	0	0	0	0	0	0	0	0	0	0	0
19065	15 Feb 22	23:28:00	1	0	1	0	Ct	0	0	0	0	0	0	0	0	0	0	0	0	0	0	0	0	0	0	0	0	0	0	0	0	0	0	0	0	0	0	0	0	0	0
19066	15 Feb 22	23:29:00	1	0	1	0	Ct	0	0	0	1	0	0	0	0	0	0	0	0	0	0	0	0	0	0	0	0	0	0	0	0	0	0	0	0	0	0	0	0	0	0
19067	15 Feb 22	23:30:00	1	0	1	0	Ct	0	0	0	1	0	0	0	0	0	0	0	0	0	0	0	0	0	0	0	0	0	0	0	0	0	0	0	0	0	0	0	0	0	0
19068	15 Feb 22	23:31:00	1	0	1	0	Ct	0	0	0	3	0	0	0	0	0	0	0	0	0	0	0	0	0	0	0	0	0	0	0	0	0	0	0	0	0	0	0	0	0	0
19069	15 Feb 22	23:32:00	1	0	1	0	Ct	0	0	0	0	0	0	0	0	0	0	0	0	0	0	0	0	0	0	0	0	0	0	0	0	0	0	0	0	0	0	0	0	0	0
19070	15 Feb 22	23:33:00	1	0	1	0	Ct	0	0	0	0	0	0	0	0	0	0	0	2	0	0	0	0	0	0	0	0	0	0	0	0	0	0	0	0	0	0	0	0	0	0
19071	15 Feb 22	23:34:00	1	0	1	0	Ct	0	0	0	0	0	0	0	0	0	0	0	0	0	0	0	0	0	0	0	0	0	0	0	0	0	0	0	0	0	0	0	0	0	0
19072	15 Feb 22	23:35:00	1	0	1	0	Ct	0	0	0	0	0	0	0	0	0	0	0	0	0	0	0	0	0	0	0	0	0	0	0	0	0	0	0	0	0	0	0	0	0	0
19073	15 Feb 22	23:36:00	1	0	1	0	Ct	0	0	0	0	0	0	0	0	0	0	0	0	0	0	0	0	0	0	0	0	0	0	0	0	0	0	0	0	0	0	0	0	0	0
19074	15 Feb 22	23:37:00	1	0	1	0	Ct	0	0	0	0	0	0	0	0	0	0	0	0	0	0	0	1	0	0	0	0	0	0	0	0	0	0	0	0	0	0	0	0	0	0
19075	15 Feb 22	23:38:00	1	0	1	0	Ct	0	0	0	0	0	0	0	0	0	0	0	0	0	0	0	0	0	0	0	0	0	0	0	0	0	0	0	0	0	0	0	0	0	0
19076	15 Feb 22	23:39:00	1	0	1	0	Ct	0	0	0	0	0	0	0	0	0	0	0	0	0	0	0	0	0	0	0	0	0	0	0	0	0	0	0	0	0	0	0	0	0	0
19077	15 Feb 22	23:40:00	1	0	1	0	Ct	0	0	0	0	0	0	0	0	0	0	0	0	0	0	0	0	0	0	0	0	0	0	0	0	0	0	0	0	0	0	0	0	0	0
19078	15 Feb 22	23:41:00	1	0	1	0	Ct	0	0	0	0	0	0	0	0	0	0	3	0	0	0	0	0	0	0	0	0	0	0	0	0	0	0	0	0	0	0	0	0	0	0
19079	15 Feb 22	23:42:00	1	0	1	0	Ct	0	0	0	0	0	0	0	0	0	0	2	0	0	0	0	0	0	0	0	0	0	0	0	0	0	0	0	0	0	0	0	0	0	0
19080	15 Feb 22	23:43:00	1	0	1	0	Ct	0	0	0	1	0	0	0	0	0	0	1	0	0	0	0	0	0	0	0	0	6	0	0	0	0	0	0	0	0	0	0	0	0	0
19081	15 Feb 22	23:44:00	1	0	1	0	Ct	0	0	0	0	0	0	0	0	0	0	0	0	0	0	0	0	0	0	0	0	0	0	0	0	0	0	0	0	0	0	0	0	0	0
19082	15 Feb 22	23:45:00	1	0	1	0	Ct	0	0	0	0	0	0	0	0	0	0	0	0	0	0	0	0	0	0	0	0	0	0	0	0	0	0	0	0	0	0	0	0	0	0
19083	15 Feb 22	23:46:00	1	0	1	0	Ct	0	0	0	0	0	0	0	0	0	0	0	0	0	0	0	0	0	0	0	0	0	0	0	0	0	0	0	0	0	0	0	0	0	0
19084	15 Feb 22	23:47:00	1	0	1	0	Ct	0	0	0	1	0	0	0	0	0	0	0	0	0	0	0	0	0	0	0	0	0	0	0	0	0	0	0	0	0	0	0	0	0	0
19085	15 Feb 22	23:48:00	1	0	1	0	Ct	0	0	0	0	0	0	0	0	0	0	0	0	0	0	0	0	0	0	0	0	0	0	0	0	0	0	0	0	0	0	0	0	0	0
19086	15 Feb 22	23:49:00	1	0	1	0	Ct	0	0	0	0	0	0	0	0	0	0	0	0	0	0	0	0	0	0	0	0	0	0	0	0	0	0	0	0	0	0	0	0	0	0
19087	15 Feb 22	23:50:00	1	0	1	0	Ct	0	0	0	1	0	0	0	0	0	0	0	0	0	0	0	1	0	0	0	0	0	0	0	0	0	0	0	0	0	0	0	0	0	0
19088	15 Feb 22	23:51:00	1	0	1	0	Ct	0	0	0	0	0	0	0	0	0	0	0	0	0	0	0	0	0	0	0	0	0	0	0	0	0	0	0	0	0	0	0	0	0	0
19089	15 Feb 22	23:52:00	1	0	1	0	Ct	0	0	0	0	0	0	0	0	0	0	0	0	0	0	0	1	0	0	0	0	0	1	0	0	0	0	0	0	0	0	0	0	0	0
19090	15 Feb 22	23:53:00	1	0	1	0	Ct	0	0	0	0	0	0	0	0	0	0	3	0	0	0	0	0	0	0	0	0	0	0	0	0	0	0	0	0	0	0	0	0	0	0
19091	15 Feb 22	23:54:00	1	0	1	0	Ct	0	0	0	0	0	0	0	0	0	0	0	0	0	0	0	0	0	0	0	0	0	0	0	0	0	0	0	0	0	0	0	0	0	0
19092	15 Feb 22	23:55:00	1	0	1	0	Ct	0	0	0	0	0	0	0	0	0	0	0	0	0	0	0	0	0	0	0	0	0	0	0	0	0	0	0	0	0	0	0	0	0	0
19093	15 Feb 22	23:56:00	1	0	1	0	Ct	0	0	0	0	0	0	0	0	0	0	0	0	0	0	0	0	0	0	0	0	0	0	0	0	0	0	0	0	0	0	0	0	0	0
19094	15 Feb 22	23:57:00	1	0	1	0	Ct	0	0	0	0	0	0	0	0	0	0	0	0	0	0	0	0	0	0	0	0	0	0	0	0	0	0	0	0	0	0	0	0	0	0
19095	15 Feb 22	23:58:00	1	0	1	0	Ct	0	0	0	0	0	0	0	0	0	0	0	0	0	0	0	0	0	0	0	0	0	0	0	0	0	0	0	0	0	0	0	0	0	0
19096	15 Feb 22	23:59:00	1	0	1	0	Ct	0	0	0	0	0	0	0	0	0	0	0	0	0	0	0	0	0	0	0	0	0	0	0	0	0	0	0	0	0	0	0	0	0	0
19097	16 Feb 22	00:00:00	1	0	1	0	Ct	0	0	0	0	0	0	0	0	0	0	0	1	0	0	0	0	0	0	0	0	0	0	0	0	0	0	0	0	0	0	0	0	0	0
19098	16 Feb 22	00:01:00	1	0	1	0	Ct	0	0	0	0	0	0	0	0	0	0	0	0	0	0	0	0	0	0	0	0	0	0	0	0	0	0	0	0	0	0	0	0	0	0
19099	16 Feb 22	00:02:00	1	0	1	0	Ct	0	0	0	0	0	0	0	0	0	0	0	0	0	0	0	0	0	0	0	0	0	0	0	0	0	0	0	0	0	0	0	0	0	0
19100	16 Feb 22	00:03:00	1	0	1	0	Ct	0	0	0	0	0	0	0	0	0	0	0	0	0	0	0	0	0	0	0	0	0	0	0	0	0	0	0	0	0	0	0	0	0	0
19101	16 Feb 22	00:04:00	1	0	1	0	Ct	0	0	0	0	0	0	0	0	0	0	0	0	0	0	0	0	0	0	0	0	0	0	0	0	0	0	0	0	0	0	0	0	0	0
19102	16 Feb 22	00:05:00	1	0	1	0	Ct	0	0	0	0	0	0	0	0	0	0	1	0	0	0	0	0	0	0	0	0	0	0	0	0	0	0	0	0	0	0	0	0	0	0
19103	16 Feb 22	00:06:00	1	0	1	0	Ct	0	0	0	0	0	0	0	0	0	0	1	0	0	0	0	0	0	0	0	0	0	0	0	0	0	0	0	0	0	0	0	0	0	0
19104	16 Feb 22	00:07:00	1	0	1	0	Ct	0	0	0	0	0	0	0	0	0	0	0	0	0	0	0	0	0	0	0	0	0	0	0	0	0	0	2	0	0	0	0	0	0	0
19105	16 Feb 22	00:08:00	1	0	1	0	Ct	0	0	0	0	0	0	0	0	0	0	0	0	0	0	0	0	0	0	0	0	0	0	0	0	0	0	0	0	0	0	0	0	0	0
19106	16 Feb 22	00:09:00	1	0	1	0	Ct	0	0	0	0	0	0	0	0	0	0	0	0	0	0	0	0	0	0	0	0	0	0	0	0	0	0	0	0	0	0	0	0	0	0
19107	16 Feb 22	00:10:00	1	0	1	0	Ct	0	0	0	0	0	0	0	0	0	0	0	0	0	0	0	0	0	0	0	0	0	0	0	0	0	0	0	0	0	0	0	0	0	0
19108	16 Feb 22	00:11:00	1	0	1	0	Ct	0	0	0	0	0	0	0	0	0	0	0	0	0	0	0	0	0	0	0	0	0	0	0	0	0	0	0	0	0	0	0	0	0	0
19109	16 Feb 22	00:12:00	1	0	1	0	Ct	0	0	0	0	0	0	0	0	0	0	0	0	0	0	0	0	0	0	0	0	0	0	0	0	0	0	0	0	0	0	0	0	0	0
19110	16 Feb 22	00:13:00	1	0	1	0	Ct	0	0	0	0	0	0	0	0	0	0	0	1	0	0	0	0	0	0	0	0	0	0	0	0	0	0	0	0	0	0	0	0	0	0
19111	16 Feb 22	00:14:00	1	0	1	0	Ct	0	0	0	0	0	0	0	0	0	0	0	0	0	0	0	0	0	0	0	0	0	0	0	0	0	0	0	0	0	0	0	0	0	0
19112	16 Feb 22	00:15:00	1	0	1	0	Ct	0	0	0	3	0	0	0	0	0	0	0	2	0	0	0	0	0	0	0	0	0	0	0	0	0	0	0	0	0	0	0	0	0	0
19113	16 Feb 22	00:16:00	1	0	1	0	Ct	0	0	0	0	0	0	0	0	0	0	0	2	0	0	0	0	0	0	0	0	0	0	0	0	0	0	0	0	0	0	0	0	0	0
19114	16 Feb 22	00:17:00	1	0	1	0	Ct	0	0	0	0	0	0	0	0	0	0	0	0	0	0	0	0	0	0	0	0	0	0	0	0	0	0	0	0	0	0	0	0	0	0
19115	16 Feb 22	00:18:00	1	0	1	0	Ct	0	0	0	0	0	0	0	0	0	0	0	0	0	0	0	0	0	0	0	0	0	0	0	0	0	0	0	0	0	0	0	0	0	0
19116	16 Feb 22	00:19:00	1	0	1	0	Ct	0	0	0	0	0	0	0	0	0	0	0	0	0	0	0	0	0	0	0	0	0	0	0	0	0	0	0	0	0	0	0	0	0	0
19117	16 Feb 22	00:20:00	1	0	1	0	Ct	0	0	0	0	0	0	0	0	0	0	0	0	0	0	0	1	0	0	0	0	0	0	0	0	0	0	0	0	0	0	0	0	0	0
19118	16 Feb 22	00:21:00	1	0	1	0	Ct	0	0	0	0	0	0	0	0	0	0	0	0	0	0	0	0	0	0	0	0	0	0	0	0	0	0	0	0	0	0	0	0	0	0
19119	16 Feb 22	00:22:00	1	0	1	0	Ct	0	0	0	0	0	0	0	0	0	0	0	0	0	0	0	0	0	0	0	0	0	0	0	0	0	0	0	0	0	0	0	0	0	0
19120	16 Feb 22	00:23:00	1	0	1	0	Ct	0	0	0	0	0	0	0	0	0	0	0	0	0	0	0	1	0	0	0	0	0	0	0	0	0	0	0	0	0	0	0	0	0	0
19121	16 Feb 22	00:24:00	1	0	1	0	Ct	0	0	0	0	0	0	0	0	0	0	0	0	0	0	0	0	0	0	0	0	0	0	0	0	0	0	0	0	0	0	0	0	0	0
19122	16 Feb 22	00:25:00	1	0	1	0	Ct	0	0	0	0	0	0	0	0	0	0	0	0	0	0	0	0	0	0	0	0	0	0	0	0	0	0	0	0	0	0	0	0	0	0
19123	16 Feb 22	00:26:00	1	0	1	0	Ct	0	0	0	0	0	0	0	0	0	0	0	0	0	0	0	0	0	0	0	0	0	0	0	0	0	0	0	0	0	0	0	0	0	0
19124	16 Feb 22	00:27:00	1	0	1	0	Ct	0	0	0	0	0	0	0	0	0	0	0	0	0	0	0	0	0	0	0	0	0	0	0	0	0	0	0	0	0	0	0	0	0	0
19125	16 Feb 22	00:28:00	1	0	1	0	Ct	0	0	0	0	0	0	0	0	0	0	0	0	0	0	0	0	0	0	0	0	0	0	0	0	0	0	0	0	0	0	0	0	0	0
19126	16 Feb 22	00:29:00	1	0	1	0	Ct	0	0	0	0	0	0	0	0	0	0	0	0	0	0	0	2	0	0	0	0	0	0	0	0	0	0	0	0	0	0	0	0	0	0
19127	16 Feb 22	00:30:00	1	0	1	0	Ct	0	0	0	0	0	0	0	0	0	0	0	0	0	0	0	0	0	0	0	0	0	0	0	0	0	0	0	0	0	0	0	0	0	0
19128	16 Feb 22	00:31:00	1	0	1	0	Ct	0	0	0	0	0	0	0	0	0	0	0	0	0	0	0	1	0	0	0	0	0	0	0	0	0	0	0	0	0	0	0	0	0	0
19129	16 Feb 22	00:32:00	1	0	1	0	Ct	0	0	0	0	0	0	0	0	0	0	0	2	0	0	0	0	0	0	0	0	0	0	0	0	0	0	0	0	0	0	0	0	0	0
19130	16 Feb 22	00:33:00	1	0	1	0	Ct	0	0	0	0	0	0	0	0	0	0	0	0	0	0	0	0	0	0	0	0	0	0	0	0	0	0	0	0	0	0	0	0	0	0
19131	16 Feb 22	00:34:00	1	0	1	0	Ct	0	0	0	0	0	0	0	0	0	0	0	1	0	0	0	0	0	0	0	0	0	0	0	0	0	0	0	0	0	0	0	0	0	0
19132	16 Feb 22	00:35:00	1	0	1	0	Ct	0	0	0	0	0	0	0	0	0	0	0	1	0	0	0	0	0	0	0	0	0	0	0	0	0	0	0	0	0	0	0	0	0	0
19133	16 Feb 22	00:36:00	1	0	1	0	Ct	0	0	0	0	0	0	0	0	0	0	0	0	0	0	0	0	0	0	0	0	0	0	0	0	0	0	0	0	0	0	0	0	0	0
19134	16 Feb 22	00:37:00	1	0	1	0	Ct	0	0	0	0	0	0	0	0	0	0	0	0	0	0	0	0	0	0	0	0	0	0	0	0	0	0	0	0	0	0	0	0	0	0
19135	16 Feb 22	00:38:00	1	0	1	0	Ct	0	0	0	0	0	0	0	0	0	0	0	0	0	0	0	0	0	0	0	0	0	0	0	0	0	0	0	0	0	0	0	0	0	0
19136	16 Feb 22	00:39:00	1	0	1	0	Ct	0	0	0	0	0	0	0	0	0	0	0	0	0	0	0	0	0	0	0	0	0	0	0	0	0	0	0	0	0	0	0	0	0	0
19137	16 Feb 22	00:40:00	1	0	1	0	Ct	0	0	0	0	0	0	0	0	0	0	0	0	0	0	0	0	0	0	0	0	0	0	0	0	0	0	0	0	0	0	0	0	0	0
19138	16 Feb 22	00:41:00	1	0	1	0	Ct	0	0	0	0	0	0	0	0	0	0	0	4	0	0	0	0	0	0	0	0	0	0	0	0	0	0	0	0	0	0	0	0	0	0
19139	16 Feb 22	00:42:00	1	0	1	0	Ct	0	0	0	0	0	0	0	0	0	0	0	0	0	0	0	0	0	0	0	0	0	0	0	0	0	0	0	0	0	0	0	0	0	0
19140	16 Feb 22	00:43:00	1	0	1	0	Ct	0	0	0	0	0	0	0	0	0	0	0	0	0	0	0	0	0	0	0	0	0	0	0	0	0	0	0	0	0	0	0	0	0	0
19141	16 Feb 22	00:44:00	1	0	1	0	Ct	0	0	0	0	0	0	0	0	0	0	0	0	0	0	0	0	0	0	0	0	0	0	0	0	0	0	0	0	0	0	0	0	0	0
19142	16 Feb 22	00:45:00	1	0	1	0	Ct	0	0	0	0	0	0	0	0	0	0	0	0	0	0	0	0	0	0	0	0	0	0	0	0	0	0	0	0	0	0	0	0	0	0
19143	16 Feb 22	00:46:00	1	0	1	0	Ct	0	0	0	0	0	0	0	0	0	0	0	0	0	0	0	0	0	0	0	0	0	0	0	0	0	0	0	0	0	0	0	0	0	0
19144	16 Feb 22	00:47:00	1	0	1	0	Ct	0	0	0	0	0	0	0	0	0	0	0	0	0	0	0	0	0	0	0	0	0	0	0	0	0	0	0	0	0	0	0	0	0	0
19145	16 Feb 22	00:48:00	1	0	1	0	Ct	0	0	0	0	0	0	0	0	0	0	0	0	0	0	0	0	0	0	0	0	0	0	0	0	0	0	0	0	0	0	0	0	0	0
19146	16 Feb 22	00:49:00	1	0	1	0	Ct	0	0	0	0	0	0	0	0	0	0	0	0	0	0	0	0	0	0	0	0	0	0	0	0	0	0	0	0	0	0	0	0	0	0
19147	16 Feb 22	00:50:00	1	0	1	0	Ct	0	0	0	0	0	0	0	0	0	0	0	0	0	0	0	0	0	0	0	0	0	0	0	0	0	0	0	0	0	0	0	0	0	0
19148	16 Feb 22	00:51:00	1	0	1	0	Ct	0	0	0	0	0	0	0	0	0	0	0	0	0	0	0	0	0	0	0	0	0	0	0	0	0	0	0	0	0	0	0	0	0	0
19149	16 Feb 22	00:52:00	1	0	1	0	Ct	0	0	0	0	0	0	0	0	0	0	0	0	0	0	0	0	0	0	0	0	0	0	0	0	0	0	0	0	0	0	0	0	0	0
19150	16 Feb 22	00:53:00	1	0	1	0	Ct	0	0	0	0	0	0	0	0	0	0	0	0	0	0	0	1	0	0	0	0	0	0	0	0	0	0	0	0	0	0	0	0	0	0
19151	16 Feb 22	00:54:00	1	0	1	0	Ct	0	0	0	1	0	0	0	0	0	0	0	0	0	0	0	0	0	0	0	0	0	0	0	0	0	0	0	0	0	0	0	0	0	0
19152	16 Feb 22	00:55:00	1	0	1	0	Ct	0	0	0	0	0	0	0	0	0	0	0	1	0	0	0	0	0	0	0	0	0	0	0	0	0	0	0	0	0	0	0	0	0	0
19153	16 Feb 22	00:56:00	1	0	1	0	Ct	0	0	0	0	0	0	0	0	0	0	0	0	0	0	0	0	0	0	0	0	0	0	0	0	0	0	0	0	0	0	0	1	0	0
19154	16 Feb 22	00:57:00	1	0	1	0	Ct	0	0	0	0	0	0	0	0	0	0	0	1	0	0	0	0	0	0	0	0	0	0	0	0	0	0	0	0	0	0	0	0	0	0
19155	16 Feb 22	00:58:00	1	0	1	0	Ct	0	0	0	0	0	0	0	0	0	0	0	2	0	0	0	0	0	0	0	0	0	0	0	0	0	0	0	0	0	0	0	0	0	0
19156	16 Feb 22	00:59:00	1	0	1	0	Ct	0	0	0	0	0	0	0	0	0	0	0	0	0	0	0	0	0	0	0	0	0	0	0	0	0	0	0	0	0	0	0	0	0	0
19157	16 Feb 22	01:00:00	1	0	1	0	Ct	0	0	0	0	0	0	0	0	0	0	0	0	0	0	0	0	0	0	0	0	0	0	0	0	0	0	0	0	0	0	0	0	0	0
19158	16 Feb 22	01:01:00	1	0	1	0	Ct	0	0	0	0	0	0	0	0	0	0	0	0	0	0	0	0	0	0	0	0	0	0	0	0	0	0	0	0	0	0	0	0	0	0
19159	16 Feb 22	01:02:00	1	0	1	0	Ct	0	0	0	0	0	0	0	0	0	0	0	0	0	0	0	0	0	0	0	0	0	0	0	0	0	0	0	0	0	0	0	0	0	0
19160	16 Feb 22	01:03:00	1	0	1	0	Ct	0	0	0	0	0	0	0	0	0	0	0	0	0	0	0	0	0	0	0	0	0	0	0	0	0	0	0	0	0	0	0	0	0	0
19161	16 Feb 22	01:04:00	1	0	1	0	Ct	0	0	0	0	0	0	0	0	0	0	0	0	0	0	0	0	0	0	0	0	0	0	0	0	0	0	0	0	0	0	0	0	0	0
19162	16 Feb 22	01:05:00	1	0	1	0	Ct	0	0	0	0	0	0	0	0	0	0	0	0	0	0	0	0	0	0	0	0	1	0	0	0	0	0	0	0	0	0	0	0	0	0
19163	16 Feb 22	01:06:00	1	0	1	0	Ct	0	0	0	0	0	0	0	0	0	0	0	1	0	0	0	2	0	0	0	0	0	0	0	0	0	0	0	0	0	0	0	0	0	0
19164	16 Feb 22	01:07:00	1	0	1	0	Ct	0	0	0	0	0	0	0	0	0	0	0	0	0	0	0	0	0	0	0	0	0	0	0	0	0	0	0	0	0	0	0	0	0	0
19165	16 Feb 22	01:08:00	1	0	1	0	Ct	0	0	0	0	0	0	0	0	0	0	0	0	0	0	0	0	0	0	0	0	0	0	0	0	0	0	0	0	0	0	0	0	0	0
19166	16 Feb 22	01:09:00	1	0	1	0	Ct	0	0	0	0	0	0	0	0	0	0	0	0	0	0	0	0	0	0	0	0	0	0	0	0	0	0	0	0	0	0	0	0	0	0
19167	16 Feb 22	01:10:00	1	0	1	0	Ct	0	0	0	0	0	0	0	0	0	0	0	0	0	0	0	0	0	0	0	0	0	0	0	0	0	0	0	0	0	0	0	0	0	0
19168	16 Feb 22	01:11:00	1	0	1	0	Ct	0	0	0	0	0	0	0	0	0	0	0	0	0	0	0	0	0	0	0	0	0	0	0	0	0	0	0	0	0	0	0	0	0	0
19169	16 Feb 22	01:12:00	1	0	1	0	Ct	0	0	0	0	0	0	0	0	0	0	0	0	0	0	0	0	0	0	0	0	0	0	0	0	0	0	0	0	0	0	0	0	0	0
19170	16 Feb 22	01:13:00	1	0	1	0	Ct	0	0	0	0	0	0	0	0	0	0	0	0	0	0	0	0	0	0	0	0	0	0	0	0	0	0	0	0	0	0	0	0	0	0
19171	16 Feb 22	01:14:00	1	0	1	0	Ct	0	0	0	0	0	0	0	0	0	0	0	0	0	0	0	0	0	0	0	0	0	0	0	0	0	0	0	0	0	0	0	0	0	0
19172	16 Feb 22	01:15:00	1	0	1	0	Ct	0	0	0	0	0	0	0	0	0	0	0	0	0	0	0	0	0	0	0	0	0	0	0	0	0	0	0	0	0	0	0	0	0	0
19173	16 Feb 22	01:16:00	1	0	1	0	Ct	0	0	0	0	0	0	0	0	0	0	0	0	0	0	0	0	0	0	0	0	0	0	0	0	0	0	0	0	0	0	0	0	0	0
19174	16 Feb 22	01:17:00	1	0	1	0	Ct	0	0	0	0	0	0	0	0	0	0	0	0	0	0	0	0	0	0	0	0	0	0	0	0	0	0	0	0	0	0	0	0	0	0
19175	16 Feb 22	01:18:00	1	0	1	0	Ct	0	0	0	0	0	0	0	0	0	0	0	0	0	0	0	0	0	0	0	0	0	0	0	0	0	0	0	0	0	0	0	0	0	0
19176	16 Feb 22	01:19:00	1	0	1	0	Ct	0	0	0	0	0	0	0	0	0	0	0	0	0	0	0	0	0	0	0	0	0	0	0	0	0	0	0	0	0	0	0	0	0	0
19177	16 Feb 22	01:20:00	1	0	1	0	Ct	0	0	0	0	0	0	0	0	0	0	0	0	0	0	0	0	0	0	0	0	0	0	0	0	0	0	0	0	0	0	0	0	0	0
19178	16 Feb 22	01:21:00	1	0	1	0	Ct	0	0	0	0	0	0	0	0	0	0	0	0	0	0	0	0	0	0	0	0	0	0	0	0	0	0	0	0	0	0	0	0	0	0
19179	16 Feb 22	01:22:00	1	0	1	0	Ct	0	0	0	0	0	0	0	0	0	0	0	1	0	0	0	0	0	0	0	0	0	0	0	0	0	0	0	0	0	0	0	0	0	0
19180	16 Feb 22	01:23:00	1	0	1	0	Ct	0	0	0	0	0	0	0	0	0	0	0	1	0	0	0	0	0	0	0	0	0	0	0	0	0	0	0	0	0	0	0	0	0	0
19181	16 Feb 22	01:24:00	1	0	1	0	Ct	0	0	0	0	0	0	0	0	0	0	0	0	0	0	0	0	0	0	0	0	1	0	0	0	0	0	0	0	0	0	0	0	0	0
19182	16 Feb 22	01:25:00	1	0	1	0	Ct	0	0	0	2	0	0	0	0	0	0	0	0	0	0	0	0	0	0	0	0	0	0	0	0	0	0	0	0	0	0	0	0	0	0
19183	16 Feb 22	01:26:00	1	0	1	0	Ct	0	0	0	0	0	0	0	0	0	0	0	0	0	0	0	0	0	0	0	0	0	0	0	0	0	0	0	0	0	0	0	0	0	0
19184	16 Feb 22	01:27:00	1	0	1	0	Ct	0	0	0	0	0	0	0	0	0	0	0	0	0	0	0	0	0	0	0	0	0	0	0	0	0	0	0	0	0	0	0	0	0	0
19185	16 Feb 22	01:28:00	1	0	1	0	Ct	0	0	0	0	0	0	0	0	0	0	0	0	0	0	0	0	0	0	0	0	0	0	0	0	0	0	0	0	0	0	0	0	0	0
19186	16 Feb 22	01:29:00	1	0	1	0	Ct	0	0	0	0	0	0	0	0	0	0	0	0	0	0	0	0	0	0	0	0	0	0	0	0	0	0	0	0	0	0	0	1	0	0
19187	16 Feb 22	01:30:00	1	0	1	0	Ct	0	0	0	0	0	0	0	0	0	0	0	0	0	0	0	0	0	0	0	0	0	0	0	0	0	0	0	0	0	0	0	0	0	0
19188	16 Feb 22	01:31:00	1	0	1	0	Ct	0	0	0	0	0	0	0	0	0	0	0	0	0	0	0	0	0	0	0	0	0	0	0	0	0	0	0	0	0	0	0	0	0	0
19189	16 Feb 22	01:32:00	1	0	1	0	Ct	0	0	0	0	0	0	0	0	0	0	0	0	0	0	0	0	0	0	0	0	0	0	0	0	0	0	0	0	0	0	0	0	0	0
19190	16 Feb 22	01:33:00	1	0	1	0	Ct	0	0	0	0	0	0	0	0	0	0	0	0	0	0	0	0	0	0	0	0	0	0	0	0	0	0	0	0	0	0	0	0	0	0
19191	16 Feb 22	01:34:00	1	0	1	0	Ct	0	0	0	0	0	0	0	0	0	0	0	0	0	0	0	0	0	0	0	0	0	0	0	0	0	0	0	0	0	0	0	0	0	0
19192	16 Feb 22	01:35:00	1	0	1	0	Ct	0	0	0	0	0	0	0	0	0	0	0	0	0	0	0	0	0	0	0	0	0	0	0	0	0	0	0	0	0	0	0	0	0	0
19193	16 Feb 22	01:36:00	1	0	1	0	Ct	0	0	0	0	0	0	0	0	0	0	0	0	0	0	0	0	0	0	0	0	0	0	3	0	0	0	0	0	0	0	0	0	0	0
19194	16 Feb 22	01:37:00	1	0	1	0	Ct	0	0	0	0	0	0	0	0	0	0	0	0	0	0	0	0	0	0	0	0	0	0	2	0	0	0	0	0	0	0	0	0	0	0
19195	16 Feb 22	01:38:00	1	0	1	0	Ct	0	0	0	0	0	0	0	0	0	0	0	0	0	0	0	0	0	0	0	0	0	0	2	0	0	0	0	0	0	0	0	0	0	0
19196	16 Feb 22	01:39:00	1	0	1	0	Ct	0	0	0	0	0	0	0	0	0	0	0	0	0	0	0	0	0	0	0	0	0	0	1	0	0	0	0	0	0	0	0	0	0	0
19197	16 Feb 22	01:40:00	1	0	1	0	Ct	0	0	0	0	0	0	0	0	0	0	0	0	0	0	0	0	0	0	0	0	0	0	3	0	0	0	0	0	0	0	0	0	0	0
19198	16 Feb 22	01:41:00	1	0	1	0	Ct	0	0	0	1	0	0	0	0	0	0	0	0	0	0	0	0	0	0	0	0	0	0	2	0	0	0	0	0	0	0	0	0	0	0
19199	16 Feb 22	01:42:00	1	0	1	0	Ct	0	0	0	0	0	0	0	0	0	0	0	0	0	0	0	0	0	0	0	0	0	0	4	0	0	0	0	0	0	0	0	0	0	0
19200	16 Feb 22	01:43:00	1	0	1	0	Ct	0	0	0	0	0	0	0	0	0	0	0	0	0	0	0	0	0	0	0	0	0	0	2	0	0	0	0	0	0	0	0	0	0	0
19201	16 Feb 22	01:44:00	1	0	1	0	Ct	0	0	0	0	0	0	0	0	0	0	0	8	0	0	0	0	0	0	0	0	0	0	4	0	0	0	0	0	0	0	0	0	0	0
19202	16 Feb 22	01:45:00	1	0	1	0	Ct	0	0	0	0	0	0	0	0	0	0	0	1	0	0	0	0	0	0	0	0	0	0	2	0	0	0	0	0	0	0	0	0	0	0
19203	16 Feb 22	01:46:00	1	0	1	0	Ct	0	0	0	0	0	0	0	0	0	0	0	0	0	0	0	0	0	0	0	0	0	0	2	0	0	0	0	0	0	0	0	0	0	0
19204	16 Feb 22	01:47:00	1	0	1	0	Ct	0	0	0	0	0	0	0	0	0	0	0	0	0	0	0	0	0	0	0	0	0	0	4	0	0	0	0	0	0	0	0	0	0	0
19205	16 Feb 22	01:48:00	1	0	1	0	Ct	0	0	0	0	0	0	0	0	0	0	0	0	0	0	0	0	0	0	0	0	0	0	0	0	0	0	0	0	0	0	0	0	0	0
19206	16 Feb 22	01:49:00	1	0	1	0	Ct	0	0	0	0	0	0	0	0	0	0	0	0	0	0	0	0	0	0	0	0	0	0	1	0	0	0	0	0	0	0	0	0	0	0
19207	16 Feb 22	01:50:00	1	0	1	0	Ct	0	0	0	0	0	0	0	0	0	0	0	2	0	0	0	0	0	0	0	0	0	0	2	0	0	0	0	0	0	0	0	0	0	0
19208	16 Feb 22	01:51:00	1	0	1	0	Ct	0	0	0	0	0	0	0	0	0	0	0	0	0	0	0	0	0	0	0	0	0	0	3	0	0	0	0	0	0	0	0	0	0	0
19209	16 Feb 22	01:52:00	1	0	1	0	Ct	0	0	0	0	0	0	0	0	0	0	0	0	0	0	0	0	0	0	0	0	0	0	2	0	0	0	0	0	0	0	0	0	0	0
19210	16 Feb 22	01:53:00	1	0	1	0	Ct	0	0	0	0	0	0	0	0	0	0	0	0	0	0	0	0	0	0	0	0	0	0	3	0	0	0	0	0	0	0	0	0	0	0
19211	16 Feb 22	01:54:00	1	0	1	0	Ct	0	0	0	0	0	0	0	0	0	0	0	0	0	0	0	0	0	0	0	0	0	0	2	0	0	0	0	1	0	0	0	0	0	0
19212	16 Feb 22	01:55:00	1	0	1	0	Ct	0	0	0	0	0	0	0	0	0	0	0	0	0	0	0	0	0	0	0	0	0	0	0	0	0	0	0	1	0	0	0	0	0	0
19213	16 Feb 22	01:56:00	1	0	1	0	Ct	0	0	0	0	0	0	0	0	0	0	0	0	0	0	0	0	0	0	0	0	0	0	0	0	0	0	0	2	0	0	0	0	0	0
19214	16 Feb 22	01:57:00	1	0	1	0	Ct	0	0	0	0	0	0	0	0	0	0	0	0	0	0	0	0	0	0	0	0	0	0	0	0	0	0	0	3	0	0	0	0	0	0
19215	16 Feb 22	01:58:00	1	0	1	0	Ct	0	0	0	0	0	0	0	0	0	0	0	0	0	0	0	0	0	0	0	0	0	0	0	0	0	0	0	2	0	0	0	0	0	0
19216	16 Feb 22	01:59:00	1	0	1	0	Ct	0	0	0	0	0	0	0	0	0	0	0	1	0	0	0	0	0	0	0	0	0	0	0	0	0	0	0	1	0	0	0	0	0	0
19217	16 Feb 22	02:00:00	1	0	1	0	Ct	0	0	0	0	0	0	0	0	0	0	0	0	0	0	0	0	0	0	0	0	0	0	0	0	0	0	0	3	0	0	0	0	0	0
19218	16 Feb 22	02:01:00	1	0	1	0	Ct	0	0	0	0	0	0	0	0	0	0	0	0	0	0	0	0	0	0	0	0	0	0	0	0	0	0	0	4	0	0	0	0	0	0
19219	16 Feb 22	02:02:00	1	0	1	0	Ct	0	0	0	0	0	0	0	0	0	0	0	0	0	0	0	0	0	0	0	0	0	0	0	0	0	0	0	3	0	0	0	0	0	0
19220	16 Feb 22	02:03:00	1	0	1	0	Ct	0	0	0	0	0	0	0	0	0	0	0	2	0	0	0	0	0	0	0	0	0	0	0	0	0	0	0	3	0	0	0	0	0	0
19221	16 Feb 22	02:04:00	1	0	1	0	Ct	0	0	0	0	0	0	0	0	0	0	0	3	0	0	0	0	0	0	0	0	0	0	0	0	0	0	0	3	0	0	0	0	0	0
19222	16 Feb 22	02:05:00	1	0	1	0	Ct	0	0	0	0	0	0	0	0	0	0	0	8	0	0	0	0	0	0	0	0	0	0	0	0	0	0	0	2	0	0	0	0	0	0
19223	16 Feb 22	02:06:00	1	0	1	0	Ct	0	0	0	0	0	0	0	0	0	0	0	1	0	0	0	0	0	0	0	0	0	0	0	0	0	0	0	5	0	0	0	0	0	0
19224	16 Feb 22	02:07:00	1	0	1	0	Ct	0	0	0	0	0	0	0	0	0	0	0	0	0	0	0	0	0	0	0	0	0	0	0	0	0	0	0	2	0	0	0	0	0	0
19225	16 Feb 22	02:08:00	1	0	1	0	Ct	0	0	0	0	0	0	0	0	0	0	0	0	0	0	0	0	0	0	0	0	0	0	0	0	0	0	0	2	0	0	0	0	0	0
19226	16 Feb 22	02:09:00	1	0	1	0	Ct	0	0	0	0	0	0	0	0	0	0	0	0	0	0	0	0	0	0	0	0	0	0	0	0	0	0	0	1	0	0	0	0	0	0
19227	16 Feb 22	02:10:00	1	0	1	0	Ct	0	0	0	0	0	0	0	0	0	0	0	0	0	0	0	0	0	0	0	0	0	0	0	0	0	0	0	2	0	0	0	0	0	0
19228	16 Feb 22	02:11:00	1	0	1	0	Ct	0	0	0	0	0	0	0	0	0	0	0	0	0	0	0	0	0	0	0	0	0	0	0	0	0	0	0	2	0	0	0	0	0	0
19229	16 Feb 22	02:12:00	1	0	1	0	Ct	0	0	0	0	0	0	0	0	0	0	0	1	0	0	0	0	0	0	0	0	0	0	0	0	0	0	0	3	0	0	0	0	0	0
19230	16 Feb 22	02:13:00	1	0	1	0	Ct	0	0	0	0	0	0	0	0	0	0	0	0	0	0	0	0	0	0	0	0	0	0	0	0	0	0	0	3	0	0	0	0	0	0
19231	16 Feb 22	02:14:00	1	0	1	0	Ct	0	0	0	0	0	0	0	0	0	0	0	1	0	0	0	0	0	0	0	0	0	0	0	0	0	0	0	1	0	0	0	0	0	0
19232	16 Feb 22	02:15:00	1	0	1	0	Ct	0	0	0	0	0	0	0	0	0	0	0	0	0	0	0	0	0	0	0	0	0	0	0	0	0	0	0	4	0	0	0	0	0	0
19233	16 Feb 22	02:16:00	1	0	1	0	Ct	0	0	0	0	0	0	0	0	0	0	0	0	0	0	0	0	0	0	0	0	0	0	0	0	0	0	0	2	0	0	0	0	0	0
19234	16 Feb 22	02:17:00	1	0	1	0	Ct	0	0	0	0	0	0	0	0	0	0	0	0	0	0	0	0	0	0	0	0	0	0	0	0	0	0	0	3	0	0	0	0	0	0
19235	16 Feb 22	02:18:00	1	0	1	0	Ct	0	0	0	0	0	0	0	0	0	0	0	0	0	0	0	0	0	0	0	0	0	0	0	0	0	0	0	12	0	0	0	0	0	0
19236	16 Feb 22	02:19:00	1	0	1	0	Ct	0	0	0	0	0	0	0	0	0	0	0	0	0	0	0	0	0	0	0	0	0	0	0	0	0	0	0	2	0	0	0	0	0	0
19237	16 Feb 22	02:20:00	1	0	1	0	Ct	0	0	0	0	0	0	0	0	0	0	0	1	0	0	0	0	0	0	0	0	0	0	0	0	0	0	0	1	0	0	0	0	0	0
19238	16 Feb 22	02:21:00	1	0	1	0	Ct	0	0	0	0	0	0	0	0	0	0	0	1	0	0	0	0	0	0	0	0	0	0	0	0	0	0	0	2	0	0	0	0	0	0
19239	16 Feb 22	02:22:00	1	0	1	0	Ct	0	0	0	0	0	0	0	0	0	0	0	0	0	0	0	0	0	0	0	0	0	0	0	0	0	0	0	2	0	0	0	0	0	0
19240	16 Feb 22	02:23:00	1	0	1	0	Ct	0	0	0	0	0	0	0	0	0	0	0	0	0	0	0	0	0	0	0	0	0	0	0	0	0	0	0	1	0	0	0	0	0	0
19241	16 Feb 22	02:24:00	1	0	1	0	Ct	0	0	0	0	0	0	0	0	0	0	0	0	0	0	0	0	0	0	0	0	0	0	0	0	0	0	0	3	0	0	0	0	0	0
19242	16 Feb 22	02:25:00	1	0	1	0	Ct	0	0	0	0	0	0	0	0	0	0	0	1	0	0	0	0	0	0	0	0	0	0	0	0	0	0	0	0	0	0	0	0	0	0
19243	16 Feb 22	02:26:00	1	0	1	0	Ct	0	0	0	0	0	0	0	0	0	0	0	2	0	0	0	0	0	0	0	0	0	0	0	0	0	0	2	4	0	0	0	0	0	0
19244	16 Feb 22	02:27:00	1	0	1	0	Ct	0	0	0	0	0	0	0	0	0	0	0	1	0	0	0	0	0	0	0	0	0	0	0	0	0	0	1	2	0	0	0	0	0	0
19245	16 Feb 22	02:28:00	1	0	1	0	Ct	0	0	0	0	0	0	0	0	0	0	0	0	0	0	0	0	0	0	0	0	0	0	0	0	0	0	0	2	0	0	0	0	0	0
19246	16 Feb 22	02:29:00	1	0	1	0	Ct	0	0	0	0	0	0	0	0	0	0	0	0	0	0	0	0	0	0	0	0	0	0	0	0	0	0	0	1	0	0	0	0	0	0
19247	16 Feb 22	02:30:00	1	0	1	0	Ct	0	0	0	0	0	0	0	0	0	0	0	0	0	0	0	0	0	0	0	0	0	0	0	0	0	0	2	0	0	0	0	0	0	0
19248	16 Feb 22	02:31:00	1	0	1	0	Ct	0	0	0	0	0	0	0	0	0	0	0	0	0	0	0	0	0	0	0	0	0	0	0	0	0	0	1	2	0	0	0	0	0	0
19249	16 Feb 22	02:32:00	1	0	1	0	Ct	0	0	0	0	0	0	0	0	0	0	0	1	0	0	0	0	0	0	0	0	0	0	0	0	0	0	0	1	0	0	0	0	0	0
19250	16 Feb 22	02:33:00	1	0	1	0	Ct	0	0	0	0	0	0	0	0	0	0	0	0	0	0	0	0	0	0	0	0	0	0	0	0	0	0	0	0	0	0	0	0	0	0
19251	16 Feb 22	02:34:00	1	0	1	0	Ct	0	0	0	0	0	0	0	0	0	0	0	0	0	0	0	0	0	0	0	0	0	0	0	0	0	0	0	0	0	0	0	0	0	0
19252	16 Feb 22	02:35:00	1	0	1	0	Ct	0	0	0	0	0	0	0	0	0	0	0	0	0	0	0	0	0	0	0	0	0	0	0	0	0	0	0	0	0	0	0	0	0	0
19253	16 Feb 22	02:36:00	1	0	1	0	Ct	0	0	0	0	0	0	0	0	0	0	0	0	0	0	0	0	0	0	0	0	0	0	0	0	0	0	8	0	0	0	0	0	0	0
19254	16 Feb 22	02:37:00	1	0	1	0	Ct	0	0	0	0	0	0	0	0	0	0	0	0	0	0	0	0	0	0	0	0	0	0	0	0	0	0	4	0	0	0	0	0	0	0
19255	16 Feb 22	02:38:00	1	0	1	0	Ct	0	0	0	0	0	0	0	0	0	0	0	0	0	0	0	0	0	0	0	0	0	0	0	0	0	0	0	0	0	0	0	0	0	0
19256	16 Feb 22	02:39:00	1	0	1	0	Ct	0	0	0	0	0	0	0	0	0	0	0	0	0	0	0	0	0	0	0	0	0	0	0	0	0	0	0	0	0	0	0	0	0	0
19257	16 Feb 22	02:40:00	1	0	1	0	Ct	0	0	0	0	0	0	0	0	0	0	0	1	0	0	0	0	0	0	0	0	0	0	2	0	0	0	0	0	0	0	0	0	0	0
19258	16 Feb 22	02:41:00	1	0	1	0	Ct	0	0	0	0	0	0	0	0	0	0	0	0	0	0	0	0	0	0	0	0	0	0	2	0	0	0	0	0	0	0	0	0	0	0
19259	16 Feb 22	02:42:00	1	0	1	0	Ct	0	0	0	0	0	0	0	0	0	0	0	0	0	0	0	0	0	0	0	0	0	0	2	0	1	0	0	0	0	0	0	0	0	0
19260	16 Feb 22	02:43:00	1	0	1	0	Ct	0	0	0	0	0	0	0	0	0	0	0	0	0	0	0	0	0	0	0	0	0	0	3	0	8	0	0	0	0	0	0	0	0	0
19261	16 Feb 22	02:44:00	1	0	1	0	Ct	0	0	0	0	0	0	0	0	0	0	0	0	0	0	0	0	0	0	0	0	0	0	2	0	0	0	0	0	0	0	0	0	0	0
19262	16 Feb 22	02:45:00	1	0	1	0	Ct	0	0	0	0	0	0	0	0	0	0	0	0	0	0	0	0	0	0	0	0	0	0	2	0	0	0	0	0	0	0	0	0	0	0
19263	16 Feb 22	02:46:00	1	0	1	0	Ct	0	0	0	0	0	0	0	0	0	0	0	0	0	0	0	0	0	0	0	0	0	0	1	0	0	0	0	0	0	0	0	0	0	0
19264	16 Feb 22	02:47:00	1	0	1	0	Ct	0	0	0	0	0	0	0	0	0	0	0	0	0	0	1	0	0	0	0	0	0	0	2	0	0	0	0	0	0	0	0	0	0	0
19265	16 Feb 22	02:48:00	1	0	1	0	Ct	0	0	0	0	0	0	0	0	0	0	0	1	0	0	0	0	0	0	0	0	0	0	3	0	0	0	0	0	0	0	0	0	0	0
19266	16 Feb 22	02:49:00	1	0	1	0	Ct	0	0	0	0	0	0	0	0	0	0	0	0	0	0	0	0	0	0	0	0	0	0	1	0	0	0	8	0	0	0	0	0	0	0
19267	16 Feb 22	02:50:00	1	0	1	0	Ct	0	0	0	0	0	0	0	0	0	0	0	0	0	0	0	0	0	0	0	0	0	0	2	0	0	0	13	0	0	0	0	0	0	0
19268	16 Feb 22	02:51:00	1	0	1	0	Ct	0	0	0	0	0	0	0	0	0	0	0	1	0	0	0	0	0	0	0	0	0	0	2	0	0	0	0	0	0	0	0	0	0	0
19269	16 Feb 22	02:52:00	1	0	1	0	Ct	0	0	0	0	0	0	0	0	0	0	0	0	0	0	0	0	0	0	0	0	0	0	3	0	0	0	0	0	0	0	0	0	0	0
19270	16 Feb 22	02:53:00	1	0	1	0	Ct	0	0	0	0	0	0	0	0	0	0	0	0	0	0	0	0	0	0	0	2	0	0	5	0	0	0	0	0	0	0	0	0	0	0
19271	16 Feb 22	02:54:00	1	0	1	0	Ct	0	0	0	0	0	0	0	0	0	0	0	0	0	0	0	0	0	0	0	3	0	0	4	0	0	0	1	0	0	0	0	0	0	0
19272	16 Feb 22	02:55:00	1	0	1	0	Ct	0	0	0	0	0	0	0	0	0	0	0	1	0	0	0	0	0	0	0	0	0	0	4	0	0	0	0	0	0	0	0	0	0	0
19273	16 Feb 22	02:56:00	1	0	1	0	Ct	0	0	0	0	0	0	0	0	0	0	0	1	0	0	0	0	0	0	0	1	0	0	2	0	0	0	0	0	0	0	0	0	0	0
19274	16 Feb 22	02:57:00	1	0	1	0	Ct	0	0	0	0	0	0	0	0	0	0	0	0	0	0	0	0	0	0	0	0	0	0	1	0	0	0	4	0	0	0	0	0	0	0
19275	16 Feb 22	02:58:00	1	0	1	0	Ct	0	0	0	0	0	0	0	0	0	0	0	0	0	0	0	0	0	0	0	0	0	0	1	0	0	0	2	0	0	0	0	0	0	0
19276	16 Feb 22	02:59:00	1	0	1	0	Ct	0	0	0	0	0	0	0	0	0	0	0	0	0	0	0	0	0	0	0	0	0	0	3	0	0	0	0	0	0	0	0	0	0	0
19277	16 Feb 22	03:00:00	1	0	1	0	Ct	0	0	0	0	0	0	0	0	0	0	0	4	0	0	1	0	0	0	0	1	0	0	7	0	0	0	0	0	0	0	0	0	0	0
19278	16 Feb 22	03:01:00	1	0	1	0	Ct	0	0	0	0	0	0	0	0	0	0	0	0	0	0	1	0	0	0	0	0	0	0	3	0	0	0	0	0	0	0	0	0	0	0
19279	16 Feb 22	03:02:00	1	0	1	0	Ct	0	0	0	0	0	0	0	0	0	0	0	0	0	0	0	0	0	0	0	0	0	0	3	0	0	0	0	0	0	0	0	0	0	0
19280	16 Feb 22	03:03:00	1	0	1	0	Ct	0	0	0	0	0	0	0	0	0	0	0	0	0	0	0	0	0	0	0	0	0	0	2	0	0	0	0	0	0	0	0	0	0	0
19281	16 Feb 22	03:04:00	1	0	1	0	Ct	0	0	0	0	0	0	0	0	0	0	0	0	0	0	0	0	0	0	0	0	0	0	8	0	0	0	0	0	0	0	0	0	0	0
19282	16 Feb 22	03:05:00	1	0	1	0	Ct	0	0	0	0	0	0	0	0	0	0	0	0	0	0	0	0	0	0	0	0	0	0	3	0	0	0	0	0	0	0	0	0	0	0
19283	16 Feb 22	03:06:00	1	0	1	0	Ct	0	0	0	0	0	0	0	0	0	0	0	0	0	0	0	0	0	0	0	0	0	0	2	0	0	0	1	0	0	0	0	0	0	0
19284	16 Feb 22	03:07:00	1	0	1	0	Ct	0	0	0	1	0	0	0	0	0	0	0	0	0	0	0	0	0	0	0	0	0	0	1	0	0	0	2	0	0	0	0	0	0	0
19285	16 Feb 22	03:08:00	1	0	1	0	Ct	0	0	0	0	0	0	0	0	0	0	0	0	0	0	0	0	0	0	0	1	0	0	2	0	0	0	0	0	0	0	0	0	0	0
19286	16 Feb 22	03:09:00	1	0	1	0	Ct	0	0	0	0	0	0	0	0	0	0	0	0	0	0	0	0	0	0	0	0	0	0	3	0	0	0	0	0	0	0	0	0	0	0
19287	16 Feb 22	03:10:00	1	0	1	0	Ct	0	0	0	0	0	0	0	0	0	0	0	0	0	0	0	0	0	0	0	0	0	0	2	0	0	0	0	0	0	0	0	0	0	0
19288	16 Feb 22	03:11:00	1	0	1	0	Ct	0	0	0	0	0	0	0	0	0	0	0	0	0	0	0	0	0	0	0	0	0	5	3	0	0	0	0	0	0	0	0	0	0	0
19289	16 Feb 22	03:12:00	1	0	1	0	Ct	0	0	0	0	0	0	0	0	0	0	0	0	0	0	0	0	0	0	0	0	0	1	3	0	0	0	0	0	0	0	0	0	0	0
19290	16 Feb 22	03:13:00	1	0	1	0	Ct	0	0	0	0	0	0	0	0	0	0	0	0	0	0	0	0	0	0	0	0	0	0	2	0	0	0	0	0	0	0	0	0	0	0
19291	16 Feb 22	03:14:00	1	0	1	0	Ct	0	0	0	0	0	0	0	0	0	0	0	0	0	0	0	0	0	0	0	3	0	0	2	0	0	0	0	0	0	0	0	0	0	0
19292	16 Feb 22	03:15:00	1	0	1	0	Ct	0	0	0	0	0	0	0	0	0	0	0	0	0	0	0	0	0	0	0	2	0	0	3	0	0	0	1	0	0	0	0	0	0	0
19293	16 Feb 22	03:16:00	1	0	1	0	Ct	0	0	0	0	0	0	0	0	0	0	0	1	0	0	0	0	0	0	0	0	0	0	0	0	0	0	2	0	0	0	0	0	0	0
19294	16 Feb 22	03:17:00	1	0	1	0	Ct	0	0	0	0	0	0	2	0	0	0	0	0	0	0	0	0	0	1	0	0	0	5	2	0	0	0	0	0	0	0	0	0	0	0
19295	16 Feb 22	03:18:00	1	0	1	0	Ct	0	0	0	0	0	0	0	0	0	0	0	0	0	0	0	0	0	0	0	0	0	5	0	0	0	0	4	0	0	0	0	0	0	0
19296	16 Feb 22	03:19:00	1	0	1	0	Ct	0	0	0	0	0	0	0	0	0	0	0	0	0	0	0	0	0	0	0	0	0	2	3	0	0	0	2	0	0	0	0	0	0	0
19297	16 Feb 22	03:20:00	1	0	1	0	Ct	0	0	0	0	0	0	0	0	0	0	0	0	0	0	0	0	0	2	0	0	0	3	3	0	0	0	1	0	0	0	0	0	0	0
19298	16 Feb 22	03:21:00	1	0	1	0	Ct	0	0	0	0	0	0	0	0	0	0	0	0	0	0	0	0	0	0	0	0	0	2	3	0	0	0	1	0	0	0	0	0	0	0
19299	16 Feb 22	03:22:00	1	0	1	0	Ct	0	0	0	0	0	0	0	0	0	0	0	0	0	0	1	0	0	2	0	0	0	2	2	0	0	0	2	0	0	0	0	0	0	0
19300	16 Feb 22	03:23:00	1	0	1	0	Ct	0	0	0	0	0	0	0	0	0	0	0	1	0	0	0	0	0	0	0	3	0	3	3	0	0	0	2	0	0	0	0	0	0	0
19301	16 Feb 22	03:24:00	1	0	1	0	Ct	0	0	0	0	0	0	0	0	0	0	0	0	0	0	0	0	0	0	0	0	0	3	3	0	0	0	2	0	0	0	0	0	0	0
19302	16 Feb 22	03:25:00	1	0	1	0	Ct	0	0	0	0	0	0	0	0	0	0	0	0	0	0	0	0	0	0	0	0	0	4	2	0	0	0	1	0	0	0	0	0	0	0
19303	16 Feb 22	03:26:00	1	0	1	0	Ct	0	0	0	0	0	0	0	0	0	0	0	0	0	0	0	0	0	0	0	0	0	2	4	0	0	0	1	0	0	0	0	0	0	0
19304	16 Feb 22	03:27:00	1	0	1	0	Ct	0	0	0	0	0	0	0	0	0	0	0	0	0	0	0	0	0	0	0	0	0	3	1	0	0	0	6	0	0	0	0	0	0	0
19305	16 Feb 22	03:28:00	1	0	1	0	Ct	0	0	0	0	0	0	0	0	0	0	0	0	0	0	0	0	0	0	0	1	0	2	2	0	0	0	1	0	0	0	0	0	0	0
19306	16 Feb 22	03:29:00	1	0	1	0	Ct	0	0	0	0	0	0	0	0	0	0	0	0	0	0	0	0	0	0	0	0	0	7	2	0	0	0	0	0	0	0	0	0	0	0
19307	16 Feb 22	03:30:00	1	0	1	0	Ct	0	0	0	0	0	0	0	0	0	0	0	0	0	0	0	0	0	0	0	0	0	2	1	0	0	0	3	0	0	0	0	0	0	0
19308	16 Feb 22	03:31:00	1	0	1	0	Ct	0	0	0	0	0	0	0	0	0	0	0	1	0	0	0	0	0	0	0	0	0	0	3	0	1	0	1	0	0	0	0	0	0	0
19309	16 Feb 22	03:32:00	1	0	1	0	Ct	0	0	0	0	0	0	0	0	0	0	0	0	0	0	0	0	0	0	0	0	0	1	2	0	6	0	1	0	0	0	0	0	0	0
19310	16 Feb 22	03:33:00	1	0	1	0	Ct	0	0	0	0	0	0	0	0	0	0	0	0	0	0	0	0	0	0	0	0	0	1	1	0	0	0	2	0	0	0	0	0	0	0
19311	16 Feb 22	03:34:00	1	0	1	0	Ct	0	0	0	0	0	0	0	0	0	0	0	0	0	0	0	0	0	0	0	0	0	2	2	0	0	0	4	0	0	0	0	0	0	0
19312	16 Feb 22	03:35:00	1	0	1	0	Ct	0	0	0	0	0	0	0	0	0	0	0	0	0	0	0	0	0	0	0	2	0	3	1	0	0	0	3	0	0	0	0	0	0	0
19313	16 Feb 22	03:36:00	1	0	1	0	Ct	0	0	0	0	0	0	0	0	0	0	0	0	0	0	0	0	0	0	0	0	0	1	2	0	0	0	3	0	0	0	0	0	0	0
19314	16 Feb 22	03:37:00	1	0	1	0	Ct	0	0	0	0	0	0	0	0	0	0	0	0	0	0	0	0	0	0	0	0	0	3	3	0	0	0	1	0	0	0	0	0	0	0
19315	16 Feb 22	03:38:00	1	0	1	0	Ct	0	0	0	0	0	0	0	0	0	0	0	1	0	0	0	0	0	0	0	0	0	1	3	0	0	0	4	0	0	0	0	0	0	0
19316	16 Feb 22	03:39:00	1	0	1	0	Ct	0	0	0	0	0	0	0	0	0	0	0	0	0	0	0	0	0	0	0	0	0	3	3	0	0	0	3	0	0	0	0	0	0	0
19317	16 Feb 22	03:40:00	1	0	1	0	Ct	0	0	0	0	0	0	0	0	0	0	0	0	0	0	0	0	0	0	0	0	0	0	3	0	0	0	2	0	0	0	0	0	0	0
19318	16 Feb 22	03:41:00	1	0	1	0	Ct	0	0	0	0	0	0	0	0	0	0	0	0	0	0	0	0	0	0	0	0	0	2	2	0	0	0	12	0	0	0	0	0	0	0
19319	16 Feb 22	03:42:00	1	0	1	0	Ct	0	0	0	0	0	0	0	0	0	0	0	0	0	0	0	0	0	0	0	0	0	0	1	0	1	0	1	0	0	0	0	0	0	0
19320	16 Feb 22	03:43:00	1	0	1	0	Ct	0	0	0	0	0	0	0	0	0	0	0	0	0	0	0	0	0	0	0	0	0	2	0	0	0	0	1	0	0	0	0	0	0	0
19321	16 Feb 22	03:44:00	1	0	1	0	Ct	0	0	0	0	0	0	0	0	0	0	0	3	0	0	0	0	0	0	0	0	0	3	3	0	3	0	2	0	0	0	0	0	0	0
19322	16 Feb 22	03:45:00	1	0	1	0	Ct	0	0	0	0	0	0	0	0	0	0	0	0	0	0	0	0	0	0	0	0	0	0	3	0	0	0	0	0	0	0	0	0	0	0
19323	16 Feb 22	03:46:00	1	0	1	0	Ct	0	0	0	0	0	0	0	0	0	0	0	1	0	0	0	0	0	0	0	0	0	5	1	0	0	0	0	0	0	0	0	0	0	0
19324	16 Feb 22	03:47:00	1	0	1	0	Ct	0	0	0	0	0	0	0	0	0	0	0	0	0	0	0	0	0	0	0	0	0	3	0	0	0	0	1	0	0	0	0	0	0	0
19325	16 Feb 22	03:48:00	1	0	1	0	Ct	0	0	0	0	0	0	0	0	0	0	0	0	0	0	0	0	0	0	0	0	0	4	0	0	0	0	1	0	0	0	0	0	0	0
19326	16 Feb 22	03:49:00	1	0	1	0	Ct	0	0	0	0	0	0	0	0	0	0	0	0	0	0	0	0	0	0	0	0	0	2	0	0	0	0	1	0	0	0	0	0	0	0
19327	16 Feb 22	03:50:00	1	0	1	0	Ct	0	0	0	0	0	0	0	0	0	0	0	0	0	0	0	0	0	0	0	0	0	1	0	0	0	0	2	0	0	0	0	0	0	0
19328	16 Feb 22	03:51:00	1	0	1	0	Ct	0	0	0	0	0	0	0	0	0	0	0	1	0	0	0	2	0	0	0	0	0	1	0	0	0	0	1	0	0	0	0	0	0	0
19329	16 Feb 22	03:52:00	1	0	1	0	Ct	0	0	0	0	0	0	0	0	0	0	0	1	0	0	0	1	0	0	0	0	0	2	0	0	0	0	2	0	0	0	0	0	0	0
19330	16 Feb 22	03:53:00	1	0	1	0	Ct	0	0	0	0	0	0	0	0	0	0	0	0	0	0	0	2	0	0	0	0	0	1	0	0	0	0	0	0	0	0	0	0	0	0
19331	16 Feb 22	03:54:00	1	0	1	0	Ct	0	0	0	0	0	0	0	0	0	0	0	0	0	0	0	1	0	0	0	0	0	3	0	0	2	0	2	0	0	0	0	0	0	0
19332	16 Feb 22	03:55:00	1	0	1	0	Ct	0	0	0	0	0	0	0	0	0	0	0	0	0	0	0	2	0	0	0	0	0	2	0	0	0	0	1	0	0	0	0	0	0	0
19333	16 Feb 22	03:56:00	1	0	1	0	Ct	0	0	0	0	0	0	0	0	0	0	0	0	0	0	0	3	0	0	0	0	0	2	0	0	0	0	2	0	0	0	0	0	0	0
19334	16 Feb 22	03:57:00	1	0	1	0	Ct	0	0	0	0	0	0	0	0	0	0	0	0	0	0	0	2	0	0	0	0	0	1	0	0	1	0	1	0	0	0	0	0	0	0
19335	16 Feb 22	03:58:00	1	0	1	0	Ct	0	0	0	0	0	0	0	0	0	0	0	0	0	0	0	1	0	0	0	0	0	3	0	0	0	0	0	0	0	0	0	0	0	0
19336	16 Feb 22	03:59:00	1	0	1	0	Ct	0	0	0	0	0	0	0	0	0	0	0	0	0	0	0	3	0	0	0	0	0	0	0	0	0	0	3	0	0	0	0	0	0	0
19337	16 Feb 22	04:00:00	1	0	1	0	Ct	0	0	0	0	0	0	0	0	0	0	0	0	0	0	0	4	0	0	0	0	0	0	0	0	0	0	0	0	0	0	0	0	0	0
19338	16 Feb 22	04:01:00	1	0	1	0	Ct	0	0	0	0	0	0	0	0	0	0	0	0	0	0	0	2	0	0	0	0	0	0	0	0	0	0	0	0	0	0	0	0	0	0
19339	16 Feb 22	04:02:00	1	0	1	0	Ct	0	0	0	0	0	0	0	0	0	0	0	0	0	0	0	2	0	0	0	0	0	0	0	0	0	0	2	0	0	0	0	0	0	0
19340	16 Feb 22	04:03:00	1	0	1	0	Ct	0	0	0	0	0	0	0	0	0	0	0	0	0	0	1	2	0	0	0	0	0	0	0	0	0	0	1	0	0	0	0	0	0	0
19341	16 Feb 22	04:04:00	1	0	1	0	Ct	0	0	0	0	0	0	0	0	0	0	0	0	0	0	0	4	0	0	0	0	0	0	0	0	0	0	0	0	0	0	0	0	0	0
19342	16 Feb 22	04:05:00	1	0	1	0	Ct	0	0	0	0	0	0	0	0	0	0	0	1	0	0	0	11	0	0	0	0	0	0	0	0	0	0	0	0	0	0	0	0	0	0
19343	16 Feb 22	04:06:00	1	0	1	0	Ct	0	0	0	0	0	0	1	0	0	0	0	0	0	0	0	2	0	0	0	0	0	0	0	0	1	0	1	0	0	0	0	0	0	0
19344	16 Feb 22	04:07:00	1	0	1	0	Ct	0	0	0	0	0	0	0	0	0	0	0	0	0	0	0	2	0	0	0	0	0	0	0	1	0	0	2	0	0	0	0	0	0	0
19345	16 Feb 22	04:08:00	1	0	1	0	Ct	0	0	0	0	0	0	0	0	0	0	0	0	0	0	0	3	0	0	0	0	0	0	0	0	0	0	3	0	0	0	0	0	0	0
19346	16 Feb 22	04:09:00	1	0	1	0	Ct	0	0	0	0	0	0	0	0	0	0	0	0	0	0	0	1	0	0	0	0	0	0	0	1	0	0	2	0	0	0	0	0	0	0
19347	16 Feb 22	04:10:00	1	0	1	0	Ct	0	0	0	0	0	0	0	0	0	0	0	0	0	0	0	7	0	0	0	0	0	0	0	0	0	0	2	0	0	0	0	0	0	0
19348	16 Feb 22	04:11:00	1	0	1	0	Ct	0	0	0	1	0	0	0	0	0	0	0	0	0	0	0	1	0	0	0	0	0	0	0	0	0	0	0	0	0	0	0	0	0	0
19349	16 Feb 22	04:12:00	1	0	1	0	Ct	0	0	0	3	0	0	0	0	0	0	0	0	0	0	1	2	0	0	0	0	0	0	0	0	1	0	2	0	0	0	0	0	0	0
19350	16 Feb 22	04:13:00	1	0	1	0	Ct	0	0	0	3	0	0	0	0	0	0	0	0	0	0	0	6	0	0	0	0	0	0	0	0	0	0	0	0	0	0	0	0	0	0
19351	16 Feb 22	04:14:00	1	0	1	0	Ct	0	0	0	1	0	0	0	0	0	0	0	0	0	0	0	5	0	0	0	0	0	0	0	0	0	0	0	0	0	0	0	0	0	0
19352	16 Feb 22	04:15:00	1	0	1	0	Ct	0	0	0	3	0	0	0	0	0	0	0	0	0	0	0	3	0	0	0	0	0	0	0	0	0	0	1	0	0	0	0	0	0	0
19353	16 Feb 22	04:16:00	1	0	1	0	Ct	0	0	0	2	0	0	0	0	0	0	0	0	0	0	0	2	0	0	0	0	0	0	0	0	1	0	1	0	0	0	0	0	0	0
19354	16 Feb 22	04:17:00	1	0	1	0	Ct	0	0	0	2	0	0	0	0	0	0	0	0	0	0	0	2	0	0	0	0	0	0	0	0	0	0	1	0	0	0	0	0	0	0
19355	16 Feb 22	04:18:00	1	0	1	0	Ct	0	0	0	4	0	0	0	0	0	0	0	0	0	0	0	1	0	0	0	0	0	0	0	0	0	0	1	0	0	0	0	0	0	0
19356	16 Feb 22	04:19:00	1	0	1	0	Ct	0	0	0	3	0	0	0	0	0	0	0	0	0	0	4	3	0	0	0	0	0	0	0	0	0	0	1	0	0	0	0	0	0	0
19357	16 Feb 22	04:20:00	1	0	1	0	Ct	0	0	0	15	0	0	0	0	0	0	0	0	0	0	3	2	0	0	0	0	0	0	0	0	1	0	0	0	0	0	0	0	0	0
19358	16 Feb 22	04:21:00	1	0	1	0	Ct	0	0	0	0	0	0	0	0	0	0	0	0	0	0	1	4	0	0	0	0	0	0	0	0	0	0	0	0	0	0	0	0	0	0
19359	16 Feb 22	04:22:00	1	0	1	0	Ct	0	0	0	3	0	0	0	0	0	0	0	0	0	0	0	2	0	0	0	0	0	0	0	0	0	0	0	0	0	0	0	0	0	0
19360	16 Feb 22	04:23:00	1	0	1	0	Ct	0	0	0	1	0	0	0	0	0	0	0	0	0	0	0	2	0	0	0	0	0	0	0	0	0	0	0	0	0	0	0	0	0	0
19361	16 Feb 22	04:24:00	1	0	1	0	Ct	0	0	0	1	0	0	1	0	0	0	0	1	0	0	0	1	0	0	0	0	0	0	0	0	0	0	0	0	0	0	0	0	0	0
19362	16 Feb 22	04:25:00	1	0	1	0	Ct	0	0	0	2	0	0	1	0	0	0	0	6	0	0	0	1	0	0	0	0	0	0	0	0	0	0	2	0	0	0	0	0	0	0
19363	16 Feb 22	04:26:00	1	0	1	0	Ct	0	0	0	2	0	0	0	0	0	0	0	2	0	0	0	3	0	0	0	0	0	0	0	0	0	0	1	0	0	0	0	0	0	0
19364	16 Feb 22	04:27:00	1	0	1	0	Ct	0	0	0	1	0	0	0	0	0	0	0	0	0	0	0	3	0	0	0	0	0	0	0	0	0	0	2	0	0	0	0	0	0	0
19365	16 Feb 22	04:28:00	1	0	1	0	Ct	0	0	0	1	0	0	0	0	0	0	0	4	0	0	0	0	0	0	0	0	0	0	0	0	0	0	1	0	0	0	0	0	0	0
19366	16 Feb 22	04:29:00	1	0	1	0	Ct	0	0	0	0	0	0	0	0	0	0	0	0	0	0	0	0	0	0	0	0	0	0	0	0	0	0	0	0	0	0	0	0	0	0
19367	16 Feb 22	04:30:00	1	0	1	0	Ct	0	0	0	2	0	0	1	0	0	0	0	0	0	0	0	0	0	0	0	0	0	0	0	0	0	0	1	0	0	0	0	0	0	0
19368	16 Feb 22	04:31:00	1	0	1	0	Ct	0	0	0	2	0	0	0	0	0	0	0	2	0	0	0	0	0	0	0	0	0	0	0	0	0	0	0	0	0	0	0	0	0	0
19369	16 Feb 22	04:32:00	1	0	1	0	Ct	0	0	0	3	0	0	0	0	0	0	0	2	0	0	0	0	0	0	0	0	0	0	0	0	0	0	0	0	0	0	0	0	0	0
19370	16 Feb 22	04:33:00	1	0	1	0	Ct	0	0	0	2	0	0	0	0	0	0	0	4	0	0	0	0	0	0	0	0	0	0	0	0	0	0	0	0	0	0	0	0	0	0
19371	16 Feb 22	04:34:00	1	0	1	0	Ct	0	0	0	2	0	0	0	0	0	0	0	2	0	0	0	0	0	0	0	0	0	0	0	0	0	0	1	0	0	0	0	0	0	0
19372	16 Feb 22	04:35:00	1	0	1	0	Ct	0	0	0	2	0	0	0	0	0	0	0	2	0	0	0	0	0	0	0	0	0	0	0	0	0	0	0	0	0	0	0	0	0	0
19373	16 Feb 22	04:36:00	1	0	1	0	Ct	0	0	0	2	0	0	0	0	0	0	0	2	0	0	0	0	0	0	0	0	0	0	0	0	0	0	1	0	0	0	0	0	0	0
19374	16 Feb 22	04:37:00	1	0	1	0	Ct	0	0	0	2	0	0	0	0	0	0	0	3	0	0	0	0	0	0	0	0	0	0	0	0	0	0	0	0	0	0	0	0	0	0
19375	16 Feb 22	04:38:00	1	0	1	0	Ct	0	0	0	2	0	0	0	0	0	0	0	3	0	0	0	0	0	0	0	0	0	0	0	0	0	0	0	0	0	0	0	0	0	0
19376	16 Feb 22	04:39:00	1	0	1	0	Ct	0	0	0	2	0	0	1	0	0	0	0	3	0	0	0	0	0	0	0	0	0	0	0	0	0	0	0	0	0	0	0	0	0	0
19377	16 Feb 22	04:40:00	1	0	1	0	Ct	0	0	0	2	0	0	0	0	0	0	0	2	0	0	0	0	0	0	0	0	0	0	0	0	1	0	0	0	0	0	0	0	0	0
19378	16 Feb 22	04:41:00	1	0	1	0	Ct	0	0	0	2	0	0	0	0	0	0	0	1	0	0	0	0	0	0	0	0	0	0	0	0	0	0	0	0	0	0	0	0	0	0
19379	16 Feb 22	04:42:00	1	0	1	0	Ct	0	0	0	0	0	0	0	0	0	0	0	3	0	0	0	0	0	0	0	0	0	0	0	0	0	0	0	0	0	0	0	0	0	0
19380	16 Feb 22	04:43:00	1	0	1	0	Ct	0	0	0	2	0	0	0	0	0	0	0	4	0	0	0	0	0	0	0	0	0	0	0	0	0	0	0	0	0	0	0	0	0	0
19381	16 Feb 22	04:44:00	1	0	1	0	Ct	0	0	0	3	0	0	0	0	0	0	0	1	0	0	0	0	0	0	0	0	0	0	0	0	0	0	0	0	0	0	0	0	0	0
19382	16 Feb 22	04:45:00	1	0	1	0	Ct	0	0	0	2	0	0	0	0	0	0	0	3	0	0	0	0	0	0	0	0	0	0	0	0	0	0	0	0	0	0	0	0	0	0
19383	16 Feb 22	04:46:00	1	0	1	0	Ct	0	0	0	1	0	0	0	0	0	0	0	1	0	0	0	0	0	0	0	0	0	0	0	0	0	0	0	0	0	0	0	0	0	0
19384	16 Feb 22	04:47:00	1	0	1	0	Ct	0	0	0	0	0	0	0	0	0	0	0	1	0	0	0	0	0	0	0	0	0	0	0	0	0	0	2	0	0	0	0	0	0	0
19385	16 Feb 22	04:48:00	1	0	1	0	Ct	0	0	0	4	0	0	0	0	0	0	0	0	0	0	0	0	0	0	0	0	0	0	0	0	0	0	2	0	0	0	0	0	0	0
19386	16 Feb 22	04:49:00	1	0	1	0	Ct	0	0	0	3	0	0	0	0	0	0	0	5	0	0	0	0	0	0	0	0	0	0	0	0	0	0	0	0	0	0	0	0	0	0
19387	16 Feb 22	04:50:00	1	0	1	0	Ct	0	0	0	1	0	0	0	0	0	0	0	1	0	0	0	0	0	0	0	0	0	0	0	0	0	0	2	0	0	0	0	0	0	0
19388	16 Feb 22	04:51:00	1	0	1	0	Ct	0	0	0	3	0	0	0	0	0	0	0	0	0	0	0	0	0	0	0	0	0	0	0	0	0	0	1	0	0	0	0	0	0	0
19389	16 Feb 22	04:52:00	1	0	1	0	Ct	0	0	0	0	0	0	0	0	0	0	0	0	0	0	0	0	0	0	0	0	1	0	0	0	0	0	2	0	0	0	0	0	0	0
19390	16 Feb 22	04:53:00	1	0	1	0	Ct	0	0	0	1	0	0	0	0	0	0	0	0	0	0	0	0	0	0	0	0	1	0	0	0	0	0	1	0	0	0	0	0	0	0
19391	16 Feb 22	04:54:00	1	0	1	0	Ct	0	0	0	6	0	0	0	0	0	0	0	0	0	0	0	0	0	0	0	0	0	0	0	0	0	0	2	0	0	0	0	0	0	0
19392	16 Feb 22	04:55:00	1	0	1	0	Ct	0	0	0	2	0	0	0	0	0	0	0	0	0	0	0	0	0	0	0	0	0	0	0	0	0	0	1	0	0	0	0	0	0	0
19393	16 Feb 22	04:56:00	1	0	1	0	Ct	0	0	0	2	0	0	0	0	0	0	0	0	0	0	0	0	0	0	0	0	0	0	0	0	0	0	2	0	0	0	0	0	0	0
19394	16 Feb 22	04:57:00	1	0	1	0	Ct	0	0	0	3	0	0	0	0	0	0	0	0	0	0	0	0	0	1	0	0	1	0	0	0	0	0	0	0	0	0	0	0	0	0
19395	16 Feb 22	04:58:00	1	0	1	0	Ct	0	0	0	0	0	0	0	0	0	0	0	0	0	0	0	0	0	0	0	0	2	0	0	0	0	0	2	0	0	0	0	0	0	0
19396	16 Feb 22	04:59:00	1	0	1	0	Ct	0	0	0	1	0	0	0	0	0	0	0	0	0	0	0	0	0	0	0	0	4	0	0	0	0	0	0	0	0	0	0	0	0	0
19397	16 Feb 22	05:00:00	1	0	1	0	Ct	0	0	0	2	0	0	0	0	0	0	0	0	0	0	0	0	0	1	0	0	3	0	0	0	0	0	0	0	0	0	0	0	0	0
19398	16 Feb 22	05:01:00	1	0	1	0	Ct	0	0	0	0	0	0	0	0	0	0	0	0	0	0	0	0	0	3	0	0	2	0	0	0	4	0	2	0	0	0	0	0	0	0
19399	16 Feb 22	05:02:00	1	0	1	0	Ct	0	0	0	2	0	0	0	0	0	0	0	0	0	0	0	0	0	4	0	0	2	0	0	0	2	0	1	0	0	0	0	0	0	0
19400	16 Feb 22	05:03:00	1	0	1	0	Ct	0	0	0	2	0	0	0	0	0	0	0	0	0	0	0	0	0	2	0	0	3	0	0	0	0	0	0	0	0	0	0	0	0	0
19401	16 Feb 22	05:04:00	1	0	1	0	Ct	0	0	0	2	0	0	0	0	0	0	0	0	0	0	0	0	0	3	0	0	1	0	0	0	0	0	0	0	0	0	0	0	0	0
19402	16 Feb 22	05:05:00	1	0	1	0	Ct	0	0	0	2	0	0	0	0	0	0	0	0	0	0	0	0	0	2	0	0	3	0	0	0	1	0	2	0	0	0	0	0	0	0
19403	16 Feb 22	05:06:00	1	0	1	0	Ct	0	0	0	1	0	0	0	0	0	0	0	0	0	0	0	0	0	1	0	0	2	3	0	0	0	0	2	0	0	0	0	0	0	0
19404	16 Feb 22	05:07:00	1	0	1	0	Ct	0	0	0	7	0	0	0	0	0	0	0	0	0	0	0	0	0	2	0	0	3	1	0	0	0	0	1	0	0	0	0	0	0	0
19405	16 Feb 22	05:08:00	1	0	1	0	Ct	0	0	0	1	0	0	0	0	0	0	0	0	0	0	0	0	0	1	0	0	0	3	0	0	0	0	1	0	0	0	0	0	0	0
19406	16 Feb 22	05:09:00	1	0	1	0	Ct	0	0	0	5	0	0	0	0	0	0	0	0	0	0	0	0	0	0	0	0	1	3	0	0	0	0	2	0	0	0	0	0	0	0
19407	16 Feb 22	05:10:00	1	0	1	0	Ct	0	0	0	1	0	0	0	0	0	0	0	0	0	0	0	0	0	2	0	0	2	2	0	0	0	0	0	0	0	0	0	0	0	0
19408	16 Feb 22	05:11:00	1	0	1	0	Ct	0	0	0	1	0	0	0	0	0	0	0	0	0	0	0	0	0	0	0	0	1	3	0	0	0	0	2	0	0	0	0	1	0	0
19409	16 Feb 22	05:12:00	1	0	1	0	Ct	0	0	0	0	0	0	0	0	0	0	0	0	0	0	0	0	0	2	0	0	2	1	0	0	0	0	1	0	0	0	0	1	0	0
19410	16 Feb 22	05:13:00	1	0	1	0	Ct	0	0	0	2	0	0	0	0	0	0	0	0	0	0	0	0	0	0	0	0	0	3	0	0	2	0	2	0	0	0	0	2	0	0
19411	16 Feb 22	05:14:00	1	0	1	0	Ct	0	0	0	6	0	0	0	0	0	0	0	0	0	0	0	0	0	0	0	0	0	1	0	0	0	0	0	0	0	0	0	2	0	0
19412	16 Feb 22	05:15:00	1	0	1	0	Ct	0	0	0	1	0	0	0	0	0	0	0	0	0	0	0	0	0	0	0	0	2	2	0	0	0	0	2	0	0	0	0	2	0	0
19413	16 Feb 22	05:16:00	1	0	1	0	Ct	0	0	0	1	0	0	0	0	0	0	0	0	0	0	0	0	0	0	0	0	2	2	0	0	0	0	0	0	0	0	0	2	0	0
19414	16 Feb 22	05:17:00	1	0	1	0	Ct	0	0	0	2	0	0	0	0	0	0	0	0	0	0	0	0	0	0	0	0	1	2	0	0	0	0	1	0	0	0	0	1	0	0
19415	16 Feb 22	05:18:00	1	0	1	0	Ct	0	0	0	1	0	0	0	0	0	0	0	0	0	0	0	0	0	0	0	0	1	0	0	0	0	0	1	0	0	0	0	1	0	0
19416	16 Feb 22	05:19:00	1	0	1	0	Ct	0	0	0	2	0	0	0	0	0	0	0	0	0	0	0	0	0	0	0	0	0	2	0	0	0	0	0	0	0	0	0	2	0	0
19417	16 Feb 22	05:20:00	1	0	1	0	Ct	0	0	0	0	0	0	0	0	0	0	0	0	0	0	0	0	0	0	0	0	2	3	0	0	0	0	0	0	0	0	0	2	0	0
19418	16 Feb 22	05:21:00	1	0	1	0	Ct	0	0	0	0	0	0	0	0	0	0	0	0	0	0	0	0	0	0	0	0	3	2	0	0	0	0	1	0	0	0	0	1	0	0
19419	16 Feb 22	05:22:00	1	0	1	0	Ct	0	0	0	1	0	0	0	0	0	0	0	0	0	0	0	0	0	0	0	0	1	1	0	0	0	0	2	0	0	0	0	1	0	0
19420	16 Feb 22	05:23:00	1	0	1	0	Ct	0	0	0	2	0	0	0	0	0	0	0	0	0	0	0	0	0	0	0	0	0	2	0	0	0	0	1	0	0	0	0	1	0	0
19421	16 Feb 22	05:24:00	1	0	1	0	Ct	0	0	0	0	0	0	0	0	0	0	0	0	0	0	0	0	0	0	0	0	0	0	0	0	0	0	1	0	0	0	0	2	0	0
19422	16 Feb 22	05:25:00	1	0	1	0	Ct	0	0	0	0	0	0	0	0	0	0	0	0	0	0	0	0	0	0	0	0	4	3	0	0	0	0	1	0	0	0	0	2	0	0
19423	16 Feb 22	05:26:00	1	0	1	0	Ct	0	0	0	0	0	0	0	0	0	0	0	0	0	0	0	0	0	0	0	0	2	1	0	0	0	0	0	0	0	0	0	0	0	0
19424	16 Feb 22	05:27:00	1	0	1	0	Ct	0	0	0	0	0	0	0	0	0	0	0	0	0	0	0	0	0	0	0	0	1	1	0	0	0	0	1	0	0	0	0	2	0	0
19425	16 Feb 22	05:28:00	1	0	1	0	Ct	0	0	0	0	0	0	0	0	0	0	0	0	0	0	0	0	0	1	0	0	2	2	0	0	0	0	2	0	0	0	0	2	0	0
19426	16 Feb 22	05:29:00	1	0	1	0	Ct	0	0	0	0	0	0	0	0	0	0	0	0	0	0	0	0	0	2	0	0	0	0	0	0	0	0	2	0	0	0	0	1	0	0
19427	16 Feb 22	05:30:00	1	0	1	0	Ct	0	0	0	0	0	0	0	0	0	0	0	0	0	0	0	0	0	3	0	0	2	0	0	0	0	0	1	0	0	0	0	3	0	0
19428	16 Feb 22	05:31:00	1	0	1	0	Ct	0	0	0	0	0	0	0	0	0	0	0	0	0	0	0	0	0	0	0	0	3	5	0	0	0	0	1	0	0	0	0	0	0	0
19429	16 Feb 22	05:32:00	1	0	1	0	Ct	0	0	0	0	0	0	0	0	0	0	0	0	0	0	0	0	0	1	0	0	2	0	0	0	0	0	2	0	0	0	0	2	0	0
19430	16 Feb 22	05:33:00	1	0	1	0	Ct	0	0	0	11	0	0	0	0	0	0	0	0	0	0	0	0	0	2	0	0	2	2	0	0	0	0	1	0	0	0	0	3	0	0
19431	16 Feb 22	05:34:00	1	0	1	0	Ct	0	0	0	0	0	0	0	0	0	0	0	0	0	0	0	0	0	14	0	0	1	2	0	0	0	0	1	0	0	0	0	2	0	0
19432	16 Feb 22	05:35:00	1	0	1	0	Ct	0	0	0	0	0	0	0	0	0	0	0	0	0	0	0	0	0	10	0	0	3	2	0	0	0	0	2	0	0	0	0	2	0	0
19433	16 Feb 22	05:36:00	1	0	1	0	Ct	0	0	0	0	0	0	0	0	0	0	0	0	0	0	0	0	0	0	0	0	1	5	0	0	0	0	0	0	0	0	0	1	0	0
19434	16 Feb 22	05:37:00	1	0	1	0	Ct	0	0	0	0	0	0	0	0	0	0	0	0	0	0	0	0	0	0	0	0	1	2	0	0	0	0	0	0	0	0	0	3	0	0
19435	16 Feb 22	05:38:00	1	0	1	0	Ct	0	0	0	0	0	0	0	0	0	0	0	0	0	0	0	0	0	0	0	0	2	2	0	0	0	0	0	0	0	0	0	2	0	0
19436	16 Feb 22	05:39:00	1	0	1	0	Ct	0	0	0	0	0	0	0	0	0	0	0	0	0	0	0	0	0	2	0	0	1	0	0	0	0	0	2	0	0	0	0	2	0	0
19437	16 Feb 22	05:40:00	1	0	1	0	Ct	0	0	0	0	0	0	0	0	0	0	0	0	0	0	0	0	0	0	0	0	1	0	0	0	0	0	3	0	0	0	0	2	0	0
19438	16 Feb 22	05:41:00	1	0	1	0	Ct	0	0	0	0	0	0	0	0	0	0	0	0	0	0	0	0	0	0	0	0	1	0	0	0	0	0	1	0	0	0	0	1	0	0
19439	16 Feb 22	05:42:00	1	0	1	0	Ct	0	0	0	0	0	0	0	0	0	0	0	0	0	0	0	0	0	4	0	0	2	0	0	0	0	0	1	0	0	0	0	1	0	0
19440	16 Feb 22	05:43:00	1	0	1	0	Ct	0	0	0	1	0	0	0	0	0	0	0	0	0	0	0	0	0	0	0	0	2	0	0	0	0	0	0	0	0	0	0	2	0	0
19441	16 Feb 22	05:44:00	1	0	1	0	Ct	0	0	0	0	0	0	0	0	0	0	0	0	0	0	0	0	0	4	0	0	1	0	0	0	0	0	2	0	0	0	0	2	0	0
19442	16 Feb 22	05:45:00	1	0	1	0	Ct	0	0	0	0	0	0	0	0	0	0	0	0	0	0	0	0	0	2	0	0	1	0	0	0	0	0	3	0	0	0	0	3	0	0
19443	16 Feb 22	05:46:00	1	0	1	0	Ct	0	0	0	0	0	0	0	0	0	0	0	0	0	0	0	0	0	0	0	0	3	0	0	0	0	0	1	0	0	0	0	3	0	0
19444	16 Feb 22	05:47:00	1	0	1	0	Ct	0	0	0	0	0	0	0	0	0	0	0	0	0	0	0	0	0	0	0	0	3	0	0	0	0	0	3	0	0	0	0	0	0	0
19445	16 Feb 22	05:48:00	1	0	1	0	Ct	0	0	0	1	0	0	0	0	0	0	0	0	0	0	0	0	0	1	0	0	0	0	0	0	0	0	0	0	0	0	0	0	0	0
19446	16 Feb 22	05:49:00	1	0	1	0	Ct	0	0	0	0	0	0	0	0	0	0	0	0	0	0	0	0	0	1	0	0	0	0	0	0	0	0	0	0	0	0	0	0	0	0
19447	16 Feb 22	05:50:00	1	0	1	0	Ct	0	0	0	0	0	0	0	0	0	0	0	0	0	0	0	0	0	0	0	0	0	0	0	0	0	0	0	0	0	0	0	0	0	0
19448	16 Feb 22	05:51:00	1	0	1	0	Ct	0	0	0	2	0	0	0	0	0	0	0	0	0	0	0	0	0	2	0	0	0	0	0	0	0	0	0	0	0	0	0	0	0	0
19449	16 Feb 22	05:52:00	1	0	1	0	Ct	0	0	0	0	0	0	0	0	0	0	0	0	0	0	0	0	0	0	0	0	0	0	0	0	0	0	0	0	0	0	0	0	0	0
19450	16 Feb 22	05:53:00	1	0	1	0	Ct	0	0	0	0	0	0	0	0	0	0	0	0	0	0	0	0	0	0	0	0	0	0	0	0	0	0	0	0	0	0	0	0	0	0
19451	16 Feb 22	05:54:00	1	0	1	0	Ct	0	0	0	0	0	0	0	0	0	0	0	0	0	0	0	0	0	0	0	0	0	0	0	0	0	0	0	0	0	0	0	0	0	0
19452	16 Feb 22	05:55:00	1	0	1	0	Ct	0	0	0	0	0	0	0	0	0	0	0	0	0	0	0	0	0	0	0	0	0	0	0	0	0	0	0	0	0	0	0	0	0	0
19453	16 Feb 22	05:56:00	1	0	1	0	Ct	0	0	0	0	0	0	0	0	0	0	0	0	0	0	0	0	0	0	0	0	0	0	0	0	0	0	0	0	0	0	0	0	0	0
19454	16 Feb 22	05:57:00	1	0	1	0	Ct	0	0	0	0	0	0	1	0	0	0	0	0	0	0	0	0	0	3	0	0	0	0	0	0	0	0	0	0	0	0	0	0	0	0
19455	16 Feb 22	05:58:00	1	0	1	0	Ct	0	0	0	0	0	0	10	0	0	0	0	0	0	0	0	0	0	4	0	0	0	0	0	0	0	0	0	0	0	0	0	0	0	0
19456	16 Feb 22	05:59:00	1	0	1	0	Ct	0	0	0	1	0	0	2	0	0	0	0	0	0	0	0	0	0	0	0	0	0	0	1	0	0	0	0	0	0	0	0	0	0	0
19457	16 Feb 22	06:00:00	1	0	1	0	Ct	0	0	0	0	0	0	0	0	0	0	0	0	0	0	0	0	0	0	0	0	0	0	4	0	0	0	0	0	0	0	0	0	0	0
19458	16 Feb 22	06:01:00	1	0	1	0	Ct	0	0	0	0	0	0	3	0	0	0	0	0	0	0	0	0	0	3	0	0	0	0	4	0	0	0	0	0	0	0	0	0	0	0
19459	16 Feb 22	06:02:00	1	0	1	0	Ct	0	0	0	0	0	0	1	0	0	0	0	0	0	0	0	0	0	0	0	0	0	0	1	0	0	0	0	0	0	0	0	0	0	0
19460	16 Feb 22	06:03:00	1	0	1	0	Ct	0	0	0	0	0	0	0	0	0	0	0	0	0	0	0	0	0	0	0	0	0	0	2	0	0	0	0	0	0	0	0	0	0	0
19461	16 Feb 22	06:04:00	1	0	1	0	Ct	0	0	0	1	0	0	0	0	0	0	0	0	0	0	0	0	0	0	0	0	0	0	1	0	0	0	0	0	0	0	0	0	0	0
19462	16 Feb 22	06:05:00	1	0	1	0	Ct	0	0	0	0	0	0	0	0	0	0	0	0	0	0	0	0	0	0	0	0	0	0	2	0	0	0	0	0	0	0	0	0	0	0
19463	16 Feb 22	06:06:00	1	0	1	0	Ct	0	0	0	0	0	0	0	0	0	0	0	0	0	0	0	0	0	0	0	0	0	0	1	0	0	0	0	0	0	0	0	0	0	0
19464	16 Feb 22	06:07:00	1	0	1	0	Ct	0	0	0	0	0	0	0	0	0	0	0	0	0	0	0	0	0	0	0	0	0	0	1	0	0	0	0	0	0	0	0	0	0	0
19465	16 Feb 22	06:08:00	1	0	1	0	Ct	0	0	0	0	0	0	0	0	0	0	0	0	0	0	0	0	0	0	0	0	0	0	1	0	0	0	0	0	0	0	0	0	0	0
19466	16 Feb 22	06:09:00	1	0	1	0	Ct	0	0	0	1	0	0	0	0	0	0	0	0	0	0	0	0	0	0	0	0	0	0	0	0	0	0	0	0	0	0	0	0	0	0
19467	16 Feb 22	06:10:00	1	0	1	0	Ct	0	0	0	1	0	0	0	0	0	0	0	0	0	0	0	0	0	0	0	0	0	0	2	0	0	0	0	0	0	0	0	0	0	0
19468	16 Feb 22	06:11:00	1	0	1	0	Ct	0	0	0	0	0	0	0	0	0	0	0	0	0	0	0	0	0	0	0	0	0	0	1	0	0	0	0	0	0	0	0	0	0	0
19469	16 Feb 22	06:12:00	1	0	1	0	Ct	0	0	0	0	0	0	0	0	0	0	0	0	0	0	0	0	0	2	0	0	0	0	1	0	0	0	0	0	0	0	0	0	0	0
19470	16 Feb 22	06:13:00	1	0	1	0	Ct	0	0	0	0	0	0	0	0	0	0	0	0	0	0	0	0	0	0	0	0	0	0	1	0	0	0	0	0	0	0	0	0	0	0
19471	16 Feb 22	06:14:00	1	0	1	0	Ct	0	0	0	0	0	0	0	0	0	0	0	0	0	0	0	0	0	0	0	0	0	0	2	0	0	0	0	0	0	0	0	0	0	0
19472	16 Feb 22	06:15:00	1	0	1	0	Ct	0	0	0	0	0	0	0	0	0	0	0	0	0	0	0	0	0	0	0	0	0	0	3	0	0	0	0	0	0	0	0	3	0	0
19473	16 Feb 22	06:16:00	1	0	1	0	Ct	0	0	0	0	0	0	0	0	0	0	0	0	0	0	0	0	0	0	0	0	0	0	2	0	0	0	0	0	0	0	0	0	0	0
19474	16 Feb 22	06:17:00	1	0	1	0	Ct	0	0	0	0	0	0	0	0	0	0	0	0	0	0	0	0	0	0	0	0	0	0	2	0	0	0	0	0	0	0	0	0	0	0
19475	16 Feb 22	06:18:00	1	0	1	0	Ct	0	0	0	0	0	0	0	0	0	0	0	0	0	0	0	0	0	0	0	0	0	0	3	0	0	0	0	0	0	0	0	0	0	0
19476	16 Feb 22	06:19:00	1	0	1	0	Ct	0	0	0	0	0	0	0	0	0	0	0	0	0	0	0	0	0	2	0	0	0	0	3	0	0	0	0	0	0	0	0	0	0	0
19477	16 Feb 22	06:20:00	1	0	1	0	Ct	0	0	0	0	0	0	0	0	0	0	0	0	0	0	0	0	0	2	0	0	0	0	1	0	0	0	0	0	0	0	0	0	0	0
19478	16 Feb 22	06:21:00	1	0	1	0	Ct	0	0	0	0	0	0	0	0	0	0	0	0	0	0	0	0	0	0	0	0	0	0	1	0	0	0	0	0	0	0	0	0	0	0
19479	16 Feb 22	06:22:00	1	0	1	0	Ct	0	0	0	0	0	0	0	0	0	0	0	0	0	0	0	0	0	0	0	0	0	0	13	0	0	0	0	0	0	0	0	0	0	0
19480	16 Feb 22	06:23:00	1	0	1	0	Ct	0	0	0	0	0	0	0	0	0	0	0	0	0	0	0	0	0	0	0	0	0	0	1	0	0	0	0	0	0	0	0	0	0	0
19481	16 Feb 22	06:24:00	1	0	1	0	Ct	0	0	0	0	0	0	0	0	0	0	0	0	0	0	0	0	0	0	0	0	0	0	4	0	0	0	0	0	0	0	0	0	0	0
19482	16 Feb 22	06:25:00	1	0	1	0	Ct	0	0	0	0	0	0	0	0	0	0	0	0	0	0	0	0	0	0	0	0	0	0	0	0	0	0	0	0	0	0	0	0	0	0
19483	16 Feb 22	06:26:00	1	0	1	0	Ct	0	0	0	0	0	0	0	0	0	0	0	0	0	0	0	0	0	0	0	0	0	0	2	0	0	0	0	0	0	0	0	0	0	0
19484	16 Feb 22	06:27:00	1	0	1	0	Ct	0	0	0	0	0	0	0	0	0	0	0	0	0	0	0	0	0	0	0	0	0	0	1	0	0	0	0	0	0	0	0	0	0	0
19485	16 Feb 22	06:28:00	1	0	1	0	Ct	0	0	0	0	0	0	0	0	0	0	0	0	0	0	0	0	0	0	0	0	0	0	3	0	0	0	0	0	0	0	0	0	0	0
19486	16 Feb 22	06:29:00	1	0	1	0	Ct	0	0	0	0	0	0	0	0	0	0	0	0	0	0	0	0	0	1	0	0	0	0	1	0	0	0	0	0	0	0	0	0	0	0
19487	16 Feb 22	06:30:00	1	0	1	0	Ct	0	0	0	0	0	0	0	0	0	0	0	0	0	0	0	0	0	0	0	0	0	0	4	0	0	0	0	0	0	0	0	0	0	0
19488	16 Feb 22	06:31:00	1	0	1	0	Ct	0	0	0	0	0	0	0	0	0	0	0	0	0	0	0	0	0	2	0	0	0	0	2	0	0	0	0	0	0	0	0	0	0	0
19489	16 Feb 22	06:32:00	1	0	1	0	Ct	0	0	0	0	0	0	0	0	0	0	0	0	0	0	0	0	0	0	0	0	0	0	1	0	0	0	0	0	0	0	0	0	0	0
19490	16 Feb 22	06:33:00	1	0	1	0	Ct	0	0	0	0	0	0	0	0	0	0	0	0	0	0	0	0	0	3	0	0	0	0	0	0	0	0	0	0	0	0	0	0	0	0
19491	16 Feb 22	06:34:00	1	0	1	0	Ct	0	0	0	0	0	0	0	0	0	0	0	0	0	0	0	0	0	8	0	0	0	0	1	0	0	0	0	0	0	0	0	0	0	0
19492	16 Feb 22	06:35:00	1	0	1	0	Ct	0	0	0	0	0	0	0	0	0	0	0	0	0	0	0	0	0	11	0	0	0	0	1	0	2	0	0	0	0	0	0	0	0	0
19493	16 Feb 22	06:36:00	1	0	1	0	Ct	0	0	0	0	0	0	0	0	0	0	0	0	0	0	0	0	0	0	0	0	0	0	3	0	0	0	0	0	0	0	0	0	0	0
19494	16 Feb 22	06:37:00	1	0	1	0	Ct	0	0	0	1	0	0	0	0	0	0	0	0	0	0	0	0	0	0	0	0	0	0	2	0	0	0	0	0	0	0	0	0	0	0
19495	16 Feb 22	06:38:00	1	0	1	0	Ct	0	0	0	0	0	0	0	0	0	0	0	0	0	0	0	0	0	0	0	0	0	0	2	0	0	0	0	0	0	0	0	0	0	0
19496	16 Feb 22	06:39:00	1	0	1	0	Ct	0	0	0	0	0	0	0	0	0	0	0	0	0	0	0	0	0	0	0	0	0	0	2	0	0	0	0	0	0	0	0	0	0	0
19497	16 Feb 22	06:40:00	1	0	1	0	Ct	0	0	0	0	0	0	0	0	0	0	0	0	0	0	0	0	0	0	0	0	0	0	0	0	0	0	0	0	0	0	0	0	0	0
19498	16 Feb 22	06:41:00	1	0	1	0	Ct	0	0	0	0	0	0	0	0	0	0	0	0	0	0	0	0	0	0	0	0	0	0	0	0	0	0	0	0	0	0	0	0	0	0
19499	16 Feb 22	06:42:00	1	0	1	0	Ct	0	0	0	0	0	0	0	0	0	0	0	0	0	0	0	0	0	0	0	0	0	0	2	0	0	0	0	0	0	0	0	0	0	0
19500	16 Feb 22	06:43:00	1	0	1	0	Ct	0	0	0	0	0	0	0	0	0	0	0	0	0	0	0	0	0	0	0	0	0	0	1	0	0	0	0	0	0	0	0	0	0	0
19501	16 Feb 22	06:44:00	1	0	1	0	Ct	0	0	0	0	0	0	0	0	0	0	0	0	0	0	0	0	0	0	0	0	0	0	0	0	0	0	0	0	0	0	0	0	0	0
19502	16 Feb 22	06:45:00	1	0	1	0	Ct	0	0	0	0	0	0	0	0	0	0	0	0	0	0	0	0	0	0	0	0	0	0	0	0	0	0	0	0	0	0	0	0	0	0
19503	16 Feb 22	06:46:00	1	0	1	0	Ct	0	0	0	0	0	0	0	0	0	0	0	0	0	0	0	0	0	0	0	0	0	0	0	0	0	0	0	0	0	0	0	0	0	0
19504	16 Feb 22	06:47:00	1	0	1	0	Ct	0	0	0	0	0	0	0	0	0	0	0	0	0	0	0	0	0	0	0	0	0	0	0	0	0	0	0	0	0	0	0	0	0	0
19505	16 Feb 22	06:48:00	1	0	1	0	Ct	0	0	0	0	0	0	0	0	0	0	0	0	0	0	0	0	0	0	0	0	0	0	11	0	0	0	0	0	0	0	0	1	0	0
19506	16 Feb 22	06:49:00	1	0	1	0	Ct	0	0	0	0	0	0	0	0	0	0	0	0	0	0	0	0	0	0	0	0	0	0	0	0	0	0	0	0	0	0	0	0	0	0
19507	16 Feb 22	06:50:00	1	0	1	0	Ct	0	0	0	0	0	0	0	0	0	0	0	0	1	0	0	0	0	0	0	0	0	0	0	0	0	0	0	0	0	0	0	1	0	0
19508	16 Feb 22	06:51:00	1	0	1	0	Ct	0	0	0	0	0	0	0	0	0	0	0	0	4	0	0	0	0	0	0	0	0	0	0	0	0	0	0	0	0	0	0	0	0	0
19509	16 Feb 22	06:52:00	1	0	1	0	Ct	0	0	0	0	0	0	0	0	0	0	0	0	0	0	0	0	0	0	0	0	0	0	0	0	0	0	0	3	0	0	0	0	0	0
19510	16 Feb 22	06:53:00	1	0	1	0	Ct	0	0	0	0	0	0	0	0	0	0	0	0	1	0	0	0	0	0	0	0	0	0	0	0	0	0	0	0	0	0	0	0	0	0
19511	16 Feb 22	06:54:00	1	0	1	0	Ct	0	0	0	0	0	0	0	0	0	0	0	0	1	0	0	0	0	0	0	0	0	0	0	0	0	0	0	2	0	0	0	0	0	0
19512	16 Feb 22	06:55:00	1	0	1	0	Ct	0	0	0	1	0	0	0	0	0	0	0	0	4	0	0	0	0	0	0	0	0	0	0	0	0	0	0	4	0	0	0	0	0	0
19513	16 Feb 22	06:56:00	1	0	1	0	Ct	0	0	0	0	0	0	0	0	0	0	0	0	3	0	0	0	0	0	0	0	0	0	0	0	0	0	0	2	0	0	0	0	0	0
19514	16 Feb 22	06:57:00	1	0	1	0	Ct	0	0	0	0	0	0	0	0	0	0	0	0	1	0	0	0	0	0	0	0	0	0	0	0	0	0	0	3	0	0	0	0	0	0
19515	16 Feb 22	06:58:00	1	0	1	0	Ct	0	0	0	0	0	0	0	0	0	0	0	0	2	0	0	0	0	0	0	0	0	0	0	0	0	0	0	2	0	0	0	0	0	0
19516	16 Feb 22	06:59:00	1	0	1	0	Ct	0	0	0	0	0	0	0	0	0	0	0	0	3	0	0	0	0	0	0	0	0	0	0	0	0	0	0	1	0	0	0	0	0	0
19517	16 Feb 22	07:00:00	1	0	1	0	Ct	0	0	0	0	0	0	0	0	1	0	0	0	3	0	0	0	0	0	0	0	0	0	0	0	0	0	0	3	0	0	0	0	0	0
19518	16 Feb 22	07:01:00	1	0	1	0	Ct	0	0	0	0	0	0	0	0	0	0	0	0	4	0	0	0	0	0	0	0	0	0	0	0	0	0	0	1	0	0	0	0	0	0
19519	16 Feb 22	07:02:00	1	0	1	0	Ct	0	0	0	0	0	0	0	0	1	0	0	0	2	0	0	0	0	0	0	0	0	0	0	0	0	0	0	1	0	0	0	0	0	0
19520	16 Feb 22	07:03:00	1	0	1	0	Ct	0	0	0	0	0	0	0	0	0	0	0	0	1	0	0	0	0	0	0	0	0	0	0	0	0	0	0	3	0	0	0	0	0	0
19521	16 Feb 22	07:04:00	1	0	1	0	Ct	0	0	0	0	0	0	0	0	0	0	0	0	2	0	0	0	0	0	0	0	0	0	0	0	0	0	0	4	0	0	0	0	0	0
19522	16 Feb 22	07:05:00	1	0	1	0	Ct	0	0	0	0	0	0	0	0	0	0	0	0	2	0	0	0	0	0	0	0	0	0	0	0	0	0	0	2	0	0	0	0	0	0
19523	16 Feb 22	07:06:00	1	0	1	0	Ct	0	0	0	0	0	0	0	0	0	0	0	0	2	0	0	0	0	0	0	0	0	0	0	0	0	0	0	1	0	0	0	0	0	0
19524	16 Feb 22	07:07:00	1	0	1	0	Ct	0	0	0	0	0	0	0	0	0	0	0	0	5	0	0	0	0	0	0	0	0	0	0	0	0	0	0	3	0	0	0	0	0	0
19525	16 Feb 22	07:08:00	1	0	1	0	Ct	0	0	0	0	0	0	0	0	0	0	0	0	5	0	0	0	0	0	0	0	0	0	0	0	0	0	0	2	0	0	0	0	0	0
19526	16 Feb 22	07:09:00	1	0	1	0	Ct	0	0	0	1	0	0	0	0	0	0	0	0	1	0	0	0	0	0	0	0	0	0	0	0	0	0	0	2	0	0	0	0	0	0
19527	16 Feb 22	07:10:00	1	0	1	0	Ct	0	0	0	0	0	0	0	0	0	0	0	0	1	0	0	0	0	0	0	0	0	0	0	0	0	0	0	0	0	0	0	0	0	0
19528	16 Feb 22	07:11:00	1	0	1	0	Ct	0	0	0	0	0	0	0	0	0	0	0	0	3	0	0	0	0	0	0	0	0	0	1	0	0	0	0	1	0	0	0	0	0	0
19529	16 Feb 22	07:12:00	1	0	1	0	Ct	0	0	0	0	0	0	0	0	0	0	0	0	1	0	0	0	0	0	0	0	0	0	0	0	0	0	0	2	0	0	0	0	0	0
19530	16 Feb 22	07:13:00	1	0	1	0	Ct	0	0	0	0	0	0	0	0	0	0	0	0	0	0	0	0	0	0	0	0	0	0	0	0	0	0	0	2	0	0	0	0	0	0
19531	16 Feb 22	07:14:00	1	0	1	0	Ct	0	0	0	0	0	0	0	0	0	0	0	0	0	0	0	0	0	0	0	0	0	0	2	0	0	0	0	3	0	2	0	0	0	0
19532	16 Feb 22	07:15:00	1	0	1	0	Ct	0	0	0	1	0	0	0	0	0	0	0	0	0	0	0	0	0	0	0	0	0	0	0	0	0	0	0	1	0	0	0	0	0	0
19533	16 Feb 22	07:16:00	1	0	1	0	Ct	0	0	0	0	0	0	0	0	0	0	0	0	0	0	0	0	0	0	0	0	0	0	0	0	0	0	0	1	0	0	0	0	0	0
19534	16 Feb 22	07:17:00	1	0	1	0	Ct	0	0	0	0	0	0	0	0	0	0	0	0	0	0	0	0	0	0	0	0	0	0	0	0	0	0	0	1	0	1	0	0	0	0
19535	16 Feb 22	07:18:00	1	0	1	0	Ct	0	0	0	1	0	0	0	0	0	0	0	0	0	0	0	0	0	0	0	0	0	0	1	0	0	0	0	3	0	2	0	0	0	0
19536	16 Feb 22	07:19:00	1	0	1	0	Ct	0	0	0	0	0	0	0	0	0	0	0	0	0	0	0	0	0	0	0	0	0	0	0	0	0	0	0	2	0	4	0	0	0	0
19537	16 Feb 22	07:20:00	1	0	1	0	Ct	0	0	0	0	0	0	0	0	0	0	0	0	0	0	0	0	0	0	0	0	0	0	0	0	0	0	0	1	0	0	0	0	0	0
19538	16 Feb 22	07:21:00	1	0	1	0	Ct	0	0	0	0	0	0	0	0	0	0	0	0	0	0	0	0	0	0	0	0	0	0	0	0	0	0	0	2	0	1	0	0	0	0
19539	16 Feb 22	07:22:00	1	0	1	0	Ct	0	0	0	0	0	0	0	0	0	0	0	0	0	0	0	0	0	0	0	0	0	0	0	0	0	0	0	2	0	0	0	0	0	0
19540	16 Feb 22	07:23:00	1	0	1	0	Ct	0	0	0	1	0	0	0	0	0	0	0	0	0	0	0	0	0	0	0	0	0	0	0	0	0	0	0	1	0	0	0	0	0	0
19541	16 Feb 22	07:24:00	1	0	1	0	Ct	0	0	0	1	0	0	0	0	0	0	0	0	0	0	0	0	0	0	0	0	0	0	0	0	0	0	0	1	0	0	0	0	0	0
19542	16 Feb 22	07:25:00	1	0	1	0	Ct	0	0	0	0	0	0	0	0	0	0	0	0	0	0	0	0	0	0	0	0	0	0	0	0	0	0	0	1	0	0	0	0	0	0
19543	16 Feb 22	07:26:00	1	0	1	0	Ct	0	0	0	1	0	0	0	0	0	0	0	0	0	0	0	0	0	0	0	0	0	0	0	0	0	0	0	3	0	0	0	0	0	0
19544	16 Feb 22	07:27:00	1	0	1	0	Ct	0	0	0	0	0	0	0	0	0	0	0	0	0	0	0	0	0	0	0	0	0	0	1	0	0	0	0	1	0	0	0	0	0	0
19545	16 Feb 22	07:28:00	1	0	1	0	Ct	0	0	0	0	0	0	0	0	0	0	0	0	0	0	0	0	0	0	0	0	0	0	0	0	0	0	0	1	0	0	0	0	0	0
19546	16 Feb 22	07:29:00	1	0	1	0	Ct	0	0	0	0	0	0	0	0	0	0	0	1	0	0	0	0	0	0	0	0	0	0	0	0	0	0	0	0	0	0	0	0	0	0
19547	16 Feb 22	07:30:00	1	0	1	0	Ct	0	0	0	0	0	0	0	0	0	0	0	2	0	0	0	0	0	0	0	0	0	0	0	0	0	0	0	1	0	0	0	0	0	0
19548	16 Feb 22	07:31:00	1	0	1	0	Ct	0	0	0	0	0	0	0	0	0	0	0	2	0	0	0	0	0	0	0	0	0	0	1	0	0	0	0	3	0	0	0	0	0	0
19549	16 Feb 22	07:32:00	1	0	1	0	Ct	0	0	0	0	0	0	0	0	0	0	0	0	0	0	0	0	0	0	0	0	0	0	0	0	0	0	0	0	0	0	0	1	0	0
19550	16 Feb 22	07:33:00	1	0	1	0	Ct	0	0	0	0	0	0	0	0	0	0	0	2	0	0	0	0	0	0	0	0	0	0	0	0	0	0	0	2	0	0	0	0	0	0
19551	16 Feb 22	07:34:00	1	0	1	0	Ct	0	0	0	0	0	0	0	0	0	0	0	2	0	0	0	0	0	0	0	0	0	0	0	0	0	0	0	2	0	0	0	2	0	0
19552	16 Feb 22	07:35:00	1	0	1	0	Ct	0	0	0	0	0	0	0	0	0	0	0	4	0	0	0	0	0	5	0	0	0	0	0	0	0	0	0	2	0	0	0	1	0	0
19553	16 Feb 22	07:36:00	1	0	1	0	Ct	0	0	0	0	0	0	0	0	0	0	0	1	0	0	0	0	0	8	0	0	0	0	0	0	0	0	0	1	0	0	0	0	0	0
19554	16 Feb 22	07:37:00	1	0	1	0	Ct	0	0	0	0	0	0	0	0	0	0	0	1	0	0	0	0	0	3	0	0	0	0	0	0	0	0	0	1	0	0	0	0	0	0
19555	16 Feb 22	07:38:00	1	0	1	0	Ct	0	0	0	0	0	0	0	0	0	0	0	2	0	0	4	0	0	7	0	0	0	0	0	0	0	0	0	0	0	0	0	2	0	0
19556	16 Feb 22	07:39:00	1	0	1	0	Ct	0	0	0	0	0	0	0	0	0	0	0	1	0	0	5	0	0	10	0	0	0	0	0	0	0	0	0	0	0	0	0	0	0	0
19557	16 Feb 22	07:40:00	1	0	1	0	Ct	0	0	0	0	0	0	0	0	0	0	0	2	0	0	3	0	0	2	0	0	0	0	1	0	0	0	0	0	0	0	0	0	0	0
19558	16 Feb 22	07:41:00	1	0	1	0	Ct	0	0	0	0	0	0	0	0	0	0	0	2	0	0	1	0	0	0	0	0	0	0	0	0	0	0	0	0	0	0	0	0	0	0
19559	16 Feb 22	07:42:00	1	0	1	0	Ct	0	0	0	0	0	0	0	0	0	0	0	3	0	0	3	0	0	0	0	0	0	0	0	0	0	0	0	0	0	0	0	0	0	0
19560	16 Feb 22	07:43:00	1	0	1	0	Ct	0	0	0	0	0	0	0	0	0	0	0	1	0	0	3	0	0	0	0	0	0	0	0	0	0	0	0	0	0	0	0	0	0	0
19561	16 Feb 22	07:44:00	1	0	1	0	Ct	0	0	0	0	0	0	0	0	0	0	0	0	0	0	2	0	0	0	0	0	0	0	0	0	0	0	0	0	0	0	0	0	0	0
19562	16 Feb 22	07:45:00	1	0	1	0	Ct	0	0	0	0	0	0	0	0	0	0	0	0	0	0	2	0	0	0	0	0	0	0	0	0	0	0	0	0	0	0	0	0	0	0
19563	16 Feb 22	07:46:00	1	0	1	0	Ct	0	0	0	2	0	0	0	0	0	0	0	0	0	0	0	0	0	0	0	0	0	0	0	0	0	0	0	0	0	0	0	0	0	0
19564	16 Feb 22	07:47:00	1	0	1	0	Ct	0	0	0	1	0	0	0	0	0	0	0	0	0	0	3	2	0	0	0	0	0	0	0	0	0	0	0	0	0	0	0	0	0	0
19565	16 Feb 22	07:48:00	1	0	1	0	Ct	0	0	0	0	0	0	0	0	0	0	0	0	0	0	0	3	0	0	0	0	0	0	0	0	0	0	0	0	0	0	0	0	0	0
19566	16 Feb 22	07:49:00	1	0	1	0	Ct	0	0	0	0	0	0	0	0	0	0	0	0	0	0	0	0	0	2	0	0	0	0	1	0	0	0	0	0	0	0	0	0	0	0
19567	16 Feb 22	07:50:00	1	0	1	0	Ct	0	0	0	5	0	0	0	0	0	0	0	0	0	0	0	5	0	4	0	0	0	0	0	0	0	0	0	0	0	0	0	3	0	0
19568	16 Feb 22	07:51:00	1	0	1	0	Ct	0	0	0	1	0	0	3	0	0	0	0	0	0	0	0	3	0	0	0	0	0	0	0	0	0	0	0	0	0	0	0	0	0	2
19569	16 Feb 22	07:52:00	1	0	1	0	Ct	0	0	0	1	0	0	1	0	0	0	0	0	0	0	0	3	0	0	0	0	0	0	0	0	1	0	0	0	0	0	0	0	0	0
19570	16 Feb 22	07:53:00	1	0	1	0	Ct	0	0	0	0	0	0	0	0	0	0	0	0	0	0	0	2	0	2	0	0	0	0	0	0	0	0	0	0	0	0	0	0	0	0
19571	16 Feb 22	07:54:00	1	0	1	0	Ct	0	0	0	0	0	0	0	0	0	0	0	0	0	0	0	1	0	0	0	0	0	0	1	0	1	0	0	0	0	0	0	0	0	0
19572	16 Feb 22	07:55:00	1	0	1	0	Ct	0	0	0	0	0	0	0	0	0	0	0	0	0	0	0	4	0	0	0	1	0	0	2	0	0	0	0	0	0	0	0	0	0	5
19573	16 Feb 22	07:56:00	1	0	1	0	Ct	0	0	0	0	0	0	0	0	0	0	0	0	0	0	0	2	0	0	0	1	0	0	0	0	0	0	0	0	0	0	0	0	0	0
19574	16 Feb 22	07:57:00	1	0	1	0	Ct	0	0	0	0	0	0	0	0	0	0	0	0	0	0	0	2	0	1	0	1	0	0	3	0	0	0	0	0	0	0	0	0	0	2
19575	16 Feb 22	07:58:00	1	0	1	0	Ct	0	0	0	0	0	0	0	0	0	0	0	0	0	0	0	3	0	0	0	2	0	0	3	0	0	0	0	0	0	0	0	0	0	1
19576	16 Feb 22	07:59:00	1	0	1	0	Ct	0	0	0	1	0	0	0	0	0	0	0	0	0	0	0	2	0	0	0	9	0	0	2	0	0	0	0	0	0	0	0	0	0	2
19577	16 Feb 22	08:00:00	1	0	1	0	Ct	0	0	0	0	0	0	0	0	0	0	0	0	0	0	0	3	0	1	0	2	0	0	1	0	0	0	0	0	0	0	0	0	0	1
19578	16 Feb 22	08:01:00	1	0	1	0	Ct	0	0	0	0	0	0	0	0	0	0	0	0	0	0	0	4	0	0	0	2	0	0	2	0	0	0	0	0	0	0	0	0	0	1
19579	16 Feb 22	08:02:00	1	0	1	0	Ct	0	0	0	0	0	0	0	0	0	0	0	0	0	0	0	2	0	0	0	2	0	0	2	0	0	0	0	0	0	0	0	0	0	1
19580	16 Feb 22	08:03:00	1	0	1	0	Ct	0	0	0	0	0	0	0	0	0	0	0	0	0	0	0	2	0	0	0	4	0	0	2	0	0	0	0	0	0	0	0	0	0	0
19581	16 Feb 22	08:04:00	1	0	1	0	Ct	0	0	0	0	0	0	0	0	0	0	0	0	0	0	0	2	0	1	0	2	0	0	1	0	0	0	0	0	0	0	0	0	0	1
19582	16 Feb 22	08:05:00	1	0	1	0	Ct	0	0	0	0	0	0	0	0	0	0	0	0	0	0	0	3	0	0	0	2	0	0	3	0	0	0	0	0	0	0	0	0	0	1
19583	16 Feb 22	08:06:00	1	0	1	0	Ct	0	0	0	0	0	0	0	0	0	0	0	0	0	0	0	0	0	0	0	2	0	0	2	0	0	0	0	0	0	0	0	0	0	2
19584	16 Feb 22	08:07:00	1	0	1	0	Ct	0	0	0	0	0	0	0	0	0	0	0	0	0	0	0	2	0	0	0	3	0	0	1	0	0	0	0	0	0	0	0	0	0	1
19585	16 Feb 22	08:08:00	1	0	1	0	Ct	0	0	0	0	0	0	0	0	0	0	0	0	0	0	0	1	0	0	0	0	2	0	1	0	0	0	0	0	0	1	0	0	0	1
19586	16 Feb 22	08:09:00	1	0	1	0	Ct	0	0	0	0	0	0	0	0	0	0	0	0	10	0	0	4	0	0	0	3	3	0	2	0	0	0	0	0	0	0	0	0	0	1
19587	16 Feb 22	08:10:00	1	0	1	0	Ct	0	0	0	0	0	0	19	0	0	0	0	0	0	0	0	2	0	0	0	3	1	0	1	0	0	0	0	0	0	0	0	0	0	1
19588	16 Feb 22	08:11:00	1	0	1	0	Ct	0	0	0	1	0	0	10	0	0	0	0	0	0	0	0	3	0	0	0	2	1	0	2	0	1	0	0	0	0	0	0	0	0	2
19589	16 Feb 22	08:12:00	1	0	1	0	Ct	0	0	0	0	0	0	1	0	0	0	0	0	0	0	0	21	0	0	0	3	3	0	2	0	0	0	0	0	0	0	0	0	0	1
19590	16 Feb 22	08:13:00	1	0	1	0	Ct	0	0	0	0	0	0	0	0	0	0	0	0	0	0	0	4	0	0	0	2	1	0	3	0	3	0	0	0	0	0	0	0	0	1
19591	16 Feb 22	08:14:00	1	0	1	0	Ct	0	0	0	0	0	0	0	0	0	0	0	0	0	0	0	2	0	0	0	3	5	0	2	0	1	0	0	0	0	0	0	0	0	0
19592	16 Feb 22	08:15:00	1	0	1	0	Ct	0	0	0	0	0	0	2	0	0	0	0	0	0	0	0	2	0	0	0	5	3	0	2	0	5	0	0	0	0	0	0	0	0	0
19593	16 Feb 22	08:16:00	1	0	1	0	Ct	0	0	0	0	0	0	0	0	0	0	0	0	0	0	0	3	0	0	0	3	1	0	1	0	1	0	0	0	0	0	0	0	0	2
19594	16 Feb 22	08:17:00	1	0	1	0	Ct	0	0	0	0	0	0	0	0	0	0	0	0	0	0	0	1	0	0	0	3	2	0	1	0	2	0	0	0	0	0	0	0	0	0
19595	16 Feb 22	08:18:00	1	0	1	0	Ct	0	0	0	0	0	0	0	0	0	0	0	0	0	0	0	2	0	0	0	0	4	0	3	0	0	0	0	0	0	0	0	0	0	0
19596	16 Feb 22	08:19:00	1	0	1	0	Ct	0	0	0	1	0	0	0	0	0	0	0	0	0	0	0	2	0	0	0	3	3	0	2	0	4	0	0	0	0	0	0	0	0	0
19597	16 Feb 22	08:20:00	1	0	1	0	Ct	0	0	0	1	0	0	0	0	0	0	0	0	0	0	0	0	0	0	0	2	2	0	3	0	2	0	0	0	0	0	0	0	0	0
19598	16 Feb 22	08:21:00	1	0	1	0	Ct	0	0	0	2	0	0	0	0	0	0	0	0	0	0	0	2	0	0	0	3	1	0	2	0	2	0	0	0	0	0	0	0	0	0
19599	16 Feb 22	08:22:00	1	0	1	0	Ct	0	0	0	7	0	0	0	0	0	0	0	0	0	0	0	3	0	0	0	3	2	0	5	0	1	0	0	0	0	0	0	0	0	0
19600	16 Feb 22	08:23:00	1	0	1	0	Ct	0	0	0	16	0	0	0	0	0	0	0	0	0	0	0	2	0	0	0	2	2	1	2	0	2	0	0	0	0	0	0	0	0	0
19601	16 Feb 22	08:24:00	1	0	1	0	Ct	0	0	0	0	0	0	0	0	0	0	0	0	0	0	0	2	0	1	0	2	2	1	2	0	0	0	0	0	0	0	0	0	0	0
19602	16 Feb 22	08:25:00	1	0	1	0	Ct	0	0	0	0	0	0	0	0	0	0	0	0	0	0	0	3	0	0	0	3	3	2	3	0	0	0	0	0	0	0	0	0	0	0
19603	16 Feb 22	08:26:00	1	0	1	0	Ct	0	0	0	0	0	0	0	0	0	0	0	0	0	0	0	2	0	0	0	2	1	1	1	0	0	0	0	0	0	0	0	0	0	0
19604	16 Feb 22	08:27:00	1	0	1	0	Ct	0	0	0	0	0	0	0	0	0	0	0	0	0	0	0	4	0	0	0	3	1	2	1	0	0	0	0	0	0	1	0	0	0	0
19605	16 Feb 22	08:28:00	1	0	1	0	Ct	0	0	0	0	0	0	0	0	0	0	0	0	0	0	0	2	0	0	0	2	0	2	2	0	0	0	0	0	0	0	0	0	0	0
19606	16 Feb 22	08:29:00	1	0	1	0	Ct	0	0	0	1	0	0	0	0	0	0	0	0	0	0	0	2	0	0	0	2	0	3	3	0	0	0	0	0	0	1	0	0	0	0
19607	16 Feb 22	08:30:00	1	0	1	0	Ct	0	0	0	0	0	0	0	0	0	0	0	0	0	0	0	0	0	3	0	2	3	1	3	0	0	0	0	0	0	4	0	0	0	0
19608	16 Feb 22	08:31:00	1	0	1	0	Ct	0	0	0	0	0	0	0	0	0	0	0	0	0	0	0	3	0	0	0	3	2	1	2	0	0	0	1	0	0	0	0	0	0	0
19609	16 Feb 22	08:32:00	1	0	1	0	Ct	0	0	0	0	0	0	0	0	0	0	0	0	0	0	0	3	0	1	0	2	1	4	0	0	0	0	1	0	0	0	0	0	0	0
19610	16 Feb 22	08:33:00	1	0	1	0	Ct	0	0	0	0	0	0	0	0	0	0	0	0	0	0	0	2	0	6	0	6	1	1	3	0	1	0	1	0	0	0	0	0	0	0
19611	16 Feb 22	08:34:00	1	0	1	0	Ct	0	0	0	0	0	0	0	0	0	0	0	0	0	0	0	0	0	3	0	2	1	3	3	0	0	0	1	0	0	0	0	1	0	0
19612	16 Feb 22	08:35:00	1	0	1	0	Ct	0	0	0	0	0	0	0	0	0	0	0	0	0	0	0	0	0	0	0	1	2	2	3	0	0	0	3	0	0	0	0	3	0	0
19613	16 Feb 22	08:36:00	1	0	1	0	Ct	0	0	0	0	0	0	10	0	0	0	0	0	0	0	0	3	0	0	0	3	2	4	2	0	0	0	0	0	1	0	0	3	0	0
19614	16 Feb 22	08:37:00	1	0	1	0	Ct	0	0	0	0	0	0	5	0	0	0	0	0	0	0	0	3	0	1	0	0	0	3	2	0	1	0	0	0	0	0	0	2	0	0
19615	16 Feb 22	08:38:00	1	0	1	0	Ct	0	0	0	1	0	0	0	0	0	0	0	0	0	0	8	3	0	11	0	2	3	1	4	0	0	0	0	0	1	0	0	2	0	0
19616	16 Feb 22	08:39:00	1	0	1	0	Ct	0	0	0	0	0	0	0	0	0	0	0	0	0	0	1	2	0	1	0	0	1	2	1	0	0	0	0	0	1	0	0	0	0	0
19617	16 Feb 22	08:40:00	1	0	1	0	Ct	0	0	0	10	0	0	0	0	0	0	0	0	0	0	1	2	0	0	0	0	0	1	2	0	0	0	2	0	1	0	0	1	0	0
19618	16 Feb 22	08:41:00	1	0	1	0	Ct	0	0	0	2	0	0	0	0	0	0	0	0	0	0	3	4	0	1	0	0	2	2	4	0	0	0	1	0	1	0	0	2	0	0
19619	16 Feb 22	08:42:00	1	0	1	0	Ct	0	0	0	0	0	0	0	0	0	0	0	0	0	0	3	2	0	0	0	0	1	0	2	0	0	0	2	0	1	0	0	3	0	0
19620	16 Feb 22	08:43:00	1	0	1	0	Ct	0	0	0	0	0	0	0	0	1	0	0	0	0	0	3	2	0	0	0	0	2	1	3	0	0	0	2	0	0	0	0	3	1	0
19621	16 Feb 22	08:44:00	1	0	1	0	Ct	0	0	0	0	0	0	1	0	0	0	0	0	0	0	1	2	0	2	0	0	2	3	1	0	1	0	2	0	2	0	0	2	0	0
19622	16 Feb 22	08:45:00	1	0	1	0	Ct	0	0	0	0	0	0	1	0	0	0	0	0	0	0	3	0	0	2	0	0	0	1	2	0	0	0	1	0	3	0	0	3	0	0
19623	16 Feb 22	08:46:00	1	0	1	0	Ct	0	0	0	0	0	0	0	0	3	0	0	0	0	0	3	2	0	26	0	0	3	2	2	0	0	0	3	0	1	0	0	2	1	0
19624	16 Feb 22	08:47:00	1	0	1	0	Ct	0	0	0	0	0	0	0	0	0	0	0	0	0	0	2	3	0	14	0	0	1	2	1	0	0	0	2	0	1	1	0	1	1	0
19625	16 Feb 22	08:48:00	1	0	1	0	Ct	0	0	0	0	0	0	0	0	2	0	0	0	0	0	2	4	0	12	0	0	1	3	3	0	0	0	0	0	1	8	0	1	1	0
19626	16 Feb 22	08:49:00	1	0	1	0	Ct	0	0	0	0	0	0	0	0	0	0	0	0	0	0	2	3	0	9	0	0	2	1	2	0	0	0	5	0	1	7	0	2	2	0
19627	16 Feb 22	08:50:00	1	0	1	0	Ct	0	0	0	0	0	0	1	0	0	0	0	0	0	0	0	2	0	10	0	0	1	3	2	0	2	3	1	0	3	5	0	1	1	0
19628	16 Feb 22	08:51:00	1	0	1	0	Ct	0	0	0	0	0	0	5	0	0	0	0	0	0	0	0	1	0	0	0	0	2	2	2	0	1	1	0	0	1	0	0	3	2	0
19629	16 Feb 22	08:52:00	1	0	1	0	Ct	0	0	0	0	0	0	0	0	0	0	0	0	0	0	0	0	0	1	0	0	3	3	2	0	2	3	3	0	1	0	0	2	2	0
19630	16 Feb 22	08:53:00	1	0	1	0	Ct	0	0	0	0	0	0	0	0	0	0	0	0	0	0	0	0	0	0	0	0	1	0	2	0	0	2	0	0	0	0	0	2	1	0
19631	16 Feb 22	08:54:00	1	0	1	0	Ct	0	0	0	0	0	0	0	0	0	0	0	0	0	2	0	0	0	2	0	0	0	0	2	0	0	2	8	0	0	0	0	0	2	0
19632	16 Feb 22	08:55:00	1	0	1	0	Ct	0	0	0	0	0	0	0	0	0	0	0	0	0	1	0	0	0	1	0	0	4	0	2	0	0	2	2	0	2	0	0	0	0	0
19633	16 Feb 22	08:56:00	1	0	1	0	Ct	0	0	0	0	0	0	0	0	0	0	0	0	0	0	0	0	0	4	0	0	1	0	2	0	0	2	0	0	2	0	0	0	3	0
19634	16 Feb 22	08:57:00	1	0	1	0	Ct	0	0	0	0	0	0	0	0	0	0	0	0	0	1	0	0	0	3	0	0	3	0	2	0	2	0	1	0	2	0	0	0	2	0
19635	16 Feb 22	08:58:00	1	0	1	0	Ct	0	0	0	0	0	0	0	0	0	0	0	0	0	1	3	3	0	3	0	0	2	0	2	0	2	2	2	0	0	0	0	0	1	2
19636	16 Feb 22	08:59:00	1	0	1	0	Ct	0	0	0	0	0	0	0	0	0	0	0	0	0	1	4	1	0	1	0	0	2	0	2	0	3	2	3	0	4	0	0	0	1	2
19637	16 Feb 22	09:00:00	1	0	1	0	Ct	0	0	0	0	0	0	0	0	0	0	0	0	0	0	3	2	0	0	0	0	1	0	0	0	1	2	4	0	0	0	0	2	2	1
19638	16 Feb 22	09:01:00	1	0	1	0	Ct	0	1	0	1	0	0	6	0	0	2	0	0	0	2	2	6	1	1	0	0	1	1	2	0	2	2	2	0	2	1	0	2	3	1
19639	16 Feb 22	09:02:00	1	0	1	0	Ct	0	1	0	1	0	0	7	0	1	0	4	1	0	3	4	2	0	22	0	4	0	2	3	1	4	2	0	0	0	0	0	2	3	0
19640	16 Feb 22	09:03:00	1	0	1	0	Ct	0	1	0	5	0	0	6	0	2	0	1	5	0	3	5	5	0	2	0	3	0	5	5	1	2	2	1	0	1	1	0	2	2	2
19641	16 Feb 22	09:04:00	1	0	1	0	Ct	0	1	0	3	0	0	0	0	0	0	2	1	0	0	3	1	0	0	0	4	2	2	5	2	3	3	1	2	0	3	1	3	1	2
19642	16 Feb 22	09:05:00	1	0	1	0	Ct	0	1	0	2	0	0	0	4	3	0	2	8	0	0	4	2	1	0	0	2	2	4	3	0	3	4	2	3	2	3	2	1	15	2
19643	16 Feb 22	09:06:00	1	0	1	0	Ct	0	1	0	3	0	0	4	19	0	5	3	3	0	0	3	0	2	0	0	2	1	3	5	2	2	2	1	1	1	3	1	2	1	2
19644	16 Feb 22	09:07:00	1	0	1	0	Ct	0	1	0	3	0	0	0	10	1	0	2	4	0	0	4	2	5	0	0	3	0	1	2	1	2	2	2	3	1	1	2	2	2	1
19645	16 Feb 22	09:08:00	1	0	1	0	Ct	0	1	0	4	0	0	0	8	1	1	1	1	0	0	1	2	3	0	0	0	1	4	3	1	2	0	2	2	2	1	1	3	3	2
19646	16 Feb 22	09:09:00	1	0	1	0	Ct	0	1	0	1	0	0	1	2	1	0	1	4	0	0	2	3	2	0	0	0	0	4	2	6	3	3	0	3	1	1	2	2	3	1
19647	16 Feb 22	09:10:00	1	0	1	0	Ct	0	1	0	2	0	0	0	2	0	0	1	1	0	0	2	4	3	0	0	2	1	2	3	2	1	3	3	2	2	0	4	2	6	1
19648	16 Feb 22	09:11:00	1	0	1	0	Ct	0	1	0	2	0	0	1	4	1	0	3	6	0	0	4	3	2	0	0	1	1	2	2	1	2	2	1	0	2	2	5	3	3	1
19649	16 Feb 22	09:12:00	1	0	1	0	Ct	0	1	0	1	0	0	0	3	0	9	1	3	0	0	13	4	2	0	0	4	2	2	2	1	2	3	2	2	2	3	4	4	3	1
19650	16 Feb 22	09:13:00	1	0	1	0	Ct	0	1	0	2	0	0	1	1	3	1	1	4	1	0	3	1	1	0	0	3	1	1	3	12	3	1	2	2	1	2	0	0	2	0
19651	16 Feb 22	09:14:00	1	0	1	0	Ct	0	1	0	3	0	0	4	2	0	0	3	3	2	0	3	1	2	0	0	3	0	0	2	10	1	1	1	2	1	1	2	2	1	0
19652	16 Feb 22	09:15:00	1	0	1	0	Ct	0	1	0	1	0	0	0	2	1	0	2	4	2	0	0	3	3	0	0	3	0	0	4	4	1	3	3	3	3	1	1	2	3	0
19653	16 Feb 22	09:16:00	1	0	1	0	Ct	0	1	0	3	0	0	0	3	0	1	3	8	2	0	0	2	3	0	0	2	1	0	2	1	0	2	2	3	3	4	3	4	2	0
19654	16 Feb 22	09:17:00	1	0	1	0	Ct	0	1	0	1	0	0	0	1	0	1	0	0	2	0	0	1	3	0	0	2	1	0	3	2	0	3	0	1	1	6	2	3	1	0
19655	16 Feb 22	09:18:00	1	0	1	0	Ct	0	1	0	3	0	0	1	1	0	0	0	0	2	0	0	3	2	0	0	3	2	0	2	2	0	3	0	5	6	4	1	4	1	0
19656	16 Feb 22	09:19:00	1	0	1	0	Ct	0	1	0	2	0	0	0	3	0	0	2	0	4	0	0	3	1	0	0	3	0	0	1	1	0	0	2	1	2	1	0	1	0	0
19657	16 Feb 22	09:20:00	1	0	1	0	Ct	0	1	0	2	0	0	3	1	0	4	2	0	3	0	0	0	1	0	0	4	2	0	4	2	0	0	3	2	2	1	1	1	1	0
19658	16 Feb 22	09:21:00	1	0	1	0	Ct	0	1	0	1	0	0	1	1	0	0	0	0	0	0	0	0	6	0	0	3	1	0	3	4	0	0	2	0	3	1	4	2	3	0
19659	16 Feb 22	09:22:00	1	0	1	0	Ct	0	1	0	0	0	0	2	1	0	1	0	0	2	0	0	0	2	0	0	2	2	0	3	1	0	0	1	1	1	1	1	2	2	0
19660	16 Feb 22	09:23:00	1	0	1	0	Ct	0	1	0	2	0	0	1	1	0	0	4	0	1	0	0	0	1	0	0	2	4	0	2	3	0	0	2	1	2	2	1	3	2	0
19661	16 Feb 22	09:24:00	1	0	1	0	Ct	0	1	0	3	0	0	2	3	0	0	2	0	1	0	2	0	1	2	0	2	0	0	4	1	0	0	1	2	3	0	1	2	4	0
19662	16 Feb 22	09:25:00	1	0	1	0	Ct	0	1	0	0	0	0	0	1	0	0	2	0	2	0	0	0	1	0	0	0	1	0	2	3	0	0	0	3	3	2	1	3	0	0
19663	16 Feb 22	09:26:00	1	0	1	0	Ct	0	1	0	1	0	0	3	3	0	0	3	0	3	0	0	0	1	0	0	0	1	0	4	6	0	0	0	1	3	0	3	2	4	0
19664	16 Feb 22	09:27:00	1	0	1	0	Ct	0	1	0	2	0	0	1	2	0	0	3	0	2	0	0	0	2	0	0	0	1	0	4	1	0	0	1	1	1	2	1	2	2	0
19665	16 Feb 22	09:28:00	1	0	1	0	Ct	0	1	0	4	0	0	2	2	0	0	2	0	3	0	0	0	0	0	0	1	0	0	2	1	0	0	2	0	6	15	2	3	1	0
19666	16 Feb 22	09:29:00	1	0	1	0	Ct	0	1	0	5	0	0	1	3	0	0	1	0	2	0	0	0	4	0	0	2	1	0	2	4	0	0	1	1	1	17	0	3	4	0
19667	16 Feb 22	09:30:00	1	0	1	0	Ct	0	1	0	1	0	0	2	1	0	1	2	0	2	0	0	1	1	0	0	4	2	0	2	0	0	0	0	1	1	0	1	2	2	0
19668	16 Feb 22	09:31:00	1	0	1	0	Ct	0	1	0	3	0	0	1	3	0	0	0	0	2	0	0	3	2	0	0	2	1	2	3	1	0	0	1	1	0	4	1	2	2	0
19669	16 Feb 22	09:32:00	1	0	1	0	Ct	0	1	0	0	0	0	3	2	0	0	1	0	3	0	0	3	1	0	0	0	0	2	2	1	0	0	2	3	0	5	0	4	1	0
19670	16 Feb 22	09:33:00	1	0	1	0	Ct	0	1	0	0	0	0	6	2	0	0	1	0	2	0	0	1	1	0	0	0	1	2	4	1	0	0	2	1	4	3	0	3	2	0
19671	16 Feb 22	09:34:00	1	0	1	0	Ct	0	1	0	0	0	0	2	3	1	0	3	0	1	0	1	2	2	0	0	0	0	2	2	2	0	0	0	2	5	2	0	3	3	0
19672	16 Feb 22	09:35:00	1	0	1	0	Ct	0	1	0	0	0	0	3	2	1	0	3	0	15	0	2	0	1	0	0	0	2	3	2	2	0	3	2	0	1	2	0	2	1	0
19673	16 Feb 22	09:36:00	1	0	1	0	Ct	0	1	0	0	0	0	1	2	1	0	5	0	2	0	3	0	2	0	0	0	1	2	3	1	1	3	1	1	2	0	0	1	1	0
19674	16 Feb 22	09:37:00	1	0	1	0	Ct	0	1	0	0	0	0	1	0	1	0	2	0	2	0	0	0	2	0	0	0	2	3	1	1	0	2	2	3	0	1	0	2	3	0
19675	16 Feb 22	09:38:00	1	0	1	0	Ct	0	1	0	0	0	0	1	2	2	0	2	4	1	0	0	0	3	0	0	0	0	2	4	4	0	4	2	2	0	3	0	1	0	0
19676	16 Feb 22	09:39:00	1	0	1	0	Ct	0	1	0	0	0	0	2	2	0	0	2	2	2	0	0	0	0	0	0	0	0	1	3	3	0	2	2	0	0	1	0	0	0	0
19677	16 Feb 22	09:40:00	1	0	1	0	Ct	0	1	0	0	0	0	2	2	1	0	1	8	1	0	0	0	1	5	0	0	0	3	3	1	0	2	1	1	5	2	0	0	3	2
19678	16 Feb 22	09:41:00	1	0	1	0	Ct	0	1	0	0	0	0	1	4	1	0	2	2	0	0	0	0	2	0	0	0	0	1	4	1	0	2	1	2	1	1	0	0	2	2
19679	16 Feb 22	09:42:00	1	0	1	0	Ct	0	1	0	0	0	0	3	5	2	0	4	2	1	0	0	2	2	0	0	0	0	2	4	5	0	3	2	2	1	2	0	0	1	2
19680	16 Feb 22	09:43:00	1	0	1	0	Ct	0	1	0	0	0	0	1	5	1	0	1	2	2	0	0	2	2	1	0	0	0	1	4	1	0	3	1	1	1	4	0	0	3	0
19681	16 Feb 22	09:44:00	1	0	1	0	Ct	0	1	0	0	0	0	0	2	2	0	1	4	1	0	0	3	0	0	0	0	0	0	6	1	0	2	0	0	2	3	0	0	1	2
19682	16 Feb 22	09:45:00	1	0	1	0	Ct	0	1	0	0	0	0	0	2	3	0	2	4	2	0	0	2	0	0	0	0	0	0	1	0	0	1	2	0	0	2	0	0	2	1
19683	16 Feb 22	09:46:00	1	0	1	0	Ct	0	1	0	0	0	0	2	0	1	0	1	2	0	0	0	1	0	0	0	0	0	0	0	0	0	1	1	0	1	1	0	0	2	1
19684	16 Feb 22	09:47:00	1	0	1	0	Ct	0	1	0	0	0	0	2	1	0	0	2	2	1	0	0	1	2	0	0	0	0	0	5	1	0	0	0	0	2	4	0	0	2	0
19685	16 Feb 22	09:48:00	1	0	1	0	Ct	0	1	0	0	0	0	0	4	0	0	0	15	2	0	1	0	4	0	0	0	0	0	2	0	0	0	2	1	2	1	0	0	1	0
19686	16 Feb 22	09:49:00	1	0	1	0	Ct	0	1	0	0	0	0	2	1	0	0	0	1	1	0	4	0	2	2	0	0	0	0	3	0	1	0	2	4	1	6	0	3	1	0
19687	16 Feb 22	09:50:00	1	0	1	0	Ct	0	1	0	0	0	0	2	4	0	12	0	3	2	0	6	0	1	6	0	0	0	0	0	0	0	0	1	2	1	4	0	2	3	0
19688	16 Feb 22	09:51:00	1	0	1	0	Ct	0	1	0	0	0	0	0	4	0	0	0	5	1	0	4	0	0	0	0	0	0	0	2	0	2	0	0	1	0	1	0	9	2	0
19689	16 Feb 22	09:52:00	1	0	1	0	Ct	0	1	0	0	0	0	2	1	2	0	0	3	1	0	5	0	0	4	0	0	0	0	3	0	1	0	1	2	0	2	0	2	3	0
19690	16 Feb 22	09:53:00	1	0	1	0	Ct	0	1	0	0	0	0	1	1	1	0	0	0	1	0	3	0	1	1	0	0	0	0	1	0	1	0	1	3	1	3	0	4	2	0
19691	16 Feb 22	09:54:00	1	0	1	0	Ct	0	1	0	0	0	0	27	1	1	0	0	0	0	0	3	0	10	4	0	0	0	0	2	0	2	0	1	1	17	2	0	4	2	0
19692	16 Feb 22	09:55:00	1	0	1	0	Ct	0	1	0	0	0	0	15	0	0	0	0	0	2	0	1	0	14	1	0	0	0	0	1	0	0	0	0	3	0	2	0	2	3	0
19693	16 Feb 22	09:56:00	1	0	1	0	Ct	0	1	0	0	0	0	2	2	0	0	0	2	2	0	3	0	1	0	0	0	0	0	3	0	0	0	0	0	0	1	0	3	1	0
19694	16 Feb 22	09:57:00	1	0	1	0	Ct	0	1	0	0	0	0	2	1	1	0	0	0	0	0	2	0	5	0	0	0	5	0	1	0	0	0	3	2	0	5	0	1	9	0
19695	16 Feb 22	09:58:00	1	0	1	0	Ct	0	1	0	0	0	0	2	3	13	0	0	0	0	0	5	0	1	0	0	0	2	0	2	0	0	0	32	2	0	2	0	2	0	0
19696	16 Feb 22	09:59:00	1	0	1	0	Ct	0	1	0	0	0	0	1	3	9	0	0	0	0	0	1	0	1	0	0	0	4	0	2	0	0	0	31	1	0	1	0	1	0	0
19697	16 Feb 22	10:00:00	1	0	1	0	Ct	0	1	0	0	0	0	2	1	6	1	0	0	0	0	0	4	0	0	0	0	1	0	2	0	0	0	12	2	4	2	0	2	0	0
19698	16 Feb 22	10:01:00	1	0	1	0	Ct	0	1	0	4	0	0	2	1	0	3	0	0	0	0	0	2	2	0	0	0	2	0	3	0	0	0	9	1	1	1	0	4	0	0
19699	16 Feb 22	10:02:00	1	0	1	0	Ct	0	1	0	5	0	0	1	0	1	0	0	0	0	0	0	0	0	0	0	0	2	0	1	0	0	0	8	0	0	0	0	2	0	0
19700	16 Feb 22	10:03:00	1	0	1	0	Ct	0	1	0	1	0	0	0	2	0	0	0	1	0	0	0	3	1	0	0	0	1	0	2	0	0	0	12	0	0	0	0	1	0	0
19701	16 Feb 22	10:04:00	1	0	1	0	Ct	0	1	0	1	0	0	0	1	0	0	0	1	0	0	0	1	1	0	0	0	1	0	2	0	0	0	7	0	3	2	0	0	0	0
19702	16 Feb 22	10:05:00	1	0	1	0	Ct	0	1	0	1	0	0	0	0	0	0	0	0	0	0	0	0	5	0	0	0	2	0	2	0	0	0	3	0	5	2	0	0	0	0
19703	16 Feb 22	10:06:00	1	0	1	0	Ct	0	1	0	3	0	0	0	2	0	0	0	0	0	0	0	0	2	0	0	0	0	0	0	0	0	0	0	0	1	4	0	0	0	0
19704	16 Feb 22	10:07:00	1	0	1	0	Ct	0	1	0	0	0	0	0	3	0	0	0	0	0	2	0	0	1	0	0	0	0	0	0	0	0	0	0	0	1	2	0	0	0	0
19705	16 Feb 22	10:08:00	1	0	1	0	Ct	0	1	0	3	0	0	0	1	0	12	0	0	0	0	0	0	2	0	0	0	0	0	0	0	0	0	2	0	0	0	0	1	0	0
19706	16 Feb 22	10:09:00	1	0	1	0	Ct	0	1	0	3	0	0	0	3	0	9	0	0	0	0	0	0	1	0	0	0	1	3	0	0	0	0	1	0	3	0	0	2	0	0
19707	16 Feb 22	10:10:00	1	0	1	0	Ct	0	1	0	2	0	0	0	1	0	0	0	0	0	0	0	0	0	0	0	0	2	1	0	0	0	0	1	0	1	0	0	4	0	0
19708	16 Feb 22	10:11:00	1	0	1	0	Ct	0	1	0	2	0	0	0	2	0	0	0	0	0	0	0	0	1	1	0	0	2	4	0	0	0	0	2	0	1	1	0	3	0	0
19709	16 Feb 22	10:12:00	1	0	1	0	Ct	0	1	0	3	0	0	0	2	0	0	0	0	0	0	0	0	0	3	0	0	4	1	3	0	0	0	2	0	0	2	1	2	0	0
19710	16 Feb 22	10:13:00	1	0	1	0	Ct	0	1	0	1	0	0	0	2	0	0	0	0	0	0	0	0	1	0	0	0	1	2	2	0	0	0	2	0	1	1	3	2	0	0
19711	16 Feb 22	10:14:00	1	0	1	0	Ct	0	1	0	0	0	0	0	12	0	0	0	0	0	0	0	0	0	0	0	0	1	0	3	0	0	0	0	0	1	2	0	0	0	0
19712	16 Feb 22	10:15:00	1	0	1	0	Ct	0	1	0	1	0	0	0	2	0	0	0	0	0	0	0	0	2	0	0	0	2	0	2	1	0	0	2	0	0	1	0	0	0	0
19713	16 Feb 22	10:16:00	1	0	1	0	Ct	0	1	0	1	0	0	0	3	0	4	0	0	0	0	0	0	0	0	0	0	0	0	2	4	0	0	0	0	0	0	0	0	0	0
19714	16 Feb 22	10:17:00	1	0	1	0	Ct	0	1	0	3	0	0	0	2	0	0	0	0	0	0	0	0	1	0	0	0	1	0	3	3	0	0	2	0	0	0	2	0	0	0
19715	16 Feb 22	10:18:00	1	0	1	0	Ct	0	1	0	1	0	0	0	1	0	0	0	0	0	0	0	0	2	0	0	0	1	2	2	11	0	0	1	0	1	0	1	0	0	0
19716	16 Feb 22	10:19:00	1	0	1	0	Ct	0	1	0	0	0	0	0	0	0	0	0	0	0	0	0	0	0	0	0	0	0	2	4	1	0	0	1	0	0	0	2	0	0	0
19717	16 Feb 22	10:20:00	1	0	1	0	Ct	0	1	0	0	0	0	0	3	0	0	0	0	0	0	0	0	1	0	0	0	0	1	1	3	0	0	2	0	0	0	1	0	0	0
19718	16 Feb 22	10:21:00	1	0	1	0	Ct	0	1	0	0	0	0	0	2	0	0	0	0	0	0	0	0	1	0	0	0	0	4	0	2	0	0	2	0	0	0	0	0	0	0
19719	16 Feb 22	10:22:00	1	0	1	0	Ct	0	1	0	0	0	0	0	4	0	0	0	0	0	0	0	0	1	0	0	0	0	2	2	13	0	0	1	0	1	0	0	0	0	0
19720	16 Feb 22	10:23:00	1	0	1	0	Ct	0	1	0	0	0	0	0	2	0	0	0	0	0	0	0	0	0	0	0	0	0	2	1	1	0	0	1	0	3	0	0	0	0	0
19721	16 Feb 22	10:24:00	1	0	1	0	Ct	0	1	0	0	0	0	0	2	0	0	0	0	0	0	0	0	0	0	0	0	0	1	0	0	0	0	1	0	0	0	0	0	0	0
19722	16 Feb 22	10:25:00	1	0	1	0	Ct	0	1	0	0	0	0	0	0	0	0	0	0	0	1	1	0	0	0	0	0	0	3	0	2	0	0	0	0	0	0	1	0	0	0
19723	16 Feb 22	10:26:00	1	0	1	0	Ct	0	1	0	0	0	0	0	3	0	0	0	0	0	2	2	0	0	0	0	0	0	2	0	1	0	0	0	0	2	4	0	0	0	0
19724	16 Feb 22	10:27:00	1	0	1	0	Ct	0	1	0	0	0	0	0	2	0	0	0	0	0	3	3	0	0	0	0	0	0	2	0	2	0	0	0	0	0	1	0	0	0	0
19725	16 Feb 22	10:28:00	1	0	1	0	Ct	0	1	0	0	0	0	0	0	0	0	0	0	0	3	3	0	0	0	0	0	0	1	0	2	0	0	0	0	0	2	0	0	0	0
19726	16 Feb 22	10:29:00	1	0	1	0	Ct	0	1	0	0	0	0	0	0	1	0	2	0	0	1	2	0	0	0	0	0	0	0	3	2	0	0	4	0	3	4	0	0	0	0
19727	16 Feb 22	10:30:00	1	0	1	0	Ct	0	1	0	0	0	0	0	3	1	0	3	0	0	1	3	0	0	0	0	0	0	0	4	0	0	1	3	0	0	2	0	0	0	0
19728	16 Feb 22	10:31:00	1	0	1	0	Ct	0	1	0	0	0	0	0	0	0	0	2	0	0	1	2	0	0	0	0	0	0	0	2	1	0	3	0	0	1	2	0	0	0	0
19729	16 Feb 22	10:32:00	1	0	1	0	Ct	0	1	0	0	0	0	0	0	1	0	2	0	0	0	0	1	0	0	0	0	0	0	1	2	2	0	1	0	2	2	0	0	0	0
19730	16 Feb 22	10:33:00	1	0	1	0	Ct	0	1	0	0	0	0	0	0	1	0	3	0	0	0	1	2	0	0	0	0	0	0	0	1	0	0	2	0	1	0	0	0	0	0
19731	16 Feb 22	10:34:00	1	0	1	0	Ct	0	1	0	0	0	0	0	0	1	1	1	0	0	0	0	2	0	0	0	0	0	0	0	0	2	0	0	0	0	2	0	0	0	0
19732	16 Feb 22	10:35:00	1	0	1	0	Ct	0	1	0	0	0	0	0	0	11	2	2	0	0	1	0	3	0	1	0	0	0	0	0	3	3	0	1	0	3	4	0	0	0	0
19733	16 Feb 22	10:36:00	1	0	1	0	Ct	0	1	0	0	0	0	0	0	21	2	0	0	0	2	0	2	0	0	0	0	0	0	1	8	1	0	2	0	1	3	0	0	0	0
19734	16 Feb 22	10:37:00	1	0	1	0	Ct	0	1	0	0	0	0	0	0	2	0	0	0	0	3	0	1	0	1	0	0	0	0	1	16	2	0	2	0	3	3	0	0	0	0
19735	16 Feb 22	10:38:00	1	0	1	0	Ct	0	1	0	0	0	0	0	0	0	0	0	0	0	0	0	1	0	1	0	0	0	0	0	5	4	0	2	0	5	31	0	0	0	0
19736	16 Feb 22	10:39:00	1	0	1	0	Ct	0	1	0	0	0	0	0	0	0	0	0	0	0	0	0	3	0	2	0	0	0	0	2	2	1	0	2	0	0	2	0	0	0	0
19737	16 Feb 22	10:40:00	1	0	1	0	Ct	0	1	0	0	0	0	0	0	0	0	0	0	0	0	0	0	0	1	0	0	0	0	3	0	1	0	1	0	0	1	0	0	0	0
19738	16 Feb 22	10:41:00	1	0	1	0	Ct	0	1	0	0	0	0	0	0	0	0	0	0	0	0	0	0	0	1	0	0	0	0	1	0	1	0	1	0	2	0	0	0	0	0
19739	16 Feb 22	10:42:00	1	0	1	0	Ct	0	1	0	0	0	0	0	0	0	0	0	0	0	0	0	0	0	1	0	0	0	0	0	0	2	0	1	0	1	4	0	0	0	0
19740	16 Feb 22	10:43:00	1	0	1	0	Ct	0	1	0	0	0	0	0	0	0	0	0	0	0	0	0	0	0	0	0	0	0	0	5	0	2	0	0	0	1	3	0	0	0	1
19741	16 Feb 22	10:44:00	1	0	1	0	Ct	0	1	0	0	0	0	0	0	0	0	0	0	0	0	0	0	0	3	0	0	0	0	3	0	1	0	5	0	18	2	0	0	0	1
19742	16 Feb 22	10:45:00	1	0	1	0	Ct	0	1	0	0	0	0	0	0	0	0	0	0	0	0	0	1	0	0	0	0	0	0	1	0	2	0	3	0	0	0	0	0	0	0
19743	16 Feb 22	10:46:00	1	0	1	0	Ct	0	1	0	0	0	0	0	0	0	0	0	0	0	0	0	0	0	3	0	0	0	0	3	0	0	0	1	0	0	2	0	0	0	1
19744	16 Feb 22	10:47:00	1	0	1	0	Ct	0	1	0	0	0	0	0	0	0	0	0	0	0	0	0	3	0	0	0	0	0	0	1	0	0	0	0	0	0	0	0	1	0	4
19745	16 Feb 22	10:48:00	1	0	1	0	Ct	0	1	0	0	0	0	0	0	0	0	0	0	0	0	0	0	0	0	0	0	0	0	0	0	0	0	0	0	0	0	0	2	0	2
19746	16 Feb 22	10:49:00	1	0	1	0	Ct	0	1	0	0	0	0	0	0	0	0	0	0	0	0	0	0	0	1	0	0	0	0	0	0	0	0	0	0	0	0	0	2	0	0
19747	16 Feb 22	10:50:00	1	0	1	0	Ct	0	1	0	0	0	0	0	0	0	0	0	0	0	0	0	0	0	0	0	0	0	0	0	0	0	0	0	0	0	0	0	3	0	0
19748	16 Feb 22	10:51:00	1	0	1	0	Ct	0	1	0	0	0	0	0	0	0	0	0	0	0	0	0	0	0	4	0	0	5	0	0	0	0	0	0	0	0	0	0	4	0	0
19749	16 Feb 22	10:52:00	1	0	1	0	Ct	0	1	0	0	0	0	0	0	0	0	0	0	0	0	0	0	0	0	0	0	2	0	0	0	0	0	0	0	0	0	1	3	0	0
19750	16 Feb 22	10:53:00	1	0	1	0	Ct	0	1	0	0	0	0	0	0	0	0	0	0	0	0	0	0	0	7	0	0	2	0	0	0	0	0	0	0	0	0	0	1	0	0
19751	16 Feb 22	10:54:00	1	0	1	0	Ct	0	1	0	0	0	0	0	0	0	0	0	0	0	0	0	0	0	1	0	0	2	0	0	0	0	0	0	0	0	0	0	2	0	0
19752	16 Feb 22	10:55:00	1	0	1	0	Ct	0	1	0	0	0	0	0	0	0	0	0	0	0	0	0	0	0	0	0	0	0	0	0	0	0	0	2	0	0	0	0	3	0	0
19753	16 Feb 22	10:56:00	1	0	1	0	Ct	0	1	0	0	0	0	0	0	0	0	0	0	0	0	0	0	0	0	0	0	1	0	0	3	0	0	2	0	0	1	0	2	0	0
19754	16 Feb 22	10:57:00	1	0	1	0	Ct	0	1	0	0	0	0	1	1	1	0	0	4	1	2	4	1	0	1	0	0	1	0	4	3	0	5	1	0	0	2	0	4	0	3
19755	16 Feb 22	10:58:00	1	0	1	0	Ct	0	1	0	1	0	0	4	3	1	0	0	3	3	3	3	3	0	2	0	0	1	0	3	2	0	2	2	0	0	4	0	3	0	3
19756	16 Feb 22	10:59:00	1	0	1	0	Ct	0	1	0	3	0	0	1	3	0	0	0	4	1	4	3	1	0	1	0	0	3	0	1	3	1	4	1	0	0	2	0	3	0	0
19757	16 Feb 22	11:00:00	1	0	1	0	Ct	0	1	0	4	0	0	2	2	0	0	0	2	3	1	5	3	0	1	0	0	1	0	1	1	2	4	0	0	0	4	0	1	0	0
19758	16 Feb 22	11:01:00	1	0	1	0	Ct	0	1	0	1	0	0	2	0	0	0	0	3	1	2	3	1	0	1	0	0	2	0	0	2	0	3	0	0	0	2	0	1	0	1
19759	16 Feb 22	11:02:00	1	0	1	0	Ct	0	1	0	2	0	0	2	1	0	2	0	2	2	1	2	4	0	2	0	0	3	0	1	2	0	4	2	0	0	0	0	2	0	1
19760	16 Feb 22	11:03:00	1	0	1	0	Ct	0	1	1	1	0	0	0	11	0	0	0	2	1	3	1	0	0	0	0	0	1	0	0	1	0	3	6	0	0	1	0	1	0	0
19761	16 Feb 22	11:04:00	1	0	1	0	Ct	0	1	1	3	0	0	0	1	0	0	0	3	4	3	3	0	0	0	0	0	1	0	4	2	0	1	1	0	0	3	0	3	0	0
19762	16 Feb 22	11:05:00	1	0	1	0	Ct	0	1	1	0	0	0	1	0	0	0	0	2	1	3	3	0	0	0	0	0	1	0	4	1	0	3	1	0	0	0	0	2	0	2
19763	16 Feb 22	11:06:00	1	0	1	0	Ct	0	1	2	0	0	0	0	0	0	0	0	2	1	4	1	0	0	0	0	0	0	0	2	0	0	3	1	0	0	2	0	0	0	0
19764	16 Feb 22	11:07:00	1	0	1	0	Ct	0	1	1	1	0	0	0	0	0	0	0	3	3	6	3	0	0	0	0	0	1	0	2	0	0	0	2	0	0	0	0	3	0	0
19765	16 Feb 22	11:08:00	1	0	1	0	Ct	0	1	2	1	0	0	0	0	0	0	0	1	1	5	2	0	0	0	0	0	1	0	2	0	0	3	1	0	0	2	0	3	0	0
19766	16 Feb 22	11:09:00	1	0	1	0	Ct	0	1	1	2	0	0	0	0	0	0	0	0	0	2	2	0	0	0	0	0	2	0	2	0	0	4	0	0	0	0	0	0	0	0
19767	16 Feb 22	11:10:00	1	0	1	0	Ct	0	1	2	2	0	0	0	0	0	0	0	3	0	4	1	0	0	0	0	0	6	0	0	0	0	2	1	0	0	0	0	0	0	0
19768	16 Feb 22	11:11:00	1	0	1	0	Ct	0	1	2	1	0	0	0	0	0	0	0	3	0	1	3	0	1	0	0	0	27	0	0	0	0	4	0	0	0	2	0	2	0	0
19769	16 Feb 22	11:12:00	1	0	1	0	Ct	0	1	2	0	0	0	0	0	0	0	0	0	0	2	2	0	0	0	0	0	0	0	0	0	0	0	0	0	0	0	0	0	0	0
19770	16 Feb 22	11:13:00	1	0	1	0	Ct	0	1	0	0	0	0	0	0	0	0	0	1	2	3	0	0	4	0	0	0	1	0	0	0	0	3	0	0	0	3	0	0	0	0
19771	16 Feb 22	11:14:00	1	0	1	0	Ct	0	1	0	0	0	0	0	0	0	0	0	0	1	2	0	0	1	0	0	0	0	0	0	0	0	1	0	0	0	2	0	0	0	0
19772	16 Feb 22	11:15:00	1	0	1	0	Ct	0	1	0	0	0	0	0	0	0	0	0	0	0	2	0	0	1	0	0	0	0	0	0	0	0	0	0	0	0	2	0	0	0	0
19773	16 Feb 22	11:16:00	1	0	1	0	Ct	0	1	0	0	0	0	0	0	0	0	0	0	0	1	0	0	1	0	0	0	0	0	0	0	0	0	2	0	0	1	0	0	0	0
19774	16 Feb 22	11:17:00	1	0	1	0	Ct	0	1	0	0	0	0	0	0	0	0	0	0	0	2	0	0	0	0	0	0	0	0	0	0	0	0	1	0	0	0	0	0	0	0
19775	16 Feb 22	11:18:00	1	0	1	0	Ct	0	1	0	0	0	0	0	0	0	0	0	0	0	1	0	0	0	0	0	0	0	0	0	0	0	0	2	0	0	0	0	0	0	0
19776	16 Feb 22	11:19:00	1	0	1	0	Ct	0	1	0	0	0	0	0	0	0	0	0	0	0	1	0	0	1	0	0	0	0	0	0	0	0	0	1	0	0	0	0	0	0	0
19777	16 Feb 22	11:20:00	1	0	1	0	Ct	0	1	0	0	0	0	0	0	0	0	0	0	0	0	0	0	2	0	0	0	0	0	0	0	0	0	0	0	0	0	0	0	0	0
19778	16 Feb 22	11:21:00	1	0	1	0	Ct	0	1	0	0	0	0	0	0	0	0	0	0	0	4	0	0	1	0	0	1	0	3	0	0	0	0	0	0	2	0	0	0	0	0
19779	16 Feb 22	11:22:00	1	0	1	0	Ct	0	1	0	0	0	0	0	0	0	0	0	2	0	0	0	0	0	0	0	14	0	2	0	0	0	0	0	0	0	0	0	0	0	0
19780	16 Feb 22	11:23:00	1	0	1	0	Ct	0	1	0	0	0	0	0	0	0	0	0	1	0	0	0	0	1	0	0	7	0	3	0	0	0	0	0	0	2	0	1	0	0	0
19781	16 Feb 22	11:24:00	1	0	1	0	Ct	0	1	0	0	0	0	0	0	0	0	0	1	0	0	0	0	2	0	0	2	0	1	0	0	0	0	0	0	0	0	1	0	0	0
19782	16 Feb 22	11:25:00	1	0	1	0	Ct	0	1	0	0	0	0	0	0	0	0	0	0	0	1	0	0	1	0	0	4	0	2	0	0	0	0	0	0	0	0	0	0	0	0
19783	16 Feb 22	11:26:00	1	0	1	0	Ct	0	1	0	0	0	0	0	0	0	0	0	0	0	1	0	0	2	0	0	2	1	3	0	0	0	0	0	0	0	0	1	0	0	0
19784	16 Feb 22	11:27:00	1	0	1	0	Ct	0	1	0	0	0	0	0	0	0	0	0	0	0	0	0	0	1	0	0	3	0	3	0	0	0	0	0	0	0	0	3	2	0	0
19785	16 Feb 22	11:28:00	1	0	1	0	Ct	0	1	0	0	0	0	0	0	0	0	0	1	0	0	0	0	1	0	0	1	0	2	0	0	0	0	0	0	0	0	3	0	0	0
19786	16 Feb 22	11:29:00	1	0	1	0	Ct	0	1	0	0	0	0	0	0	0	0	0	1	0	0	0	0	0	0	0	0	0	2	0	0	0	3	0	0	2	0	1	0	0	0
19787	16 Feb 22	11:30:00	1	0	1	0	Ct	0	1	0	0	0	0	0	0	0	0	0	0	0	0	0	0	3	0	0	2	0	2	0	0	0	0	0	0	2	0	0	0	0	0
19788	16 Feb 22	11:31:00	1	0	1	0	Ct	0	1	0	0	0	0	0	0	0	0	0	0	0	0	0	0	3	0	0	0	0	1	1	0	0	0	0	0	1	0	1	0	0	0
19789	16 Feb 22	11:32:00	1	0	1	0	Ct	0	1	0	0	0	0	0	0	0	0	0	0	0	0	0	0	2	0	0	0	0	0	3	0	0	0	0	0	3	0	3	0	0	0
19790	16 Feb 22	11:33:00	1	0	1	0	Ct	0	1	0	0	0	0	0	0	0	0	0	1	0	0	0	0	0	0	0	0	0	0	3	0	0	0	0	0	0	0	0	0	0	0
19791	16 Feb 22	11:34:00	1	0	1	0	Ct	0	1	0	0	0	0	0	0	0	0	0	0	0	0	0	0	0	0	0	0	0	0	1	0	0	0	0	0	1	0	1	0	0	0
19792	16 Feb 22	11:35:00	1	0	1	0	Ct	0	1	0	0	0	0	0	0	0	0	0	0	0	0	0	0	0	0	0	0	0	0	1	0	0	0	0	0	1	0	0	0	0	0
19793	16 Feb 22	11:36:00	1	0	1	0	Ct	0	1	0	0	0	0	0	0	0	0	0	0	0	0	0	0	0	0	0	0	0	0	2	0	0	0	0	0	0	0	0	0	0	0
19794	16 Feb 22	11:37:00	1	0	1	0	Ct	0	1	0	0	0	0	1	0	0	0	0	0	0	0	1	0	0	0	0	0	0	0	2	0	0	0	0	0	0	0	0	1	0	0
19795	16 Feb 22	11:38:00	1	0	1	0	Ct	0	1	0	0	0	0	1	0	0	0	0	0	0	2	2	0	0	0	0	0	0	0	1	0	1	0	0	0	0	0	2	3	0	0
19796	16 Feb 22	11:39:00	1	0	1	0	Ct	0	1	0	0	0	0	2	0	0	0	0	0	0	1	3	1	0	0	0	0	0	0	0	0	2	0	0	0	0	0	0	4	0	0
19797	16 Feb 22	11:40:00	1	0	1	0	Ct	0	1	0	0	0	0	1	4	1	0	3	0	0	3	3	2	0	0	0	0	0	0	1	0	1	7	1	0	3	0	1	3	0	1
19798	16 Feb 22	11:41:00	1	0	1	0	Ct	0	1	0	0	0	0	2	2	0	0	3	0	0	2	3	2	0	0	0	0	0	0	2	0	2	4	1	0	2	0	2	2	0	0
19799	16 Feb 22	11:42:00	1	0	1	0	Ct	0	1	0	0	0	0	0	0	0	0	1	0	0	6	2	1	0	0	0	0	0	0	2	0	2	5	1	0	1	0	1	2	0	1
19800	16 Feb 22	11:43:00	1	0	1	0	Ct	0	1	0	0	0	0	7	1	1	0	1	0	0	1	3	3	0	0	0	0	0	0	2	0	5	2	1	0	2	0	1	2	0	0
19801	16 Feb 22	11:44:00	1	0	1	0	Ct	0	1	0	0	0	0	3	0	1	0	2	0	0	1	3	6	0	0	0	0	1	0	1	0	2	3	2	3	2	0	2	1	0	0
19802	16 Feb 22	11:45:00	1	0	1	0	Ct	0	1	0	0	0	0	0	1	1	0	3	0	0	1	3	6	0	0	0	0	0	0	0	0	0	3	2	0	0	0	1	3	0	0
19803	16 Feb 22	11:46:00	1	0	1	0	Ct	0	1	0	0	0	0	0	2	0	0	1	0	0	0	0	0	0	0	0	0	1	0	0	0	2	5	1	1	0	0	1	2	0	0
19804	16 Feb 22	11:47:00	1	0	1	0	Ct	0	1	0	0	0	0	0	3	0	0	2	0	0	1	3	0	0	0	0	0	1	0	0	0	2	3	0	0	0	0	0	2	2	0
19805	16 Feb 22	11:48:00	1	0	1	0	Ct	0	1	0	0	0	0	0	0	0	0	3	0	0	0	2	0	0	0	0	0	2	0	0	1	1	3	0	1	0	0	0	0	0	0
19806	16 Feb 22	11:49:00	1	0	1	0	Ct	0	1	0	0	0	0	0	0	0	0	1	1	0	0	0	1	0	0	0	0	1	0	0	6	1	5	2	2	1	0	0	0	0	2
19807	16 Feb 22	11:50:00	1	0	1	0	Ct	0	1	0	0	0	0	0	0	0	0	3	0	0	2	0	0	0	0	0	0	0	0	0	1	0	0	2	2	0	0	0	0	0	0
19808	16 Feb 22	11:51:00	1	0	1	0	Ct	0	1	0	0	0	0	0	0	0	21	0	0	0	1	0	1	0	0	0	0	0	0	0	1	0	3	0	3	0	0	0	0	0	1
19809	16 Feb 22	11:52:00	1	0	1	0	Ct	0	1	0	0	0	0	0	0	0	6	0	0	0	7	0	0	0	0	0	0	1	0	0	1	0	0	0	2	0	0	0	0	0	0
19810	16 Feb 22	11:53:00	1	0	1	0	Ct	0	1	0	0	0	0	0	0	0	0	0	0	0	2	0	0	0	0	0	0	1	0	0	2	0	0	1	3	0	0	0	0	0	0
19811	16 Feb 22	11:54:00	1	0	1	0	Ct	0	1	0	0	0	0	0	0	0	0	0	0	0	0	0	0	0	0	0	0	0	0	0	2	0	0	1	2	0	0	0	0	0	0
19812	16 Feb 22	11:55:00	1	0	1	0	Ct	0	1	0	0	0	0	0	0	0	0	0	0	0	0	0	1	0	0	0	0	0	0	0	1	0	0	1	2	0	0	0	0	0	1
19813	16 Feb 22	11:56:00	1	0	1	0	Ct	0	1	0	0	0	0	0	0	0	0	0	0	0	0	0	0	0	0	0	0	0	0	0	0	0	0	1	0	0	0	0	0	0	1
19814	16 Feb 22	11:57:00	1	0	1	0	Ct	0	1	0	0	0	0	0	0	0	0	0	0	0	0	0	1	0	0	0	0	0	0	0	0	0	0	0	0	0	0	0	0	0	0
19815	16 Feb 22	11:58:00	1	0	1	0	Ct	0	1	0	0	0	0	0	0	0	0	0	3	0	0	0	1	0	0	0	0	0	0	0	0	0	0	1	0	0	0	0	0	0	0
19816	16 Feb 22	11:59:00	1	0	1	0	Ct	0	1	0	0	0	0	0	0	0	0	0	0	0	0	0	0	0	0	0	0	0	0	0	0	0	0	1	1	0	0	0	0	0	0
19817	16 Feb 22	12:00:00	1	0	1	0	Ct	0	1	0	0	0	0	0	0	0	1	0	0	0	0	0	0	0	0	0	0	0	0	0	0	0	0	0	7	0	0	0	0	0	0
19818	16 Feb 22	12:01:00	1	0	1	0	Ct	0	1	0	0	0	0	0	0	0	0	0	0	0	0	0	1	0	0	0	0	0	0	0	0	0	0	0	2	0	0	0	0	0	0
19819	16 Feb 22	12:02:00	1	0	1	0	Ct	0	1	0	0	0	0	0	0	0	0	0	0	0	0	0	0	0	0	0	0	0	0	0	0	0	0	0	1	0	0	0	0	0	0
19820	16 Feb 22	12:03:00	1	0	1	0	Ct	0	1	0	0	0	0	0	0	0	2	0	0	0	0	0	0	0	0	0	0	0	0	0	0	0	0	0	2	0	0	0	0	0	0
19821	16 Feb 22	12:04:00	1	0	1	0	Ct	0	1	0	0	0	0	0	0	0	0	0	0	0	0	0	0	0	0	0	0	0	0	0	0	0	0	0	2	0	0	0	0	0	0
19822	16 Feb 22	12:05:00	1	0	1	0	Ct	0	1	0	0	0	0	0	0	0	0	0	0	0	0	0	0	0	0	0	0	2	0	0	0	0	0	0	2	0	0	0	0	0	0
19823	16 Feb 22	12:06:00	1	0	1	0	Ct	0	1	0	0	0	0	0	0	0	0	0	0	0	0	0	0	0	0	0	0	3	0	1	0	0	0	0	1	0	0	0	0	0	0
19824	16 Feb 22	12:07:00	1	0	1	0	Ct	0	1	0	0	0	0	0	0	0	0	0	0	0	0	0	0	0	0	0	0	2	0	1	0	0	0	0	0	0	0	0	0	0	0
19825	16 Feb 22	12:08:00	1	0	1	0	Ct	0	1	0	0	0	0	0	0	0	0	0	0	0	0	0	1	0	0	0	0	2	0	2	0	0	0	0	2	0	0	0	0	0	0
19826	16 Feb 22	12:09:00	1	0	1	0	Ct	0	1	0	0	0	0	0	0	0	0	0	3	0	0	0	0	0	0	0	0	2	0	2	0	0	0	0	1	0	0	0	0	0	0
19827	16 Feb 22	12:10:00	1	0	1	0	Ct	0	1	0	0	0	0	0	0	0	0	0	2	0	0	0	0	0	0	0	0	1	0	0	0	0	0	0	1	0	0	0	0	0	0
19828	16 Feb 22	12:11:00	1	0	1	0	Ct	0	1	0	0	0	0	0	0	0	0	0	2	0	0	0	0	0	0	0	0	3	0	0	0	0	0	0	0	0	0	0	0	0	0
19829	16 Feb 22	12:12:00	1	0	1	0	Ct	0	1	0	0	0	0	0	0	0	0	0	4	0	0	0	0	0	0	0	0	2	0	1	0	0	0	0	2	0	0	0	0	0	0
19830	16 Feb 22	12:13:00	1	0	1	0	Ct	0	1	0	0	0	0	0	0	0	0	0	2	0	0	0	0	0	0	0	0	1	0	2	0	0	0	0	0	0	0	0	0	0	0
19831	16 Feb 22	12:14:00	1	0	1	0	Ct	0	1	0	0	0	0	0	0	0	0	0	2	0	0	0	0	0	0	0	0	0	0	3	0	0	0	0	2	0	0	0	0	0	0
19832	16 Feb 22	12:15:00	1	0	1	0	Ct	0	1	0	0	0	0	0	0	0	0	0	2	0	0	0	0	0	0	0	0	0	0	3	0	0	0	0	0	0	0	0	0	0	0
19833	16 Feb 22	12:16:00	1	0	1	0	Ct	0	1	0	0	0	0	0	0	0	0	0	2	0	0	0	0	0	0	0	0	2	0	3	0	0	0	0	2	0	0	0	0	0	2
19834	16 Feb 22	12:17:00	1	0	1	0	Ct	0	1	0	0	0	0	0	0	0	0	0	2	0	0	0	0	0	0	0	0	1	0	1	0	0	0	0	2	0	0	0	0	0	1
19835	16 Feb 22	12:18:00	1	0	1	0	Ct	0	1	0	0	0	0	0	0	0	1	0	2	0	0	0	1	0	0	0	0	1	0	3	0	0	0	0	0	0	0	0	0	0	0
19836	16 Feb 22	12:19:00	1	0	1	0	Ct	0	1	0	0	0	0	0	0	0	1	0	3	0	0	0	0	0	0	0	0	2	0	2	0	0	0	0	2	0	0	0	0	0	0
19837	16 Feb 22	12:20:00	1	0	1	0	Ct	0	1	0	0	0	0	0	0	0	0	0	0	0	0	0	2	0	0	0	0	0	0	2	3	0	0	0	0	0	0	0	0	0	0
19838	16 Feb 22	12:21:00	1	0	1	0	Ct	0	1	0	0	0	0	0	0	0	0	0	0	0	0	0	0	0	0	0	0	0	0	2	3	0	0	0	0	0	0	0	0	0	0
19839	16 Feb 22	12:22:00	1	0	1	0	Ct	0	1	0	0	0	0	0	0	0	0	0	0	0	0	0	0	0	0	0	0	0	0	0	0	0	0	0	0	0	0	0	0	0	0
19840	16 Feb 22	12:23:00	1	0	1	0	Ct	0	1	0	0	0	0	0	0	0	0	0	0	0	0	0	2	0	0	0	0	0	0	0	0	0	0	0	0	0	0	0	0	0	0
19841	16 Feb 22	12:24:00	1	0	1	0	Ct	0	1	0	0	0	0	0	0	0	0	0	0	0	0	0	2	0	0	0	0	0	0	0	0	0	0	0	0	0	0	0	0	0	0
19842	16 Feb 22	12:25:00	1	0	1	0	Ct	0	1	0	0	0	0	0	0	0	0	0	0	0	0	0	0	0	6	0	0	0	0	1	0	0	0	0	0	0	0	0	0	0	0
19843	16 Feb 22	12:26:00	1	0	1	0	Ct	0	1	0	0	0	0	0	0	0	0	0	0	0	0	0	0	0	1	0	0	0	0	0	0	0	0	0	0	0	0	0	0	0	0
19844	16 Feb 22	12:27:00	1	0	1	0	Ct	0	1	1	0	0	0	0	0	0	0	0	0	0	0	0	0	0	0	0	0	0	0	1	0	0	0	0	0	0	0	0	0	0	0
19845	16 Feb 22	12:28:00	1	0	1	0	Ct	0	1	12	0	0	0	0	0	0	13	0	0	0	0	0	0	0	1	0	0	0	0	1	0	0	0	0	0	0	0	0	0	0	1
19846	16 Feb 22	12:29:00	1	0	1	0	Ct	0	1	0	0	0	0	0	0	0	14	0	0	0	0	0	0	0	0	0	0	0	0	1	0	0	0	0	0	0	0	0	0	0	0
19847	16 Feb 22	12:30:00	1	0	1	0	Ct	0	1	0	0	0	0	0	0	0	0	0	0	0	0	0	0	0	0	0	0	0	0	1	1	0	0	0	0	0	0	0	0	0	0
19848	16 Feb 22	12:31:00	1	0	1	0	Ct	0	1	0	0	0	0	0	0	0	0	0	0	0	0	0	0	0	0	0	0	0	0	1	0	0	0	0	0	0	0	0	0	0	0
19849	16 Feb 22	12:32:00	1	0	1	0	Ct	0	1	4	0	0	0	0	0	0	0	0	0	0	0	0	0	0	0	0	0	0	0	0	0	0	0	0	0	0	0	0	0	0	0
19850	16 Feb 22	12:33:00	1	0	1	0	Ct	0	1	0	0	0	0	0	0	0	0	0	0	0	0	0	0	0	0	0	0	0	0	2	0	0	0	0	0	0	0	0	0	0	0
19851	16 Feb 22	12:34:00	1	0	1	0	Ct	0	1	0	0	0	0	0	0	0	0	0	0	0	0	0	0	0	1	0	0	0	0	0	0	0	0	0	0	0	0	0	0	0	0
19852	16 Feb 22	12:35:00	1	0	1	0	Ct	0	1	0	0	0	0	0	0	0	0	0	0	0	0	0	0	0	1	0	0	0	0	0	0	0	0	0	0	0	0	0	0	0	0
19853	16 Feb 22	12:36:00	1	0	1	0	Ct	0	1	0	0	0	0	0	0	0	0	0	0	0	0	0	0	0	0	0	0	0	0	0	0	0	0	0	0	0	0	0	0	0	0
19854	16 Feb 22	12:37:00	1	0	1	0	Ct	0	1	0	0	0	0	0	0	0	0	0	0	0	0	0	0	0	0	0	0	0	0	0	1	0	0	0	0	0	0	0	0	0	0
19855	16 Feb 22	12:38:00	1	0	1	0	Ct	0	1	0	0	0	0	0	0	0	0	0	0	0	0	1	0	1	0	0	0	0	0	0	0	0	0	0	0	0	0	0	0	0	0
19856	16 Feb 22	12:39:00	1	0	1	0	Ct	0	1	0	0	0	0	0	0	0	0	0	0	0	0	3	0	3	0	0	0	0	0	0	0	0	0	0	0	0	0	0	0	0	0
19857	16 Feb 22	12:40:00	1	0	1	0	Ct	0	1	7	0	0	0	0	0	0	0	0	0	0	0	0	0	12	0	0	0	0	0	0	0	0	0	0	0	0	0	0	0	0	0
19858	16 Feb 22	12:41:00	1	0	1	0	Ct	0	1	3	0	0	0	0	0	0	0	0	0	0	0	0	0	7	0	0	0	0	0	1	0	0	0	0	0	0	0	0	0	0	0
19859	16 Feb 22	12:42:00	1	0	1	0	Ct	0	1	0	0	0	0	0	0	0	0	0	0	0	0	0	0	1	0	0	0	0	0	6	0	0	0	0	0	0	0	0	0	0	0
19860	16 Feb 22	12:43:00	1	0	1	0	Ct	0	1	0	0	0	0	0	0	0	0	0	0	0	0	0	0	2	0	0	0	0	0	7	0	0	0	0	0	0	0	0	0	0	0
19861	16 Feb 22	12:44:00	1	0	1	0	Ct	0	1	0	1	0	0	0	0	0	1	0	0	0	0	0	0	2	0	0	0	0	0	3	0	0	0	0	0	1	0	0	0	0	0
19862	16 Feb 22	12:45:00	1	0	1	0	Ct	0	1	0	0	0	0	0	0	0	0	0	0	0	0	0	0	2	0	0	0	0	0	2	0	0	0	0	0	2	0	0	0	0	0
19863	16 Feb 22	12:46:00	1	0	1	0	Ct	0	1	0	0	0	0	3	0	0	25	0	0	0	0	0	0	2	0	0	0	0	0	0	0	0	2	0	0	5	0	0	0	0	0
19864	16 Feb 22	12:47:00	1	0	1	0	Ct	0	1	0	0	0	0	1	0	0	2	0	0	0	0	0	0	1	0	0	0	0	0	1	1	0	0	0	0	4	0	0	0	0	0
19865	16 Feb 22	12:48:00	1	0	1	0	Ct	0	1	0	0	0	0	0	0	0	1	0	0	0	0	0	0	1	0	0	0	0	0	1	0	0	4	0	0	0	0	0	0	0	0
19866	16 Feb 22	12:49:00	1	0	1	0	Ct	0	1	0	0	0	0	0	0	0	0	0	0	0	0	0	0	2	0	0	0	0	0	1	0	0	2	0	0	5	0	0	0	0	0
19867	16 Feb 22	12:50:00	1	0	1	0	Ct	0	1	1	0	0	0	0	0	0	0	0	0	0	0	0	0	1	0	0	0	0	0	1	0	0	1	0	0	1	0	0	0	0	0
19868	16 Feb 22	12:51:00	1	0	1	0	Ct	0	1	0	0	0	0	0	0	0	1	0	0	0	0	0	0	2	0	0	0	0	0	0	0	0	0	0	0	1	0	0	0	0	1
19869	16 Feb 22	12:52:00	1	0	1	0	Ct	0	1	0	0	0	0	0	0	0	0	0	0	0	0	0	0	0	0	0	0	0	0	0	1	0	0	0	0	2	0	0	0	0	0
19870	16 Feb 22	12:53:00	1	0	1	0	Ct	0	1	0	0	0	0	2	0	0	1	0	0	0	0	0	0	0	0	0	0	0	0	0	0	0	0	0	0	1	0	0	0	0	0
19871	16 Feb 22	12:54:00	1	0	1	0	Ct	0	1	0	0	0	0	0	0	0	0	0	0	0	0	0	0	0	0	0	0	0	0	0	1	0	0	0	0	2	0	0	0	0	0
19872	16 Feb 22	12:55:00	1	0	1	0	Ct	0	1	1	2	0	0	0	0	0	0	0	0	0	0	0	0	0	0	0	0	0	0	0	0	0	0	0	0	1	0	0	0	0	0
19873	16 Feb 22	12:56:00	1	0	1	0	Ct	0	1	0	2	0	0	0	0	0	0	0	0	0	0	0	0	0	0	0	0	0	0	0	3	0	0	0	0	0	0	0	0	0	0
19874	16 Feb 22	12:57:00	1	0	1	0	Ct	0	1	0	0	0	0	0	0	0	0	0	0	0	0	0	0	0	3	0	0	0	0	0	1	0	0	0	0	0	0	0	0	0	0
19875	16 Feb 22	12:58:00	1	0	1	0	Ct	0	1	0	1	0	0	0	0	0	0	0	0	0	0	0	0	0	0	0	0	0	0	0	1	0	0	0	0	0	0	0	0	0	0
19876	16 Feb 22	12:59:00	1	0	1	0	Ct	0	1	0	1	0	0	0	0	0	0	0	0	0	0	0	0	0	0	0	0	0	0	0	0	0	0	0	0	0	0	0	0	0	0
19877	16 Feb 22	13:00:00	1	0	1	0	Ct	0	1	0	2	0	0	0	0	0	0	0	0	0	0	0	0	0	0	0	0	0	0	0	0	0	0	0	0	0	0	0	0	0	0
19878	16 Feb 22	13:01:00	1	0	1	0	Ct	0	1	0	4	0	0	0	0	0	0	0	0	0	0	0	0	0	0	0	0	0	0	0	0	0	0	0	0	0	0	0	0	0	0
19879	16 Feb 22	13:02:00	1	0	1	0	Ct	0	1	0	3	0	0	0	0	0	0	0	0	0	0	0	0	0	0	0	0	0	0	0	3	0	0	0	0	0	0	0	0	0	0
19880	16 Feb 22	13:03:00	1	0	1	0	Ct	0	1	0	3	0	0	0	0	0	0	0	0	0	0	0	0	0	0	0	0	0	0	0	1	0	0	0	0	0	0	0	0	0	0
19881	16 Feb 22	13:04:00	1	0	1	0	Ct	0	1	1	0	0	0	0	0	0	0	0	0	0	0	0	0	0	0	0	0	0	0	0	1	0	0	0	0	0	1	0	0	0	0
19882	16 Feb 22	13:05:00	1	0	1	0	Ct	0	1	0	0	0	0	0	0	0	0	0	0	0	0	0	0	0	0	0	0	0	0	0	0	0	0	0	0	0	1	0	0	0	0
19883	16 Feb 22	13:06:00	1	0	1	0	Ct	0	1	0	3	0	0	0	0	0	0	0	0	0	0	0	0	0	0	0	0	0	0	0	0	0	0	0	0	0	0	0	0	0	0
19884	16 Feb 22	13:07:00	1	0	1	0	Ct	0	1	0	2	0	0	0	0	0	0	0	0	0	0	0	0	0	0	0	0	0	0	0	0	0	0	0	0	0	0	0	0	0	0
19885	16 Feb 22	13:08:00	1	0	1	0	Ct	0	1	0	0	0	0	0	0	0	0	0	0	0	0	0	0	0	0	0	0	0	0	0	0	0	0	0	0	0	0	0	0	0	0
19886	16 Feb 22	13:09:00	1	0	1	0	Ct	0	1	0	1	0	0	0	0	0	0	0	0	0	0	0	0	0	0	0	0	0	0	0	0	0	0	0	0	0	0	0	0	0	0
19887	16 Feb 22	13:10:00	1	0	1	0	Ct	0	1	2	1	0	0	0	0	0	1	0	0	0	0	0	0	0	0	0	0	0	0	0	0	0	0	0	0	0	0	0	0	0	0
19888	16 Feb 22	13:11:00	1	0	1	0	Ct	0	1	0	0	0	0	0	0	0	17	0	0	0	0	0	0	0	0	0	0	0	0	0	0	0	0	0	0	0	0	0	0	0	0
19889	16 Feb 22	13:12:00	1	0	1	0	Ct	0	1	0	1	0	0	0	0	0	27	0	0	0	0	0	0	0	0	0	0	0	0	0	0	0	0	0	0	0	0	0	0	0	0
19890	16 Feb 22	13:13:00	1	0	1	0	Ct	0	1	1	4	0	0	0	0	0	27	0	0	0	0	0	0	0	0	0	0	0	0	0	0	0	0	0	0	0	0	0	0	0	0
19891	16 Feb 22	13:14:00	1	0	1	0	Ct	0	1	0	2	0	0	0	0	0	26	0	0	0	0	0	0	0	0	0	0	0	0	0	0	0	0	0	0	0	0	0	0	0	0
19892	16 Feb 22	13:15:00	1	0	1	0	Ct	0	1	0	3	0	0	0	0	0	2	0	0	0	0	0	0	0	0	0	0	0	0	0	0	0	0	0	0	0	0	0	0	0	0
19893	16 Feb 22	13:16:00	1	0	1	0	Ct	0	1	2	0	0	0	0	0	0	5	0	0	0	0	0	0	0	0	0	0	0	0	0	0	0	0	0	0	0	0	0	0	0	0
19894	16 Feb 22	13:17:00	1	0	1	0	Ct	0	1	0	1	0	0	0	0	0	1	0	0	0	0	0	0	0	0	0	0	0	0	0	0	0	0	0	0	0	0	0	0	0	0
19895	16 Feb 22	13:18:00	1	0	1	0	Ct	0	1	0	0	0	0	0	0	0	1	0	0	0	0	0	0	0	0	0	0	0	0	0	0	0	0	0	0	0	0	0	0	0	0
19896	16 Feb 22	13:19:00	1	0	1	0	Ct	0	1	0	0	0	0	0	0	0	0	0	0	0	0	0	0	0	0	0	0	0	0	0	0	0	0	0	0	0	0	0	0	0	0
19897	16 Feb 22	13:20:00	1	0	1	0	Ct	0	1	0	0	0	0	0	0	0	0	0	0	0	0	0	0	0	0	0	0	0	0	0	0	0	0	0	0	0	0	0	0	0	0
19898	16 Feb 22	13:21:00	1	0	1	0	Ct	0	1	0	0	0	0	0	0	0	0	0	0	0	0	0	0	0	0	0	0	0	0	0	0	0	0	0	0	0	0	0	0	0	0
19899	16 Feb 22	13:22:00	1	0	1	0	Ct	0	1	0	0	0	0	0	0	0	0	0	0	0	0	0	0	0	0	0	0	0	0	0	0	0	0	0	0	0	0	0	0	0	0
19900	16 Feb 22	13:23:00	1	0	1	0	Ct	0	1	0	0	0	0	0	0	0	0	0	0	0	0	0	0	0	0	0	0	0	0	0	0	0	0	0	0	0	0	0	0	0	0
19901	16 Feb 22	13:24:00	1	0	1	0	Ct	0	1	0	0	0	0	0	0	0	0	0	0	0	0	0	0	0	0	0	0	0	0	0	0	0	0	0	0	0	0	0	0	0	0
19902	16 Feb 22	13:25:00	1	0	1	0	Ct	0	1	0	0	0	0	0	0	0	0	0	0	5	0	0	0	0	0	0	0	0	0	0	0	0	0	0	0	0	0	0	0	0	0
19903	16 Feb 22	13:26:00	1	0	1	0	Ct	0	1	0	0	0	0	0	0	0	0	0	0	2	1	0	0	0	0	0	0	0	0	0	0	0	0	0	0	0	0	0	0	0	1
19904	16 Feb 22	13:27:00	1	0	1	0	Ct	0	1	0	0	0	0	0	0	0	0	0	0	1	1	0	0	0	0	0	0	0	0	0	0	0	0	0	0	0	0	0	0	0	0
19905	16 Feb 22	13:28:00	1	0	1	0	Ct	0	1	0	0	0	0	0	0	0	0	0	0	3	1	0	0	0	0	0	0	0	0	0	0	0	0	0	0	0	0	0	0	0	0
19906	16 Feb 22	13:29:00	1	0	1	0	Ct	0	1	0	0	0	0	0	0	0	0	0	0	2	0	0	0	0	0	0	0	0	0	0	0	0	0	0	0	0	0	0	0	0	0
19907	16 Feb 22	13:30:00	1	0	1	0	Ct	0	1	0	0	0	0	0	0	0	0	0	0	2	0	0	0	0	0	0	0	0	0	0	0	0	0	0	0	0	0	0	0	10	0
19908	16 Feb 22	13:31:00	1	0	1	0	Ct	0	1	0	0	0	0	0	0	0	0	0	0	3	0	0	0	0	0	0	0	0	0	0	0	0	0	0	2	0	0	0	0	0	0
19909	16 Feb 22	13:32:00	1	0	1	0	Ct	0	1	0	0	0	0	0	0	0	2	0	0	0	0	0	0	0	0	0	0	0	0	0	0	0	0	0	2	0	0	0	0	0	0
19910	16 Feb 22	13:33:00	1	0	1	0	Ct	0	1	0	0	0	0	0	0	0	2	0	0	1	0	0	0	0	0	0	0	0	0	0	0	0	0	0	2	0	0	0	0	0	0
19911	16 Feb 22	13:34:00	1	0	1	0	Ct	0	1	0	0	0	0	0	0	0	3	0	0	1	0	0	0	0	0	0	0	0	0	0	0	0	0	0	3	0	0	0	0	0	0
19912	16 Feb 22	13:35:00	1	0	1	0	Ct	0	1	1	0	0	0	0	0	0	2	0	0	1	0	0	0	0	0	0	0	0	0	0	0	0	0	0	3	0	0	0	0	0	0
19913	16 Feb 22	13:36:00	1	0	1	0	Ct	0	1	0	0	0	0	0	0	0	0	0	0	0	0	0	0	0	0	0	0	0	0	0	0	0	0	0	1	0	0	0	0	0	0
19914	16 Feb 22	13:37:00	1	0	1	0	Ct	0	1	0	0	0	0	0	0	0	0	0	0	3	0	0	0	0	0	0	0	0	0	0	0	0	0	0	3	0	0	0	0	0	0
19915	16 Feb 22	13:38:00	1	0	1	0	Ct	0	1	0	0	0	0	0	0	0	0	0	0	2	0	0	0	0	0	0	0	0	0	0	0	0	0	0	0	0	0	0	0	0	0
19916	16 Feb 22	13:39:00	1	0	1	0	Ct	0	1	0	0	0	0	0	0	0	0	0	0	2	0	0	1	0	0	0	0	0	0	0	0	0	0	0	2	0	0	0	0	0	0
19917	16 Feb 22	13:40:00	1	0	1	0	Ct	0	1	0	0	0	0	0	0	0	0	0	0	1	0	0	4	0	0	0	0	0	0	0	0	0	0	0	2	0	0	0	0	0	0
19918	16 Feb 22	13:41:00	1	0	1	0	Ct	0	1	0	0	0	0	0	0	0	0	0	0	0	0	0	1	0	0	0	0	0	0	0	0	0	0	0	3	0	0	0	0	0	0
19919	16 Feb 22	13:42:00	1	0	1	0	Ct	0	1	0	0	0	0	0	0	0	0	0	0	0	0	0	0	0	0	0	0	0	0	0	0	0	0	0	0	0	0	0	0	0	0
19920	16 Feb 22	13:43:00	1	0	1	0	Ct	0	1	0	0	0	0	0	0	0	0	0	0	0	0	0	2	0	0	0	0	0	0	0	0	0	0	0	2	0	0	0	0	0	0
19921	16 Feb 22	13:44:00	1	0	1	0	Ct	0	1	0	0	0	0	0	0	0	0	0	0	0	0	0	3	0	0	0	0	0	0	0	0	0	0	0	0	0	0	0	0	0	0
19922	16 Feb 22	13:45:00	1	0	1	0	Ct	0	1	0	0	0	0	0	0	0	0	0	0	0	0	0	1	0	0	0	0	0	0	0	0	0	0	0	0	0	0	0	0	0	0
19923	16 Feb 22	13:46:00	1	0	1	0	Ct	0	1	0	0	0	0	0	0	0	0	0	0	0	0	0	2	0	0	0	0	0	0	0	0	0	0	0	0	0	0	0	0	0	0
19924	16 Feb 22	13:47:00	1	0	1	0	Ct	0	1	0	0	0	0	0	0	0	0	0	0	0	0	0	1	0	0	0	0	0	0	0	0	0	0	0	0	0	0	0	0	0	0
19925	16 Feb 22	13:48:00	1	0	1	0	Ct	0	1	0	0	0	0	0	0	0	0	0	0	0	0	0	2	0	0	0	0	0	0	0	0	0	0	0	0	0	0	0	0	0	0
19926	16 Feb 22	13:49:00	1	0	1	0	Ct	0	1	0	0	0	0	0	0	0	0	0	0	0	0	0	2	0	0	0	0	0	0	0	0	0	0	0	0	0	0	0	0	0	0
19927	16 Feb 22	13:50:00	1	0	1	0	Ct	0	1	0	0	0	0	0	0	0	0	0	0	0	0	0	0	0	0	0	0	0	0	0	0	0	0	0	0	0	0	0	0	0	1
19928	16 Feb 22	13:51:00	1	0	1	0	Ct	0	1	0	0	0	0	0	0	0	0	0	0	0	0	0	0	0	0	0	0	0	0	0	0	0	0	0	0	0	0	0	0	0	6
19929	16 Feb 22	13:52:00	1	0	1	0	Ct	0	1	0	0	0	0	0	0	0	0	0	0	0	0	0	0	0	0	0	0	0	0	0	0	0	0	0	0	0	0	0	0	0	0
19930	16 Feb 22	13:53:00	1	0	1	0	Ct	0	1	0	0	0	0	0	0	0	0	0	0	0	0	0	0	0	0	0	0	0	0	0	0	0	0	0	0	0	0	0	0	0	0
19931	16 Feb 22	13:54:00	1	0	1	0	Ct	0	1	0	0	0	0	0	0	0	0	0	0	0	0	0	0	2	0	0	0	0	0	0	0	0	0	0	0	0	0	0	0	0	0
19932	16 Feb 22	13:55:00	1	0	1	0	Ct	0	1	0	0	0	0	0	0	0	0	0	0	0	0	0	0	1	0	0	0	0	0	0	0	0	0	0	0	0	0	0	0	0	0
19933	16 Feb 22	13:56:00	1	0	1	0	Ct	0	1	0	0	0	0	0	0	0	0	0	0	0	0	0	0	4	0	0	0	0	0	0	0	0	0	0	0	0	0	0	0	1	0
19934	16 Feb 22	13:57:00	1	0	1	0	Ct	0	1	0	0	0	0	0	0	0	0	0	0	0	0	0	0	1	0	0	0	0	0	0	1	0	0	0	0	0	0	0	0	0	0
19935	16 Feb 22	13:58:00	1	0	1	0	Ct	0	1	0	0	0	0	0	0	0	3	0	0	0	0	0	0	2	0	0	0	0	0	0	1	0	0	0	0	2	0	0	0	0	0
19936	16 Feb 22	13:59:00	1	0	1	0	Ct	0	1	0	0	0	0	0	0	0	0	0	0	0	0	0	0	2	0	0	0	0	0	0	0	0	0	0	0	2	0	0	0	0	0
19937	16 Feb 22	14:00:00	1	0	1	0	Ct	0	1	0	0	0	0	1	0	0	0	0	0	0	0	0	0	0	0	0	0	0	0	0	2	0	0	0	0	2	1	0	0	0	0
19938	16 Feb 22	14:01:00	1	0	1	0	Ct	0	1	0	0	0	0	2	0	0	2	0	0	0	0	0	0	0	0	0	0	0	0	0	4	0	1	0	0	1	4	0	2	0	0
19939	16 Feb 22	14:02:00	1	0	1	0	Ct	0	1	0	0	0	0	1	0	0	0	0	0	0	0	0	0	3	0	0	0	0	0	0	1	0	2	0	0	2	3	0	2	0	0
19940	16 Feb 22	14:03:00	1	0	1	0	Ct	0	1	0	0	0	0	3	0	0	0	0	0	0	0	0	0	0	0	0	0	0	0	0	2	0	1	0	0	1	4	0	2	0	0
19941	16 Feb 22	14:04:00	1	0	1	0	Ct	0	1	0	0	0	0	3	0	0	0	0	0	0	0	0	0	0	0	0	0	0	0	0	2	0	3	0	0	6	2	0	4	0	0
19942	16 Feb 22	14:05:00	1	0	1	0	Ct	0	1	0	0	0	0	1	0	0	0	0	0	0	0	0	0	4	0	0	0	0	0	0	1	0	5	0	0	16	3	0	2	0	0
19943	16 Feb 22	14:06:00	1	0	1	0	Ct	0	1	0	0	0	0	3	0	0	0	0	0	0	0	0	0	4	0	0	0	0	0	0	0	0	4	0	0	1	2	0	2	0	0
19944	16 Feb 22	14:07:00	1	0	1	0	Ct	0	1	0	0	0	0	4	0	0	0	0	0	0	0	0	0	1	0	0	0	0	0	0	0	0	1	1	0	0	1	0	2	0	0
19945	16 Feb 22	14:08:00	1	0	1	0	Ct	0	1	0	0	0	0	0	0	0	0	0	0	0	0	0	0	0	0	0	0	0	0	0	0	0	6	1	0	0	3	0	1	0	0
19946	16 Feb 22	14:09:00	1	0	1	0	Ct	0	1	0	0	0	0	0	0	0	2	0	0	0	0	0	0	0	0	0	0	0	0	0	0	0	2	4	0	0	2	0	0	0	0
19947	16 Feb 22	14:10:00	1	0	1	0	Ct	0	1	0	0	0	0	0	0	0	0	0	0	0	0	0	0	0	0	0	0	0	0	0	0	0	4	2	0	0	3	3	0	0	0
19948	16 Feb 22	14:11:00	1	0	1	0	Ct	0	1	0	0	0	0	1	0	0	0	0	0	0	0	0	0	0	0	0	1	0	0	0	0	0	4	2	0	0	2	1	1	0	0
19949	16 Feb 22	14:12:00	1	0	1	0	Ct	0	1	3	0	0	0	3	0	0	0	0	0	3	0	8	3	2	3	0	7	0	0	0	3	1	4	1	0	6	2	1	4	5	1
19950	16 Feb 22	14:13:00	1	0	1	0	Ct	0	1	3	0	0	0	8	0	0	0	0	0	2	0	1	1	2	1	0	4	0	0	0	8	3	2	1	0	0	0	0	2	3	0
19951	16 Feb 22	14:14:00	1	0	1	0	Ct	0	1	1	0	0	0	1	1	1	0	0	0	2	0	3	2	4	1	0	2	0	0	0	3	2	2	4	0	0	1	0	3	6	1
19952	16 Feb 22	14:15:00	1	0	1	0	Ct	0	1	0	0	0	0	3	1	3	0	0	0	2	0	2	3	4	2	0	3	0	0	0	3	3	2	2	0	2	3	0	2	2	1
19953	16 Feb 22	14:16:00	1	0	1	0	Ct	0	1	2	0	0	0	3	2	2	0	1	0	3	1	1	0	1	5	0	2	0	0	0	3	2	5	1	0	0	2	2	4	6	1
19954	16 Feb 22	14:17:00	1	0	1	0	Ct	0	1	4	4	0	0	0	1	2	0	1	0	1	0	1	4	1	1	0	1	0	0	0	1	3	3	2	0	2	5	2	2	0	2
19955	16 Feb 22	14:18:00	1	0	1	0	Ct	0	1	0	2	0	0	3	3	2	0	0	0	1	3	2	2	3	5	0	0	0	0	0	1	1	1	0	0	3	2	5	1	0	1
19956	16 Feb 22	14:19:00	1	0	1	0	Ct	0	1	0	4	0	0	0	2	0	0	0	0	1	4	2	3	2	0	0	0	0	0	0	3	2	0	3	0	3	3	1	1	1	0
19957	16 Feb 22	14:20:00	1	0	1	0	Ct	0	1	0	1	0	0	4	3	2	0	1	0	3	2	2	1	1	0	0	2	0	0	0	1	3	0	2	0	0	6	1	2	2	0
19958	16 Feb 22	14:21:00	1	0	1	0	Ct	0	1	0	1	0	0	0	2	0	0	4	0	3	2	1	0	0	0	0	2	0	0	0	3	5	0	2	0	2	0	0	3	1	0
19959	16 Feb 22	14:22:00	1	0	1	0	Ct	0	1	0	4	0	0	0	0	0	0	3	0	0	5	4	2	0	3	0	3	0	0	0	1	1	0	1	0	0	0	0	1	1	0
19960	16 Feb 22	14:23:00	1	0	1	0	Ct	0	1	0	3	0	0	0	1	2	0	1	0	2	3	4	0	0	1	0	3	0	0	0	0	2	0	2	0	0	0	0	2	3	0
19961	16 Feb 22	14:24:00	1	0	1	0	Ct	0	1	0	1	0	0	0	1	1	0	1	0	3	3	2	0	0	0	0	1	0	0	0	0	1	0	1	0	0	0	0	2	1	0
19962	16 Feb 22	14:25:00	1	0	1	0	Ct	0	1	0	0	0	0	0	14	1	0	2	0	6	3	0	0	0	3	0	2	0	0	0	2	0	0	2	0	0	0	0	2	1	0
19963	16 Feb 22	14:26:00	1	0	1	0	Ct	0	1	0	0	0	0	0	7	1	0	2	0	2	2	0	0	0	0	0	2	0	0	0	1	0	0	2	0	1	0	0	4	4	0
19964	16 Feb 22	14:27:00	1	0	1	0	Ct	0	1	1	0	0	0	0	2	1	0	2	0	2	3	0	0	0	0	0	0	0	0	0	3	2	0	0	0	0	0	0	2	1	0
19965	16 Feb 22	14:28:00	1	0	1	0	Ct	0	1	0	0	0	0	0	4	0	0	2	0	0	3	0	0	0	0	0	0	0	0	0	2	2	0	2	0	0	0	0	0	0	0
19966	16 Feb 22	14:29:00	1	0	1	0	Ct	0	1	0	0	0	0	0	3	0	0	0	0	1	2	0	0	0	0	0	0	0	0	0	0	2	0	1	0	0	0	0	0	1	0
19967	16 Feb 22	14:30:00	1	0	1	0	Ct	0	1	0	3	0	0	0	0	0	0	0	0	1	0	0	0	0	0	0	0	0	0	0	1	2	0	2	0	0	0	0	0	1	0
19968	16 Feb 22	14:31:00	1	0	1	0	Ct	0	1	0	3	0	0	0	3	0	0	0	0	2	2	0	0	0	0	0	0	0	0	0	3	1	0	1	0	0	0	0	0	1	0
19969	16 Feb 22	14:32:00	1	0	1	0	Ct	0	1	0	3	0	0	0	2	2	0	0	0	1	0	0	0	0	0	0	0	0	0	0	2	2	0	2	0	0	0	0	0	1	0
19970	16 Feb 22	14:33:00	1	0	1	0	Ct	0	1	0	3	0	0	0	0	0	0	0	0	3	2	0	0	0	0	0	0	0	0	0	0	1	0	2	0	0	0	0	0	4	0
19971	16 Feb 22	14:34:00	1	0	1	0	Ct	0	1	0	0	0	0	0	1	0	0	0	0	0	3	0	0	0	0	0	0	0	0	0	0	0	0	2	0	0	0	0	0	2	0
19972	16 Feb 22	14:35:00	1	0	1	0	Ct	0	1	0	2	0	0	0	1	0	0	0	0	1	3	0	0	0	0	0	0	0	0	0	0	1	0	0	0	0	0	0	0	1	0
19973	16 Feb 22	14:36:00	1	0	1	0	Ct	0	1	0	0	0	0	0	0	0	0	0	0	1	0	0	0	0	0	0	0	0	0	0	0	1	0	0	0	0	0	0	0	2	0
19974	16 Feb 22	14:37:00	1	0	1	0	Ct	0	1	0	1	0	0	0	0	0	0	0	0	0	1	0	0	0	0	0	0	0	0	0	0	0	0	0	0	0	0	0	0	2	0
19975	16 Feb 22	14:38:00	1	0	1	0	Ct	0	1	0	1	0	0	0	0	0	1	0	0	2	1	0	0	0	0	0	0	0	0	0	0	2	0	0	0	0	0	0	0	1	0
19976	16 Feb 22	14:39:00	1	0	1	0	Ct	0	1	0	2	0	0	0	0	0	3	0	0	1	3	0	0	0	0	0	0	0	0	0	0	1	0	0	0	1	0	0	0	1	0
19977	16 Feb 22	14:40:00	1	0	1	0	Ct	0	1	0	2	0	0	0	0	0	0	0	0	2	14	0	0	0	0	0	0	0	0	0	0	2	0	0	0	0	0	0	0	2	0
19978	16 Feb 22	14:41:00	1	0	1	0	Ct	0	1	0	3	0	0	0	0	0	0	0	0	0	7	0	0	0	0	0	0	0	0	0	0	1	0	0	0	1	0	0	0	0	0
19979	16 Feb 22	14:42:00	1	0	1	0	Ct	0	1	0	1	0	0	0	0	0	0	0	0	0	2	0	0	0	0	0	0	0	0	0	0	0	0	0	0	0	0	0	3	1	0
19980	16 Feb 22	14:43:00	1	0	1	0	Ct	0	1	0	0	0	0	0	0	0	0	0	0	0	2	0	0	0	0	0	0	0	0	0	0	0	0	0	0	0	0	0	0	0	0
19981	16 Feb 22	14:44:00	1	0	1	0	Ct	0	1	0	0	0	0	0	0	0	0	0	0	0	2	0	0	0	0	0	0	0	0	0	0	0	0	0	0	0	0	0	0	0	0
19982	16 Feb 22	14:45:00	1	0	1	0	Ct	0	1	0	0	0	0	0	0	0	0	0	0	0	2	0	0	0	0	0	0	0	0	0	0	0	0	0	0	0	0	0	0	0	0
19983	16 Feb 22	14:46:00	1	0	1	0	Ct	0	1	0	0	0	0	0	0	0	0	0	0	0	2	0	0	0	0	0	0	0	0	0	0	0	0	0	0	0	0	0	0	0	0
19984	16 Feb 22	14:47:00	1	0	1	0	Ct	0	1	0	0	0	0	0	0	0	0	0	0	0	0	0	0	0	0	0	0	0	0	0	0	0	0	0	0	0	0	0	0	0	0
19985	16 Feb 22	14:48:00	1	0	1	0	Ct	0	1	0	0	0	0	0	0	0	0	0	0	0	1	0	0	0	0	0	0	0	0	0	0	0	0	0	0	0	0	0	0	0	0
19986	16 Feb 22	14:49:00	1	0	1	0	Ct	0	1	0	0	0	0	0	0	0	0	0	0	0	1	0	0	0	0	0	0	0	0	0	0	0	0	0	0	0	0	0	0	0	0
19987	16 Feb 22	14:50:00	1	0	1	0	Ct	0	1	0	0	0	0	0	0	0	0	0	0	0	4	0	0	0	0	0	0	0	0	0	0	0	0	0	0	1	0	0	0	0	0
19988	16 Feb 22	14:51:00	1	0	1	0	Ct	0	1	0	0	0	0	0	0	0	0	1	0	0	1	0	0	0	0	0	0	0	0	0	0	0	0	0	0	0	0	0	0	0	0
19989	16 Feb 22	14:52:00	1	0	1	0	Ct	0	1	0	0	0	0	0	0	0	0	1	0	0	1	0	0	0	0	0	0	0	0	0	0	0	0	0	0	0	0	0	0	0	0
19990	16 Feb 22	14:53:00	1	0	1	0	Ct	0	1	0	0	0	0	0	0	0	0	3	0	0	0	0	0	0	0	0	0	0	0	0	0	0	0	0	0	0	0	0	0	0	0
19991	16 Feb 22	14:54:00	1	0	1	0	Ct	0	1	0	0	0	0	0	0	0	0	0	0	0	2	0	0	0	0	0	0	0	0	2	0	0	0	0	0	0	0	0	0	0	0
19992	16 Feb 22	14:55:00	1	0	1	0	Ct	0	1	0	0	0	0	0	0	0	0	0	0	0	3	0	0	0	0	0	0	0	0	0	0	0	0	0	0	0	0	0	0	0	0
19993	16 Feb 22	14:56:00	1	0	1	0	Ct	0	1	0	0	0	0	0	0	0	0	0	0	0	2	0	0	0	0	0	0	0	0	0	0	0	0	0	0	0	0	0	0	0	0
19994	16 Feb 22	14:57:00	1	0	1	0	Ct	0	1	0	0	0	0	0	0	0	0	0	0	0	1	0	0	0	0	0	0	0	0	0	0	0	0	0	0	0	0	0	0	0	0
19995	16 Feb 22	14:58:00	1	0	1	0	Ct	0	1	0	0	0	0	0	0	0	0	0	0	0	0	0	0	0	0	0	0	0	0	0	0	0	0	0	0	0	0	0	0	0	0
19996	16 Feb 22	14:59:00	1	0	1	0	Ct	0	1	0	0	0	0	0	0	0	0	0	0	0	0	0	0	0	0	0	0	0	0	0	0	0	0	0	0	0	0	0	0	0	0
19997	16 Feb 22	15:00:00	1	0	1	0	Ct	0	1	0	0	0	0	0	0	0	0	0	0	0	0	0	0	0	0	0	0	0	0	0	0	0	0	0	0	0	0	0	0	0	0
19998	16 Feb 22	15:01:00	1	0	1	0	Ct	0	1	0	0	0	0	0	0	0	0	0	0	0	0	0	0	0	0	0	0	0	1	0	0	0	0	0	0	0	0	0	0	0	0
19999	16 Feb 22	15:02:00	1	0	1	0	Ct	0	1	0	0	0	0	0	0	0	0	0	0	0	3	0	0	0	0	0	0	0	0	1	0	0	0	0	0	0	0	0	0	0	0
20000	16 Feb 22	15:03:00	1	0	1	0	Ct	0	1	0	0	0	0	0	0	0	0	0	0	0	0	0	0	0	0	0	0	0	0	0	0	0	0	0	0	0	0	0	0	0	0
20001	16 Feb 22	15:04:00	1	0	1	0	Ct	0	1	0	0	0	0	0	0	0	0	0	0	0	3	0	0	0	0	0	0	0	0	0	0	0	0	0	0	0	0	0	0	0	0
20002	16 Feb 22	15:05:00	1	0	1	0	Ct	0	1	0	0	0	0	0	0	0	0	0	0	0	3	0	0	0	0	0	0	0	0	5	0	0	0	0	0	0	0	0	0	0	0
20003	16 Feb 22	15:06:00	1	0	1	0	Ct	0	1	0	0	0	0	0	0	0	0	0	0	0	1	0	0	0	0	0	0	0	0	0	0	0	0	0	0	0	0	0	0	0	0
20004	16 Feb 22	15:07:00	1	0	1	0	Ct	0	1	0	0	0	0	0	0	0	0	0	0	0	1	0	0	0	0	0	0	0	0	1	0	0	0	0	0	0	0	0	0	0	0
20005	16 Feb 22	15:08:00	1	0	1	0	Ct	0	1	0	0	0	0	0	0	0	0	0	0	0	0	0	0	0	0	0	0	0	0	2	0	0	0	0	0	0	0	0	0	0	0
20006	16 Feb 22	15:09:00	1	0	1	0	Ct	0	1	0	0	0	0	0	0	0	0	0	0	0	0	0	0	0	0	0	0	0	0	2	0	0	0	0	0	0	0	0	0	0	0
20007	16 Feb 22	15:10:00	1	0	1	0	Ct	0	1	0	0	0	0	0	0	0	0	0	0	0	0	0	0	0	0	0	0	0	0	0	0	0	0	0	0	0	0	0	0	0	0
20008	16 Feb 22	15:11:00	1	0	1	0	Ct	0	1	0	0	0	0	0	0	0	0	0	0	0	0	0	0	0	0	0	0	0	0	0	0	0	0	0	0	0	0	0	0	0	0
20009	16 Feb 22	15:12:00	1	0	1	0	Ct	0	1	0	0	0	0	0	0	0	0	0	0	0	0	0	0	0	0	0	0	0	0	1	0	0	0	0	0	0	0	0	0	0	0
20010	16 Feb 22	15:13:00	1	0	1	0	Ct	0	1	0	0	0	0	0	0	0	0	2	0	0	0	0	0	0	0	0	0	0	0	0	0	0	0	0	0	0	0	0	1	0	0
20011	16 Feb 22	15:14:00	1	0	1	0	Ct	0	1	0	0	0	0	0	0	0	0	0	0	0	0	0	0	0	0	0	0	0	0	4	1	0	0	0	0	0	0	0	1	0	0
20012	16 Feb 22	15:15:00	1	0	1	0	Ct	0	1	0	0	0	0	0	0	0	0	2	0	0	0	0	0	0	0	0	0	0	0	1	1	0	0	0	0	0	0	0	0	0	0
20013	16 Feb 22	15:16:00	1	0	1	0	Ct	0	1	0	0	0	0	0	0	0	0	2	0	0	0	0	0	0	0	0	0	0	0	2	3	0	0	0	0	0	0	0	0	0	0
20014	16 Feb 22	15:17:00	1	0	1	0	Ct	0	1	0	0	0	0	0	0	0	0	2	0	0	0	0	0	0	0	0	0	0	0	0	1	0	0	0	0	0	0	0	0	0	0
20015	16 Feb 22	15:18:00	1	0	1	0	Ct	0	1	0	0	0	0	0	0	0	0	0	0	0	0	0	0	0	0	0	0	0	0	0	3	0	0	0	0	0	0	0	0	0	0
20016	16 Feb 22	15:19:00	1	0	1	0	Ct	0	1	0	0	0	0	0	0	0	0	3	0	0	0	0	0	0	0	0	0	0	0	0	0	0	0	0	0	0	0	0	0	0	0
20017	16 Feb 22	15:20:00	1	0	1	0	Ct	0	1	0	0	0	0	0	0	0	0	2	0	0	0	0	0	0	0	0	0	0	0	2	1	0	0	0	0	0	0	0	0	0	0
20018	16 Feb 22	15:21:00	1	0	1	0	Ct	0	1	0	0	0	0	0	0	0	0	0	0	0	0	0	0	0	0	0	0	0	0	0	1	0	0	0	0	1	0	0	0	0	0
20019	16 Feb 22	15:22:00	1	0	1	0	Ct	0	1	0	0	0	0	0	0	0	0	2	0	0	0	0	0	2	0	0	0	0	0	0	2	0	0	0	0	0	0	0	1	0	0
20020	16 Feb 22	15:23:00	1	0	1	0	Ct	0	1	0	0	0	0	0	1	0	0	1	0	0	0	0	0	0	0	0	0	0	0	1	1	0	0	0	0	0	0	0	0	0	0
20021	16 Feb 22	15:24:00	1	0	1	0	Ct	0	1	0	0	0	0	0	1	0	0	0	0	0	0	0	0	1	0	0	0	0	0	0	0	0	0	0	0	0	0	0	0	0	0
20022	16 Feb 22	15:25:00	1	0	1	0	Ct	0	1	0	0	0	0	0	1	0	0	0	0	0	0	0	0	2	0	0	0	0	0	3	0	0	0	0	0	2	0	0	0	0	0
20023	16 Feb 22	15:26:00	1	0	1	0	Ct	0	1	0	0	0	0	0	0	0	0	0	0	0	0	0	0	1	0	0	0	0	0	5	0	0	0	0	0	0	0	0	0	0	0
20024	16 Feb 22	15:27:00	1	0	1	0	Ct	0	1	0	0	0	0	0	0	0	0	0	0	0	0	0	0	4	1	0	0	0	0	1	0	0	0	0	0	0	0	0	0	0	0
20025	16 Feb 22	15:28:00	1	0	1	0	Ct	0	1	0	0	0	0	0	0	0	0	0	0	0	0	0	0	1	2	0	0	0	0	0	0	0	0	0	0	0	0	0	0	0	0
20026	16 Feb 22	15:29:00	1	0	1	0	Ct	0	1	0	0	0	0	0	0	0	0	0	0	0	0	0	0	0	0	0	0	0	0	0	0	0	0	0	0	0	0	0	0	0	0
20027	16 Feb 22	15:30:00	1	0	1	0	Ct	0	1	0	0	0	0	0	0	0	0	0	0	0	0	0	0	0	1	0	0	0	0	0	0	0	0	0	0	0	0	0	0	0	0
20028	16 Feb 22	15:31:00	1	0	1	0	Ct	0	1	0	0	0	0	0	0	0	0	0	0	0	0	0	0	0	3	0	0	0	0	0	0	0	0	0	0	0	0	0	0	0	0
20029	16 Feb 22	15:32:00	1	0	1	0	Ct	0	1	0	0	0	0	0	0	0	0	0	0	0	0	0	0	0	4	0	0	0	0	0	0	0	0	0	0	0	0	0	0	0	0
20030	16 Feb 22	15:33:00	1	0	1	0	Ct	0	1	0	0	0	0	0	0	0	0	0	0	0	0	0	0	0	1	0	0	0	0	0	0	0	0	0	0	0	0	0	0	0	0
20031	16 Feb 22	15:34:00	1	0	1	0	Ct	0	1	0	0	0	0	0	0	0	0	0	0	0	0	0	0	0	6	0	0	0	0	0	0	0	0	0	0	0	0	0	0	0	0
20032	16 Feb 22	15:35:00	1	0	1	0	Ct	0	1	0	0	0	0	0	0	0	0	0	0	0	0	0	0	0	1	0	0	0	0	0	0	0	0	0	0	0	0	0	0	0	0
20033	16 Feb 22	15:36:00	1	0	1	0	Ct	0	1	0	0	0	0	0	0	0	0	0	0	0	0	0	2	0	1	0	0	0	0	0	0	0	0	0	0	0	0	0	0	0	0
20034	16 Feb 22	15:37:00	1	0	1	0	Ct	0	1	0	0	0	0	0	0	0	0	0	0	0	0	0	2	0	3	0	0	0	0	0	0	0	0	0	0	0	0	0	0	0	0
20035	16 Feb 22	15:38:00	1	0	1	0	Ct	0	1	0	0	0	0	0	0	1	0	0	0	0	0	0	1	0	1	0	0	0	0	0	0	0	0	0	0	0	0	0	0	0	0
20036	16 Feb 22	15:39:00	1	0	1	0	Ct	0	1	0	0	0	0	0	0	0	0	0	0	0	0	0	3	0	0	0	0	0	0	4	0	0	0	0	0	0	0	0	0	0	0
20037	16 Feb 22	15:40:00	1	0	1	0	Ct	0	1	0	0	0	0	0	0	1	0	0	0	0	0	0	2	0	0	0	0	0	0	3	0	0	0	0	0	0	0	0	0	0	0
20038	16 Feb 22	15:41:00	1	0	1	0	Ct	0	1	0	0	0	0	0	0	33	0	0	0	0	0	0	1	0	0	0	0	0	0	3	0	0	0	0	0	0	0	0	0	0	0
20039	16 Feb 22	15:42:00	1	0	1	0	Ct	0	1	0	0	0	0	0	0	5	0	0	0	0	0	0	1	0	0	0	0	0	0	4	0	0	0	0	0	0	0	0	0	0	0
20040	16 Feb 22	15:43:00	1	0	1	0	Ct	0	1	0	0	0	0	0	0	0	0	0	0	0	0	0	0	0	0	0	0	0	0	1	0	0	2	0	0	0	0	0	0	0	0
20041	16 Feb 22	15:44:00	1	0	1	0	Ct	0	1	0	0	0	0	0	0	0	0	0	0	0	0	0	0	0	0	0	0	0	0	2	0	0	3	0	0	0	0	0	2	0	0
20042	16 Feb 22	15:45:00	1	0	1	0	Ct	0	1	0	0	0	0	0	0	0	0	0	0	0	0	0	0	0	0	0	0	0	0	3	0	0	1	0	0	0	0	0	2	0	0
20043	16 Feb 22	15:46:00	1	0	1	0	Ct	0	1	0	0	0	0	0	0	0	0	0	0	0	0	0	0	0	0	0	0	0	0	3	0	0	1	0	0	0	0	0	0	0	0
20044	16 Feb 22	15:47:00	1	0	1	0	Ct	0	1	0	0	0	0	0	0	1	0	0	0	0	0	0	0	0	0	0	0	0	0	0	0	0	2	0	0	0	1	0	2	0	0
20045	16 Feb 22	15:48:00	1	0	1	0	Ct	0	1	0	0	0	0	0	0	2	0	0	0	0	0	0	0	0	0	0	0	0	0	3	0	0	3	0	0	0	2	0	0	0	0
20046	16 Feb 22	15:49:00	1	0	1	0	Ct	0	1	0	0	0	0	0	0	0	0	0	0	0	0	0	0	0	0	0	0	0	0	4	0	0	3	0	0	1	3	0	0	0	0
20047	16 Feb 22	15:50:00	1	0	1	0	Ct	0	1	0	0	0	0	0	0	0	0	0	0	0	0	0	0	0	0	0	0	0	0	1	0	0	2	0	0	0	4	0	0	0	0
20048	16 Feb 22	15:51:00	1	0	1	0	Ct	0	1	0	0	0	0	0	0	0	0	0	0	0	0	0	0	0	0	0	0	0	0	1	0	0	4	0	0	0	3	0	0	0	0
20049	16 Feb 22	15:52:00	1	0	1	0	Ct	0	1	5	0	0	0	1	5	0	0	2	0	0	1	1	1	2	2	0	1	0	0	2	1	0	2	2	1	1	4	2	1	1	0
20050	16 Feb 22	15:53:00	1	0	1	0	Ct	0	1	1	1	0	0	2	1	0	0	0	0	0	3	2	3	3	1	0	3	0	0	3	1	1	0	1	1	2	3	2	4	5	0
20051	16 Feb 22	15:54:00	1	0	1	0	Ct	0	1	2	1	0	0	1	1	2	0	0	0	0	2	1	2	3	1	0	4	0	0	1	2	1	2	1	2	5	1	1	3	6	0
20052	16 Feb 22	15:55:00	1	0	1	0	Ct	0	1	5	4	0	0	1	1	1	0	0	0	0	3	2	3	1	0	0	3	0	0	2	3	5	3	1	0	0	2	1	3	1	0
20053	16 Feb 22	15:56:00	1	0	1	0	Ct	0	1	3	1	0	0	1	3	1	4	0	0	0	0	3	2	3	2	0	2	0	0	3	2	2	1	2	0	1	7	3	2	1	0
20054	16 Feb 22	15:57:00	1	0	1	0	Ct	0	1	3	1	0	0	1	0	0	27	2	0	0	2	3	0	2	4	0	1	0	0	1	3	2	0	1	1	1	1	3	2	2	0
20055	16 Feb 22	15:58:00	1	0	1	0	Ct	0	1	2	1	0	0	0	0	1	28	2	0	0	2	2	0	0	5	0	0	0	0	3	2	0	0	0	3	3	2	1	3	9	0
20056	16 Feb 22	15:59:00	1	0	1	0	Ct	0	1	5	1	0	0	2	0	0	30	1	0	0	2	2	0	1	0	0	0	0	0	0	1	2	1	1	1	1	1	0	1	5	0
20057	16 Feb 22	16:00:00	1	0	1	0	Ct	0	1	1	1	0	0	2	0	4	4	1	0	0	2	1	0	2	5	0	1	0	0	1	2	1	0	3	1	2	4	0	2	2	0
20058	16 Feb 22	16:01:00	1	0	1	0	Ct	0	1	19	3	0	0	2	0	24	3	1	0	0	3	2	0	1	0	0	0	0	0	0	2	1	1	2	3	1	2	1	3	4	0
20059	16 Feb 22	16:02:00	1	0	1	0	Ct	0	1	1	3	0	0	6	0	1	1	1	0	0	3	2	0	1	0	0	0	0	0	1	2	6	0	1	0	2	4	1	2	1	0
20060	16 Feb 22	16:03:00	1	0	1	0	Ct	0	1	3	2	0	0	6	0	1	2	1	0	0	2	3	0	0	2	0	0	0	0	2	1	3	0	2	0	2	2	0	2	1	0
20061	16 Feb 22	16:04:00	1	0	1	0	Ct	0	1	1	3	0	0	0	0	0	3	2	0	0	0	14	0	3	1	0	0	0	0	2	2	1	0	1	4	1	2	0	2	1	0
20062	16 Feb 22	16:05:00	1	0	1	0	Ct	0	1	0	1	0	0	0	0	0	2	0	0	0	3	3	0	1	2	0	0	0	0	2	2	1	0	1	2	4	3	1	1	3	0
20063	16 Feb 22	16:06:00	1	0	1	0	Ct	0	1	0	0	0	0	0	0	1	0	1	0	0	2	0	0	0	2	0	0	0	0	2	1	0	0	1	1	0	1	1	2	3	0
20064	16 Feb 22	16:07:00	1	0	1	0	Ct	0	1	0	0	0	0	0	6	0	3	3	0	0	2	1	0	0	3	0	0	0	0	2	2	1	0	2	2	0	2	0	1	1	0
20065	16 Feb 22	16:08:00	1	0	1	0	Ct	0	1	0	0	0	0	0	0	0	10	4	0	0	2	0	0	0	0	0	0	0	0	1	1	2	0	1	4	2	2	0	1	5	0
20066	16 Feb 22	16:09:00	1	0	1	0	Ct	0	1	0	0	0	0	0	2	0	6	3	0	0	3	0	0	0	0	0	0	0	0	0	1	2	0	0	1	0	4	0	1	0	0
20067	16 Feb 22	16:10:00	1	0	1	0	Ct	0	1	0	1	0	0	0	2	0	0	7	0	0	1	0	0	0	1	0	0	0	0	1	2	0	0	0	1	0	1	0	0	1	0
20068	16 Feb 22	16:11:00	1	0	1	0	Ct	0	1	0	0	0	0	0	1	0	0	0	0	0	2	0	0	0	0	0	0	0	0	3	0	0	0	23	1	0	3	0	0	2	0
20069	16 Feb 22	16:12:00	1	0	1	0	Ct	0	1	0	1	0	0	0	2	0	0	0	0	0	0	1	0	0	1	0	0	0	0	3	0	2	0	2	1	2	4	0	0	1	0
20070	16 Feb 22	16:13:00	1	0	1	0	Ct	0	1	1	2	0	0	0	2	0	0	0	0	0	4	0	0	0	0	0	0	0	0	2	0	0	0	4	2	0	2	0	0	2	0
20071	16 Feb 22	16:14:00	1	0	1	0	Ct	0	1	0	1	0	0	0	0	0	0	0	0	0	0	0	0	0	0	0	0	0	0	2	0	1	0	0	2	2	0	0	0	0	0
20072	16 Feb 22	16:15:00	1	0	1	0	Ct	0	1	0	0	0	0	0	2	0	0	0	0	0	1	1	0	0	1	0	0	0	0	3	0	0	0	2	0	1	1	0	0	0	0
20073	16 Feb 22	16:16:00	1	0	1	0	Ct	0	1	0	0	0	0	0	2	0	0	0	0	0	0	4	0	0	2	0	0	0	0	2	0	0	0	1	1	1	2	0	0	4	0
20074	16 Feb 22	16:17:00	1	0	1	0	Ct	0	1	0	0	0	0	0	4	0	0	0	0	0	1	0	0	0	0	0	0	0	0	2	0	1	0	0	1	1	0	0	0	1	0
20075	16 Feb 22	16:18:00	1	0	1	0	Ct	0	1	0	0	0	0	2	1	0	3	0	0	0	0	0	0	0	0	0	0	0	0	1	0	1	0	0	3	2	0	0	0	0	0
20076	16 Feb 22	16:19:00	1	0	1	0	Ct	0	1	0	0	0	0	0	0	0	3	0	0	0	0	0	0	0	0	0	0	2	0	0	0	0	0	0	0	0	0	0	0	0	0
20077	16 Feb 22	16:20:00	1	0	1	0	Ct	0	1	0	0	0	0	0	0	0	3	0	0	0	0	0	0	0	0	0	0	1	0	3	0	0	0	0	2	0	0	0	0	0	0
20078	16 Feb 22	16:21:00	1	0	1	0	Ct	0	1	0	1	0	0	0	0	0	0	0	0	0	0	0	0	0	0	0	0	9	0	1	0	0	0	0	2	0	0	0	0	0	0
20079	16 Feb 22	16:22:00	1	0	1	0	Ct	0	1	0	0	0	0	0	1	0	0	0	0	0	0	0	0	0	0	0	0	5	0	1	0	0	0	0	1	0	0	0	0	0	0
20080	16 Feb 22	16:23:00	1	0	1	0	Ct	0	1	0	1	0	0	3	0	0	0	1	0	0	0	0	0	0	0	0	0	3	0	2	0	0	0	0	1	0	0	0	0	0	0
20081	16 Feb 22	16:24:00	1	0	1	0	Ct	0	1	0	7	0	0	10	1	0	0	9	0	0	0	0	0	0	0	0	0	3	0	3	0	0	0	0	3	0	0	0	0	0	0
20082	16 Feb 22	16:25:00	1	0	1	0	Ct	0	1	0	14	0	0	0	1	0	0	1	0	0	0	0	0	0	0	0	0	2	0	0	0	0	0	0	1	0	0	0	0	0	0
20083	16 Feb 22	16:26:00	1	0	1	0	Ct	0	1	0	0	0	0	1	0	0	0	0	0	0	0	0	0	0	0	0	0	2	0	0	0	0	0	0	2	0	0	0	0	0	0
20084	16 Feb 22	16:27:00	1	0	1	0	Ct	0	1	0	0	0	0	0	0	0	0	0	0	0	0	0	0	0	0	0	0	2	0	0	0	0	0	0	1	0	0	0	0	0	0
20085	16 Feb 22	16:28:00	1	0	1	0	Ct	0	1	5	0	0	0	0	0	0	0	0	0	0	0	0	0	0	0	0	0	1	0	0	0	0	0	0	0	0	0	0	0	0	0
20086	16 Feb 22	16:29:00	1	0	1	0	Ct	0	1	1	0	0	0	0	0	0	0	0	0	0	0	0	0	0	0	0	0	3	0	0	0	0	0	0	2	0	0	0	0	0	0
20087	16 Feb 22	16:30:00	1	0	1	0	Ct	0	1	0	1	0	0	0	0	0	0	0	0	0	0	0	0	0	0	0	0	0	0	0	0	0	0	0	3	0	0	0	0	0	0
20088	16 Feb 22	16:31:00	1	0	1	0	Ct	0	1	0	0	0	0	0	0	0	0	0	0	0	0	0	0	0	0	0	0	2	0	0	0	0	0	0	1	0	0	0	0	0	0
20089	16 Feb 22	16:32:00	1	0	1	0	Ct	0	1	0	1	0	0	0	0	0	0	0	0	0	0	0	0	0	0	0	0	3	0	0	0	0	0	0	1	0	0	0	0	0	0
20090	16 Feb 22	16:33:00	1	0	1	0	Ct	0	1	0	0	0	0	0	0	0	0	0	0	0	0	0	0	0	0	0	0	4	0	0	0	0	0	0	4	0	0	0	0	0	0
20091	16 Feb 22	16:34:00	1	0	1	0	Ct	0	1	0	12	0	0	0	0	0	0	0	0	0	0	0	0	0	0	0	0	3	0	0	0	0	0	0	1	0	0	0	0	0	0
20092	16 Feb 22	16:35:00	1	0	1	0	Ct	0	1	0	2	0	0	0	0	0	0	0	0	0	0	0	0	0	0	0	0	1	0	0	0	0	0	0	2	0	0	0	0	0	0
20093	16 Feb 22	16:36:00	1	0	1	0	Ct	0	1	0	0	0	0	0	0	0	0	1	0	0	0	0	0	0	0	0	0	1	0	0	0	0	0	0	2	0	0	0	0	0	0
20094	16 Feb 22	16:37:00	1	0	1	0	Ct	0	1	0	0	0	0	0	0	0	0	0	0	0	0	0	0	0	0	0	0	0	0	2	1	0	0	0	1	0	0	0	0	0	0
20095	16 Feb 22	16:38:00	1	0	1	0	Ct	0	1	1	0	0	0	0	0	0	5	0	0	0	0	0	0	0	0	0	0	0	0	0	4	0	0	0	2	0	0	0	0	0	0
20096	16 Feb 22	16:39:00	1	0	1	0	Ct	0	1	0	0	0	0	0	0	0	3	0	0	1	0	0	0	0	0	0	0	0	0	0	1	0	0	0	1	0	0	0	0	0	0
20097	16 Feb 22	16:40:00	1	0	1	0	Ct	0	1	0	0	0	0	2	0	0	4	0	0	1	0	0	0	0	0	0	0	1	0	0	1	0	0	0	1	0	1	0	0	0	1
20098	16 Feb 22	16:41:00	1	0	1	0	Ct	0	1	0	0	0	0	0	0	1	0	0	0	2	0	0	0	0	2	0	0	1	0	1	2	1	0	0	2	0	4	0	0	0	2
20099	16 Feb 22	16:42:00	1	0	1	0	Ct	0	1	0	0	0	0	0	0	0	0	0	0	5	0	0	0	0	0	0	1	0	0	3	2	6	0	0	2	0	3	0	0	0	2
20100	16 Feb 22	16:43:00	1	0	1	0	Ct	0	1	0	0	0	0	0	0	0	0	0	0	1	0	0	0	0	0	0	0	3	0	1	1	1	0	0	1	0	3	0	0	0	2
20101	16 Feb 22	16:44:00	1	0	1	0	Ct	0	1	0	0	0	0	0	0	1	0	0	0	2	0	0	2	0	0	0	0	2	0	1	1	2	0	0	3	0	4	0	0	0	1
20102	16 Feb 22	16:45:00	1	0	1	0	Ct	0	1	0	0	0	0	1	0	0	3	0	0	4	0	0	3	0	0	0	0	2	0	2	3	0	0	0	1	0	1	0	0	0	0
20103	16 Feb 22	16:46:00	1	0	1	0	Ct	0	1	0	0	0	0	0	0	1	3	0	0	2	0	0	3	0	0	0	1	0	0	1	0	1	0	0	1	0	2	0	0	0	0
20104	16 Feb 22	16:47:00	1	0	1	0	Ct	0	1	0	0	0	0	0	0	0	0	0	0	8	0	0	2	0	0	0	0	2	0	0	1	5	0	0	4	0	2	0	0	0	0
20105	16 Feb 22	16:48:00	1	0	1	0	Ct	0	1	0	0	0	0	0	0	1	1	0	0	1	0	0	1	0	0	0	0	2	0	0	2	2	0	0	1	0	2	0	0	0	0
20106	16 Feb 22	16:49:00	1	0	1	0	Ct	0	1	0	0	0	0	0	0	0	0	0	0	2	0	0	0	0	0	0	6	2	0	1	0	0	0	0	5	0	2	0	0	0	1
20107	16 Feb 22	16:50:00	1	0	1	0	Ct	0	1	0	0	0	0	0	0	4	0	0	0	1	0	0	3	0	0	0	0	1	0	0	1	1	0	0	0	0	1	0	0	0	1
20108	16 Feb 22	16:51:00	1	0	1	0	Ct	0	1	0	0	0	0	0	0	0	2	2	0	4	2	0	0	0	0	0	0	0	0	0	0	2	0	0	1	0	0	0	0	0	2
20109	16 Feb 22	16:52:00	1	0	1	0	Ct	0	1	0	0	0	0	0	0	1	0	3	0	1	3	0	0	1	0	0	1	1	0	0	0	0	0	0	0	0	0	0	0	0	1
20110	16 Feb 22	16:53:00	1	0	1	0	Ct	0	1	0	0	0	0	0	0	0	0	1	0	4	0	0	0	2	0	0	0	2	0	0	0	3	0	0	0	0	0	0	0	0	0
20111	16 Feb 22	16:54:00	1	0	1	0	Ct	0	1	0	0	0	0	0	0	0	0	2	0	0	0	0	0	0	0	0	0	1	0	1	0	5	0	0	0	0	0	0	0	0	1
20112	16 Feb 22	16:55:00	1	0	1	0	Ct	0	1	0	0	0	0	0	0	0	1	1	0	2	0	0	0	0	0	0	0	1	0	1	0	16	0	0	3	0	0	0	0	0	0
20113	16 Feb 22	16:56:00	1	0	1	0	Ct	0	1	0	0	0	0	0	0	0	0	0	0	0	0	0	0	2	0	0	2	0	0	0	0	0	0	0	2	0	0	0	0	0	1
20114	16 Feb 22	16:57:00	1	0	1	0	Ct	0	1	0	0	0	0	0	0	0	3	2	0	1	0	0	0	1	0	0	3	0	0	3	0	1	0	0	3	0	0	0	0	0	0
20115	16 Feb 22	16:58:00	1	0	1	0	Ct	0	1	0	0	0	0	0	0	0	4	0	0	1	0	0	2	2	0	0	2	0	0	1	0	0	0	0	4	0	0	0	0	0	0
20116	16 Feb 22	16:59:00	1	0	1	0	Ct	0	1	0	1	0	0	0	0	0	0	2	0	0	0	0	3	2	0	0	2	0	0	1	0	0	0	0	1	0	0	0	0	0	0
20117	16 Feb 22	17:00:00	1	0	1	0	Ct	0	1	0	0	0	0	0	0	0	0	0	0	0	1	0	2	2	0	0	3	0	0	2	0	0	0	0	2	0	0	0	0	0	0
20118	16 Feb 22	17:01:00	1	0	1	0	Ct	0	1	0	0	0	0	0	0	0	0	0	0	2	6	0	1	0	0	0	0	0	0	0	0	0	0	0	0	0	0	3	0	0	0
20119	16 Feb 22	17:02:00	1	0	1	0	Ct	0	1	0	0	0	0	1	0	0	4	0	0	2	1	0	0	3	0	0	0	0	0	0	0	0	0	0	2	0	0	0	0	0	0
20120	16 Feb 22	17:03:00	1	0	1	0	Ct	0	1	0	0	0	0	0	0	0	21	0	0	2	0	0	0	2	0	0	0	0	0	0	0	0	0	0	1	0	0	0	0	0	0
20121	16 Feb 22	17:04:00	1	0	1	0	Ct	0	1	0	0	0	0	1	0	0	8	0	0	1	0	0	0	3	0	0	0	0	0	1	0	0	0	2	0	0	0	0	0	0	0
20122	16 Feb 22	17:05:00	1	0	1	0	Ct	0	1	0	0	0	0	0	0	0	6	0	0	2	0	0	1	1	0	0	0	0	0	0	0	0	0	2	2	0	0	0	0	0	0
20123	16 Feb 22	17:06:00	1	0	1	0	Ct	0	1	0	0	0	0	0	0	0	10	0	0	3	0	0	1	1	0	0	0	0	0	0	0	0	0	2	2	0	0	0	0	0	0
20124	16 Feb 22	17:07:00	1	0	1	0	Ct	0	1	1	0	0	0	0	0	0	0	0	0	2	0	0	6	3	0	0	0	0	0	0	0	0	0	3	1	0	0	0	0	0	0
20125	16 Feb 22	17:08:00	1	0	1	0	Ct	0	1	0	0	0	0	0	0	0	1	0	0	2	0	1	8	0	0	0	0	0	0	0	0	0	0	0	2	0	0	0	0	0	0
20126	16 Feb 22	17:09:00	1	0	1	0	Ct	0	1	0	0	0	0	0	0	0	0	0	0	2	0	0	3	0	0	0	0	0	0	0	0	0	0	2	2	0	0	0	0	0	0
20127	16 Feb 22	17:10:00	1	0	1	0	Ct	0	1	0	0	0	0	0	0	0	0	0	2	2	0	2	1	3	0	0	0	0	0	0	0	0	0	14	1	0	0	0	0	0	0
20128	16 Feb 22	17:11:00	1	0	1	0	Ct	0	1	0	0	0	0	0	0	0	0	0	1	1	0	4	2	1	0	0	0	0	0	0	0	0	0	1	1	0	0	0	0	0	0
20129	16 Feb 22	17:12:00	1	0	1	0	Ct	0	1	0	0	0	0	0	0	0	0	0	0	0	0	0	4	1	0	0	0	0	0	0	0	0	0	2	2	2	0	0	0	0	0
20130	16 Feb 22	17:13:00	1	0	1	0	Ct	0	1	0	0	0	0	0	0	0	0	0	3	0	0	1	0	2	0	0	0	0	0	1	0	0	0	1	2	0	0	0	0	0	0
20131	16 Feb 22	17:14:00	1	0	1	0	Ct	0	1	0	0	0	0	1	0	0	0	0	2	0	0	2	0	1	0	0	2	0	0	1	0	0	0	0	1	2	0	0	0	0	0
20132	16 Feb 22	17:15:00	1	0	1	0	Ct	0	1	0	0	0	0	0	0	0	0	0	3	0	0	1	2	0	0	0	3	0	0	0	0	0	0	1	0	4	0	0	0	0	0
20133	16 Feb 22	17:16:00	1	0	1	0	Ct	0	1	0	1	0	0	0	0	0	0	0	3	0	0	3	5	1	0	0	1	0	0	18	0	0	0	1	0	1	0	0	0	0	0
20134	16 Feb 22	17:17:00	1	0	1	0	Ct	0	1	0	1	0	0	0	0	0	1	0	5	0	0	1	1	0	0	0	0	0	0	0	0	0	0	1	0	2	0	0	0	0	0
20135	16 Feb 22	17:18:00	1	0	1	0	Ct	0	1	0	0	0	0	0	0	0	0	0	5	0	0	1	0	0	0	0	1	0	0	1	0	0	0	2	0	2	0	0	0	0	0
20136	16 Feb 22	17:19:00	1	0	1	0	Ct	0	1	0	0	0	0	0	0	0	1	0	3	0	0	3	0	0	0	0	0	0	0	0	0	0	0	2	0	2	0	0	0	0	0
20137	16 Feb 22	17:20:00	1	0	1	0	Ct	0	1	0	0	0	0	1	0	0	0	1	3	0	0	3	0	0	0	0	0	0	0	1	0	0	0	1	0	1	0	1	0	0	0
20138	16 Feb 22	17:21:00	1	0	1	0	Ct	0	1	0	0	0	0	0	0	0	0	0	2	0	0	4	1	0	0	0	0	0	0	2	0	0	0	1	0	2	0	4	0	0	0
20139	16 Feb 22	17:22:00	1	0	1	0	Ct	0	1	0	0	0	0	0	0	0	10	0	3	0	0	1	0	0	0	0	1	0	0	0	0	0	0	0	0	0	0	2	0	0	0
20140	16 Feb 22	17:23:00	1	0	1	0	Ct	0	1	0	0	0	0	0	0	0	14	0	5	0	4	1	0	0	0	0	1	0	0	3	0	0	0	1	0	0	0	1	0	0	0
20141	16 Feb 22	17:24:00	1	0	1	0	Ct	0	1	0	1	0	0	0	0	0	9	0	2	0	0	1	0	0	0	0	0	0	0	0	0	0	0	2	0	0	0	2	0	0	0
20142	16 Feb 22	17:25:00	1	0	1	0	Ct	0	1	0	1	0	0	0	0	0	12	0	2	0	0	2	0	0	0	0	0	0	0	1	0	0	0	1	0	0	0	1	0	0	0
20143	16 Feb 22	17:26:00	1	0	1	0	Ct	0	1	0	0	0	0	0	0	0	5	0	4	0	0	1	0	0	0	0	0	0	0	1	0	0	0	1	0	0	0	2	0	0	0
20144	16 Feb 22	17:27:00	1	0	1	0	Ct	0	1	0	0	0	0	0	0	0	0	0	2	0	0	2	0	0	0	0	1	0	0	0	0	0	0	2	0	2	0	2	0	0	0
20145	16 Feb 22	17:28:00	1	0	1	0	Ct	0	1	0	0	0	0	0	0	0	0	0	2	0	0	1	0	0	0	0	0	0	0	2	1	0	0	0	0	2	0	1	0	0	0
20146	16 Feb 22	17:29:00	1	0	1	0	Ct	0	1	0	0	0	0	0	0	0	0	0	1	0	0	2	0	0	0	0	0	0	0	0	0	3	0	1	0	2	0	2	0	0	0
20147	16 Feb 22	17:30:00	1	0	1	0	Ct	0	1	0	0	0	0	0	0	0	0	0	0	0	0	2	0	0	0	0	0	0	0	8	2	0	0	2	0	0	0	3	0	0	0
20148	16 Feb 22	17:31:00	1	0	1	0	Ct	0	1	0	0	0	0	1	0	0	0	0	0	0	0	0	0	0	0	0	0	0	0	0	1	0	0	1	0	1	0	5	0	0	0
20149	16 Feb 22	17:32:00	1	0	1	0	Ct	0	1	0	0	0	0	0	0	0	0	0	0	0	0	2	0	0	0	0	0	0	0	0	1	0	0	1	0	1	0	9	0	0	0
20150	16 Feb 22	17:33:00	1	0	1	0	Ct	0	1	0	0	0	0	0	0	0	0	0	0	0	0	2	0	0	0	0	0	0	0	0	1	0	0	0	0	0	0	0	0	0	0
20151	16 Feb 22	17:34:00	1	0	1	0	Ct	0	1	0	0	0	0	0	0	0	0	0	0	0	0	2	0	0	0	0	0	0	0	0	2	0	0	0	0	0	0	0	0	0	0
20152	16 Feb 22	17:35:00	1	0	1	0	Ct	0	1	0	4	0	0	0	0	0	0	0	0	0	0	0	0	0	0	0	1	0	0	1	1	0	0	0	0	0	0	0	0	0	0
20153	16 Feb 22	17:36:00	1	0	1	0	Ct	0	1	0	4	0	0	0	0	0	0	0	3	0	0	1	0	0	0	0	1	0	0	0	2	0	0	0	0	0	0	0	0	0	0
20154	16 Feb 22	17:37:00	1	0	1	0	Ct	0	1	0	4	0	0	0	0	0	0	0	0	0	0	0	0	0	0	0	0	0	0	0	1	0	0	0	0	0	0	0	0	0	0
20155	16 Feb 22	17:38:00	1	0	1	0	Ct	0	1	0	2	0	0	0	0	0	0	0	0	0	0	0	0	0	0	0	0	0	0	0	0	0	0	0	0	0	0	0	0	0	0
20156	16 Feb 22	17:39:00	1	0	1	0	Ct	0	1	0	4	0	0	0	0	0	0	0	0	0	0	1	0	0	1	0	1	0	0	0	0	0	0	0	0	0	0	0	0	0	0
20157	16 Feb 22	17:40:00	1	0	1	0	Ct	0	1	0	1	0	0	0	0	0	0	0	0	0	0	0	0	0	1	0	0	0	0	0	0	0	0	0	0	0	0	0	0	0	0
20158	16 Feb 22	17:41:00	1	0	1	0	Ct	0	1	0	2	0	0	0	0	0	0	0	0	0	2	0	0	0	0	0	0	0	0	0	0	3	0	0	0	0	0	0	0	0	0
20159	16 Feb 22	17:42:00	1	0	1	0	Ct	0	1	0	3	0	0	0	0	0	0	0	0	0	0	0	0	0	0	0	0	0	0	0	0	0	0	0	0	0	0	0	0	0	0
20160	16 Feb 22	17:43:00	1	0	1	0	Ct	0	1	0	2	0	0	1	0	0	0	0	0	0	0	0	0	0	0	0	0	0	0	0	0	0	0	0	0	1	0	0	0	0	0
20161	16 Feb 22	17:44:00	1	0	1	0	Ct	0	1	0	2	0	0	0	0	0	0	0	0	0	3	0	0	0	0	0	1	0	0	1	0	0	0	0	0	3	0	0	0	0	0
20162	16 Feb 22	17:45:00	1	0	1	0	Ct	0	1	0	1	0	0	0	0	0	0	0	0	0	0	0	0	0	0	0	0	0	1	3	0	0	0	0	0	2	0	0	0	0	0
20163	16 Feb 22	17:46:00	1	0	1	0	Ct	0	1	0	1	0	0	0	0	0	0	0	0	0	0	0	0	0	0	0	0	0	3	2	0	0	0	0	0	2	0	0	0	0	0
20164	16 Feb 22	17:47:00	1	0	1	0	Ct	0	1	0	1	0	0	0	0	0	0	0	0	0	0	0	0	0	0	0	1	0	2	1	0	0	0	0	0	0	0	0	0	0	0
20165	16 Feb 22	17:48:00	1	0	1	0	Ct	0	1	0	2	0	0	1	0	0	0	0	0	0	0	1	0	2	0	0	0	1	2	1	0	0	0	0	0	2	0	0	0	0	0
20166	16 Feb 22	17:49:00	1	0	1	0	Ct	0	1	0	2	0	0	0	0	0	0	0	0	0	0	0	0	0	0	0	1	1	1	1	0	0	0	0	0	3	0	0	2	0	0
20167	16 Feb 22	17:50:00	1	0	1	0	Ct	0	1	0	3	0	0	2	0	0	1	0	0	0	0	1	0	0	0	0	1	3	2	1	0	0	0	0	0	0	0	0	2	0	0
20168	16 Feb 22	17:51:00	1	0	1	0	Ct	0	1	0	1	0	0	1	0	0	3	0	0	0	0	0	0	0	0	0	0	2	3	0	0	0	0	0	0	2	0	2	2	0	0
20169	16 Feb 22	17:52:00	1	0	1	0	Ct	0	1	0	5	0	0	1	0	0	0	0	0	0	0	0	0	0	0	0	0	2	3	2	0	0	0	0	0	1	0	1	4	0	0
20170	16 Feb 22	17:53:00	1	0	1	0	Ct	0	1	0	2	0	0	4	0	0	0	0	0	0	0	0	0	0	0	0	1	1	0	1	0	0	0	0	0	2	0	1	2	0	0
20171	16 Feb 22	17:54:00	1	0	1	0	Ct	0	1	0	4	0	0	4	0	0	0	0	0	0	0	0	1	4	0	0	0	1	1	1	0	0	0	0	0	2	0	0	1	0	0
20172	16 Feb 22	17:55:00	1	0	1	0	Ct	0	1	0	1	0	0	0	0	0	0	0	0	0	0	0	1	0	0	0	1	1	4	0	0	0	0	0	0	1	0	0	3	0	0
20173	16 Feb 22	17:56:00	1	0	1	0	Ct	0	1	0	3	0	0	1	0	0	0	0	0	0	0	0	2	1	0	0	0	1	1	4	0	0	0	0	0	0	0	0	3	0	0
20174	16 Feb 22	17:57:00	1	0	1	0	Ct	0	1	0	1	0	0	1	0	0	0	0	0	0	0	0	2	1	0	0	0	19	3	2	0	0	0	0	0	0	0	0	3	0	0
20175	16 Feb 22	17:58:00	1	0	1	0	Ct	0	1	0	3	0	0	2	0	0	0	0	0	0	0	0	4	1	0	0	0	1	0	2	0	0	0	0	0	2	0	1	2	0	0
20176	16 Feb 22	17:59:00	1	0	1	0	Ct	0	1	0	0	0	0	4	0	0	0	0	1	0	0	3	4	2	0	0	0	2	0	2	0	0	0	0	7	0	0	1	2	0	0
20177	16 Feb 22	18:00:00	1	0	1	0	Ct	0	1	0	27	0	0	2	0	0	0	0	0	0	0	0	0	4	0	0	0	3	0	2	0	0	0	0	3	1	0	2	1	0	0
20178	16 Feb 22	18:01:00	1	0	1	0	Ct	0	1	0	10	0	0	2	0	0	0	0	0	0	0	0	1	1	0	0	2	3	0	1	0	0	0	0	1	0	0	2	1	0	3
20179	16 Feb 22	18:02:00	1	0	1	0	Ct	0	1	0	7	0	0	0	0	0	0	0	0	0	0	0	1	0	0	0	0	2	0	2	0	0	0	0	2	0	0	1	2	0	1
20180	16 Feb 22	18:03:00	1	0	1	0	Ct	0	1	0	4	0	0	2	0	0	0	0	0	0	0	2	1	0	0	0	1	0	0	0	0	0	0	0	3	1	0	0	2	0	1
20181	16 Feb 22	18:04:00	1	0	1	0	Ct	0	1	0	2	0	0	4	0	0	0	0	2	0	0	0	2	0	0	0	0	2	0	0	0	0	0	0	5	1	0	0	2	0	2
20182	16 Feb 22	18:05:00	1	0	1	0	Ct	0	1	0	3	0	0	0	0	0	1	0	0	0	0	0	2	0	0	0	0	2	0	0	0	0	0	0	5	1	0	0	0	0	2
20183	16 Feb 22	18:06:00	1	0	1	0	Ct	0	1	0	1	0	0	1	0	0	0	0	0	0	5	0	1	0	0	0	0	1	1	2	0	0	0	0	1	2	0	0	0	0	1
20184	16 Feb 22	18:07:00	1	0	1	0	Ct	0	1	0	2	0	0	2	0	0	0	0	0	0	1	0	0	0	0	0	0	1	2	2	0	0	0	0	0	2	0	0	0	0	0
20185	16 Feb 22	18:08:00	1	0	1	0	Ct	0	1	0	2	0	0	1	0	0	0	0	0	0	3	0	0	0	0	0	0	0	2	1	0	0	0	0	2	1	0	0	0	0	1
20186	16 Feb 22	18:09:00	1	0	1	0	Ct	0	1	0	5	0	0	0	0	0	0	0	0	0	2	0	0	0	0	0	0	0	3	0	0	0	0	0	2	1	0	0	0	0	1
20187	16 Feb 22	18:10:00	1	0	1	0	Ct	0	1	0	2	0	0	5	0	0	0	0	0	0	3	0	0	0	0	0	2	0	4	0	0	0	0	0	2	1	0	0	0	0	0
20188	16 Feb 22	18:11:00	1	0	1	0	Ct	0	1	0	1	0	0	1	0	0	0	0	0	0	5	0	0	1	0	0	0	2	1	2	0	1	0	0	1	4	0	0	0	0	0
20189	16 Feb 22	18:12:00	1	0	1	0	Ct	0	1	0	2	0	0	1	0	0	0	0	0	0	1	0	0	2	0	0	1	3	0	2	0	1	0	0	1	1	0	0	0	0	0
20190	16 Feb 22	18:13:00	1	0	1	0	Ct	0	1	0	0	0	0	0	0	0	0	0	0	0	2	2	0	1	0	0	0	2	0	1	1	0	0	0	1	1	0	0	0	0	2
20191	16 Feb 22	18:14:00	1	0	1	0	Ct	0	1	0	0	0	0	0	0	0	0	0	0	0	1	1	0	1	0	0	0	2	0	1	2	0	0	0	2	0	0	0	0	0	3
20192	16 Feb 22	18:15:00	1	0	1	0	Ct	0	1	0	0	0	0	0	0	0	0	0	1	0	1	3	0	3	0	0	0	1	0	0	2	0	0	1	1	0	0	0	0	0	1
20193	16 Feb 22	18:16:00	1	0	1	0	Ct	0	1	0	0	0	0	0	0	0	0	0	3	0	2	3	0	2	0	0	0	1	0	3	0	0	0	2	2	2	0	0	0	0	1
20194	16 Feb 22	18:17:00	1	0	1	0	Ct	0	1	0	1	0	0	0	0	0	0	0	5	0	0	1	0	0	0	0	0	1	0	3	1	0	0	2	1	0	0	0	0	0	1
20195	16 Feb 22	18:18:00	1	0	1	0	Ct	0	1	0	2	0	0	0	0	0	0	0	5	0	2	3	1	1	0	0	0	1	0	0	0	0	0	2	1	0	0	0	0	0	0
20196	16 Feb 22	18:19:00	1	0	1	0	Ct	0	1	0	1	0	0	0	0	0	3	0	3	0	2	2	2	0	0	0	0	2	0	0	0	0	0	0	2	2	0	0	0	0	0
20197	16 Feb 22	18:20:00	1	0	1	0	Ct	0	1	0	2	0	0	0	0	0	0	0	4	0	0	2	0	0	0	0	0	1	0	2	0	0	0	2	0	0	0	0	0	0	0
20198	16 Feb 22	18:21:00	1	0	1	0	Ct	0	1	0	1	0	0	0	0	0	0	0	2	0	0	3	2	0	0	0	0	1	0	1	0	0	0	3	2	0	0	0	0	0	0
20199	16 Feb 22	18:22:00	1	0	1	0	Ct	0	1	0	1	0	0	0	0	0	0	0	6	0	0	1	0	0	0	0	0	1	0	2	0	0	0	4	2	0	0	0	0	0	0
20200	16 Feb 22	18:23:00	1	0	1	0	Ct	0	1	0	1	0	0	0	0	0	0	0	2	0	0	1	0	0	0	0	2	1	0	0	2	0	0	2	3	0	0	0	0	0	0
20201	16 Feb 22	18:24:00	1	0	1	0	Ct	0	1	0	2	0	0	0	0	0	0	0	1	0	0	3	1	0	0	0	2	0	0	4	0	0	0	2	3	0	0	0	0	0	0
20202	16 Feb 22	18:25:00	1	0	1	0	Ct	0	1	0	2	0	0	0	0	0	0	4	5	0	0	1	1	0	2	0	0	0	0	1	0	0	0	0	2	0	0	0	0	0	0
20203	16 Feb 22	18:26:00	1	0	1	0	Ct	0	1	0	1	0	0	0	0	0	0	1	0	0	0	2	2	0	1	0	1	0	0	1	1	0	0	4	0	0	1	0	0	0	0
20204	16 Feb 22	18:27:00	1	0	1	0	Ct	0	1	0	1	0	0	0	0	0	0	2	0	0	0	1	2	0	3	0	2	0	0	2	0	0	0	2	2	0	1	0	0	0	0
20205	16 Feb 22	18:28:00	1	0	1	0	Ct	0	1	0	0	0	0	0	0	0	0	0	1	0	0	0	1	0	1	0	2	0	0	1	0	0	0	1	0	0	5	0	0	0	0
20206	16 Feb 22	18:29:00	1	0	1	0	Ct	0	1	0	1	0	0	0	0	0	0	4	0	0	0	0	0	0	0	0	3	0	0	4	0	0	0	1	0	0	4	0	0	0	0
20207	16 Feb 22	18:30:00	1	0	1	0	Ct	0	1	0	0	0	0	0	0	0	0	2	1	0	0	0	0	0	0	0	2	0	0	0	2	0	0	3	0	0	3	0	0	0	1
20208	16 Feb 22	18:31:00	1	0	1	0	Ct	0	1	0	0	0	0	3	0	1	0	3	0	0	0	0	0	0	0	0	2	3	0	2	1	0	0	1	0	0	3	0	0	0	0
20209	16 Feb 22	18:32:00	1	0	1	0	Ct	0	1	0	0	0	0	0	0	0	0	1	0	0	0	0	0	0	1	0	1	0	0	1	0	0	0	1	0	0	3	0	0	0	0
20210	16 Feb 22	18:33:00	1	0	1	0	Ct	0	1	0	0	0	0	0	0	1	0	1	0	0	0	0	0	0	0	0	0	0	0	1	0	0	0	0	0	0	10	0	0	0	0
20211	16 Feb 22	18:34:00	1	0	1	0	Ct	0	1	0	0	0	0	1	0	1	0	1	2	0	0	0	1	0	0	0	0	0	0	2	2	0	0	1	0	0	1	2	0	0	0
20212	16 Feb 22	18:35:00	1	0	1	0	Ct	0	1	0	0	0	0	2	0	2	0	0	0	0	0	0	1	0	0	0	0	1	0	0	1	0	0	1	0	0	3	0	0	0	0
20213	16 Feb 22	18:36:00	1	0	1	0	Ct	0	1	1	0	0	0	2	0	0	0	0	0	0	0	0	2	0	0	0	0	0	0	1	3	0	0	2	0	0	1	4	0	0	0
20214	16 Feb 22	18:37:00	1	0	1	0	Ct	0	1	1	0	0	0	3	0	2	0	0	1	0	0	0	2	0	0	0	0	0	0	0	2	0	0	1	0	0	2	1	0	0	0
20215	16 Feb 22	18:38:00	1	0	1	0	Ct	0	1	0	0	0	0	1	0	2	0	0	0	0	0	0	2	0	0	0	0	0	0	0	2	0	0	1	0	0	3	5	0	0	0
20216	16 Feb 22	18:39:00	1	0	1	0	Ct	0	1	0	0	0	0	0	0	0	0	0	0	0	0	0	2	0	0	0	0	0	0	0	2	0	0	0	0	0	0	1	0	0	0
20217	16 Feb 22	18:40:00	1	0	1	0	Ct	0	1	1	0	0	0	0	0	4	2	0	0	0	0	0	5	0	0	0	0	0	0	0	1	0	0	1	0	0	0	1	0	0	3
20218	16 Feb 22	18:41:00	1	0	1	0	Ct	0	1	0	0	0	0	0	0	0	12	0	0	3	0	0	0	0	0	0	0	0	0	1	2	0	0	0	0	0	0	1	0	0	0
20219	16 Feb 22	18:42:00	1	0	1	0	Ct	0	1	0	0	0	0	0	0	5	4	0	1	2	0	0	0	0	0	0	0	0	0	5	2	0	0	1	0	0	0	2	0	0	0
20220	16 Feb 22	18:43:00	1	0	1	0	Ct	0	1	0	0	0	0	0	0	5	0	0	0	1	0	0	0	0	0	0	0	0	0	2	0	0	0	2	0	0	0	2	0	0	1
20221	16 Feb 22	18:44:00	1	0	1	0	Ct	0	1	0	0	0	0	0	0	2	1	0	0	3	0	0	0	0	0	0	3	0	0	1	0	0	0	1	2	0	0	0	0	0	2
20222	16 Feb 22	18:45:00	1	0	1	0	Ct	0	1	0	0	0	0	0	0	4	3	0	0	1	0	0	3	0	0	0	3	0	0	1	0	0	0	2	3	0	0	0	0	0	1
20223	16 Feb 22	18:46:00	1	0	1	0	Ct	0	1	0	0	0	0	0	0	0	0	0	0	5	0	1	1	0	0	0	0	0	1	0	0	0	0	2	2	0	0	0	0	0	0
20224	16 Feb 22	18:47:00	1	0	1	0	Ct	0	1	0	0	0	0	0	0	0	1	0	0	1	0	0	3	0	0	0	0	0	2	0	0	0	0	1	2	1	0	0	0	0	0
20225	16 Feb 22	18:48:00	1	0	1	0	Ct	0	1	0	0	0	0	0	0	0	1	0	0	2	0	1	1	0	0	0	0	0	4	3	0	0	0	1	3	2	0	0	0	0	0
20226	16 Feb 22	18:49:00	1	0	1	0	Ct	0	1	0	0	0	0	0	0	0	0	0	0	2	0	2	0	0	0	0	0	0	2	1	0	0	0	1	2	0	0	0	0	0	0
20227	16 Feb 22	18:50:00	1	0	1	0	Ct	0	1	0	0	0	0	0	0	0	1	0	0	1	0	2	1	0	0	0	1	0	2	0	0	0	0	0	1	2	0	0	0	0	0
20228	16 Feb 22	18:51:00	1	0	1	0	Ct	0	1	0	0	0	0	0	0	0	2	0	0	2	0	4	2	0	0	0	0	0	1	1	0	0	0	0	1	2	0	0	0	0	0
20229	16 Feb 22	18:52:00	1	0	1	0	Ct	0	1	0	0	0	0	0	0	0	1	0	0	1	0	2	1	0	0	0	0	0	0	1	0	0	0	0	1	2	0	0	0	0	0
20230	16 Feb 22	18:53:00	1	0	1	0	Ct	0	1	0	0	0	0	0	0	0	1	0	0	0	0	1	1	0	0	0	0	0	3	0	2	0	0	0	2	0	0	1	0	0	0
20231	16 Feb 22	18:54:00	1	0	1	0	Ct	0	1	0	0	0	0	0	0	0	1	0	0	1	0	3	2	0	0	0	0	0	0	2	2	0	0	0	5	1	0	3	0	0	0
20232	16 Feb 22	18:55:00	1	0	1	0	Ct	0	1	0	0	0	0	0	0	0	5	0	1	0	0	2	2	0	0	0	0	0	0	1	0	2	0	0	1	1	0	0	0	2	0
20233	16 Feb 22	18:56:00	1	0	1	0	Ct	0	1	0	0	0	0	0	0	0	0	0	2	2	0	1	0	0	0	0	0	0	2	2	2	0	0	0	2	1	0	1	0	2	0
20234	16 Feb 22	18:57:00	1	0	1	0	Ct	0	1	0	0	0	0	0	0	0	0	0	4	1	0	2	0	0	0	0	0	0	3	1	2	2	0	0	2	2	0	0	0	2	0
20235	16 Feb 22	18:58:00	1	0	1	0	Ct	0	1	0	2	0	0	0	0	0	0	0	18	2	0	2	0	0	0	0	0	0	4	2	2	1	0	0	1	1	0	0	0	3	0
20236	16 Feb 22	18:59:00	1	0	1	0	Ct	0	1	0	1	0	0	0	0	0	0	0	4	3	0	2	0	0	0	0	0	0	2	0	2	3	0	0	1	0	0	0	0	5	0
20237	16 Feb 22	19:00:00	1	0	1	0	Ct	0	1	2	1	0	0	2	0	0	0	0	2	2	0	2	0	0	0	0	1	0	2	3	2	2	0	0	3	2	0	0	0	2	0
20238	16 Feb 22	19:01:00	1	0	1	0	Ct	0	1	6	3	0	0	1	0	0	0	0	5	1	0	3	0	0	0	0	0	0	1	2	1	0	0	0	2	1	0	1	0	1	0
20239	16 Feb 22	19:02:00	1	0	1	0	Ct	0	1	0	1	0	0	0	0	0	0	0	4	2	0	2	0	0	0	0	1	0	0	1	2	0	0	0	1	2	0	5	0	3	0
20240	16 Feb 22	19:03:00	1	0	1	0	Ct	0	1	0	3	0	0	1	0	0	0	0	1	0	0	0	0	0	0	0	3	0	0	1	0	1	0	0	3	1	0	2	0	1	0
20241	16 Feb 22	19:04:00	1	0	1	0	Ct	0	1	0	1	0	0	2	0	0	0	0	2	2	0	0	2	0	0	0	2	0	0	1	0	4	0	0	3	0	0	1	0	3	0
20242	16 Feb 22	19:05:00	1	0	1	0	Ct	0	1	0	3	0	0	2	0	0	0	0	6	3	0	0	2	0	0	0	4	0	0	3	0	3	0	0	0	0	0	0	0	1	0
20243	16 Feb 22	19:06:00	1	0	1	0	Ct	0	1	0	1	0	0	2	0	0	0	0	0	2	0	0	2	0	0	0	1	2	0	2	0	0	0	0	2	1	0	1	0	3	0
20244	16 Feb 22	19:07:00	1	0	1	0	Ct	0	1	0	0	0	0	1	0	0	0	0	1	0	0	0	0	0	0	0	2	4	0	0	0	3	0	0	0	0	0	0	0	2	0
20245	16 Feb 22	19:08:00	1	0	1	0	Ct	0	1	0	4	0	0	0	0	0	1	2	0	1	0	0	1	0	0	0	0	1	0	0	0	1	1	0	2	2	0	0	0	2	0
20246	16 Feb 22	19:09:00	1	0	1	0	Ct	0	1	0	0	0	0	1	0	0	4	2	0	0	0	0	2	0	0	0	1	2	0	0	1	2	0	0	5	2	0	0	0	1	0
20247	16 Feb 22	19:10:00	1	0	1	0	Ct	0	1	0	2	0	0	0	0	0	1	2	0	0	0	0	0	0	0	0	1	3	0	0	1	0	0	0	0	1	0	0	0	3	0
20248	16 Feb 22	19:11:00	1	0	1	0	Ct	0	1	0	0	0	0	0	0	0	1	0	0	0	0	0	3	0	0	0	1	1	0	0	2	3	0	0	0	0	1	0	0	0	0
20249	16 Feb 22	19:12:00	1	0	1	0	Ct	0	1	0	0	0	0	0	0	0	2	1	1	0	0	0	2	0	0	0	2	0	0	1	1	1	0	0	0	0	2	0	0	1	0
20250	16 Feb 22	19:13:00	1	0	1	0	Ct	0	1	0	0	0	0	0	0	0	2	2	0	0	0	0	0	0	2	0	1	3	0	1	0	2	0	0	0	0	2	0	0	3	0
20251	16 Feb 22	19:14:00	1	0	1	0	Ct	0	1	0	0	0	0	0	0	0	0	2	0	0	0	0	1	0	7	0	2	1	0	2	0	5	0	0	0	0	3	0	0	9	0
20252	16 Feb 22	19:15:00	1	0	1	0	Ct	0	1	0	0	0	0	0	0	1	11	3	0	0	0	0	1	0	1	0	2	2	0	2	0	3	0	0	0	0	3	0	0	3	0
20253	16 Feb 22	19:16:00	1	0	1	0	Ct	0	1	0	0	0	0	1	0	0	0	1	0	0	0	0	1	0	2	0	2	0	0	0	0	1	0	1	3	0	2	0	0	1	2
20254	16 Feb 22	19:17:00	1	0	1	0	Ct	0	1	0	0	0	0	2	0	2	3	2	0	0	0	0	1	0	0	0	1	3	0	3	0	1	0	3	2	0	4	0	0	2	2
20255	16 Feb 22	19:18:00	1	0	1	0	Ct	0	1	0	0	0	0	1	0	0	4	1	0	0	0	0	0	0	2	0	0	10	0	1	0	0	0	1	3	0	3	1	0	1	0
20256	16 Feb 22	19:19:00	1	0	1	0	Ct	0	1	0	0	0	0	0	0	0	2	1	0	0	0	0	0	0	1	0	0	5	0	0	0	1	0	3	2	0	9	0	0	2	1
20257	16 Feb 22	19:20:00	1	0	1	0	Ct	0	1	0	0	0	0	1	0	0	2	0	0	0	0	0	0	0	1	0	0	2	0	2	0	2	0	2	1	0	1	1	0	1	0
20258	16 Feb 22	19:21:00	1	0	1	0	Ct	0	1	0	3	0	0	15	0	0	1	0	0	0	0	0	0	1	0	0	2	3	0	1	2	3	0	2	1	0	15	1	3	0	2
20259	16 Feb 22	19:22:00	1	0	1	0	Ct	0	1	2	3	0	0	4	0	0	3	0	0	0	0	0	0	2	0	0	0	0	0	2	3	2	0	1	3	0	6	0	4	3	2
20260	16 Feb 22	19:23:00	1	0	1	0	Ct	0	1	0	1	0	0	1	0	0	1	0	0	0	0	0	0	0	2	0	0	1	0	0	2	0	0	2	1	0	0	1	2	2	1
20261	16 Feb 22	19:24:00	1	0	1	0	Ct	0	1	2	4	0	0	4	0	0	2	0	0	0	0	0	0	1	1	0	0	2	0	1	2	4	0	3	2	0	0	2	1	2	1
20262	16 Feb 22	19:25:00	1	0	1	0	Ct	0	1	1	2	0	0	2	0	0	1	0	0	0	0	0	0	0	1	0	0	1	0	2	2	4	0	1	2	0	0	1	1	1	1
20263	16 Feb 22	19:26:00	1	0	1	0	Ct	0	1	0	3	0	0	3	0	0	1	0	0	0	0	0	0	0	1	0	0	3	0	1	1	3	0	2	0	0	0	2	3	3	0
20264	16 Feb 22	19:27:00	1	0	1	0	Ct	0	1	0	1	0	0	0	0	0	2	0	0	0	0	0	0	0	2	0	0	2	0	2	2	3	0	2	0	0	0	1	3	1	0
20265	16 Feb 22	19:28:00	1	0	1	0	Ct	0	1	0	4	0	0	0	0	0	1	0	0	0	0	0	0	3	0	0	0	1	0	1	1	2	0	1	1	0	0	1	3	0	1
20266	16 Feb 22	19:29:00	1	0	1	0	Ct	0	1	0	1	0	0	0	0	0	2	0	0	1	0	0	0	1	1	0	0	0	0	1	1	5	0	1	3	0	0	1	3	1	0
20267	16 Feb 22	19:30:00	1	0	1	0	Ct	0	1	0	4	0	0	2	0	0	1	0	0	3	0	0	0	2	1	0	0	2	0	2	0	3	0	5	1	0	0	2	1	2	0
20268	16 Feb 22	19:31:00	1	0	1	0	Ct	0	1	0	3	0	0	0	0	0	2	0	0	7	0	0	0	1	1	0	0	0	3	1	1	1	0	2	1	5	0	0	2	2	0
20269	16 Feb 22	19:32:00	1	0	1	0	Ct	0	1	1	2	0	0	2	0	0	1	0	0	2	0	0	0	0	0	0	0	0	2	1	1	1	0	2	1	1	0	0	4	0	1
20270	16 Feb 22	19:33:00	1	0	1	0	Ct	0	1	0	3	0	0	0	0	0	3	0	0	1	0	0	2	0	0	0	0	0	1	1	3	2	0	0	1	2	0	0	4	0	0
20271	16 Feb 22	19:34:00	1	0	1	0	Ct	0	1	0	2	0	0	0	0	0	1	0	0	3	0	0	2	0	0	0	0	0	2	2	3	1	0	1	4	2	0	0	1	0	0
20272	16 Feb 22	19:35:00	1	0	1	0	Ct	0	1	0	0	0	0	0	0	0	1	0	2	3	0	4	2	0	0	0	3	0	0	6	1	2	0	2	1	2	0	1	3	0	0
20273	16 Feb 22	19:36:00	1	0	1	0	Ct	0	1	0	2	0	0	5	0	0	1	0	4	0	0	2	3	0	0	0	2	0	3	3	0	1	0	0	2	3	5	0	2	0	0
20274	16 Feb 22	19:37:00	1	0	1	0	Ct	0	1	0	0	0	0	2	0	0	7	0	5	1	0	3	2	1	0	0	3	3	0	1	1	1	0	2	2	1	3	1	0	0	2
20275	16 Feb 22	19:38:00	1	0	1	0	Ct	0	1	0	2	0	0	4	0	0	1	0	4	1	1	4	3	1	0	0	1	2	1	2	2	1	0	2	0	0	2	0	2	0	1
20276	16 Feb 22	19:39:00	1	0	1	0	Ct	0	1	0	1	0	0	1	0	0	1	0	2	1	2	2	1	3	0	0	1	2	1	2	1	3	0	0	2	0	4	1	3	0	0
20277	16 Feb 22	19:40:00	1	0	1	0	Ct	0	1	4	1	0	0	1	0	0	3	0	3	0	4	1	0	1	0	0	5	0	1	1	2	3	0	0	4	0	3	0	1	0	6
20278	16 Feb 22	19:41:00	1	0	1	0	Ct	0	1	1	1	0	0	2	0	0	1	0	3	0	0	1	0	3	0	0	1	0	0	2	2	2	0	0	2	0	2	0	2	0	2
20279	16 Feb 22	19:42:00	1	0	1	0	Ct	0	1	0	2	0	0	2	0	0	1	0	2	0	2	5	0	2	0	0	2	0	2	1	1	4	0	0	2	0	1	0	3	0	5
20280	16 Feb 22	19:43:00	1	0	1	0	Ct	0	1	0	2	0	0	0	0	0	2	0	8	0	3	4	0	2	0	0	2	0	3	0	2	1	0	0	1	0	0	0	1	0	0
20281	16 Feb 22	19:44:00	1	0	1	0	Ct	0	1	0	2	0	0	1	0	0	3	0	1	1	2	1	0	2	0	0	2	0	0	1	1	0	0	0	16	0	0	0	0	0	0
20282	16 Feb 22	19:45:00	1	0	1	0	Ct	0	1	0	2	0	0	10	0	0	3	0	0	1	3	2	0	7	3	0	3	0	0	1	3	0	0	1	6	0	0	0	0	0	0
20283	16 Feb 22	19:46:00	1	0	1	0	Ct	0	1	0	1	0	0	12	0	1	2	4	0	2	1	3	0	2	1	0	2	0	0	1	1	0	0	3	1	0	0	0	0	0	0
20284	16 Feb 22	19:47:00	1	0	1	0	Ct	0	1	0	3	0	0	2	0	2	2	1	0	0	3	4	0	0	1	0	3	0	2	2	3	0	0	3	3	0	1	0	0	0	0
20285	16 Feb 22	19:48:00	1	0	1	0	Ct	0	1	0	1	0	0	0	0	0	1	1	0	0	4	3	0	0	2	0	2	0	0	0	3	0	0	1	1	0	2	0	0	0	0
20286	16 Feb 22	19:49:00	1	0	1	0	Ct	0	1	0	1	0	0	0	0	2	1	2	0	5	1	2	1	0	2	0	2	6	0	1	1	0	0	2	1	7	1	0	0	0	0
20287	16 Feb 22	19:50:00	1	0	1	0	Ct	0	1	0	4	0	0	0	0	0	0	3	0	0	0	2	0	0	1	0	0	2	0	0	1	0	0	2	2	7	4	0	0	0	0
20288	16 Feb 22	19:51:00	1	0	1	0	Ct	0	1	0	2	0	0	1	0	2	1	0	0	1	12	0	1	0	1	0	0	3	0	3	1	0	0	2	3	1	2	0	0	0	0
20289	16 Feb 22	19:52:00	1	0	1	0	Ct	0	1	0	2	0	0	2	0	1	1	4	0	2	1	1	0	0	0	0	0	2	0	2	1	0	0	1	2	1	1	0	0	0	0
20290	16 Feb 22	19:53:00	1	0	1	0	Ct	0	1	0	4	0	0	1	15	0	3	2	0	2	2	1	0	0	1	0	0	1	0	2	1	0	0	1	2	0	3	0	0	0	0
20291	16 Feb 22	19:54:00	1	0	1	0	Ct	0	1	0	3	0	0	1	19	1	1	4	0	1	1	4	2	0	0	0	0	2	0	2	3	0	0	0	2	5	3	0	0	0	0
20292	16 Feb 22	19:55:00	1	0	1	0	Ct	0	1	0	1	0	0	1	18	2	2	3	0	0	1	4	1	0	2	0	0	1	0	2	2	0	0	0	1	1	3	0	2	0	0
20293	16 Feb 22	19:56:00	1	0	1	0	Ct	0	1	0	1	0	0	0	12	0	5	2	3	0	1	2	1	0	0	0	1	2	1	1	2	0	0	2	1	0	4	0	1	0	0
20294	16 Feb 22	19:57:00	1	0	1	0	Ct	0	1	2	3	0	0	2	1	0	2	0	4	0	0	2	1	0	1	0	2	3	1	0	2	0	0	0	0	0	0	1	4	0	3
20295	16 Feb 22	19:58:00	1	0	1	0	Ct	0	1	1	3	0	0	0	0	0	2	0	4	0	0	3	0	5	1	0	0	0	4	0	1	0	0	0	0	0	0	1	2	2	2
20296	16 Feb 22	19:59:00	1	0	1	0	Ct	0	1	2	2	0	0	0	0	3	2	0	4	1	2	6	2	2	38	0	0	0	1	0	1	0	3	0	0	0	3	0	2	1	1
20297	16 Feb 22	20:00:00	1	0	1	0	Ct	0	1	2	3	0	0	1	0	0	2	0	5	1	0	3	5	1	0	0	0	0	3	0	1	0	2	0	1	1	0	0	2	2	1
20298	16 Feb 22	20:01:00	1	0	1	0	Ct	0	1	3	2	0	0	1	0	0	4	0	4	0	2	2	1	1	3	0	1	1	1	0	2	1	3	0	2	1	0	0	1	0	1
20299	16 Feb 22	20:02:00	1	0	1	0	Ct	0	1	2	1	0	0	0	0	0	0	2	4	2	2	2	2	1	2	0	0	1	1	0	2	5	0	0	0	0	1	0	5	2	2
20300	16 Feb 22	20:03:00	1	0	1	0	Ct	0	1	0	2	0	0	7	0	1	2	2	3	0	3	1	1	0	5	0	2	2	0	0	2	1	0	2	1	0	3	0	2	2	1
20301	16 Feb 22	20:04:00	1	0	1	0	Ct	0	1	1	3	0	0	4	0	3	5	0	3	2	0	3	1	1	0	0	1	0	1	0	3	1	0	0	0	2	2	0	4	2	0
20302	16 Feb 22	20:05:00	1	0	1	0	Ct	0	1	3	2	0	0	4	0	0	1	2	2	1	0	3	1	4	0	0	0	0	0	0	2	4	0	0	2	0	1	0	3	1	0
20303	16 Feb 22	20:06:00	1	0	1	0	Ct	0	1	2	3	0	0	2	0	2	3	0	2	2	3	3	1	2	1	0	0	0	0	1	1	1	0	3	1	2	3	0	1	3	0
20304	16 Feb 22	20:07:00	1	0	1	0	Ct	0	1	1	0	0	0	0	0	0	1	2	4	1	1	3	1	6	3	0	2	2	1	1	1	0	2	0	1	3	2	0	3	1	2
20305	16 Feb 22	20:08:00	1	0	1	0	Ct	0	1	0	1	0	0	2	0	2	1	1	3	0	1	2	2	1	1	0	0	0	1	0	1	0	0	2	2	0	0	0	5	2	0
20306	16 Feb 22	20:09:00	1	0	1	0	Ct	0	1	0	1	0	0	6	1	0	1	1	5	1	1	2	2	1	1	0	2	2	2	2	2	2	0	2	3	1	2	0	2	0	0
20307	16 Feb 22	20:10:00	1	0	1	0	Ct	0	1	0	0	0	0	0	1	0	4	3	2	2	2	2	4	0	0	0	2	0	1	2	1	2	0	2	0	3	1	0	3	0	0
20308	16 Feb 22	20:11:00	1	0	1	0	Ct	0	1	0	2	0	0	1	3	0	2	0	4	0	2	1	11	1	1	0	3	0	1	0	1	3	0	2	1	1	1	0	3	0	0
20309	16 Feb 22	20:12:00	1	0	1	0	Ct	0	1	0	3	0	0	3	2	0	8	0	1	0	3	1	3	2	4	0	1	2	2	2	2	2	0	2	0	1	3	0	3	0	0
20310	16 Feb 22	20:13:00	1	0	1	0	Ct	0	1	0	3	0	0	2	0	0	3	1	3	2	1	3	2	2	1	0	2	1	3	1	1	0	0	0	1	1	3	0	2	0	0
20311	16 Feb 22	20:14:00	1	0	1	0	Ct	0	1	0	0	0	0	3	0	0	0	0	2	2	0	0	2	1	1	0	0	2	2	1	3	1	0	1	0	1	2	0	3	0	0
20312	16 Feb 22	20:15:00	1	0	1	0	Ct	0	1	0	3	0	0	0	0	0	3	2	2	2	4	2	2	1	1	0	0	1	1	2	0	0	0	2	1	3	3	0	2	0	0
20313	16 Feb 22	20:16:00	1	0	1	0	Ct	0	1	0	2	0	0	1	0	0	2	3	2	2	5	1	1	0	1	0	0	0	1	0	1	2	0	19	1	1	2	0	3	0	0
20314	16 Feb 22	20:17:00	1	0	1	0	Ct	0	1	0	2	0	0	0	0	0	0	2	0	2	0	2	2	0	2	0	0	0	0	1	3	1	0	0	1	0	0	0	2	0	0
20315	16 Feb 22	20:18:00	1	0	1	0	Ct	0	1	0	2	0	0	1	0	0	0	3	0	0	4	3	1	1	2	0	0	0	0	1	2	0	0	0	2	0	2	0	2	0	0
20316	16 Feb 22	20:19:00	1	0	1	0	Ct	0	1	0	2	0	0	2	0	0	1	2	0	1	1	0	0	2	5	0	0	1	0	1	2	2	0	0	2	1	4	0	2	0	0
20317	16 Feb 22	20:20:00	1	0	1	0	Ct	0	1	0	1	0	0	5	0	0	0	2	0	1	5	3	3	2	0	0	0	3	0	1	1	2	0	1	0	1	1	0	4	1	1
20318	16 Feb 22	20:21:00	1	0	1	0	Ct	0	1	0	3	0	0	0	0	0	0	1	0	3	2	2	2	1	0	0	0	2	0	0	1	2	0	2	1	1	1	2	3	3	2
20319	16 Feb 22	20:22:00	1	0	1	0	Ct	0	1	0	3	0	0	0	0	0	1	1	0	1	4	3	1	2	1	0	1	2	0	2	0	1	1	1	3	0	2	1	2	2	3
20320	16 Feb 22	20:23:00	1	0	1	0	Ct	0	1	0	4	0	0	0	0	0	3	1	0	1	0	3	2	1	0	0	0	2	0	2	2	1	1	4	2	1	4	1	3	2	0
20321	16 Feb 22	20:24:00	1	0	1	0	Ct	0	1	0	4	0	0	0	0	0	2	2	0	3	2	1	0	1	1	0	1	1	0	2	0	1	0	1	2	1	3	0	3	1	1
20322	16 Feb 22	20:25:00	1	0	1	0	Ct	0	1	0	1	0	0	0	0	0	1	1	0	3	2	1	2	0	0	0	1	2	0	2	2	0	0	2	0	0	4	0	11	3	1
20323	16 Feb 22	20:26:00	1	0	1	0	Ct	0	1	0	3	0	0	0	3	0	5	0	0	3	2	3	3	2	0	0	1	2	0	1	1	0	0	2	2	1	3	2	10	0	0
20324	16 Feb 22	20:27:00	1	0	1	0	Ct	0	1	0	2	0	0	0	21	0	2	1	0	2	2	2	2	2	0	0	1	1	1	1	2	1	0	1	1	4	3	0	3	0	0
20325	16 Feb 22	20:28:00	1	0	1	0	Ct	0	1	0	2	0	0	0	1	0	1	1	0	1	2	2	3	2	0	0	0	2	4	1	1	1	0	1	1	2	4	1	3	0	1
20326	16 Feb 22	20:29:00	1	0	1	0	Ct	0	1	0	2	0	0	0	3	0	3	0	0	0	1	2	2	1	0	0	0	0	1	1	2	4	0	8	0	1	3	0	3	0	0
20327	16 Feb 22	20:30:00	1	0	1	0	Ct	0	1	0	1	0	0	0	2	0	2	2	0	0	1	3	2	2	0	0	1	2	2	0	0	1	0	20	0	1	2	0	3	0	1
20328	16 Feb 22	20:31:00	1	0	1	0	Ct	0	1	0	1	0	0	0	1	0	2	3	0	1	4	2	2	2	0	0	0	0	3	1	2	1	0	4	0	1	3	0	1	0	0
20329	16 Feb 22	20:32:00	1	0	1	0	Ct	0	1	0	4	0	0	0	2	2	4	1	0	2	3	2	0	0	0	0	1	0	2	0	2	0	0	2	1	1	3	1	3	0	0
20330	16 Feb 22	20:33:00	1	0	1	0	Ct	0	1	0	2	0	0	0	0	1	3	1	0	2	0	2	2	1	0	0	0	0	4	2	0	1	0	1	1	1	4	0	1	0	0
20331	16 Feb 22	20:34:00	1	0	1	0	Ct	0	1	0	2	0	0	0	0	3	1	0	0	1	3	4	2	1	0	0	0	3	0	2	2	3	0	0	1	2	2	2	4	0	0
20332	16 Feb 22	20:35:00	1	0	1	0	Ct	0	1	0	2	0	0	7	1	1	4	0	1	2	2	2	1	2	0	0	0	3	1	0	1	3	0	0	1	1	2	1	2	0	1
20333	16 Feb 22	20:36:00	1	0	1	0	Ct	0	1	0	0	0	0	1	1	1	2	0	3	2	2	3	4	0	5	0	1	1	1	2	2	5	0	1	3	0	1	1	3	0	1
20334	16 Feb 22	20:37:00	1	0	1	0	Ct	0	1	0	2	0	0	2	0	1	2	0	3	0	3	3	2	0	0	0	2	0	2	0	1	1	0	3	1	2	0	2	4	0	1
20335	16 Feb 22	20:38:00	1	0	1	0	Ct	0	1	0	3	0	0	3	0	1	2	0	2	1	3	2	2	0	0	0	1	0	1	1	2	1	0	1	2	2	0	1	3	0	2
20336	16 Feb 22	20:39:00	1	0	1	0	Ct	0	1	0	4	0	0	3	0	1	2	0	3	1	3	2	2	0	1	0	3	1	2	1	0	4	0	1	2	2	2	1	1	0	1
20337	16 Feb 22	20:40:00	1	0	1	0	Ct	0	1	0	2	0	0	1	0	2	2	0	2	1	2	2	0	0	1	0	2	0	1	1	0	2	0	2	1	1	2	3	2	0	1
20338	16 Feb 22	20:41:00	1	0	1	0	Ct	0	1	0	0	0	0	1	0	0	1	0	4	3	2	3	0	0	1	0	1	4	3	2	0	2	0	1	0	0	3	1	2	2	1
20339	16 Feb 22	20:42:00	1	0	1	0	Ct	0	1	0	2	0	0	2	0	2	2	1	1	0	1	3	1	0	1	0	0	2	3	1	0	0	0	1	2	0	5	1	3	0	2
20340	16 Feb 22	20:43:00	1	0	1	0	Ct	0	1	0	2	0	0	1	0	0	1	0	2	0	4	2	1	0	1	0	0	2	1	1	0	2	0	1	1	0	3	2	3	0	0
20341	16 Feb 22	20:44:00	1	0	1	0	Ct	0	1	0	2	0	0	3	0	2	1	2	1	0	1	1	4	1	0	0	1	2	2	3	0	0	0	1	2	2	4	5	4	0	0
20342	16 Feb 22	20:45:00	1	0	1	0	Ct	0	1	0	1	0	0	0	0	1	4	3	7	0	0	1	2	2	0	0	0	0	0	2	0	2	0	3	2	2	3	1	3	0	0
20343	16 Feb 22	20:46:00	1	0	1	0	Ct	0	1	0	2	0	0	0	0	0	1	1	0	0	1	2	3	1	0	0	1	0	4	2	0	2	0	2	5	6	1	1	2	0	0
20344	16 Feb 22	20:47:00	1	0	1	0	Ct	0	1	0	3	0	0	3	0	1	2	2	0	0	4	3	2	2	0	0	0	2	2	0	0	0	0	2	2	1	1	0	2	0	0
20345	16 Feb 22	20:48:00	1	0	1	0	Ct	0	1	0	1	0	0	1	0	1	2	2	0	0	2	3	2	1	0	0	2	2	2	3	0	2	0	0	0	0	1	0	5	0	0
20346	16 Feb 22	20:49:00	1	0	1	0	Ct	0	1	0	3	0	0	0	0	2	0	2	0	0	2	2	0	1	2	0	2	1	1	0	0	1	0	2	2	1	4	0	2	0	2
20347	16 Feb 22	20:50:00	1	0	1	0	Ct	0	1	0	1	0	0	1	0	5	2	2	0	0	1	0	0	1	0	0	1	1	3	1	1	2	0	2	5	1	4	0	3	0	1
20348	16 Feb 22	20:51:00	1	0	1	0	Ct	0	1	0	1	0	0	1	0	1	3	2	0	0	1	1	2	0	0	0	0	0	2	2	1	1	0	1	0	2	3	0	2	0	0
20349	16 Feb 22	20:52:00	1	0	1	0	Ct	0	1	0	3	0	0	2	0	1	0	2	0	0	4	2	1	0	1	0	0	2	2	2	0	0	0	2	1	0	2	0	4	0	2
20350	16 Feb 22	20:53:00	1	0	1	0	Ct	0	1	0	1	0	0	0	0	1	3	1	0	0	1	3	3	2	1	0	0	1	2	0	0	2	0	1	1	1	2	0	1	0	0
20351	16 Feb 22	20:54:00	1	0	1	0	Ct	0	1	3	3	0	0	5	0	1	3	2	0	0	2	2	0	0	1	0	1	1	4	3	2	0	0	1	0	6	2	0	0	4	0
20352	16 Feb 22	20:55:00	1	0	1	0	Ct	0	1	4	16	0	0	1	0	1	2	3	0	0	5	2	0	0	0	0	0	1	3	3	4	1	0	3	0	5	3	0	4	1	0
20353	16 Feb 22	20:56:00	1	0	1	0	Ct	0	1	4	5	0	0	2	0	1	23	1	1	0	2	1	0	0	1	0	1	1	2	0	0	1	0	1	0	2	3	0	4	2	2
20354	16 Feb 22	20:57:00	1	0	1	0	Ct	0	1	3	2	0	0	1	0	0	25	1	1	0	2	1	4	0	0	0	2	1	1	0	3	1	0	0	0	2	2	0	3	4	2
20355	16 Feb 22	20:58:00	1	0	1	0	Ct	0	1	3	3	0	0	4	0	0	24	2	0	0	0	3	0	0	1	0	1	0	1	3	1	0	0	0	3	1	0	0	3	2	0
20356	16 Feb 22	20:59:00	1	0	1	0	Ct	0	1	5	3	0	0	0	0	1	4	1	0	0	2	3	0	0	0	0	3	0	2	2	1	1	0	0	4	0	0	0	3	3	0
20357	16 Feb 22	21:00:00	1	0	1	0	Ct	0	1	3	3	0	0	0	0	2	3	2	5	3	0	4	2	0	0	0	1	0	3	1	1	3	0	0	2	1	0	1	2	1	0
20358	16 Feb 22	21:01:00	1	0	1	0	Ct	0	1	3	3	0	0	1	0	3	3	1	2	2	0	3	2	1	2	0	1	2	3	2	3	0	0	0	1	0	5	1	3	1	1
20359	16 Feb 22	21:02:00	1	0	1	0	Ct	0	0	5	7	0	0	0	1	2	4	4	3	4	6	0	3	2	3	0	4	2	3	4	2	4	0	3	2	4	4	1	4	3	1
20360	16 Feb 22	21:03:00	1	0	1	0	Ct	0	0	5	5	0	0	1	1	3	3	2	2	3	4	4	3	3	1	0	5	1	4	2	3	1	0	2	2	4	5	2	4	3	0
20361	16 Feb 22	21:04:00	1	0	1	0	Ct	0	0	1	4	0	0	1	6	1	3	5	5	3	3	5	4	3	2	0	3	4	4	0	3	2	3	2	3	4	3	3	2	6	0
20362	16 Feb 22	21:05:00	1	0	1	0	Ct	0	0	3	4	0	0	1	1	3	3	3	2	3	2	4	2	2	1	0	2	4	4	2	3	0	2	2	2	3	4	4	3	6	1
20363	16 Feb 22	21:06:00	1	0	1	0	Ct	0	0	3	3	0	0	1	3	6	5	3	2	4	2	2	4	2	1	0	3	1	2	7	2	1	4	2	3	1	3	1	5	4	1
20364	16 Feb 22	21:07:00	1	0	1	0	Ct	0	0	4	3	0	0	0	2	2	1	2	3	3	2	3	4	2	2	0	1	0	3	0	2	2	1	2	1	0	3	2	5	4	1
20365	16 Feb 22	21:08:00	1	0	1	0	Ct	0	0	3	1	0	0	0	1	3	4	0	2	2	0	3	1	2	0	0	0	0	3	0	2	3	2	0	3	0	2	2	4	4	0
20366	16 Feb 22	21:09:00	1	0	1	0	Ct	0	0	3	0	0	0	0	1	0	1	1	2	2	1	4	1	2	2	0	0	0	1	2	4	3	3	3	3	0	2	1	2	3	0
20367	16 Feb 22	21:10:00	1	0	1	0	Ct	0	0	4	0	0	0	0	0	0	5	3	2	3	1	4	0	1	2	0	2	0	3	2	2	2	2	2	1	0	3	1	2	3	0
20368	16 Feb 22	21:11:00	1	0	1	0	Ct	0	0	3	0	0	0	0	0	0	5	2	3	3	2	2	0	4	0	0	3	0	0	0	1	1	5	2	4	0	3	2	2	0	0
20369	16 Feb 22	21:12:00	1	0	1	0	Ct	0	0	2	0	0	0	0	1	0	2	2	3	0	2	3	0	2	2	0	3	0	0	0	1	1	4	1	1	0	2	1	2	0	0
20370	16 Feb 22	21:13:00	1	0	1	0	Ct	0	0	4	0	0	0	0	0	0	2	0	3	0	3	4	0	2	0	0	3	0	0	4	2	0	3	1	2	0	1	1	0	0	0
20371	16 Feb 22	21:14:00	1	0	1	0	Ct	0	0	4	0	0	0	0	0	0	1	4	3	0	2	2	0	2	1	0	2	0	0	0	1	1	2	1	5	0	2	0	1	0	0
20372	16 Feb 22	21:15:00	1	0	1	0	Ct	0	0	5	0	0	0	0	0	0	3	3	4	0	0	3	0	2	2	0	3	0	0	0	0	2	4	0	1	0	4	0	3	0	0
20373	16 Feb 22	21:16:00	1	0	1	0	Ct	0	0	5	0	0	0	0	0	0	2	3	3	0	1	4	0	3	1	0	3	0	0	2	0	4	2	0	0	0	3	0	2	0	0
20374	16 Feb 22	21:17:00	1	0	1	0	Ct	0	0	2	0	0	0	0	0	0	3	0	1	0	2	2	0	1	0	0	3	0	0	0	0	1	3	0	10	0	4	0	3	0	0
20375	16 Feb 22	21:18:00	1	0	1	0	Ct	0	0	2	0	0	0	0	0	0	1	3	1	0	1	3	0	0	0	0	1	0	0	0	1	3	2	0	4	0	2	0	1	0	0
20376	16 Feb 22	21:19:00	1	0	1	0	Ct	0	0	3	0	0	0	0	0	0	1	2	3	0	1	4	0	0	0	0	2	0	0	0	0	1	2	0	0	0	1	0	4	0	0
20377	16 Feb 22	21:20:00	1	0	1	0	Ct	0	0	3	0	0	0	0	0	0	3	5	2	0	0	2	0	0	0	0	1	0	0	0	0	1	2	0	1	0	3	0	1	0	0
20378	16 Feb 22	21:21:00	1	0	1	0	Ct	0	0	2	0	0	0	0	0	0	3	2	0	0	3	2	0	0	0	0	2	0	0	0	0	3	2	0	0	0	6	0	3	0	0
20379	16 Feb 22	21:22:00	1	0	1	0	Ct	0	0	3	0	0	0	0	0	0	2	8	2	0	3	2	0	0	0	0	2	0	0	0	0	0	6	0	0	0	4	0	3	0	0
20380	16 Feb 22	21:23:00	1	0	1	0	Ct	0	0	3	0	0	0	0	0	0	1	2	2	0	5	5	0	0	0	0	2	0	0	2	0	3	6	0	0	0	1	0	3	0	0
20381	16 Feb 22	21:24:00	1	0	1	0	Ct	0	0	3	0	0	0	0	0	0	2	1	2	0	1	22	0	0	0	0	2	0	0	2	0	3	1	0	0	0	3	0	2	0	0
20382	16 Feb 22	21:25:00	1	0	1	0	Ct	0	0	2	0	0	0	0	0	0	1	0	0	0	2	3	0	0	0	0	2	0	0	1	0	2	3	0	0	0	2	0	2	2	0
20383	16 Feb 22	21:26:00	1	0	1	0	Ct	0	0	4	0	0	0	0	0	0	4	0	1	0	3	4	0	0	0	0	4	0	0	0	0	3	4	0	0	0	0	0	2	1	0
20384	16 Feb 22	21:27:00	1	0	1	0	Ct	0	0	5	0	0	0	0	0	0	2	0	1	0	3	3	0	0	0	0	2	0	0	2	0	0	3	0	0	0	4	0	3	2	0
20385	16 Feb 22	21:28:00	1	0	1	0	Ct	0	0	2	0	0	0	0	0	0	3	0	3	0	2	1	0	0	0	0	1	0	0	0	0	2	5	0	0	0	3	0	3	0	0
20386	16 Feb 22	21:29:00	1	0	1	0	Ct	0	0	2	0	0	0	0	0	0	1	0	3	0	0	4	0	0	0	0	0	0	0	0	0	1	2	0	0	0	2	0	0	0	0
20387	16 Feb 22	21:30:00	1	0	1	0	Ct	0	0	4	0	0	0	0	0	0	1	0	1	0	2	3	0	0	0	0	2	0	0	0	0	3	4	0	0	0	5	0	4	0	0
20388	16 Feb 22	21:31:00	1	0	1	0	Ct	0	0	4	0	0	0	0	0	0	1	0	0	0	3	3	0	0	0	0	1	0	0	0	0	0	4	0	0	0	3	0	0	0	0
20389	16 Feb 22	21:32:00	1	0	1	0	Ct	0	0	2	0	0	0	0	0	0	1	0	0	0	1	1	0	0	0	0	3	0	0	0	0	2	2	0	0	0	5	0	4	0	0
20390	16 Feb 22	21:33:00	1	0	1	0	Ct	0	0	3	0	0	0	0	0	0	3	0	0	0	3	0	0	0	0	0	3	0	0	0	0	1	4	0	0	0	1	0	4	0	0
20391	16 Feb 22	21:34:00	1	0	1	0	Ct	0	0	1	1	0	0	0	0	0	6	0	0	0	2	0	0	0	0	0	2	0	0	0	0	2	0	0	0	0	2	0	3	0	0
20392	16 Feb 22	21:35:00	1	0	1	0	Ct	0	0	4	0	0	0	0	0	0	1	0	0	0	0	0	0	0	0	0	3	0	0	0	0	5	4	0	0	0	4	0	4	0	0
20393	16 Feb 22	21:36:00	1	0	1	0	Ct	0	0	3	0	0	0	0	0	0	1	0	0	0	2	0	0	0	0	0	1	0	0	1	0	0	2	0	0	0	2	0	7	0	0
20394	16 Feb 22	21:37:00	1	0	1	0	Ct	0	0	3	0	0	0	0	0	0	2	0	0	0	2	0	0	0	0	0	4	0	0	2	0	2	0	0	0	0	1	0	2	0	0
20395	16 Feb 22	21:38:00	1	0	1	0	Ct	0	0	2	0	0	0	0	0	0	1	0	0	0	3	0	0	0	0	0	1	0	0	0	0	1	3	0	0	0	2	0	2	0	0
20396	16 Feb 22	21:39:00	1	0	1	0	Ct	0	0	4	0	0	0	0	0	0	2	0	0	0	2	0	0	0	0	0	0	0	0	2	0	2	3	0	0	0	3	0	9	0	0
20397	16 Feb 22	21:40:00	1	0	1	0	Ct	0	0	4	0	0	0	0	0	0	2	0	0	0	1	0	0	0	0	0	2	0	0	1	0	1	4	0	0	0	3	0	3	0	0
20398	16 Feb 22	21:41:00	1	0	1	0	Ct	0	0	1	0	0	0	0	0	0	2	0	0	0	3	0	0	0	0	0	0	0	0	0	1	2	2	0	0	0	0	0	5	0	0
20399	16 Feb 22	21:42:00	1	0	1	0	Ct	0	0	4	0	0	0	0	0	0	0	0	0	0	2	0	0	0	0	0	3	0	0	0	2	1	2	0	0	0	2	0	4	0	0
20400	16 Feb 22	21:43:00	1	0	1	0	Ct	0	0	3	0	0	0	0	0	0	1	0	0	0	3	0	0	0	0	0	3	0	0	0	1	1	3	0	0	0	2	0	3	0	0
20401	16 Feb 22	21:44:00	1	0	1	0	Ct	0	0	4	0	0	0	0	0	0	3	0	0	0	4	0	0	0	0	0	2	0	0	0	1	1	2	0	0	0	2	0	1	0	0
20402	16 Feb 22	21:45:00	1	0	1	0	Ct	0	0	3	2	0	0	0	0	0	4	0	0	0	3	0	0	0	0	0	1	0	0	0	3	5	4	0	0	0	4	0	2	0	1
20403	16 Feb 22	21:46:00	1	0	1	0	Ct	0	0	3	0	0	0	0	0	0	2	0	0	0	2	0	0	0	0	0	2	0	0	0	0	1	3	0	0	0	1	0	3	0	0
20404	16 Feb 22	21:47:00	1	0	1	0	Ct	0	0	3	0	0	0	0	0	0	3	0	0	0	1	0	0	0	0	0	2	0	0	0	0	4	0	0	0	0	3	0	4	0	5
20405	16 Feb 22	21:48:00	1	0	1	0	Ct	0	0	3	0	0	0	0	0	0	3	0	0	0	2	0	0	0	0	0	2	0	0	0	0	2	0	0	0	0	2	0	2	0	2
20406	16 Feb 22	21:49:00	1	0	1	0	Ct	0	0	2	0	0	0	0	0	0	3	0	0	0	4	0	0	0	0	0	3	0	0	0	0	1	4	0	0	0	2	0	2	0	0
20407	16 Feb 22	21:50:00	1	0	1	0	Ct	0	0	1	0	0	0	0	0	0	3	0	0	0	2	0	0	0	0	0	1	0	0	0	0	1	1	0	0	0	3	0	3	0	0
20408	16 Feb 22	21:51:00	1	0	1	0	Ct	0	0	5	0	0	0	0	0	0	1	0	0	0	3	0	0	0	0	0	2	0	0	0	0	3	1	0	0	0	3	0	6	0	0
20409	16 Feb 22	21:52:00	1	0	1	0	Ct	0	0	1	0	0	0	0	0	0	0	0	0	0	3	0	0	0	0	0	1	0	0	0	0	2	1	0	0	0	0	0	3	0	0
20410	16 Feb 22	21:53:00	1	0	1	0	Ct	0	0	0	0	0	0	0	0	0	6	0	0	0	2	0	0	0	0	0	2	0	0	0	0	3	3	0	0	0	0	0	8	0	0
20411	16 Feb 22	21:54:00	1	0	1	0	Ct	0	0	0	0	0	0	0	0	0	2	0	0	0	3	0	0	0	0	0	1	0	1	0	0	1	2	0	0	0	2	0	6	0	0
20412	16 Feb 22	21:55:00	1	0	1	0	Ct	0	0	0	0	0	0	0	0	0	3	0	0	0	2	0	0	0	0	0	0	0	3	0	0	4	3	0	0	0	2	0	7	0	0
20413	16 Feb 22	21:56:00	1	0	1	0	Ct	0	0	0	0	0	0	0	0	0	0	0	0	0	3	0	0	0	0	0	0	0	4	0	0	1	1	0	0	0	2	0	4	0	0
20414	16 Feb 22	21:57:00	1	0	1	0	Ct	0	0	0	0	0	0	0	0	0	1	0	0	0	3	0	0	0	0	0	0	0	6	0	0	0	1	0	0	0	4	0	4	0	0
20415	16 Feb 22	21:58:00	1	0	1	0	Ct	0	0	0	0	0	0	0	0	0	5	0	0	0	3	0	0	0	0	0	1	0	2	4	0	3	4	0	0	0	3	0	4	0	0
20416	16 Feb 22	21:59:00	1	0	1	0	Ct	0	0	0	0	0	0	0	0	0	2	0	0	0	0	0	0	0	0	0	3	0	5	5	0	2	3	0	0	0	2	0	5	0	0
20417	16 Feb 22	22:00:00	1	0	1	0	Ct	0	0	0	0	0	0	0	0	0	1	0	0	0	5	0	0	0	0	0	3	0	1	2	0	2	2	0	0	0	0	0	3	0	0
20418	16 Feb 22	22:01:00	1	0	1	0	Ct	0	0	0	0	0	0	0	0	0	1	0	0	0	1	0	0	0	0	0	2	0	3	1	0	2	2	0	0	0	0	0	4	0	0
20419	16 Feb 22	22:02:00	1	0	1	0	Ct	0	0	0	0	0	0	0	0	0	2	0	0	0	1	0	0	0	0	0	2	0	3	1	0	2	1	0	0	0	0	0	1	0	0
20420	16 Feb 22	22:03:00	1	0	1	0	Ct	0	0	0	2	0	0	0	0	0	1	0	0	0	0	0	0	0	0	0	1	0	3	1	0	1	0	0	0	0	1	0	9	0	0
20421	16 Feb 22	22:04:00	1	0	1	0	Ct	0	0	0	0	0	0	0	0	0	2	0	0	0	2	0	0	0	0	0	2	0	2	3	0	0	1	0	0	0	2	0	6	0	0
20422	16 Feb 22	22:05:00	1	0	1	0	Ct	0	0	0	0	0	0	0	0	0	2	0	0	0	2	0	0	0	0	0	4	0	0	1	0	1	0	0	0	0	2	0	4	0	0
20423	16 Feb 22	22:06:00	1	0	1	0	Ct	0	0	0	2	0	0	0	0	0	10	0	0	0	3	0	0	0	0	0	2	0	0	3	0	0	0	0	0	0	1	0	3	0	0
20424	16 Feb 22	22:07:00	1	0	1	0	Ct	0	0	0	9	0	0	0	0	0	4	0	0	0	1	0	0	0	0	0	1	0	0	2	0	1	1	0	0	0	2	0	2	0	0
20425	16 Feb 22	22:08:00	1	0	1	0	Ct	0	0	0	4	0	0	0	0	0	2	0	0	0	2	0	0	0	0	0	1	0	0	1	0	0	2	0	0	0	1	0	3	0	0
20426	16 Feb 22	22:09:00	1	0	1	0	Ct	0	0	0	0	0	0	0	0	0	0	0	0	0	0	0	0	0	0	0	1	0	0	0	0	0	2	0	0	0	0	0	4	0	0
20427	16 Feb 22	22:10:00	1	0	1	0	Ct	0	0	0	0	0	0	0	0	0	3	0	0	0	3	0	0	0	0	0	1	0	0	2	0	0	1	0	0	0	0	0	3	0	0
20428	16 Feb 22	22:11:00	1	0	1	0	Ct	0	0	0	0	0	0	2	0	0	0	0	0	0	2	0	0	0	0	0	2	0	0	0	0	2	0	0	0	0	0	0	3	0	0
20429	16 Feb 22	22:12:00	1	0	1	0	Ct	0	0	0	0	0	0	3	0	0	1	0	0	0	3	0	0	0	0	0	2	0	0	0	0	1	0	0	0	0	0	0	5	0	0
20430	16 Feb 22	22:13:00	1	0	1	0	Ct	0	0	0	1	0	0	1	0	0	6	0	0	0	3	0	0	0	0	0	2	0	0	0	0	2	0	0	0	0	0	0	2	0	0
20431	16 Feb 22	22:14:00	1	0	1	0	Ct	0	0	0	0	0	0	3	0	0	0	0	0	0	2	0	0	0	0	0	0	0	0	0	0	4	0	0	0	0	0	0	4	0	0
20432	16 Feb 22	22:15:00	1	0	1	0	Ct	0	0	0	0	0	0	3	0	0	2	0	0	0	4	0	0	0	0	0	1	0	0	0	0	1	0	0	0	0	0	0	2	0	0
20433	16 Feb 22	22:16:00	1	0	1	0	Ct	0	0	0	0	0	0	1	0	0	4	0	0	0	1	0	0	0	0	0	0	0	0	0	0	2	0	0	0	0	0	0	2	0	0
20434	16 Feb 22	22:17:00	1	0	1	0	Ct	0	0	0	1	0	0	0	0	0	7	0	0	0	1	0	0	0	0	0	0	0	0	0	0	1	0	0	1	0	0	0	2	0	0
20435	16 Feb 22	22:18:00	1	0	1	0	Ct	0	0	0	0	0	0	4	0	0	1	0	0	0	3	0	0	0	0	0	0	0	0	0	0	2	0	0	1	0	0	0	2	0	0
20436	16 Feb 22	22:19:00	1	0	1	0	Ct	0	0	0	0	0	0	6	0	0	3	0	0	0	2	0	0	0	0	0	0	0	0	0	0	0	0	0	0	0	0	0	2	0	0
20437	16 Feb 22	22:20:00	1	0	1	0	Ct	0	0	0	0	0	0	2	0	0	4	0	0	0	0	0	0	0	0	0	0	0	0	0	0	3	0	0	2	0	0	0	8	0	0
20438	16 Feb 22	22:21:00	1	0	1	0	Ct	0	0	0	1	0	0	0	0	0	1	0	0	0	1	0	0	0	0	0	0	0	0	0	0	2	0	0	0	0	0	0	4	0	0
20439	16 Feb 22	22:22:00	1	0	1	0	Ct	0	0	0	0	0	0	4	0	0	2	0	0	0	3	0	0	0	0	0	0	0	0	0	0	3	0	0	2	0	0	0	3	0	0
20440	16 Feb 22	22:23:00	1	0	1	0	Ct	0	0	0	0	0	0	1	0	0	1	0	0	0	3	0	0	0	0	0	0	0	0	0	0	2	0	0	0	0	0	0	4	0	0
20441	16 Feb 22	22:24:00	1	0	1	0	Ct	0	0	0	1	0	0	3	0	0	1	0	0	0	1	0	0	0	0	0	0	0	0	1	0	2	0	0	0	0	0	0	3	0	0
20442	16 Feb 22	22:25:00	1	0	1	0	Ct	0	0	0	1	0	0	1	0	0	0	1	0	0	2	0	0	0	0	0	0	0	0	3	0	1	0	0	0	0	0	0	6	0	0
20443	16 Feb 22	22:26:00	1	0	1	0	Ct	0	0	0	1	0	0	3	0	0	1	0	0	0	2	0	0	0	0	0	2	0	0	0	0	2	0	0	0	0	0	0	4	0	0
20444	16 Feb 22	22:27:00	1	0	1	0	Ct	0	0	0	0	0	0	2	0	0	2	0	0	0	1	0	0	0	0	0	2	0	0	2	0	1	0	0	0	0	0	0	3	0	0
20445	16 Feb 22	22:28:00	1	0	1	0	Ct	0	0	0	0	0	0	1	0	0	1	0	0	0	2	0	0	0	0	0	1	0	0	0	0	2	0	0	0	0	0	0	2	0	0
20446	16 Feb 22	22:29:00	1	0	1	0	Ct	0	0	0	0	0	0	1	0	0	1	0	0	0	2	0	0	0	0	0	1	0	0	3	5	3	0	0	0	0	0	0	3	0	0
20447	16 Feb 22	22:30:00	1	0	1	0	Ct	0	0	0	0	0	0	2	0	0	2	0	0	0	1	0	0	0	0	0	0	0	0	0	3	0	0	0	0	0	0	0	1	0	0
20448	16 Feb 22	22:31:00	1	0	1	0	Ct	0	0	0	0	0	0	1	0	0	2	0	0	0	0	0	0	0	0	0	2	0	0	2	1	0	0	0	0	0	0	0	3	0	0
20449	16 Feb 22	22:32:00	1	0	1	0	Ct	0	0	0	0	0	0	1	0	0	2	0	0	0	3	0	0	0	0	0	1	0	0	1	3	1	0	0	0	0	0	0	4	0	0
20450	16 Feb 22	22:33:00	1	0	1	0	Ct	0	0	0	0	0	0	1	0	0	1	0	0	0	1	0	0	0	0	0	2	0	0	2	0	3	0	0	0	0	0	0	4	0	0
20451	16 Feb 22	22:34:00	1	0	1	0	Ct	0	0	0	0	0	0	1	0	0	3	0	0	0	2	0	0	0	0	0	2	0	0	2	2	1	0	0	0	0	0	0	2	0	0
20452	16 Feb 22	22:35:00	1	0	1	0	Ct	0	0	0	0	0	0	2	0	0	0	0	0	0	0	0	0	0	0	0	1	0	0	1	1	3	0	0	0	0	0	0	3	0	0
20453	16 Feb 22	22:36:00	1	0	1	0	Ct	0	0	0	0	0	0	1	0	0	0	0	0	0	0	0	0	0	0	0	0	0	0	0	1	0	0	0	0	0	0	0	1	0	0
20454	16 Feb 22	22:37:00	1	0	1	0	Ct	0	0	0	0	0	0	0	0	0	0	0	0	0	0	0	0	4	0	0	0	0	0	0	1	0	0	0	0	0	0	0	1	0	3
20455	16 Feb 22	22:38:00	1	0	1	0	Ct	0	0	0	0	0	0	4	0	0	0	0	0	0	0	0	0	0	0	0	0	0	0	0	1	1	0	0	0	0	0	0	4	0	0
20456	16 Feb 22	22:39:00	1	0	1	0	Ct	0	0	0	0	0	0	0	0	0	0	0	0	0	0	0	0	0	0	0	0	0	0	0	1	18	0	0	0	0	0	0	2	0	0
20457	16 Feb 22	22:40:00	1	0	1	0	Ct	0	0	0	0	0	0	0	0	0	0	0	0	0	0	0	0	0	0	0	0	0	0	0	0	9	0	0	0	0	0	0	0	0	1
20458	16 Feb 22	22:41:00	1	0	1	0	Ct	0	0	0	0	0	0	0	0	0	0	0	0	0	0	0	0	0	0	0	0	0	0	0	0	1	0	1	0	0	0	0	0	0	0
20459	16 Feb 22	22:42:00	1	0	1	0	Ct	0	0	0	0	0	0	0	0	0	0	0	4	0	0	0	0	0	0	0	0	0	0	0	0	0	0	2	0	0	0	0	1	0	0
20460	16 Feb 22	22:43:00	1	0	1	0	Ct	0	0	0	0	0	0	0	0	0	0	0	1	0	0	0	0	0	0	0	0	0	0	0	0	1	0	6	0	0	0	0	0	0	0
20461	16 Feb 22	22:44:00	1	0	1	0	Ct	0	0	0	0	0	0	0	0	0	0	0	2	0	0	0	0	0	0	0	0	0	0	0	0	3	0	2	0	0	0	0	0	0	0
20462	16 Feb 22	22:45:00	1	0	1	0	Ct	0	0	0	0	0	0	0	0	0	0	0	1	0	0	0	0	0	0	0	0	0	0	1	0	1	0	1	0	0	0	0	0	0	0
20463	16 Feb 22	22:46:00	1	0	1	0	Ct	0	0	0	0	0	0	0	0	0	0	0	0	0	0	0	0	0	0	0	0	0	0	1	0	2	0	3	0	0	0	0	0	0	0
20464	16 Feb 22	22:47:00	1	0	1	0	Ct	0	0	0	0	0	0	0	0	0	0	0	0	0	0	0	0	0	0	0	0	0	0	2	0	1	0	2	0	0	0	0	0	0	0
20465	16 Feb 22	22:48:00	1	0	1	0	Ct	0	0	0	0	0	0	0	0	0	0	0	0	0	0	0	0	0	0	0	0	0	0	1	0	2	0	2	0	0	0	0	0	0	0
20466	16 Feb 22	22:49:00	1	0	1	0	Ct	0	0	0	0	0	0	0	0	0	0	0	0	0	0	0	0	0	0	0	0	0	0	1	0	1	0	1	0	0	0	0	0	0	0
20467	16 Feb 22	22:50:00	1	0	1	0	Ct	0	0	0	0	0	0	0	0	0	0	0	0	0	0	0	0	0	0	0	0	0	0	1	0	1	0	1	0	0	0	0	0	0	0
20468	16 Feb 22	22:51:00	1	0	1	0	Ct	0	0	0	0	0	0	0	0	0	0	0	0	0	0	0	0	0	0	0	0	0	0	3	0	1	0	2	0	0	0	0	0	0	0
20469	16 Feb 22	22:52:00	1	0	1	0	Ct	0	0	0	0	0	0	0	0	0	1	0	0	0	0	0	0	0	0	0	0	0	0	1	0	0	0	1	0	0	0	0	0	0	0
20470	16 Feb 22	22:53:00	1	0	1	0	Ct	0	0	0	0	0	0	0	0	0	5	0	0	0	0	0	0	0	0	0	3	0	0	1	0	5	0	2	0	0	0	0	0	0	0
20471	16 Feb 22	22:54:00	1	0	1	0	Ct	0	0	0	0	0	0	0	0	0	3	0	0	0	0	0	0	0	0	0	1	0	0	1	0	2	0	2	0	0	0	0	0	0	0
20472	16 Feb 22	22:55:00	1	0	1	0	Ct	0	0	0	0	0	0	0	0	0	17	0	0	0	0	0	0	0	0	0	1	0	0	0	0	1	0	4	0	0	0	0	0	0	0
20473	16 Feb 22	22:56:00	1	0	1	0	Ct	0	0	0	0	0	0	0	0	0	2	0	0	0	0	0	0	0	0	0	6	0	0	0	0	2	0	2	0	0	0	0	0	0	0
20474	16 Feb 22	22:57:00	1	0	1	0	Ct	0	0	0	0	0	0	0	0	0	5	0	0	0	0	0	0	0	0	0	2	0	0	0	0	3	0	3	0	0	0	0	0	0	0
20475	16 Feb 22	22:58:00	1	0	1	0	Ct	0	0	0	0	0	0	0	0	0	1	0	0	0	0	0	0	0	0	0	0	0	0	0	0	0	0	2	0	0	0	0	0	0	0
20476	16 Feb 22	22:59:00	1	0	1	0	Ct	0	0	0	0	0	0	0	0	0	4	0	0	0	0	0	0	0	0	0	2	0	0	0	0	0	0	0	0	0	0	0	0	0	0
20477	16 Feb 22	23:00:00	1	0	1	0	Ct	0	0	0	0	0	0	0	0	0	4	0	0	0	0	0	0	0	0	0	0	0	0	0	0	0	0	3	0	0	0	0	0	0	0
20478	16 Feb 22	23:01:00	1	0	1	0	Ct	0	0	0	0	0	0	0	0	0	4	0	0	0	0	0	0	0	0	0	0	0	0	0	0	0	0	2	0	0	0	0	0	0	0
20479	16 Feb 22	23:02:00	1	0	1	0	Ct	0	0	0	0	0	0	0	0	0	2	0	0	0	0	0	0	0	0	0	0	0	0	2	0	0	0	2	0	0	0	0	0	0	0
20480	16 Feb 22	23:03:00	1	0	1	0	Ct	0	0	0	0	0	0	0	0	0	1	0	0	0	0	0	0	0	0	0	0	0	0	1	0	0	0	3	0	0	0	0	0	0	1
20481	16 Feb 22	23:04:00	1	0	1	0	Ct	0	0	0	0	0	0	0	0	0	1	0	0	0	0	0	0	0	0	0	0	0	0	1	0	0	0	2	0	0	0	0	0	0	0
20482	16 Feb 22	23:05:00	1	0	1	0	Ct	0	0	0	0	0	0	0	0	0	2	0	0	0	0	0	0	0	0	0	0	0	0	1	0	0	0	2	0	0	0	0	0	0	6
20483	16 Feb 22	23:06:00	1	0	1	0	Ct	0	0	0	1	0	0	0	0	0	1	0	0	0	0	0	0	0	0	0	0	0	0	1	0	0	0	2	0	0	0	0	0	0	0
20484	16 Feb 22	23:07:00	1	0	1	0	Ct	0	0	0	1	0	0	0	0	0	1	0	0	0	0	0	0	0	0	0	0	0	0	0	0	0	0	3	0	0	0	0	0	0	0
20485	16 Feb 22	23:08:00	1	0	1	0	Ct	0	0	0	0	0	0	0	0	0	2	0	0	0	0	0	0	0	0	0	0	0	0	2	0	0	0	1	0	0	0	0	0	0	1
20486	16 Feb 22	23:09:00	1	0	1	0	Ct	0	0	0	0	0	0	0	0	0	1	0	0	0	0	0	0	0	0	0	0	0	0	0	0	0	0	3	0	0	0	0	0	0	1
20487	16 Feb 22	23:10:00	1	0	1	0	Ct	0	0	0	0	0	0	0	0	0	0	0	0	0	0	0	0	0	0	0	0	0	0	1	0	0	0	0	0	0	0	0	0	0	0
20488	16 Feb 22	23:11:00	1	0	1	0	Ct	0	0	0	1	0	0	0	0	0	1	0	0	0	0	0	0	0	0	0	0	0	0	1	0	0	0	2	0	0	0	0	0	0	0
20489	16 Feb 22	23:12:00	1	0	1	0	Ct	0	0	0	0	0	0	0	0	0	1	0	0	0	0	0	0	0	0	0	0	0	0	2	0	0	0	0	0	0	0	0	0	0	0
20490	16 Feb 22	23:13:00	1	0	1	0	Ct	0	0	0	0	0	0	0	0	0	0	0	0	0	0	0	0	0	0	0	0	0	0	0	0	0	0	0	0	0	0	0	0	0	0
20491	16 Feb 22	23:14:00	1	0	1	0	Ct	0	0	0	0	0	0	0	0	0	0	0	0	0	0	0	0	0	0	0	0	0	0	0	0	0	0	0	0	0	0	0	0	0	0
20492	16 Feb 22	23:15:00	1	0	1	0	Ct	0	0	0	0	0	0	0	0	0	0	0	0	0	0	0	0	0	0	0	2	0	0	0	0	0	0	0	0	0	0	0	0	0	0
20493	16 Feb 22	23:16:00	1	0	1	0	Ct	0	0	0	0	0	0	0	0	0	0	0	0	0	0	0	0	0	0	0	1	0	0	0	0	0	0	0	1	0	0	0	0	0	0
20494	16 Feb 22	23:17:00	1	0	1	0	Ct	0	0	0	0	0	0	0	0	0	0	0	0	0	0	0	0	0	0	0	2	0	0	0	0	0	0	0	3	0	0	0	1	0	0
20495	16 Feb 22	23:18:00	1	0	1	0	Ct	0	0	0	0	0	0	0	0	0	0	0	0	0	0	0	0	0	0	0	1	1	0	0	0	0	0	0	5	0	0	0	3	0	0
20496	16 Feb 22	23:19:00	1	0	1	0	Ct	0	0	0	0	0	0	0	0	0	0	0	0	0	0	0	0	0	0	0	1	1	0	0	0	0	0	0	1	0	0	0	7	0	0
20497	16 Feb 22	23:20:00	1	0	1	0	Ct	0	0	0	0	0	0	0	0	0	0	0	0	0	0	0	0	0	0	0	0	2	0	0	0	0	0	0	0	0	0	0	0	0	0
20498	16 Feb 22	23:21:00	1	0	1	0	Ct	0	0	0	0	0	0	0	0	0	0	0	0	0	0	0	0	0	0	0	0	2	0	0	0	0	0	0	0	0	0	0	3	0	0
20499	16 Feb 22	23:22:00	1	0	1	0	Ct	0	0	0	0	0	0	0	0	0	2	0	0	0	0	0	0	0	0	0	0	1	0	0	0	0	0	0	0	0	0	0	2	0	0
20500	16 Feb 22	23:23:00	1	0	1	0	Ct	0	0	0	0	0	0	0	0	0	3	0	0	0	0	0	0	0	0	0	0	0	0	0	0	0	0	0	0	0	0	0	3	0	0
20501	16 Feb 22	23:24:00	1	0	1	0	Ct	0	0	0	0	0	0	0	0	0	1	0	0	0	0	0	0	0	0	0	0	0	0	2	0	0	0	0	0	0	0	0	2	0	0
20502	16 Feb 22	23:25:00	1	0	1	0	Ct	0	0	0	0	0	0	0	0	0	2	0	0	0	0	0	0	0	0	0	0	0	0	0	1	4	0	0	0	0	0	0	2	0	0
20503	16 Feb 22	23:26:00	1	0	1	0	Ct	0	0	0	0	0	0	0	0	0	2	0	0	0	0	0	0	0	0	0	0	0	0	0	2	2	0	0	0	0	0	0	2	0	0
20504	16 Feb 22	23:27:00	1	0	1	0	Ct	0	0	0	0	0	0	0	0	0	4	0	0	0	0	0	0	0	0	0	0	0	0	1	1	0	0	0	0	0	0	0	3	0	0
20505	16 Feb 22	23:28:00	1	0	1	0	Ct	0	0	0	0	0	0	0	0	0	1	0	0	0	0	0	0	0	0	0	0	0	0	1	1	1	0	0	0	0	0	0	2	0	0
20506	16 Feb 22	23:29:00	1	0	1	0	Ct	0	0	0	0	0	0	0	0	0	1	0	0	0	0	0	0	0	0	0	0	0	0	0	0	3	0	0	0	0	0	0	2	0	0
20507	16 Feb 22	23:30:00	1	0	1	0	Ct	0	0	0	0	0	0	0	0	0	1	0	0	0	0	0	0	0	0	0	0	0	0	1	1	3	0	0	0	0	0	0	4	0	0
20508	16 Feb 22	23:31:00	1	0	1	0	Ct	0	0	0	0	0	0	0	0	0	0	0	0	0	0	0	0	0	0	0	0	0	0	1	0	1	0	0	0	0	0	0	4	0	0
20509	16 Feb 22	23:32:00	1	0	1	0	Ct	0	0	0	0	0	0	0	0	0	0	0	0	0	0	0	0	0	0	0	0	0	0	1	0	2	0	0	0	0	0	0	2	0	0
20510	16 Feb 22	23:33:00	1	0	1	0	Ct	0	0	0	0	0	0	0	0	0	0	0	0	0	0	0	0	0	0	0	0	0	0	0	0	1	0	0	0	0	0	0	3	0	0
20511	16 Feb 22	23:34:00	1	0	1	0	Ct	0	0	0	0	0	0	0	0	0	0	0	0	0	0	0	0	0	0	0	0	0	0	0	1	0	0	0	0	0	0	0	2	0	0
20512	16 Feb 22	23:35:00	1	0	1	0	Ct	0	0	0	0	0	0	0	0	0	0	0	0	0	0	0	0	0	0	0	0	0	0	0	0	1	0	0	0	0	0	0	2	0	0
20513	16 Feb 22	23:36:00	1	0	1	0	Ct	0	0	0	0	0	0	0	0	0	0	0	0	0	0	0	0	0	0	0	0	0	0	0	1	4	0	0	0	0	0	0	1	0	0
20514	16 Feb 22	23:37:00	1	0	1	0	Ct	0	0	0	0	0	0	0	0	0	0	0	0	0	0	0	0	0	0	0	1	0	0	0	0	0	0	0	0	0	0	0	4	0	0
20515	16 Feb 22	23:38:00	1	0	1	0	Ct	0	0	0	0	0	0	0	0	0	0	0	0	0	0	0	0	0	0	0	2	0	0	0	0	4	0	0	0	0	0	0	1	0	0
20516	16 Feb 22	23:39:00	1	0	1	0	Ct	0	0	0	0	0	0	0	0	0	0	0	0	0	0	0	0	0	0	0	0	0	0	0	0	0	0	0	3	0	0	0	2	0	0
20517	16 Feb 22	23:40:00	1	0	1	0	Ct	0	0	0	0	0	0	0	0	0	0	0	0	0	0	0	0	0	0	0	2	0	0	0	0	1	0	0	0	0	0	0	1	0	0
20518	16 Feb 22	23:41:00	1	0	1	0	Ct	0	0	0	0	0	0	0	0	0	0	0	0	0	0	0	0	0	0	0	2	0	0	0	0	3	0	0	0	0	0	0	0	0	0
20519	16 Feb 22	23:42:00	1	0	1	0	Ct	0	0	0	0	0	0	0	0	0	0	0	0	0	0	0	0	0	0	0	1	0	0	0	0	1	0	0	0	0	0	0	0	0	0
20520	16 Feb 22	23:43:00	1	0	1	0	Ct	0	0	0	0	0	0	0	0	0	0	0	0	0	0	0	0	0	0	0	5	0	0	0	0	1	0	0	0	0	0	0	0	0	0
20521	16 Feb 22	23:44:00	1	0	1	0	Ct	0	0	0	0	0	0	0	0	0	0	0	0	0	0	0	0	1	0	0	2	0	0	0	0	0	0	0	0	0	0	0	0	0	0
20522	16 Feb 22	23:45:00	1	0	1	0	Ct	0	0	0	0	0	0	0	0	0	0	0	0	0	0	0	0	1	0	0	2	0	0	0	0	7	0	0	0	0	0	0	0	0	0
20523	16 Feb 22	23:46:00	1	0	1	0	Ct	0	0	0	0	0	0	0	0	0	0	0	0	0	0	0	0	3	0	0	0	0	0	0	0	7	0	0	0	0	0	0	0	0	0
20524	16 Feb 22	23:47:00	1	0	1	0	Ct	0	0	0	0	0	0	0	0	0	0	0	0	0	0	0	0	2	0	0	0	0	0	0	0	1	0	0	0	0	0	0	0	0	0
20525	16 Feb 22	23:48:00	1	0	1	0	Ct	0	0	0	0	0	0	0	0	0	0	0	0	0	0	0	0	1	0	0	3	0	0	0	0	0	0	0	0	0	0	0	0	0	0
20526	16 Feb 22	23:49:00	1	0	1	0	Ct	0	0	0	0	0	0	0	0	0	0	0	0	0	0	0	0	1	0	0	0	0	0	0	0	0	0	0	0	0	0	0	0	0	0
20527	16 Feb 22	23:50:00	1	0	1	0	Ct	0	0	0	0	0	0	0	0	0	0	0	0	0	0	0	0	0	0	0	0	0	0	2	0	3	0	0	0	0	0	0	0	0	0
20528	16 Feb 22	23:51:00	1	0	1	0	Ct	0	0	0	0	0	0	0	0	0	0	0	0	0	0	0	0	1	0	0	0	0	0	2	0	2	0	0	0	0	0	0	0	0	0
20529	16 Feb 22	23:52:00	1	0	1	0	Ct	0	0	0	0	0	0	0	0	0	0	0	0	0	0	0	0	0	0	0	0	0	0	0	0	2	0	0	0	0	0	0	0	0	0
20530	16 Feb 22	23:53:00	1	0	1	0	Ct	0	0	0	0	0	0	2	0	0	0	0	0	0	0	0	0	0	0	0	0	0	0	1	0	1	0	0	0	0	0	0	0	0	0
20531	16 Feb 22	23:54:00	1	0	1	0	Ct	0	0	0	0	0	0	0	0	0	2	0	0	0	0	0	0	0	0	0	0	0	0	2	0	2	0	0	0	0	0	0	0	0	0
20532	16 Feb 22	23:55:00	1	0	1	0	Ct	0	0	0	0	0	0	0	0	0	2	0	0	0	0	0	0	0	0	0	1	0	0	2	0	0	0	0	0	0	0	0	0	0	0
20533	16 Feb 22	23:56:00	1	0	1	0	Ct	0	0	0	0	0	0	0	0	0	3	0	0	0	0	0	0	0	0	0	0	0	0	1	0	2	0	0	0	0	0	0	0	0	0
20534	16 Feb 22	23:57:00	1	0	1	0	Ct	0	0	0	0	0	0	0	0	0	1	0	0	0	0	0	0	0	0	0	0	0	0	0	0	2	0	1	0	0	0	0	0	0	0
20535	16 Feb 22	23:58:00	1	0	1	0	Ct	0	0	0	0	0	0	0	0	0	0	0	0	0	0	0	0	0	0	0	0	0	0	0	0	1	0	2	0	0	0	0	2	0	0
20536	16 Feb 22	23:59:00	1	0	1	0	Ct	0	0	0	0	0	0	0	0	0	3	0	0	0	0	0	0	3	0	0	0	0	0	0	0	1	0	4	0	0	0	0	0	0	0
20537	17 Feb 22	00:00:00	1	0	1	0	Ct	0	0	0	0	0	0	0	0	0	0	0	0	0	0	0	0	2	0	0	0	0	0	0	0	2	0	3	0	0	0	0	1	0	0
20538	17 Feb 22	00:01:00	1	0	1	0	Ct	0	0	0	0	0	0	0	0	0	1	0	0	0	0	0	0	2	0	0	0	0	0	0	0	2	0	2	0	0	0	0	4	0	0
20539	17 Feb 22	00:02:00	1	0	1	0	Ct	0	0	0	0	0	0	0	0	0	1	0	0	0	0	0	0	1	0	0	0	0	0	0	0	2	0	2	0	0	0	0	2	0	0
20540	17 Feb 22	00:03:00	1	0	1	0	Ct	0	0	0	0	0	0	0	0	0	2	0	0	0	0	0	0	1	0	0	0	0	0	0	0	1	0	2	0	0	0	0	2	0	0
20541	17 Feb 22	00:04:00	1	0	1	0	Ct	0	0	0	0	0	0	0	0	0	2	0	0	0	0	0	0	2	0	0	0	1	0	0	0	3	0	3	0	0	0	0	4	0	0
20542	17 Feb 22	00:05:00	1	0	1	0	Ct	0	0	0	2	0	0	0	0	0	2	0	0	0	0	0	0	1	0	0	0	1	0	0	0	1	0	1	0	0	0	0	5	0	0
20543	17 Feb 22	00:06:00	1	0	1	0	Ct	0	0	0	3	0	0	0	0	0	1	0	0	0	0	0	0	2	0	0	0	4	0	0	0	2	0	2	0	0	0	0	2	0	0
20544	17 Feb 22	00:07:00	1	0	1	0	Ct	0	0	0	0	0	0	0	0	0	1	0	0	0	0	0	0	1	0	0	0	2	0	0	1	0	0	1	0	0	0	0	1	0	0
20545	17 Feb 22	00:08:00	1	0	1	0	Ct	0	0	0	5	0	0	0	0	0	2	0	0	0	0	0	0	1	0	0	0	2	0	6	3	0	0	1	0	0	0	0	0	0	0
20546	17 Feb 22	00:09:00	1	0	1	0	Ct	0	0	0	2	0	0	0	0	0	0	0	0	0	0	0	0	2	0	0	0	3	0	0	0	0	0	3	0	0	0	0	2	0	0
20547	17 Feb 22	00:10:00	1	0	1	0	Ct	0	0	0	3	0	0	0	0	0	0	0	0	0	0	0	0	2	0	0	0	2	0	0	0	0	0	2	0	0	3	0	2	0	0
20548	17 Feb 22	00:11:00	1	0	1	0	Ct	0	0	0	2	0	0	0	0	0	0	0	0	0	0	0	0	0	0	0	0	0	0	1	1	0	0	2	0	0	7	0	2	0	0
20549	17 Feb 22	00:12:00	1	0	1	0	Ct	0	0	0	3	0	0	0	0	0	0	0	0	0	0	0	0	0	0	0	0	3	0	4	0	0	0	1	0	0	5	0	3	0	0
20550	17 Feb 22	00:13:00	1	0	1	0	Ct	0	0	0	4	0	0	0	0	0	0	0	0	0	1	0	0	0	0	0	0	2	0	3	1	0	0	1	0	0	5	0	2	0	0
20551	17 Feb 22	00:14:00	1	0	1	0	Ct	0	0	0	2	0	0	0	0	0	0	0	0	0	4	0	0	0	0	0	0	1	0	0	3	0	0	0	0	0	6	0	2	0	0
20552	17 Feb 22	00:15:00	1	0	1	0	Ct	0	0	0	2	0	0	0	0	0	0	0	0	0	2	0	0	0	0	0	0	0	0	1	0	0	0	2	0	0	3	0	0	0	0
20553	17 Feb 22	00:16:00	1	0	1	0	Ct	0	0	0	7	0	0	0	0	0	0	0	0	0	7	0	0	0	0	0	0	2	0	0	3	0	0	2	0	0	1	0	0	0	0
20554	17 Feb 22	00:17:00	1	0	1	0	Ct	0	0	0	2	0	0	0	0	0	0	0	0	0	2	0	0	0	0	0	0	1	0	0	1	0	0	3	0	0	0	0	0	0	0
20555	17 Feb 22	00:18:00	1	0	1	0	Ct	0	0	0	3	0	0	0	0	0	0	0	0	0	2	0	0	0	0	0	0	0	0	0	0	0	0	1	0	0	0	0	0	0	0
20556	17 Feb 22	00:19:00	1	0	1	0	Ct	0	0	0	3	0	0	0	0	0	0	0	0	0	3	0	0	0	0	0	0	0	0	0	1	0	0	2	0	0	0	0	0	0	0
20557	17 Feb 22	00:20:00	1	0	1	0	Ct	0	0	0	5	0	0	0	0	0	0	0	0	0	1	0	0	0	0	0	0	0	0	0	1	0	0	2	0	0	0	0	0	0	0
20558	17 Feb 22	00:21:00	1	0	1	0	Ct	0	0	0	1	0	0	0	0	0	0	0	0	0	1	0	0	0	0	0	0	1	0	0	0	0	0	2	0	0	0	0	0	0	0
20559	17 Feb 22	00:22:00	1	0	1	0	Ct	0	0	0	3	0	0	1	0	0	0	0	0	0	3	0	0	0	0	0	2	0	0	0	0	0	0	0	0	0	0	0	0	0	0
20560	17 Feb 22	00:23:00	1	0	1	0	Ct	0	0	0	1	0	0	1	0	0	5	0	0	0	0	0	0	0	0	0	1	0	0	1	0	0	0	1	0	0	1	0	0	0	0
20561	17 Feb 22	00:24:00	1	0	1	0	Ct	0	0	0	1	0	0	2	0	0	15	0	0	0	0	0	0	0	0	0	1	1	0	1	0	0	0	2	0	0	0	0	4	0	0
20562	17 Feb 22	00:25:00	1	0	1	0	Ct	0	0	0	3	0	0	1	0	0	2	0	0	0	0	0	0	0	0	0	1	2	0	0	2	0	0	1	1	0	0	0	0	0	0
20563	17 Feb 22	00:26:00	1	0	1	0	Ct	0	0	0	2	0	0	3	0	0	1	0	0	0	0	0	0	0	0	0	3	0	0	2	0	0	0	2	5	0	0	0	3	0	0
20564	17 Feb 22	00:27:00	1	0	1	0	Ct	0	0	0	12	0	0	1	0	0	2	0	0	0	0	0	0	0	0	0	2	2	0	2	0	0	0	2	3	0	0	0	1	0	0
20565	17 Feb 22	00:28:00	1	0	1	0	Ct	0	0	0	2	0	0	2	0	0	1	0	0	0	0	0	0	0	0	0	2	1	0	4	0	0	0	2	3	0	0	0	2	0	0
20566	17 Feb 22	00:29:00	1	0	1	0	Ct	0	0	0	0	0	0	3	0	0	1	0	0	0	0	0	0	0	0	0	0	0	0	1	2	0	0	1	0	0	0	0	1	0	0
20567	17 Feb 22	00:30:00	1	0	1	0	Ct	0	0	0	0	0	0	1	0	0	0	0	0	0	0	0	0	0	0	0	1	1	0	1	0	0	0	1	0	0	0	0	1	0	0
20568	17 Feb 22	00:31:00	1	0	1	0	Ct	0	0	0	0	0	0	2	0	1	3	0	0	0	0	0	0	0	0	0	0	0	0	4	0	0	3	2	1	0	0	0	1	0	0
20569	17 Feb 22	00:32:00	1	0	1	0	Ct	0	0	0	0	0	0	3	0	3	1	0	0	0	0	0	0	0	0	0	0	0	0	2	0	0	0	2	1	0	0	0	0	0	0
20570	17 Feb 22	00:33:00	1	0	1	0	Ct	0	0	0	0	0	0	5	0	2	0	0	1	0	0	0	0	0	0	0	0	0	0	3	0	0	0	0	3	0	0	0	2	0	0
20571	17 Feb 22	00:34:00	1	0	1	0	Ct	0	0	0	0	0	0	2	0	0	0	0	2	0	0	0	0	0	0	0	0	0	0	2	0	0	0	2	0	0	0	0	0	0	0
20572	17 Feb 22	00:35:00	1	0	1	0	Ct	0	0	0	0	0	0	1	0	2	1	0	2	0	0	0	0	0	0	0	0	0	0	2	0	0	0	3	0	0	0	0	2	0	0
20573	17 Feb 22	00:36:00	1	0	1	0	Ct	0	0	0	0	0	0	1	0	0	0	0	2	0	0	0	0	0	0	0	0	0	0	1	0	0	0	3	2	0	0	0	3	0	0
20574	17 Feb 22	00:37:00	1	0	1	0	Ct	0	0	0	0	0	0	2	0	0	0	0	5	0	0	0	0	0	0	0	0	0	0	3	0	0	0	1	0	0	0	0	4	0	0
20575	17 Feb 22	00:38:00	1	0	1	0	Ct	0	0	0	0	0	0	1	0	3	0	0	0	0	0	0	0	0	0	0	0	0	0	2	0	0	0	0	0	0	0	0	7	0	0
20576	17 Feb 22	00:39:00	1	0	1	0	Ct	0	0	0	0	0	0	1	0	7	0	0	1	0	0	0	0	0	0	0	0	0	0	1	0	0	0	2	0	0	0	0	3	0	0
20577	17 Feb 22	00:40:00	1	0	1	0	Ct	0	0	0	0	0	0	2	0	4	0	0	1	0	0	0	0	0	0	0	0	0	0	3	0	0	0	0	0	0	0	0	1	0	0
20578	17 Feb 22	00:41:00	1	0	1	0	Ct	0	0	0	0	0	0	1	0	1	0	0	1	0	0	0	0	0	0	0	0	0	0	2	0	0	0	8	0	0	0	0	0	1	0
20579	17 Feb 22	00:42:00	1	0	1	0	Ct	0	0	0	0	0	0	4	0	3	0	0	0	0	0	0	0	0	0	0	0	0	0	1	0	0	0	0	0	0	0	0	0	3	0
20580	17 Feb 22	00:43:00	1	0	1	0	Ct	0	0	0	0	0	0	0	0	2	1	0	0	0	0	0	0	0	0	0	0	0	0	0	0	0	0	0	0	0	0	0	0	5	0
20581	17 Feb 22	00:44:00	1	0	1	0	Ct	0	0	0	0	0	0	1	0	4	0	0	0	0	0	0	0	0	0	0	0	0	0	0	0	0	0	0	0	0	0	0	0	3	0
20582	17 Feb 22	00:45:00	1	0	1	0	Ct	0	0	0	0	0	0	1	0	1	0	0	0	0	0	0	0	0	0	0	0	0	0	0	0	0	0	0	0	0	0	0	0	1	0
20583	17 Feb 22	00:46:00	1	0	1	0	Ct	0	0	0	0	0	0	0	0	4	0	0	0	0	0	0	0	0	0	0	0	0	0	0	0	0	0	0	0	0	0	0	3	6	0
20584	17 Feb 22	00:47:00	1	0	1	0	Ct	0	0	0	0	0	0	0	0	2	0	0	0	0	0	0	0	0	0	0	0	0	0	0	0	0	0	0	0	6	0	0	4	2	0
20585	17 Feb 22	00:48:00	1	0	1	0	Ct	0	0	0	0	0	0	0	0	0	0	0	0	0	0	0	0	0	0	0	0	0	0	0	0	0	0	0	0	1	0	0	2	4	0
20586	17 Feb 22	00:49:00	1	0	1	0	Ct	0	0	0	0	0	0	0	0	1	0	0	0	0	0	0	0	0	0	0	0	0	0	0	0	0	0	0	0	1	0	0	4	1	0
20587	17 Feb 22	00:50:00	1	0	1	0	Ct	0	0	0	3	0	0	0	0	0	0	0	0	0	0	0	0	0	0	0	0	0	0	0	0	0	0	0	0	0	7	0	3	2	0
20588	17 Feb 22	00:51:00	1	0	1	0	Ct	0	0	0	4	0	0	0	0	0	0	0	0	0	0	0	0	0	0	0	0	0	0	0	0	0	0	0	0	0	0	0	0	3	0
20589	17 Feb 22	00:52:00	1	0	1	0	Ct	0	0	0	2	0	0	0	0	0	0	0	0	0	0	0	0	0	0	0	0	0	0	0	0	0	0	0	0	1	0	0	0	3	0
20590	17 Feb 22	00:53:00	1	0	1	0	Ct	0	0	0	1	0	0	0	0	0	0	0	0	0	0	0	0	0	0	0	0	0	0	0	0	0	0	0	0	3	0	0	4	0	0
20591	17 Feb 22	00:54:00	1	0	1	0	Ct	0	0	0	3	0	0	0	0	0	0	0	0	1	0	0	0	0	0	0	0	0	0	0	0	0	0	0	0	1	0	0	4	2	0
20592	17 Feb 22	00:55:00	1	0	1	0	Ct	0	0	0	2	0	0	0	0	0	0	0	0	3	0	0	0	0	0	0	0	0	0	0	0	0	0	0	0	0	0	0	3	3	0
20593	17 Feb 22	00:56:00	1	0	1	0	Ct	0	0	0	2	0	0	0	0	0	0	0	0	4	0	0	0	0	0	0	0	0	0	0	0	0	0	0	0	0	0	0	1	3	0
20594	17 Feb 22	00:57:00	1	0	1	0	Ct	0	0	0	1	0	0	0	0	0	0	0	0	3	0	0	0	0	0	0	0	0	0	0	0	0	0	0	0	0	0	0	0	3	0
20595	17 Feb 22	00:58:00	1	0	1	0	Ct	0	0	0	3	0	0	0	0	0	0	0	0	1	0	0	0	0	0	0	0	0	0	0	0	0	0	0	0	1	0	0	1	1	0
20596	17 Feb 22	00:59:00	1	0	1	0	Ct	0	0	0	2	0	0	0	0	0	0	0	0	7	0	0	0	0	0	0	0	0	0	0	0	0	0	0	0	11	0	0	0	1	0
20597	17 Feb 22	01:00:00	1	0	1	0	Ct	0	0	0	1	0	0	0	0	0	0	0	0	4	0	0	0	0	0	0	0	0	0	0	0	0	0	0	0	3	0	0	1	3	0
20598	17 Feb 22	01:01:00	1	0	1	0	Ct	0	0	0	0	0	0	0	0	0	0	0	1	1	0	0	0	0	0	0	0	0	0	0	0	0	0	0	0	4	0	0	2	4	0
20599	17 Feb 22	01:02:00	1	0	1	0	Ct	0	0	0	0	0	0	0	0	0	0	0	4	1	0	0	0	0	0	0	0	0	0	0	0	0	0	0	0	3	0	0	0	3	0
20600	17 Feb 22	01:03:00	1	0	1	0	Ct	0	0	0	0	0	0	0	0	0	0	0	6	3	0	0	0	0	0	0	0	0	0	0	0	0	0	0	0	0	0	0	0	4	0
20601	17 Feb 22	01:04:00	1	0	1	0	Ct	0	0	0	0	0	0	0	0	0	0	0	2	1	0	0	0	0	0	0	0	0	0	0	0	0	0	0	0	0	0	0	0	3	0
20602	17 Feb 22	01:05:00	1	0	1	0	Ct	0	0	0	0	0	0	0	0	0	0	0	3	2	0	0	0	0	0	0	0	0	0	0	0	0	0	0	0	0	0	0	0	2	0
20603	17 Feb 22	01:06:00	1	0	1	0	Ct	0	0	0	0	0	0	0	0	0	0	0	18	3	0	0	0	0	0	0	0	0	0	0	0	0	0	0	0	0	0	0	0	3	0
20604	17 Feb 22	01:07:00	1	0	1	0	Ct	0	0	0	0	0	0	0	0	0	0	0	3	2	0	0	0	0	0	0	0	0	0	0	0	0	0	0	0	0	5	0	0	8	0
20605	17 Feb 22	01:08:00	1	0	1	0	Ct	0	0	0	0	0	0	0	0	0	0	0	0	2	0	0	0	0	0	0	0	0	0	0	4	0	0	0	0	0	0	0	0	3	0
20606	17 Feb 22	01:09:00	1	0	1	0	Ct	0	0	0	0	0	0	0	0	0	0	0	0	0	0	0	0	0	0	0	0	0	0	0	1	0	0	0	0	0	0	0	0	5	0
20607	17 Feb 22	01:10:00	1	0	1	0	Ct	0	0	0	0	0	0	0	0	0	0	0	0	0	0	0	0	0	0	0	0	0	0	0	2	0	0	0	0	0	0	0	0	1	0
20608	17 Feb 22	01:11:00	1	0	1	0	Ct	0	0	0	0	0	0	0	0	0	0	0	0	0	0	0	0	0	0	0	0	0	0	0	1	0	0	0	0	0	0	0	0	2	0
20609	17 Feb 22	01:12:00	1	0	1	0	Ct	0	0	0	0	0	0	0	0	0	0	0	0	0	0	0	0	0	0	0	0	0	0	0	1	0	0	0	0	0	0	0	0	4	0
20610	17 Feb 22	01:13:00	1	0	1	0	Ct	0	0	0	0	0	0	0	0	0	0	0	0	0	0	0	0	0	0	0	0	0	0	0	2	0	0	0	0	0	1	0	0	1	0
20611	17 Feb 22	01:14:00	1	0	1	0	Ct	0	0	0	0	0	0	0	0	0	0	0	0	0	0	0	0	0	0	0	0	0	0	0	0	0	0	0	0	0	0	0	1	2	0
20612	17 Feb 22	01:15:00	1	0	1	0	Ct	0	0	0	0	0	0	0	0	0	0	0	0	0	0	1	0	0	0	0	0	0	0	1	1	0	0	0	0	0	0	0	0	2	0
20613	17 Feb 22	01:16:00	1	0	1	0	Ct	0	0	0	0	0	0	0	0	0	0	0	0	0	0	0	0	0	0	0	0	0	0	1	1	0	0	0	2	0	0	0	2	0	0
20614	17 Feb 22	01:17:00	1	0	1	0	Ct	0	0	0	0	0	0	0	0	0	0	0	0	0	0	0	0	0	0	0	0	0	0	2	1	0	0	0	0	0	0	0	5	4	0
20615	17 Feb 22	01:18:00	1	0	1	0	Ct	0	0	0	0	0	0	0	0	0	0	0	0	0	0	0	0	2	0	0	0	0	0	3	0	0	0	0	0	0	0	0	3	0	0
20616	17 Feb 22	01:19:00	1	0	1	0	Ct	0	0	0	2	0	0	3	0	0	0	0	0	0	0	0	0	0	0	0	0	0	0	1	0	0	0	0	0	0	0	0	2	0	0
20617	17 Feb 22	01:20:00	1	0	1	0	Ct	0	0	0	1	0	0	0	0	0	0	0	0	0	0	0	0	0	0	0	0	0	0	1	0	0	0	0	0	0	0	0	2	0	0
20618	17 Feb 22	01:21:00	1	0	1	0	Ct	0	0	0	1	0	0	2	0	0	0	0	0	0	0	0	0	0	0	0	0	0	0	1	0	0	0	0	0	0	0	0	1	0	0
20619	17 Feb 22	01:22:00	1	0	1	0	Ct	0	0	0	0	0	0	2	0	0	0	0	0	0	0	0	0	0	0	0	0	0	0	4	0	0	0	0	0	0	0	0	3	0	0
20620	17 Feb 22	01:23:00	1	0	1	0	Ct	0	0	0	0	0	0	4	0	0	2	0	0	0	0	0	0	1	0	0	0	0	0	2	0	0	0	0	0	0	0	0	1	0	0
20621	17 Feb 22	01:24:00	1	0	1	0	Ct	0	0	0	0	0	0	1	0	0	2	0	0	0	0	0	0	1	0	0	0	0	0	0	0	0	0	0	0	0	0	0	2	0	0
20622	17 Feb 22	01:25:00	1	0	1	0	Ct	0	0	0	0	0	0	3	0	0	3	0	0	0	0	0	0	0	0	0	0	0	0	2	0	0	0	0	0	0	0	0	2	0	0
20623	17 Feb 22	01:26:00	1	0	1	0	Ct	0	0	0	0	0	0	0	0	0	2	0	0	0	0	0	0	0	0	0	0	0	0	3	0	0	0	0	0	0	0	0	0	0	0
20624	17 Feb 22	01:27:00	1	0	1	0	Ct	0	0	0	0	0	0	1	0	0	0	0	0	0	0	0	0	0	0	0	0	0	0	2	2	0	0	0	0	0	0	0	0	1	0
20625	17 Feb 22	01:28:00	1	0	1	0	Ct	0	0	0	0	0	0	3	0	0	2	0	0	0	2	0	0	1	2	0	0	0	0	3	1	0	0	0	0	0	0	0	4	0	0
20626	17 Feb 22	01:29:00	1	0	1	0	Ct	0	0	0	0	0	0	1	0	0	1	0	0	0	1	0	0	1	2	0	0	0	0	0	1	0	0	0	0	0	0	0	1	0	2
20627	17 Feb 22	01:30:00	1	0	1	0	Ct	0	0	0	0	0	0	0	0	0	0	0	0	0	1	0	0	0	1	0	0	0	0	1	1	0	0	0	0	0	0	0	3	1	0
20628	17 Feb 22	01:31:00	1	0	1	0	Ct	0	0	0	0	0	0	0	0	0	0	0	2	0	3	0	0	0	5	0	0	0	0	1	1	0	0	0	0	0	0	0	1	0	0
20629	17 Feb 22	01:32:00	1	0	1	0	Ct	0	0	0	0	0	0	0	0	0	0	0	0	0	2	0	0	0	2	0	0	0	0	2	0	0	0	0	0	0	0	0	0	0	0
20630	17 Feb 22	01:33:00	1	0	1	0	Ct	0	0	0	0	0	0	0	0	0	1	0	0	0	6	0	0	0	0	0	0	0	0	0	0	0	0	0	0	0	0	0	0	0	0
20631	17 Feb 22	01:34:00	1	0	1	0	Ct	0	0	0	0	0	0	0	0	0	0	0	0	0	2	0	0	0	2	0	0	0	0	1	0	0	1	0	0	0	0	0	0	0	0
20632	17 Feb 22	01:35:00	1	0	1	0	Ct	0	0	0	0	0	0	0	0	0	2	0	0	0	0	0	0	0	0	0	0	0	0	2	0	0	1	0	0	0	0	0	0	0	0
20633	17 Feb 22	01:36:00	1	0	1	0	Ct	0	0	0	0	0	0	0	0	0	0	0	0	0	2	0	0	2	0	0	0	0	0	2	0	0	2	0	0	0	0	0	0	0	0
20634	17 Feb 22	01:37:00	1	0	1	0	Ct	0	0	0	0	0	0	0	0	0	1	0	0	0	7	0	0	2	0	0	0	0	0	0	0	0	2	0	0	0	0	0	0	0	0
20635	17 Feb 22	01:38:00	1	0	1	0	Ct	0	0	0	0	0	0	0	0	0	3	0	0	0	1	0	0	0	1	0	0	0	0	1	0	0	1	0	0	0	0	0	0	0	0
20636	17 Feb 22	01:39:00	1	0	1	0	Ct	0	0	0	0	0	0	0	0	0	3	0	0	0	2	0	0	1	1	0	0	0	0	1	0	0	2	0	0	0	0	0	0	0	0
20637	17 Feb 22	01:40:00	1	0	1	0	Ct	0	0	0	0	0	0	0	0	0	2	0	0	0	1	0	0	3	1	0	0	0	0	0	0	3	1	0	0	0	0	0	0	0	0
20638	17 Feb 22	01:41:00	1	0	1	0	Ct	0	0	0	0	0	0	0	0	0	0	0	0	0	1	0	0	0	4	0	0	0	0	3	0	3	3	1	0	0	0	0	0	0	0
20639	17 Feb 22	01:42:00	1	0	1	0	Ct	0	0	0	0	0	0	0	0	0	2	0	0	0	1	0	0	0	2	0	4	0	0	2	0	0	2	1	0	0	0	0	0	1	0
20640	17 Feb 22	01:43:00	1	0	1	0	Ct	0	0	0	0	0	0	0	0	0	5	0	0	0	0	0	0	0	2	0	0	0	0	3	0	1	3	3	0	0	0	0	0	0	0
20641	17 Feb 22	01:44:00	1	0	1	0	Ct	0	0	0	0	0	0	0	0	0	2	0	1	0	2	0	0	0	1	0	0	0	0	4	0	2	0	4	0	0	0	0	0	0	0
20642	17 Feb 22	01:45:00	1	0	1	0	Ct	0	0	0	0	0	0	0	0	0	2	0	0	2	4	0	0	0	1	0	0	0	0	1	0	0	1	2	0	0	0	0	0	1	0
20643	17 Feb 22	01:46:00	1	0	1	0	Ct	0	0	0	0	0	0	0	0	0	0	0	0	0	3	0	0	0	1	0	0	0	0	3	0	3	3	3	0	0	0	0	0	0	0
20644	17 Feb 22	01:47:00	1	0	1	0	Ct	0	0	0	0	0	0	0	0	0	2	0	0	0	2	0	0	0	0	0	0	0	0	1	0	2	2	1	0	0	0	0	0	0	0
20645	17 Feb 22	01:48:00	1	0	1	0	Ct	0	0	0	0	0	0	0	0	0	0	0	0	0	0	0	0	0	0	0	1	0	0	0	0	1	1	4	0	0	0	0	0	0	0
20646	17 Feb 22	01:49:00	1	0	1	0	Ct	0	0	0	0	0	0	0	0	0	0	0	0	0	0	0	0	0	0	0	1	0	0	1	0	3	0	4	0	0	0	0	0	0	0
20647	17 Feb 22	01:50:00	1	0	1	0	Ct	0	0	0	0	0	0	0	0	0	0	0	0	0	0	0	0	0	1	0	0	0	0	0	0	0	2	0	0	0	0	0	0	0	0
20648	17 Feb 22	01:51:00	1	0	1	0	Ct	0	0	0	0	0	0	0	0	0	0	0	0	0	0	0	0	0	0	0	3	0	0	0	0	2	2	0	0	0	0	0	0	0	0
20649	17 Feb 22	01:52:00	1	0	1	0	Ct	0	0	0	0	0	0	0	0	0	0	0	0	0	0	0	0	0	0	0	1	0	0	0	0	3	1	1	0	0	0	0	0	0	0
20650	17 Feb 22	01:53:00	1	0	1	0	Ct	0	0	0	0	0	0	0	0	0	0	0	0	0	0	0	0	0	0	0	4	0	0	0	0	3	3	2	0	0	0	0	3	0	0
20651	17 Feb 22	01:54:00	1	0	1	0	Ct	0	0	0	0	0	0	0	0	0	0	0	0	0	0	0	0	0	0	0	1	0	0	0	0	0	1	3	0	0	0	0	1	0	0
20652	17 Feb 22	01:55:00	1	0	1	0	Ct	0	0	0	0	0	0	0	0	0	0	0	0	0	0	0	0	0	0	0	2	1	0	0	0	0	1	2	0	0	0	0	3	0	0
20653	17 Feb 22	01:56:00	1	0	1	0	Ct	0	0	0	0	0	0	0	0	0	0	0	0	0	0	0	0	0	0	0	2	0	0	0	0	1	1	2	1	0	0	0	0	2	0
20654	17 Feb 22	01:57:00	1	0	1	0	Ct	0	0	0	0	0	0	0	0	0	0	0	0	0	0	0	0	0	0	0	0	0	0	0	0	0	5	2	2	0	0	0	3	1	0
20655	17 Feb 22	01:58:00	1	0	1	0	Ct	0	0	0	0	0	0	0	0	0	0	0	0	0	0	0	0	0	0	0	2	0	2	0	0	0	2	1	1	0	0	0	3	6	0
20656	17 Feb 22	01:59:00	1	0	1	0	Ct	0	0	0	0	0	0	0	0	0	0	0	0	0	0	0	0	0	0	0	1	0	5	0	0	1	1	2	0	0	0	0	3	6	0
[truncated: 6,220 more rows]
