# Supplementary material for: Rescuable sleep and synaptogenesis phenotypes in a Drosophila model of O-GlcNAc transferase intellectual disability
Source: eLife. 2024 Nov 13;13:e90376. doi: 10.7554/eLife.90376 (PMC11623933; doi:10.7554/eLife.90376)
Supplement: Figure 6—source data 1. [file elife-90376-fig6-data1.zip › RawData/TMG_Monitor2_2.txt]

41760	3 Mar 22	17:43:00	1	0	2	0	Ct	0	1	0	1	0	3	2	0	0	0	4	2	0	4	3	3	4	2	2	0	3	1	3	2	0	8	2	0	1	2	2	4	7	0
41761	3 Mar 22	17:44:00	1	0	2	0	Ct	0	1	0	2	0	0	2	0	1	0	4	2	2	3	3	2	0	2	3	4	0	0	2	3	1	2	2	0	5	2	2	2	4	0
41762	3 Mar 22	17:45:00	1	0	2	0	Ct	0	1	0	13	0	0	4	2	0	0	4	2	0	2	4	4	3	2	2	3	1	2	1	3	0	3	3	0	2	3	1	0	2	1
41763	3 Mar 22	17:46:00	1	0	2	0	Ct	0	1	0	7	0	3	2	2	0	2	3	0	0	2	4	5	1	2	2	2	4	3	1	3	1	1	1	0	0	2	1	4	0	1
41764	3 Mar 22	17:47:00	1	0	2	0	Ct	0	1	0	10	2	2	2	1	0	2	6	0	0	3	3	2	2	2	1	1	3	0	3	6	0	2	1	2	3	2	0	1	2	0
41765	3 Mar 22	17:48:00	1	0	2	0	Ct	0	1	0	5	1	0	1	1	0	0	3	3	1	5	3	3	0	1	1	2	1	1	1	2	1	2	1	3	3	2	2	1	3	0
41766	3 Mar 22	17:49:00	1	0	2	0	Ct	0	1	0	1	0	3	1	1	0	1	2	2	0	5	1	4	2	1	3	2	3	1	3	3	0	2	4	3	2	0	2	2	3	1
41767	3 Mar 22	17:50:00	1	0	2	0	Ct	0	1	2	1	0	0	1	2	0	2	3	2	0	3	6	3	2	2	2	1	2	3	2	2	3	2	2	0	2	0	3	0	12	1
41768	3 Mar 22	17:51:00	1	0	2	0	Ct	0	1	0	2	0	1	3	0	0	1	3	0	0	2	7	3	0	2	1	0	2	2	1	3	0	3	2	0	0	0	2	3	11	2
41769	3 Mar 22	17:52:00	1	0	2	0	Ct	0	1	1	2	3	1	0	1	0	0	2	1	0	3	0	5	2	3	4	0	0	0	2	1	2	2	3	2	2	0	2	1	2	3
41770	3 Mar 22	17:53:00	1	0	2	0	Ct	0	1	3	1	3	2	1	3	0	1	2	3	0	3	0	4	2	0	5	1	0	1	0	0	1	2	3	2	4	0	0	1	3	1
41771	3 Mar 22	17:54:00	1	0	2	0	Ct	0	1	0	4	1	2	3	2	0	1	2	3	0	0	0	4	0	2	1	1	0	2	0	2	2	2	3	2	0	0	0	1	1	1
41772	3 Mar 22	17:55:00	1	0	2	0	Ct	0	1	0	2	1	0	4	0	0	0	3	3	0	2	0	2	0	2	1	1	0	1	0	1	1	0	4	2	4	0	0	2	1	0
41773	3 Mar 22	17:56:00	1	0	2	0	Ct	0	1	0	1	2	0	0	1	0	2	3	0	0	0	2	4	2	2	1	0	0	1	0	4	0	1	4	2	0	0	2	1	2	2
41774	3 Mar 22	17:57:00	1	0	2	0	Ct	0	1	0	0	0	1	0	1	0	0	4	2	0	2	1	0	3	0	1	0	0	1	0	1	1	2	5	0	0	0	0	1	0	1
41775	3 Mar 22	17:58:00	1	0	2	0	Ct	0	1	0	6	2	1	4	2	0	0	0	0	0	1	0	0	1	0	0	0	0	2	0	2	3	1	0	1	0	0	0	2	0	0
41776	3 Mar 22	17:59:00	1	0	2	0	Ct	0	1	0	4	0	3	1	1	0	0	0	0	0	3	0	0	1	0	2	0	0	2	0	1	28	0	0	0	0	0	2	1	0	2
41777	3 Mar 22	18:00:00	1	0	2	0	Ct	0	1	0	0	1	0	0	5	0	0	0	0	0	2	0	0	0	0	2	0	0	0	0	2	9	0	0	0	0	0	2	1	0	1
41778	3 Mar 22	18:01:00	1	0	2	0	Ct	0	1	0	0	3	0	2	2	0	0	0	0	0	2	0	0	0	0	0	0	0	1	0	3	1	0	0	0	0	0	2	0	0	0
41779	3 Mar 22	18:02:00	1	0	2	0	Ct	0	1	0	0	0	0	2	1	0	0	0	2	0	4	0	0	0	0	0	0	0	1	0	1	1	0	0	0	0	0	0	2	0	0
41780	3 Mar 22	18:03:00	1	0	2	0	Ct	0	1	0	0	0	2	3	3	0	0	0	6	0	3	1	0	0	0	0	0	0	3	0	1	0	0	0	0	0	0	2	1	0	0
41781	3 Mar 22	18:04:00	1	0	2	0	Ct	0	1	0	0	0	1	0	8	0	0	0	2	0	0	0	0	0	0	0	0	0	2	0	2	1	0	0	0	0	0	2	2	0	0
41782	3 Mar 22	18:05:00	1	0	2	0	Ct	0	1	0	0	0	1	3	1	0	0	0	2	0	0	0	0	0	0	0	0	0	2	0	2	1	0	0	0	0	0	3	1	0	0
41783	3 Mar 22	18:06:00	1	0	2	0	Ct	0	1	0	0	0	3	3	0	0	0	0	2	0	1	0	0	0	0	0	0	0	1	0	1	1	0	0	0	0	0	1	1	0	0
41784	3 Mar 22	18:07:00	1	0	2	0	Ct	0	1	0	0	0	0	1	0	0	0	0	2	0	0	0	0	0	0	0	0	0	1	0	0	1	0	0	0	0	0	1	2	0	0
41785	3 Mar 22	18:08:00	1	0	2	0	Ct	0	1	0	0	0	0	0	1	0	0	0	1	0	0	0	0	0	0	0	0	0	0	0	3	1	0	0	0	0	0	2	2	0	0
41786	3 Mar 22	18:09:00	1	0	2	0	Ct	0	1	0	0	0	0	0	2	0	0	0	1	0	0	0	0	0	0	0	0	0	0	0	2	1	0	0	0	0	0	1	4	0	0
41787	3 Mar 22	18:10:00	1	0	2	0	Ct	0	1	0	0	0	0	0	0	0	0	0	0	0	0	0	0	0	0	0	0	0	0	0	7	0	0	0	0	0	0	2	1	0	0
41788	3 Mar 22	18:11:00	1	0	2	0	Ct	0	1	0	0	0	0	0	1	0	0	0	0	0	0	0	0	0	0	0	0	0	1	0	1	1	0	0	0	0	0	3	2	0	0
41789	3 Mar 22	18:12:00	1	0	2	0	Ct	0	1	0	0	0	0	0	1	0	0	0	0	0	0	0	0	0	0	0	0	0	0	0	2	2	0	0	0	0	0	0	2	0	0
41790	3 Mar 22	18:13:00	1	0	2	0	Ct	0	1	0	0	0	0	0	0	0	0	0	0	0	0	0	0	0	0	0	0	0	0	0	3	3	0	0	0	0	0	0	1	0	0
41791	3 Mar 22	18:14:00	1	0	2	0	Ct	0	1	0	0	0	0	0	0	0	0	0	0	0	0	0	0	0	0	0	0	0	0	0	0	0	0	0	0	0	0	3	3	0	0
41792	3 Mar 22	18:15:00	1	0	2	0	Ct	0	1	0	0	0	0	0	0	0	0	0	0	0	0	0	0	0	0	0	0	0	0	0	2	2	0	0	0	0	0	0	3	0	0
41793	3 Mar 22	18:16:00	1	0	2	0	Ct	0	1	0	0	0	0	0	0	0	0	0	0	0	0	0	0	0	0	0	0	0	0	0	1	0	0	0	0	0	0	1	3	0	0
41794	3 Mar 22	18:17:00	1	0	2	0	Ct	0	1	0	0	0	0	0	0	0	0	0	0	0	0	0	0	0	0	0	0	0	0	0	2	0	0	0	0	0	0	1	0	0	0
41795	3 Mar 22	18:18:00	1	0	2	0	Ct	0	1	0	5	0	0	0	0	0	0	0	0	0	0	0	0	0	0	0	0	0	0	0	1	0	0	0	0	0	0	6	0	0	0
41796	3 Mar 22	18:19:00	1	0	2	0	Ct	0	1	0	13	0	0	0	0	0	0	0	0	0	0	0	0	0	0	0	0	0	0	0	0	0	0	0	0	0	0	2	0	0	0
41797	3 Mar 22	18:20:00	1	0	2	0	Ct	0	1	0	11	0	0	0	0	0	0	0	0	0	0	0	0	0	0	0	0	0	0	0	0	0	0	0	0	0	0	0	0	0	0
41798	3 Mar 22	18:21:00	1	0	2	0	Ct	0	1	0	3	0	0	0	0	0	0	0	0	0	0	0	0	0	0	0	0	0	0	0	0	0	0	0	0	0	0	0	0	0	0
41799	3 Mar 22	18:22:00	1	0	2	0	Ct	0	1	0	0	0	0	0	0	0	0	0	0	0	0	0	0	0	0	0	0	0	0	0	0	0	0	0	0	0	0	0	0	0	0
41800	3 Mar 22	18:23:00	1	0	2	0	Ct	0	1	0	0	0	0	0	0	0	0	0	0	0	0	0	0	2	0	0	0	0	0	0	0	0	0	0	0	0	0	1	0	0	0
41801	3 Mar 22	18:24:00	1	0	2	0	Ct	0	1	0	2	0	0	0	0	0	0	0	0	0	0	0	0	3	0	0	0	0	0	0	0	0	0	0	0	0	0	4	0	0	0
41802	3 Mar 22	18:25:00	1	0	2	0	Ct	0	1	0	0	0	0	0	0	0	0	0	0	0	0	0	0	2	0	0	0	0	0	0	0	0	0	0	0	0	0	2	0	0	0
41803	3 Mar 22	18:26:00	1	0	2	0	Ct	0	1	0	0	0	0	0	0	0	0	0	0	0	0	0	0	0	0	0	0	0	0	0	0	0	0	0	0	0	0	2	0	0	0
41804	3 Mar 22	18:27:00	1	0	2	0	Ct	0	1	0	0	0	0	0	0	0	0	0	0	0	0	0	0	2	0	0	0	0	0	0	0	0	0	0	0	0	0	12	0	0	0
41805	3 Mar 22	18:28:00	1	0	2	0	Ct	0	1	0	8	0	0	0	0	0	0	0	0	0	0	0	0	0	0	0	0	0	0	0	0	0	0	0	0	0	0	7	0	0	0
41806	3 Mar 22	18:29:00	1	0	2	0	Ct	0	1	0	2	0	0	0	0	0	0	0	0	0	0	0	0	1	0	0	0	0	0	0	0	0	0	0	0	0	0	6	0	0	0
41807	3 Mar 22	18:30:00	1	0	2	0	Ct	0	1	0	1	0	0	0	0	0	0	0	0	0	0	0	0	2	0	0	0	0	0	0	0	0	0	0	0	0	0	13	0	0	0
41808	3 Mar 22	18:31:00	1	0	2	0	Ct	0	1	0	2	0	0	0	0	0	0	0	0	0	0	0	0	0	0	0	0	0	0	0	0	0	0	0	0	0	0	1	0	0	0
41809	3 Mar 22	18:32:00	1	0	2	0	Ct	0	1	0	0	0	0	0	0	0	0	0	0	0	0	0	0	0	0	0	0	0	0	0	0	0	0	0	0	0	0	2	0	0	0
41810	3 Mar 22	18:33:00	1	0	2	0	Ct	0	1	0	0	0	0	0	0	0	0	0	0	0	0	0	0	0	0	0	0	0	0	0	0	0	0	0	0	0	0	1	0	0	0
41811	3 Mar 22	18:34:00	1	0	2	0	Ct	0	1	0	0	0	0	0	0	0	0	0	0	0	0	0	0	0	0	0	0	0	0	0	0	0	0	0	0	0	0	1	0	0	0
41812	3 Mar 22	18:35:00	1	0	2	0	Ct	0	1	0	0	0	0	0	0	0	0	0	0	0	0	0	0	0	0	0	0	0	0	0	0	0	0	0	0	0	0	1	4	0	0
41813	3 Mar 22	18:36:00	1	0	2	0	Ct	0	1	0	0	0	0	0	0	0	0	0	0	0	0	0	0	0	0	0	0	0	0	0	0	0	0	0	0	0	0	1	26	0	0
41814	3 Mar 22	18:37:00	1	0	2	0	Ct	0	1	0	0	0	0	0	0	0	0	0	0	0	0	0	0	0	0	0	0	0	0	0	0	0	0	0	0	0	0	0	43	0	0
41815	3 Mar 22	18:38:00	1	0	2	0	Ct	0	1	0	0	0	0	0	0	0	0	0	0	0	0	0	0	0	0	0	0	0	0	0	0	0	0	0	0	0	0	0	0	0	0
41816	3 Mar 22	18:39:00	1	0	2	0	Ct	0	1	0	0	0	0	0	0	0	0	0	0	0	0	0	0	0	0	0	0	0	0	0	0	0	0	0	0	0	0	0	0	0	0
41817	3 Mar 22	18:40:00	1	0	2	0	Ct	0	1	0	0	0	0	0	0	0	0	0	0	0	0	0	0	0	0	0	0	0	0	0	0	0	0	0	0	0	0	0	0	0	2
41818	3 Mar 22	18:41:00	1	0	2	0	Ct	0	1	0	0	0	0	0	0	0	0	0	0	0	0	0	0	0	0	0	0	0	0	0	0	0	0	0	0	0	0	0	2	0	1
41819	3 Mar 22	18:42:00	1	0	2	0	Ct	0	1	0	0	0	0	0	0	0	0	0	0	0	0	0	0	0	0	0	0	0	0	0	0	0	0	0	0	0	0	2	3	0	0
41820	3 Mar 22	18:43:00	1	0	2	0	Ct	0	1	0	0	0	0	0	0	0	2	0	0	0	0	0	0	0	0	0	0	0	0	0	0	0	0	0	0	0	0	1	2	0	0
41821	3 Mar 22	18:44:00	1	0	2	0	Ct	0	1	0	0	0	0	0	0	0	0	0	0	0	0	0	0	0	0	0	0	5	0	0	0	0	0	0	0	0	0	1	0	0	3
41822	3 Mar 22	18:45:00	1	0	2	0	Ct	0	1	0	0	0	0	0	0	0	0	0	0	0	0	0	0	0	0	0	0	2	0	0	0	0	0	0	0	4	0	2	3	0	8
41823	3 Mar 22	18:46:00	1	0	2	0	Ct	0	1	0	0	0	0	0	0	0	1	0	0	0	0	0	0	0	0	0	0	3	0	0	0	0	0	0	0	1	0	1	3	0	1
41824	3 Mar 22	18:47:00	1	0	2	0	Ct	0	1	0	0	0	0	0	0	0	3	0	0	0	0	0	0	0	0	0	0	0	0	0	0	0	0	0	0	3	0	2	0	0	0
41825	3 Mar 22	18:48:00	1	0	2	0	Ct	0	1	0	2	0	0	0	0	0	0	0	0	0	0	0	0	0	0	0	0	0	0	0	0	0	0	0	0	4	0	0	3	0	1
41826	3 Mar 22	18:49:00	1	0	2	0	Ct	0	1	0	4	0	0	0	0	0	0	0	0	0	0	0	0	0	0	0	0	0	0	0	0	0	0	0	0	5	0	1	0	0	0
41827	3 Mar 22	18:50:00	1	0	2	0	Ct	0	1	0	0	0	0	0	0	0	0	0	0	0	0	0	0	0	0	0	0	1	0	0	0	0	0	0	0	2	0	5	0	0	0
41828	3 Mar 22	18:51:00	1	0	2	0	Ct	0	1	0	1	0	0	0	0	0	0	0	0	0	0	0	0	0	0	0	0	4	0	0	0	0	0	0	0	2	0	4	0	0	1
41829	3 Mar 22	18:52:00	1	0	2	0	Ct	0	1	0	1	0	0	0	0	0	0	0	0	0	0	0	0	0	0	1	0	2	0	0	0	0	0	0	0	0	0	2	0	0	1
41830	3 Mar 22	18:53:00	1	0	2	0	Ct	0	1	0	2	0	0	3	0	0	0	0	0	0	0	0	0	0	0	0	0	3	0	0	0	0	0	0	0	0	0	0	0	0	1
41831	3 Mar 22	18:54:00	1	0	2	0	Ct	0	1	0	2	0	0	0	0	0	0	0	0	7	0	0	0	0	0	2	0	2	0	0	0	0	0	0	0	0	0	0	0	0	1
41832	3 Mar 22	18:55:00	1	0	2	0	Ct	0	1	0	2	0	1	1	0	0	0	0	0	0	0	0	0	0	0	3	0	1	0	0	0	0	0	0	0	4	0	0	0	0	1
41833	3 Mar 22	18:56:00	1	0	2	0	Ct	0	1	0	1	0	3	2	0	0	0	0	0	0	0	0	0	0	0	2	0	1	0	0	0	0	0	0	0	1	0	0	0	0	1
41834	3 Mar 22	18:57:00	1	0	2	0	Ct	0	1	0	1	0	2	3	0	0	0	0	0	0	0	0	0	0	0	1	0	2	0	0	0	0	0	0	0	0	4	2	0	0	1
41835	3 Mar 22	18:58:00	1	0	2	0	Ct	0	1	0	0	0	2	1	0	0	0	0	3	0	0	0	0	0	0	4	0	1	0	0	0	0	0	0	0	0	4	3	0	0	1
41836	3 Mar 22	18:59:00	1	0	2	0	Ct	0	1	0	0	0	2	2	0	0	0	0	3	0	0	0	0	0	0	2	0	8	0	0	0	0	0	0	0	0	0	3	4	0	1
41837	3 Mar 22	19:00:00	1	0	2	0	Ct	0	1	0	1	0	2	2	0	0	0	0	3	0	0	0	0	0	0	1	0	1	0	0	0	0	0	0	0	0	2	2	2	2	1
41838	3 Mar 22	19:01:00	1	0	2	0	Ct	0	1	0	1	0	2	2	0	0	0	0	2	0	0	0	0	0	0	3	0	2	0	0	0	0	0	0	0	0	0	1	3	2	0
41839	3 Mar 22	19:02:00	1	0	2	0	Ct	0	1	0	1	0	2	1	0	0	0	0	2	0	0	0	0	0	0	1	0	2	0	0	0	0	0	0	0	0	0	1	0	0	0
41840	3 Mar 22	19:03:00	1	0	2	0	Ct	0	1	0	1	0	2	4	0	0	0	0	2	0	0	0	0	1	0	0	0	0	0	0	0	0	0	0	0	0	0	3	3	1	3
41841	3 Mar 22	19:04:00	1	0	2	0	Ct	0	1	0	0	0	1	2	0	0	0	0	2	0	0	0	0	2	0	4	0	0	0	0	0	0	0	0	0	0	0	1	2	2	0
41842	3 Mar 22	19:05:00	1	0	2	0	Ct	0	1	0	0	0	2	4	0	0	0	0	0	0	0	0	0	2	0	0	0	0	0	0	0	0	0	0	0	0	0	2	1	3	1
41843	3 Mar 22	19:06:00	1	0	2	0	Ct	0	1	0	0	0	2	1	0	0	0	0	0	0	0	0	0	3	0	1	0	0	0	0	0	0	0	5	0	0	0	2	1	5	0
41844	3 Mar 22	19:07:00	1	0	2	0	Ct	0	1	0	1	0	3	4	0	0	0	0	0	0	2	0	0	1	0	6	0	0	0	0	0	0	0	2	0	0	0	2	1	2	4
41845	3 Mar 22	19:08:00	1	0	2	0	Ct	0	1	0	1	0	0	0	0	0	0	0	0	11	2	0	0	5	0	3	0	0	0	0	0	0	0	3	0	0	0	2	3	0	1
41846	3 Mar 22	19:09:00	1	0	2	0	Ct	0	1	0	3	0	0	0	1	0	0	0	0	2	1	0	0	3	0	4	0	0	0	0	0	1	0	1	0	0	0	2	1	0	0
41847	3 Mar 22	19:10:00	1	0	2	0	Ct	0	1	0	0	0	6	0	2	0	0	0	0	2	3	0	0	2	0	1	0	0	0	0	0	2	0	3	0	0	0	2	3	0	0
41848	3 Mar 22	19:11:00	1	0	2	0	Ct	0	1	0	0	0	1	1	0	0	0	0	0	0	3	0	0	0	1	0	0	0	0	0	0	2	0	1	0	0	0	0	2	0	0
41849	3 Mar 22	19:12:00	1	0	2	0	Ct	0	1	0	0	0	1	1	3	0	0	0	0	0	4	0	0	1	0	0	0	0	0	0	0	0	0	2	1	0	0	0	7	0	0
41850	3 Mar 22	19:13:00	1	0	2	0	Ct	0	1	0	0	0	0	2	1	0	0	0	0	0	1	0	0	2	0	0	0	0	0	0	2	0	0	1	2	0	0	0	0	0	0
41851	3 Mar 22	19:14:00	1	0	2	0	Ct	0	1	2	0	0	0	1	3	0	0	0	0	0	2	0	0	1	2	0	0	0	0	0	1	2	0	0	3	0	0	0	2	0	0
41852	3 Mar 22	19:15:00	1	0	2	0	Ct	0	1	1	1	0	0	1	3	0	0	0	0	0	4	0	0	0	3	0	0	0	0	1	2	3	0	0	1	0	0	3	2	0	0
41853	3 Mar 22	19:16:00	1	0	2	0	Ct	0	1	0	1	3	0	0	2	0	3	0	0	0	1	0	0	2	3	2	0	0	0	1	10	3	1	1	1	0	0	0	0	0	0
41854	3 Mar 22	19:17:00	1	0	2	0	Ct	0	1	2	1	4	0	0	3	0	18	0	0	0	0	0	0	1	3	3	0	2	0	2	2	3	0	0	3	0	0	0	1	0	0
41855	3 Mar 22	19:18:00	1	0	2	0	Ct	0	1	2	1	2	0	0	2	0	17	0	0	0	0	0	0	3	3	2	0	3	0	2	1	1	0	0	3	0	0	5	0	0	0
41856	3 Mar 22	19:19:00	1	0	2	0	Ct	0	1	19	0	1	0	0	4	0	3	0	0	0	0	0	0	2	3	3	0	3	0	0	1	1	0	0	2	0	0	1	0	0	0
41857	3 Mar 22	19:20:00	1	0	2	0	Ct	0	1	11	2	2	0	0	21	0	0	0	0	0	0	0	0	0	3	2	0	0	0	1	2	1	0	0	2	0	0	0	0	0	0
41858	3 Mar 22	19:21:00	1	0	2	0	Ct	0	1	1	1	3	0	0	6	0	0	0	0	0	0	0	0	2	2	1	1	2	0	2	0	2	0	0	2	0	0	1	1	0	0
41859	3 Mar 22	19:22:00	1	0	2	0	Ct	0	1	1	0	4	0	0	10	0	0	0	0	0	0	0	0	1	3	3	0	2	0	2	0	0	0	0	1	0	0	3	1	0	0
41860	3 Mar 22	19:23:00	1	0	2	0	Ct	0	1	1	5	1	1	0	2	0	0	0	4	0	0	0	0	0	2	1	0	1	0	1	0	2	0	0	5	0	0	1	0	0	0
41861	3 Mar 22	19:24:00	1	0	2	0	Ct	0	1	1	9	1	2	0	1	0	0	0	3	0	0	0	0	0	2	1	2	2	0	1	0	1	0	0	3	0	0	2	0	0	0
41862	3 Mar 22	19:25:00	1	0	2	0	Ct	0	1	1	13	0	0	0	2	0	0	0	1	0	0	0	0	0	2	0	2	4	0	0	0	0	0	0	0	2	0	2	2	0	0
41863	3 Mar 22	19:26:00	1	0	2	0	Ct	0	1	1	14	0	0	0	3	0	0	0	2	0	0	0	0	0	1	0	3	2	0	2	0	0	0	0	2	2	0	3	0	0	0
41864	3 Mar 22	19:27:00	1	0	2	0	Ct	0	1	4	3	0	0	0	2	0	0	0	2	0	0	0	0	0	2	1	3	6	0	1	0	0	0	0	2	4	2	0	3	0	0
41865	3 Mar 22	19:28:00	1	0	2	0	Ct	0	1	0	2	0	0	0	1	0	0	0	4	0	0	0	0	0	2	0	3	0	0	1	0	0	0	0	2	5	0	0	4	0	0
41866	3 Mar 22	19:29:00	1	0	2	0	Ct	0	1	1	2	0	0	0	0	0	0	0	2	0	0	1	0	0	2	0	1	2	0	0	0	0	0	0	0	4	5	2	0	0	0
41867	3 Mar 22	19:30:00	1	0	2	0	Ct	0	1	0	2	0	0	0	1	0	0	0	1	0	0	3	0	0	1	0	0	0	0	0	0	0	0	0	0	1	1	2	2	0	0
41868	3 Mar 22	19:31:00	1	0	2	0	Ct	0	1	0	3	0	0	0	3	0	0	0	3	0	0	2	0	0	0	0	2	5	0	2	0	0	0	0	0	0	0	1	3	0	0
41869	3 Mar 22	19:32:00	1	0	2	0	Ct	0	1	0	2	0	2	0	2	0	0	0	3	0	0	2	0	0	3	0	1	0	0	3	0	0	0	0	0	0	0	3	2	0	0
41870	3 Mar 22	19:33:00	1	0	2	0	Ct	0	1	0	1	0	2	0	3	0	0	0	1	0	0	6	0	0	2	6	1	0	0	0	0	0	0	0	0	0	0	1	1	0	0
41871	3 Mar 22	19:34:00	1	0	2	0	Ct	0	1	0	0	0	4	0	0	0	0	0	1	0	0	2	0	0	0	7	3	0	0	0	0	0	0	0	0	0	0	0	1	0	0
41872	3 Mar 22	19:35:00	1	0	2	0	Ct	0	1	0	1	0	2	0	7	0	0	0	2	0	0	3	0	0	0	1	1	0	0	0	0	0	0	2	0	0	0	1	2	0	0
41873	3 Mar 22	19:36:00	1	0	2	0	Ct	0	1	0	1	0	4	0	9	0	0	0	0	0	0	5	0	2	2	0	1	4	0	0	1	0	0	3	0	1	0	1	1	0	0
41874	3 Mar 22	19:37:00	1	0	2	0	Ct	0	1	0	2	0	2	0	3	0	0	0	2	0	0	3	0	3	4	0	3	2	0	0	6	0	0	2	0	3	2	1	2	0	0
41875	3 Mar 22	19:38:00	1	0	2	0	Ct	0	1	0	0	0	0	0	1	0	3	0	2	1	0	2	0	4	2	0	1	1	0	1	6	0	0	2	0	3	1	3	0	0	0
41876	3 Mar 22	19:39:00	1	0	2	0	Ct	0	1	0	2	0	0	0	2	0	1	0	0	2	0	2	0	3	1	0	1	2	0	0	2	0	0	1	0	4	0	1	3	0	0
41877	3 Mar 22	19:40:00	1	0	2	0	Ct	0	1	0	1	0	0	0	2	0	0	0	0	0	0	0	0	1	4	0	2	1	0	2	3	0	0	1	0	2	0	1	0	0	0
41878	3 Mar 22	19:41:00	1	0	2	0	Ct	0	1	0	2	0	0	0	4	0	0	0	0	0	0	0	0	2	1	1	0	2	0	1	3	2	0	2	0	2	2	1	3	0	0
41879	3 Mar 22	19:42:00	1	0	2	0	Ct	0	1	0	0	0	0	0	1	0	0	0	0	0	0	1	0	3	0	3	0	3	0	1	3	3	0	1	0	2	1	0	3	4	0
41880	3 Mar 22	19:43:00	1	0	2	0	Ct	0	1	0	0	0	0	0	2	0	1	1	0	1	2	1	0	1	0	1	0	0	0	2	4	1	0	2	0	1	3	0	0	2	2
41881	3 Mar 22	19:44:00	1	0	2	0	Ct	0	1	0	0	0	0	0	3	0	1	2	0	1	2	0	0	4	0	3	0	1	0	1	2	2	0	0	0	0	0	0	3	1	3
41882	3 Mar 22	19:45:00	1	0	2	0	Ct	0	1	3	0	0	0	0	1	0	1	2	0	2	1	0	0	4	0	1	0	1	1	4	1	1	0	0	0	1	0	0	1	1	0
41883	3 Mar 22	19:46:00	1	0	2	0	Ct	0	1	10	0	0	0	6	1	0	2	6	0	1	1	0	0	5	0	2	0	1	2	0	4	1	0	0	2	1	0	3	0	2	3
41884	3 Mar 22	19:47:00	1	0	2	0	Ct	0	1	1	1	0	0	2	3	0	0	5	0	2	3	0	0	11	0	2	0	0	1	2	1	1	0	0	3	1	0	3	1	2	2
41885	3 Mar 22	19:48:00	1	0	2	0	Ct	0	1	2	2	0	0	4	0	0	1	3	4	2	4	0	0	31	0	1	0	0	1	2	8	2	0	0	1	0	2	3	2	3	0
41886	3 Mar 22	19:49:00	1	0	2	0	Ct	0	1	13	1	0	0	6	1	0	3	3	2	0	2	0	0	1	0	2	0	0	3	0	10	1	0	0	2	0	0	1	2	2	3
41887	3 Mar 22	19:50:00	1	0	2	0	Ct	0	1	2	0	0	4	2	2	2	0	4	4	0	5	0	5	3	0	1	0	1	7	1	3	3	0	0	0	0	0	2	0	2	0
41888	3 Mar 22	19:51:00	1	0	2	0	Ct	0	1	2	0	0	3	1	1	3	0	3	1	0	2	0	0	3	0	4	0	3	2	2	3	2	0	0	2	0	0	3	1	3	1
41889	3 Mar 22	19:52:00	1	0	2	0	Ct	0	1	1	0	0	1	2	0	6	1	3	2	2	0	0	2	3	0	0	0	0	2	3	2	1	0	0	3	0	0	1	1	9	0
41890	3 Mar 22	19:53:00	1	0	2	0	Ct	0	1	1	0	0	3	2	0	4	9	3	1	0	2	0	2	1	0	0	0	0	2	24	2	0	0	0	2	0	1	1	4	1	3
41891	3 Mar 22	19:54:00	1	0	2	0	Ct	0	1	0	1	0	0	4	0	1	1	1	2	0	0	0	4	1	0	0	0	0	1	77	3	2	0	0	1	5	3	1	2	1	3
41892	3 Mar 22	19:55:00	1	0	2	0	Ct	0	1	0	1	0	0	1	2	1	1	3	2	0	0	0	4	2	0	0	1	0	3	13	3	2	0	0	0	3	0	1	1	0	1
41893	3 Mar 22	19:56:00	1	0	2	0	Ct	0	1	2	3	0	0	1	0	0	0	1	0	0	0	0	4	2	4	0	2	0	0	2	2	1	0	1	0	4	0	2	3	0	0
41894	3 Mar 22	19:57:00	1	0	2	0	Ct	0	1	1	0	0	0	1	2	0	0	3	0	1	1	0	4	2	2	2	0	0	1	1	1	2	0	1	0	5	0	4	0	0	1
41895	3 Mar 22	19:58:00	1	0	2	0	Ct	0	1	2	0	0	0	0	1	3	0	0	2	2	0	0	2	0	1	3	1	0	2	0	2	0	0	1	0	2	1	2	3	0	1
41896	3 Mar 22	19:59:00	1	0	2	0	Ct	0	1	0	0	0	0	0	2	2	0	3	3	1	0	2	5	1	2	1	0	0	2	0	0	0	0	3	0	4	1	0	0	0	2
41897	3 Mar 22	20:00:00	1	0	2	0	Ct	0	1	1	0	2	0	0	1	4	1	4	2	1	0	1	1	2	1	2	0	0	1	0	2	0	0	1	0	4	0	0	1	0	1
41898	3 Mar 22	20:01:00	1	0	2	0	Ct	0	1	0	0	2	0	0	3	1	0	2	2	0	0	2	1	2	5	2	1	3	1	2	4	0	0	2	0	5	0	3	1	0	0
41899	3 Mar 22	20:02:00	1	0	2	0	Ct	0	1	2	0	1	0	0	1	0	0	2	0	1	0	2	3	2	3	2	2	1	4	3	1	0	0	1	0	4	0	2	1	0	3
41900	3 Mar 22	20:03:00	1	0	2	0	Ct	0	1	2	0	4	3	0	2	0	0	2	1	1	0	2	4	2	3	0	2	1	3	3	2	0	0	0	0	0	2	5	1	0	1
41901	3 Mar 22	20:04:00	1	0	2	0	Ct	0	1	2	0	0	1	0	0	0	0	2	2	1	0	3	3	3	2	0	2	2	4	1	2	0	0	0	0	6	0	2	3	5	1
41902	3 Mar 22	20:05:00	1	0	2	0	Ct	0	1	0	0	2	3	0	1	0	2	2	2	0	0	3	2	1	0	0	2	2	2	2	5	0	0	1	0	24	1	1	2	0	0
41903	3 Mar 22	20:06:00	1	0	2	0	Ct	0	1	0	2	3	1	0	7	0	3	1	0	0	0	6	6	3	2	0	0	4	0	2	2	0	0	0	0	12	0	4	1	2	0
41904	3 Mar 22	20:07:00	1	0	2	0	Ct	0	1	0	1	3	2	0	2	0	0	2	0	0	3	1	2	1	3	2	0	1	3	2	2	0	0	0	0	1	0	1	1	0	0
41905	3 Mar 22	20:08:00	1	0	2	0	Ct	0	1	0	1	2	3	0	0	0	1	3	0	0	3	4	0	1	1	2	0	2	1	1	3	0	0	2	0	1	0	0	0	0	0
41906	3 Mar 22	20:09:00	1	0	2	0	Ct	0	1	2	0	1	1	0	0	0	4	2	0	1	4	4	2	1	3	0	0	4	1	1	4	0	0	1	1	3	0	1	0	4	0
41907	3 Mar 22	20:10:00	1	0	2	0	Ct	0	1	0	0	1	2	0	0	0	1	2	0	1	0	2	0	1	1	2	2	0	0	0	1	0	0	2	4	0	0	6	3	0	0
41908	3 Mar 22	20:11:00	1	0	2	0	Ct	0	1	0	0	0	0	0	0	0	9	3	3	1	4	2	0	3	3	2	3	6	0	0	2	0	0	2	2	0	0	6	0	4	0
41909	3 Mar 22	20:12:00	1	0	2	0	Ct	0	1	0	0	2	0	0	3	0	1	3	2	4	2	2	0	4	3	2	0	3	2	0	0	0	0	2	5	0	0	1	0	3	0
41910	3 Mar 22	20:13:00	1	0	2	0	Ct	0	1	1	0	5	0	0	0	0	0	2	2	3	3	0	0	2	2	1	0	2	7	0	0	0	0	3	5	0	1	0	1	2	0
41911	3 Mar 22	20:14:00	1	0	2	0	Ct	0	1	2	2	1	0	0	1	0	1	2	0	0	4	0	0	3	2	3	0	3	0	0	0	0	4	2	1	0	2	2	2	2	0
41912	3 Mar 22	20:15:00	1	0	2	0	Ct	0	1	1	0	1	0	0	3	0	0	12	2	1	5	0	0	1	0	2	0	1	1	3	1	0	4	2	2	2	0	2	5	28	0
41913	3 Mar 22	20:16:00	1	0	2	0	Ct	0	1	3	0	0	1	0	1	0	0	3	1	1	3	0	0	1	0	1	0	0	0	1	4	3	4	3	2	3	1	2	3	9	0
41914	3 Mar 22	20:17:00	1	0	2	0	Ct	0	1	1	0	2	3	0	1	0	1	2	0	1	0	0	0	6	0	3	0	0	2	0	1	3	4	1	2	5	0	2	0	3	3
41915	3 Mar 22	20:18:00	1	0	2	0	Ct	0	1	2	0	3	0	3	0	0	1	0	4	2	1	0	0	3	0	0	0	0	0	0	3	2	1	1	1	4	2	2	2	2	0
41916	3 Mar 22	20:19:00	1	0	2	0	Ct	0	1	1	1	3	0	5	0	0	1	1	3	2	3	0	0	3	0	0	1	1	2	0	2	3	2	0	0	2	3	1	3	1	3
41917	3 Mar 22	20:20:00	1	0	2	0	Ct	0	1	2	1	1	0	3	0	0	0	3	3	2	3	0	7	3	1	0	1	1	0	0	2	3	5	0	0	3	0	2	4	1	2
41918	3 Mar 22	20:21:00	1	0	2	0	Ct	0	1	2	2	2	2	1	0	0	0	4	0	1	0	0	4	1	3	0	5	0	0	1	1	1	2	0	4	3	0	1	0	1	1
41919	3 Mar 22	20:22:00	1	0	2	0	Ct	0	1	1	1	2	3	5	0	0	2	3	0	1	0	0	1	1	3	0	1	0	0	1	3	1	2	0	2	0	0	1	0	2	2
41920	3 Mar 22	20:23:00	1	0	2	0	Ct	0	1	1	3	0	0	3	0	2	1	2	1	1	0	0	4	2	0	0	1	0	4	2	2	3	1	0	2	0	0	1	0	2	2
41921	3 Mar 22	20:24:00	1	0	2	0	Ct	0	1	1	1	0	0	4	0	2	2	3	0	2	0	0	1	1	2	4	1	0	0	2	2	8	2	0	0	3	1	2	2	2	3
41922	3 Mar 22	20:25:00	1	0	2	0	Ct	0	1	1	0	0	0	1	0	4	3	3	2	0	0	0	5	3	4	1	1	1	1	2	1	38	2	0	1	2	1	2	3	2	3
41923	3 Mar 22	20:26:00	1	0	2	0	Ct	0	1	0	0	0	3	2	0	2	1	3	2	0	0	0	2	2	2	11	0	1	0	0	0	3	1	2	9	3	3	2	2	1	0
41924	3 Mar 22	20:27:00	1	0	2	0	Ct	0	1	1	0	0	3	2	0	0	1	3	0	0	0	4	3	0	2	21	0	0	3	2	0	1	1	1	5	0	0	1	1	0	1
41925	3 Mar 22	20:28:00	1	0	2	0	Ct	0	1	1	0	1	2	3	0	0	0	2	1	1	3	3	0	3	2	0	1	2	0	2	1	1	3	3	4	3	0	1	3	1	0
41926	3 Mar 22	20:29:00	1	0	2	0	Ct	0	1	1	0	1	2	2	2	0	0	1	2	2	2	4	0	4	2	0	3	1	1	0	4	2	1	4	3	3	0	1	3	2	0
41927	3 Mar 22	20:30:00	1	0	2	0	Ct	0	1	1	0	4	1	0	2	4	0	2	0	1	4	2	0	3	1	0	1	1	1	0	2	2	2	2	0	2	0	0	2	2	1
41928	3 Mar 22	20:31:00	1	0	2	0	Ct	0	1	0	0	3	1	0	0	3	0	2	0	1	4	2	0	2	1	0	1	1	2	0	2	1	0	3	3	4	1	3	2	1	1
41929	3 Mar 22	20:32:00	1	0	2	0	Ct	0	1	3	1	0	2	0	0	2	0	5	0	1	3	0	0	2	3	0	16	1	1	7	1	1	2	2	4	6	0	2	4	1	0
41930	3 Mar 22	20:33:00	1	0	2	0	Ct	0	1	2	0	1	0	0	3	0	0	2	0	2	6	3	0	1	3	0	1	4	1	0	0	0	0	3	7	4	0	2	0	0	0
41931	3 Mar 22	20:34:00	1	0	2	0	Ct	0	1	0	0	3	1	0	1	3	1	2	3	1	4	3	0	0	1	0	2	2	4	0	2	1	2	2	3	1	0	0	0	0	0
41932	3 Mar 22	20:35:00	1	0	2	0	Ct	0	1	2	1	2	3	0	1	1	1	3	0	0	2	2	0	3	3	0	0	0	1	1	0	0	2	2	0	1	0	2	2	0	3
41933	3 Mar 22	20:36:00	1	0	2	0	Ct	0	1	3	1	2	0	0	1	0	2	2	0	1	5	2	6	2	1	0	0	0	4	1	0	4	2	1	0	4	0	3	3	0	0
41934	3 Mar 22	20:37:00	1	0	2	0	Ct	0	1	2	0	4	4	0	2	0	1	3	3	1	2	4	2	0	0	0	0	2	1	0	2	2	2	0	0	5	0	2	3	1	0
41935	3 Mar 22	20:38:00	1	0	2	0	Ct	0	1	2	0	3	0	0	2	0	1	2	1	0	1	4	3	8	3	1	0	1	0	0	2	1	1	0	3	3	1	1	4	1	1
41936	3 Mar 22	20:39:00	1	0	2	0	Ct	0	1	0	0	2	0	0	0	0	0	4	6	1	4	3	4	2	2	5	0	3	0	0	3	7	0	1	3	3	6	2	1	2	0
41937	3 Mar 22	20:40:00	1	0	2	0	Ct	0	1	2	2	0	0	0	19	0	3	2	2	0	3	0	5	1	2	2	0	2	2	0	1	7	2	55	1	4	0	10	1	2	1
41938	3 Mar 22	20:41:00	1	0	2	0	Ct	0	1	2	1	0	2	0	17	0	1	1	0	0	2	1	3	0	5	2	0	0	0	0	0	2	3	21	4	0	0	0	2	2	0
41939	3 Mar 22	20:42:00	1	0	2	0	Ct	0	1	0	1	0	4	0	1	0	3	0	0	2	3	2	6	1	2	6	0	1	2	0	6	1	0	4	2	2	0	0	1	1	0
41940	3 Mar 22	20:43:00	1	0	2	0	Ct	0	1	3	2	0	2	1	2	0	0	0	2	1	2	2	4	0	1	6	0	1	1	0	1	2	1	1	0	4	0	2	0	4	1
41941	3 Mar 22	20:44:00	1	0	2	0	Ct	0	1	1	2	1	0	2	1	0	3	0	3	1	3	0	3	1	0	2	0	1	0	0	2	2	2	2	1	3	0	2	0	1	0
41942	3 Mar 22	20:45:00	1	0	2	0	Ct	0	1	1	0	1	0	1	0	0	2	0	3	1	2	1	1	1	0	1	0	0	1	1	2	2	0	2	1	2	0	2	2	1	2
41943	3 Mar 22	20:46:00	1	0	2	0	Ct	0	1	0	2	5	0	1	1	0	2	0	4	2	0	8	0	3	0	2	0	0	1	0	2	1	0	2	0	4	0	1	0	0	0
41944	3 Mar 22	20:47:00	1	0	2	0	Ct	0	1	0	6	2	0	3	4	0	0	0	1	1	0	2	2	3	0	1	1	1	1	0	2	1	0	0	1	3	0	1	4	0	0
41945	3 Mar 22	20:48:00	1	0	2	0	Ct	0	1	2	1	3	0	1	2	0	3	0	1	0	0	3	0	2	3	1	3	2	0	0	5	3	5	1	1	1	1	2	3	0	1
41946	3 Mar 22	20:49:00	1	0	2	0	Ct	0	1	0	1	2	5	3	3	0	0	5	1	1	1	2	0	1	4	4	2	1	0	0	2	1	3	1	2	2	0	0	1	3	0
41947	3 Mar 22	20:50:00	1	0	2	0	Ct	0	1	2	2	4	3	2	1	0	0	3	3	0	4	3	0	2	2	1	0	0	1	0	3	1	1	4	4	3	0	2	1	2	0
41948	3 Mar 22	20:51:00	1	0	2	0	Ct	0	1	3	1	2	2	5	0	0	1	2	3	2	1	2	3	2	2	3	2	0	0	0	2	1	4	1	4	4	2	2	2	2	0
41949	3 Mar 22	20:52:00	1	0	2	0	Ct	0	1	1	0	2	2	1	1	0	1	4	1	10	0	4	1	2	3	2	0	3	1	1	2	4	1	2	2	3	1	1	3	1	0
41950	3 Mar 22	20:53:00	1	0	2	0	Ct	0	1	1	1	2	5	3	1	0	3	3	0	12	0	1	1	2	2	0	0	2	2	4	1	1	1	4	1	5	0	1	2	1	0
41951	3 Mar 22	20:54:00	1	0	2	0	Ct	0	1	2	1	4	1	3	0	0	2	2	0	3	0	1	5	2	0	1	0	0	0	0	0	0	1	2	4	1	0	1	2	1	0
41952	3 Mar 22	20:55:00	1	0	2	0	Ct	0	1	0	1	2	3	1	7	0	2	2	0	1	3	2	5	2	1	2	0	0	1	2	1	3	1	1	2	2	0	2	3	1	1
41953	3 Mar 22	20:56:00	1	0	2	0	Ct	0	1	1	3	3	4	3	0	0	2	3	0	0	4	1	3	2	1	1	0	0	0	1	1	2	1	2	0	3	0	1	2	1	1
41954	3 Mar 22	20:57:00	1	0	2	0	Ct	0	1	1	1	4	0	0	2	3	2	3	0	1	2	3	7	2	1	0	1	0	0	1	1	2	0	1	1	3	3	7	0	2	2
41955	3 Mar 22	20:58:00	1	0	2	0	Ct	0	1	2	3	2	0	0	5	4	2	2	1	2	1	2	1	1	2	3	2	0	0	1	2	1	0	0	2	1	1	15	3	1	1
41956	3 Mar 22	20:59:00	1	0	2	0	Ct	0	1	2	3	4	0	0	3	1	2	3	1	1	0	4	0	3	1	2	2	0	1	2	2	1	0	0	0	4	2	1	0	1	2
41957	3 Mar 22	21:00:00	1	0	2	0	Ct	0	1	5	1	3	1	2	1	2	2	2	2	1	0	2	3	2	2	0	1	0	1	0	1	1	2	0	0	4	0	2	0	0	1
41958	3 Mar 22	21:01:00	1	0	2	0	Ct	0	1	0	4	3	3	1	0	2	0	0	0	3	2	2	4	3	2	2	2	0	3	2	3	1	0	1	2	1	2	1	0	0	2
41959	3 Mar 22	21:02:00	1	0	2	0	Ct	0	1	2	1	2	1	1	2	2	2	0	3	2	3	1	1	3	2	2	2	1	2	1	2	2	1	2	1	3	2	1	3	0	4
41960	3 Mar 22	21:03:00	1	0	2	0	Ct	0	0	6	4	4	4	6	1	4	3	3	3	3	4	2	5	1	2	2	2	5	3	2	4	2	2	3	3	4	4	4	2	2	2
41961	3 Mar 22	21:04:00	1	0	2	0	Ct	0	0	5	5	7	5	3	3	5	3	3	5	4	3	4	4	3	4	2	1	4	2	4	4	2	2	2	4	5	3	2	1	4	2
41962	3 Mar 22	21:05:00	1	0	2	0	Ct	0	0	4	2	4	5	3	2	4	4	7	3	2	4	3	4	2	3	4	2	4	5	5	3	2	2	14	3	6	3	2	32	3	6
41963	3 Mar 22	21:06:00	1	0	2	0	Ct	0	0	2	3	4	7	5	2	2	4	5	1	3	4	3	3	3	3	0	2	2	3	3	3	3	3	4	7	4	2	2	16	2	4
41964	3 Mar 22	21:07:00	1	0	2	0	Ct	0	0	4	2	4	6	5	4	3	1	4	1	2	4	1	2	3	1	2	2	4	2	1	3	1	2	4	3	6	0	2	0	2	3
41965	3 Mar 22	21:08:00	1	0	2	0	Ct	0	0	2	3	5	4	2	2	3	2	5	3	13	3	0	3	4	2	1	2	4	1	3	3	4	1	1	6	4	0	2	0	2	3
41966	3 Mar 22	21:09:00	1	0	2	0	Ct	0	0	3	4	5	4	3	0	2	1	3	6	3	1	0	4	4	0	1	1	4	0	2	3	2	1	0	0	5	0	2	0	2	5
41967	3 Mar 22	21:10:00	1	0	2	0	Ct	0	0	2	21	4	2	3	2	2	18	2	3	2	4	2	4	4	0	0	2	3	0	0	1	2	2	0	0	4	0	2	0	3	4
41968	3 Mar 22	21:11:00	1	0	2	0	Ct	0	0	11	16	5	6	1	1	2	38	1	3	1	5	0	5	4	0	0	4	2	0	0	0	2	2	0	0	2	0	2	0	0	2
41969	3 Mar 22	21:12:00	1	0	2	0	Ct	0	0	1	4	4	2	1	2	1	3	0	0	0	4	0	4	3	0	0	1	0	0	0	2	3	0	0	0	4	0	0	0	0	1
41970	3 Mar 22	21:13:00	1	0	2	0	Ct	0	0	1	0	3	4	4	2	2	1	0	1	0	4	0	3	4	0	0	1	0	0	0	3	1	0	0	0	7	0	0	0	0	3
41971	3 Mar 22	21:14:00	1	0	2	0	Ct	0	0	0	1	6	0	1	3	2	2	0	2	0	0	0	3	3	0	0	3	0	0	0	4	2	0	0	0	4	0	0	0	0	1
41972	3 Mar 22	21:15:00	1	0	2	0	Ct	0	0	0	2	4	0	0	2	2	2	0	0	0	4	0	4	3	0	0	1	0	0	0	2	3	0	0	0	5	0	0	0	0	0
41973	3 Mar 22	21:16:00	1	0	2	0	Ct	0	0	0	0	5	0	0	1	1	4	0	0	0	4	0	3	2	0	0	1	0	0	0	3	3	0	0	0	4	0	0	0	0	0
41974	3 Mar 22	21:17:00	1	0	2	0	Ct	0	0	0	1	3	0	0	0	1	3	0	0	0	3	0	4	1	0	0	1	0	0	0	3	2	0	0	0	5	0	0	0	0	0
41975	3 Mar 22	21:18:00	1	0	2	0	Ct	0	0	0	3	2	0	0	1	0	1	0	0	0	1	0	1	3	0	0	3	0	0	0	3	0	0	0	0	5	0	0	0	0	0
41976	3 Mar 22	21:19:00	1	0	2	0	Ct	0	0	13	5	2	0	0	1	0	0	0	0	0	0	0	3	3	0	0	4	0	0	0	1	0	0	0	0	4	0	0	0	0	0
41977	3 Mar 22	21:20:00	1	0	2	0	Ct	0	0	28	1	2	0	0	2	0	1	0	0	0	0	0	4	3	0	0	0	0	0	0	3	0	0	0	0	3	0	0	0	0	0
41978	3 Mar 22	21:21:00	1	0	2	0	Ct	0	0	0	4	1	0	0	2	0	3	0	0	0	0	0	18	2	0	0	1	0	0	0	3	0	0	0	0	4	0	0	0	0	0
41979	3 Mar 22	21:22:00	1	0	2	0	Ct	0	0	0	0	1	0	0	0	0	0	0	0	0	0	0	3	2	0	0	3	0	0	0	1	0	0	0	0	2	0	0	0	0	0
41980	3 Mar 22	21:23:00	1	0	2	0	Ct	0	0	0	0	7	0	0	1	0	2	0	0	0	0	0	4	1	0	0	1	0	0	0	3	0	0	0	0	5	0	0	0	0	0
41981	3 Mar 22	21:24:00	1	0	2	0	Ct	0	0	0	0	3	0	0	1	0	4	0	0	0	0	0	3	1	0	0	0	0	0	0	2	0	0	0	0	2	0	0	0	0	0
41982	3 Mar 22	21:25:00	1	0	2	0	Ct	0	0	0	0	5	0	0	1	0	1	0	0	0	0	0	3	0	0	0	0	0	0	0	2	0	0	0	0	6	0	0	0	0	0
41983	3 Mar 22	21:26:00	1	0	2	0	Ct	0	0	0	0	3	0	0	2	0	2	0	0	0	0	0	4	3	0	0	0	0	0	0	1	0	0	0	0	4	0	0	0	0	0
41984	3 Mar 22	21:27:00	1	0	2	0	Ct	0	0	0	0	3	0	0	1	0	2	0	0	0	0	0	1	3	0	0	0	0	0	0	3	0	0	0	0	3	0	0	0	0	0
41985	3 Mar 22	21:28:00	1	0	2	0	Ct	0	0	0	0	3	0	0	2	0	2	0	0	0	0	0	2	4	0	0	0	0	0	0	1	0	0	0	0	8	0	0	0	0	0
41986	3 Mar 22	21:29:00	1	0	2	0	Ct	0	0	0	0	1	0	1	0	0	2	0	0	0	0	0	3	2	0	0	0	0	0	0	1	0	0	0	0	3	0	0	0	0	0
41987	3 Mar 22	21:30:00	1	0	2	0	Ct	0	0	0	0	0	0	2	0	0	1	0	0	0	0	0	1	3	0	0	0	0	0	0	3	0	0	0	0	3	0	0	0	0	0
41988	3 Mar 22	21:31:00	1	0	2	0	Ct	0	0	0	0	0	1	2	0	0	0	0	0	0	0	0	2	2	0	0	0	0	0	0	2	0	0	0	0	0	0	0	0	0	0
41989	3 Mar 22	21:32:00	1	0	2	0	Ct	0	0	0	0	0	3	2	0	0	2	0	0	0	0	0	3	0	0	0	0	0	0	0	4	0	0	0	0	0	0	3	0	0	0
41990	3 Mar 22	21:33:00	1	0	2	0	Ct	0	0	0	0	0	0	1	0	0	2	0	0	0	0	0	1	0	0	0	0	0	0	0	2	1	0	0	0	0	0	0	0	0	0
41991	3 Mar 22	21:34:00	1	0	2	0	Ct	0	0	0	0	0	1	3	0	0	0	0	0	0	0	0	0	3	0	0	0	0	0	0	3	1	0	0	0	0	0	0	0	0	0
41992	3 Mar 22	21:35:00	1	0	2	0	Ct	0	0	0	0	0	0	3	0	0	0	0	0	0	0	0	0	2	0	0	0	0	0	0	2	0	0	0	0	0	0	0	0	0	0
41993	3 Mar 22	21:36:00	1	0	2	0	Ct	0	0	0	0	0	0	2	0	0	1	0	0	0	0	0	0	2	0	0	0	0	0	0	2	0	0	0	0	0	0	0	0	0	0
41994	3 Mar 22	21:37:00	1	0	2	0	Ct	0	0	0	0	0	0	2	0	0	1	0	0	0	0	0	0	0	0	0	0	0	0	0	3	0	0	0	0	0	0	0	0	0	0
41995	3 Mar 22	21:38:00	1	0	2	0	Ct	0	0	0	0	0	0	2	0	0	1	0	0	0	0	0	0	1	0	0	0	0	0	0	2	0	0	0	0	0	0	0	0	0	0
41996	3 Mar 22	21:39:00	1	0	2	0	Ct	0	0	0	0	0	0	3	0	0	4	0	0	0	0	0	0	1	0	0	0	0	0	0	18	0	0	0	0	0	0	0	0	0	0
41997	3 Mar 22	21:40:00	1	0	2	0	Ct	0	0	0	0	0	0	1	0	0	1	0	0	0	0	0	0	1	0	0	0	0	0	0	8	0	0	0	0	0	0	0	0	0	0
41998	3 Mar 22	21:41:00	1	0	2	0	Ct	0	0	0	0	0	0	3	0	0	3	0	0	0	0	0	0	4	0	0	0	0	0	0	0	0	0	0	0	0	0	0	0	0	0
41999	3 Mar 22	21:42:00	1	0	2	0	Ct	0	0	0	0	0	0	2	0	0	1	0	0	0	0	0	0	2	0	0	0	0	0	0	0	0	0	0	0	0	0	0	0	0	0
42000	3 Mar 22	21:43:00	1	0	2	0	Ct	0	0	0	0	0	0	3	0	0	1	0	0	0	0	0	0	3	0	0	0	0	0	0	0	0	0	0	0	0	0	0	0	0	0
42001	3 Mar 22	21:44:00	1	0	2	0	Ct	0	0	0	1	0	0	1	0	0	2	0	0	0	0	0	0	1	0	0	0	0	0	0	0	0	0	1	0	0	0	0	0	0	0
42002	3 Mar 22	21:45:00	1	0	2	0	Ct	0	0	0	0	0	0	1	0	0	2	0	0	0	0	0	0	3	0	0	0	0	0	0	0	0	0	0	0	0	0	0	0	0	0
42003	3 Mar 22	21:46:00	1	0	2	0	Ct	0	0	0	0	0	0	2	0	0	2	0	0	0	0	0	0	3	0	0	0	0	0	0	0	0	0	0	0	0	0	0	2	0	0
42004	3 Mar 22	21:47:00	1	0	2	0	Ct	0	0	0	0	0	0	0	0	0	0	0	0	0	0	0	0	2	0	0	0	0	0	0	0	0	0	0	0	0	0	0	0	0	0
42005	3 Mar 22	21:48:00	1	0	2	0	Ct	0	0	0	0	0	0	0	0	0	4	0	0	0	0	0	0	3	0	0	0	0	0	0	0	0	0	4	0	0	0	0	1	0	0
42006	3 Mar 22	21:49:00	1	0	2	0	Ct	0	0	0	0	0	0	0	0	0	0	0	0	0	0	0	0	0	0	0	0	0	0	0	0	0	0	0	0	0	0	0	2	0	0
42007	3 Mar 22	21:50:00	1	0	2	0	Ct	0	0	0	0	0	0	0	0	0	0	0	0	0	0	0	0	0	0	0	0	0	0	0	0	0	0	0	0	0	0	0	8	0	0
42008	3 Mar 22	21:51:00	1	0	2	0	Ct	0	0	0	1	0	0	0	0	0	0	0	0	0	0	0	0	0	0	0	0	0	0	0	0	0	0	0	0	0	0	0	0	0	0
42009	3 Mar 22	21:52:00	1	0	2	0	Ct	0	0	0	2	0	0	0	0	0	0	0	0	0	0	0	0	2	0	0	0	0	0	0	0	0	0	0	0	0	0	0	0	0	0
42010	3 Mar 22	21:53:00	1	0	2	0	Ct	0	0	1	2	0	0	0	0	0	3	0	0	0	0	0	0	0	0	0	0	0	0	0	0	0	0	0	0	0	0	0	0	0	0
42011	3 Mar 22	21:54:00	1	0	2	0	Ct	0	0	2	3	0	0	0	0	0	2	0	0	0	0	0	0	0	0	0	0	0	0	0	0	0	0	0	0	0	0	0	0	0	0
42012	3 Mar 22	21:55:00	1	0	2	0	Ct	0	0	7	0	0	0	0	0	0	1	0	0	0	0	0	0	0	0	0	0	0	0	0	0	0	0	0	0	0	0	0	0	0	0
42013	3 Mar 22	21:56:00	1	0	2	0	Ct	0	0	2	14	0	0	0	0	0	2	0	0	0	0	0	0	0	0	0	0	0	0	0	0	0	0	0	0	0	0	0	0	0	0
42014	3 Mar 22	21:57:00	1	0	2	0	Ct	0	0	0	10	0	0	0	0	0	2	0	0	0	0	0	0	0	0	0	0	0	0	0	0	0	0	0	0	0	0	0	0	0	0
42015	3 Mar 22	21:58:00	1	0	2	0	Ct	0	0	0	0	0	1	0	0	0	0	0	0	0	0	0	0	0	0	0	0	0	0	0	0	0	0	0	0	0	0	0	0	0	0
42016	3 Mar 22	21:59:00	1	0	2	0	Ct	0	0	0	0	0	0	0	0	0	0	0	0	0	0	0	0	0	0	0	0	0	0	0	0	0	0	0	0	0	0	0	0	0	0
42017	3 Mar 22	22:00:00	1	0	2	0	Ct	0	0	0	0	0	0	0	0	0	0	0	0	0	0	0	0	0	0	0	0	0	0	0	0	0	0	0	0	0	0	0	0	0	0
42018	3 Mar 22	22:01:00	1	0	2	0	Ct	0	0	13	0	0	0	0	0	0	0	0	0	0	0	0	0	0	0	0	0	0	0	0	0	0	0	0	0	0	0	0	0	0	0
42019	3 Mar 22	22:02:00	1	0	2	0	Ct	0	0	3	0	0	0	0	0	0	0	0	0	0	0	0	0	0	0	0	0	0	0	0	0	0	0	0	0	0	0	0	1	0	0
42020	3 Mar 22	22:03:00	1	0	2	0	Ct	0	0	6	1	0	0	0	0	0	0	0	0	0	0	0	0	0	0	0	0	0	0	0	0	0	0	0	0	0	0	0	4	0	0
42021	3 Mar 22	22:04:00	1	0	2	0	Ct	0	0	0	0	0	0	0	0	0	0	0	0	0	0	0	0	0	0	0	0	0	0	0	0	0	0	0	0	0	0	0	0	0	0
42022	3 Mar 22	22:05:00	1	0	2	0	Ct	0	0	0	0	0	0	0	0	0	0	0	0	0	0	0	0	0	0	0	0	0	0	0	0	0	0	0	0	0	0	0	0	0	0
42023	3 Mar 22	22:06:00	1	0	2	0	Ct	0	0	0	0	0	0	0	0	0	0	0	0	0	0	0	0	0	0	0	0	0	0	0	0	0	0	0	0	0	0	0	0	0	0
42024	3 Mar 22	22:07:00	1	0	2	0	Ct	0	0	0	0	0	0	0	0	1	0	0	0	0	0	0	0	0	0	0	0	0	0	0	0	0	0	0	0	0	0	0	2	0	0
42025	3 Mar 22	22:08:00	1	0	2	0	Ct	0	0	0	0	0	0	0	0	1	0	0	0	0	0	0	0	0	0	0	0	0	0	0	0	0	0	0	0	0	0	0	0	0	0
42026	3 Mar 22	22:09:00	1	0	2	0	Ct	0	0	0	0	0	0	0	0	0	0	0	0	0	0	0	0	0	0	0	0	0	0	0	0	0	0	1	0	0	0	0	0	0	0
42027	3 Mar 22	22:10:00	1	0	2	0	Ct	0	0	2	0	0	0	0	0	0	0	0	0	0	0	0	0	0	0	0	0	0	0	0	0	1	0	0	0	0	0	0	1	0	0
42028	3 Mar 22	22:11:00	1	0	2	0	Ct	0	0	1	0	0	0	0	0	0	0	0	0	0	0	0	0	0	0	0	0	0	0	0	0	0	0	0	0	0	0	0	0	0	0
42029	3 Mar 22	22:12:00	1	0	2	0	Ct	0	0	0	0	0	0	0	0	0	0	0	0	0	0	0	0	0	0	0	0	0	0	0	0	0	0	0	0	0	0	0	11	0	0
42030	3 Mar 22	22:13:00	1	0	2	0	Ct	0	0	0	0	0	0	0	0	0	0	0	0	0	0	0	0	0	0	0	0	0	0	0	0	0	0	0	0	0	0	0	1	0	0
42031	3 Mar 22	22:14:00	1	0	2	0	Ct	0	0	0	0	0	0	0	0	0	0	0	0	0	0	0	0	0	0	0	0	0	0	0	0	0	0	0	0	0	0	0	3	0	0
42032	3 Mar 22	22:15:00	1	0	2	0	Ct	0	0	0	0	0	0	0	0	0	0	0	0	0	0	0	0	0	0	0	0	0	0	0	0	0	0	0	0	0	0	0	0	0	0
42033	3 Mar 22	22:16:00	1	0	2	0	Ct	0	0	0	3	0	0	0	0	0	0	0	0	0	0	0	0	0	0	0	0	0	0	0	1	0	0	0	0	0	0	0	1	0	0
42034	3 Mar 22	22:17:00	1	0	2	0	Ct	0	0	0	2	0	0	0	0	0	0	0	0	0	0	0	0	0	0	0	0	0	0	1	0	0	0	0	0	0	0	0	1	0	0
42035	3 Mar 22	22:18:00	1	0	2	0	Ct	0	0	0	0	0	0	0	0	0	0	0	0	0	0	0	0	0	0	0	0	0	0	1	0	0	0	0	0	0	0	0	1	0	0
42036	3 Mar 22	22:19:00	1	0	2	0	Ct	0	0	0	0	0	0	0	0	0	0	0	0	0	0	0	0	0	0	0	0	0	0	0	0	0	0	0	0	0	0	0	1	0	0
42037	3 Mar 22	22:20:00	1	0	2	0	Ct	0	0	0	0	0	0	0	0	0	0	0	0	0	0	0	0	0	0	0	0	0	0	0	0	0	0	0	0	0	0	0	1	0	0
42038	3 Mar 22	22:21:00	1	0	2	0	Ct	0	0	0	0	0	0	0	0	0	0	0	0	0	0	0	0	0	0	0	0	0	0	0	0	0	0	0	0	0	0	0	0	0	0
42039	3 Mar 22	22:22:00	1	0	2	0	Ct	0	0	0	0	0	0	0	0	0	0	0	0	0	0	0	0	0	0	0	0	0	0	0	0	0	0	0	0	0	0	0	0	0	0
42040	3 Mar 22	22:23:00	1	0	2	0	Ct	0	0	0	0	0	0	0	0	0	0	0	0	0	0	0	0	0	0	0	0	0	0	0	0	0	0	0	0	0	0	0	0	0	0
42041	3 Mar 22	22:24:00	1	0	2	0	Ct	0	0	0	0	0	0	0	0	0	0	0	0	0	0	0	0	0	0	0	0	0	0	0	0	0	0	0	0	0	0	0	0	0	0
42042	3 Mar 22	22:25:00	1	0	2	0	Ct	0	0	0	0	0	0	0	0	0	0	0	0	0	0	0	0	0	0	0	0	0	0	0	0	0	0	0	0	0	0	0	0	0	0
42043	3 Mar 22	22:26:00	1	0	2	0	Ct	0	0	1	0	0	0	0	0	0	0	0	0	0	0	0	0	0	0	0	0	0	0	0	0	0	0	0	0	0	0	0	0	0	0
42044	3 Mar 22	22:27:00	1	0	2	0	Ct	0	0	0	0	0	0	0	0	0	0	0	0	0	0	0	0	0	0	0	0	0	0	0	0	0	0	0	0	0	0	0	0	0	0
42045	3 Mar 22	22:28:00	1	0	2	0	Ct	0	0	0	0	0	0	0	0	0	0	0	0	0	0	0	0	0	0	0	0	0	0	0	0	0	0	0	0	0	0	0	0	0	0
42046	3 Mar 22	22:29:00	1	0	2	0	Ct	0	0	0	0	0	0	0	0	0	0	0	0	0	0	0	0	0	0	0	0	0	0	0	0	0	0	0	0	0	0	0	0	0	0
42047	3 Mar 22	22:30:00	1	0	2	0	Ct	0	0	0	0	0	0	0	0	0	0	0	0	0	0	0	0	0	0	0	0	0	0	0	0	0	0	0	0	0	0	0	0	0	0
42048	3 Mar 22	22:31:00	1	0	2	0	Ct	0	0	0	5	0	0	0	0	0	0	0	0	0	0	0	0	0	0	0	0	0	0	0	0	0	0	2	0	0	0	0	0	0	0
42049	3 Mar 22	22:32:00	1	0	2	0	Ct	0	0	0	0	0	0	0	0	0	0	0	0	0	0	0	0	0	0	0	0	0	0	0	0	0	0	1	0	0	0	0	0	0	0
42050	3 Mar 22	22:33:00	1	0	2	0	Ct	0	0	2	3	0	0	0	0	0	0	0	0	0	0	0	0	0	0	0	0	0	0	0	0	0	0	0	0	0	0	0	0	0	0
42051	3 Mar 22	22:34:00	1	0	2	0	Ct	0	0	0	0	0	0	0	0	0	0	0	0	0	0	0	0	0	0	0	0	0	0	0	0	0	0	0	0	0	0	0	0	0	0
42052	3 Mar 22	22:35:00	1	0	2	0	Ct	0	0	0	0	0	0	0	0	0	0	0	0	0	0	0	0	0	0	0	0	0	0	0	0	0	0	0	0	0	0	0	0	0	0
42053	3 Mar 22	22:36:00	1	0	2	0	Ct	0	0	0	0	0	0	0	0	0	0	0	0	0	0	0	0	0	0	0	0	0	0	0	0	0	0	0	0	0	0	0	0	0	0
42054	3 Mar 22	22:37:00	1	0	2	0	Ct	0	0	0	0	0	0	0	0	0	0	0	0	0	0	0	0	0	0	0	0	0	0	0	0	0	0	0	0	0	0	2	0	0	0
42055	3 Mar 22	22:38:00	1	0	2	0	Ct	0	0	0	0	0	0	0	0	0	0	0	0	0	0	0	0	0	0	0	0	0	0	0	0	0	0	0	0	0	0	0	0	0	0
42056	3 Mar 22	22:39:00	1	0	2	0	Ct	0	0	0	0	0	0	0	0	0	0	0	0	0	0	0	0	0	0	0	0	0	0	0	0	0	0	0	0	0	0	0	4	0	0
42057	3 Mar 22	22:40:00	1	0	2	0	Ct	0	0	0	0	0	0	0	0	0	0	0	0	0	0	0	0	0	0	0	0	0	0	0	4	0	0	0	0	0	0	0	0	0	0
42058	3 Mar 22	22:41:00	1	0	2	0	Ct	0	0	0	0	0	0	0	0	0	0	0	0	0	0	0	0	0	0	0	0	0	0	0	3	0	0	0	0	0	0	0	0	0	0
42059	3 Mar 22	22:42:00	1	0	2	0	Ct	0	0	0	0	0	0	0	0	0	0	0	0	0	0	0	0	0	0	0	0	0	0	0	0	0	0	0	0	0	0	0	0	0	0
42060	3 Mar 22	22:43:00	1	0	2	0	Ct	0	0	2	0	0	0	0	0	0	0	0	0	0	0	0	0	0	0	0	0	0	0	0	0	0	0	0	0	0	0	0	0	0	0
42061	3 Mar 22	22:44:00	1	0	2	0	Ct	0	0	1	0	0	0	0	0	0	0	0	0	0	0	0	0	0	0	0	0	0	0	0	0	0	0	0	0	0	0	0	0	0	0
42062	3 Mar 22	22:45:00	1	0	2	0	Ct	0	0	0	0	0	0	0	0	0	0	0	0	0	0	0	0	0	0	0	0	0	0	0	0	0	0	0	0	0	0	0	0	0	0
42063	3 Mar 22	22:46:00	1	0	2	0	Ct	0	0	2	0	0	0	0	0	0	0	0	0	0	0	0	0	0	0	0	0	0	0	0	0	0	0	0	0	0	0	0	0	0	0
42064	3 Mar 22	22:47:00	1	0	2	0	Ct	0	0	0	0	0	0	0	0	0	0	0	0	0	0	0	0	0	0	0	0	0	0	0	0	0	0	0	0	0	0	0	0	0	0
42065	3 Mar 22	22:48:00	1	0	2	0	Ct	0	0	0	0	0	0	0	0	0	0	0	0	0	0	0	0	0	0	0	0	0	0	0	0	0	0	0	0	0	0	0	0	0	0
42066	3 Mar 22	22:49:00	1	0	2	0	Ct	0	0	0	0	0	0	0	0	0	0	0	0	0	0	0	0	0	0	0	0	0	0	0	0	0	0	0	0	0	0	0	0	0	0
42067	3 Mar 22	22:50:00	1	0	2	0	Ct	0	0	0	2	0	0	0	0	0	0	0	0	0	0	0	0	0	0	0	0	0	0	0	0	0	0	0	0	0	0	0	0	0	0
42068	3 Mar 22	22:51:00	1	0	2	0	Ct	0	0	0	0	0	0	0	0	0	0	0	0	0	0	0	0	0	0	0	0	0	0	0	0	0	0	0	0	0	0	0	0	0	0
42069	3 Mar 22	22:52:00	1	0	2	0	Ct	0	0	0	0	0	0	0	0	0	0	0	0	0	0	0	0	0	0	0	0	0	0	0	0	0	0	0	0	0	0	0	0	0	0
42070	3 Mar 22	22:53:00	1	0	2	0	Ct	0	0	0	2	0	0	0	0	0	0	0	0	0	0	0	0	0	0	0	0	0	0	0	0	0	0	0	0	0	0	0	0	0	0
42071	3 Mar 22	22:54:00	1	0	2	0	Ct	0	0	0	0	0	0	0	0	0	0	0	0	0	0	0	0	0	0	0	0	0	0	0	0	0	0	0	0	0	0	0	0	0	0
42072	3 Mar 22	22:55:00	1	0	2	0	Ct	0	0	0	0	0	0	0	0	0	0	0	0	0	0	0	0	0	0	0	0	0	0	0	0	0	0	0	0	0	0	0	0	0	0
42073	3 Mar 22	22:56:00	1	0	2	0	Ct	0	0	0	0	0	0	0	0	0	0	0	0	0	0	0	0	0	0	0	0	0	0	0	0	0	0	0	0	0	0	0	0	0	0
42074	3 Mar 22	22:57:00	1	0	2	0	Ct	0	0	0	0	0	0	0	0	0	0	0	0	0	0	0	0	0	0	0	0	0	0	0	0	0	0	0	0	0	0	0	0	0	0
42075	3 Mar 22	22:58:00	1	0	2	0	Ct	0	0	0	0	0	0	0	0	0	0	0	0	0	0	0	0	0	0	0	0	0	0	0	0	0	0	0	0	0	0	0	0	0	0
42076	3 Mar 22	22:59:00	1	0	2	0	Ct	0	0	0	0	0	0	0	0	0	0	0	0	0	0	0	0	0	0	0	0	0	0	0	0	0	0	0	0	0	0	0	0	0	0
42077	3 Mar 22	23:00:00	1	0	2	0	Ct	0	0	0	0	0	0	0	0	0	0	0	0	0	0	0	0	0	0	0	0	0	0	0	0	0	0	0	0	0	0	0	0	0	0
42078	3 Mar 22	23:01:00	1	0	2	0	Ct	0	0	0	0	0	0	0	0	0	0	0	0	0	0	0	0	0	0	0	0	0	0	0	0	0	0	0	0	0	0	0	0	0	0
42079	3 Mar 22	23:02:00	1	0	2	0	Ct	0	0	0	1	0	0	0	0	0	0	0	0	0	0	0	0	0	0	0	0	0	0	0	0	0	0	0	0	0	0	0	1	0	0
42080	3 Mar 22	23:03:00	1	0	2	0	Ct	0	0	0	1	0	0	0	0	0	0	0	0	0	0	0	0	0	0	0	0	0	0	0	0	0	0	0	0	0	0	0	1	0	0
42081	3 Mar 22	23:04:00	1	0	2	0	Ct	0	0	0	2	0	0	0	0	0	0	0	0	0	0	0	0	0	0	1	0	0	0	0	0	0	0	0	0	0	0	0	3	0	0
42082	3 Mar 22	23:05:00	1	0	2	0	Ct	0	0	0	3	0	0	0	0	0	0	0	0	0	0	0	0	0	0	2	0	0	0	0	0	0	0	0	0	0	0	0	0	0	0
42083	3 Mar 22	23:06:00	1	0	2	0	Ct	0	0	0	0	0	0	0	0	0	0	0	0	0	0	0	0	0	0	6	0	0	0	0	0	0	0	0	0	0	0	0	0	0	0
42084	3 Mar 22	23:07:00	1	0	2	0	Ct	0	0	0	0	0	0	0	0	0	0	0	0	0	0	0	0	0	0	2	0	0	0	0	0	0	0	0	0	0	0	0	0	0	0
42085	3 Mar 22	23:08:00	1	0	2	0	Ct	0	0	0	0	0	0	0	0	0	0	0	0	0	0	0	0	0	0	2	0	0	0	0	0	0	0	0	0	0	0	0	0	0	0
42086	3 Mar 22	23:09:00	1	0	2	0	Ct	0	0	0	0	0	0	0	0	0	0	0	0	0	0	0	0	0	0	0	0	0	0	0	0	0	0	0	0	0	0	0	0	0	0
42087	3 Mar 22	23:10:00	1	0	2	0	Ct	0	0	0	0	0	0	0	0	0	0	0	0	0	0	0	0	0	0	1	0	0	0	0	0	0	0	2	0	0	0	0	0	0	0
42088	3 Mar 22	23:11:00	1	0	2	0	Ct	0	0	0	0	0	0	0	0	0	0	0	0	0	0	0	0	0	0	2	0	0	0	0	0	2	0	0	0	0	0	0	0	0	0
42089	3 Mar 22	23:12:00	1	0	2	0	Ct	0	0	0	0	0	0	0	0	0	0	0	0	0	0	0	0	0	0	10	0	0	0	0	0	1	0	0	0	0	0	0	0	0	0
42090	3 Mar 22	23:13:00	1	0	2	0	Ct	0	0	0	0	0	0	0	0	0	0	0	0	0	0	0	0	0	0	0	0	0	0	0	0	1	0	0	0	0	0	0	0	0	0
42091	3 Mar 22	23:14:00	1	0	2	0	Ct	0	0	0	0	0	0	0	0	0	0	0	0	0	0	0	0	0	0	0	0	0	0	0	0	1	0	0	0	0	0	0	0	0	0
42092	3 Mar 22	23:15:00	1	0	2	0	Ct	0	0	0	0	0	0	0	0	0	0	0	0	0	0	0	0	0	0	0	0	0	0	0	0	1	0	0	0	0	0	0	0	0	0
42093	3 Mar 22	23:16:00	1	0	2	0	Ct	0	0	0	0	0	0	0	0	0	0	0	0	0	0	0	0	0	0	0	0	0	0	0	0	0	0	0	0	0	0	0	0	0	0
42094	3 Mar 22	23:17:00	1	0	2	0	Ct	0	0	0	0	0	0	0	0	0	0	0	0	0	0	0	0	0	0	0	0	0	0	0	0	0	0	0	0	0	0	0	0	0	0
42095	3 Mar 22	23:18:00	1	0	2	0	Ct	0	0	0	0	0	0	0	0	0	0	0	0	0	0	0	0	3	0	0	0	0	0	0	0	0	0	0	0	0	0	0	0	0	0
42096	3 Mar 22	23:19:00	1	0	2	0	Ct	0	0	0	0	0	0	0	0	0	0	0	0	0	0	0	0	0	0	0	0	0	0	0	0	0	0	0	0	0	0	0	0	0	0
42097	3 Mar 22	23:20:00	1	0	2	0	Ct	0	0	0	0	0	0	0	0	0	0	0	0	0	0	0	0	0	0	0	0	0	0	0	0	0	0	0	0	0	0	0	0	0	0
42098	3 Mar 22	23:21:00	1	0	2	0	Ct	0	0	0	0	0	0	0	0	0	0	0	0	0	0	0	0	0	0	0	0	0	0	0	0	0	0	0	0	0	0	0	0	0	0
42099	3 Mar 22	23:22:00	1	0	2	0	Ct	0	0	0	0	0	0	0	0	0	0	0	0	0	0	0	0	0	0	0	0	0	0	0	0	0	0	0	0	0	0	0	0	0	0
42100	3 Mar 22	23:23:00	1	0	2	0	Ct	0	0	0	0	0	0	0	0	0	0	0	0	0	0	0	0	0	0	0	0	0	0	0	0	0	0	0	0	0	0	0	0	0	0
42101	3 Mar 22	23:24:00	1	0	2	0	Ct	0	0	2	0	0	0	0	0	0	0	0	0	0	0	0	0	0	0	0	0	0	0	0	0	0	0	0	0	0	0	0	0	0	0
42102	3 Mar 22	23:25:00	1	0	2	0	Ct	0	0	1	0	0	0	0	0	0	0	0	0	0	0	0	0	0	0	0	0	0	0	0	0	0	0	0	0	0	0	0	3	0	0
42103	3 Mar 22	23:26:00	1	0	2	0	Ct	0	0	5	1	0	0	0	0	0	0	0	0	0	0	0	0	0	0	0	0	0	0	0	0	0	0	0	0	0	0	1	1	0	0
42104	3 Mar 22	23:27:00	1	0	2	0	Ct	0	0	0	0	0	0	0	0	0	0	0	0	0	0	0	0	0	0	0	0	0	0	0	0	0	0	0	0	0	0	0	0	0	0
42105	3 Mar 22	23:28:00	1	0	2	0	Ct	0	0	2	1	0	0	0	0	0	0	0	0	0	0	0	0	0	0	0	0	0	0	0	0	0	0	0	0	0	0	0	0	0	0
42106	3 Mar 22	23:29:00	1	0	2	0	Ct	0	0	0	2	0	0	0	0	0	0	0	0	0	0	0	0	0	0	0	0	0	0	0	0	0	0	0	0	0	0	0	0	0	0
42107	3 Mar 22	23:30:00	1	0	2	0	Ct	0	0	0	3	0	0	0	0	0	0	0	0	0	0	0	0	0	0	0	0	0	0	0	0	0	0	0	0	0	0	0	0	0	0
42108	3 Mar 22	23:31:00	1	0	2	0	Ct	0	0	0	0	0	0	0	0	0	0	0	0	0	0	0	0	0	0	0	0	0	0	0	0	0	0	0	0	0	0	0	0	0	0
42109	3 Mar 22	23:32:00	1	0	2	0	Ct	0	0	0	0	0	0	0	0	0	0	0	0	0	0	0	0	0	0	0	0	0	0	0	0	0	0	0	0	0	0	0	2	0	0
42110	3 Mar 22	23:33:00	1	0	2	0	Ct	0	0	0	0	0	0	0	0	0	0	0	0	0	0	0	0	0	0	0	0	0	0	0	0	0	0	0	0	0	0	0	2	0	1
42111	3 Mar 22	23:34:00	1	0	2	0	Ct	0	0	0	0	0	0	0	0	0	0	0	0	0	0	0	0	0	0	0	0	0	0	0	0	0	0	0	0	0	0	0	2	0	0
42112	3 Mar 22	23:35:00	1	0	2	0	Ct	0	0	0	0	0	0	0	0	0	0	0	0	0	0	0	0	0	0	0	0	0	0	0	0	0	0	0	0	0	0	0	2	0	0
42113	3 Mar 22	23:36:00	1	0	2	0	Ct	0	0	0	0	0	0	0	0	0	0	0	0	0	0	0	0	0	0	0	0	0	0	0	0	0	0	0	0	0	0	0	1	0	2
42114	3 Mar 22	23:37:00	1	0	2	0	Ct	0	0	0	0	0	0	0	0	0	0	0	0	0	0	0	0	0	0	0	0	0	0	0	0	0	0	0	0	0	0	0	0	0	3
42115	3 Mar 22	23:38:00	1	0	2	0	Ct	0	0	0	0	0	0	0	0	0	0	0	0	0	0	0	0	0	0	0	0	0	0	0	0	0	0	0	0	0	0	0	2	0	0
42116	3 Mar 22	23:39:00	1	0	2	0	Ct	0	0	0	0	0	0	0	0	0	0	0	0	0	0	0	0	0	0	0	0	0	0	1	0	0	0	0	0	0	0	0	3	0	1
42117	3 Mar 22	23:40:00	1	0	2	0	Ct	0	0	0	0	0	0	0	0	0	0	0	0	0	0	0	0	0	0	0	0	0	0	0	0	0	0	0	0	0	0	0	2	0	1
42118	3 Mar 22	23:41:00	1	0	2	0	Ct	0	0	0	0	0	0	0	0	0	0	0	0	0	0	0	0	0	0	0	0	0	0	0	0	1	0	0	0	0	0	0	1	0	0
42119	3 Mar 22	23:42:00	1	0	2	0	Ct	0	0	0	1	0	0	0	0	0	0	0	0	0	0	0	0	0	0	0	0	0	0	0	0	0	0	0	0	0	0	0	1	0	0
42120	3 Mar 22	23:43:00	1	0	2	0	Ct	0	0	0	2	0	0	0	0	0	0	0	0	0	0	0	0	0	0	0	0	0	0	0	0	0	0	0	0	0	0	0	3	0	0
42121	3 Mar 22	23:44:00	1	0	2	0	Ct	0	0	0	2	0	0	0	0	0	0	0	0	0	0	0	0	0	0	0	0	0	0	0	0	2	0	0	0	0	0	0	2	0	0
42122	3 Mar 22	23:45:00	1	0	2	0	Ct	0	0	0	1	0	0	0	0	0	0	0	0	0	0	0	0	0	0	0	0	0	0	0	0	0	0	0	0	0	0	0	4	0	0
42123	3 Mar 22	23:46:00	1	0	2	0	Ct	0	0	0	3	0	0	0	0	0	0	0	0	0	0	0	0	0	0	0	0	0	0	0	0	0	0	0	0	0	0	0	2	0	0
42124	3 Mar 22	23:47:00	1	0	2	0	Ct	0	0	0	0	0	0	0	0	0	0	0	0	0	0	0	0	0	0	0	0	0	0	0	0	0	0	0	0	0	0	0	2	0	0
42125	3 Mar 22	23:48:00	1	0	2	0	Ct	0	0	0	2	0	0	0	0	0	0	0	0	0	0	0	0	0	0	0	0	0	0	0	0	0	0	0	0	0	0	0	0	0	0
42126	3 Mar 22	23:49:00	1	0	2	0	Ct	0	0	0	1	0	0	0	0	0	0	0	0	0	0	0	0	0	0	0	0	0	0	0	0	0	0	0	0	0	0	0	2	0	0
42127	3 Mar 22	23:50:00	1	0	2	0	Ct	0	0	0	2	0	0	0	0	0	0	0	0	0	0	0	0	0	0	0	0	0	1	0	0	0	0	0	0	0	0	0	1	0	0
42128	3 Mar 22	23:51:00	1	0	2	0	Ct	0	0	0	1	0	0	0	0	0	0	0	0	0	0	0	0	0	0	0	0	0	1	0	0	0	0	0	0	0	0	0	3	0	0
42129	3 Mar 22	23:52:00	1	0	2	0	Ct	0	0	0	0	0	0	0	0	0	0	0	0	0	0	0	0	0	0	0	0	0	2	0	0	0	0	0	0	0	0	0	3	0	0
42130	3 Mar 22	23:53:00	1	0	2	0	Ct	0	0	0	0	0	0	0	0	0	0	0	0	0	0	0	0	0	0	0	0	0	3	0	0	0	0	0	0	0	0	0	1	0	0
42131	3 Mar 22	23:54:00	1	0	2	0	Ct	0	0	0	0	0	0	0	0	0	0	0	0	0	0	0	0	0	0	0	0	0	0	0	0	0	0	0	0	0	0	1	1	0	0
42132	3 Mar 22	23:55:00	1	0	2	0	Ct	0	0	0	0	0	0	0	0	0	0	0	0	0	0	0	0	0	0	0	0	0	0	0	0	0	0	0	0	0	0	3	2	0	0
42133	3 Mar 22	23:56:00	1	0	2	0	Ct	0	0	0	0	0	0	0	0	0	0	0	0	0	0	0	0	0	0	0	0	0	0	0	0	0	0	0	0	0	0	0	0	0	0
42134	3 Mar 22	23:57:00	1	0	2	0	Ct	0	0	0	0	0	3	0	0	0	2	0	0	0	0	0	0	0	0	0	0	0	1	0	0	0	0	0	0	0	0	0	0	0	0
42135	3 Mar 22	23:58:00	1	0	2	0	Ct	0	0	0	0	0	0	0	0	0	1	0	0	0	0	0	0	1	0	0	0	0	3	0	0	0	0	0	0	0	0	1	0	0	0
42136	3 Mar 22	23:59:00	1	0	2	0	Ct	0	0	0	0	0	0	0	0	0	2	0	0	0	0	0	0	4	0	0	0	0	0	0	0	0	0	0	0	0	0	2	0	0	0
42137	4 Mar 22	00:00:00	1	0	2	0	Ct	0	0	0	0	0	0	0	0	0	2	0	0	0	0	0	0	0	0	0	0	0	0	0	0	0	0	0	0	0	0	7	0	0	0
42138	4 Mar 22	00:01:00	1	0	2	0	Ct	0	0	3	0	0	0	0	0	0	0	0	0	0	0	0	0	0	0	0	0	0	0	0	0	0	0	0	0	0	0	0	0	0	0
42139	4 Mar 22	00:02:00	1	0	2	0	Ct	0	0	0	0	0	0	0	0	0	3	0	0	0	0	0	0	0	0	0	0	0	2	0	0	0	0	0	0	0	0	2	0	0	0
42140	4 Mar 22	00:03:00	1	0	2	0	Ct	0	0	0	0	0	0	0	0	0	2	0	0	0	0	0	0	0	0	0	0	0	1	0	0	0	0	0	0	0	0	0	0	0	0
42141	4 Mar 22	00:04:00	1	0	2	0	Ct	0	0	0	0	0	0	0	0	0	1	0	0	0	0	0	0	0	0	0	0	0	1	0	0	0	0	0	0	0	0	0	0	0	0
42142	4 Mar 22	00:05:00	1	0	2	0	Ct	0	0	0	0	0	0	0	0	0	0	0	0	0	0	0	0	0	0	0	0	0	3	0	0	0	0	0	0	0	0	0	0	0	0
42143	4 Mar 22	00:06:00	1	0	2	0	Ct	0	0	0	0	0	0	0	0	0	0	0	0	0	0	0	0	0	0	0	0	0	0	0	0	0	0	0	0	0	0	0	0	0	0
42144	4 Mar 22	00:07:00	1	0	2	0	Ct	0	0	0	0	0	0	0	0	0	0	0	0	0	0	0	0	0	0	0	0	0	3	0	0	0	0	0	0	0	0	0	0	0	0
42145	4 Mar 22	00:08:00	1	0	2	0	Ct	0	0	0	0	0	0	0	0	0	0	0	0	0	0	0	0	0	0	0	0	0	2	0	0	0	0	0	0	0	0	0	0	0	0
42146	4 Mar 22	00:09:00	1	0	2	0	Ct	0	0	0	0	0	0	0	0	0	0	2	0	0	0	0	0	0	0	0	0	0	0	0	0	0	0	1	0	0	0	0	3	0	0
42147	4 Mar 22	00:10:00	1	0	2	0	Ct	0	0	0	0	0	0	0	0	0	0	0	0	0	0	0	0	0	0	0	0	0	3	0	0	0	0	1	0	0	0	0	3	0	0
42148	4 Mar 22	00:11:00	1	0	2	0	Ct	0	0	0	0	0	0	0	0	0	0	0	0	0	0	0	0	0	0	0	0	0	1	0	0	1	1	0	0	0	0	0	2	0	0
42149	4 Mar 22	00:12:00	1	0	2	0	Ct	0	0	0	0	0	0	0	0	0	0	0	0	0	0	0	0	0	0	0	0	0	0	0	0	2	0	0	0	0	0	0	1	0	0
42150	4 Mar 22	00:13:00	1	0	2	0	Ct	0	0	0	0	0	0	0	0	0	0	0	0	0	0	0	0	0	0	0	0	0	2	0	0	1	0	0	0	0	0	0	0	0	0
42151	4 Mar 22	00:14:00	1	0	2	0	Ct	0	0	0	0	0	0	0	0	0	0	0	0	0	0	0	0	0	0	0	0	0	1	0	0	3	0	0	0	0	0	0	2	0	0
42152	4 Mar 22	00:15:00	1	0	2	0	Ct	0	0	0	0	0	0	0	0	0	0	0	0	1	0	0	0	0	0	0	0	0	1	0	0	1	0	0	0	0	0	0	0	0	0
42153	4 Mar 22	00:16:00	1	0	2	0	Ct	0	0	0	2	0	0	0	0	0	0	0	0	0	0	0	0	0	0	0	0	0	1	0	0	1	0	0	0	0	0	0	3	0	0
42154	4 Mar 22	00:17:00	1	0	2	0	Ct	0	0	0	0	0	0	0	0	0	0	0	0	2	0	0	0	0	0	0	1	0	1	0	0	1	0	0	0	0	0	0	2	0	0
42155	4 Mar 22	00:18:00	1	0	2	0	Ct	0	0	0	2	0	0	0	0	0	0	0	0	2	0	0	0	0	0	0	2	0	1	0	0	0	0	0	0	0	0	0	1	0	0
42156	4 Mar 22	00:19:00	1	0	2	0	Ct	0	0	0	1	0	0	0	0	0	0	0	0	1	0	0	0	0	0	0	2	0	2	0	0	0	0	0	0	0	0	5	3	0	0
42157	4 Mar 22	00:20:00	1	0	2	0	Ct	0	0	0	1	0	0	0	0	0	0	0	0	1	0	0	0	0	0	0	2	0	1	0	0	0	0	0	0	0	0	3	2	0	0
42158	4 Mar 22	00:21:00	1	0	2	0	Ct	0	0	0	0	0	0	0	0	0	0	0	0	1	0	0	0	0	0	0	2	0	2	0	0	0	0	0	0	0	0	1	2	0	0
42159	4 Mar 22	00:22:00	1	0	2	0	Ct	0	0	0	0	0	0	0	0	0	0	0	0	0	0	0	0	0	0	0	2	0	1	0	0	2	0	0	0	0	0	2	3	0	0
42160	4 Mar 22	00:23:00	1	0	2	0	Ct	0	0	0	0	0	0	0	0	0	0	0	0	0	0	0	0	0	0	0	3	0	2	0	0	0	0	0	0	0	0	2	2	0	0
42161	4 Mar 22	00:24:00	1	0	2	0	Ct	0	0	0	0	0	0	0	0	0	0	0	0	0	0	0	0	0	0	0	0	0	2	0	0	0	0	0	0	0	0	2	1	0	0
42162	4 Mar 22	00:25:00	1	0	2	0	Ct	0	0	0	2	0	0	0	0	0	0	0	0	0	0	0	0	0	0	0	4	0	0	0	0	1	0	0	0	0	0	1	1	0	0
42163	4 Mar 22	00:26:00	1	0	2	0	Ct	0	0	0	1	0	0	0	0	0	0	0	0	0	0	0	0	0	0	0	5	0	2	0	0	2	0	0	0	0	0	3	0	0	3
42164	4 Mar 22	00:27:00	1	0	2	0	Ct	0	0	0	1	0	0	0	0	0	0	0	0	0	0	0	0	0	0	0	2	0	2	0	0	1	0	0	0	0	0	1	0	0	2
42165	4 Mar 22	00:28:00	1	0	2	0	Ct	0	0	2	1	0	0	0	0	0	0	0	0	0	0	0	0	0	0	0	3	0	0	0	0	0	0	0	0	0	0	1	0	0	3
42166	4 Mar 22	00:29:00	1	0	2	0	Ct	0	0	0	1	0	0	0	0	0	0	0	0	0	0	0	0	0	0	0	1	0	0	0	0	2	0	0	0	0	0	2	0	0	0
42167	4 Mar 22	00:30:00	1	0	2	0	Ct	0	0	0	2	0	0	0	0	0	0	0	0	0	0	0	0	0	0	0	1	0	0	0	0	0	0	0	0	0	0	2	0	0	0
42168	4 Mar 22	00:31:00	1	0	2	0	Ct	0	0	0	0	0	0	0	0	0	0	0	0	0	0	0	0	1	0	0	2	0	2	0	0	2	0	0	0	0	0	1	0	0	1
42169	4 Mar 22	00:32:00	1	0	2	0	Ct	0	0	0	0	0	0	0	0	0	0	0	0	0	0	0	0	0	0	0	1	0	2	0	0	0	0	0	0	0	0	1	0	0	0
42170	4 Mar 22	00:33:00	1	0	2	0	Ct	0	0	0	0	0	0	0	0	0	0	0	0	0	0	0	0	0	0	0	1	0	2	0	0	3	0	0	0	0	0	0	0	0	0
42171	4 Mar 22	00:34:00	1	0	2	0	Ct	0	0	0	0	0	0	0	0	0	0	0	0	0	0	0	0	0	1	0	0	0	1	0	0	1	0	0	0	0	0	0	0	0	0
42172	4 Mar 22	00:35:00	1	0	2	0	Ct	0	0	0	0	0	0	0	0	0	0	0	0	0	0	0	0	0	4	0	0	0	1	0	0	0	0	0	0	0	0	1	0	0	0
42173	4 Mar 22	00:36:00	1	0	2	0	Ct	0	0	0	0	0	1	0	0	0	0	0	0	0	0	0	0	0	0	0	0	0	0	0	0	0	0	0	0	0	0	5	0	0	0
42174	4 Mar 22	00:37:00	1	0	2	0	Ct	0	0	0	0	0	3	0	0	0	0	0	0	0	0	0	0	0	2	0	0	0	0	0	0	0	0	0	0	0	0	1	0	0	0
42175	4 Mar 22	00:38:00	1	0	2	0	Ct	0	0	0	0	0	1	0	0	0	0	0	0	1	0	0	0	0	0	0	0	0	0	0	0	1	0	0	0	0	0	0	0	1	0
42176	4 Mar 22	00:39:00	1	0	2	0	Ct	0	0	0	0	0	0	0	0	0	0	0	0	1	0	0	0	0	0	1	0	0	0	0	0	1	0	0	0	0	0	0	0	1	1
42177	4 Mar 22	00:40:00	1	0	2	0	Ct	0	0	0	0	0	0	0	0	0	0	0	0	0	0	0	0	0	0	0	0	0	0	0	0	0	0	0	1	0	0	0	0	3	2
42178	4 Mar 22	00:41:00	1	0	2	0	Ct	0	0	0	0	0	2	0	0	0	0	0	0	0	0	0	0	6	0	2	0	0	0	0	0	0	0	0	0	0	0	0	0	2	1
42179	4 Mar 22	00:42:00	1	0	2	0	Ct	0	0	0	0	0	2	0	0	0	0	0	0	0	0	0	0	1	0	0	0	0	0	0	0	0	0	0	3	0	0	0	0	0	1
42180	4 Mar 22	00:43:00	1	0	2	0	Ct	0	0	0	0	0	0	0	0	0	0	0	0	0	0	0	0	0	0	3	0	0	0	0	0	2	0	0	9	0	0	0	0	0	1
42181	4 Mar 22	00:44:00	1	0	2	0	Ct	0	0	0	0	0	0	0	0	0	0	0	0	0	0	0	0	0	0	4	0	0	0	0	0	0	0	0	1	0	0	0	0	0	2
42182	4 Mar 22	00:45:00	1	0	2	0	Ct	0	0	0	0	0	0	0	0	0	0	0	0	0	0	1	0	0	0	3	0	1	0	0	0	0	0	0	3	0	0	0	0	0	0
42183	4 Mar 22	00:46:00	1	0	2	0	Ct	0	0	0	0	0	0	0	0	0	0	0	0	0	0	2	0	2	2	2	0	2	0	0	0	0	0	0	0	0	0	0	0	1	2
42184	4 Mar 22	00:47:00	1	0	2	0	Ct	0	0	0	0	0	1	0	0	0	0	0	0	0	0	3	0	0	4	1	0	0	0	0	0	2	0	0	0	0	0	0	0	0	2
42185	4 Mar 22	00:48:00	1	0	2	0	Ct	0	0	0	0	0	0	0	0	0	1	0	0	0	0	3	0	0	2	4	0	0	0	0	0	1	0	0	0	0	0	0	0	0	2
42186	4 Mar 22	00:49:00	1	0	2	0	Ct	0	0	0	0	0	0	0	0	0	2	0	0	0	0	2	0	0	2	3	0	0	0	0	0	1	0	0	3	0	0	0	0	0	0
42187	4 Mar 22	00:50:00	1	0	2	0	Ct	0	0	0	0	0	0	0	0	0	2	0	0	0	0	3	0	0	3	2	0	0	0	0	0	0	0	0	3	0	0	4	0	0	0
42188	4 Mar 22	00:51:00	1	0	2	0	Ct	0	0	0	0	0	0	0	0	0	0	0	0	0	0	2	0	0	0	2	0	0	0	0	0	0	0	0	1	0	0	3	1	0	3
42189	4 Mar 22	00:52:00	1	0	2	0	Ct	0	0	0	1	0	1	0	0	0	0	0	0	0	0	3	0	0	1	3	0	0	0	0	0	2	0	0	2	0	0	1	2	0	3
42190	4 Mar 22	00:53:00	1	0	2	0	Ct	0	0	2	0	0	2	0	0	0	0	0	0	0	0	5	0	0	0	1	0	0	0	0	0	1	0	0	2	0	0	2	4	0	2
42191	4 Mar 22	00:54:00	1	0	2	0	Ct	0	0	1	3	0	0	0	0	0	0	0	0	0	0	2	0	0	0	3	0	0	0	0	0	1	0	0	0	0	0	1	1	0	1
42192	4 Mar 22	00:55:00	1	0	2	0	Ct	0	0	0	2	0	0	0	0	0	0	0	0	2	0	2	0	0	0	3	0	0	0	0	0	21	0	1	2	0	0	1	1	0	0
42193	4 Mar 22	00:56:00	1	0	2	0	Ct	0	0	0	2	0	0	0	0	0	0	0	0	0	0	4	0	0	0	3	0	0	0	0	0	5	0	0	4	0	0	4	1	0	0
42194	4 Mar 22	00:57:00	1	0	2	0	Ct	0	0	0	0	0	0	0	0	0	0	0	0	2	0	1	0	0	0	2	0	0	0	0	0	5	0	1	1	0	0	2	3	2	0
42195	4 Mar 22	00:58:00	1	0	2	0	Ct	0	0	0	0	0	0	0	0	0	0	0	0	0	0	2	0	0	0	3	0	0	0	0	0	0	0	0	0	0	0	2	2	1	4
42196	4 Mar 22	00:59:00	1	0	2	0	Ct	0	0	0	0	0	0	0	0	0	0	0	0	0	0	3	0	0	0	1	0	0	0	0	0	0	0	0	0	0	0	2	1	0	1
42197	4 Mar 22	01:00:00	1	0	2	0	Ct	0	0	0	0	0	0	0	0	0	0	0	0	0	0	1	0	0	0	2	0	0	0	0	0	0	0	0	0	0	0	1	4	0	26
42198	4 Mar 22	01:01:00	1	0	2	0	Ct	0	0	0	0	0	0	0	0	0	0	0	0	0	0	2	0	0	0	1	0	0	0	0	1	0	0	0	0	0	0	0	1	0	37
42199	4 Mar 22	01:02:00	1	0	2	0	Ct	0	0	0	0	0	0	0	0	0	0	0	0	0	0	1	0	0	0	0	0	0	0	0	1	0	0	0	0	0	0	0	0	0	26
42200	4 Mar 22	01:03:00	1	0	2	0	Ct	0	0	0	0	0	0	0	0	0	0	0	0	0	0	2	0	0	0	0	0	0	0	0	0	0	0	0	0	0	0	1	0	0	19
42201	4 Mar 22	01:04:00	1	0	2	0	Ct	0	0	0	0	0	0	0	0	0	0	0	0	0	0	2	0	0	0	0	0	0	0	0	0	0	0	0	0	0	0	0	0	0	9
42202	4 Mar 22	01:05:00	1	0	2	0	Ct	0	0	0	0	0	3	0	0	0	0	0	0	1	0	1	0	0	0	0	0	0	0	0	0	0	0	0	0	0	0	2	0	0	0
42203	4 Mar 22	01:06:00	1	0	2	0	Ct	0	0	0	0	0	1	0	0	0	0	0	0	1	0	2	0	0	0	0	0	0	0	0	0	0	0	0	0	0	0	2	0	0	0
42204	4 Mar 22	01:07:00	1	0	2	0	Ct	0	0	0	0	0	2	0	0	0	0	0	0	0	0	0	0	0	0	0	0	0	0	0	0	0	0	0	0	0	0	2	0	0	0
42205	4 Mar 22	01:08:00	1	0	2	0	Ct	0	0	0	0	0	0	0	0	0	0	0	0	0	0	0	0	0	0	0	0	0	0	0	0	0	0	0	0	0	0	1	0	0	2
42206	4 Mar 22	01:09:00	1	0	2	0	Ct	0	0	0	0	0	0	0	0	0	0	0	0	0	0	4	0	0	0	0	0	0	0	0	0	0	0	0	0	0	0	0	0	0	1
42207	4 Mar 22	01:10:00	1	0	2	0	Ct	0	0	0	0	0	0	0	0	0	0	0	0	0	0	2	0	0	0	0	0	0	0	0	0	0	0	0	0	0	0	0	0	1	0
42208	4 Mar 22	01:11:00	1	0	2	0	Ct	0	0	0	0	0	0	0	0	0	0	0	0	0	0	1	0	0	4	0	0	0	0	0	0	0	0	0	0	0	0	0	0	0	0
42209	4 Mar 22	01:12:00	1	0	2	0	Ct	0	0	0	0	0	0	0	0	0	0	0	0	0	0	0	0	0	2	0	0	0	0	0	0	0	0	0	0	0	0	2	0	0	0
42210	4 Mar 22	01:13:00	1	0	2	0	Ct	0	0	0	0	0	0	0	0	0	0	0	0	0	0	0	0	0	0	0	0	0	0	0	1	0	0	0	0	0	0	3	0	1	0
42211	4 Mar 22	01:14:00	1	0	2	0	Ct	0	0	0	0	0	0	0	0	0	0	0	0	0	0	0	0	0	2	0	0	0	0	0	0	0	0	0	0	0	0	1	0	0	0
42212	4 Mar 22	01:15:00	1	0	2	0	Ct	0	0	0	0	0	0	0	0	0	0	0	0	0	0	0	0	0	4	0	0	0	0	0	0	0	0	0	0	0	0	0	0	6	0
42213	4 Mar 22	01:16:00	1	0	2	0	Ct	0	0	0	0	0	0	0	0	0	0	0	0	0	0	0	0	0	0	0	0	0	0	0	0	0	0	0	0	0	0	0	0	0	0
42214	4 Mar 22	01:17:00	1	0	2	0	Ct	0	0	0	0	0	0	0	0	0	0	0	0	0	0	0	0	0	0	0	0	0	0	0	0	0	0	0	0	0	0	0	0	0	0
42215	4 Mar 22	01:18:00	1	0	2	0	Ct	0	0	0	0	0	0	0	0	0	0	0	0	0	0	0	0	0	0	0	0	0	0	0	0	0	0	0	0	0	0	0	0	5	0
42216	4 Mar 22	01:19:00	1	0	2	0	Ct	0	0	0	0	0	0	0	0	0	0	0	0	0	0	0	0	0	0	0	0	0	0	0	0	0	0	0	0	0	1	0	5	0	0
42217	4 Mar 22	01:20:00	1	0	2	0	Ct	0	0	0	2	0	0	0	0	0	0	0	0	0	0	0	0	0	0	0	0	0	0	0	0	0	0	0	0	0	0	0	2	0	0
42218	4 Mar 22	01:21:00	1	0	2	0	Ct	0	0	0	1	0	0	0	0	0	0	0	0	0	0	0	0	0	0	0	0	0	0	0	0	0	0	0	0	0	0	0	2	0	0
42219	4 Mar 22	01:22:00	1	0	2	0	Ct	0	0	0	1	0	0	0	0	0	0	0	0	0	0	0	0	0	1	0	0	0	0	0	0	0	0	0	0	0	0	0	2	0	0
42220	4 Mar 22	01:23:00	1	0	2	0	Ct	0	0	0	0	0	0	0	0	0	0	0	0	0	0	0	0	0	2	0	0	0	0	0	0	0	0	0	0	0	0	0	1	0	0
42221	4 Mar 22	01:24:00	1	0	2	0	Ct	0	0	3	0	0	0	0	0	0	0	0	0	0	0	0	0	0	1	0	0	0	0	0	0	0	0	0	0	0	0	0	2	0	0
42222	4 Mar 22	01:25:00	1	0	2	0	Ct	0	0	2	0	0	0	0	0	0	0	0	0	1	0	0	0	0	0	0	1	0	0	0	0	0	0	0	0	0	0	0	0	0	0
42223	4 Mar 22	01:26:00	1	0	2	0	Ct	0	0	3	1	0	0	0	0	0	0	0	0	1	0	0	0	0	0	0	1	0	0	0	0	0	0	1	0	0	0	0	4	0	0
42224	4 Mar 22	01:27:00	1	0	2	0	Ct	0	0	1	3	0	2	0	0	0	0	0	0	0	0	0	0	0	0	0	1	0	0	0	0	0	0	0	0	0	0	0	2	0	0
42225	4 Mar 22	01:28:00	1	0	2	0	Ct	0	0	1	0	0	2	0	0	0	5	0	0	0	0	0	0	0	0	0	3	0	0	0	0	0	0	1	0	0	0	0	4	0	0
42226	4 Mar 22	01:29:00	1	0	2	0	Ct	0	0	0	2	0	1	0	0	0	1	0	0	0	0	0	0	0	0	0	1	0	0	0	2	0	0	0	0	0	0	0	2	0	1
42227	4 Mar 22	01:30:00	1	0	2	0	Ct	0	0	0	1	0	1	0	0	0	1	0	0	0	0	0	0	0	0	0	2	0	0	0	0	0	0	0	0	0	0	0	1	0	0
42228	4 Mar 22	01:31:00	1	0	2	0	Ct	0	0	0	1	0	0	0	0	0	0	0	0	0	0	0	0	0	0	0	1	0	0	1	0	0	0	0	0	0	0	0	1	0	0
42229	4 Mar 22	01:32:00	1	0	2	0	Ct	0	0	0	0	0	0	0	0	0	0	0	0	0	0	0	0	0	0	0	2	0	0	1	0	0	0	0	0	0	0	0	3	0	0
42230	4 Mar 22	01:33:00	1	0	2	0	Ct	0	0	0	2	0	2	0	0	0	0	0	0	0	0	0	0	0	0	0	1	0	0	0	0	0	0	0	0	0	0	0	5	0	0
42231	4 Mar 22	01:34:00	1	0	2	0	Ct	0	0	0	1	0	3	0	0	0	0	0	0	0	0	0	0	0	0	0	1	0	0	0	0	0	0	0	0	0	0	0	2	0	0
42232	4 Mar 22	01:35:00	1	0	2	0	Ct	0	0	0	0	0	3	0	0	0	0	0	0	0	0	0	0	0	0	0	0	0	0	0	0	0	0	0	0	0	0	0	0	0	0
42233	4 Mar 22	01:36:00	1	0	2	0	Ct	0	0	0	0	0	1	0	0	0	0	0	0	0	0	0	0	0	0	0	0	0	0	0	0	0	0	0	0	0	0	0	3	0	0
42234	4 Mar 22	01:37:00	1	0	2	0	Ct	0	0	0	0	0	4	0	0	0	0	0	0	0	0	0	0	0	0	0	0	0	0	0	0	0	0	0	0	0	0	0	1	0	0
42235	4 Mar 22	01:38:00	1	0	2	0	Ct	0	0	0	0	0	1	0	0	0	0	0	0	0	0	0	0	0	2	0	0	0	0	0	0	0	0	0	0	0	0	0	2	0	0
42236	4 Mar 22	01:39:00	1	0	2	0	Ct	0	0	0	0	0	3	0	0	0	0	0	0	0	0	0	0	0	2	0	0	0	0	0	0	0	0	0	0	0	0	0	2	0	0
42237	4 Mar 22	01:40:00	1	0	2	0	Ct	0	0	0	0	0	2	0	0	0	0	0	0	0	0	0	0	0	2	0	0	0	0	0	0	0	0	0	0	0	0	0	0	0	0
42238	4 Mar 22	01:41:00	1	0	2	0	Ct	0	0	0	0	0	2	0	0	0	0	0	0	0	0	0	0	1	2	0	0	0	0	0	0	0	0	0	0	0	0	1	0	0	0
42239	4 Mar 22	01:42:00	1	0	2	0	Ct	0	0	0	0	0	3	0	0	0	0	0	0	1	0	0	0	2	2	0	0	0	0	0	0	0	0	0	0	0	0	1	0	0	0
42240	4 Mar 22	01:43:00	1	0	2	0	Ct	0	0	0	0	0	0	0	0	0	0	0	0	1	0	0	0	0	2	0	0	0	0	0	0	1	0	0	0	0	0	2	0	0	0
42241	4 Mar 22	01:44:00	1	0	2	0	Ct	0	0	0	0	0	3	0	0	0	0	0	0	0	0	0	0	0	1	0	0	0	0	0	0	1	0	0	0	0	0	2	0	0	0
42242	4 Mar 22	01:45:00	1	0	2	0	Ct	0	0	0	0	0	2	0	0	0	0	0	0	0	0	0	0	0	2	0	0	0	0	0	0	2	0	0	0	0	0	1	0	0	0
42243	4 Mar 22	01:46:00	1	0	2	0	Ct	0	0	0	0	0	2	0	0	0	0	0	0	2	0	0	0	0	20	0	0	0	0	0	0	1	0	0	0	0	0	1	0	0	0
42244	4 Mar 22	01:47:00	1	0	2	0	Ct	0	0	0	0	0	1	0	0	0	0	0	0	2	0	0	0	0	22	0	0	0	0	0	0	1	0	0	0	0	0	2	0	0	0
42245	4 Mar 22	01:48:00	1	0	2	0	Ct	0	0	0	0	0	2	0	0	0	0	0	0	0	0	0	0	0	0	0	0	0	0	0	0	2	0	0	0	0	0	3	0	0	0
42246	4 Mar 22	01:49:00	1	0	2	0	Ct	0	0	0	0	0	2	0	0	0	0	0	0	0	0	0	0	0	5	0	0	0	0	0	0	0	0	0	0	0	0	0	0	0	0
42247	4 Mar 22	01:50:00	1	0	2	0	Ct	0	0	0	0	0	2	0	0	0	0	0	0	0	0	0	0	0	2	0	0	0	0	0	0	1	0	0	2	0	0	2	0	0	0
42248	4 Mar 22	01:51:00	1	0	2	0	Ct	0	0	0	0	0	0	0	0	0	0	0	0	0	0	0	0	0	3	0	0	0	0	0	0	1	0	0	4	0	0	4	0	0	0
42249	4 Mar 22	01:52:00	1	0	2	0	Ct	0	0	0	0	0	2	0	0	0	0	0	0	0	0	0	0	2	2	0	0	0	0	0	0	2	0	0	2	0	0	1	0	0	0
42250	4 Mar 22	01:53:00	1	0	2	0	Ct	0	0	0	0	0	2	0	0	0	0	0	0	0	0	0	0	1	2	0	0	0	0	0	0	1	0	0	2	0	0	2	0	0	0
42251	4 Mar 22	01:54:00	1	0	2	0	Ct	0	0	0	0	0	2	0	0	0	0	0	0	1	0	0	0	1	2	0	0	0	0	0	0	1	0	0	1	0	0	1	0	0	0
42252	4 Mar 22	01:55:00	1	0	2	0	Ct	0	0	0	0	0	2	0	0	0	0	0	0	0	0	0	0	4	1	0	0	0	0	0	0	1	0	0	5	0	0	0	0	0	0
42253	4 Mar 22	01:56:00	1	0	2	0	Ct	0	0	0	0	0	2	0	0	0	0	0	0	0	0	0	0	1	2	0	0	0	0	0	0	1	0	1	2	0	0	1	0	0	1
42254	4 Mar 22	01:57:00	1	0	2	0	Ct	0	0	0	0	0	2	0	0	0	0	0	0	1	0	0	0	1	2	0	0	0	0	0	0	1	0	0	3	0	0	1	0	0	0
42255	4 Mar 22	01:58:00	1	0	2	0	Ct	0	0	0	0	0	2	0	0	0	0	0	0	0	0	0	0	0	2	0	0	0	0	0	0	1	0	0	0	0	0	0	0	0	1
42256	4 Mar 22	01:59:00	1	0	2	0	Ct	0	0	0	0	0	2	0	0	0	0	0	0	0	0	0	0	0	0	0	0	0	0	0	0	2	0	1	3	0	0	2	0	0	0
42257	4 Mar 22	02:00:00	1	0	2	0	Ct	0	0	0	0	0	1	0	0	0	0	0	0	0	0	0	0	0	1	0	0	0	0	0	0	2	0	0	1	0	0	0	3	0	0
42258	4 Mar 22	02:01:00	1	0	2	0	Ct	0	0	0	0	0	2	0	0	0	0	0	0	0	0	0	0	0	1	0	0	0	0	0	0	2	0	0	2	0	0	1	3	0	0
42259	4 Mar 22	02:02:00	1	0	2	0	Ct	0	0	4	0	0	1	0	0	0	0	0	0	1	0	0	0	0	2	0	0	0	0	0	0	4	0	0	4	0	0	1	2	0	0
42260	4 Mar 22	02:03:00	1	0	2	0	Ct	0	0	1	0	0	2	0	0	0	0	0	0	0	0	0	0	0	2	0	0	0	0	0	0	0	0	0	3	0	0	2	1	0	0
42261	4 Mar 22	02:04:00	1	0	2	0	Ct	0	0	0	0	0	2	0	0	0	0	0	0	0	0	0	0	0	2	0	0	0	0	0	0	1	0	0	2	0	0	1	1	0	0
42262	4 Mar 22	02:05:00	1	0	2	0	Ct	0	0	1	0	0	0	0	0	0	0	0	0	0	0	0	0	0	2	0	0	0	0	0	1	1	0	0	0	0	0	1	1	0	0
42263	4 Mar 22	02:06:00	1	0	2	0	Ct	0	0	0	0	0	2	0	0	0	0	0	0	0	0	0	0	0	2	0	0	0	0	0	3	0	0	0	2	0	0	1	1	0	3
42264	4 Mar 22	02:07:00	1	0	2	0	Ct	0	0	5	0	0	2	0	0	0	0	0	0	0	0	0	0	0	1	0	0	0	0	0	0	0	0	0	1	0	0	2	1	0	0
42265	4 Mar 22	02:08:00	1	0	2	0	Ct	0	0	3	0	0	3	0	0	0	0	0	0	0	0	0	0	0	3	0	0	0	0	0	0	0	0	0	0	0	0	1	1	5	0
42266	4 Mar 22	02:09:00	1	0	2	0	Ct	0	0	2	0	0	3	0	0	0	0	0	0	0	0	0	0	0	1	0	0	0	0	2	0	1	0	0	2	0	0	1	0	0	3
42267	4 Mar 22	02:10:00	1	0	2	0	Ct	0	0	1	0	0	1	0	0	0	0	0	0	0	0	0	0	0	1	0	0	0	0	1	0	0	0	0	1	0	0	0	14	0	3
42268	4 Mar 22	02:11:00	1	0	2	0	Ct	0	0	0	0	0	2	0	0	0	0	0	0	0	0	0	0	0	0	0	0	0	0	0	0	1	0	0	0	0	0	0	38	0	1
42269	4 Mar 22	02:12:00	1	0	2	0	Ct	0	0	2	0	0	2	0	0	0	0	0	0	0	0	0	0	0	0	0	0	0	0	4	0	1	0	0	2	0	0	0	18	0	0
42270	4 Mar 22	02:13:00	1	0	2	0	Ct	0	0	1	0	0	1	0	0	0	0	0	0	0	0	0	0	0	0	0	0	0	0	0	0	2	0	0	2	0	0	0	0	0	2
42271	4 Mar 22	02:14:00	1	0	2	0	Ct	0	0	2	0	0	2	0	0	0	0	0	0	0	0	4	0	0	0	0	0	0	0	0	0	1	0	0	1	0	0	0	0	0	2
42272	4 Mar 22	02:15:00	1	0	2	0	Ct	0	0	1	0	0	0	0	0	0	0	0	0	0	0	4	1	0	0	0	0	0	0	0	0	0	0	0	3	0	0	0	0	0	0
42273	4 Mar 22	02:16:00	1	0	2	0	Ct	0	0	0	0	0	2	0	0	0	0	0	0	0	0	1	0	0	0	0	0	0	0	0	0	0	0	0	2	0	0	0	0	0	3
42274	4 Mar 22	02:17:00	1	0	2	0	Ct	0	0	0	0	0	1	0	0	0	0	0	0	0	0	0	1	0	0	0	0	0	0	0	0	1	0	0	3	0	0	0	0	0	2
42275	4 Mar 22	02:18:00	1	0	2	0	Ct	0	0	0	0	0	0	0	0	0	0	0	0	0	0	1	0	0	0	0	0	0	0	0	0	0	0	0	2	0	0	0	0	0	1
42276	4 Mar 22	02:19:00	1	0	2	0	Ct	0	0	0	0	0	0	0	0	0	0	0	0	0	0	4	0	0	0	0	0	0	0	0	0	0	0	1	0	1	0	0	0	0	2
42277	4 Mar 22	02:20:00	1	0	2	0	Ct	0	0	0	0	0	1	0	0	0	0	0	0	0	0	1	0	0	0	0	0	0	0	0	0	0	0	3	1	2	0	0	0	0	0
42278	4 Mar 22	02:21:00	1	0	2	0	Ct	0	0	0	0	0	0	0	0	0	2	0	0	0	0	0	0	0	0	0	0	0	0	0	0	0	0	0	3	5	0	0	0	0	3
42279	4 Mar 22	02:22:00	1	0	2	0	Ct	0	0	0	0	0	0	0	0	0	2	0	0	0	0	2	0	1	0	0	0	0	0	0	0	0	0	0	2	8	0	0	0	0	2
42280	4 Mar 22	02:23:00	1	0	2	0	Ct	0	0	0	0	0	0	0	0	0	2	0	0	0	0	3	0	3	0	0	0	0	0	0	0	0	0	0	1	3	0	0	0	0	1
42281	4 Mar 22	02:24:00	1	0	2	0	Ct	0	0	0	0	0	0	0	0	0	2	0	0	0	0	4	0	2	0	0	0	0	0	0	0	0	0	0	2	4	0	0	3	0	0
42282	4 Mar 22	02:25:00	1	0	2	0	Ct	0	0	0	0	0	0	0	0	0	1	0	0	1	0	12	0	2	0	0	0	0	0	0	0	0	0	0	3	0	0	0	1	0	0
42283	4 Mar 22	02:26:00	1	0	2	0	Ct	0	0	0	0	0	0	0	0	0	1	0	0	1	0	0	0	24	0	0	0	0	0	0	0	0	0	0	0	3	0	0	1	0	0
42284	4 Mar 22	02:27:00	1	0	2	0	Ct	0	0	0	1	0	0	0	0	0	0	0	0	0	0	0	0	1	0	0	0	0	0	0	0	0	0	0	0	7	0	0	3	0	0
42285	4 Mar 22	02:28:00	1	0	2	0	Ct	0	0	0	1	0	0	0	0	0	0	0	0	0	0	0	0	2	0	0	0	0	0	0	0	0	0	0	1	2	0	0	2	0	0
42286	4 Mar 22	02:29:00	1	0	2	0	Ct	0	0	4	3	0	0	0	0	0	0	0	0	0	0	0	0	0	0	0	0	0	0	0	0	0	0	0	1	1	0	0	1	0	0
42287	4 Mar 22	02:30:00	1	0	2	0	Ct	0	0	1	1	0	0	0	0	0	0	0	0	0	0	0	0	1	0	0	0	0	0	0	0	0	0	0	3	2	0	0	2	0	0
42288	4 Mar 22	02:31:00	1	0	2	0	Ct	0	0	4	2	0	0	0	0	0	0	0	0	0	0	0	0	3	0	0	3	0	1	0	0	0	0	0	2	0	0	0	0	0	0
42289	4 Mar 22	02:32:00	1	0	2	0	Ct	0	0	3	1	0	0	0	0	0	0	0	0	0	0	0	0	2	0	0	4	0	6	0	0	0	0	0	2	0	0	0	0	0	0
42290	4 Mar 22	02:33:00	1	0	2	0	Ct	0	0	2	1	0	0	0	0	0	0	0	0	0	0	0	0	1	0	0	3	0	1	0	0	0	0	0	3	0	0	0	0	0	0
42291	4 Mar 22	02:34:00	1	0	2	0	Ct	0	0	3	1	0	0	0	0	0	0	0	0	0	0	0	0	0	0	0	1	0	2	0	2	0	0	0	1	0	0	0	0	0	0
42292	4 Mar 22	02:35:00	1	0	2	0	Ct	0	0	2	0	0	2	0	0	0	0	0	0	1	0	0	0	0	0	0	1	0	3	0	1	0	0	0	4	0	0	0	0	0	0
42293	4 Mar 22	02:36:00	1	0	2	0	Ct	0	0	1	2	0	3	0	0	0	0	0	0	1	0	0	0	1	0	0	1	0	2	0	2	0	0	0	1	0	0	0	0	0	0
42294	4 Mar 22	02:37:00	1	0	2	0	Ct	0	0	1	1	0	2	0	0	0	0	0	0	1	0	0	0	2	0	0	1	0	2	0	2	0	0	0	8	2	0	0	0	0	0
42295	4 Mar 22	02:38:00	1	0	2	0	Ct	0	0	1	0	0	1	0	0	0	0	0	0	0	0	0	0	1	0	0	2	0	2	0	2	0	0	0	0	3	0	1	0	0	0
42296	4 Mar 22	02:39:00	1	0	2	0	Ct	0	0	1	1	0	0	0	0	0	0	0	0	0	0	0	0	2	0	0	2	0	1	0	15	0	0	0	0	4	0	2	0	0	0
42297	4 Mar 22	02:40:00	1	0	2	0	Ct	0	0	3	0	0	1	0	0	0	0	0	0	0	0	0	0	2	0	0	1	0	2	0	2	0	0	0	0	5	0	1	0	0	0
42298	4 Mar 22	02:41:00	1	0	2	0	Ct	0	0	0	0	0	2	0	0	0	0	0	0	0	0	0	0	3	0	0	2	0	2	0	2	0	0	0	0	4	0	2	0	0	0
42299	4 Mar 22	02:42:00	1	0	2	0	Ct	0	0	0	0	0	1	0	0	0	0	0	0	0	0	0	0	2	0	0	1	0	1	3	3	0	0	0	0	3	0	3	0	0	0
42300	4 Mar 22	02:43:00	1	0	2	0	Ct	0	0	2	0	0	2	0	0	0	0	0	0	0	0	0	0	1	0	0	1	0	1	4	2	0	0	0	0	5	0	1	0	0	0
42301	4 Mar 22	02:44:00	1	0	2	0	Ct	0	0	2	0	0	0	0	0	0	0	0	0	0	0	0	0	0	0	0	3	0	4	0	5	0	0	0	0	1	0	1	0	1	0
42302	4 Mar 22	02:45:00	1	0	2	0	Ct	0	0	2	0	0	0	0	0	0	0	0	0	0	0	0	0	2	0	0	4	0	0	0	3	0	0	0	0	0	0	2	2	0	0
42303	4 Mar 22	02:46:00	1	0	2	0	Ct	0	0	0	0	0	2	0	0	0	2	0	0	0	0	0	0	4	0	0	0	0	2	2	2	0	0	0	0	0	0	1	1	1	0
42304	4 Mar 22	02:47:00	1	0	2	0	Ct	0	0	1	0	0	1	0	0	0	3	0	0	0	0	0	0	0	0	0	2	0	2	0	1	0	0	0	0	0	0	0	2	0	0
42305	4 Mar 22	02:48:00	1	0	2	0	Ct	0	0	3	0	0	2	0	0	0	2	0	0	0	0	0	0	0	0	0	0	0	1	0	2	1	0	0	0	0	0	1	1	0	0
42306	4 Mar 22	02:49:00	1	0	2	0	Ct	0	0	1	0	0	2	0	0	0	1	0	0	0	0	0	0	0	0	0	0	0	0	0	3	1	0	0	0	0	0	1	2	0	0
42307	4 Mar 22	02:50:00	1	0	2	0	Ct	0	0	1	0	0	2	0	0	0	1	0	0	0	0	0	0	0	0	0	2	0	0	0	2	2	0	0	0	0	0	2	2	0	0
42308	4 Mar 22	02:51:00	1	0	2	0	Ct	0	0	2	0	0	4	0	0	0	1	0	0	0	0	0	0	0	0	0	5	0	0	0	4	2	0	0	0	0	0	1	2	0	0
42309	4 Mar 22	02:52:00	1	0	2	0	Ct	0	0	2	0	0	2	0	0	0	1	0	0	0	0	0	0	0	0	0	5	0	0	0	2	1	0	2	0	0	0	1	1	0	0
42310	4 Mar 22	02:53:00	1	0	2	0	Ct	0	0	1	0	0	2	0	0	0	3	0	0	0	0	0	0	0	0	0	11	0	0	0	3	2	0	1	0	0	0	1	0	0	0
42311	4 Mar 22	02:54:00	1	0	2	0	Ct	0	0	0	0	0	1	0	0	1	2	0	0	0	0	0	0	0	0	0	0	0	0	0	2	0	0	0	0	0	0	0	0	0	0
42312	4 Mar 22	02:55:00	1	0	2	0	Ct	0	0	0	0	0	0	1	0	0	0	0	0	1	0	0	0	0	0	0	0	0	5	0	1	2	0	0	0	0	0	0	0	0	0
42313	4 Mar 22	02:56:00	1	0	2	0	Ct	0	0	0	0	0	11	1	0	3	0	0	0	1	0	0	0	0	0	0	0	0	22	0	1	1	0	0	0	0	0	0	0	0	0
42314	4 Mar 22	02:57:00	1	0	2	0	Ct	0	0	0	0	0	2	1	0	10	0	0	0	2	0	0	0	0	0	0	0	0	2	0	3	1	0	0	0	0	0	0	0	0	0
42315	4 Mar 22	02:58:00	1	0	2	0	Ct	0	0	0	0	0	2	3	0	8	0	0	0	1	0	0	0	0	0	0	0	0	1	0	2	0	0	0	0	0	0	0	0	0	0
42316	4 Mar 22	02:59:00	1	0	2	0	Ct	0	0	0	3	0	2	1	0	8	0	0	0	2	0	0	0	0	0	0	0	0	2	0	1	1	0	0	0	0	0	0	0	0	0
42317	4 Mar 22	03:00:00	1	0	2	0	Ct	0	0	0	4	0	0	1	0	0	0	0	0	0	0	0	0	0	0	0	0	2	0	0	2	0	0	0	0	0	0	0	0	0	0
42318	4 Mar 22	03:01:00	1	0	2	0	Ct	0	0	0	1	0	0	2	0	0	0	0	0	1	0	0	0	0	0	0	0	3	0	0	2	1	0	0	0	0	0	0	0	0	0
42319	4 Mar 22	03:02:00	1	0	2	0	Ct	0	0	0	0	0	0	2	0	1	0	0	0	0	0	0	0	0	0	0	0	2	5	0	0	2	0	0	0	0	0	0	0	0	0
42320	4 Mar 22	03:03:00	1	0	2	0	Ct	0	0	0	2	0	1	2	0	0	0	0	0	0	0	0	0	0	0	0	0	0	1	0	1	2	0	0	0	0	0	0	0	0	0
42321	4 Mar 22	03:04:00	1	0	2	0	Ct	0	0	0	1	0	3	1	0	3	0	0	0	0	0	0	0	0	0	0	0	0	0	0	3	1	0	0	0	0	0	0	0	0	0
42322	4 Mar 22	03:05:00	1	0	2	0	Ct	0	0	0	1	0	1	3	0	1	0	0	0	2	0	0	0	0	0	0	0	3	0	0	3	0	0	0	0	0	0	0	0	0	0
42323	4 Mar 22	03:06:00	1	0	2	0	Ct	0	0	0	2	0	0	2	0	0	0	1	0	1	0	0	1	0	0	0	0	2	1	0	2	0	0	0	0	0	0	0	0	0	0
42324	4 Mar 22	03:07:00	1	0	2	0	Ct	0	0	0	1	0	0	5	0	0	0	0	0	2	0	0	3	0	0	0	0	4	1	0	2	0	0	0	0	0	0	0	0	0	1
42325	4 Mar 22	03:08:00	1	0	2	0	Ct	0	0	0	0	0	0	4	0	0	0	1	0	1	0	0	0	0	0	0	0	0	1	0	2	0	0	0	0	0	0	0	0	0	1
42326	4 Mar 22	03:09:00	1	0	2	0	Ct	0	0	0	0	0	0	12	0	0	0	1	0	1	0	0	0	0	0	0	0	2	2	0	2	0	0	0	0	0	0	0	0	0	0
42327	4 Mar 22	03:10:00	1	0	2	0	Ct	0	0	0	1	0	0	3	0	0	0	2	0	1	0	0	0	0	0	0	0	2	2	0	1	0	0	0	0	0	0	0	0	0	0
42328	4 Mar 22	03:11:00	1	0	2	0	Ct	0	0	0	1	0	0	0	0	1	0	2	0	2	0	0	0	0	0	0	0	3	1	0	0	0	0	0	0	0	0	0	0	0	0
42329	4 Mar 22	03:12:00	1	0	2	0	Ct	0	0	0	0	0	0	1	0	0	0	2	0	1	0	0	0	0	0	0	0	2	1	0	1	0	0	0	0	0	0	0	2	0	0
42330	4 Mar 22	03:13:00	1	0	2	0	Ct	0	0	0	1	0	0	4	0	0	0	1	0	1	0	0	0	0	0	0	0	1	6	0	1	0	0	0	0	0	0	0	2	0	0
42331	4 Mar 22	03:14:00	1	0	2	0	Ct	0	0	0	0	0	0	0	0	0	1	2	0	2	0	0	0	0	1	0	3	1	1	0	4	0	0	0	0	0	0	0	3	0	0
42332	4 Mar 22	03:15:00	1	0	2	0	Ct	0	0	0	0	0	0	0	0	0	3	3	0	1	0	0	0	0	3	0	12	3	7	0	5	0	0	0	0	0	0	0	2	0	0
42333	4 Mar 22	03:16:00	1	0	2	0	Ct	0	0	0	0	0	0	0	0	0	0	3	0	2	0	0	0	0	3	0	0	1	1	0	2	0	0	0	0	0	0	0	3	0	0
42334	4 Mar 22	03:17:00	1	0	2	0	Ct	0	0	2	0	0	0	0	0	0	0	3	0	2	1	0	0	0	2	0	0	2	0	0	2	0	0	1	0	2	0	0	1	0	0
42335	4 Mar 22	03:18:00	1	0	2	0	Ct	0	0	3	0	0	0	0	0	0	0	3	0	2	4	0	0	0	1	0	0	0	0	0	3	0	0	5	0	6	0	0	1	0	0
42336	4 Mar 22	03:19:00	1	0	2	0	Ct	0	0	2	0	0	0	0	0	0	0	3	0	0	2	0	0	0	2	0	0	1	1	0	1	0	0	14	0	3	0	0	1	0	0
42337	4 Mar 22	03:20:00	1	0	2	0	Ct	0	0	2	0	0	0	0	0	0	0	2	0	0	1	0	0	0	2	0	0	2	0	0	3	0	0	2	0	3	0	0	2	0	0
42338	4 Mar 22	03:21:00	1	0	2	0	Ct	0	0	0	0	0	0	0	0	0	0	3	0	0	0	0	0	0	1	0	0	1	0	0	2	0	0	2	0	2	0	0	0	0	0
42339	4 Mar 22	03:22:00	1	0	2	0	Ct	0	0	2	0	0	0	1	0	0	0	1	0	0	0	0	0	0	1	0	0	0	0	0	3	0	0	2	0	4	0	0	2	2	0
42340	4 Mar 22	03:23:00	1	0	2	0	Ct	0	0	0	0	0	0	0	0	0	0	2	0	0	1	0	0	0	0	0	0	0	0	0	3	0	0	0	0	3	0	0	3	1	0
42341	4 Mar 22	03:24:00	1	0	2	0	Ct	0	0	1	0	0	0	0	0	0	0	3	0	0	1	0	0	0	0	0	0	0	0	0	1	0	0	3	0	4	0	0	0	2	0
42342	4 Mar 22	03:25:00	1	0	2	0	Ct	0	0	1	0	0	0	0	0	0	0	3	0	0	4	0	0	0	0	0	0	0	0	0	2	0	0	2	0	4	0	0	2	0	0
42343	4 Mar 22	03:26:00	1	0	2	0	Ct	0	0	3	0	0	0	0	0	0	0	2	0	0	1	0	0	0	0	0	0	0	0	0	2	0	0	2	0	3	0	0	3	0	0
42344	4 Mar 22	03:27:00	1	0	2	0	Ct	0	0	2	0	0	0	0	0	0	0	3	0	0	0	0	0	0	0	0	1	0	0	1	2	0	0	1	0	2	0	0	2	0	0
42345	4 Mar 22	03:28:00	1	0	2	0	Ct	0	0	0	0	0	0	0	0	0	0	1	0	1	1	1	0	0	0	0	0	0	0	0	1	0	0	0	0	3	0	0	2	0	0
42346	4 Mar 22	03:29:00	1	0	2	0	Ct	0	0	2	0	0	0	0	0	0	0	2	0	2	1	11	0	0	0	0	0	0	0	0	3	0	0	0	0	3	0	0	0	0	0
42347	4 Mar 22	03:30:00	1	0	2	0	Ct	0	0	2	0	0	0	0	0	1	0	2	0	1	2	2	0	0	0	0	0	0	0	0	1	0	0	0	0	2	0	0	0	0	0
42348	4 Mar 22	03:31:00	1	0	2	0	Ct	0	0	2	0	0	4	0	0	1	0	2	0	1	2	3	0	0	0	0	0	0	0	0	3	0	0	0	0	3	0	0	1	0	0
42349	4 Mar 22	03:32:00	1	0	2	0	Ct	0	0	1	0	0	1	0	0	0	0	2	0	1	7	2	0	0	0	0	0	0	0	0	2	0	0	0	0	2	0	0	1	0	0
42350	4 Mar 22	03:33:00	1	0	2	0	Ct	0	0	2	0	0	1	0	0	2	0	1	0	1	1	4	0	0	0	0	0	0	0	0	2	0	0	0	0	4	0	0	2	0	0
42351	4 Mar 22	03:34:00	1	0	2	0	Ct	0	0	1	0	0	3	0	0	3	0	2	0	1	1	2	0	0	0	0	0	0	0	0	2	0	0	0	0	3	0	0	2	0	0
42352	4 Mar 22	03:35:00	1	0	2	0	Ct	0	0	2	0	0	2	0	0	2	0	3	0	1	0	2	0	0	0	0	0	0	0	0	1	0	0	0	0	4	0	0	0	0	0
42353	4 Mar 22	03:36:00	1	0	2	0	Ct	0	0	1	0	0	1	0	0	2	0	3	0	2	0	2	0	0	0	0	0	0	0	0	1	0	0	0	0	3	0	0	0	0	0
42354	4 Mar 22	03:37:00	1	0	2	0	Ct	0	0	1	0	0	1	0	0	2	0	3	0	1	0	2	0	0	0	0	0	0	0	0	1	0	0	0	0	4	0	0	0	0	0
42355	4 Mar 22	03:38:00	1	0	2	0	Ct	0	0	1	0	0	2	0	0	4	0	1	0	1	0	3	0	0	0	0	0	0	0	0	1	0	0	0	0	3	0	0	0	0	0
42356	4 Mar 22	03:39:00	1	0	2	0	Ct	0	0	1	0	0	0	0	0	2	10	2	0	1	0	3	0	0	0	0	0	0	0	0	2	0	0	0	0	7	0	0	0	0	0
42357	4 Mar 22	03:40:00	1	0	2	0	Ct	0	0	2	0	0	0	0	0	1	13	1	0	0	0	3	0	0	0	0	0	0	0	0	1	0	0	0	0	2	0	0	0	0	0
42358	4 Mar 22	03:41:00	1	0	2	0	Ct	0	0	2	0	0	0	1	0	2	1	1	0	2	0	2	0	0	0	0	0	0	0	0	2	0	0	0	0	4	0	0	0	0	0
42359	4 Mar 22	03:42:00	1	0	2	0	Ct	0	0	0	0	0	0	0	0	2	2	1	0	1	0	3	0	0	0	0	0	0	0	0	3	0	0	0	0	0	0	0	0	0	0
42360	4 Mar 22	03:43:00	1	0	2	0	Ct	0	0	1	0	0	0	0	0	1	8	3	0	0	0	4	0	1	0	0	0	0	0	0	2	0	0	0	0	0	0	0	0	0	0
42361	4 Mar 22	03:44:00	1	0	2	0	Ct	0	0	0	0	0	0	1	0	2	1	3	0	0	1	1	0	0	0	0	0	0	0	0	2	1	0	0	0	2	0	0	0	0	0
42362	4 Mar 22	03:45:00	1	0	2	0	Ct	0	0	0	0	0	0	27	0	1	3	1	0	0	1	1	0	0	0	0	0	0	0	0	3	1	0	0	0	3	0	0	0	0	0
42363	4 Mar 22	03:46:00	1	0	2	0	Ct	0	0	2	0	0	0	7	0	1	3	2	0	0	0	0	0	2	0	0	0	0	0	0	1	2	0	0	0	2	0	0	0	0	0
42364	4 Mar 22	03:47:00	1	0	2	0	Ct	0	0	1	0	0	0	0	0	1	0	2	0	0	0	2	0	3	0	0	0	0	0	0	3	3	0	0	0	1	0	0	0	0	3
42365	4 Mar 22	03:48:00	1	0	2	0	Ct	0	0	2	0	0	0	0	0	2	1	2	0	0	0	3	0	3	0	0	0	0	0	0	2	1	0	2	0	0	0	0	0	0	0
42366	4 Mar 22	03:49:00	1	0	2	0	Ct	0	0	1	0	0	0	0	0	1	2	1	0	0	1	1	0	3	0	0	0	0	0	0	1	1	0	2	0	3	0	0	0	0	0
42367	4 Mar 22	03:50:00	1	0	2	0	Ct	0	0	3	0	0	0	0	0	3	0	2	0	0	2	3	0	2	2	0	0	0	0	0	2	0	0	0	0	5	0	0	0	0	0
42368	4 Mar 22	03:51:00	1	0	2	0	Ct	0	0	1	0	0	0	0	0	1	0	1	0	0	1	2	0	1	1	0	0	0	0	0	1	1	0	2	0	3	0	0	0	0	0
42369	4 Mar 22	03:52:00	1	0	2	0	Ct	0	0	1	0	0	0	1	0	0	0	0	0	0	3	2	0	2	0	0	0	0	0	0	3	1	0	1	0	3	0	0	0	0	0
42370	4 Mar 22	03:53:00	1	0	2	0	Ct	0	0	0	0	0	0	1	0	12	0	0	0	0	4	2	0	3	0	0	0	0	0	0	1	1	0	0	0	3	0	0	0	0	0
42371	4 Mar 22	03:54:00	1	0	2	0	Ct	0	0	0	0	0	0	1	0	1	0	0	0	0	3	1	0	3	0	0	0	0	0	0	0	1	0	2	0	5	0	0	0	0	0
42372	4 Mar 22	03:55:00	1	0	2	0	Ct	0	0	0	0	0	0	1	0	0	0	0	0	0	2	1	0	1	0	0	0	0	0	0	0	1	0	3	0	0	0	0	0	0	0
42373	4 Mar 22	03:56:00	1	0	2	0	Ct	0	0	0	0	0	0	1	0	0	0	0	0	0	4	0	0	2	0	0	1	0	0	0	0	3	0	0	0	3	0	0	0	0	0
42374	4 Mar 22	03:57:00	1	0	2	0	Ct	0	0	0	0	0	0	1	0	0	0	0	0	0	2	3	0	2	0	0	0	0	0	0	0	1	0	2	0	2	0	0	0	0	0
42375	4 Mar 22	03:58:00	1	0	2	0	Ct	0	0	0	0	0	0	1	0	0	0	0	0	0	5	0	0	3	0	0	0	0	0	0	0	0	0	1	0	3	0	0	0	0	0
42376	4 Mar 22	03:59:00	1	0	2	0	Ct	0	0	0	0	0	0	0	0	0	0	0	0	0	3	0	0	1	0	0	0	0	0	0	0	1	0	0	0	4	0	0	0	2	0
42377	4 Mar 22	04:00:00	1	0	2	0	Ct	0	0	0	0	0	0	1	0	0	0	0	0	0	3	0	0	1	0	0	0	0	3	0	0	2	0	0	0	1	0	0	0	1	0
42378	4 Mar 22	04:01:00	1	0	2	0	Ct	0	0	0	0	0	0	0	0	0	0	0	0	0	3	0	0	1	0	0	0	0	0	0	0	2	0	2	0	3	0	0	0	0	0
42379	4 Mar 22	04:02:00	1	0	2	0	Ct	0	0	0	0	0	0	0	0	0	0	0	0	0	3	0	0	1	0	0	0	0	0	0	0	1	0	2	0	2	0	0	0	0	0
42380	4 Mar 22	04:03:00	1	0	2	0	Ct	0	0	0	0	0	0	0	0	0	0	0	0	0	3	0	0	0	0	0	0	0	0	0	0	2	0	2	0	1	0	0	0	0	0
42381	4 Mar 22	04:04:00	1	0	2	0	Ct	0	0	0	0	0	0	1	0	0	0	0	0	0	2	0	0	1	0	0	1	0	0	0	0	10	0	1	0	3	0	0	0	0	0
42382	4 Mar 22	04:05:00	1	0	2	0	Ct	0	0	0	0	0	0	0	0	0	0	0	0	0	3	0	0	1	0	0	0	0	0	0	0	3	0	0	0	1	0	0	0	0	0
42383	4 Mar 22	04:06:00	1	0	2	0	Ct	0	0	0	0	0	0	1	0	0	0	0	0	0	2	0	0	3	0	0	0	0	0	0	0	1	0	0	0	0	0	0	2	0	0
42384	4 Mar 22	04:07:00	1	0	2	0	Ct	0	0	0	0	0	0	1	0	0	0	0	0	0	1	0	0	1	0	0	0	0	0	0	0	0	0	0	0	1	0	0	5	0	0
42385	4 Mar 22	04:08:00	1	0	2	0	Ct	0	0	0	0	0	0	0	0	0	0	0	0	0	4	0	0	0	0	0	0	0	0	0	0	0	0	0	1	0	0	0	1	0	0
42386	4 Mar 22	04:09:00	1	0	2	0	Ct	0	0	0	0	0	0	2	0	0	0	0	0	0	2	0	0	0	0	0	0	0	0	0	0	0	0	0	0	0	0	0	3	0	0
42387	4 Mar 22	04:10:00	1	0	2	0	Ct	0	0	0	0	0	0	0	0	0	3	0	0	0	1	0	0	0	0	0	0	0	1	0	0	0	0	0	0	0	0	0	1	0	0
42388	4 Mar 22	04:11:00	1	0	2	0	Ct	0	0	0	0	0	0	0	0	0	1	0	0	0	1	0	0	0	0	0	1	0	0	0	0	0	0	0	0	0	0	0	0	0	0
42389	4 Mar 22	04:12:00	1	0	2	0	Ct	0	0	0	0	0	0	0	0	0	2	0	0	0	4	0	0	0	4	0	0	0	0	0	0	0	0	0	0	0	0	0	0	0	0
42390	4 Mar 22	04:13:00	1	0	2	0	Ct	0	0	2	0	0	0	0	0	0	1	0	0	0	3	0	0	0	1	0	0	0	0	0	0	1	0	0	0	0	0	0	0	0	0
42391	4 Mar 22	04:14:00	1	0	2	0	Ct	0	0	2	0	0	0	0	0	0	2	0	0	0	4	0	0	0	2	0	0	0	0	0	0	0	0	0	0	0	0	0	0	0	0
42392	4 Mar 22	04:15:00	1	0	2	0	Ct	0	0	3	0	0	0	0	0	0	1	0	0	0	1	0	0	0	1	0	0	0	0	0	0	2	0	0	0	0	0	0	0	0	0
42393	4 Mar 22	04:16:00	1	0	2	0	Ct	0	0	1	0	0	4	1	0	0	1	0	0	0	1	0	0	0	2	0	0	0	0	0	0	1	0	0	0	0	0	0	0	0	0
42394	4 Mar 22	04:17:00	1	0	2	0	Ct	0	0	2	0	0	2	5	0	0	0	0	0	0	0	0	0	0	3	0	0	0	0	0	0	1	0	0	0	0	0	0	0	0	0
42395	4 Mar 22	04:18:00	1	0	2	0	Ct	0	0	0	0	0	1	1	0	0	0	0	0	0	0	0	0	0	1	0	0	0	0	0	0	2	0	0	0	0	0	0	0	0	0
42396	4 Mar 22	04:19:00	1	0	2	0	Ct	0	0	2	0	0	2	0	0	0	0	0	0	0	0	0	0	0	2	0	2	0	0	0	1	0	0	0	0	0	0	0	0	0	0
42397	4 Mar 22	04:20:00	1	0	2	0	Ct	0	0	1	0	0	1	0	0	0	0	0	0	0	0	0	0	0	2	0	3	0	0	0	2	1	0	0	0	0	0	0	0	0	0
42398	4 Mar 22	04:21:00	1	0	2	0	Ct	0	0	2	0	0	1	3	0	0	0	0	0	0	0	0	0	0	21	0	3	0	0	0	2	2	0	0	0	0	0	0	0	0	0
42399	4 Mar 22	04:22:00	1	0	2	0	Ct	0	0	0	0	0	1	3	0	0	0	0	0	0	0	0	2	0	2	0	1	0	0	0	1	2	0	0	0	0	0	0	0	0	0
42400	4 Mar 22	04:23:00	1	0	2	0	Ct	0	0	0	0	0	0	4	0	0	0	0	0	0	0	0	5	0	0	0	2	0	0	2	2	2	0	0	3	0	0	0	0	0	0
42401	4 Mar 22	04:24:00	1	0	2	0	Ct	0	0	1	0	0	2	0	0	0	0	0	0	0	0	0	2	0	1	0	6	5	0	2	1	0	0	0	1	0	0	0	0	0	0
42402	4 Mar 22	04:25:00	1	0	2	0	Ct	0	0	1	0	0	1	0	0	0	0	0	0	0	0	0	3	0	0	0	1	0	0	2	2	0	0	0	0	0	0	0	0	0	0
42403	4 Mar 22	04:26:00	1	0	2	0	Ct	0	0	1	0	0	3	1	0	0	0	0	0	0	0	0	0	0	0	0	1	2	0	1	2	0	0	0	1	0	0	0	0	0	0
42404	4 Mar 22	04:27:00	1	0	2	0	Ct	0	0	0	0	0	0	0	0	0	0	0	0	0	0	0	0	0	0	0	2	0	0	3	3	1	0	0	1	0	0	0	0	0	0
42405	4 Mar 22	04:28:00	1	0	2	0	Ct	0	0	0	0	0	0	0	0	0	0	0	0	0	0	0	0	0	0	0	0	0	0	0	1	0	0	0	0	0	0	0	0	0	0
42406	4 Mar 22	04:29:00	1	0	2	0	Ct	0	0	3	0	0	0	0	0	0	0	0	0	0	0	0	0	0	0	0	1	0	0	1	3	1	0	0	3	0	0	0	0	0	0
42407	4 Mar 22	04:30:00	1	0	2	0	Ct	0	0	2	0	0	0	0	0	0	0	0	0	0	0	0	0	0	0	0	3	0	0	2	2	1	0	2	5	0	0	0	0	0	0
42408	4 Mar 22	04:31:00	1	0	2	0	Ct	0	0	0	0	0	0	1	0	0	0	0	0	0	0	0	0	0	0	0	1	2	0	1	2	2	0	1	6	0	0	4	0	0	0
42409	4 Mar 22	04:32:00	1	0	2	0	Ct	0	0	0	0	0	0	0	0	0	0	0	0	0	0	0	0	0	0	0	2	0	0	1	1	1	0	0	3	0	0	0	0	0	0
42410	4 Mar 22	04:33:00	1	0	2	0	Ct	0	0	0	0	0	0	0	0	0	0	0	0	0	0	0	0	0	0	0	1	0	0	1	3	1	0	0	2	0	0	0	0	0	0
42411	4 Mar 22	04:34:00	1	0	2	0	Ct	0	0	0	0	0	0	1	0	0	0	0	0	1	0	0	0	0	0	0	1	0	0	1	2	2	0	0	3	0	0	1	4	0	0
42412	4 Mar 22	04:35:00	1	0	2	0	Ct	0	0	0	0	0	0	1	0	0	0	0	0	2	0	0	0	0	0	0	1	0	0	2	0	1	0	0	1	0	0	1	1	0	0
42413	4 Mar 22	04:36:00	1	0	2	0	Ct	0	0	0	0	0	0	0	0	0	0	0	0	2	0	0	0	0	0	0	0	0	0	2	5	0	0	0	2	0	0	2	1	0	0
42414	4 Mar 22	04:37:00	1	0	2	0	Ct	0	0	0	0	0	0	1	0	0	0	0	0	1	0	0	0	0	0	0	2	0	0	1	1	1	0	0	4	0	0	2	3	0	0
42415	4 Mar 22	04:38:00	1	0	2	0	Ct	0	0	0	0	0	0	0	0	0	0	0	0	1	0	0	0	0	0	0	2	0	0	2	2	1	0	0	4	0	0	2	2	0	0
42416	4 Mar 22	04:39:00	1	0	2	0	Ct	0	0	0	0	0	0	0	0	0	0	0	0	1	0	0	0	0	0	0	1	0	0	16	3	1	0	0	1	0	0	2	0	0	0
42417	4 Mar 22	04:40:00	1	0	2	0	Ct	0	0	0	0	0	0	0	0	0	0	0	0	1	0	0	0	0	0	0	0	0	0	5	2	1	0	0	1	0	0	2	1	0	0
42418	4 Mar 22	04:41:00	1	0	2	0	Ct	0	0	0	0	0	0	0	0	0	0	0	0	1	0	0	0	0	0	0	2	0	0	0	1	0	0	0	1	0	0	2	1	0	0
42419	4 Mar 22	04:42:00	1	0	2	0	Ct	0	0	0	0	0	0	0	0	0	0	0	0	1	0	0	0	0	0	0	1	0	0	0	0	3	0	0	1	0	0	1	0	0	0
42420	4 Mar 22	04:43:00	1	0	2	0	Ct	0	0	0	0	0	0	0	0	6	0	0	0	1	0	0	0	0	0	0	2	0	0	0	3	16	0	0	3	0	0	0	1	0	0
42421	4 Mar 22	04:44:00	1	0	2	0	Ct	0	0	0	0	0	0	0	5	0	2	0	0	2	0	0	0	0	0	0	0	0	0	0	2	4	0	0	1	0	0	2	0	0	0
42422	4 Mar 22	04:45:00	1	0	2	0	Ct	0	0	0	0	0	0	0	1	0	1	0	0	1	1	0	0	0	0	0	0	0	0	0	1	20	0	0	0	0	0	2	1	0	0
42423	4 Mar 22	04:46:00	1	0	2	0	Ct	0	0	0	0	0	0	0	2	0	3	0	0	0	2	0	0	0	0	0	0	0	0	0	0	0	0	0	2	0	0	3	0	0	0
42424	4 Mar 22	04:47:00	1	0	2	0	Ct	0	0	0	0	0	0	0	1	0	2	0	0	0	1	0	0	0	0	0	0	0	0	0	2	0	0	0	2	0	0	2	0	0	0
42425	4 Mar 22	04:48:00	1	0	2	0	Ct	0	0	0	0	0	0	0	3	0	0	0	0	0	3	0	0	0	0	0	0	0	0	0	1	0	0	0	2	0	0	1	0	0	0
42426	4 Mar 22	04:49:00	1	0	2	0	Ct	0	0	0	0	0	0	0	1	0	0	0	0	0	4	0	0	0	0	0	0	0	0	0	3	0	0	0	1	0	0	0	0	0	0
42427	4 Mar 22	04:50:00	1	0	2	0	Ct	0	0	0	0	0	0	0	1	0	0	0	0	0	4	0	0	0	0	0	0	0	0	0	2	0	0	0	3	0	0	1	1	0	0
42428	4 Mar 22	04:51:00	1	0	2	0	Ct	0	0	0	2	0	0	0	0	0	0	0	0	0	2	0	0	0	0	0	0	0	0	0	0	0	0	0	0	0	0	3	4	0	0
42429	4 Mar 22	04:52:00	1	0	2	0	Ct	0	0	0	1	0	0	0	2	0	0	0	0	0	2	0	0	0	0	0	0	0	0	0	2	0	0	0	1	0	0	1	4	0	0
42430	4 Mar 22	04:53:00	1	0	2	0	Ct	0	0	0	11	0	0	0	2	0	0	0	0	0	2	0	0	0	0	0	0	0	0	0	2	0	0	0	2	0	0	1	1	0	0
42431	4 Mar 22	04:54:00	1	0	2	0	Ct	0	0	0	6	0	0	1	5	0	0	0	0	0	4	0	0	0	0	0	0	0	0	0	2	0	0	0	0	0	0	3	2	0	0
42432	4 Mar 22	04:55:00	1	0	2	0	Ct	0	0	0	2	0	0	0	1	0	0	0	0	0	1	0	0	0	0	0	0	0	0	0	4	0	1	0	1	0	0	1	0	0	0
42433	4 Mar 22	04:56:00	1	0	2	0	Ct	0	0	0	2	0	0	0	0	0	0	0	0	0	1	0	0	0	1	0	0	0	0	0	2	0	1	0	2	0	0	7	0	0	0
42434	4 Mar 22	04:57:00	1	0	2	0	Ct	0	0	0	3	0	0	1	2	0	0	0	0	0	1	0	0	0	0	0	0	0	0	0	5	0	23	0	2	0	0	1	0	0	0
42435	4 Mar 22	04:58:00	1	0	2	0	Ct	0	0	0	2	0	0	0	1	0	0	0	0	0	4	0	0	0	0	0	0	0	0	0	1	0	2	2	2	0	0	1	0	0	0
42436	4 Mar 22	04:59:00	1	0	2	0	Ct	0	0	0	2	0	0	2	1	0	0	0	0	0	2	0	0	0	0	0	0	0	0	0	1	0	0	0	2	0	0	1	0	0	0
42437	4 Mar 22	05:00:00	1	0	2	0	Ct	0	0	0	0	0	0	0	1	0	0	0	0	0	2	0	0	0	0	0	0	0	0	0	1	0	0	0	2	0	0	2	0	0	0
42438	4 Mar 22	05:01:00	1	0	2	0	Ct	0	0	0	2	0	0	2	1	0	0	0	0	0	2	0	0	0	0	0	0	0	0	0	1	0	0	0	4	0	0	3	0	0	0
42439	4 Mar 22	05:02:00	1	0	2	0	Ct	0	0	0	0	0	0	0	2	0	0	0	0	0	0	0	0	0	0	0	0	5	0	0	3	0	0	0	1	0	0	3	0	0	0
42440	4 Mar 22	05:03:00	1	0	2	0	Ct	0	0	0	1	0	0	0	1	0	0	0	0	0	0	0	0	0	0	0	0	2	0	0	4	0	0	0	2	0	0	2	0	0	0
42441	4 Mar 22	05:04:00	1	0	2	0	Ct	0	0	0	1	0	0	1	1	0	0	0	0	0	0	0	0	0	0	0	0	0	0	0	0	0	0	0	1	0	0	3	0	0	0
42442	4 Mar 22	05:05:00	1	0	2	0	Ct	0	0	0	0	0	0	0	1	0	0	0	0	0	0	0	0	0	0	0	0	1	0	0	3	0	0	0	2	0	0	2	0	0	0
42443	4 Mar 22	05:06:00	1	0	2	0	Ct	0	0	0	0	0	0	0	3	0	0	0	0	0	0	0	0	0	0	0	0	0	0	0	4	0	0	0	2	0	0	1	0	0	0
42444	4 Mar 22	05:07:00	1	0	2	0	Ct	0	0	0	0	0	0	0	1	0	0	0	0	0	0	0	0	0	0	0	0	1	0	0	1	0	0	0	1	0	0	1	0	0	0
42445	4 Mar 22	05:08:00	1	0	2	0	Ct	0	0	0	0	0	0	0	1	0	0	0	0	0	0	0	0	0	0	0	0	4	0	0	3	0	0	0	0	0	0	2	0	0	0
42446	4 Mar 22	05:09:00	1	0	2	0	Ct	0	0	0	0	0	0	0	1	0	0	0	0	0	0	0	0	0	0	0	0	3	0	0	1	0	0	0	1	0	0	0	0	0	0
42447	4 Mar 22	05:10:00	1	0	2	0	Ct	0	0	0	0	0	0	0	0	0	0	0	0	0	0	0	0	0	0	0	0	2	0	0	2	0	0	0	2	0	0	2	0	0	0
42448	4 Mar 22	05:11:00	1	0	2	0	Ct	0	0	0	0	0	0	0	1	0	0	0	0	0	0	0	0	0	0	0	0	2	0	0	2	0	0	0	3	0	0	1	0	0	0
42449	4 Mar 22	05:12:00	1	0	2	0	Ct	0	0	0	0	0	0	0	1	0	0	0	0	0	0	0	0	0	0	0	0	4	0	0	1	0	0	0	5	0	0	1	0	0	0
42450	4 Mar 22	05:13:00	1	0	2	0	Ct	0	0	0	0	0	0	0	1	0	0	0	0	0	0	0	0	0	0	0	0	2	1	0	1	0	0	0	1	0	0	1	0	0	0
42451	4 Mar 22	05:14:00	1	0	2	0	Ct	0	0	2	0	0	0	0	1	0	0	0	0	0	0	0	0	0	0	0	0	3	0	0	0	0	0	0	4	0	0	0	0	0	0
42452	4 Mar 22	05:15:00	1	0	2	0	Ct	0	0	2	0	0	0	0	2	0	0	0	0	0	0	0	0	0	0	0	0	1	0	0	0	0	0	0	1	0	0	1	0	0	0
42453	4 Mar 22	05:16:00	1	0	2	0	Ct	0	0	2	0	0	0	0	0	0	0	0	0	0	0	0	0	0	0	0	0	2	0	0	0	0	0	0	0	0	0	1	0	0	2
42454	4 Mar 22	05:17:00	1	0	2	0	Ct	0	0	2	0	0	0	0	4	1	0	0	0	0	0	0	0	0	0	0	0	1	0	0	0	0	0	0	0	0	0	0	0	0	0
42455	4 Mar 22	05:18:00	1	0	2	0	Ct	0	0	0	0	0	0	0	1	0	0	0	0	0	0	0	0	0	0	0	0	0	0	0	0	0	0	2	1	0	0	0	0	0	0
42456	4 Mar 22	05:19:00	1	0	2	0	Ct	0	0	1	0	0	0	0	1	0	0	0	0	0	0	0	0	0	0	0	0	0	0	0	0	0	0	1	2	3	0	0	0	0	1
42457	4 Mar 22	05:20:00	1	0	2	0	Ct	0	0	0	0	0	0	1	3	0	0	0	0	0	0	0	0	0	0	0	0	0	0	0	0	0	0	2	1	5	0	1	0	0	2
42458	4 Mar 22	05:21:00	1	0	2	0	Ct	0	0	0	0	0	0	0	2	0	0	0	0	0	0	0	0	0	0	0	0	0	0	0	0	0	0	0	2	4	0	0	0	0	0
42459	4 Mar 22	05:22:00	1	0	2	0	Ct	0	0	3	0	0	0	1	2	0	0	0	0	0	0	0	0	0	0	0	0	0	0	0	0	0	0	0	2	0	0	2	0	0	0
42460	4 Mar 22	05:23:00	1	0	2	0	Ct	0	0	1	0	0	0	0	2	0	0	0	0	0	0	0	0	0	0	0	0	1	0	0	0	0	1	0	2	4	0	0	0	0	4
42461	4 Mar 22	05:24:00	1	0	2	0	Ct	0	0	1	0	0	0	0	2	0	0	0	0	0	0	0	1	0	0	0	0	3	0	0	0	0	1	2	1	4	0	2	0	0	4
42462	4 Mar 22	05:25:00	1	0	2	0	Ct	0	0	0	0	0	0	0	2	0	1	0	0	0	0	0	3	0	0	0	0	2	0	0	0	0	0	3	1	2	0	0	0	0	2
42463	4 Mar 22	05:26:00	1	0	2	0	Ct	0	0	3	0	0	0	0	1	0	3	0	0	0	0	0	0	0	0	0	0	2	0	0	0	0	0	1	0	3	0	0	0	0	4
42464	4 Mar 22	05:27:00	1	0	2	0	Ct	0	0	0	0	0	0	0	1	0	3	0	0	0	0	0	2	0	0	0	0	1	0	0	0	0	0	1	2	3	0	0	0	1	0
42465	4 Mar 22	05:28:00	1	0	2	0	Ct	0	0	0	0	0	0	1	0	0	11	0	0	0	0	0	2	0	0	0	0	1	0	0	0	0	0	0	0	2	0	0	0	0	2
42466	4 Mar 22	05:29:00	1	0	2	0	Ct	0	0	0	0	0	0	0	1	0	1	0	0	0	0	0	5	0	0	0	0	0	0	0	0	0	0	0	0	1	0	0	0	1	0
42467	4 Mar 22	05:30:00	1	0	2	0	Ct	0	0	0	0	0	0	1	0	0	0	0	0	0	0	0	3	0	4	0	0	0	0	0	0	0	0	0	0	1	0	0	0	1	1
42468	4 Mar 22	05:31:00	1	0	2	0	Ct	0	0	0	0	0	0	0	2	0	3	0	0	0	0	0	3	0	0	0	0	0	0	0	0	0	0	0	0	3	0	0	0	0	0
42469	4 Mar 22	05:32:00	1	0	2	0	Ct	0	0	0	0	0	0	0	2	0	4	0	0	0	0	0	4	0	0	0	0	0	0	0	0	0	0	0	0	4	0	0	0	0	2
42470	4 Mar 22	05:33:00	1	0	2	0	Ct	0	0	0	0	0	0	1	1	0	0	0	0	0	0	0	0	0	0	1	0	0	0	0	0	0	0	0	0	3	0	0	0	0	0
42471	4 Mar 22	05:34:00	1	0	2	0	Ct	0	0	0	0	0	0	0	2	3	0	0	0	0	0	0	1	0	0	0	0	0	0	0	0	0	0	0	0	3	0	0	0	0	2
42472	4 Mar 22	05:35:00	1	0	2	0	Ct	0	0	0	0	0	0	0	0	0	0	0	0	0	0	0	2	0	0	0	0	0	0	0	0	0	0	0	0	2	0	0	0	0	4
42473	4 Mar 22	05:36:00	1	0	2	0	Ct	0	0	0	0	0	0	0	1	0	0	0	0	0	0	0	2	0	0	0	0	0	0	0	0	0	0	0	0	2	0	0	0	0	1
42474	4 Mar 22	05:37:00	1	0	2	0	Ct	0	0	0	0	0	0	0	2	0	0	0	0	0	0	0	4	0	0	0	0	0	0	0	0	0	0	1	0	0	0	0	0	0	2
42475	4 Mar 22	05:38:00	1	0	2	0	Ct	0	0	0	1	0	0	0	1	0	0	0	0	0	0	0	4	0	0	0	0	0	0	0	0	0	0	0	0	0	0	0	0	0	1
42476	4 Mar 22	05:39:00	1	0	2	0	Ct	0	0	0	0	0	0	0	1	0	0	0	0	0	0	0	2	0	0	0	0	0	1	0	0	0	2	0	0	0	0	0	0	0	1
42477	4 Mar 22	05:40:00	1	0	2	0	Ct	0	0	0	2	0	0	0	1	0	0	0	0	0	0	0	4	0	0	0	2	0	0	0	0	0	0	0	0	0	0	0	0	0	0
42478	4 Mar 22	05:41:00	1	0	2	0	Ct	0	0	0	1	0	0	0	0	0	0	0	0	0	0	0	2	0	0	0	2	0	0	0	0	0	0	0	0	0	0	0	0	0	2
42479	4 Mar 22	05:42:00	1	0	2	0	Ct	0	0	0	3	0	0	0	1	0	0	0	0	0	0	0	2	0	0	0	1	0	0	0	0	0	0	0	0	0	0	0	0	0	4
42480	4 Mar 22	05:43:00	1	0	2	0	Ct	0	0	0	0	0	0	0	1	0	0	0	0	0	0	0	2	0	0	0	2	0	2	0	0	0	0	0	0	0	0	0	0	2	3
42481	4 Mar 22	05:44:00	1	0	2	0	Ct	0	0	0	0	0	0	0	1	0	0	0	0	0	0	0	3	0	0	3	0	0	0	0	0	0	0	0	0	0	0	0	0	3	2
42482	4 Mar 22	05:45:00	1	0	2	0	Ct	0	0	0	0	0	0	0	1	0	0	0	0	0	0	0	4	0	0	0	1	0	0	0	0	0	0	0	0	0	0	0	0	0	0
42483	4 Mar 22	05:46:00	1	0	2	0	Ct	0	0	0	0	0	0	0	2	0	0	0	0	0	0	0	2	0	3	2	2	0	0	0	0	0	0	0	0	0	0	0	0	0	2
42484	4 Mar 22	05:47:00	1	0	2	0	Ct	0	0	0	0	0	0	0	0	0	0	0	0	0	0	0	4	0	0	3	2	0	2	0	0	0	0	0	0	0	0	0	0	1	0
42485	4 Mar 22	05:48:00	1	0	2	0	Ct	0	0	1	1	0	0	0	0	0	0	0	0	1	0	0	2	0	0	4	0	0	0	0	0	0	0	2	0	0	0	0	0	3	1
42486	4 Mar 22	05:49:00	1	0	2	0	Ct	0	0	0	1	0	0	0	0	2	0	0	0	1	0	0	1	0	1	2	2	0	1	0	0	0	0	1	0	0	0	0	0	2	3
42487	4 Mar 22	05:50:00	1	0	2	0	Ct	0	0	0	1	0	0	0	0	0	0	0	0	1	0	0	1	0	3	3	0	0	1	0	0	0	0	1	0	0	0	0	0	2	1
42488	4 Mar 22	05:51:00	1	0	2	0	Ct	0	0	0	0	1	1	0	0	0	0	0	0	1	0	0	3	0	2	3	1	0	4	0	0	0	0	2	0	0	0	0	0	2	1
42489	4 Mar 22	05:52:00	1	0	2	0	Ct	0	0	0	0	2	2	0	0	0	0	0	0	3	0	0	1	0	3	1	1	0	1	0	0	0	0	2	0	0	0	0	0	2	1
42490	4 Mar 22	05:53:00	1	0	2	0	Ct	0	0	0	0	0	1	0	0	0	0	0	0	1	0	0	4	0	2	1	1	0	0	0	0	0	0	0	0	0	0	0	0	0	2
42491	4 Mar 22	05:54:00	1	0	2	0	Ct	0	0	0	0	3	2	0	0	0	0	0	0	3	0	0	4	0	1	4	3	0	3	0	0	0	0	0	0	0	0	0	0	1	1
42492	4 Mar 22	05:55:00	1	0	2	0	Ct	0	0	0	0	0	2	0	0	0	0	0	0	1	0	0	3	0	3	3	2	0	2	0	0	0	0	0	0	0	0	0	0	13	5
42493	4 Mar 22	05:56:00	1	0	2	0	Ct	0	0	0	0	1	2	0	0	0	0	0	0	1	0	0	2	0	0	2	1	0	1	0	0	0	0	0	0	0	0	22	0	0	1
42494	4 Mar 22	05:57:00	1	0	2	0	Ct	0	0	0	0	1	2	0	0	0	0	0	0	0	0	0	1	0	3	2	1	0	2	0	0	0	0	0	0	0	0	0	0	2	1
42495	4 Mar 22	05:58:00	1	0	2	0	Ct	0	0	0	0	0	3	0	0	0	0	0	0	0	0	0	0	0	2	5	1	0	0	0	0	1	0	0	0	0	0	1	0	2	5
42496	4 Mar 22	05:59:00	1	0	2	0	Ct	0	0	0	0	0	1	0	0	0	0	0	0	0	0	0	0	0	1	3	0	0	1	0	0	0	0	0	0	0	0	1	0	1	12
42497	4 Mar 22	06:00:00	1	0	2	0	Ct	0	0	0	0	0	4	0	0	0	0	0	0	0	0	0	1	0	0	0	0	0	4	0	0	0	0	0	0	0	0	0	0	3	9
42498	4 Mar 22	06:01:00	1	0	2	0	Ct	0	0	0	0	0	2	0	0	0	0	0	0	0	0	0	2	0	0	2	0	0	2	0	0	0	0	0	0	0	0	0	0	1	7
42499	4 Mar 22	06:02:00	1	0	2	0	Ct	0	0	0	0	0	2	0	0	0	0	0	0	0	0	0	2	0	3	3	1	0	1	0	0	0	0	0	0	0	0	0	0	1	5
42500	4 Mar 22	06:03:00	1	0	2	0	Ct	0	0	0	0	0	3	0	0	0	0	0	0	0	0	0	3	0	4	0	0	0	1	0	0	0	0	1	0	0	0	3	0	2	0
42501	4 Mar 22	06:04:00	1	0	2	0	Ct	0	0	0	0	0	2	0	0	0	0	0	0	0	0	0	1	0	2	0	0	0	2	0	0	0	0	2	0	0	0	2	0	1	0
42502	4 Mar 22	06:05:00	1	0	2	0	Ct	0	0	0	0	0	1	0	0	0	0	0	0	0	0	0	1	0	0	3	0	0	0	0	0	0	0	1	0	0	0	1	0	3	0
42503	4 Mar 22	06:06:00	1	0	2	0	Ct	0	0	0	0	0	1	0	0	0	0	0	0	0	0	0	5	1	1	3	0	0	1	0	0	0	0	1	0	0	0	1	9	0	0
42504	4 Mar 22	06:07:00	1	0	2	0	Ct	0	0	0	0	0	0	0	0	0	0	0	0	1	0	0	2	1	2	1	0	0	0	0	0	0	0	1	0	0	0	3	1	1	0
42505	4 Mar 22	06:08:00	1	0	2	0	Ct	0	0	0	0	0	0	0	0	0	0	0	0	2	0	0	0	2	1	2	0	0	0	0	0	0	0	2	0	0	0	1	3	1	0
42506	4 Mar 22	06:09:00	1	0	2	0	Ct	0	0	0	0	0	0	0	0	0	0	0	0	1	0	0	0	1	3	4	0	0	1	0	0	0	0	1	0	0	0	1	1	1	0
42507	4 Mar 22	06:10:00	1	0	2	0	Ct	0	0	0	0	0	0	0	0	0	0	0	0	2	0	0	1	2	2	2	0	0	1	0	0	0	0	1	0	0	0	0	4	0	0
42508	4 Mar 22	06:11:00	1	0	2	0	Ct	0	0	0	0	0	0	0	0	0	0	0	0	1	0	0	1	1	2	1	0	0	2	0	0	0	0	2	0	0	0	0	3	1	0
42509	4 Mar 22	06:12:00	1	0	2	0	Ct	0	0	0	0	0	0	0	0	0	0	0	0	1	0	0	4	3	1	1	0	0	2	0	0	0	0	0	0	0	0	0	4	1	0
42510	4 Mar 22	06:13:00	1	0	2	0	Ct	0	0	0	0	0	0	10	0	0	0	0	0	1	0	0	1	1	1	0	0	0	0	0	0	0	0	0	0	0	0	0	2	0	0
42511	4 Mar 22	06:14:00	1	0	2	0	Ct	0	0	0	0	0	0	3	0	0	0	0	0	1	0	0	0	3	1	8	0	0	2	0	0	0	0	0	0	0	0	0	2	0	0
42512	4 Mar 22	06:15:00	1	0	2	0	Ct	0	0	0	0	0	0	2	0	0	0	0	0	1	0	0	1	1	2	4	0	0	1	0	0	0	0	0	0	0	0	0	2	0	0
42513	4 Mar 22	06:16:00	1	0	2	0	Ct	0	0	0	0	0	0	1	0	0	0	0	0	0	0	0	0	3	1	4	0	0	0	0	0	0	0	0	0	0	0	0	2	0	0
42514	4 Mar 22	06:17:00	1	0	2	0	Ct	0	0	1	0	0	0	0	0	0	0	0	0	0	0	0	0	2	3	3	0	0	0	0	2	0	0	0	0	0	1	1	1	0	0
42515	4 Mar 22	06:18:00	1	0	2	0	Ct	0	0	3	0	0	0	4	0	0	0	0	0	0	0	0	0	4	2	2	0	0	0	0	0	0	0	0	0	0	0	2	2	0	0
42516	4 Mar 22	06:19:00	1	0	2	0	Ct	0	0	1	0	0	0	3	0	1	0	0	0	0	0	0	0	0	0	0	0	0	0	0	0	0	0	0	0	0	1	3	0	0	0
42517	4 Mar 22	06:20:00	1	0	2	0	Ct	0	0	2	0	0	0	4	0	0	0	0	0	0	0	0	0	0	2	1	0	0	0	0	0	0	0	0	0	0	0	0	1	0	0
42518	4 Mar 22	06:21:00	1	0	2	0	Ct	0	0	1	0	0	0	3	0	0	0	0	0	0	0	0	0	0	3	0	0	0	0	0	0	0	0	0	0	0	0	2	1	0	0
42519	4 Mar 22	06:22:00	1	0	2	0	Ct	0	0	0	0	0	0	3	0	0	0	0	0	0	0	0	0	0	1	0	0	0	0	0	0	0	0	0	0	0	1	2	2	0	0
42520	4 Mar 22	06:23:00	1	0	2	0	Ct	0	0	1	0	0	0	3	0	0	0	0	0	0	0	0	0	0	2	0	0	0	0	0	0	0	0	0	0	0	0	1	0	0	0
42521	4 Mar 22	06:24:00	1	0	2	0	Ct	0	0	2	0	0	3	1	0	0	0	3	0	1	0	0	0	0	1	0	0	0	0	0	0	0	0	0	0	0	0	1	0	0	0
42522	4 Mar 22	06:25:00	1	0	2	0	Ct	0	0	0	0	0	1	1	0	0	0	0	0	1	0	1	0	0	2	0	0	0	0	0	0	0	0	0	0	0	0	3	0	0	0
42523	4 Mar 22	06:26:00	1	0	2	0	Ct	0	0	2	0	2	1	0	0	0	0	0	0	0	0	0	0	2	1	0	0	0	0	0	0	0	0	0	0	0	0	1	0	0	0
42524	4 Mar 22	06:27:00	1	0	2	0	Ct	0	0	5	0	1	1	0	0	0	0	0	0	0	0	0	0	2	1	0	0	0	0	0	0	0	0	0	0	0	0	0	0	0	0
42525	4 Mar 22	06:28:00	1	0	2	0	Ct	0	0	4	0	0	1	0	0	0	0	0	0	0	0	0	0	2	0	0	0	0	0	0	0	0	0	0	0	0	0	1	0	0	0
42526	4 Mar 22	06:29:00	1	0	2	0	Ct	0	0	2	0	0	2	0	0	0	0	0	0	0	0	0	0	3	2	0	0	1	0	0	0	0	0	0	0	0	0	1	0	0	0
42527	4 Mar 22	06:30:00	1	0	2	0	Ct	0	0	1	0	0	1	0	0	0	0	0	0	0	0	0	0	3	1	0	0	1	0	0	0	0	0	0	0	0	0	1	0	0	0
42528	4 Mar 22	06:31:00	1	0	2	0	Ct	0	0	1	0	0	2	0	0	0	1	0	0	0	0	0	0	0	1	0	0	2	0	0	0	0	0	0	0	0	0	2	0	0	0
42529	4 Mar 22	06:32:00	1	0	2	0	Ct	0	0	2	1	0	1	0	0	0	6	0	0	0	0	0	0	0	1	0	0	0	0	0	0	0	0	0	0	0	0	1	0	0	0
42530	4 Mar 22	06:33:00	1	0	2	0	Ct	0	0	1	1	0	2	0	0	0	2	0	0	0	0	0	0	0	1	0	0	0	0	0	0	1	0	0	0	0	0	0	0	0	0
42531	4 Mar 22	06:34:00	1	0	2	0	Ct	0	0	3	2	0	0	0	0	0	2	0	0	0	0	0	0	0	2	0	0	0	0	0	0	2	0	0	0	0	0	1	0	0	0
42532	4 Mar 22	06:35:00	1	0	2	0	Ct	0	0	1	2	0	0	0	0	0	1	0	0	0	0	0	3	0	2	0	0	1	0	0	0	2	0	1	0	0	0	1	1	0	0
42533	4 Mar 22	06:36:00	1	0	2	0	Ct	0	0	3	0	0	0	0	0	0	3	0	0	0	0	0	1	0	1	0	0	2	0	0	0	1	0	2	0	0	0	0	3	0	0
42534	4 Mar 22	06:37:00	1	0	2	0	Ct	0	0	1	0	0	0	0	0	0	1	0	0	0	0	0	2	0	2	0	0	1	0	0	0	2	0	1	0	0	0	1	3	0	0
42535	4 Mar 22	06:38:00	1	0	2	0	Ct	0	0	2	1	0	0	0	0	0	0	0	0	0	0	0	0	0	0	0	0	2	0	0	0	3	0	2	0	0	0	1	1	0	0
42536	4 Mar 22	06:39:00	1	0	2	0	Ct	0	0	0	2	0	0	0	0	0	0	0	0	0	0	0	0	0	0	0	0	1	0	0	0	1	0	3	0	0	0	2	1	0	0
42537	4 Mar 22	06:40:00	1	0	2	0	Ct	0	0	0	0	0	9	0	0	0	0	0	0	0	0	0	0	0	1	0	0	0	0	0	0	4	0	1	0	0	0	1	0	0	0
42538	4 Mar 22	06:41:00	1	0	2	0	Ct	0	0	0	0	0	4	0	0	0	0	0	0	0	0	0	0	0	2	0	0	0	0	0	1	1	0	0	0	0	0	1	1	0	0
42539	4 Mar 22	06:42:00	1	0	2	0	Ct	0	0	0	0	0	3	0	0	0	0	0	0	0	0	0	2	0	2	0	0	0	0	0	0	1	0	0	0	0	0	1	2	0	0
42540	4 Mar 22	06:43:00	1	0	2	0	Ct	0	0	0	0	0	0	0	0	0	0	0	0	0	0	0	0	0	1	0	0	0	0	0	0	2	0	0	0	0	0	0	2	0	0
42541	4 Mar 22	06:44:00	1	0	2	0	Ct	0	0	0	0	0	0	0	0	0	0	0	0	0	0	0	0	0	2	0	0	0	0	0	0	1	0	0	0	0	0	0	2	0	0
42542	4 Mar 22	06:45:00	1	0	2	0	Ct	0	0	0	0	0	0	0	0	0	0	0	0	0	0	0	0	0	1	0	0	0	0	0	0	2	0	0	0	0	0	0	3	0	0
42543	4 Mar 22	06:46:00	1	0	2	0	Ct	0	0	0	0	0	0	0	0	0	0	0	0	0	0	0	0	0	0	0	0	0	0	0	0	2	0	0	0	2	0	1	1	0	1
42544	4 Mar 22	06:47:00	1	0	2	0	Ct	0	0	0	0	0	0	0	0	0	0	1	0	0	0	0	0	0	0	0	0	0	0	0	0	1	0	0	0	4	0	0	1	0	0
42545	4 Mar 22	06:48:00	1	0	2	0	Ct	0	0	0	0	0	1	0	0	0	0	2	0	0	0	0	1	0	0	0	0	0	0	0	0	2	0	0	0	2	0	0	0	0	0
42546	4 Mar 22	06:49:00	1	0	2	0	Ct	0	0	0	0	0	0	0	0	0	0	2	0	0	0	0	0	0	0	0	0	1	0	0	0	0	0	0	0	5	0	0	2	0	0
42547	4 Mar 22	06:50:00	1	0	2	0	Ct	0	0	0	0	0	1	0	0	0	0	2	0	0	0	0	0	0	0	0	0	0	0	0	0	2	0	0	0	4	0	0	1	1	0
42548	4 Mar 22	06:51:00	1	0	2	0	Ct	0	0	0	0	0	0	0	0	0	0	2	0	0	0	0	0	0	0	0	0	1	0	0	0	0	0	0	0	3	0	0	2	2	0
42549	4 Mar 22	06:52:00	1	0	2	0	Ct	0	0	0	0	0	0	0	0	0	0	3	0	0	0	0	0	0	0	0	0	7	0	0	0	0	0	0	0	0	0	0	2	1	0
42550	4 Mar 22	06:53:00	1	0	2	0	Ct	0	0	0	0	0	0	0	0	1	0	3	0	0	0	3	0	0	0	0	0	1	0	0	0	0	0	0	0	3	0	0	2	2	0
42551	4 Mar 22	06:54:00	1	0	2	0	Ct	0	0	0	0	0	0	2	0	0	0	3	0	0	1	3	0	0	0	0	0	2	0	0	3	2	0	0	0	2	0	0	0	1	0
42552	4 Mar 22	06:55:00	1	0	2	0	Ct	0	0	0	0	0	1	1	0	0	0	2	0	0	3	4	1	0	0	0	0	1	0	0	1	2	0	0	0	1	0	0	1	0	0
42553	4 Mar 22	06:56:00	1	0	2	0	Ct	0	0	0	0	0	0	1	0	0	0	2	0	0	4	0	0	0	0	0	0	2	0	0	0	1	0	0	0	2	0	0	2	1	0
42554	4 Mar 22	06:57:00	1	0	2	0	Ct	0	0	0	0	12	0	1	0	0	0	3	0	0	4	3	0	0	0	0	0	0	0	0	0	1	0	0	0	3	0	0	0	2	0
42555	4 Mar 22	06:58:00	1	0	2	0	Ct	0	0	0	0	1	0	3	0	0	0	2	0	0	2	3	0	0	0	0	0	2	0	0	1	0	0	0	0	4	1	0	0	1	0
42556	4 Mar 22	06:59:00	1	0	2	0	Ct	0	0	0	0	3	1	0	0	0	0	2	0	0	4	4	0	0	0	0	0	1	0	0	1	2	0	0	0	3	0	0	0	1	0
42557	4 Mar 22	07:00:00	1	0	2	0	Ct	0	0	0	0	0	16	3	0	0	0	1	0	0	10	4	8	0	0	0	0	2	0	0	1	1	0	0	0	0	0	0	0	0	0
42558	4 Mar 22	07:01:00	1	0	2	0	Ct	0	0	1	0	0	33	1	0	0	0	1	0	0	2	2	0	0	0	0	0	1	0	0	2	0	0	0	0	0	0	0	0	2	0
42559	4 Mar 22	07:02:00	1	0	2	0	Ct	0	0	1	0	0	0	3	0	0	0	4	0	0	1	2	0	0	0	0	0	0	0	0	3	1	0	0	0	0	0	0	0	1	1
42560	4 Mar 22	07:03:00	1	0	2	0	Ct	0	0	2	0	1	0	1	0	0	0	2	0	0	1	2	0	0	0	0	0	0	0	0	2	1	0	0	0	0	0	0	0	2	0
42561	4 Mar 22	07:04:00	1	0	2	0	Ct	0	0	2	0	0	0	1	0	0	1	1	0	0	0	2	0	0	0	0	0	0	0	0	4	1	0	0	0	0	0	0	0	0	0
42562	4 Mar 22	07:05:00	1	0	2	0	Ct	0	0	0	0	0	0	3	0	0	2	0	0	0	0	2	0	0	0	0	0	0	0	0	2	2	0	0	0	0	0	0	0	0	0
42563	4 Mar 22	07:06:00	1	0	2	0	Ct	0	0	0	0	0	0	4	0	1	1	3	0	0	0	3	1	0	0	0	0	0	0	0	2	1	0	0	0	0	0	0	0	1	1
42564	4 Mar 22	07:07:00	1	0	2	0	Ct	0	0	0	0	0	0	2	0	4	2	1	0	0	2	1	1	0	0	0	0	0	0	0	3	2	1	0	0	0	0	0	0	1	1
42565	4 Mar 22	07:08:00	1	0	2	0	Ct	0	0	0	1	0	0	2	0	0	4	2	0	0	8	3	1	0	0	0	0	0	0	0	2	1	8	0	0	0	0	0	0	2	0
42566	4 Mar 22	07:09:00	1	0	2	0	Ct	0	0	0	2	0	0	2	0	0	2	2	0	0	2	6	0	0	0	0	0	0	0	0	1	1	1	0	0	0	0	0	0	0	0
42567	4 Mar 22	07:10:00	1	0	2	0	Ct	0	0	0	0	0	0	3	0	0	1	2	0	0	1	1	0	0	0	0	0	0	0	0	4	1	3	0	0	0	0	0	0	0	0
42568	4 Mar 22	07:11:00	1	0	2	0	Ct	0	0	0	0	0	0	2	0	0	1	1	0	0	2	4	0	0	0	0	0	0	0	0	3	0	0	2	0	0	0	0	0	0	0
42569	4 Mar 22	07:12:00	1	0	2	0	Ct	0	0	1	0	0	0	3	0	0	2	2	0	0	4	2	0	0	0	0	0	0	0	0	0	1	2	2	0	0	0	0	0	0	0
42570	4 Mar 22	07:13:00	1	0	2	0	Ct	0	0	1	0	0	2	2	0	0	2	1	0	0	3	0	0	0	0	0	0	0	0	0	0	1	3	3	0	0	0	0	0	0	0
42571	4 Mar 22	07:14:00	1	0	2	0	Ct	0	0	2	0	0	0	1	0	0	0	1	0	0	3	3	0	0	0	0	0	0	0	0	0	2	0	1	0	0	0	0	0	0	0
42572	4 Mar 22	07:15:00	1	0	2	0	Ct	0	0	2	0	0	0	0	0	0	0	0	0	0	3	1	0	0	0	0	0	0	0	0	0	0	1	3	0	0	0	0	0	0	0
42573	4 Mar 22	07:16:00	1	0	2	0	Ct	0	0	2	0	0	0	0	0	0	0	2	0	0	0	1	0	0	0	0	0	0	0	0	0	0	2	1	0	0	0	0	0	0	0
42574	4 Mar 22	07:17:00	1	0	2	0	Ct	0	0	0	0	0	0	0	0	0	0	2	0	0	1	1	1	0	0	0	0	0	0	0	0	0	2	0	0	0	0	0	0	0	0
42575	4 Mar 22	07:18:00	1	0	2	0	Ct	0	0	0	0	0	0	0	0	0	0	4	0	0	0	1	0	0	0	0	0	0	0	0	0	0	2	2	0	0	0	0	0	0	0
42576	4 Mar 22	07:19:00	1	0	2	0	Ct	0	0	0	0	0	0	0	0	0	0	2	0	0	0	0	4	0	0	0	0	0	0	0	0	0	1	0	0	0	0	0	0	0	0
42577	4 Mar 22	07:20:00	1	0	2	0	Ct	0	0	1	0	0	0	0	0	0	0	2	0	0	1	0	28	0	0	0	0	0	0	0	0	0	4	3	0	0	0	0	2	0	0
42578	4 Mar 22	07:21:00	1	0	2	0	Ct	0	0	0	0	0	1	0	0	0	0	2	0	0	0	0	25	0	0	0	0	0	0	0	1	0	2	1	0	0	0	0	3	0	0
42579	4 Mar 22	07:22:00	1	0	2	0	Ct	0	0	0	0	0	0	0	0	0	0	1	0	0	0	0	1	0	0	0	0	0	0	0	2	0	2	1	0	0	0	0	2	0	0
42580	4 Mar 22	07:23:00	1	0	2	0	Ct	0	0	0	0	0	0	0	0	0	0	1	0	0	0	0	0	0	0	0	0	0	0	0	2	0	0	0	0	0	0	0	0	0	0
42581	4 Mar 22	07:24:00	1	0	2	0	Ct	0	0	0	0	0	0	0	0	0	0	2	0	0	0	0	0	0	0	0	0	0	0	0	3	0	0	0	0	0	0	0	1	0	0
42582	4 Mar 22	07:25:00	1	0	2	0	Ct	0	0	0	0	0	0	0	0	0	0	2	0	0	1	0	0	0	0	0	0	0	0	0	5	0	0	0	0	0	0	0	3	0	0
42583	4 Mar 22	07:26:00	1	0	2	0	Ct	0	0	0	0	0	0	0	0	0	0	1	0	0	0	0	0	0	0	0	0	0	0	0	1	0	0	0	0	0	0	0	3	0	0
42584	4 Mar 22	07:27:00	1	0	2	0	Ct	0	0	0	0	1	0	0	0	0	0	1	0	0	2	0	0	0	0	0	0	0	0	0	3	0	0	0	1	0	0	0	1	0	0
42585	4 Mar 22	07:28:00	1	0	2	0	Ct	0	0	0	0	0	0	5	0	0	0	2	0	0	0	0	0	0	0	0	0	0	0	0	3	0	0	0	1	0	0	0	2	0	0
42586	4 Mar 22	07:29:00	1	0	2	0	Ct	0	0	0	0	0	0	20	0	0	0	0	0	0	0	0	1	0	0	0	0	0	0	0	1	0	0	0	2	0	0	0	1	1	0
42587	4 Mar 22	07:30:00	1	0	2	0	Ct	0	0	0	0	0	0	0	0	0	0	2	0	0	0	0	1	0	0	0	0	0	0	0	1	0	0	0	1	0	1	0	0	1	0
42588	4 Mar 22	07:31:00	1	0	2	0	Ct	0	0	0	0	0	0	0	0	0	0	2	0	0	21	0	0	0	0	0	0	0	0	0	1	0	0	0	1	0	0	0	0	0	0
42589	4 Mar 22	07:32:00	1	0	2	0	Ct	0	0	0	0	0	0	0	0	0	0	0	0	2	3	0	1	0	0	0	0	0	0	0	2	0	0	0	2	0	1	0	0	1	0
42590	4 Mar 22	07:33:00	1	0	2	0	Ct	0	0	0	0	2	0	0	0	0	0	0	0	2	0	0	0	0	0	0	0	0	0	0	3	0	0	0	3	0	2	0	0	1	0
42591	4 Mar 22	07:34:00	1	0	2	0	Ct	0	0	0	0	0	1	0	0	0	0	0	0	1	0	0	0	0	0	0	0	0	0	0	2	0	0	0	2	0	0	0	1	2	0
42592	4 Mar 22	07:35:00	1	0	2	0	Ct	0	0	0	0	0	1	0	0	0	0	0	0	1	1	0	0	0	0	0	0	0	0	0	3	0	0	0	4	0	0	0	1	2	0
42593	4 Mar 22	07:36:00	1	0	2	0	Ct	0	0	0	0	0	0	0	0	0	0	0	0	0	0	0	2	0	0	0	0	0	0	0	2	0	0	0	0	0	0	0	3	2	0
42594	4 Mar 22	07:37:00	1	0	2	0	Ct	0	0	0	0	0	0	0	0	2	0	0	0	0	0	0	5	0	0	0	0	0	0	0	3	0	0	0	0	0	0	0	1	2	0
42595	4 Mar 22	07:38:00	1	0	2	0	Ct	0	0	0	0	0	0	0	0	0	1	0	0	2	0	0	5	0	0	0	0	0	0	0	0	0	0	0	1	0	2	0	0	1	0
42596	4 Mar 22	07:39:00	1	0	2	0	Ct	0	0	0	0	0	0	0	0	0	5	0	0	1	0	0	3	0	1	0	0	0	0	0	3	0	0	0	4	0	0	0	1	4	0
42597	4 Mar 22	07:40:00	1	0	2	0	Ct	0	0	0	0	0	1	0	0	1	1	0	0	1	0	0	1	0	4	0	0	0	0	0	1	0	0	0	0	0	2	0	1	1	0
42598	4 Mar 22	07:41:00	1	0	2	0	Ct	0	0	0	0	8	0	0	0	0	2	0	0	0	0	0	3	0	2	0	0	0	0	0	1	0	0	0	1	0	2	0	0	4	0
42599	4 Mar 22	07:42:00	1	0	2	0	Ct	0	0	0	0	0	0	0	0	0	2	0	0	0	0	0	3	0	3	0	2	0	0	0	2	0	0	0	1	0	0	0	0	2	0
42600	4 Mar 22	07:43:00	1	0	2	0	Ct	0	0	0	0	0	0	0	0	1	14	0	0	0	0	0	0	0	2	0	3	0	0	0	1	0	0	0	1	0	0	0	0	6	0
42601	4 Mar 22	07:44:00	1	0	2	0	Ct	0	0	0	0	1	0	0	0	4	22	0	0	0	0	0	0	0	2	0	1	0	0	0	4	0	0	0	4	0	0	0	0	0	0
42602	4 Mar 22	07:45:00	1	0	2	0	Ct	0	0	0	0	0	0	0	0	2	2	0	0	2	0	0	2	0	1	0	1	0	0	0	2	0	0	0	0	0	0	0	0	1	0
42603	4 Mar 22	07:46:00	1	0	2	0	Ct	0	0	0	0	0	0	0	0	2	2	0	0	1	1	0	2	0	2	0	4	0	0	0	1	0	0	0	1	0	0	0	3	0	0
42604	4 Mar 22	07:47:00	1	0	2	0	Ct	0	0	0	0	1	0	0	0	0	2	0	0	1	0	0	2	0	2	0	14	0	0	0	3	0	0	0	1	0	0	0	2	0	0
42605	4 Mar 22	07:48:00	1	0	2	0	Ct	0	0	0	0	0	0	0	0	0	1	0	0	0	0	0	2	0	1	0	11	0	0	0	2	0	0	2	2	0	0	0	0	0	0
42606	4 Mar 22	07:49:00	1	0	2	0	Ct	0	0	0	0	1	0	0	0	3	2	0	0	1	0	0	3	0	1	0	1	0	0	0	0	0	0	1	0	0	0	0	0	0	0
42607	4 Mar 22	07:50:00	1	0	2	0	Ct	0	0	0	0	0	0	0	0	1	3	0	0	1	1	0	4	0	2	0	2	0	0	0	1	0	0	1	3	0	0	0	0	0	0
42608	4 Mar 22	07:51:00	1	0	2	0	Ct	0	0	0	0	0	0	0	0	2	0	0	0	0	0	0	1	0	0	0	3	0	0	0	2	0	0	1	2	0	0	0	0	0	0
42609	4 Mar 22	07:52:00	1	0	2	0	Ct	0	0	0	0	1	0	0	0	0	0	0	0	0	0	0	4	0	2	0	2	0	0	0	2	0	0	1	2	0	0	0	0	0	0
42610	4 Mar 22	07:53:00	1	0	2	0	Ct	0	0	0	0	0	2	0	0	0	1	0	0	0	0	0	1	0	2	0	2	0	0	0	1	0	0	3	1	0	0	0	0	0	0
42611	4 Mar 22	07:54:00	1	0	2	0	Ct	0	0	0	0	0	1	0	0	0	0	0	0	0	0	0	1	1	3	0	1	0	0	0	0	0	2	2	0	0	0	0	0	0	0
42612	4 Mar 22	07:55:00	1	0	2	0	Ct	0	0	0	0	1	2	0	0	0	0	0	0	0	0	0	3	2	1	0	1	0	0	0	0	0	1	2	1	0	0	0	0	2	0
42613	4 Mar 22	07:56:00	1	0	2	0	Ct	0	0	0	0	1	2	0	0	0	0	0	0	0	0	0	1	2	2	0	0	0	0	0	0	0	2	4	1	0	0	0	0	1	0
42614	4 Mar 22	07:57:00	1	0	2	0	Ct	0	0	0	0	1	4	0	0	0	0	0	0	0	0	0	3	3	3	0	0	0	0	0	0	0	2	2	2	0	0	0	0	0	0
42615	4 Mar 22	07:58:00	1	0	2	0	Ct	0	0	0	0	1	1	0	0	0	0	0	0	0	0	0	3	3	2	0	0	0	0	0	0	0	2	2	0	0	0	0	0	0	0
42616	4 Mar 22	07:59:00	1	0	2	0	Ct	0	0	0	0	2	3	0	0	0	0	0	0	0	8	0	0	2	1	0	0	0	0	0	0	0	2	0	0	0	0	0	0	2	0
42617	4 Mar 22	08:00:00	1	0	2	0	Ct	0	0	0	0	1	1	0	0	1	0	0	0	0	1	0	3	2	1	0	0	0	0	0	0	0	1	0	2	0	0	0	0	0	0
42618	4 Mar 22	08:01:00	1	0	2	0	Ct	0	0	0	0	3	0	0	0	0	2	0	0	0	0	0	1	1	1	0	0	0	0	0	0	0	1	1	2	0	0	0	0	0	0
42619	4 Mar 22	08:02:00	1	0	2	0	Ct	0	0	0	0	0	4	0	0	0	2	0	0	1	0	0	1	2	1	0	0	0	0	0	0	0	0	1	0	0	0	0	0	1	0
42620	4 Mar 22	08:03:00	1	0	2	0	Ct	0	0	0	0	0	1	0	0	0	1	0	0	2	0	0	2	0	2	0	0	0	0	0	0	0	3	0	1	0	0	0	0	0	0
42621	4 Mar 22	08:04:00	1	0	2	0	Ct	0	0	1	0	0	2	0	0	0	2	0	0	1	1	0	3	2	1	0	0	0	0	0	0	0	0	0	1	0	0	0	0	0	0
42622	4 Mar 22	08:05:00	1	0	2	0	Ct	0	0	0	0	0	0	0	0	0	1	0	3	0	0	0	0	2	2	0	0	0	0	0	0	0	0	0	3	0	0	0	0	0	0
42623	4 Mar 22	08:06:00	1	0	2	0	Ct	0	0	3	0	2	1	0	0	1	1	0	1	1	0	0	4	2	1	0	0	0	1	0	0	0	1	0	1	0	0	0	0	0	0
42624	4 Mar 22	08:07:00	1	0	2	0	Ct	0	0	1	2	0	1	0	0	0	1	0	2	1	0	0	0	0	1	1	0	0	3	0	0	0	1	0	0	0	0	0	2	0	1
42625	4 Mar 22	08:08:00	1	0	2	0	Ct	0	0	2	1	0	2	0	0	0	0	1	3	0	1	0	2	3	1	1	0	0	1	0	0	0	3	0	3	0	0	0	2	0	1
42626	4 Mar 22	08:09:00	1	0	2	0	Ct	0	0	2	1	0	4	0	0	0	1	1	3	1	1	0	0	2	0	4	0	0	4	0	0	0	0	0	2	0	0	0	0	0	0
42627	4 Mar 22	08:10:00	1	0	2	0	Ct	0	0	3	2	1	2	0	0	0	1	3	1	1	0	0	0	1	0	3	0	0	2	1	0	0	0	0	2	0	0	0	2	0	4
42628	4 Mar 22	08:11:00	1	0	2	0	Ct	0	0	2	1	0	2	0	0	0	2	2	0	0	1	0	0	0	0	3	0	0	1	4	0	0	0	0	4	0	0	0	2	0	2
42629	4 Mar 22	08:12:00	1	0	2	0	Ct	0	0	9	1	0	1	0	0	0	0	2	1	2	0	0	0	0	0	4	0	0	1	4	0	0	0	0	2	2	0	0	2	0	4
42630	4 Mar 22	08:13:00	1	0	2	0	Ct	0	0	7	0	0	1	0	0	0	0	2	0	1	1	0	0	0	0	0	1	0	0	2	0	0	0	0	2	5	0	0	1	5	1
42631	4 Mar 22	08:14:00	1	0	2	0	Ct	0	0	22	1	0	2	2	0	6	1	1	0	0	4	0	0	0	0	2	2	0	3	3	0	0	0	0	2	5	0	0	1	27	1
42632	4 Mar 22	08:15:00	1	0	2	0	Ct	0	0	0	1	0	2	1	0	2	3	2	0	1	4	0	0	0	0	0	3	0	0	4	1	0	0	0	3	5	0	0	1	22	4
42633	4 Mar 22	08:16:00	1	0	2	0	Ct	0	0	3	2	0	3	3	0	0	2	4	0	0	2	0	0	0	0	3	0	0	1	2	2	0	0	0	0	3	0	0	2	0	1
42634	4 Mar 22	08:17:00	1	0	2	0	Ct	0	0	1	1	0	2	1	0	1	3	0	0	0	8	0	0	0	0	4	0	0	1	2	3	0	0	0	0	4	0	0	2	2	2
42635	4 Mar 22	08:18:00	1	0	2	0	Ct	0	0	2	2	0	0	4	0	0	1	2	0	1	2	0	0	0	0	3	1	0	1	1	0	0	0	2	1	1	0	0	1	3	0
42636	4 Mar 22	08:19:00	1	0	2	0	Ct	0	0	2	0	0	1	2	0	3	2	3	0	1	3	0	0	0	0	1	4	0	1	1	3	1	0	3	2	2	0	0	2	2	0
42637	4 Mar 22	08:20:00	1	0	2	0	Ct	0	0	1	1	0	2	2	0	5	0	1	0	2	1	0	0	0	0	3	1	0	1	0	1	1	0	2	2	3	0	0	0	2	0
42638	4 Mar 22	08:21:00	1	0	2	0	Ct	0	0	0	0	2	2	2	0	2	0	2	0	0	3	0	0	0	0	1	1	0	1	0	2	2	0	2	1	3	0	0	0	1	2
42639	4 Mar 22	08:22:00	1	0	2	0	Ct	0	0	4	0	1	1	0	0	0	0	2	0	0	3	0	0	0	0	4	1	0	2	7	6	3	0	2	2	3	0	0	0	3	2
42640	4 Mar 22	08:23:00	1	0	2	0	Ct	0	0	2	0	3	2	3	0	3	0	2	0	0	4	0	0	0	0	1	0	0	3	1	1	1	0	3	0	3	0	0	0	0	1
42641	4 Mar 22	08:24:00	1	0	2	0	Ct	0	0	1	0	4	1	1	0	3	3	1	1	0	2	0	0	0	0	4	1	1	2	3	1	2	0	2	1	4	0	0	0	2	1
42642	4 Mar 22	08:25:00	1	0	2	0	Ct	0	0	1	0	2	2	0	0	3	1	1	0	0	3	0	0	0	0	1	0	2	1	1	2	1	0	1	1	2	0	0	0	2	2
42643	4 Mar 22	08:26:00	1	0	2	0	Ct	0	0	2	0	3	1	1	0	2	0	3	0	0	1	0	0	0	0	1	0	1	1	2	1	0	0	0	1	2	0	0	0	1	1
42644	4 Mar 22	08:27:00	1	0	2	0	Ct	0	0	0	0	2	2	2	0	2	2	1	0	0	1	3	0	1	0	1	0	1	0	0	2	1	0	0	2	2	0	0	0	2	0
42645	4 Mar 22	08:28:00	1	0	2	0	Ct	0	0	2	0	2	1	2	0	2	1	2	0	0	0	2	2	1	0	2	0	1	1	1	2	2	0	2	2	0	0	0	0	4	1
42646	4 Mar 22	08:29:00	1	0	2	0	Ct	0	0	3	0	0	3	2	0	2	9	2	0	0	0	3	3	1	0	2	0	0	1	2	2	1	5	0	2	1	0	0	0	3	2
42647	4 Mar 22	08:30:00	1	0	2	0	Ct	0	0	1	0	2	2	2	4	1	1	1	0	0	0	2	7	3	0	1	0	0	1	2	3	0	2	1	2	4	0	0	0	0	0
42648	4 Mar 22	08:31:00	1	0	2	0	Ct	0	0	2	0	5	1	2	3	1	0	1	0	0	0	0	0	1	0	2	0	3	0	0	5	1	4	0	0	4	3	0	0	1	1
42649	4 Mar 22	08:32:00	1	0	2	0	Ct	0	0	0	0	2	0	2	1	3	0	2	0	1	0	3	3	1	0	3	0	1	4	0	1	1	2	0	1	2	1	0	0	1	1
42650	4 Mar 22	08:33:00	1	0	2	0	Ct	0	0	2	0	3	3	2	1	1	1	0	0	2	0	1	1	0	2	1	0	2	2	0	2	1	0	0	1	3	2	0	0	2	1
42651	4 Mar 22	08:34:00	1	0	2	0	Ct	0	0	2	0	1	2	1	1	1	1	0	0	2	0	0	2	2	3	1	0	1	2	0	1	1	2	0	0	5	1	0	0	2	2
42652	4 Mar 22	08:35:00	1	0	2	0	Ct	0	0	2	1	3	2	3	1	13	2	2	6	0	0	1	2	4	2	2	0	6	2	1	1	0	3	0	0	1	0	1	1	0	1
42653	4 Mar 22	08:36:00	1	0	2	0	Ct	0	0	2	1	3	4	5	1	6	24	2	5	2	0	3	5	1	1	2	0	3	1	0	3	1	1	0	1	2	0	1	3	1	0
42654	4 Mar 22	08:37:00	1	0	2	0	Ct	0	0	1	1	2	2	2	2	0	14	1	2	1	0	5	4	2	2	3	0	1	2	0	2	2	0	0	1	3	0	1	1	2	3
42655	4 Mar 22	08:38:00	1	0	2	0	Ct	0	0	2	1	2	2	0	1	0	1	2	2	1	0	1	5	2	3	1	0	0	2	2	1	1	4	0	0	2	0	0	2	1	1
42656	4 Mar 22	08:39:00	1	0	2	0	Ct	0	0	1	1	2	1	3	0	2	1	1	2	2	0	1	0	1	2	2	0	0	2	2	0	0	0	2	1	3	0	2	3	1	0
42657	4 Mar 22	08:40:00	1	0	2	0	Ct	0	0	2	1	3	1	1	1	0	10	3	3	0	0	2	2	0	2	3	0	0	2	3	2	0	0	4	1	2	0	2	0	0	1
42658	4 Mar 22	08:41:00	1	0	2	0	Ct	0	0	3	1	2	3	2	1	0	17	2	1	1	0	0	1	2	0	2	0	0	1	3	1	1	0	2	1	2	0	0	3	1	2
42659	4 Mar 22	08:42:00	1	0	2	0	Ct	0	0	2	0	2	2	1	0	0	2	3	1	2	2	0	1	4	3	1	0	0	1	0	1	1	0	2	2	2	1	4	1	2	3
42660	4 Mar 22	08:43:00	1	0	2	0	Ct	0	0	1	1	2	1	1	0	0	1	1	0	1	4	0	1	2	1	2	0	0	1	0	3	0	0	1	0	2	0	1	2	1	1
42661	4 Mar 22	08:44:00	1	0	2	0	Ct	0	0	0	2	2	0	0	1	0	0	1	0	1	4	0	4	1	1	4	0	0	0	0	3	2	0	1	2	4	0	1	1	1	0
42662	4 Mar 22	08:45:00	1	0	2	0	Ct	0	0	2	1	2	1	0	3	0	0	2	0	0	5	0	5	3	2	1	0	4	1	0	1	1	0	0	2	2	0	2	1	2	1
42663	4 Mar 22	08:46:00	1	0	2	0	Ct	0	0	3	1	3	1	0	1	12	0	4	0	0	3	0	1	0	1	0	0	2	2	2	1	2	0	2	2	3	0	2	1	2	1
42664	4 Mar 22	08:47:00	1	0	2	0	Ct	0	0	0	1	2	0	0	1	1	0	2	0	0	2	0	1	1	1	2	1	3	3	2	1	1	0	1	2	3	0	1	1	2	1
42665	4 Mar 22	08:48:00	1	0	2	0	Ct	0	0	1	1	5	2	0	4	1	0	3	0	1	2	4	0	1	2	1	1	2	0	3	0	0	0	2	0	3	0	2	2	1	3
42666	4 Mar 22	08:49:00	1	0	2	0	Ct	0	0	2	0	2	2	0	2	0	0	1	0	1	2	6	2	0	2	2	3	1	1	1	1	0	0	2	3	2	0	5	0	2	2
42667	4 Mar 22	08:50:00	1	0	2	0	Ct	0	0	2	0	2	1	0	1	0	0	2	0	1	2	1	2	0	2	4	1	2	1	0	1	1	0	1	2	3	0	2	2	2	1
42668	4 Mar 22	08:51:00	1	0	2	0	Ct	0	0	0	0	2	1	0	0	0	0	1	0	1	3	1	4	0	1	0	2	0	0	0	2	1	0	0	2	2	0	2	3	1	2
42669	4 Mar 22	08:52:00	1	0	2	0	Ct	0	0	1	2	2	0	0	1	1	0	1	0	0	0	4	6	1	2	1	1	0	1	0	2	1	0	0	1	3	1	0	1	1	1
42670	4 Mar 22	08:53:00	1	0	2	0	Ct	0	0	0	2	0	1	0	1	2	0	2	0	1	1	0	1	2	2	3	1	0	2	0	1	2	0	0	2	2	2	1	3	1	2
42671	4 Mar 22	08:54:00	1	0	2	0	Ct	0	0	1	1	3	1	0	4	0	3	0	0	1	2	1	0	1	2	0	1	0	1	0	2	1	0	0	3	0	6	2	2	0	0
42672	4 Mar 22	08:55:00	1	0	2	0	Ct	0	0	1	0	3	0	0	3	2	1	2	0	1	2	0	0	3	1	0	1	0	1	0	1	1	2	0	0	4	1	1	1	0	1
42673	4 Mar 22	08:56:00	1	0	2	0	Ct	0	0	0	0	5	2	0	1	1	2	2	1	0	3	0	2	2	1	2	1	3	0	0	1	1	2	0	0	2	3	2	0	1	2
42674	4 Mar 22	08:57:00	1	0	2	0	Ct	0	0	1	0	1	3	0	1	1	2	1	1	0	2	0	3	1	0	2	0	2	0	0	2	0	1	0	0	1	3	1	0	0	1
42675	4 Mar 22	08:58:00	1	0	2	0	Ct	0	0	0	0	0	2	0	0	0	2	2	0	0	1	0	3	2	1	2	1	3	0	0	3	0	0	0	0	2	0	1	0	1	2
42676	4 Mar 22	08:59:00	1	0	2	0	Ct	0	0	1	0	3	2	0	0	0	0	1	0	0	0	0	2	1	1	4	2	2	2	3	1	0	3	0	0	17	1	0	0	2	1
42677	4 Mar 22	09:00:00	1	0	2	0	Ct	0	0	0	2	2	3	2	2	1	1	2	0	0	2	0	3	2	2	3	0	2	1	1	2	1	3	0	0	2	0	1	0	4	3
42678	4 Mar 22	09:01:00	1	0	2	0	Ct	0	0	0	1	3	1	4	1	1	1	4	0	0	2	0	1	2	2	3	0	2	3	2	1	1	2	0	0	3	0	2	0	1	1
42679	4 Mar 22	09:02:00	1	0	2	0	Ct	0	1	1	0	3	1	0	1	1	3	2	0	0	5	2	1	2	2	2	1	1	1	2	2	0	1	0	0	3	0	0	1	1	2
42680	4 Mar 22	09:03:00	1	0	2	0	Ct	0	1	1	2	3	2	3	1	4	1	1	1	2	4	2	1	1	3	5	1	2	1	0	1	0	0	3	3	1	0	2	2	3	1
42681	4 Mar 22	09:04:00	1	0	2	0	Ct	0	1	0	0	2	4	3	1	2	3	6	1	3	2	4	5	3	2	4	3	2	12	3	1	4	3	3	0	3	3	2	5	2	1
42682	4 Mar 22	09:05:00	1	0	2	0	Ct	0	1	2	1	4	4	3	1	2	3	7	3	2	1	1	4	2	3	3	3	1	7	3	15	3	3	4	2	3	2	1	5	3	0
42683	4 Mar 22	09:06:00	1	0	2	0	Ct	0	1	2	1	4	2	3	4	2	2	3	6	2	5	4	4	2	2	4	2	2	4	3	7	1	3	3	2	4	4	2	2	3	0
42684	4 Mar 22	09:07:00	1	0	2	0	Ct	0	1	2	1	3	3	4	1	0	2	3	0	2	4	1	5	3	3	4	3	0	0	0	3	2	0	3	3	7	2	2	2	2	2
42685	4 Mar 22	09:08:00	1	0	2	0	Ct	0	1	0	2	4	3	3	2	2	2	3	0	2	2	0	5	4	2	3	1	3	0	2	3	1	4	4	3	6	2	2	1	2	1
42686	4 Mar 22	09:09:00	1	0	2	0	Ct	0	1	1	4	6	2	2	1	4	2	2	0	0	3	0	3	3	3	4	1	2	0	4	3	1	1	4	1	5	5	2	1	2	1
42687	4 Mar 22	09:10:00	1	0	2	0	Ct	0	1	2	2	1	2	4	1	0	5	2	0	2	4	0	2	1	1	5	1	3	2	2	2	0	1	4	0	3	3	0	0	4	1
42688	4 Mar 22	09:11:00	1	0	2	0	Ct	0	1	7	1	1	2	4	1	0	4	4	0	2	1	1	3	0	3	1	0	1	0	3	2	1	2	1	4	3	0	5	0	2	1
42689	4 Mar 22	09:12:00	1	0	2	0	Ct	0	1	0	1	1	2	3	2	1	2	4	0	2	1	2	4	3	3	3	1	1	4	2	1	2	3	0	3	4	3	3	2	1	2
42690	4 Mar 22	09:13:00	1	0	2	0	Ct	0	1	2	1	3	3	1	3	2	0	3	5	1	0	3	2	1	2	3	2	0	3	3	2	4	4	3	3	3	1	7	5	0	1
42691	4 Mar 22	09:14:00	1	0	2	0	Ct	0	1	0	0	2	1	2	2	2	1	3	2	1	2	3	1	3	2	3	1	0	2	2	5	2	1	2	5	3	1	2	2	0	2
42692	4 Mar 22	09:15:00	1	0	2	0	Ct	0	1	1	0	5	3	2	1	2	2	2	3	1	2	3	4	3	2	8	2	1	4	0	2	0	4	3	3	2	1	4	4	0	1
42693	4 Mar 22	09:16:00	1	0	2	0	Ct	0	1	2	1	3	3	2	2	0	1	2	2	1	3	4	4	1	3	15	1	2	1	1	1	1	2	4	2	2	1	1	4	2	1
42694	4 Mar 22	09:17:00	1	0	2	0	Ct	0	1	1	1	2	2	0	0	0	4	3	4	2	3	2	2	0	2	2	2	1	2	2	2	0	1	2	1	2	1	1	4	2	0
42695	4 Mar 22	09:18:00	1	0	2	0	Ct	0	1	3	2	6	2	3	1	0	1	3	1	1	3	0	5	2	2	2	0	0	2	0	3	1	1	3	0	2	0	1	2	2	0
42696	4 Mar 22	09:19:00	1	0	2	0	Ct	0	1	3	0	2	3	3	2	0	2	1	1	1	3	1	2	1	1	4	0	0	2	0	2	0	1	0	0	4	1	3	1	1	0
42697	4 Mar 22	09:20:00	1	0	2	0	Ct	0	1	1	0	0	1	0	1	0	1	3	2	2	1	1	4	2	1	2	0	0	2	2	1	1	7	0	2	2	3	0	3	8	1
42698	4 Mar 22	09:21:00	1	0	2	0	Ct	0	1	1	0	3	2	1	1	0	3	3	3	1	2	0	3	2	3	0	0	0	0	3	2	1	0	1	0	11	0	2	3	3	1
42699	4 Mar 22	09:22:00	1	0	2	0	Ct	0	1	0	1	3	3	3	1	0	2	2	1	1	1	0	3	3	1	0	0	2	1	2	2	3	5	3	1	2	1	2	2	2	0
42700	4 Mar 22	09:23:00	1	0	2	0	Ct	0	1	1	0	2	3	2	1	1	1	3	0	0	3	2	3	1	1	2	1	2	3	5	1	3	2	3	2	5	2	1	0	2	0
42701	4 Mar 22	09:24:00	1	0	2	0	Ct	0	1	0	0	2	5	4	2	0	3	1	2	1	4	4	4	2	2	4	1	2	3	1	3	2	3	1	3	5	2	1	0	2	2
42702	4 Mar 22	09:25:00	1	0	2	0	Ct	0	1	1	0	1	1	3	2	0	0	3	0	0	3	3	4	1	1	3	0	0	1	1	4	1	1	1	3	2	2	0	2	3	3
42703	4 Mar 22	09:26:00	1	0	2	0	Ct	0	1	0	1	2	2	2	0	0	0	4	1	0	3	2	5	1	0	3	0	0	0	0	2	1	3	1	2	4	0	1	2	0	5
42704	4 Mar 22	09:27:00	1	0	2	0	Ct	0	1	3	0	2	1	2	1	1	0	2	2	2	0	0	3	1	1	2	0	0	1	0	1	1	1	2	2	2	0	13	1	2	1
42705	4 Mar 22	09:28:00	1	0	2	0	Ct	0	1	1	1	1	3	2	1	0	1	0	0	0	4	2	3	1	2	2	0	1	2	0	2	2	0	1	0	3	0	4	2	1	0
42706	4 Mar 22	09:29:00	1	0	2	0	Ct	0	1	1	1	2	4	2	1	0	1	0	1	2	4	2	5	0	0	2	0	1	3	0	0	4	5	2	0	3	2	1	2	2	2
42707	4 Mar 22	09:30:00	1	0	2	0	Ct	0	1	1	0	3	3	0	0	1	2	4	4	1	3	1	5	0	2	3	0	1	0	4	1	2	0	2	0	1	5	2	2	1	0
42708	4 Mar 22	09:31:00	1	0	2	0	Ct	0	1	0	0	2	1	1	0	0	1	3	3	0	3	3	4	0	3	4	0	1	0	2	3	2	0	2	0	1	0	2	2	1	1
42709	4 Mar 22	09:32:00	1	0	2	0	Ct	0	1	0	0	3	3	4	2	6	0	2	0	1	6	1	4	0	3	4	0	2	1	2	1	1	1	1	0	1	0	1	1	0	1
42710	4 Mar 22	09:33:00	1	0	2	0	Ct	0	1	0	0	2	3	3	1	5	2	2	0	1	1	0	3	0	1	4	0	0	1	2	4	2	1	2	0	3	0	1	2	0	0
42711	4 Mar 22	09:34:00	1	0	2	0	Ct	0	1	0	1	2	1	2	0	3	1	3	0	0	3	0	2	0	3	1	0	0	1	3	1	0	3	1	0	2	0	2	3	0	1
42712	4 Mar 22	09:35:00	1	0	2	0	Ct	0	1	2	2	3	1	2	1	2	1	1	0	0	2	0	1	0	1	1	0	0	1	3	2	2	1	3	0	4	0	8	0	0	1
42713	4 Mar 22	09:36:00	1	0	2	0	Ct	0	1	1	0	2	2	3	0	1	1	2	4	1	3	0	4	0	1	0	0	0	0	2	1	1	0	2	0	0	0	0	0	0	1
42714	4 Mar 22	09:37:00	1	0	2	0	Ct	0	1	1	1	2	2	2	2	4	2	2	0	1	3	0	3	0	2	3	0	0	2	2	4	4	0	1	0	3	0	0	0	1	2
42715	4 Mar 22	09:38:00	1	0	2	0	Ct	0	1	1	1	2	2	1	4	1	1	3	0	0	4	0	4	0	0	2	0	0	2	1	2	1	0	0	0	2	0	0	1	3	1
42716	4 Mar 22	09:39:00	1	0	2	0	Ct	0	1	2	2	3	2	4	1	3	2	3	0	0	2	0	3	1	3	2	0	0	2	0	1	2	2	1	0	2	0	0	0	3	1
42717	4 Mar 22	09:40:00	1	0	2	0	Ct	0	1	1	1	2	1	2	4	2	0	2	4	2	1	3	1	4	2	2	0	0	0	0	3	0	2	3	0	0	0	0	2	3	0
42718	4 Mar 22	09:41:00	1	0	2	0	Ct	0	1	1	0	2	1	1	0	1	1	4	2	2	0	4	3	6	4	3	0	0	1	0	1	2	2	1	0	2	0	0	3	0	0
42719	4 Mar 22	09:42:00	1	0	2	0	Ct	0	1	2	1	2	0	2	1	0	0	2	2	1	0	0	3	2	2	2	0	0	2	0	3	1	0	0	0	4	0	0	2	0	0
42720	4 Mar 22	09:43:00	1	0	2	0	Ct	0	1	0	1	3	1	0	1	0	0	2	1	1	0	0	3	3	3	7	0	0	2	0	0	1	0	0	0	2	0	4	0	0	2
42721	4 Mar 22	09:44:00	1	0	2	0	Ct	0	1	0	1	1	3	2	0	0	1	2	3	0	0	8	5	3	1	2	0	0	0	0	3	2	0	0	0	2	0	2	0	0	1
42722	4 Mar 22	09:45:00	1	0	2	0	Ct	0	1	1	0	2	1	2	1	0	1	2	2	0	0	3	1	3	2	2	0	0	3	0	1	0	0	0	0	2	0	3	2	0	1
42723	4 Mar 22	09:46:00	1	0	2	0	Ct	0	1	1	0	2	1	0	1	0	0	3	1	0	0	0	3	2	1	0	0	0	0	0	1	0	0	0	0	3	0	2	1	0	3
42724	4 Mar 22	09:47:00	1	0	2	0	Ct	0	1	1	0	3	5	3	2	0	3	3	2	0	0	0	3	1	2	0	0	0	0	0	3	0	0	0	1	4	0	2	1	0	6
42725	4 Mar 22	09:48:00	1	0	2	0	Ct	0	1	0	0	0	4	2	2	0	1	1	1	0	0	0	2	1	3	0	0	3	0	0	1	0	0	0	2	1	0	2	2	0	1
42726	4 Mar 22	09:49:00	1	0	2	0	Ct	0	1	3	0	3	1	3	0	0	0	2	0	0	0	0	4	0	2	2	0	3	4	0	1	0	0	0	1	0	0	13	0	4	0
42727	4 Mar 22	09:50:00	1	0	2	0	Ct	0	1	1	0	2	3	3	1	0	1	3	0	0	1	0	6	2	2	3	0	2	4	0	1	0	0	0	2	1	2	1	2	0	0
42728	4 Mar 22	09:51:00	1	0	2	0	Ct	0	1	2	0	2	3	2	1	0	0	2	0	0	4	0	2	2	2	3	0	2	0	0	1	0	0	0	2	4	0	2	1	0	3
42729	4 Mar 22	09:52:00	1	0	2	0	Ct	0	1	0	0	4	0	1	0	0	0	3	0	0	6	0	2	1	0	0	0	2	4	0	2	0	0	0	4	1	0	1	0	20	2
42730	4 Mar 22	09:53:00	1	0	2	0	Ct	0	1	2	0	2	1	0	0	0	2	2	0	0	3	0	4	0	2	0	0	2	2	1	0	0	0	0	2	3	0	2	3	13	0
42731	4 Mar 22	09:54:00	1	0	2	0	Ct	0	1	4	0	2	2	0	0	0	1	2	0	0	2	0	2	1	2	0	0	1	1	1	1	0	0	0	3	3	0	1	2	3	0
42732	4 Mar 22	09:55:00	1	0	2	0	Ct	0	1	2	1	2	3	2	0	0	2	1	0	0	3	0	2	3	5	2	0	2	2	2	1	0	0	0	5	2	0	2	3	2	2
42733	4 Mar 22	09:56:00	1	0	2	0	Ct	0	1	0	1	3	2	2	0	0	1	2	0	2	0	0	2	1	1	5	0	0	2	0	1	0	0	0	2	4	0	0	4	4	0
42734	4 Mar 22	09:57:00	1	0	2	0	Ct	0	1	2	2	2	2	2	0	0	1	3	2	2	0	0	4	0	3	4	0	1	2	0	1	0	0	0	1	2	0	1	1	2	0
42735	4 Mar 22	09:58:00	1	0	2	0	Ct	0	1	1	1	0	1	2	0	0	0	0	0	4	0	0	1	0	3	0	0	0	0	3	2	0	0	0	2	4	0	1	0	1	0
42736	4 Mar 22	09:59:00	1	0	2	0	Ct	0	1	0	1	3	1	2	0	1	0	3	0	2	0	0	4	0	2	0	0	2	1	7	2	0	0	0	4	1	0	0	3	3	0
42737	4 Mar 22	10:00:00	1	0	2	0	Ct	0	1	0	0	3	1	2	0	2	2	2	0	0	0	0	3	0	1	3	0	0	2	0	1	0	0	0	2	2	0	0	4	0	0
42738	4 Mar 22	10:01:00	1	0	2	0	Ct	0	1	2	0	2	2	9	0	0	1	2	0	2	0	0	4	0	1	3	2	0	1	0	1	0	0	0	2	5	0	0	0	0	0
42739	4 Mar 22	10:02:00	1	0	2	0	Ct	0	1	4	0	3	1	5	0	0	1	2	0	1	0	0	4	0	1	3	3	0	1	0	1	0	0	0	2	4	0	2	1	0	0
42740	4 Mar 22	10:03:00	1	0	2	0	Ct	0	1	2	0	2	0	3	0	18	0	0	0	0	0	0	2	0	3	0	2	0	1	0	2	0	0	0	2	4	0	6	3	1	0
42741	4 Mar 22	10:04:00	1	0	2	0	Ct	0	1	0	0	3	0	4	0	13	2	1	0	0	0	0	4	0	1	1	1	0	1	0	0	0	0	0	2	2	0	2	4	0	0
42742	4 Mar 22	10:05:00	1	0	2	0	Ct	0	1	2	0	5	1	2	0	5	0	2	0	0	0	0	4	0	2	4	1	0	1	0	2	0	0	0	1	7	0	3	1	0	0
42743	4 Mar 22	10:06:00	1	0	2	0	Ct	0	1	1	4	3	3	1	0	3	1	2	0	0	0	0	3	0	2	3	2	0	0	0	1	0	0	0	2	1	0	3	3	0	0
42744	4 Mar 22	10:07:00	1	0	2	0	Ct	0	1	0	4	1	2	0	0	0	0	1	0	0	0	0	3	0	1	3	0	0	3	0	1	0	0	0	0	2	0	0	3	0	3
42745	4 Mar 22	10:08:00	1	0	2	0	Ct	0	1	1	2	3	2	0	0	0	0	0	0	0	0	0	2	0	0	4	2	0	1	0	1	0	0	0	2	2	1	3	3	0	1
42746	4 Mar 22	10:09:00	1	0	2	0	Ct	0	1	0	0	3	2	0	0	1	0	0	0	1	1	0	0	0	3	5	0	0	1	0	1	0	2	0	3	2	0	0	2	0	2
42747	4 Mar 22	10:10:00	1	0	2	0	Ct	0	1	1	0	0	2	0	0	0	1	0	0	0	2	0	1	0	0	1	0	0	0	0	0	0	4	0	1	5	0	1	2	1	2
42748	4 Mar 22	10:11:00	1	0	2	0	Ct	0	1	1	0	1	0	4	1	0	4	0	0	0	2	0	1	1	2	1	0	0	1	0	2	0	5	0	6	3	0	0	2	0	3
42749	4 Mar 22	10:12:00	1	0	2	0	Ct	0	1	1	0	1	0	2	1	0	2	0	0	0	6	0	0	1	2	4	0	0	0	0	1	0	1	0	6	18	0	0	1	0	1
42750	4 Mar 22	10:13:00	1	0	2	0	Ct	0	1	5	0	0	0	0	2	2	2	0	0	0	4	0	2	0	3	1	0	0	0	0	2	0	0	1	3	18	0	0	1	0	1
42751	4 Mar 22	10:14:00	1	0	2	0	Ct	0	1	3	0	0	0	3	0	0	1	0	0	0	2	0	3	0	0	2	0	0	0	0	1	0	2	1	0	3	0	0	0	0	2
42752	4 Mar 22	10:15:00	1	0	2	0	Ct	0	1	0	0	0	0	1	0	0	0	0	0	0	2	0	3	0	0	1	0	0	0	0	0	0	1	0	0	0	0	0	0	0	1
42753	4 Mar 22	10:16:00	1	0	2	0	Ct	0	1	0	0	0	0	2	4	0	0	0	0	0	0	0	2	0	3	4	0	0	0	0	0	0	0	0	0	0	0	0	0	2	1
42754	4 Mar 22	10:17:00	1	0	2	0	Ct	0	1	0	0	0	0	0	1	0	0	0	0	0	0	0	2	0	2	2	0	0	0	0	0	0	0	0	0	0	0	0	0	3	0
42755	4 Mar 22	10:18:00	1	0	2	0	Ct	0	1	1	0	0	0	0	2	0	0	0	0	0	0	0	3	0	3	0	0	0	0	0	0	0	0	0	0	0	0	0	0	1	0
42756	4 Mar 22	10:19:00	1	0	2	0	Ct	0	1	3	0	0	0	0	0	0	0	2	0	1	0	0	4	0	2	1	0	0	0	0	0	0	0	0	1	0	0	1	0	0	0
42757	4 Mar 22	10:20:00	1	0	2	0	Ct	0	1	1	0	0	4	0	1	0	0	1	0	2	0	0	1	0	3	5	0	0	0	0	0	0	0	0	1	4	0	2	0	0	0
42758	4 Mar 22	10:21:00	1	0	2	0	Ct	0	1	2	0	0	2	0	1	0	3	2	0	2	0	0	4	0	2	4	0	0	0	0	0	0	0	0	0	4	0	3	0	0	0
42759	4 Mar 22	10:22:00	1	0	2	0	Ct	0	1	0	0	0	2	0	0	0	2	2	0	2	0	0	2	0	0	3	0	0	0	0	0	0	0	0	0	1	0	1	0	0	0
42760	4 Mar 22	10:23:00	1	0	2	0	Ct	0	1	1	1	0	1	0	0	0	1	3	0	2	0	0	2	0	1	2	0	0	0	0	0	0	0	0	0	2	0	2	0	0	0
42761	4 Mar 22	10:24:00	1	0	2	0	Ct	0	1	1	0	3	1	0	1	0	1	3	0	2	0	0	1	0	1	0	0	0	0	0	2	0	0	0	0	4	0	1	0	0	0
42762	4 Mar 22	10:25:00	1	0	2	0	Ct	0	1	1	0	1	1	0	3	0	1	2	0	1	0	0	0	0	0	0	0	0	0	3	3	0	0	0	0	3	0	2	0	0	0
42763	4 Mar 22	10:26:00	1	0	2	0	Ct	0	1	1	0	1	1	0	1	0	2	2	0	0	0	0	0	0	0	0	0	0	0	1	1	0	0	0	0	1	0	1	0	0	0
42764	4 Mar 22	10:27:00	1	0	2	0	Ct	0	1	0	0	0	0	0	1	0	0	2	0	1	0	0	2	0	0	0	0	0	0	2	1	0	0	0	0	3	0	5	0	0	0
42765	4 Mar 22	10:28:00	1	0	2	0	Ct	0	1	1	0	0	0	0	1	0	0	7	0	0	0	0	3	0	0	0	0	0	0	4	2	0	0	0	0	2	0	0	0	0	0
42766	4 Mar 22	10:29:00	1	0	2	0	Ct	0	1	8	0	0	0	0	1	0	2	5	0	0	0	0	1	0	0	0	0	0	0	1	2	0	0	0	0	0	0	3	0	0	0
42767	4 Mar 22	10:30:00	1	0	2	0	Ct	0	1	1	0	0	0	0	1	0	0	0	0	0	0	0	0	2	0	0	0	0	0	1	1	0	0	0	0	0	0	1	4	0	0
42768	4 Mar 22	10:31:00	1	0	2	0	Ct	0	1	1	2	0	0	0	2	0	3	0	0	0	0	0	0	0	0	0	0	0	0	2	0	0	0	0	0	2	1	1	3	0	0
42769	4 Mar 22	10:32:00	1	0	2	0	Ct	0	1	1	0	0	0	0	1	0	1	0	0	0	0	0	0	0	0	0	0	0	0	1	0	0	0	0	0	4	0	2	1	0	0
42770	4 Mar 22	10:33:00	1	0	2	0	Ct	0	1	2	0	0	0	0	1	0	1	0	0	0	0	0	0	0	0	0	0	0	0	2	0	0	0	0	0	4	0	3	1	0	0
42771	4 Mar 22	10:34:00	1	0	2	0	Ct	0	1	1	0	0	0	0	1	0	1	0	0	0	0	0	0	0	0	0	0	0	3	1	0	0	0	0	0	3	0	0	3	0	0
42772	4 Mar 22	10:35:00	1	0	2	0	Ct	0	1	3	0	0	0	0	1	0	0	0	0	1	5	0	0	0	0	0	0	0	0	0	0	0	0	0	0	2	0	1	3	1	0
42773	4 Mar 22	10:36:00	1	0	2	0	Ct	0	1	5	0	0	0	0	0	0	2	0	0	1	2	0	0	0	0	0	0	0	2	0	0	0	0	4	0	2	0	0	1	1	0
42774	4 Mar 22	10:37:00	1	0	2	0	Ct	0	1	2	0	0	1	3	0	0	1	0	0	1	2	0	0	0	0	0	0	1	2	0	0	0	0	2	0	2	0	2	1	2	0
42775	4 Mar 22	10:38:00	1	0	2	0	Ct	0	1	1	0	0	1	3	0	0	2	0	0	0	0	0	0	0	0	1	0	1	0	0	0	0	0	2	0	3	0	1	4	1	0
42776	4 Mar 22	10:39:00	1	0	2	0	Ct	0	1	1	0	0	0	2	0	0	0	0	0	0	3	0	0	0	0	5	0	0	0	0	0	0	0	2	0	0	0	1	0	0	0
42777	4 Mar 22	10:40:00	1	0	2	0	Ct	0	1	0	0	0	0	0	0	0	0	0	0	1	4	0	0	0	0	3	0	2	0	0	0	0	0	0	0	0	0	1	2	0	0
42778	4 Mar 22	10:41:00	1	0	2	0	Ct	0	1	0	2	0	0	1	0	0	0	0	0	2	5	0	2	0	0	4	0	3	0	0	0	0	0	1	0	0	0	1	1	0	0
42779	4 Mar 22	10:42:00	1	0	2	0	Ct	0	1	2	1	0	0	2	0	3	0	0	0	0	1	0	3	0	0	0	0	4	0	0	0	0	0	3	0	0	0	8	0	0	1
42780	4 Mar 22	10:43:00	1	0	2	0	Ct	0	1	1	0	0	0	1	0	0	0	0	0	0	0	0	3	0	0	3	0	0	0	0	0	0	0	3	0	0	0	2	0	0	2
42781	4 Mar 22	10:44:00	1	0	2	0	Ct	0	1	2	0	0	0	1	0	0	0	0	0	0	0	0	2	0	0	2	0	0	0	0	0	0	0	0	0	0	0	2	0	0	1
42782	4 Mar 22	10:45:00	1	0	2	0	Ct	0	1	2	2	0	0	0	0	0	0	0	0	0	0	0	2	2	0	0	0	0	0	0	0	0	0	0	0	0	0	1	0	0	2
42783	4 Mar 22	10:46:00	1	0	2	0	Ct	0	1	2	1	0	0	0	0	0	3	0	0	0	0	0	0	1	0	1	0	0	0	0	0	0	0	0	0	0	0	2	0	0	0
42784	4 Mar 22	10:47:00	1	0	2	0	Ct	0	1	2	1	0	0	0	0	0	2	0	0	0	0	0	0	0	0	1	0	0	0	0	0	0	0	0	0	0	0	2	0	0	1
42785	4 Mar 22	10:48:00	1	0	2	0	Ct	0	1	2	0	0	0	0	0	0	0	0	0	0	0	3	0	0	0	0	0	0	2	0	0	0	0	0	0	0	0	1	0	0	1
42786	4 Mar 22	10:49:00	1	0	2	0	Ct	0	1	3	0	0	0	0	0	0	0	0	0	0	0	0	0	0	0	0	0	0	2	0	0	0	0	0	0	0	0	0	0	0	2
42787	4 Mar 22	10:50:00	1	0	2	0	Ct	0	1	1	0	0	0	0	0	0	3	0	0	0	0	1	0	0	0	0	0	0	2	0	0	0	0	0	0	0	0	1	1	0	0
42788	4 Mar 22	10:51:00	1	0	2	0	Ct	0	1	1	0	0	0	0	0	0	5	0	0	0	0	0	0	0	0	0	0	0	0	0	0	0	0	0	0	0	0	0	1	0	0
42789	4 Mar 22	10:52:00	1	0	2	0	Ct	0	1	0	0	0	0	0	0	0	2	0	0	0	0	0	0	0	0	0	0	0	4	0	0	0	0	0	1	0	0	2	0	0	1
42790	4 Mar 22	10:53:00	1	0	2	0	Ct	0	1	1	2	1	0	0	0	0	0	0	0	0	0	1	0	0	1	0	0	0	0	0	0	0	0	0	0	0	0	1	0	0	0
42791	4 Mar 22	10:54:00	1	0	2	0	Ct	0	1	0	1	3	0	0	0	0	1	0	0	0	0	0	0	0	2	0	0	0	1	0	1	0	0	0	0	0	0	0	0	0	1
42792	4 Mar 22	10:55:00	1	0	2	0	Ct	0	1	0	2	1	1	0	0	0	18	0	0	0	0	0	0	0	2	0	0	0	1	0	2	0	0	0	0	0	0	0	0	0	1
42793	4 Mar 22	10:56:00	1	0	2	0	Ct	0	1	0	0	1	1	0	0	0	2	0	0	0	0	0	0	0	2	0	0	1	2	0	2	0	0	0	0	0	0	0	0	0	0
42794	4 Mar 22	10:57:00	1	0	2	0	Ct	0	1	0	4	0	0	0	0	0	0	0	0	0	0	0	0	0	1	0	0	1	0	0	0	0	0	0	0	4	0	0	11	0	0
42795	4 Mar 22	10:58:00	1	0	2	0	Ct	0	1	0	2	0	0	0	0	0	0	0	0	0	0	0	0	0	2	0	0	1	0	0	0	0	0	0	0	4	0	1	14	3	0
42796	4 Mar 22	10:59:00	1	0	2	0	Ct	0	1	0	2	0	0	0	0	0	0	0	0	0	0	0	0	0	2	0	0	3	0	0	0	0	0	0	0	4	0	0	16	0	0
42797	4 Mar 22	11:00:00	1	0	2	0	Ct	0	1	0	2	0	0	0	0	0	0	0	0	0	0	0	0	0	1	0	0	0	3	0	0	1	0	0	0	2	0	1	28	0	0
42798	4 Mar 22	11:01:00	1	0	2	0	Ct	0	1	0	0	0	0	0	0	0	0	0	0	0	0	0	0	0	2	0	0	0	3	0	0	3	0	0	0	3	0	0	19	0	0
42799	4 Mar 22	11:02:00	1	0	2	0	Ct	0	1	0	1	0	0	0	0	0	0	0	0	0	0	0	0	2	0	0	0	0	2	0	0	0	0	0	0	3	0	2	13	0	0
42800	4 Mar 22	11:03:00	1	0	2	0	Ct	0	1	0	0	0	0	0	0	0	0	0	0	0	0	0	0	1	1	0	0	5	5	0	0	2	0	0	0	0	0	1	24	0	0
42801	4 Mar 22	11:04:00	1	0	2	0	Ct	0	1	0	2	0	0	0	0	0	0	0	0	0	0	0	0	2	3	0	0	0	1	0	0	1	0	0	0	0	0	3	1	0	0
42802	4 Mar 22	11:05:00	1	0	2	0	Ct	0	1	0	0	0	0	0	0	0	0	0	0	0	0	0	0	1	2	0	0	3	1	0	0	2	0	0	0	0	0	1	4	0	0
42803	4 Mar 22	11:06:00	1	0	2	0	Ct	0	1	0	0	0	0	3	0	0	0	0	0	0	0	0	0	2	0	0	0	1	2	0	0	2	0	0	0	0	0	9	2	0	0
42804	4 Mar 22	11:07:00	1	0	2	0	Ct	0	1	0	0	0	0	0	0	0	0	0	0	0	0	0	0	0	1	0	0	0	1	0	0	1	2	0	0	0	0	0	2	0	0
42805	4 Mar 22	11:08:00	1	0	2	0	Ct	0	1	0	0	0	0	1	0	0	0	0	0	0	0	0	0	0	0	0	0	0	2	0	0	1	0	0	0	0	1	2	2	0	0
42806	4 Mar 22	11:09:00	1	0	2	0	Ct	0	1	0	0	0	0	3	0	0	0	0	0	0	0	0	0	2	1	0	0	0	1	0	0	0	1	2	0	0	0	0	1	0	0
42807	4 Mar 22	11:10:00	1	0	2	0	Ct	0	1	0	0	0	0	2	0	0	7	0	0	3	0	0	0	4	0	0	0	0	2	0	0	1	0	2	0	0	0	1	2	0	0
42808	4 Mar 22	11:11:00	1	0	2	0	Ct	0	1	0	0	0	0	0	0	0	5	0	0	0	2	0	2	0	1	0	0	0	1	0	0	0	0	2	0	0	1	3	2	0	0
42809	4 Mar 22	11:12:00	1	0	2	0	Ct	0	1	0	0	0	0	0	0	0	1	0	0	1	4	1	2	0	0	0	0	0	1	0	0	2	0	1	0	0	2	1	3	0	0
42810	4 Mar 22	11:13:00	1	0	2	0	Ct	0	1	1	2	1	2	1	0	3	4	2	0	0	3	0	5	3	0	0	0	0	1	2	3	3	0	0	0	0	2	2	0	0	0
42811	4 Mar 22	11:14:00	1	0	2	0	Ct	0	1	3	1	4	4	1	0	5	0	2	0	0	2	0	6	4	0	0	0	0	2	2	2	2	0	1	0	0	0	2	1	0	0
42812	4 Mar 22	11:15:00	1	0	2	0	Ct	0	1	2	2	5	3	3	0	4	0	1	0	0	5	0	2	3	0	0	0	1	2	2	2	0	0	0	0	0	0	0	3	0	0
42813	4 Mar 22	11:16:00	1	0	2	0	Ct	0	1	2	0	2	4	0	0	0	0	3	0	0	0	0	4	1	0	2	2	3	0	0	6	0	0	0	0	0	0	1	1	0	0
42814	4 Mar 22	11:17:00	1	0	2	0	Ct	0	1	1	1	1	1	2	0	0	0	3	0	0	1	0	2	3	0	1	2	0	1	0	3	1	0	0	0	0	0	2	0	0	0
42815	4 Mar 22	11:18:00	1	0	2	0	Ct	0	1	0	0	3	1	4	0	0	0	2	0	0	1	0	0	2	0	3	0	1	3	0	3	0	0	0	0	0	0	1	0	0	0
42816	4 Mar 22	11:19:00	1	0	2	0	Ct	0	1	0	0	4	2	2	0	2	3	4	0	0	0	0	2	2	0	4	0	0	1	0	2	1	0	0	0	0	0	1	0	0	0
42817	4 Mar 22	11:20:00	1	0	2	0	Ct	0	1	0	0	2	0	0	0	3	3	1	0	0	0	1	3	2	0	3	0	0	0	0	2	1	0	0	0	0	0	1	0	0	0
42818	4 Mar 22	11:21:00	1	0	2	0	Ct	0	1	0	0	1	0	0	0	0	1	3	0	0	1	0	4	5	0	2	0	0	0	0	1	1	0	0	0	0	0	8	0	0	0
42819	4 Mar 22	11:22:00	1	0	2	0	Ct	0	1	0	0	1	0	1	0	0	0	3	0	0	1	0	2	0	0	5	0	0	0	0	2	0	0	0	0	0	0	1	0	0	0
42820	4 Mar 22	11:23:00	1	0	2	0	Ct	0	1	0	0	0	0	3	0	0	0	1	0	0	0	0	3	0	0	3	0	0	0	0	1	0	0	0	2	0	0	0	0	0	0
42821	4 Mar 22	11:24:00	1	0	2	0	Ct	0	1	0	0	0	0	1	0	0	0	1	0	0	0	0	0	0	0	3	0	0	0	0	0	0	0	0	0	0	0	1	0	0	0
42822	4 Mar 22	11:25:00	1	0	2	0	Ct	0	1	0	0	0	0	3	0	0	0	2	0	0	0	0	0	0	0	0	0	0	0	0	3	0	0	0	1	0	0	0	0	0	0
42823	4 Mar 22	11:26:00	1	0	2	0	Ct	0	1	0	0	0	0	2	0	0	0	2	0	0	0	0	0	0	0	0	0	0	0	0	3	0	0	0	0	3	0	2	0	0	0
42824	4 Mar 22	11:27:00	1	0	2	0	Ct	0	1	0	0	0	0	1	0	0	0	1	0	0	0	0	0	0	0	0	0	0	0	0	4	0	0	0	1	2	0	0	0	0	0
42825	4 Mar 22	11:28:00	1	0	2	0	Ct	0	1	0	0	0	0	0	0	0	2	1	0	0	1	0	1	0	0	3	0	0	0	0	1	0	0	0	3	5	2	2	3	0	0
42826	4 Mar 22	11:29:00	1	0	2	0	Ct	0	1	2	0	4	2	3	0	0	4	3	1	1	2	0	3	0	0	2	0	2	1	2	1	1	0	4	0	5	4	5	3	1	4
42827	4 Mar 22	11:30:00	1	0	2	0	Ct	0	1	4	0	3	2	2	0	0	1	1	1	2	6	0	6	6	0	4	2	0	3	3	0	2	0	1	0	4	5	1	1	7	4
42828	4 Mar 22	11:31:00	1	0	2	0	Ct	0	1	3	0	4	1	2	1	0	1	4	0	0	2	0	2	0	0	3	4	0	5	2	1	1	0	3	0	4	2	1	3	1	4
42829	4 Mar 22	11:32:00	1	0	2	0	Ct	0	1	2	0	1	0	1	3	0	9	1	0	2	7	0	3	3	0	1	2	0	3	2	1	1	0	2	2	2	3	4	1	3	1
42830	4 Mar 22	11:33:00	1	0	2	0	Ct	0	1	0	0	0	0	0	4	0	1	2	0	1	6	0	2	1	0	2	1	0	0	3	2	0	0	2	3	4	2	2	2	2	0
42831	4 Mar 22	11:34:00	1	0	2	0	Ct	0	1	0	0	0	0	0	3	0	0	0	0	0	3	0	0	1	0	2	0	0	0	1	0	1	0	0	1	3	0	4	5	0	1
42832	4 Mar 22	11:35:00	1	0	2	0	Ct	0	1	3	0	0	0	0	1	0	0	0	0	0	5	0	0	1	0	4	0	0	1	1	2	0	0	0	2	4	0	1	1	1	4
42833	4 Mar 22	11:36:00	1	0	2	0	Ct	0	1	0	0	0	0	0	0	0	0	0	0	0	3	0	0	2	0	0	0	0	0	7	0	0	0	0	0	4	0	1	0	0	2
42834	4 Mar 22	11:37:00	1	0	2	0	Ct	0	1	0	0	0	0	0	1	0	0	0	0	0	3	0	0	0	5	0	1	0	0	1	0	0	0	0	3	0	0	3	0	0	2
42835	4 Mar 22	11:38:00	1	0	2	0	Ct	0	1	2	0	0	0	0	3	0	0	0	0	0	5	0	2	4	1	1	1	0	0	0	2	2	0	0	1	4	0	1	1	0	2
42836	4 Mar 22	11:39:00	1	0	2	0	Ct	0	1	1	0	0	3	0	3	0	0	0	0	0	3	0	4	0	4	2	1	0	0	0	2	2	0	0	0	3	0	3	4	0	2
42837	4 Mar 22	11:40:00	1	0	2	0	Ct	0	1	3	0	0	4	0	5	0	0	0	0	0	3	1	5	5	3	8	0	0	0	0	0	0	0	0	0	5	0	0	1	2	1
42838	4 Mar 22	11:41:00	1	0	2	0	Ct	0	1	1	0	0	4	0	1	0	0	0	2	0	4	0	1	3	2	4	0	0	0	0	1	1	0	0	0	1	0	0	2	2	2
42839	4 Mar 22	11:42:00	1	0	2	0	Ct	0	1	0	0	7	0	0	3	0	2	0	4	0	2	0	4	2	2	3	0	0	0	0	0	1	0	0	0	4	1	0	2	0	0
42840	4 Mar 22	11:43:00	1	0	2	0	Ct	0	1	2	0	4	0	0	1	0	0	0	4	0	2	0	0	2	2	0	0	0	0	0	0	2	0	0	0	2	1	0	0	0	1
42841	4 Mar 22	11:44:00	1	0	2	0	Ct	0	1	0	0	3	0	0	2	0	0	0	1	0	0	0	0	0	1	0	0	0	0	0	0	2	0	0	0	4	1	2	0	0	1
42842	4 Mar 22	11:45:00	1	0	2	0	Ct	0	1	0	0	3	0	0	1	0	0	0	4	0	2	0	0	0	4	0	0	0	0	0	2	0	0	0	0	2	2	2	2	0	1
42843	4 Mar 22	11:46:00	1	0	2	0	Ct	0	1	0	0	2	0	0	1	0	0	0	2	0	2	0	0	0	1	0	0	0	0	0	4	1	0	0	0	0	1	2	0	0	3
42844	4 Mar 22	11:47:00	1	0	2	0	Ct	0	1	0	0	4	0	0	1	0	0	0	2	0	0	0	0	0	3	0	0	0	0	0	1	2	0	0	0	0	5	1	0	0	0
42845	4 Mar 22	11:48:00	1	0	2	0	Ct	0	1	0	0	1	0	0	0	0	0	0	2	0	3	0	0	0	2	0	0	0	0	0	5	2	0	0	0	0	0	1	0	0	0
42846	4 Mar 22	11:49:00	1	0	2	0	Ct	0	1	0	0	2	2	0	0	0	0	0	0	0	3	0	0	0	2	1	0	0	0	0	1	0	0	0	0	0	0	1	0	0	0
42847	4 Mar 22	11:50:00	1	0	2	0	Ct	0	1	0	0	3	2	0	3	0	1	0	1	0	3	0	1	0	1	4	0	0	0	0	1	1	0	0	0	0	1	0	2	0	0
42848	4 Mar 22	11:51:00	1	0	2	0	Ct	0	1	0	0	2	2	0	1	0	3	0	4	0	1	0	5	0	2	2	0	2	0	0	1	1	0	0	0	0	0	1	1	0	2
42849	4 Mar 22	11:52:00	1	0	2	0	Ct	0	1	0	0	1	0	0	3	0	2	0	2	0	0	0	5	0	2	4	0	0	0	0	1	0	0	0	0	0	0	0	3	0	3
42850	4 Mar 22	11:53:00	1	0	2	0	Ct	0	1	0	0	0	0	1	0	0	0	0	4	0	0	0	4	0	2	4	0	0	0	0	2	0	0	0	0	0	0	0	2	0	1
42851	4 Mar 22	11:54:00	1	0	2	0	Ct	0	1	0	0	0	0	1	1	0	0	0	3	0	0	0	2	0	5	2	0	0	0	0	2	0	0	0	0	0	0	0	3	0	2
42852	4 Mar 22	11:55:00	1	0	2	0	Ct	0	1	0	0	0	0	3	1	0	0	0	3	0	0	0	0	0	0	2	0	0	0	0	1	0	0	0	0	0	0	0	0	0	0
42853	4 Mar 22	11:56:00	1	0	2	0	Ct	0	1	0	0	0	0	1	0	0	0	0	0	0	0	1	2	0	0	0	0	0	0	0	1	0	0	0	0	0	1	0	0	0	1
42854	4 Mar 22	11:57:00	1	0	2	0	Ct	0	1	0	0	0	0	0	3	0	0	0	1	0	0	0	2	0	2	0	0	0	0	0	0	0	0	0	0	0	0	0	0	0	2
42855	4 Mar 22	11:58:00	1	0	2	0	Ct	0	1	0	0	0	0	2	3	0	0	0	0	0	0	0	4	0	0	0	0	0	0	0	0	0	0	0	0	0	0	0	0	0	2
42856	4 Mar 22	11:59:00	1	0	2	0	Ct	0	1	0	0	0	0	0	0	0	0	0	0	0	0	0	1	0	2	0	0	0	0	0	0	0	0	0	0	0	0	0	0	0	0
42857	4 Mar 22	12:00:00	1	0	2	0	Ct	0	1	0	0	0	0	0	0	0	0	0	0	0	0	0	1	0	0	3	0	0	0	0	0	0	0	0	0	0	0	0	0	0	1
42858	4 Mar 22	12:01:00	1	0	2	0	Ct	0	1	0	0	0	0	0	0	0	1	0	0	0	4	0	0	0	2	3	0	0	0	0	0	0	0	0	0	0	0	0	0	0	1
42859	4 Mar 22	12:02:00	1	0	2	0	Ct	0	1	0	0	0	0	0	0	0	0	0	0	0	41	0	0	0	1	0	0	0	0	0	0	0	0	0	0	0	0	0	0	0	2
42860	4 Mar 22	12:03:00	1	0	2	0	Ct	0	1	0	0	0	0	0	0	0	0	0	0	0	17	0	0	0	0	0	0	0	0	0	0	0	0	0	0	0	0	11	0	0	1
42861	4 Mar 22	12:04:00	1	0	2	0	Ct	0	1	0	0	0	0	0	0	0	0	0	0	0	5	0	3	0	0	0	0	0	0	0	0	0	3	0	0	4	0	3	0	0	0
42862	4 Mar 22	12:05:00	1	0	2	0	Ct	0	1	0	0	0	0	0	2	0	0	0	0	0	4	0	5	0	0	0	0	0	0	0	0	0	0	0	0	6	0	1	0	0	2
42863	4 Mar 22	12:06:00	1	0	2	0	Ct	0	1	0	0	0	0	0	1	1	0	0	0	0	2	0	2	0	0	0	0	0	0	0	0	0	0	0	0	5	0	1	0	0	1
42864	4 Mar 22	12:07:00	1	0	2	0	Ct	0	1	0	0	0	0	0	2	3	0	0	0	0	2	0	1	0	0	0	0	0	0	0	0	0	0	0	0	4	0	2	0	0	1
42865	4 Mar 22	12:08:00	1	0	2	0	Ct	0	1	0	0	0	0	0	0	2	0	0	0	0	2	0	9	0	0	0	0	0	0	0	0	0	0	0	0	3	0	1	0	0	1
42866	4 Mar 22	12:09:00	1	0	2	0	Ct	0	1	0	0	0	0	0	0	3	0	0	2	0	1	2	1	0	0	0	0	0	0	0	0	0	0	0	0	4	0	1	0	0	1
42867	4 Mar 22	12:10:00	1	0	2	0	Ct	0	1	0	0	0	0	0	3	1	0	0	9	0	3	2	9	0	0	0	0	0	0	0	0	0	0	0	1	4	0	33	0	0	1
42868	4 Mar 22	12:11:00	1	0	2	0	Ct	0	1	0	0	0	0	0	0	0	5	0	0	0	0	0	2	0	0	0	0	0	0	0	0	0	0	0	0	2	0	11	0	0	0
42869	4 Mar 22	12:12:00	1	0	2	0	Ct	0	1	0	0	0	0	0	0	1	1	0	0	0	3	2	0	0	0	0	0	0	0	0	0	0	0	0	1	0	0	0	0	0	0
42870	4 Mar 22	12:13:00	1	0	2	0	Ct	0	1	0	0	0	0	0	0	2	1	0	0	0	1	1	0	0	0	0	0	0	0	0	0	0	0	0	0	0	0	8	0	0	0
42871	4 Mar 22	12:14:00	1	0	2	0	Ct	0	1	0	0	0	0	0	0	0	2	0	0	0	0	0	0	0	0	0	0	0	0	0	0	0	0	0	0	0	0	7	0	0	0
42872	4 Mar 22	12:15:00	1	0	2	0	Ct	0	1	0	0	0	0	0	0	0	4	0	0	0	0	0	0	0	0	0	0	0	0	0	0	0	0	0	0	0	0	0	0	0	0
42873	4 Mar 22	12:16:00	1	0	2	0	Ct	0	1	0	0	0	0	0	0	0	0	0	0	0	0	0	0	0	0	0	0	0	0	0	0	0	0	0	0	0	0	0	0	0	0
42874	4 Mar 22	12:17:00	1	0	2	0	Ct	0	1	0	0	0	0	0	0	0	1	0	0	0	0	0	0	0	0	0	0	0	0	0	0	0	0	0	0	0	0	0	0	0	0
42875	4 Mar 22	12:18:00	1	0	2	0	Ct	0	1	0	0	0	0	0	0	0	0	0	0	0	0	0	0	0	0	0	0	0	0	0	0	0	0	0	0	0	0	0	0	0	0
42876	4 Mar 22	12:19:00	1	0	2	0	Ct	0	1	0	0	0	0	0	0	0	0	0	1	0	0	0	0	0	0	0	0	0	0	0	0	0	0	0	0	0	0	0	0	0	0
42877	4 Mar 22	12:20:00	1	0	2	0	Ct	0	1	0	0	0	0	0	0	0	0	0	0	0	0	0	0	0	0	0	0	0	0	0	0	0	0	0	0	0	0	0	0	0	0
42878	4 Mar 22	12:21:00	1	0	2	0	Ct	0	1	0	0	0	1	0	0	0	0	0	0	0	0	0	0	0	0	0	0	0	0	0	0	0	0	0	0	0	0	0	0	0	0
42879	4 Mar 22	12:22:00	1	0	2	0	Ct	0	1	0	0	0	2	0	0	0	0	0	0	0	0	0	0	0	0	0	0	0	0	0	0	0	0	0	0	0	0	0	0	0	0
42880	4 Mar 22	12:23:00	1	0	2	0	Ct	0	1	0	0	0	0	0	0	0	0	0	27	0	0	0	0	0	0	0	0	0	0	0	0	0	0	0	0	0	0	0	0	0	0
42881	4 Mar 22	12:24:00	1	0	2	0	Ct	0	1	0	0	0	0	0	0	0	0	0	6	0	0	0	0	0	0	0	0	0	0	0	0	0	0	0	0	0	0	0	0	0	0
42882	4 Mar 22	12:25:00	1	0	2	0	Ct	0	1	0	0	0	1	0	0	0	0	0	2	0	0	0	0	0	0	0	0	0	0	0	0	0	0	0	0	0	0	0	2	0	0
42883	4 Mar 22	12:26:00	1	0	2	0	Ct	0	1	0	0	0	2	0	0	0	0	0	4	0	0	2	0	0	0	0	0	0	0	0	0	0	0	0	0	0	0	0	1	0	0
42884	4 Mar 22	12:27:00	1	0	2	0	Ct	0	1	0	0	0	0	0	0	0	0	0	2	0	0	10	0	0	0	0	0	0	0	0	1	0	0	0	0	0	0	0	3	0	0
42885	4 Mar 22	12:28:00	1	0	2	0	Ct	0	1	0	0	0	0	0	0	0	0	0	3	0	0	0	0	0	0	0	0	0	0	0	3	0	0	0	0	0	0	0	2	0	0
42886	4 Mar 22	12:29:00	1	0	2	0	Ct	0	1	0	1	0	0	0	0	0	0	0	1	0	0	0	0	0	0	0	0	0	0	0	2	0	0	0	0	0	0	0	1	0	0
42887	4 Mar 22	12:30:00	1	0	2	0	Ct	0	1	0	0	0	0	0	0	0	0	0	0	0	0	2	0	0	0	0	0	0	0	0	1	0	0	0	0	0	0	0	0	0	0
42888	4 Mar 22	12:31:00	1	0	2	0	Ct	0	1	0	0	0	0	1	0	0	3	0	0	0	0	3	0	0	0	0	0	0	0	0	1	0	0	0	0	0	0	0	2	0	0
42889	4 Mar 22	12:32:00	1	0	2	0	Ct	0	1	0	1	0	0	3	0	0	3	0	1	0	0	1	0	0	0	0	0	0	0	0	3	4	0	0	0	0	4	0	2	0	0
42890	4 Mar 22	12:33:00	1	0	2	0	Ct	0	1	0	0	0	0	4	0	0	2	0	0	1	0	2	0	0	0	0	0	0	0	0	2	3	0	2	0	0	0	0	3	0	0
42891	4 Mar 22	12:34:00	1	0	2	0	Ct	0	1	0	0	0	0	3	0	0	0	0	1	1	0	0	0	0	0	0	0	0	0	0	1	2	0	2	0	0	0	0	3	0	0
42892	4 Mar 22	12:35:00	1	0	2	0	Ct	0	1	0	0	0	0	2	0	1	0	0	0	2	0	0	0	0	0	0	0	0	0	0	1	0	0	4	0	0	0	0	2	0	0
42893	4 Mar 22	12:36:00	1	0	2	0	Ct	0	1	0	0	0	0	3	0	0	0	0	1	0	0	0	0	0	0	0	0	0	0	0	0	2	0	0	0	0	0	1	1	0	0
42894	4 Mar 22	12:37:00	1	0	2	0	Ct	0	1	0	1	0	0	2	0	0	0	1	0	2	0	0	0	0	0	0	0	0	0	0	4	2	0	0	0	0	0	8	3	0	0
42895	4 Mar 22	12:38:00	1	0	2	0	Ct	0	1	0	2	0	0	2	0	0	0	0	0	2	0	0	0	0	0	0	1	0	0	0	3	0	0	0	0	0	0	0	1	0	0
42896	4 Mar 22	12:39:00	1	0	2	0	Ct	0	1	0	5	0	0	4	0	0	0	0	1	0	0	0	0	0	0	0	2	0	0	0	0	6	0	0	0	0	0	3	1	0	0
42897	4 Mar 22	12:40:00	1	0	2	0	Ct	0	1	0	1	0	0	0	0	0	0	0	0	0	0	0	0	0	0	0	2	0	0	0	0	7	0	0	0	0	0	2	0	0	0
42898	4 Mar 22	12:41:00	1	0	2	0	Ct	0	1	0	1	0	0	0	0	0	0	2	0	0	0	0	0	0	0	0	2	0	0	0	0	0	0	2	0	0	0	15	0	0	0
42899	4 Mar 22	12:42:00	1	0	2	0	Ct	0	1	0	0	0	0	0	0	0	0	4	1	0	0	0	0	0	0	0	1	0	0	0	0	1	0	2	0	0	0	5	0	0	0
42900	4 Mar 22	12:43:00	1	0	2	0	Ct	0	1	0	1	0	0	0	0	0	0	2	2	0	0	0	0	0	0	0	2	0	0	0	0	0	0	1	0	0	0	1	0	0	0
42901	4 Mar 22	12:44:00	1	0	2	0	Ct	0	1	0	2	0	0	0	0	0	0	2	0	0	0	0	0	0	0	0	1	0	0	0	0	0	0	0	0	1	0	3	0	0	0
42902	4 Mar 22	12:45:00	1	0	2	0	Ct	0	1	0	0	0	0	0	0	0	0	1	3	0	0	0	0	0	0	0	0	0	0	0	0	0	0	0	0	4	0	2	0	0	0
42903	4 Mar 22	12:46:00	1	0	2	0	Ct	0	1	0	0	0	0	0	0	0	1	2	5	0	0	0	0	0	0	0	2	0	0	0	0	0	0	1	0	2	0	1	0	0	0
42904	4 Mar 22	12:47:00	1	0	2	0	Ct	0	1	0	0	0	0	0	0	0	1	3	0	0	0	0	0	0	0	0	1	0	0	0	0	0	0	0	0	2	0	2	0	0	0
42905	4 Mar 22	12:48:00	1	0	2	0	Ct	0	1	0	0	0	0	0	0	0	0	1	0	0	0	0	0	0	0	0	1	0	0	0	0	0	0	0	0	6	0	3	0	0	0
42906	4 Mar 22	12:49:00	1	0	2	0	Ct	0	1	0	0	0	0	0	0	0	0	2	0	0	0	0	0	0	0	0	2	0	0	0	0	0	0	0	0	3	0	0	0	0	0
42907	4 Mar 22	12:50:00	1	0	2	0	Ct	0	1	0	0	0	0	0	0	0	1	3	0	0	0	0	0	0	0	0	0	0	0	0	0	0	0	0	0	3	0	2	0	0	0
42908	4 Mar 22	12:51:00	1	0	2	0	Ct	0	1	0	0	0	0	0	0	0	1	1	0	0	0	0	0	0	0	0	1	0	0	0	0	0	0	0	0	4	0	0	0	0	0
42909	4 Mar 22	12:52:00	1	0	2	0	Ct	0	1	0	0	0	0	0	0	0	1	4	0	0	0	0	0	0	0	0	1	0	0	0	0	0	0	0	0	1	0	0	0	0	0
42910	4 Mar 22	12:53:00	1	0	2	0	Ct	0	1	0	0	0	0	0	0	0	0	3	0	0	0	0	0	0	0	0	0	0	0	0	0	0	0	0	0	1	0	0	0	0	0
42911	4 Mar 22	12:54:00	1	0	2	0	Ct	0	1	0	0	0	0	0	0	0	0	1	0	0	0	0	0	0	0	0	0	0	0	0	0	0	0	0	0	0	0	0	0	0	0
42912	4 Mar 22	12:55:00	1	0	2	0	Ct	0	1	0	0	0	0	0	0	0	0	1	0	0	0	0	0	0	0	0	0	0	0	0	0	0	0	0	0	1	0	0	0	0	0
42913	4 Mar 22	12:56:00	1	0	2	0	Ct	0	1	0	0	0	0	0	0	0	0	1	0	0	0	0	0	0	0	0	0	0	0	0	0	0	0	0	0	2	0	0	0	0	0
42914	4 Mar 22	12:57:00	1	0	2	0	Ct	0	1	0	0	0	0	0	0	0	0	0	0	0	0	0	0	0	0	0	0	0	0	0	0	0	0	0	0	0	0	0	0	0	0
42915	4 Mar 22	12:58:00	1	0	2	0	Ct	0	1	0	0	0	5	0	0	0	0	2	0	0	0	0	0	0	0	0	0	0	0	0	0	0	0	0	0	0	0	0	0	0	0
42916	4 Mar 22	12:59:00	1	0	2	0	Ct	0	1	0	0	0	0	0	0	0	0	0	0	0	0	0	0	0	0	0	0	0	0	0	0	0	0	0	0	0	0	0	0	0	0
42917	4 Mar 22	13:00:00	1	0	2	0	Ct	0	1	0	1	0	0	0	0	0	0	3	0	0	0	0	0	0	0	0	0	0	0	0	0	0	0	0	0	0	0	0	0	0	0
42918	4 Mar 22	13:01:00	1	0	2	0	Ct	0	1	0	1	0	0	0	0	0	0	1	0	0	0	0	0	0	0	0	0	0	0	0	0	0	0	0	0	0	0	1	0	0	0
42919	4 Mar 22	13:02:00	1	0	2	0	Ct	0	1	0	1	0	0	0	0	0	0	2	0	0	1	1	0	1	0	0	0	0	0	0	0	0	0	0	0	0	0	3	0	0	0
42920	4 Mar 22	13:03:00	1	0	2	0	Ct	0	1	0	0	0	0	0	0	0	0	4	0	0	1	1	0	0	0	0	0	0	0	0	0	0	0	0	0	0	0	3	0	0	0
42921	4 Mar 22	13:04:00	1	0	2	0	Ct	0	1	0	0	0	0	0	0	0	0	2	0	0	2	3	0	3	0	0	0	0	0	0	0	0	0	0	0	0	0	6	0	0	0
42922	4 Mar 22	13:05:00	1	0	2	0	Ct	0	1	0	0	0	0	0	0	0	0	1	2	0	3	3	0	0	0	0	0	0	0	0	0	0	0	0	0	0	1	2	0	0	0
42923	4 Mar 22	13:06:00	1	0	2	0	Ct	0	1	0	0	0	0	0	0	0	0	2	3	0	1	2	0	0	0	0	0	0	0	0	0	0	0	0	0	0	0	0	0	0	0
42924	4 Mar 22	13:07:00	1	0	2	0	Ct	0	1	0	0	0	0	0	0	0	0	3	0	0	0	0	0	0	0	0	0	0	0	0	0	0	0	0	1	0	0	0	0	0	0
42925	4 Mar 22	13:08:00	1	0	2	0	Ct	0	1	0	0	0	0	0	0	0	0	2	0	0	3	0	0	3	0	0	0	0	0	0	0	0	0	0	0	0	0	5	2	0	0
42926	4 Mar 22	13:09:00	1	0	2	0	Ct	0	1	0	0	0	0	0	0	0	0	1	0	0	0	2	0	4	0	0	0	0	0	0	0	0	0	0	0	0	0	3	1	0	0
42927	4 Mar 22	13:10:00	1	0	2	0	Ct	0	1	0	0	0	0	0	0	0	0	0	0	0	1	3	0	2	0	0	0	0	0	0	0	0	0	0	0	0	0	1	3	0	0
42928	4 Mar 22	13:11:00	1	0	2	0	Ct	0	1	0	0	0	0	0	0	0	0	0	0	0	1	0	0	5	0	0	0	0	0	0	0	0	0	0	0	0	0	1	0	0	0
42929	4 Mar 22	13:12:00	1	0	2	0	Ct	0	1	0	0	0	0	0	0	0	4	1	0	0	0	0	0	1	0	0	0	0	0	0	0	0	0	0	0	0	0	0	3	0	0
42930	4 Mar 22	13:13:00	1	0	2	0	Ct	0	1	0	0	0	0	0	0	3	3	1	0	0	0	0	0	3	0	0	0	0	0	0	0	0	2	0	0	0	0	0	2	0	0
42931	4 Mar 22	13:14:00	1	0	2	0	Ct	0	1	0	0	0	0	0	0	0	1	2	0	0	0	0	0	1	0	0	0	0	0	0	0	0	0	0	0	0	0	0	1	0	0
42932	4 Mar 22	13:15:00	1	0	2	0	Ct	0	1	0	0	0	0	0	0	2	2	1	0	0	0	0	0	4	0	0	0	0	0	0	0	0	2	0	0	0	0	0	3	0	0
42933	4 Mar 22	13:16:00	1	0	2	0	Ct	0	1	0	0	0	0	0	0	0	2	3	0	0	0	0	0	2	0	0	0	0	0	0	0	0	1	0	0	0	0	0	1	0	0
42934	4 Mar 22	13:17:00	1	0	2	0	Ct	0	1	0	0	0	0	0	0	0	11	2	0	0	0	2	0	0	0	0	0	0	0	0	0	0	3	0	0	0	0	0	2	0	0
42935	4 Mar 22	13:18:00	1	0	2	0	Ct	0	1	0	0	0	0	0	0	15	1	0	0	0	0	2	0	0	0	0	0	0	0	0	0	0	0	0	0	0	0	0	0	0	0
42936	4 Mar 22	13:19:00	1	0	2	0	Ct	0	1	0	0	0	0	0	0	2	1	0	0	0	0	4	0	1	0	0	0	0	0	0	0	0	0	0	0	0	0	0	0	0	0
42937	4 Mar 22	13:20:00	1	0	2	0	Ct	0	1	0	0	0	0	0	0	0	1	0	0	0	0	0	0	3	0	0	0	0	0	0	0	0	0	0	0	0	0	0	0	0	0
42938	4 Mar 22	13:21:00	1	0	2	0	Ct	0	1	0	0	0	1	0	0	0	0	0	0	0	0	0	0	0	0	0	0	0	0	0	0	0	0	0	0	0	4	0	0	0	0
42939	4 Mar 22	13:22:00	1	0	2	0	Ct	0	1	0	0	0	2	0	0	0	2	0	0	0	0	1	0	0	0	0	0	0	0	0	0	0	0	0	0	0	2	0	0	0	0
42940	4 Mar 22	13:23:00	1	0	2	0	Ct	0	1	0	0	0	0	0	0	0	0	0	0	0	0	3	0	4	0	0	0	0	0	0	0	0	0	1	0	0	0	6	0	0	0
42941	4 Mar 22	13:24:00	1	0	2	0	Ct	0	1	0	0	0	0	0	0	0	0	0	0	0	0	3	0	2	0	0	0	0	0	0	0	0	0	2	0	0	0	3	0	0	0
42942	4 Mar 22	13:25:00	1	0	2	0	Ct	0	1	0	0	0	0	0	0	0	0	0	0	0	0	0	0	0	0	0	0	0	0	0	0	0	0	2	0	0	0	2	0	0	0
42943	4 Mar 22	13:26:00	1	0	2	0	Ct	0	1	0	0	0	0	0	0	0	0	0	0	0	0	3	0	0	0	0	0	0	0	0	0	0	0	0	0	0	0	1	0	0	0
42944	4 Mar 22	13:27:00	1	0	2	0	Ct	0	1	0	0	0	0	0	0	0	0	0	0	0	0	2	0	0	0	0	0	0	0	0	0	0	0	0	0	0	0	1	0	0	0
42945	4 Mar 22	13:28:00	1	0	2	0	Ct	0	1	0	0	0	0	0	0	0	0	0	0	0	0	3	0	0	0	0	0	0	0	0	0	0	0	0	0	0	0	1	0	0	0
42946	4 Mar 22	13:29:00	1	0	2	0	Ct	0	1	0	0	0	0	0	0	0	0	0	0	0	0	0	0	0	0	0	0	0	0	0	0	0	0	0	0	0	0	3	0	0	0
42947	4 Mar 22	13:30:00	1	0	2	0	Ct	0	1	0	0	0	0	0	0	0	0	0	0	0	0	0	0	0	0	0	0	0	0	0	0	0	0	0	1	0	0	4	0	0	0
42948	4 Mar 22	13:31:00	1	0	2	0	Ct	0	1	0	0	0	0	0	0	0	0	0	0	0	0	0	0	0	0	0	0	0	0	0	0	0	0	0	0	0	0	0	0	0	0
42949	4 Mar 22	13:32:00	1	0	2	0	Ct	0	1	0	0	0	0	0	0	0	8	0	0	0	0	0	0	0	0	0	0	0	0	0	0	0	0	0	0	0	0	0	0	0	0
42950	4 Mar 22	13:33:00	1	0	2	0	Ct	0	1	0	0	0	0	0	0	0	0	0	0	0	0	1	0	0	0	0	0	0	0	0	0	0	0	0	0	0	0	0	0	0	0
42951	4 Mar 22	13:34:00	1	0	2	0	Ct	0	1	0	0	0	0	0	0	0	0	0	0	0	0	3	0	0	0	0	0	0	0	0	0	0	0	0	1	0	0	1	0	0	0
42952	4 Mar 22	13:35:00	1	0	2	0	Ct	0	1	0	0	0	2	0	0	0	4	0	0	0	0	1	0	0	0	0	0	0	0	0	0	0	0	0	7	0	0	1	0	0	0
42953	4 Mar 22	13:36:00	1	0	2	0	Ct	0	1	0	0	1	0	0	0	0	2	0	0	0	0	1	0	0	0	0	0	0	0	0	0	0	0	0	0	0	0	2	0	0	0
42954	4 Mar 22	13:37:00	1	0	2	0	Ct	0	1	0	0	0	0	0	0	0	1	0	0	0	0	1	0	0	0	0	0	0	0	0	0	0	0	0	0	0	0	15	0	0	0
42955	4 Mar 22	13:38:00	1	0	2	0	Ct	0	1	0	0	0	0	0	0	0	0	0	0	0	0	3	0	0	0	0	0	0	0	0	0	0	0	0	0	0	0	2	0	0	0
42956	4 Mar 22	13:39:00	1	0	2	0	Ct	0	1	0	0	0	0	0	0	0	0	0	0	0	0	1	0	0	0	0	0	0	0	0	0	0	0	0	0	0	0	2	0	0	0
42957	4 Mar 22	13:40:00	1	0	2	0	Ct	0	1	0	0	0	0	0	0	0	0	0	0	0	0	1	0	0	0	1	0	0	0	0	0	0	0	0	0	0	0	2	0	0	0
42958	4 Mar 22	13:41:00	1	0	2	0	Ct	0	1	0	0	0	0	0	0	0	0	0	0	0	0	0	0	0	0	3	0	0	0	0	0	0	0	0	0	0	0	3	0	0	0
42959	4 Mar 22	13:42:00	1	0	2	0	Ct	0	1	0	0	0	0	0	0	0	0	0	0	0	0	3	0	0	0	3	0	0	0	0	2	0	0	0	0	0	0	0	0	0	0
42960	4 Mar 22	13:43:00	1	0	2	0	Ct	0	1	0	0	0	0	0	0	0	0	0	0	0	0	2	0	0	0	4	0	0	0	0	1	0	0	0	0	0	0	2	0	0	0
42961	4 Mar 22	13:44:00	1	0	2	0	Ct	0	1	0	0	0	0	0	0	0	0	0	0	0	0	0	0	0	0	2	0	0	0	0	0	0	0	0	0	0	0	0	0	0	0
42962	4 Mar 22	13:45:00	1	0	2	0	Ct	0	1	0	0	0	0	0	0	0	0	0	0	0	0	3	0	0	0	3	0	0	0	0	0	0	0	0	0	0	0	4	0	0	0
42963	4 Mar 22	13:46:00	1	0	2	0	Ct	0	1	0	0	0	0	0	0	0	0	0	0	0	0	0	0	0	0	4	0	0	0	0	0	0	0	3	0	0	2	0	0	0	0
42964	4 Mar 22	13:47:00	1	0	2	0	Ct	0	1	1	0	0	0	0	0	0	0	0	0	0	0	2	1	0	0	4	0	0	0	0	13	0	0	1	0	0	0	1	0	0	0
42965	4 Mar 22	13:48:00	1	0	2	0	Ct	0	1	0	0	0	0	0	0	0	0	0	0	0	0	1	0	0	0	2	0	0	0	0	2	0	0	1	0	0	0	0	0	0	0
42966	4 Mar 22	13:49:00	1	0	2	0	Ct	0	1	1	0	0	0	0	0	0	0	0	0	0	0	1	0	0	0	1	0	0	0	0	4	0	0	1	0	0	0	0	0	0	0
42967	4 Mar 22	13:50:00	1	0	2	0	Ct	0	1	2	0	0	0	2	0	0	0	0	0	0	0	4	0	0	0	3	0	0	0	0	1	0	0	1	0	0	0	1	0	0	0
42968	4 Mar 22	13:51:00	1	0	2	0	Ct	0	1	2	0	0	0	9	0	0	0	0	0	0	0	3	0	0	0	3	0	0	0	0	1	0	0	5	0	0	0	1	0	0	0
42969	4 Mar 22	13:52:00	1	0	2	0	Ct	0	1	1	0	0	0	0	0	0	0	0	0	0	0	0	0	0	0	22	0	0	0	0	1	0	0	0	0	0	0	1	0	0	0
42970	4 Mar 22	13:53:00	1	0	2	0	Ct	0	1	0	0	0	0	3	0	0	0	0	0	0	0	2	0	0	0	2	0	0	0	0	2	0	0	0	0	0	0	6	0	0	0
42971	4 Mar 22	13:54:00	1	0	2	0	Ct	0	1	0	0	0	0	3	0	0	0	0	0	0	0	1	0	0	2	2	0	0	0	0	1	0	0	0	0	0	0	11	0	0	0
42972	4 Mar 22	13:55:00	1	0	2	0	Ct	0	1	0	0	0	0	0	0	0	1	0	0	0	0	0	0	0	0	3	0	0	0	0	3	0	0	0	1	0	0	4	0	0	0
42973	4 Mar 22	13:56:00	1	0	2	0	Ct	0	1	1	0	0	0	1	0	0	0	0	2	0	0	2	0	0	0	2	0	0	0	0	1	0	0	0	0	0	0	2	0	0	0
42974	4 Mar 22	13:57:00	1	0	2	0	Ct	0	1	3	0	0	0	0	0	3	2	0	0	0	0	0	0	0	0	2	0	0	0	0	2	0	0	0	0	0	0	3	0	0	0
42975	4 Mar 22	13:58:00	1	0	2	0	Ct	0	1	0	0	0	0	5	0	0	2	0	0	0	0	3	0	0	0	1	0	1	2	0	1	0	0	0	0	0	0	0	0	0	0
42976	4 Mar 22	13:59:00	1	0	2	0	Ct	0	1	0	0	0	0	0	0	0	0	0	0	0	0	1	0	0	0	0	0	0	0	0	1	1	0	0	0	0	2	0	0	0	0
42977	4 Mar 22	14:00:00	1	0	2	0	Ct	0	1	0	0	0	0	0	0	1	0	0	3	0	0	1	9	0	0	2	0	0	0	0	1	0	0	0	0	0	0	0	0	0	0
42978	4 Mar 22	14:01:00	1	0	2	0	Ct	0	1	0	0	0	2	0	0	0	1	0	0	0	0	2	5	0	5	2	0	0	6	0	2	0	0	3	0	0	0	0	0	0	0
42979	4 Mar 22	14:02:00	1	0	2	0	Ct	0	1	0	0	0	3	0	0	0	1	0	3	0	0	0	6	0	1	4	0	3	1	0	0	0	0	4	0	0	0	0	0	0	0
42980	4 Mar 22	14:03:00	1	0	2	0	Ct	0	1	0	0	0	4	2	0	0	0	0	5	0	0	0	1	0	3	0	0	4	2	0	0	2	0	3	0	4	0	2	0	0	0
42981	4 Mar 22	14:04:00	1	0	2	0	Ct	0	1	0	0	1	2	3	0	0	0	0	2	0	3	0	2	4	6	3	0	3	1	0	0	2	0	0	0	5	0	2	0	0	0
42982	4 Mar 22	14:05:00	1	0	2	0	Ct	0	1	0	0	3	4	2	0	0	0	0	0	0	5	0	5	2	3	3	0	1	3	0	0	4	0	0	0	2	0	2	0	0	0
42983	4 Mar 22	14:06:00	1	0	2	0	Ct	0	1	0	0	3	1	3	0	0	0	0	0	0	4	0	2	4	2	3	0	1	3	0	0	2	0	0	0	3	0	2	0	0	0
42984	4 Mar 22	14:07:00	1	0	2	0	Ct	0	1	0	0	5	1	0	0	0	0	0	0	0	1	0	3	3	4	0	0	2	2	0	0	0	0	0	0	1	0	0	0	0	0
42985	4 Mar 22	14:08:00	1	0	2	0	Ct	0	1	0	0	2	0	2	0	0	0	0	0	0	3	0	3	1	4	0	0	2	2	0	0	1	0	0	0	2	0	4	0	0	0
42986	4 Mar 22	14:09:00	1	0	2	0	Ct	0	1	0	0	3	1	0	0	0	0	0	0	0	2	4	0	1	3	0	0	0	5	0	0	1	0	0	0	4	0	1	0	0	0
42987	4 Mar 22	14:10:00	1	0	2	0	Ct	0	1	0	0	2	4	2	0	3	0	0	0	0	2	2	0	2	2	0	0	1	1	0	0	1	0	0	0	2	0	0	0	0	0
42988	4 Mar 22	14:11:00	1	0	2	0	Ct	0	1	0	0	1	3	2	1	3	0	0	0	0	1	4	0	0	1	0	0	0	2	0	0	2	0	0	0	0	0	0	0	0	0
42989	4 Mar 22	14:12:00	1	0	2	0	Ct	0	1	0	0	1	2	0	4	2	0	0	0	0	1	0	0	0	3	0	0	0	2	0	0	1	2	0	0	3	0	0	0	0	0
42990	4 Mar 22	14:13:00	1	0	2	0	Ct	0	1	0	0	0	2	1	4	0	0	0	0	0	4	0	0	1	2	0	0	0	0	0	0	1	0	0	0	4	0	0	0	0	0
42991	4 Mar 22	14:14:00	1	0	2	0	Ct	0	1	0	0	0	2	2	4	0	0	0	0	0	0	1	0	1	3	0	0	0	2	0	0	2	4	0	0	1	0	0	0	0	0
42992	4 Mar 22	14:15:00	1	0	2	0	Ct	0	1	0	0	0	4	3	4	4	0	0	0	0	0	2	0	0	1	0	0	0	1	0	0	0	3	0	0	2	0	0	0	0	0
42993	4 Mar 22	14:16:00	1	0	2	0	Ct	0	1	0	0	0	0	1	1	1	0	0	0	0	0	0	0	1	2	0	0	0	0	0	0	1	1	0	0	2	0	0	0	0	0
42994	4 Mar 22	14:17:00	1	0	2	0	Ct	0	1	0	0	0	0	0	1	0	0	0	0	0	0	0	0	2	3	0	0	0	0	0	0	1	3	0	0	1	0	2	0	0	0
42995	4 Mar 22	14:18:00	1	0	2	0	Ct	0	1	0	0	0	0	0	1	0	0	0	0	0	0	0	0	1	2	0	0	0	0	0	0	0	3	0	0	0	0	0	0	0	0
42996	4 Mar 22	14:19:00	1	0	2	0	Ct	0	1	0	0	0	0	0	4	0	0	0	0	0	0	0	0	0	3	0	0	0	0	0	0	1	6	0	0	0	0	2	0	0	0
42997	4 Mar 22	14:20:00	1	0	2	0	Ct	0	1	0	0	0	0	0	2	0	0	0	0	0	0	0	0	0	2	0	0	0	0	0	0	2	1	0	1	3	0	0	0	0	0
42998	4 Mar 22	14:21:00	1	0	2	0	Ct	0	1	2	0	0	0	0	1	0	0	0	0	0	0	0	3	2	2	0	0	0	5	0	0	1	2	0	2	3	0	1	0	0	0
42999	4 Mar 22	14:22:00	1	0	2	0	Ct	0	1	5	0	4	0	0	1	0	0	0	0	0	0	0	4	0	2	0	0	0	3	0	0	0	3	0	2	2	0	2	0	0	0
43000	4 Mar 22	14:23:00	1	0	2	0	Ct	0	1	2	0	2	0	0	1	0	0	0	0	0	0	0	2	0	1	0	0	0	4	0	0	1	3	0	3	0	0	2	0	0	0
43001	4 Mar 22	14:24:00	1	0	2	0	Ct	0	1	3	0	2	0	0	0	0	0	0	0	0	0	0	4	0	1	0	0	0	0	0	0	1	3	0	3	1	0	1	0	0	0
43002	4 Mar 22	14:25:00	1	0	2	0	Ct	0	1	3	0	2	0	0	1	0	0	0	0	0	0	0	2	0	3	0	0	0	1	0	0	1	0	0	4	2	0	24	0	0	0
43003	4 Mar 22	14:26:00	1	0	2	0	Ct	0	1	3	1	0	0	0	0	0	0	0	0	0	0	0	3	0	1	0	0	0	2	0	0	3	0	0	6	1	0	35	0	0	0
43004	4 Mar 22	14:27:00	1	0	2	0	Ct	0	1	0	1	3	0	0	2	0	0	0	0	0	0	0	2	0	2	0	0	0	0	0	0	1	0	0	2	1	0	0	0	0	0
43005	4 Mar 22	14:28:00	1	0	2	0	Ct	0	1	1	0	3	0	0	2	0	3	0	0	0	0	0	0	0	1	0	0	0	2	6	0	4	0	0	2	0	1	0	0	0	0
43006	4 Mar 22	14:29:00	1	0	2	0	Ct	0	1	2	0	1	0	0	0	0	1	0	0	0	0	0	3	0	0	0	0	0	0	3	0	0	0	0	4	0	2	0	0	0	0
43007	4 Mar 22	14:30:00	1	0	2	0	Ct	0	1	4	0	1	0	0	0	0	2	0	0	0	0	0	3	0	0	0	0	0	0	1	0	0	0	0	1	0	0	7	0	0	0
43008	4 Mar 22	14:31:00	1	0	2	0	Ct	0	1	2	0	2	0	0	0	0	1	0	0	0	0	0	4	0	0	0	0	0	1	2	0	0	0	0	2	0	0	2	0	0	0
43009	4 Mar 22	14:32:00	1	0	2	0	Ct	0	1	0	0	0	0	0	0	0	0	0	0	0	0	0	1	0	0	0	0	1	1	2	0	0	0	0	1	0	0	2	0	0	1
43010	4 Mar 22	14:33:00	1	0	2	0	Ct	0	1	0	0	0	0	0	2	0	0	0	0	0	0	0	0	0	0	0	0	3	1	0	0	0	0	0	1	0	1	1	0	0	0
43011	4 Mar 22	14:34:00	1	0	2	0	Ct	0	1	5	0	0	0	0	2	0	0	0	0	1	0	0	2	0	0	0	0	0	0	0	0	0	0	0	1	0	2	1	0	0	1
43012	4 Mar 22	14:35:00	1	0	2	0	Ct	0	1	0	0	0	0	0	1	0	0	0	0	0	0	2	1	0	0	0	0	0	1	0	0	0	0	0	2	0	2	1	0	0	0
43013	4 Mar 22	14:36:00	1	0	2	0	Ct	0	1	2	0	0	0	0	2	0	0	0	0	0	0	3	0	0	0	0	0	0	2	0	0	0	0	0	1	0	0	1	0	0	0
43014	4 Mar 22	14:37:00	1	0	2	0	Ct	0	1	11	0	0	0	0	2	0	0	0	0	0	0	2	0	0	0	0	0	0	4	0	0	0	0	0	2	0	0	2	0	0	0
43015	4 Mar 22	14:38:00	1	0	2	0	Ct	0	1	2	0	0	0	0	6	0	0	0	0	0	0	0	0	0	0	0	0	0	1	0	0	0	0	0	1	0	0	0	0	0	0
43016	4 Mar 22	14:39:00	1	0	2	0	Ct	0	1	7	0	0	0	0	0	0	0	0	0	0	0	0	0	0	0	0	0	0	2	0	0	0	0	0	2	0	0	0	3	0	0
43017	4 Mar 22	14:40:00	1	0	2	0	Ct	0	1	2	0	0	0	0	0	0	0	0	0	0	0	0	0	0	0	0	0	0	0	0	0	0	0	0	1	0	0	0	3	0	0
43018	4 Mar 22	14:41:00	1	0	2	0	Ct	0	1	0	0	0	0	0	1	0	0	0	0	0	0	0	0	0	0	0	0	0	1	0	0	0	0	0	1	0	0	0	3	0	0
43019	4 Mar 22	14:42:00	1	0	2	0	Ct	0	1	0	0	0	0	0	1	0	0	0	0	0	0	0	0	0	0	0	0	0	0	0	0	0	0	0	0	0	0	0	1	0	0
43020	4 Mar 22	14:43:00	1	0	2	0	Ct	0	1	0	0	0	0	0	0	0	0	0	0	0	0	0	0	0	0	0	0	0	0	0	0	0	0	0	0	0	0	0	2	0	0
43021	4 Mar 22	14:44:00	1	0	2	0	Ct	0	1	0	0	0	0	0	0	3	0	0	0	0	0	0	0	0	0	0	0	0	0	0	0	0	0	0	1	0	0	2	3	0	0
43022	4 Mar 22	14:45:00	1	0	2	0	Ct	0	1	0	0	0	2	0	0	0	0	0	0	0	0	0	0	0	0	0	0	0	0	0	0	0	0	0	2	0	0	1	2	0	0
43023	4 Mar 22	14:46:00	1	0	2	0	Ct	0	1	0	0	0	0	0	0	0	0	0	0	0	0	0	0	0	0	0	0	0	0	0	0	0	0	0	4	0	0	1	2	0	0
43024	4 Mar 22	14:47:00	1	0	2	0	Ct	0	1	0	0	0	0	0	0	0	0	0	0	0	0	0	0	0	0	0	0	0	0	0	0	0	0	0	1	0	0	2	2	0	0
43025	4 Mar 22	14:48:00	1	0	2	0	Ct	0	1	2	0	0	0	0	0	0	0	0	0	0	0	0	0	0	0	0	0	0	0	0	0	0	0	0	2	0	0	1	2	0	0
43026	4 Mar 22	14:49:00	1	0	2	0	Ct	0	1	0	0	0	0	0	0	0	0	0	1	0	0	0	0	0	0	0	0	0	0	0	0	0	0	0	2	0	0	0	32	0	0
43027	4 Mar 22	14:50:00	1	0	2	0	Ct	0	1	0	0	0	0	0	0	1	0	0	0	0	0	0	0	0	0	0	0	0	0	0	2	0	0	0	1	0	0	2	37	0	0
43028	4 Mar 22	14:51:00	1	0	2	0	Ct	0	1	0	0	0	0	0	0	5	0	0	0	0	0	0	0	0	0	0	0	0	0	0	4	0	0	0	3	0	0	1	1	0	0
43029	4 Mar 22	14:52:00	1	0	2	0	Ct	0	1	0	0	0	0	0	0	3	0	0	0	0	0	0	0	0	0	0	0	0	0	0	2	0	0	5	2	0	0	6	0	0	0
43030	4 Mar 22	14:53:00	1	0	2	0	Ct	0	1	0	0	0	0	0	0	0	0	0	0	0	0	0	0	0	0	0	0	0	0	0	0	0	0	3	2	0	0	2	0	0	0
43031	4 Mar 22	14:54:00	1	0	2	0	Ct	0	1	0	0	0	0	0	0	0	0	0	0	0	0	0	0	0	0	0	0	0	0	0	3	0	0	3	0	0	0	2	3	0	0
43032	4 Mar 22	14:55:00	1	0	2	0	Ct	0	1	0	0	0	0	0	0	0	0	0	0	0	0	0	0	0	0	0	0	2	2	0	4	0	0	0	0	0	0	1	3	0	0
43033	4 Mar 22	14:56:00	1	0	2	0	Ct	0	1	0	0	0	0	0	0	0	0	0	0	0	0	0	0	0	0	0	0	2	2	0	2	0	0	0	1	0	0	3	2	0	0
43034	4 Mar 22	14:57:00	1	0	2	0	Ct	0	1	0	0	0	0	0	0	0	0	0	0	0	0	0	0	0	0	0	0	0	1	0	0	0	0	2	2	0	0	0	2	0	0
43035	4 Mar 22	14:58:00	1	0	2	0	Ct	0	1	1	0	0	0	0	0	0	0	0	0	0	0	0	2	0	0	0	0	1	2	0	1	0	0	2	0	0	0	23	1	0	0
43036	4 Mar 22	14:59:00	1	0	2	0	Ct	0	1	0	0	0	0	0	0	0	0	0	0	0	0	0	1	0	0	0	0	5	1	0	1	0	0	0	0	0	0	2	3	0	0
43037	4 Mar 22	15:00:00	1	0	2	0	Ct	0	1	0	0	0	0	0	0	0	0	0	0	0	0	0	0	0	0	0	0	1	0	0	0	0	0	2	0	0	0	1	2	0	0
43038	4 Mar 22	15:01:00	1	0	2	0	Ct	0	1	0	0	0	0	0	0	0	0	0	0	0	0	0	0	0	0	0	0	2	1	0	1	2	0	0	0	1	0	1	1	0	1
43039	4 Mar 22	15:02:00	1	0	2	0	Ct	0	1	0	0	0	0	0	0	0	0	0	0	0	0	0	0	0	0	0	0	0	0	0	1	0	0	0	0	4	0	1	3	0	0
43040	4 Mar 22	15:03:00	1	0	2	0	Ct	0	1	0	0	0	0	0	0	0	0	0	0	0	0	0	0	0	0	0	0	0	2	0	3	3	0	0	0	1	0	1	2	0	0
43041	4 Mar 22	15:04:00	1	0	2	0	Ct	0	1	0	0	0	0	0	0	0	0	0	0	0	0	0	0	0	0	0	0	1	1	0	5	1	0	0	0	0	0	2	3	0	0
43042	4 Mar 22	15:05:00	1	0	2	0	Ct	0	1	0	0	0	0	0	0	0	0	0	0	0	0	0	0	0	0	0	0	2	1	3	11	0	0	0	0	2	0	3	1	0	0
43043	4 Mar 22	15:06:00	1	0	2	0	Ct	0	1	0	0	0	0	0	0	0	0	0	0	0	0	0	0	0	0	0	0	1	0	0	28	0	0	0	0	1	0	1	2	0	0
43044	4 Mar 22	15:07:00	1	0	2	0	Ct	0	1	0	0	0	0	0	0	0	0	0	0	0	0	0	0	0	0	0	0	2	0	0	2	0	0	0	0	2	0	1	0	0	0
43045	4 Mar 22	15:08:00	1	0	2	0	Ct	0	1	1	0	0	0	0	0	0	0	0	0	0	0	0	0	0	0	0	0	1	0	0	5	0	0	0	0	3	0	0	1	0	0
43046	4 Mar 22	15:09:00	1	0	2	0	Ct	0	1	0	0	0	0	0	0	0	0	0	0	0	0	0	0	0	0	0	0	3	0	0	1	0	0	0	0	3	0	0	1	0	0
43047	4 Mar 22	15:10:00	1	0	2	0	Ct	0	1	0	0	0	0	0	0	0	0	0	0	0	0	0	0	0	0	0	0	0	0	0	0	0	0	0	0	1	0	2	0	0	0
43048	4 Mar 22	15:11:00	1	0	2	0	Ct	0	1	0	0	0	0	0	0	0	0	0	3	0	0	0	0	0	0	0	0	0	0	0	0	0	0	0	0	0	0	0	0	0	0
43049	4 Mar 22	15:12:00	1	0	2	0	Ct	0	1	0	0	0	0	0	0	0	0	0	5	0	1	0	0	0	0	0	0	0	0	0	0	0	0	0	0	0	0	1	0	0	0
43050	4 Mar 22	15:13:00	1	0	2	0	Ct	0	1	0	0	0	0	0	0	0	2	0	0	0	4	0	0	0	0	0	0	0	0	0	0	0	0	0	0	0	0	1	0	0	0
43051	4 Mar 22	15:14:00	1	0	2	0	Ct	0	1	0	0	0	0	0	0	0	2	0	0	0	3	0	0	0	0	0	0	0	0	0	0	0	0	0	0	0	0	2	0	0	0
43052	4 Mar 22	15:15:00	1	0	2	0	Ct	0	1	1	0	0	0	0	0	0	2	0	0	0	3	0	0	0	0	0	0	0	0	0	0	0	0	0	0	0	0	1	0	0	0
43053	4 Mar 22	15:16:00	1	0	2	0	Ct	0	1	0	0	0	0	0	0	0	1	0	0	0	4	0	0	0	0	0	0	0	0	0	0	0	0	0	0	0	0	6	0	0	0
43054	4 Mar 22	15:17:00	1	0	2	0	Ct	0	1	1	0	0	0	0	0	0	1	0	0	0	2	0	0	0	0	0	0	0	0	0	0	0	0	0	0	0	0	4	0	0	0
43055	4 Mar 22	15:18:00	1	0	2	0	Ct	0	1	0	0	0	0	0	0	0	0	1	0	0	4	0	0	0	0	0	0	0	0	0	0	0	0	0	0	0	0	8	0	0	0
43056	4 Mar 22	15:19:00	1	0	2	0	Ct	0	1	0	0	0	0	0	0	0	0	0	0	0	2	0	0	0	0	0	0	0	0	0	0	0	0	0	0	0	0	0	0	0	0
43057	4 Mar 22	15:20:00	1	0	2	0	Ct	0	1	0	0	0	0	0	0	0	0	3	0	0	2	0	0	0	0	0	0	0	0	0	0	0	0	0	0	0	0	2	0	0	0
43058	4 Mar 22	15:21:00	1	0	2	0	Ct	0	1	0	0	0	0	0	0	0	0	2	0	0	2	0	0	0	0	0	0	0	0	0	0	0	0	0	0	0	0	1	0	0	0
43059	4 Mar 22	15:22:00	1	0	2	0	Ct	0	1	0	0	0	0	0	0	0	0	3	0	0	0	0	0	0	0	0	0	0	0	0	0	0	0	0	0	0	0	0	0	0	0
43060	4 Mar 22	15:23:00	1	0	2	0	Ct	0	1	0	0	0	0	0	0	0	0	2	0	0	0	0	0	0	0	0	0	1	0	0	0	0	0	0	0	0	0	0	0	0	0
43061	4 Mar 22	15:24:00	1	0	2	0	Ct	0	1	0	0	0	0	0	0	0	0	1	0	0	0	0	0	0	0	0	0	0	0	0	0	0	0	0	0	0	0	0	0	0	0
43062	4 Mar 22	15:25:00	1	0	2	0	Ct	0	1	0	0	0	0	0	0	0	0	2	0	0	0	0	0	0	0	0	0	0	0	0	0	0	0	0	0	0	0	0	0	0	0
43063	4 Mar 22	15:26:00	1	0	2	0	Ct	0	1	0	0	0	0	0	0	0	0	4	0	0	0	0	0	0	0	0	1	0	0	0	0	0	0	0	0	0	0	2	0	0	0
43064	4 Mar 22	15:27:00	1	0	2	0	Ct	0	1	0	0	0	0	0	0	0	0	2	0	0	0	0	0	0	0	0	0	0	0	0	0	0	0	0	0	0	0	1	0	0	0
43065	4 Mar 22	15:28:00	1	0	2	0	Ct	0	1	0	3	0	0	0	0	0	0	1	0	0	0	0	0	0	0	0	0	0	0	0	0	0	0	0	0	0	0	6	0	0	0
43066	4 Mar 22	15:29:00	1	0	2	0	Ct	0	1	0	0	0	0	0	0	0	0	2	0	0	0	0	0	0	0	0	2	0	0	0	0	0	0	0	0	0	0	6	0	0	0
43067	4 Mar 22	15:30:00	1	0	2	0	Ct	0	1	0	0	0	0	0	0	0	0	2	0	0	0	0	0	0	0	0	0	0	0	0	0	0	0	0	0	0	0	0	0	0	0
43068	4 Mar 22	15:31:00	1	0	2	0	Ct	0	1	0	0	0	0	0	0	0	0	1	0	0	0	0	0	0	0	0	0	0	0	0	0	0	0	0	0	0	0	0	0	0	0
43069	4 Mar 22	15:32:00	1	0	2	0	Ct	0	1	0	0	0	0	0	0	0	0	4	1	0	0	0	0	0	0	0	2	0	0	0	0	0	0	0	0	0	0	0	0	0	0
43070	4 Mar 22	15:33:00	1	0	2	0	Ct	0	1	0	0	0	0	0	0	0	0	1	0	0	0	0	0	0	0	0	1	0	0	0	0	0	0	0	0	0	0	0	0	0	0
43071	4 Mar 22	15:34:00	1	0	2	0	Ct	0	1	0	0	0	1	0	0	0	0	0	2	0	0	0	0	0	0	0	2	0	0	0	0	2	0	0	0	0	0	2	0	0	0
43072	4 Mar 22	15:35:00	1	0	2	0	Ct	0	1	0	0	0	2	0	0	0	0	1	0	0	0	0	0	0	0	0	2	0	0	0	0	1	0	0	0	0	0	11	0	0	0
43073	4 Mar 22	15:36:00	1	0	2	0	Ct	0	1	0	2	0	2	0	0	0	0	3	2	0	0	0	0	0	0	0	0	0	0	0	0	3	0	0	0	0	0	2	0	0	0
43074	4 Mar 22	15:37:00	1	0	2	0	Ct	0	1	0	4	0	0	0	0	0	0	2	1	0	0	0	0	0	0	0	0	0	0	0	0	2	0	0	0	0	0	0	0	0	0
43075	4 Mar 22	15:38:00	1	0	2	0	Ct	0	1	0	1	0	0	0	0	0	0	2	2	0	0	0	0	0	0	0	1	0	0	0	0	2	0	0	0	0	0	0	0	0	0
43076	4 Mar 22	15:39:00	1	0	2	0	Ct	0	1	0	2	0	0	0	0	0	0	1	0	0	0	0	0	0	0	0	2	0	0	0	0	2	0	0	0	0	0	0	0	0	0
43077	4 Mar 22	15:40:00	1	0	2	0	Ct	0	1	1	1	0	0	0	0	0	0	1	0	0	0	0	0	0	0	0	1	0	0	0	0	0	0	0	0	0	0	0	0	0	0
43078	4 Mar 22	15:41:00	1	0	2	0	Ct	0	1	0	2	0	0	0	0	0	0	1	0	0	0	0	0	0	0	0	0	0	0	0	0	3	0	0	0	0	0	0	0	0	0
43079	4 Mar 22	15:42:00	1	0	2	0	Ct	0	1	0	0	0	0	0	0	0	0	2	0	0	0	0	0	0	0	0	0	0	0	0	0	2	0	4	0	0	0	0	0	0	0
43080	4 Mar 22	15:43:00	1	0	2	0	Ct	0	1	0	0	0	0	0	0	0	0	2	0	0	0	0	0	0	0	0	0	0	0	0	0	2	0	1	0	0	0	0	0	0	0
43081	4 Mar 22	15:44:00	1	0	2	0	Ct	0	1	0	0	0	0	0	0	0	0	0	0	0	0	0	0	0	0	1	0	0	0	0	0	1	0	0	0	0	0	0	0	0	0
43082	4 Mar 22	15:45:00	1	0	2	0	Ct	0	1	0	0	0	0	0	0	0	0	0	0	0	0	0	0	0	0	1	0	0	0	0	0	0	0	0	0	0	0	0	0	0	0
43083	4 Mar 22	15:46:00	1	0	2	0	Ct	0	1	0	2	0	0	0	0	0	0	0	0	0	0	0	0	0	0	5	0	0	0	0	0	1	0	0	0	0	0	0	0	0	0
43084	4 Mar 22	15:47:00	1	0	2	0	Ct	0	1	0	2	0	0	0	0	0	0	0	0	0	0	0	0	0	0	2	0	0	0	0	0	1	0	0	0	0	0	0	0	0	0
43085	4 Mar 22	15:48:00	1	0	2	0	Ct	0	1	0	2	0	0	0	0	0	0	0	0	0	0	0	0	0	0	2	0	0	0	0	1	1	0	0	0	0	0	0	0	0	0
43086	4 Mar 22	15:49:00	1	0	2	0	Ct	0	1	0	1	0	0	0	0	0	0	0	0	0	0	0	0	0	0	23	0	0	0	0	2	1	0	0	0	0	0	0	0	0	0
43087	4 Mar 22	15:50:00	1	0	2	0	Ct	0	1	2	2	0	0	0	0	0	0	0	0	0	0	0	0	0	0	3	0	0	0	0	5	0	0	0	0	0	0	5	0	0	0
43088	4 Mar 22	15:51:00	1	0	2	0	Ct	0	1	0	1	0	0	0	0	0	0	0	0	0	0	0	0	0	0	2	0	0	0	0	2	0	0	0	0	0	0	6	0	0	0
43089	4 Mar 22	15:52:00	1	0	2	0	Ct	0	1	0	0	0	0	0	0	0	0	0	0	0	0	0	0	0	0	3	0	0	0	0	1	0	0	0	0	0	0	0	0	0	0
43090	4 Mar 22	15:53:00	1	0	2	0	Ct	0	1	0	1	0	0	0	0	0	0	0	0	0	0	0	0	0	0	2	0	0	0	0	2	0	0	0	0	0	0	7	0	0	0
43091	4 Mar 22	15:54:00	1	0	2	0	Ct	0	1	0	2	0	0	0	0	0	0	0	0	0	0	0	0	0	0	0	0	1	0	0	3	0	0	0	0	0	0	0	0	0	0
43092	4 Mar 22	15:55:00	1	0	2	0	Ct	0	1	0	1	0	0	0	0	0	0	0	0	0	0	0	0	0	0	0	0	2	0	0	1	0	0	0	0	0	0	0	0	0	0
43093	4 Mar 22	15:56:00	1	0	2	0	Ct	0	1	2	1	0	0	0	0	0	0	0	0	0	0	0	0	0	0	0	0	3	0	0	3	0	0	0	0	0	0	0	0	0	0
43094	4 Mar 22	15:57:00	1	0	2	0	Ct	0	1	1	0	0	0	0	0	0	0	0	0	0	0	0	0	0	0	2	0	2	0	0	0	0	0	0	0	0	0	1	0	0	0
43095	4 Mar 22	15:58:00	1	0	2	0	Ct	0	1	1	0	0	0	0	0	0	0	0	0	0	0	0	0	0	0	1	0	1	0	0	0	0	0	0	0	0	0	2	0	0	0
43096	4 Mar 22	15:59:00	1	0	2	0	Ct	0	1	2	1	0	0	0	0	0	0	0	0	0	0	0	0	0	0	0	0	3	0	0	0	0	0	0	0	0	0	5	0	0	0
43097	4 Mar 22	16:00:00	1	0	2	0	Ct	0	1	0	2	0	0	0	0	0	0	0	0	0	0	0	0	0	0	0	0	2	0	0	0	0	0	0	0	0	0	4	0	0	0
43098	4 Mar 22	16:01:00	1	0	2	0	Ct	0	1	2	0	0	0	0	0	0	0	0	0	0	0	0	0	0	0	0	0	1	0	0	0	0	0	0	0	0	0	5	2	0	0
43099	4 Mar 22	16:02:00	1	0	2	0	Ct	0	1	0	0	0	0	0	0	0	0	0	0	1	0	0	0	0	0	0	0	0	0	0	0	0	0	0	0	0	0	1	0	0	0
43100	4 Mar 22	16:03:00	1	0	2	0	Ct	0	1	0	0	0	0	0	0	0	0	0	0	0	0	0	0	0	0	0	0	0	0	0	0	0	0	0	0	0	0	2	3	0	0
43101	4 Mar 22	16:04:00	1	0	2	0	Ct	0	1	0	0	0	0	0	0	0	0	0	0	1	0	0	0	0	0	0	1	0	0	0	0	0	0	0	0	0	0	0	2	0	0
43102	4 Mar 22	16:05:00	1	0	2	0	Ct	0	1	0	0	0	0	0	0	0	0	0	0	1	0	0	0	0	0	0	0	0	0	0	0	0	0	0	0	0	0	2	3	2	0
43103	4 Mar 22	16:06:00	1	0	2	0	Ct	0	1	0	0	0	0	0	0	0	0	0	0	0	0	0	0	0	0	0	2	3	0	0	0	0	0	0	0	0	0	1	2	1	0
43104	4 Mar 22	16:07:00	1	0	2	0	Ct	0	1	0	0	0	0	0	0	0	0	0	0	0	1	0	0	0	0	0	0	13	0	0	0	0	0	0	0	0	0	1	3	0	0
43105	4 Mar 22	16:08:00	1	0	2	0	Ct	0	1	0	0	0	0	0	0	0	1	0	0	0	1	0	0	0	0	0	3	12	0	0	0	0	0	0	0	1	0	1	0	0	0
43106	4 Mar 22	16:09:00	1	0	2	0	Ct	0	1	0	0	0	0	0	0	0	4	0	0	0	3	0	0	0	0	0	3	2	0	0	0	0	0	0	0	0	0	1	1	0	0
43107	4 Mar 22	16:10:00	1	0	2	0	Ct	0	1	0	0	0	0	0	0	0	2	0	0	0	5	0	0	0	0	0	0	0	0	7	0	0	0	0	0	0	0	3	1	0	0
43108	4 Mar 22	16:11:00	1	0	2	0	Ct	0	1	0	0	0	0	0	0	0	1	0	0	0	4	0	0	0	0	0	0	3	0	4	0	0	0	0	0	0	0	1	2	0	0
43109	4 Mar 22	16:12:00	1	0	2	0	Ct	0	1	0	0	0	0	0	0	0	0	0	0	0	3	0	0	0	0	0	0	3	0	3	0	0	0	0	0	0	0	0	0	0	1
43110	4 Mar 22	16:13:00	1	0	2	0	Ct	0	1	0	0	0	0	0	0	0	0	0	0	0	1	0	0	0	0	1	1	2	0	3	0	0	0	0	0	0	0	0	1	0	1
43111	4 Mar 22	16:14:00	1	0	2	0	Ct	0	1	0	0	0	0	0	0	0	0	0	0	0	0	0	0	0	0	5	1	0	0	3	0	0	0	0	0	1	0	0	0	0	0
43112	4 Mar 22	16:15:00	1	0	2	0	Ct	0	1	0	0	0	0	0	0	0	0	0	0	0	0	0	4	0	0	0	2	0	0	2	0	0	0	0	0	5	0	1	0	0	0
43113	4 Mar 22	16:16:00	1	0	2	0	Ct	0	1	0	0	0	0	0	0	0	0	0	0	0	0	0	1	0	0	4	0	5	0	1	0	0	0	0	0	2	0	1	0	0	0
43114	4 Mar 22	16:17:00	1	0	2	0	Ct	0	1	0	0	0	0	0	0	0	0	0	0	0	0	0	0	0	0	1	1	0	0	3	0	0	0	0	0	1	0	0	0	0	0
43115	4 Mar 22	16:18:00	1	0	2	0	Ct	0	1	0	0	0	0	0	0	0	0	0	5	0	0	0	0	0	0	5	0	1	0	2	0	0	0	0	0	2	0	0	0	0	0
43116	4 Mar 22	16:19:00	1	0	2	0	Ct	0	1	0	0	0	0	0	0	0	0	0	0	0	0	2	0	0	0	3	0	2	0	2	0	0	0	0	0	6	0	2	0	0	0
43117	4 Mar 22	16:20:00	1	0	2	0	Ct	0	1	0	0	0	3	0	0	0	0	0	3	0	0	0	0	0	0	5	0	2	0	3	2	0	0	0	0	4	0	3	0	0	0
43118	4 Mar 22	16:21:00	1	0	2	0	Ct	0	1	0	0	0	0	1	3	0	0	0	0	0	0	0	0	0	0	0	0	0	0	1	0	0	0	0	0	4	0	3	0	0	2
43119	4 Mar 22	16:22:00	1	0	2	0	Ct	0	1	0	1	0	0	2	0	0	0	0	0	0	0	0	0	0	0	4	0	1	0	2	3	0	0	0	0	0	0	1	0	0	0
43120	4 Mar 22	16:23:00	1	0	2	0	Ct	0	1	0	1	0	0	1	0	0	0	0	0	0	0	0	0	0	0	3	0	0	0	1	2	0	0	0	0	0	0	2	0	0	0
43121	4 Mar 22	16:24:00	1	0	2	0	Ct	0	1	0	2	0	0	2	0	0	0	0	0	0	0	0	0	0	0	2	0	2	0	0	0	0	0	0	0	0	0	0	0	0	1
43122	4 Mar 22	16:25:00	1	0	2	0	Ct	0	1	0	3	0	0	2	0	0	0	0	0	1	0	0	0	0	0	2	0	1	0	0	2	0	0	2	0	0	0	2	0	0	4
43123	4 Mar 22	16:26:00	1	0	2	0	Ct	0	1	0	1	0	0	3	0	0	0	0	0	0	0	0	0	0	0	3	0	0	0	0	2	0	0	2	0	0	0	1	0	0	2
43124	4 Mar 22	16:27:00	1	0	2	0	Ct	0	1	0	1	0	0	4	0	0	0	0	0	0	0	0	0	0	0	3	0	0	0	0	2	0	0	3	0	0	0	0	0	0	1
43125	4 Mar 22	16:28:00	1	0	2	0	Ct	0	1	0	0	0	0	3	0	0	0	0	0	0	0	0	0	0	0	2	0	0	0	0	2	0	0	5	0	0	0	1	0	0	3
43126	4 Mar 22	16:29:00	1	0	2	0	Ct	0	1	0	1	0	2	4	0	0	0	0	0	2	0	0	0	0	0	1	0	0	0	0	2	0	0	2	0	0	0	2	0	0	0
43127	4 Mar 22	16:30:00	1	0	2	0	Ct	0	1	0	2	0	0	2	0	0	0	0	0	0	0	0	0	0	0	0	0	0	0	0	3	0	0	2	0	0	0	0	0	0	1
43128	4 Mar 22	16:31:00	1	0	2	0	Ct	0	1	0	0	0	0	3	0	0	0	0	0	0	0	0	0	0	0	0	0	0	0	0	1	0	0	4	0	0	0	0	0	0	1
43129	4 Mar 22	16:32:00	1	0	2	0	Ct	0	1	0	0	0	0	2	0	0	0	0	0	0	0	0	0	0	0	0	0	0	0	0	1	0	0	4	0	0	0	2	0	0	2
43130	4 Mar 22	16:33:00	1	0	2	0	Ct	0	1	0	0	0	0	7	0	0	0	0	0	0	0	0	0	0	0	0	0	0	0	0	0	0	0	0	0	0	0	3	0	0	1
43131	4 Mar 22	16:34:00	1	0	2	0	Ct	0	1	0	0	0	4	2	0	0	0	0	0	0	0	0	0	0	0	0	0	0	0	0	0	0	0	0	0	0	0	0	0	0	2
43132	4 Mar 22	16:35:00	1	0	2	0	Ct	0	1	0	0	0	4	15	0	0	0	0	0	0	0	0	0	0	0	0	0	0	0	0	0	0	0	0	0	0	0	1	0	0	1
43133	4 Mar 22	16:36:00	1	0	2	0	Ct	0	1	0	0	0	2	0	0	0	0	0	0	0	0	0	0	0	0	0	0	0	0	1	0	0	0	2	0	0	0	0	0	0	2
43134	4 Mar 22	16:37:00	1	0	2	0	Ct	0	1	0	0	0	0	1	0	0	0	0	0	0	0	0	0	0	0	0	0	0	0	3	0	0	0	1	0	0	0	0	0	0	0
43135	4 Mar 22	16:38:00	1	0	2	0	Ct	0	1	0	0	0	4	0	0	0	0	0	0	0	0	0	0	0	0	2	0	0	3	2	0	0	0	0	0	0	0	2	0	0	0
43136	4 Mar 22	16:39:00	1	0	2	0	Ct	0	1	0	0	0	1	0	0	0	0	0	0	0	0	1	0	0	0	2	0	0	2	2	0	0	0	0	0	0	0	1	2	0	2
43137	4 Mar 22	16:40:00	1	0	2	0	Ct	0	1	0	0	0	2	0	0	0	0	0	0	0	0	0	0	0	0	6	0	0	3	1	0	0	0	0	0	0	0	2	2	0	2
43138	4 Mar 22	16:41:00	1	0	2	0	Ct	0	1	0	0	0	0	0	0	0	0	0	0	0	0	0	0	0	0	3	0	0	0	1	0	0	0	3	0	0	0	2	1	0	1
43139	4 Mar 22	16:42:00	1	0	2	0	Ct	0	1	0	0	0	0	0	0	0	0	0	0	0	0	0	0	0	0	3	0	0	3	0	0	0	0	3	0	0	0	2	1	0	1
43140	4 Mar 22	16:43:00	1	0	2	0	Ct	0	1	0	3	1	0	0	0	0	0	0	0	0	0	0	0	0	0	5	0	0	2	1	0	1	0	0	0	0	0	0	2	1	1
43141	4 Mar 22	16:44:00	1	0	2	0	Ct	0	1	0	0	0	0	0	0	1	0	0	0	0	0	0	0	0	1	2	0	0	2	1	0	2	0	0	0	0	0	0	2	0	1
43142	4 Mar 22	16:45:00	1	0	2	0	Ct	0	1	0	2	0	0	0	0	0	0	0	0	0	0	0	0	0	3	2	0	0	2	1	0	1	0	0	0	0	0	0	2	0	2
43143	4 Mar 22	16:46:00	1	0	2	0	Ct	0	1	0	0	2	0	1	0	0	0	0	0	0	0	0	0	0	4	3	0	0	1	1	0	2	0	0	0	0	0	0	0	0	1
43144	4 Mar 22	16:47:00	1	0	2	0	Ct	0	1	0	0	1	0	0	0	0	0	0	0	0	0	0	0	0	2	2	0	0	3	0	0	0	0	0	1	0	0	2	2	1	0
43145	4 Mar 22	16:48:00	1	0	2	0	Ct	0	1	0	2	2	0	0	0	0	2	2	0	0	0	0	0	0	1	2	0	0	0	1	0	2	0	0	1	0	0	1	1	0	0
43146	4 Mar 22	16:49:00	1	0	2	0	Ct	0	1	0	1	1	0	0	0	0	3	3	0	0	0	0	0	0	2	2	0	0	3	1	0	2	0	0	0	0	0	1	1	0	0
43147	4 Mar 22	16:50:00	1	0	2	0	Ct	0	1	0	1	0	0	0	0	0	2	2	0	0	0	0	0	0	2	2	0	0	1	2	0	2	0	0	0	0	0	2	1	0	0
43148	4 Mar 22	16:51:00	1	0	2	0	Ct	0	1	0	0	0	0	0	0	0	3	2	0	0	2	0	0	0	2	0	0	0	1	1	0	1	0	0	0	0	0	1	2	0	0
43149	4 Mar 22	16:52:00	1	0	2	0	Ct	0	1	0	0	1	0	0	0	0	3	1	0	0	4	0	0	0	1	0	0	0	0	0	0	1	0	0	3	0	0	1	4	0	0
43150	4 Mar 22	16:53:00	1	0	2	0	Ct	0	1	0	0	0	0	2	0	0	0	3	0	0	5	0	0	0	2	0	0	0	2	0	0	0	0	0	0	0	0	5	2	0	0
43151	4 Mar 22	16:54:00	1	0	2	0	Ct	0	1	0	0	0	0	0	0	0	11	1	0	0	3	0	0	0	3	0	0	0	0	0	0	2	0	0	0	0	0	2	2	0	1
43152	4 Mar 22	16:55:00	1	0	2	0	Ct	0	1	0	0	0	0	0	0	0	2	3	0	0	2	0	0	0	0	0	0	0	1	0	0	1	0	0	2	0	0	0	1	0	2
43153	4 Mar 22	16:56:00	1	0	2	0	Ct	0	1	0	0	0	0	0	0	2	0	3	0	0	2	0	0	0	4	0	0	0	3	0	0	1	0	0	0	0	0	2	1	0	1
43154	4 Mar 22	16:57:00	1	0	2	0	Ct	0	1	0	0	0	0	0	0	3	0	2	0	0	0	0	0	0	1	0	0	3	3	0	0	1	0	0	0	0	0	0	2	0	2
43155	4 Mar 22	16:58:00	1	0	2	0	Ct	0	1	0	0	0	0	0	0	5	0	2	0	0	4	0	0	0	2	0	0	8	2	0	3	2	0	0	0	0	0	1	3	0	1
43156	4 Mar 22	16:59:00	1	0	2	0	Ct	0	1	0	0	0	0	2	0	1	0	1	0	0	3	0	0	0	1	0	0	1	1	0	3	1	0	0	0	0	0	1	0	0	0
43157	4 Mar 22	17:00:00	1	0	2	0	Ct	0	1	0	0	0	0	3	0	4	0	4	0	0	2	0	0	0	1	0	0	2	0	0	2	1	0	1	0	1	3	0	0	0	0
43158	4 Mar 22	17:01:00	1	0	2	0	Ct	0	1	0	0	0	0	0	0	2	0	4	0	0	0	0	0	0	4	0	0	0	2	0	2	1	0	4	1	5	5	1	0	0	3
43159	4 Mar 22	17:02:00	1	0	2	0	Ct	0	1	0	0	0	0	0	0	2	0	1	0	0	1	0	0	0	2	0	0	2	0	0	2	3	0	2	2	0	4	1	0	0	1
43160	4 Mar 22	17:03:00	1	0	2	0	Ct	0	1	0	0	0	0	1	0	2	0	2	0	0	0	0	0	0	0	0	0	2	0	0	2	0	0	1	5	1	1	0	1	0	1
43161	4 Mar 22	17:04:00	1	0	2	0	Ct	0	1	0	0	0	0	0	0	1	0	1	0	0	0	0	0	0	0	0	0	2	0	0	0	1	0	2	4	5	3	1	3	0	2
43162	4 Mar 22	17:05:00	1	0	2	0	Ct	0	1	0	0	0	3	4	0	5	0	1	0	0	0	0	0	0	2	0	0	1	0	0	2	2	0	1	2	3	0	0	3	0	1
43163	4 Mar 22	17:06:00	1	0	2	0	Ct	0	1	0	0	0	3	2	0	0	0	1	0	0	0	0	0	1	3	0	0	1	1	0	1	2	0	1	1	5	0	0	1	0	0
43164	4 Mar 22	17:07:00	1	0	2	0	Ct	0	1	1	0	0	1	3	0	0	0	0	0	0	0	0	0	0	2	0	0	0	0	0	5	0	0	2	1	1	7	0	0	0	2
43165	4 Mar 22	17:08:00	1	0	2	0	Ct	0	1	1	0	0	5	2	0	0	0	2	0	0	0	0	0	0	1	0	0	0	0	0	5	1	0	2	4	2	14	0	2	0	2
43166	4 Mar 22	17:09:00	1	0	2	0	Ct	0	1	0	0	0	2	0	0	0	0	2	0	0	0	0	0	1	0	0	0	0	0	0	0	0	0	1	1	2	2	0	1	0	1
43167	4 Mar 22	17:10:00	1	0	2	0	Ct	0	1	0	0	0	0	2	0	0	0	0	0	0	0	0	0	2	0	0	0	0	0	0	2	0	0	0	2	4	2	0	2	0	1
43168	4 Mar 22	17:11:00	1	0	2	0	Ct	0	1	0	0	0	0	2	0	0	0	0	0	0	0	0	0	3	0	0	0	0	0	0	2	0	0	0	3	3	5	0	1	0	1
43169	4 Mar 22	17:12:00	1	0	2	0	Ct	0	1	0	0	0	0	2	0	0	0	4	0	0	0	0	0	3	0	0	0	0	0	0	3	0	0	0	3	0	3	0	0	0	0
43170	4 Mar 22	17:13:00	1	0	2	0	Ct	0	1	0	0	0	0	2	0	0	0	1	0	0	0	0	0	2	2	0	0	0	0	0	1	0	0	2	1	0	0	0	1	0	0
43171	4 Mar 22	17:14:00	1	0	2	0	Ct	0	1	0	0	0	1	3	0	0	1	2	0	0	0	0	0	4	2	0	0	0	0	0	1	0	0	0	2	0	0	2	4	0	0
43172	4 Mar 22	17:15:00	1	0	2	0	Ct	0	1	2	0	0	0	1	0	0	4	2	0	0	0	0	0	1	1	0	0	0	0	0	1	0	0	1	2	0	0	2	0	0	0
43173	4 Mar 22	17:16:00	1	0	2	0	Ct	0	1	0	0	0	0	0	0	0	1	1	0	0	0	0	0	0	3	0	0	0	0	1	2	0	0	3	2	0	0	1	2	0	0
43174	4 Mar 22	17:17:00	1	0	2	0	Ct	0	1	0	1	0	0	0	0	0	1	3	0	0	0	0	0	4	0	0	0	0	0	3	1	0	0	0	0	0	0	2	3	0	0
43175	4 Mar 22	17:18:00	1	0	2	0	Ct	0	1	0	1	0	0	0	0	0	2	1	0	0	0	0	0	0	0	0	0	0	0	2	3	0	0	0	0	0	0	0	2	0	0
43176	4 Mar 22	17:19:00	1	0	2	0	Ct	0	1	0	0	0	0	0	0	0	3	1	0	0	0	0	0	1	0	0	0	0	0	3	0	0	0	0	1	0	0	0	3	0	0
43177	4 Mar 22	17:20:00	1	0	2	0	Ct	0	1	5	2	0	2	0	0	0	4	2	0	0	0	0	0	2	0	0	0	3	0	1	3	0	0	0	0	0	0	3	0	3	0
43178	4 Mar 22	17:21:00	1	0	2	0	Ct	0	1	1	2	0	2	0	0	5	2	2	0	0	2	0	0	3	0	0	0	0	0	0	2	0	0	0	0	0	0	1	0	3	0
43179	4 Mar 22	17:22:00	1	0	2	0	Ct	0	1	2	2	0	1	1	0	1	2	1	0	0	4	0	0	0	0	2	2	1	0	0	3	0	0	0	0	0	0	1	1	1	0
43180	4 Mar 22	17:23:00	1	0	2	0	Ct	0	1	0	0	0	1	1	0	4	0	2	4	0	3	0	0	0	0	4	1	6	0	0	1	0	0	0	0	0	0	2	1	0	0
43181	4 Mar 22	17:24:00	1	0	2	0	Ct	0	1	2	2	0	0	1	0	4	0	1	11	0	5	0	0	0	0	2	2	0	2	0	1	0	0	0	0	0	0	2	0	0	2
43182	4 Mar 22	17:25:00	1	0	2	0	Ct	0	1	3	0	0	0	0	0	1	0	1	7	0	2	0	0	0	0	3	1	0	5	0	1	0	0	0	0	0	0	1	0	0	22
43183	4 Mar 22	17:26:00	1	0	2	0	Ct	0	1	3	2	0	0	3	0	2	0	0	2	0	3	0	1	0	0	2	2	0	4	0	1	0	0	0	0	0	0	2	0	0	0
43184	4 Mar 22	17:27:00	1	0	2	0	Ct	0	1	1	0	0	0	0	0	1	0	0	3	0	3	0	0	0	0	2	1	0	2	0	1	0	0	0	0	0	0	4	0	0	0
43185	4 Mar 22	17:28:00	1	0	2	0	Ct	0	1	0	0	0	0	0	0	0	6	0	2	0	2	0	0	0	0	7	2	0	1	0	1	0	0	0	0	0	0	0	0	0	0
43186	4 Mar 22	17:29:00	1	0	2	0	Ct	0	1	1	0	0	0	0	0	0	0	0	1	0	0	0	2	0	0	1	0	0	0	0	0	0	0	0	0	0	0	3	0	3	0
43187	4 Mar 22	17:30:00	1	0	2	0	Ct	0	1	0	0	0	0	0	2	0	0	0	2	3	3	0	3	0	0	2	1	0	2	0	0	0	0	0	0	0	0	1	0	3	0
43188	4 Mar 22	17:31:00	1	0	2	0	Ct	0	1	0	0	0	0	0	0	0	0	0	0	2	0	0	4	0	0	2	0	0	2	0	0	0	0	0	0	0	0	2	0	3	0
43189	4 Mar 22	17:32:00	1	0	2	0	Ct	0	1	0	0	0	2	0	3	0	0	0	3	3	3	0	1	1	0	2	0	0	2	0	0	0	0	0	0	0	0	1	0	1	0
43190	4 Mar 22	17:33:00	1	0	2	0	Ct	0	1	0	2	0	2	0	3	0	0	0	2	2	3	0	0	0	0	1	0	0	1	0	0	0	0	0	0	0	2	0	0	1	0
43191	4 Mar 22	17:34:00	1	0	2	0	Ct	0	1	3	1	0	0	0	1	0	0	0	0	1	3	0	0	2	0	0	0	0	0	0	0	0	0	0	0	0	0	2	0	2	0
43192	4 Mar 22	17:35:00	1	0	2	0	Ct	0	1	1	1	0	0	0	1	2	0	0	0	2	0	0	0	0	0	2	0	0	1	0	0	0	0	0	0	3	1	0	0	0	0
43193	4 Mar 22	17:36:00	1	0	2	0	Ct	0	1	2	0	0	0	0	1	2	2	0	0	1	0	0	0	0	0	1	0	2	1	0	0	0	0	0	0	5	2	0	0	0	0
43194	4 Mar 22	17:37:00	1	0	2	0	Ct	0	1	3	0	0	0	0	5	0	3	0	0	0	1	0	0	0	0	0	0	3	0	0	0	0	0	0	0	1	4	2	0	0	0
43195	4 Mar 22	17:38:00	1	0	2	0	Ct	0	1	3	0	0	0	0	1	0	1	0	0	2	0	0	0	0	0	0	0	0	2	0	0	0	0	0	0	3	2	0	0	4	0
43196	4 Mar 22	17:39:00	1	0	2	0	Ct	0	1	1	0	0	0	0	1	0	0	0	0	1	0	1	0	0	0	0	0	0	1	0	0	0	0	0	0	0	6	0	0	2	0
43197	4 Mar 22	17:40:00	1	0	2	0	Ct	0	1	0	0	0	0	0	2	11	0	0	0	0	0	0	0	0	0	0	0	0	0	2	0	0	0	0	0	1	2	0	0	1	0
43198	4 Mar 22	17:41:00	1	0	2	0	Ct	0	1	2	0	0	0	0	2	6	0	0	0	2	0	0	0	0	0	0	0	0	5	6	0	1	0	0	0	1	1	0	0	2	0
43199	4 Mar 22	17:42:00	1	0	2	0	Ct	0	1	0	0	0	0	0	1	2	0	0	0	2	0	2	0	0	0	0	0	3	1	5	0	2	0	0	0	1	1	2	0	1	0
43200	4 Mar 22	17:43:00	1	0	2	0	Ct	0	1	14	0	0	0	0	3	3	0	0	0	0	0	0	0	0	0	0	0	2	1	0	0	1	0	2	0	4	4	0	1	2	0
43201	4 Mar 22	17:44:00	1	0	2	0	Ct	0	1	33	0	0	0	0	0	2	0	0	0	0	0	0	0	1	0	0	0	1	2	0	0	1	0	1	0	1	0	0	1	3	0
43202	4 Mar 22	17:45:00	1	0	2	0	Ct	0	1	2	0	0	2	0	1	1	0	0	0	1	0	0	0	1	0	0	0	1	0	0	2	2	0	2	0	2	0	1	5	4	0
43203	4 Mar 22	17:46:00	1	0	2	0	Ct	0	1	0	0	0	1	0	0	3	0	0	0	2	0	0	0	3	0	0	0	1	0	3	4	2	0	0	0	0	0	1	0	2	0
43204	4 Mar 22	17:47:00	1	0	2	0	Ct	0	1	2	3	0	1	0	3	3	0	0	0	2	0	0	0	3	0	0	0	1	0	4	3	0	0	0	0	0	0	3	4	0	0
43205	4 Mar 22	17:48:00	1	0	2	0	Ct	0	1	2	1	0	3	0	3	1	0	0	2	1	0	0	0	1	0	0	0	2	0	4	1	1	0	0	0	4	0	3	3	1	0
43206	4 Mar 22	17:49:00	1	0	2	0	Ct	0	1	2	0	0	0	0	1	0	0	0	1	0	0	1	0	2	0	0	0	0	0	1	2	1	0	0	0	1	0	2	1	0	0
43207	4 Mar 22	17:50:00	1	0	2	0	Ct	0	1	1	0	0	0	0	3	0	1	0	3	2	0	0	0	3	0	0	0	0	0	0	1	1	0	0	0	4	0	3	5	0	0
43208	4 Mar 22	17:51:00	1	0	2	0	Ct	0	1	1	4	0	0	0	1	0	3	0	4	0	0	0	0	0	0	0	0	0	0	1	1	1	0	0	0	5	0	0	0	0	0
43209	4 Mar 22	17:52:00	1	0	2	0	Ct	0	1	1	1	1	2	0	0	0	2	0	2	2	0	0	0	3	0	0	0	0	0	3	1	1	0	0	0	2	0	1	0	0	0
43210	4 Mar 22	17:53:00	1	0	2	0	Ct	0	1	0	0	0	0	0	1	0	1	0	0	0	0	0	0	2	0	0	0	0	3	1	2	0	0	0	0	3	0	3	0	0	0
43211	4 Mar 22	17:54:00	1	0	2	0	Ct	0	1	1	2	0	0	0	0	0	3	0	0	0	0	0	0	1	0	0	0	0	1	0	3	0	0	0	0	3	3	1	0	0	0
43212	4 Mar 22	17:55:00	1	0	2	0	Ct	0	1	0	0	3	0	0	1	0	2	0	1	0	0	0	0	1	0	2	0	0	0	1	3	1	0	2	4	3	1	0	0	0	1
43213	4 Mar 22	17:56:00	1	0	2	0	Ct	0	1	0	0	3	0	0	1	0	1	0	2	0	0	0	0	0	0	2	0	0	0	0	1	3	0	2	1	3	2	1	0	0	2
43214	4 Mar 22	17:57:00	1	0	2	0	Ct	0	1	1	2	1	0	0	0	0	0	0	0	0	0	0	0	2	0	3	0	0	0	0	14	1	0	2	2	3	1	2	0	0	6
43215	4 Mar 22	17:58:00	1	0	2	0	Ct	0	1	0	0	0	3	0	0	0	0	0	1	0	0	0	0	0	0	4	0	1	0	4	5	2	0	1	2	0	1	1	0	0	1
43216	4 Mar 22	17:59:00	1	0	2	0	Ct	0	1	0	1	0	2	0	0	0	0	0	3	0	0	0	0	0	0	3	3	3	0	1	2	2	0	1	5	0	3	0	0	0	2
43217	4 Mar 22	18:00:00	1	0	2	0	Ct	0	1	0	2	0	1	0	0	0	0	0	0	0	0	0	0	0	0	2	2	3	0	1	2	1	0	0	0	0	0	0	2	0	7
43218	4 Mar 22	18:01:00	1	0	2	0	Ct	0	1	0	1	0	0	0	4	0	0	0	0	0	0	0	0	0	0	0	1	2	0	0	0	0	0	0	3	0	0	3	3	0	0
43219	4 Mar 22	18:02:00	1	0	2	0	Ct	0	1	0	2	0	0	0	1	0	0	0	0	0	0	0	0	0	0	1	1	1	0	0	1	1	0	0	2	0	0	3	4	0	1
43220	4 Mar 22	18:03:00	1	0	2	0	Ct	0	1	1	1	0	0	0	4	0	3	0	3	0	0	0	0	0	0	0	1	1	0	3	2	2	0	0	1	0	0	1	1	0	0
43221	4 Mar 22	18:04:00	1	0	2	0	Ct	0	1	1	1	0	0	0	0	0	1	0	2	0	0	0	0	0	0	0	0	0	0	1	0	1	0	0	3	0	0	0	3	0	2
43222	4 Mar 22	18:05:00	1	0	2	0	Ct	0	1	0	0	0	0	0	1	0	1	0	5	0	0	0	0	0	0	0	0	0	0	1	0	0	0	0	2	0	0	0	0	0	0
43223	4 Mar 22	18:06:00	1	0	2	0	Ct	0	1	0	0	0	0	0	0	0	0	0	2	0	0	0	0	0	0	1	0	0	0	1	2	0	0	0	2	0	0	0	0	0	0
43224	4 Mar 22	18:07:00	1	0	2	0	Ct	0	1	0	0	0	0	0	1	0	0	0	0	0	0	0	0	0	0	1	0	1	0	0	0	0	0	0	2	0	0	4	4	0	0
43225	4 Mar 22	18:08:00	1	0	2	0	Ct	0	1	0	0	0	0	0	0	0	0	0	1	0	0	0	0	0	0	2	0	1	0	1	0	0	0	0	0	0	0	4	1	2	2
43226	4 Mar 22	18:09:00	1	0	2	0	Ct	0	1	0	0	0	0	0	2	0	0	2	1	0	0	0	0	0	0	0	0	1	0	0	0	0	0	0	2	0	0	0	3	2	5
43227	4 Mar 22	18:10:00	1	0	2	0	Ct	0	1	0	0	0	0	0	1	0	1	3	0	0	0	0	0	0	0	1	0	1	0	2	0	0	0	0	1	0	0	2	2	2	1
43228	4 Mar 22	18:11:00	1	0	2	0	Ct	0	1	0	0	0	0	0	1	0	0	3	0	0	1	0	2	0	0	0	0	2	0	0	0	0	0	0	0	0	0	1	0	2	1
43229	4 Mar 22	18:12:00	1	0	2	0	Ct	0	1	0	0	0	0	0	1	0	0	2	0	0	6	0	1	0	0	0	0	0	0	0	0	0	0	0	0	0	0	1	0	1	1
43230	4 Mar 22	18:13:00	1	0	2	0	Ct	0	1	0	0	0	0	0	1	0	0	2	0	0	4	0	1	0	3	0	0	2	0	0	0	0	0	0	0	0	0	2	0	1	1
43231	4 Mar 22	18:14:00	1	0	2	0	Ct	0	1	0	0	0	0	0	0	0	0	2	0	0	2	0	1	0	1	0	0	4	0	2	1	0	0	3	0	0	0	1	0	1	0
43232	4 Mar 22	18:15:00	1	0	2	0	Ct	0	1	0	0	0	0	0	1	0	0	1	0	0	2	0	0	0	3	0	0	1	0	3	3	0	0	2	1	0	4	2	0	2	0
43233	4 Mar 22	18:16:00	1	0	2	0	Ct	0	1	0	0	0	0	0	1	0	0	2	0	0	2	0	0	0	3	0	0	0	0	26	2	0	0	2	1	0	0	1	2	1	0
43234	4 Mar 22	18:17:00	1	0	2	0	Ct	0	1	0	0	0	0	0	2	0	6	1	0	0	2	0	0	0	5	0	4	0	0	0	1	0	0	2	2	2	0	0	3	2	0
43235	4 Mar 22	18:18:00	1	0	2	0	Ct	0	1	0	0	0	1	0	2	0	1	2	0	0	2	0	0	0	1	0	2	0	0	0	4	0	0	0	3	4	0	1	2	1	0
43236	4 Mar 22	18:19:00	1	0	2	0	Ct	0	1	0	0	0	0	0	2	0	0	1	0	0	1	0	0	0	2	0	2	0	0	0	0	0	0	0	2	2	0	0	0	4	0
43237	4 Mar 22	18:20:00	1	0	2	0	Ct	0	1	0	0	0	3	2	0	0	0	2	0	0	2	0	1	0	3	0	1	0	0	2	0	0	0	2	4	4	0	0	0	0	0
43238	4 Mar 22	18:21:00	1	0	2	0	Ct	0	1	0	0	0	1	3	3	0	0	1	0	3	2	1	0	0	2	0	2	1	0	3	1	0	0	1	2	2	0	2	0	0	0
43239	4 Mar 22	18:22:00	1	0	2	0	Ct	0	1	0	0	0	2	2	0	0	0	1	0	1	3	0	0	0	2	0	1	1	0	3	2	0	0	0	0	3	0	2	0	0	0
43240	4 Mar 22	18:23:00	1	0	2	0	Ct	0	1	0	0	0	1	1	1	0	3	1	0	1	1	0	0	1	0	0	0	0	0	2	2	0	0	0	0	0	2	2	0	0	0
43241	4 Mar 22	18:24:00	1	0	2	0	Ct	0	1	0	0	0	0	1	0	0	3	1	0	2	0	1	0	2	2	0	1	0	0	8	0	0	0	0	0	0	3	1	0	0	2
43242	4 Mar 22	18:25:00	1	0	2	0	Ct	0	1	2	0	0	0	2	0	0	0	0	0	1	1	0	0	2	0	0	1	0	0	2	0	0	0	0	0	5	2	0	0	0	0
43243	4 Mar 22	18:26:00	1	0	2	0	Ct	0	1	3	0	0	0	2	2	0	0	0	3	1	2	1	0	2	1	0	0	0	0	0	0	0	0	0	1	2	0	1	0	0	2
43244	4 Mar 22	18:27:00	1	0	2	0	Ct	0	1	2	0	0	0	1	0	0	0	0	3	1	2	3	0	2	2	0	0	0	0	0	0	0	0	0	2	3	0	1	2	0	1
43245	4 Mar 22	18:28:00	1	0	2	0	Ct	0	1	3	0	0	0	2	0	0	0	0	3	2	0	0	0	2	0	0	0	0	2	0	4	0	0	0	7	2	0	1	4	0	4
43246	4 Mar 22	18:29:00	1	0	2	0	Ct	0	1	1	0	0	0	2	0	0	0	0	2	2	4	0	0	0	1	1	0	0	0	1	2	0	0	0	12	3	0	0	4	0	2
43247	4 Mar 22	18:30:00	1	0	2	0	Ct	0	1	2	0	0	0	3	0	0	0	0	2	1	6	0	0	2	2	1	0	0	0	3	2	0	0	0	3	2	0	0	1	0	0
43248	4 Mar 22	18:31:00	1	0	2	0	Ct	0	1	3	1	0	0	0	2	0	0	0	1	0	0	0	0	2	2	4	0	0	5	2	2	0	0	0	2	2	0	1	1	0	3
43249	4 Mar 22	18:32:00	1	0	2	0	Ct	0	1	3	2	1	0	0	0	1	0	0	1	1	0	0	0	1	2	0	0	0	1	0	3	0	0	0	3	3	0	2	2	3	1
43250	4 Mar 22	18:33:00	1	0	2	0	Ct	0	1	5	0	3	0	0	0	1	0	0	0	1	0	0	0	2	2	1	0	0	1	5	3	0	0	3	3	2	0	0	1	3	0
43251	4 Mar 22	18:34:00	1	0	2	0	Ct	0	1	1	0	4	0	0	2	2	0	0	0	1	0	0	0	3	3	15	0	0	2	1	1	0	0	2	2	2	3	0	0	3	0
43252	4 Mar 22	18:35:00	1	0	2	0	Ct	0	1	1	2	1	0	0	0	2	0	0	0	1	0	0	0	2	2	2	0	0	2	1	3	0	0	2	2	3	2	0	1	2	0
43253	4 Mar 22	18:36:00	1	0	2	0	Ct	0	1	1	0	3	2	0	1	2	0	0	0	0	0	0	0	0	1	2	0	0	0	0	1	3	0	0	4	4	1	0	0	1	0
43254	4 Mar 22	18:37:00	1	0	2	0	Ct	0	1	1	2	3	3	0	1	3	0	0	0	1	0	0	0	1	0	4	0	0	1	0	0	0	0	0	2	0	2	1	1	1	0
43255	4 Mar 22	18:38:00	1	0	2	0	Ct	0	1	2	2	1	0	0	0	0	0	0	0	1	0	0	0	0	0	2	0	0	3	0	0	5	0	0	0	0	0	3	1	1	0
43256	4 Mar 22	18:39:00	1	0	2	0	Ct	0	1	1	1	2	0	0	1	2	2	0	1	1	0	0	0	1	0	4	0	0	0	0	0	1	0	0	2	0	0	0	3	2	0
43257	4 Mar 22	18:40:00	1	0	2	0	Ct	0	1	0	1	3	0	0	1	3	2	0	3	0	0	0	0	3	0	2	0	0	0	0	0	1	0	0	0	0	0	2	1	1	0
43258	4 Mar 22	18:41:00	1	0	2	0	Ct	0	1	0	1	0	0	0	0	0	4	0	2	1	0	0	0	1	0	2	0	0	1	0	0	1	0	0	0	0	0	0	0	2	0
43259	4 Mar 22	18:42:00	1	0	2	0	Ct	0	1	2	0	0	0	0	0	6	3	0	1	0	0	0	0	3	0	3	3	0	1	0	0	3	0	0	0	0	0	0	0	2	0
43260	4 Mar 22	18:43:00	1	0	2	0	Ct	0	1	3	1	0	0	0	1	1	1	0	2	1	0	0	0	2	0	2	3	0	4	0	0	1	0	0	0	0	0	0	0	0	0
43261	4 Mar 22	18:44:00	1	0	2	0	Ct	0	1	0	2	0	0	0	1	5	2	0	1	1	0	0	0	3	0	2	3	0	2	4	0	1	0	0	0	0	0	0	0	0	0
43262	4 Mar 22	18:45:00	1	0	2	0	Ct	0	1	2	9	1	0	0	2	0	0	0	0	0	0	0	0	1	2	1	1	0	0	0	0	1	0	0	0	0	0	0	0	0	0
43263	4 Mar 22	18:46:00	1	0	2	0	Ct	0	1	1	2	5	0	0	1	2	1	0	0	1	0	0	0	2	5	1	1	0	25	4	0	2	0	0	0	0	0	0	0	0	0
43264	4 Mar 22	18:47:00	1	0	2	0	Ct	0	1	0	1	9	3	0	0	2	2	0	0	3	0	0	0	2	3	2	2	0	15	2	0	0	0	0	0	0	1	1	0	0	0
43265	4 Mar 22	18:48:00	1	0	2	0	Ct	0	1	0	1	2	2	0	0	1	0	0	1	0	2	0	0	0	2	1	0	0	0	4	0	1	0	0	0	0	0	0	0	0	0
43266	4 Mar 22	18:49:00	1	0	2	0	Ct	0	1	1	0	1	2	0	2	2	5	3	2	1	5	0	0	0	1	0	1	0	0	0	3	1	0	0	0	0	0	2	0	0	0
43267	4 Mar 22	18:50:00	1	0	2	0	Ct	0	1	2	1	3	1	2	1	2	4	5	2	0	2	0	0	0	4	2	0	0	0	0	2	2	0	0	0	0	0	5	0	0	0
43268	4 Mar 22	18:51:00	1	0	2	0	Ct	0	1	0	1	1	3	2	1	0	1	2	1	0	4	0	0	0	3	1	2	0	3	0	4	1	0	4	0	3	0	2	0	0	0
43269	4 Mar 22	18:52:00	1	0	2	0	Ct	0	1	0	1	1	1	0	0	0	0	3	0	0	4	0	1	0	2	4	0	2	4	0	3	1	0	2	0	3	0	2	0	0	0
43270	4 Mar 22	18:53:00	1	0	2	0	Ct	0	1	1	1	2	0	3	0	0	0	1	0	0	1	0	0	0	4	2	1	0	1	0	5	0	0	2	0	3	0	1	0	2	0
43271	4 Mar 22	18:54:00	1	0	2	0	Ct	0	1	3	1	3	0	0	0	0	0	3	2	0	1	0	0	0	1	3	0	0	5	0	1	0	0	2	0	1	0	1	0	2	0
43272	4 Mar 22	18:55:00	1	0	2	0	Ct	0	1	1	0	3	0	2	0	0	0	1	2	0	2	0	0	0	4	0	0	0	0	0	3	0	0	1	0	2	0	1	0	3	0
43273	4 Mar 22	18:56:00	1	0	2	0	Ct	0	1	0	0	2	0	0	0	0	0	3	0	6	0	0	0	0	3	0	0	0	2	0	1	2	0	0	0	4	0	1	4	1	0
43274	4 Mar 22	18:57:00	1	0	2	0	Ct	0	1	2	2	1	0	0	0	0	0	2	0	2	0	0	0	4	2	0	0	0	2	0	2	0	0	2	0	3	0	0	2	1	0
43275	4 Mar 22	18:58:00	1	0	2	0	Ct	0	1	4	0	3	3	0	0	0	2	1	2	1	1	0	0	2	0	0	0	0	6	0	3	0	0	0	0	7	0	3	3	0	2
43276	4 Mar 22	18:59:00	1	0	2	0	Ct	0	1	1	0	1	2	0	2	1	0	3	4	2	5	0	0	1	2	0	0	0	2	0	0	1	0	0	0	2	0	1	1	0	0
43277	4 Mar 22	19:00:00	1	0	2	0	Ct	0	1	2	0	1	0	0	0	3	1	4	8	1	4	0	0	0	0	0	0	5	2	0	2	1	0	0	0	4	0	4	0	0	1
43278	4 Mar 22	19:01:00	1	0	2	0	Ct	0	1	2	2	1	1	0	2	3	2	3	1	0	4	0	0	0	0	1	0	4	0	0	3	3	0	0	0	4	0	1	2	0	1
43279	4 Mar 22	19:02:00	1	0	2	0	Ct	0	1	1	0	2	2	0	3	3	0	1	0	2	2	0	0	1	1	3	0	1	0	0	1	1	0	0	0	2	0	1	2	0	0
43280	4 Mar 22	19:03:00	1	0	2	0	Ct	0	1	0	0	2	0	0	2	3	3	2	0	0	2	0	0	3	3	3	0	4	0	0	2	0	0	0	3	0	0	5	0	4	5
43281	4 Mar 22	19:04:00	1	0	2	0	Ct	0	1	0	2	2	0	0	3	1	1	0	1	2	2	0	0	2	4	3	0	1	0	0	0	1	0	0	1	2	0	3	0	2	2
43282	4 Mar 22	19:05:00	1	0	2	0	Ct	0	1	0	0	2	0	0	0	1	0	0	4	1	5	0	0	4	0	1	0	1	0	1	1	0	0	0	3	0	0	2	0	1	1
43283	4 Mar 22	19:06:00	1	0	2	0	Ct	0	1	0	0	0	0	0	1	3	1	0	1	0	2	7	0	2	1	8	0	2	0	0	0	1	2	0	2	0	0	0	2	3	1
43284	4 Mar 22	19:07:00	1	0	2	0	Ct	0	1	0	0	2	0	0	3	2	1	0	0	1	0	0	0	1	4	3	0	1	0	0	1	3	1	0	2	1	0	0	6	1	2
43285	4 Mar 22	19:08:00	1	0	2	0	Ct	0	1	0	0	2	3	0	1	0	2	0	0	1	0	0	0	1	0	3	3	1	0	1	2	0	0	3	3	4	0	2	9	0	2
43286	4 Mar 22	19:09:00	1	0	2	0	Ct	0	1	0	0	1	4	0	0	1	0	0	0	2	0	2	0	2	1	0	1	2	0	1	2	0	3	2	0	1	3	1	3	0	1
43287	4 Mar 22	19:10:00	1	0	2	0	Ct	0	1	0	0	1	1	0	0	2	0	3	0	0	0	0	0	1	4	4	2	0	0	2	0	2	2	2	0	0	0	1	1	0	1
43288	4 Mar 22	19:11:00	1	0	2	0	Ct	0	1	0	2	2	1	0	3	0	0	4	0	5	2	0	0	3	2	0	1	0	0	2	2	2	0	2	0	0	2	0	0	0	1
43289	4 Mar 22	19:12:00	1	0	2	0	Ct	0	1	0	0	0	3	0	0	0	1	5	0	2	4	0	0	3	4	0	3	0	0	0	0	0	4	0	0	2	5	0	1	0	0
43290	4 Mar 22	19:13:00	1	0	2	0	Ct	0	1	4	0	0	0	0	0	0	1	1	0	1	6	0	0	0	4	0	0	0	4	1	3	2	3	2	1	4	9	2	3	0	0
43291	4 Mar 22	19:14:00	1	0	2	0	Ct	0	1	7	0	0	0	0	0	0	6	2	0	0	3	2	0	0	1	0	0	2	0	1	3	1	2	0	3	1	1	1	3	0	1
43292	4 Mar 22	19:15:00	1	0	2	0	Ct	0	1	0	2	0	0	0	3	2	1	3	0	2	4	0	0	0	0	5	0	2	1	0	1	0	3	0	3	4	2	1	1	3	0
43293	4 Mar 22	19:16:00	1	0	2	0	Ct	0	1	2	1	2	0	0	0	3	0	2	0	0	3	0	0	4	1	2	0	1	1	1	1	3	2	3	7	2	4	2	1	5	0
43294	4 Mar 22	19:17:00	1	0	2	0	Ct	0	1	2	1	2	0	0	2	1	1	0	0	0	3	0	0	2	1	1	0	2	0	0	2	1	1	1	2	0	0	2	1	0	0
43295	4 Mar 22	19:18:00	1	0	2	0	Ct	0	1	2	1	2	0	2	0	3	12	1	0	0	3	1	0	2	0	1	0	2	2	2	1	0	4	0	2	0	0	1	2	2	0
43296	4 Mar 22	19:19:00	1	0	2	0	Ct	0	1	3	0	3	0	1	0	2	0	2	0	0	1	1	0	1	2	2	0	0	1	1	4	0	1	2	0	1	0	1	1	2	0
43297	4 Mar 22	19:20:00	1	0	2	0	Ct	0	1	3	3	3	0	2	0	2	0	0	0	0	0	0	0	2	4	3	0	1	3	1	1	3	0	1	3	0	0	0	1	0	0
43298	4 Mar 22	19:21:00	1	0	2	0	Ct	0	1	0	0	2	0	2	0	10	0	3	1	0	0	1	0	3	1	5	0	0	3	0	4	1	2	1	0	0	0	1	1	1	0
43299	4 Mar 22	19:22:00	1	0	2	0	Ct	0	1	0	2	3	0	1	0	1	0	2	3	0	0	2	0	0	2	3	0	1	2	0	2	1	0	0	2	0	0	1	1	0	0
43300	4 Mar 22	19:23:00	1	0	2	0	Ct	0	1	0	0	2	1	2	2	1	0	2	2	0	0	1	0	0	3	2	0	1	1	0	1	3	0	0	1	0	0	1	0	0	0
43301	4 Mar 22	19:24:00	1	0	2	0	Ct	0	1	2	6	1	3	0	1	1	0	3	0	1	2	0	0	0	1	1	0	4	1	0	2	0	0	0	3	3	0	1	3	0	0
43302	4 Mar 22	19:25:00	1	0	2	0	Ct	0	1	2	0	0	1	0	2	3	0	2	1	1	2	0	0	1	3	4	0	1	2	0	0	2	0	0	4	3	0	11	1	2	1
43303	4 Mar 22	19:26:00	1	0	2	0	Ct	0	1	1	0	0	1	0	3	2	4	1	1	1	3	0	0	1	1	3	0	2	2	0	2	1	0	0	2	2	0	31	1	6	4
43304	4 Mar 22	19:27:00	1	0	2	0	Ct	0	1	2	0	1	3	0	0	0	1	2	0	1	2	3	2	4	3	3	1	1	1	0	0	1	3	0	2	3	0	10	2	2	3
43305	4 Mar 22	19:28:00	1	0	2	0	Ct	0	1	1	1	5	0	0	1	2	0	1	0	2	0	1	7	2	2	4	1	2	2	0	0	1	0	0	0	3	0	3	1	1	4
43306	4 Mar 22	19:29:00	1	0	2	0	Ct	0	1	1	1	2	2	0	1	0	1	2	0	1	3	0	1	4	0	1	1	1	0	0	0	0	2	0	0	5	0	1	3	1	2
43307	4 Mar 22	19:30:00	1	0	2	0	Ct	0	1	0	1	2	0	3	1	3	3	2	1	1	1	0	6	2	0	2	0	1	1	1	0	1	2	2	1	1	0	1	1	2	0
43308	4 Mar 22	19:31:00	1	0	2	0	Ct	0	1	2	1	2	2	1	0	3	1	1	3	1	2	2	5	2	0	3	0	1	1	1	0	1	1	5	2	3	4	2	4	2	0
43309	4 Mar 22	19:32:00	1	0	2	0	Ct	0	1	0	2	2	3	1	0	3	3	2	1	1	1	4	2	2	0	1	1	4	4	1	0	1	2	1	0	3	0	1	1	0	1
43310	4 Mar 22	19:33:00	1	0	2	0	Ct	0	1	0	2	2	1	1	0	3	2	0	0	1	0	2	3	2	2	0	0	1	0	4	1	0	2	0	12	1	0	1	2	0	0
43311	4 Mar 22	19:34:00	1	0	2	0	Ct	0	1	0	2	1	0	0	0	0	3	1	0	0	0	0	3	1	4	0	1	0	0	2	3	0	2	0	0	4	2	0	1	0	0
43312	4 Mar 22	19:35:00	1	0	2	0	Ct	0	1	0	0	1	1	0	0	1	0	2	0	1	0	0	20	1	2	2	2	0	2	0	2	0	3	0	2	2	4	2	2	0	0
43313	4 Mar 22	19:36:00	1	0	2	0	Ct	0	1	0	2	1	1	3	1	0	0	2	0	1	2	1	4	0	2	2	0	4	1	0	0	0	0	1	1	2	1	2	0	2	0
43314	4 Mar 22	19:37:00	1	0	2	0	Ct	0	1	3	0	2	2	1	1	3	0	1	0	5	1	1	5	1	2	4	1	2	2	0	4	0	2	0	1	1	1	1	0	2	0
43315	4 Mar 22	19:38:00	1	0	2	0	Ct	0	1	2	0	1	1	2	0	2	0	1	0	17	2	0	4	1	4	3	1	1	1	0	1	1	1	0	0	2	1	2	1	1	0
43316	4 Mar 22	19:39:00	1	0	2	0	Ct	0	1	2	2	2	0	2	1	2	0	4	0	4	0	0	0	1	2	4	0	1	0	1	0	5	1	0	6	0	0	0	1	1	0
43317	4 Mar 22	19:40:00	1	0	2	0	Ct	0	1	0	0	2	0	0	0	0	2	1	0	0	2	0	1	4	1	2	2	2	3	1	3	1	1	2	2	1	1	4	2	4	0
43318	4 Mar 22	19:41:00	1	0	2	0	Ct	0	1	2	1	1	0	0	1	0	1	2	0	0	3	0	4	1	0	2	4	2	0	0	2	0	1	1	3	3	1	1	0	3	0
43319	4 Mar 22	19:42:00	1	0	2	0	Ct	0	1	2	1	1	2	0	1	1	0	1	0	0	2	0	1	2	1	2	0	1	0	0	1	0	0	3	2	4	0	7	0	1	0
43320	4 Mar 22	19:43:00	1	0	2	0	Ct	0	1	2	0	0	2	1	1	0	1	1	1	9	4	0	2	2	1	1	0	0	0	0	2	1	0	1	1	4	0	2	0	0	0
43321	4 Mar 22	19:44:00	1	0	2	0	Ct	0	1	1	0	0	1	1	1	0	1	0	3	0	1	0	4	0	3	3	1	2	0	1	2	1	2	2	1	1	0	2	1	0	0
43322	4 Mar 22	19:45:00	1	0	2	0	Ct	0	1	1	0	3	1	2	0	12	0	0	1	2	3	1	5	2	3	2	1	0	0	1	1	1	0	3	0	3	0	3	1	1	0
43323	4 Mar 22	19:46:00	1	0	2	0	Ct	0	1	3	1	3	0	0	0	4	2	1	1	0	3	2	13	2	1	2	0	1	0	4	1	1	0	1	0	0	0	1	2	0	0
43324	4 Mar 22	19:47:00	1	0	2	0	Ct	0	1	2	2	2	0	0	0	2	1	2	0	0	2	0	0	4	3	1	0	1	0	1	2	2	4	2	0	2	0	0	1	2	0
43325	4 Mar 22	19:48:00	1	0	2	0	Ct	0	1	3	1	2	0	0	6	5	2	3	2	1	0	0	0	2	3	2	1	3	0	0	3	1	2	1	0	1	0	2	3	2	0
43326	4 Mar 22	19:49:00	1	0	2	0	Ct	0	1	1	2	2	0	0	2	2	1	2	4	0	0	0	2	5	2	4	1	1	3	0	0	2	5	0	0	4	0	1	3	2	0
43327	4 Mar 22	19:50:00	1	0	2	0	Ct	0	1	2	0	2	0	4	0	1	4	2	2	0	0	9	5	9	2	2	0	2	1	0	2	0	0	3	1	2	0	2	4	1	0
43328	4 Mar 22	19:51:00	1	0	2	0	Ct	0	1	2	2	1	0	3	1	2	3	3	0	1	0	3	2	4	0	3	2	2	1	0	0	2	1	0	2	2	0	0	2	1	0
43329	4 Mar 22	19:52:00	1	0	2	0	Ct	0	1	1	0	0	0	1	0	1	1	4	2	1	0	3	1	2	2	1	1	0	0	0	2	1	0	3	3	2	2	0	0	2	0
43330	4 Mar 22	19:53:00	1	0	2	0	Ct	0	1	0	0	0	2	4	1	0	1	2	3	0	2	2	3	0	5	0	0	1	0	1	0	1	0	1	1	0	5	2	0	4	1
43331	4 Mar 22	19:54:00	1	0	2	0	Ct	0	1	0	0	0	0	0	0	0	2	4	1	2	0	1	1	2	2	0	0	16	1	1	0	1	1	0	1	2	1	2	0	0	3
43332	4 Mar 22	19:55:00	1	0	2	0	Ct	0	1	3	0	0	0	1	0	0	0	2	2	0	0	0	1	3	0	1	0	18	4	1	0	0	0	1	3	1	1	2	3	0	2
43333	4 Mar 22	19:56:00	1	0	2	0	Ct	0	1	1	1	0	1	3	0	0	0	0	0	0	1	0	3	0	3	3	0	5	1	0	0	0	1	2	2	1	1	2	4	2	0
43334	4 Mar 22	19:57:00	1	0	2	0	Ct	0	1	1	3	0	2	1	0	0	0	3	0	0	9	0	2	0	3	3	0	2	1	0	0	1	1	1	0	3	0	0	1	4	2
43335	4 Mar 22	19:58:00	1	0	2	0	Ct	0	1	1	0	0	3	0	0	0	2	3	0	0	1	0	4	0	2	1	0	1	2	1	1	1	3	0	0	2	0	1	1	2	2
43336	4 Mar 22	19:59:00	1	0	2	0	Ct	0	1	1	0	0	1	1	3	0	1	1	0	0	3	0	4	3	1	4	0	1	0	0	4	16	4	2	0	0	0	2	1	0	1
43337	4 Mar 22	20:00:00	1	0	2	0	Ct	0	1	1	3	0	0	1	1	0	1	1	0	0	0	1	1	3	3	3	0	1	0	2	3	2	2	0	2	2	0	1	2	2	1
43338	4 Mar 22	20:01:00	1	0	2	0	Ct	0	1	0	0	0	0	0	5	0	3	0	0	0	1	1	1	2	8	3	1	0	2	2	4	1	2	0	2	0	0	1	0	2	0
43339	4 Mar 22	20:02:00	1	0	2	0	Ct	0	1	0	2	0	0	0	1	0	1	2	0	2	0	0	1	3	30	1	2	2	0	0	2	2	4	0	3	3	3	6	0	4	1
43340	4 Mar 22	20:03:00	1	0	2	0	Ct	0	1	0	0	0	0	0	1	0	0	4	0	1	1	0	1	1	29	4	2	2	4	0	3	0	0	3	0	3	5	1	3	3	1
43341	4 Mar 22	20:04:00	1	0	2	0	Ct	0	1	1	0	0	2	0	1	0	0	3	1	1	3	0	0	4	0	2	3	1	0	0	1	0	1	2	3	1	1	1	2	1	2
43342	4 Mar 22	20:05:00	1	0	2	0	Ct	0	1	0	1	3	1	0	0	0	2	2	1	3	3	0	0	2	3	3	1	0	0	0	0	0	0	3	4	1	2	6	3	2	1
43343	4 Mar 22	20:06:00	1	0	2	0	Ct	0	1	0	1	3	2	2	1	0	1	1	0	1	3	0	0	2	3	2	1	2	0	2	2	0	0	1	1	0	1	1	0	0	3
43344	4 Mar 22	20:07:00	1	0	2	0	Ct	0	1	0	1	3	0	3	2	1	3	2	2	0	2	0	0	2	4	3	0	1	0	1	2	3	0	0	4	2	1	4	2	1	0
43345	4 Mar 22	20:08:00	1	0	2	0	Ct	0	1	3	0	2	2	2	0	2	2	2	0	8	0	0	0	3	2	3	0	0	0	0	1	1	0	0	0	2	0	2	0	1	1
43346	4 Mar 22	20:09:00	1	0	2	0	Ct	0	1	1	1	2	0	1	2	4	0	0	1	18	1	0	0	1	2	0	0	1	2	0	2	1	2	0	0	1	0	1	3	0	2
43347	4 Mar 22	20:10:00	1	0	2	0	Ct	0	1	1	1	3	0	1	0	3	1	2	1	3	2	0	3	0	2	3	0	0	1	3	0	1	1	0	1	5	0	0	3	2	1
43348	4 Mar 22	20:11:00	1	0	2	0	Ct	0	1	0	0	3	0	3	1	1	0	2	1	1	2	0	4	2	4	3	1	3	1	2	0	0	0	3	3	2	0	1	1	1	0
43349	4 Mar 22	20:12:00	1	0	2	0	Ct	0	1	4	0	2	2	1	1	2	2	2	0	0	1	0	3	4	3	3	1	2	2	2	0	0	0	3	2	0	0	10	2	0	0
43350	4 Mar 22	20:13:00	1	0	2	0	Ct	0	1	2	0	3	2	0	2	3	0	3	0	2	1	0	2	2	10	2	0	3	0	1	0	0	3	1	3	4	1	2	3	1	0
43351	4 Mar 22	20:14:00	1	0	2	0	Ct	0	1	3	0	4	5	0	1	2	0	2	1	2	2	0	2	2	35	3	0	2	0	0	2	1	1	0	1	0	1	0	2	3	0
43352	4 Mar 22	20:15:00	1	0	2	0	Ct	0	1	0	0	2	1	0	1	2	0	3	0	2	0	2	0	2	0	19	0	2	1	0	2	3	2	0	2	3	0	2	2	0	2
43353	4 Mar 22	20:16:00	1	0	2	0	Ct	0	1	0	1	4	0	0	0	3	2	0	1	1	4	0	0	1	3	12	2	4	1	0	0	2	3	1	0	3	1	2	3	0	2
43354	4 Mar 22	20:17:00	1	0	2	0	Ct	0	1	1	1	2	2	3	0	18	0	0	0	1	0	0	3	2	1	2	1	1	1	0	1	1	2	3	1	2	1	2	1	1	0
43355	4 Mar 22	20:18:00	1	0	2	0	Ct	0	1	1	1	2	2	2	0	19	0	0	0	1	0	2	1	3	2	4	1	0	0	2	3	2	0	3	2	2	1	1	0	2	1
43356	4 Mar 22	20:19:00	1	0	2	0	Ct	0	1	3	1	2	1	3	0	4	2	4	0	0	0	0	0	3	5	3	3	0	0	1	0	1	3	1	4	2	0	0	1	1	0
43357	4 Mar 22	20:20:00	1	0	2	0	Ct	0	1	1	0	1	1	1	0	2	5	3	0	2	0	3	2	0	2	2	11	0	0	0	2	2	1	1	2	2	0	2	1	1	0
43358	4 Mar 22	20:21:00	1	0	2	0	Ct	0	1	1	0	1	4	3	0	4	2	3	1	1	0	1	3	3	3	1	1	0	0	1	0	6	1	1	0	3	2	5	1	2	0
43359	4 Mar 22	20:22:00	1	0	2	0	Ct	0	1	2	0	3	0	3	3	3	1	3	3	2	6	1	4	2	3	3	3	1	0	0	15	1	0	2	3	3	0	0	0	1	2
43360	4 Mar 22	20:23:00	1	0	2	0	Ct	0	1	0	0	2	0	1	1	1	2	2	6	1	4	1	2	2	12	4	2	1	1	2	33	2	0	1	0	4	1	2	0	3	1
43361	4 Mar 22	20:24:00	1	0	2	0	Ct	0	1	2	0	2	3	0	2	2	1	4	0	1	4	1	0	1	1	4	1	0	1	4	1	1	4	2	0	2	0	3	2	0	2
43362	4 Mar 22	20:25:00	1	0	2	0	Ct	0	1	0	1	1	2	0	3	1	1	0	1	0	1	1	0	4	1	4	2	0	4	1	4	1	2	2	2	2	1	1	1	1	2
43363	4 Mar 22	20:26:00	1	0	2	0	Ct	0	1	2	3	1	2	0	2	0	0	3	0	1	5	5	2	1	5	3	1	2	0	2	0	1	4	1	2	2	0	1	0	3	2
43364	4 Mar 22	20:27:00	1	0	2	0	Ct	0	1	3	1	1	3	2	0	0	2	3	0	1	2	0	3	1	1	5	0	4	0	0	2	2	2	2	1	0	0	2	2	2	1
43365	4 Mar 22	20:28:00	1	0	2	0	Ct	0	1	1	3	2	1	0	1	0	2	0	0	1	2	0	3	0	3	2	1	5	2	0	3	2	4	0	1	3	0	1	4	0	0
43366	4 Mar 22	20:29:00	1	0	2	0	Ct	0	1	2	1	4	0	0	0	0	1	1	0	0	3	0	2	0	5	1	1	1	2	0	4	2	3	2	1	1	0	1	3	2	0
43367	4 Mar 22	20:30:00	1	0	2	0	Ct	0	1	0	1	2	0	1	1	0	2	3	0	1	3	0	1	0	2	0	1	0	4	3	1	3	1	1	3	0	0	1	2	3	0
43368	4 Mar 22	20:31:00	1	0	2	0	Ct	0	1	1	0	1	0	1	2	1	1	3	1	1	3	0	2	0	7	2	1	2	2	2	1	1	2	0	2	2	0	4	1	2	1
43369	4 Mar 22	20:32:00	1	0	2	0	Ct	0	1	2	1	1	2	0	0	1	2	2	0	1	1	0	1	0	10	4	2	2	2	2	3	1	1	1	2	2	0	2	1	0	2
43370	4 Mar 22	20:33:00	1	0	2	0	Ct	0	1	0	1	2	2	2	0	5	2	4	1	1	0	0	2	0	2	3	0	1	1	2	1	1	2	2	0	8	0	1	3	1	1
43371	4 Mar 22	20:34:00	1	0	2	0	Ct	0	1	0	1	2	2	0	2	2	0	2	1	1	1	0	2	1	2	3	1	0	0	1	1	1	1	1	1	2	0	3	2	4	1
43372	4 Mar 22	20:35:00	1	0	2	0	Ct	0	1	5	1	1	2	3	1	3	2	5	0	1	2	0	3	5	4	4	0	0	0	0	2	1	2	2	2	2	2	0	1	1	1
43373	4 Mar 22	20:36:00	1	0	2	0	Ct	0	1	14	0	2	0	0	0	3	0	4	0	1	3	0	1	1	2	2	0	1	0	0	1	2	2	3	1	2	0	1	2	0	3
43374	4 Mar 22	20:37:00	1	0	2	0	Ct	0	1	3	1	2	3	0	0	1	1	3	0	1	1	0	0	2	2	2	0	1	0	0	0	3	0	0	2	3	1	3	2	1	2
43375	4 Mar 22	20:38:00	1	0	2	0	Ct	0	1	2	1	2	0	1	0	3	6	4	1	2	3	0	2	3	3	2	1	3	0	2	0	0	1	0	2	3	4	1	4	0	2
43376	4 Mar 22	20:39:00	1	0	2	0	Ct	0	1	0	1	2	0	4	2	2	2	2	2	0	2	0	4	4	2	4	1	2	0	2	1	2	1	2	3	1	1	2	1	0	0
43377	4 Mar 22	20:40:00	1	0	2	0	Ct	0	1	2	1	0	0	0	1	5	2	3	1	1	3	0	1	0	2	3	3	0	0	1	2	0	2	2	0	1	2	4	0	2	0
43378	4 Mar 22	20:41:00	1	0	2	0	Ct	0	1	2	2	1	2	0	0	2	0	2	0	0	0	0	4	3	3	2	1	0	0	0	3	0	1	1	0	3	0	1	3	1	0
43379	4 Mar 22	20:42:00	1	0	2	0	Ct	0	1	1	0	4	3	0	2	0	0	0	0	1	1	0	1	2	3	3	0	0	0	2	3	3	1	3	2	6	4	1	3	1	0
43380	4 Mar 22	20:43:00	1	0	2	0	Ct	0	1	2	0	3	1	0	0	0	0	3	0	1	3	0	4	1	1	1	0	0	0	2	3	3	2	3	3	3	1	0	2	0	2
43381	4 Mar 22	20:44:00	1	0	2	0	Ct	0	1	3	1	2	1	0	1	4	4	3	3	1	3	0	3	4	4	3	0	0	0	1	1	2	1	1	1	5	8	2	5	2	5
43382	4 Mar 22	20:45:00	1	0	2	0	Ct	0	1	0	0	4	1	0	1	3	1	4	2	0	4	0	3	2	2	3	0	1	1	1	0	0	1	0	3	2	0	2	2	2	0
43383	4 Mar 22	20:46:00	1	0	2	0	Ct	0	1	4	0	3	2	0	1	3	1	3	3	1	1	0	3	2	2	3	0	2	0	0	0	2	1	0	1	0	3	0	0	2	0
43384	4 Mar 22	20:47:00	1	0	2	0	Ct	0	1	2	2	1	2	2	1	2	0	3	2	1	0	0	3	3	0	3	0	1	1	0	2	1	1	1	0	6	0	2	0	4	0
43385	4 Mar 22	20:48:00	1	0	2	0	Ct	0	1	3	0	3	2	0	1	3	2	3	2	2	2	0	1	4	2	3	0	0	1	0	3	2	1	3	1	4	0	0	2	2	2
43386	4 Mar 22	20:49:00	1	0	2	0	Ct	0	1	0	1	4	2	0	5	3	1	3	1	2	4	1	1	1	3	4	2	0	1	3	0	0	0	3	2	3	1	2	3	1	0
43387	4 Mar 22	20:50:00	1	0	2	0	Ct	0	1	0	0	3	1	1	1	3	0	1	1	1	2	1	4	2	1	3	2	2	0	3	2	0	1	1	5	4	1	0	1	2	1
43388	4 Mar 22	20:51:00	1	0	2	0	Ct	0	1	1	1	3	4	2	1	2	18	3	2	1	3	0	8	3	4	3	0	0	0	11	0	0	1	0	0	2	1	0	2	1	0
43389	4 Mar 22	20:52:00	1	0	2	0	Ct	0	1	0	2	3	3	0	0	1	8	3	1	0	3	0	0	1	3	4	0	3	0	1	5	0	1	0	3	2	1	2	2	2	0
43390	4 Mar 22	20:53:00	1	0	2	0	Ct	0	1	1	2	3	0	5	0	0	3	3	1	2	3	0	4	2	2	3	0	1	0	0	4	1	3	3	1	2	0	2	2	0	0
43391	4 Mar 22	20:54:00	1	0	2	0	Ct	0	1	4	0	1	2	2	2	0	2	3	1	1	2	0	2	1	1	4	0	2	0	0	3	1	2	3	3	5	1	2	1	0	1
43392	4 Mar 22	20:55:00	1	0	2	0	Ct	0	1	0	1	1	2	1	1	0	4	3	1	1	1	0	3	2	16	4	0	3	1	3	3	1	4	1	3	4	3	3	2	0	2
43393	4 Mar 22	20:56:00	1	0	2	0	Ct	0	1	1	1	4	2	0	4	5	1	4	2	2	2	0	4	3	1	3	0	2	2	1	2	0	0	1	2	1	1	1	1	1	1
43394	4 Mar 22	20:57:00	1	0	2	0	Ct	0	1	3	1	2	0	4	2	3	3	4	1	2	4	0	3	2	1	1	0	0	1	2	2	1	1	4	1	2	1	1	2	0	1
43395	4 Mar 22	20:58:00	1	0	2	0	Ct	0	1	1	1	2	2	1	2	2	2	2	0	0	2	0	1	1	2	3	2	1	1	6	3	1	0	1	0	4	1	1	2	3	0
43396	4 Mar 22	20:59:00	1	0	2	0	Ct	0	1	4	0	3	5	0	2	4	2	2	1	1	2	0	2	1	4	6	3	0	0	2	0	1	0	1	1	2	1	2	3	2	0
43397	4 Mar 22	21:00:00	1	0	2	0	Ct	0	1	2	1	3	1	0	7	3	2	3	0	0	2	0	3	3	2	6	0	0	0	1	0	1	0	1	4	3	0	3	1	2	1
43398	4 Mar 22	21:01:00	1	0	2	0	Ct	0	1	2	2	2	2	4	0	3	3	2	7	2	0	0	2	3	2	1	3	7	0	1	3	1	1	1	1	2	1	2	3	2	7
43399	4 Mar 22	21:02:00	1	0	2	0	Ct	0	1	2	1	5	4	2	1	5	2	2	1	1	5	2	3	3	2	4	3	4	1	2	3	1	8	1	2	2	1	1	1	3	0
43400	4 Mar 22	21:03:00	1	0	2	0	Ct	0	0	3	2	5	5	2	1	5	4	6	3	3	9	1	2	3	5	7	2	0	3	4	3	3	2	3	7	6	5	3	5	3	1
43401	4 Mar 22	21:04:00	1	0	2	0	Ct	0	0	4	2	5	6	2	3	3	5	4	2	0	6	1	5	3	6	5	3	2	0	5	3	3	1	3	4	8	12	0	4	4	3
43402	4 Mar 22	21:05:00	1	0	2	0	Ct	0	0	2	3	4	4	3	1	5	7	2	0	0	8	0	4	4	4	7	1	0	0	5	3	2	3	3	5	6	3	3	1	2	3
43403	4 Mar 22	21:06:00	1	0	2	0	Ct	0	0	3	2	4	2	3	2	3	6	4	2	1	4	0	6	2	5	4	2	2	0	2	1	4	0	1	4	7	4	2	4	4	4
43404	4 Mar 22	21:07:00	1	0	2	0	Ct	0	0	4	4	4	4	2	3	4	6	3	3	3	7	0	3	0	5	5	2	3	0	5	3	2	4	0	4	8	0	2	3	2	4
43405	4 Mar 22	21:08:00	1	0	2	0	Ct	0	0	6	0	2	4	3	3	3	5	2	2	3	7	0	6	0	7	2	5	3	0	4	3	1	0	0	3	7	3	2	3	4	3
43406	4 Mar 22	21:09:00	1	0	2	0	Ct	0	0	2	4	5	4	2	3	4	4	5	1	1	3	0	2	2	2	4	2	4	0	5	2	2	0	0	1	4	1	1	4	1	3
43407	4 Mar 22	21:10:00	1	0	2	0	Ct	0	0	4	0	4	5	3	2	2	3	4	1	0	5	0	3	2	3	3	3	2	0	3	1	2	0	0	1	5	0	2	2	0	4
43408	4 Mar 22	21:11:00	1	0	2	0	Ct	0	0	2	0	0	5	3	1	3	4	4	3	0	3	0	4	2	2	1	0	1	0	2	0	1	0	0	0	6	0	3	0	0	7
43409	4 Mar 22	21:12:00	1	0	2	0	Ct	0	0	4	0	0	4	1	1	3	3	1	1	0	1	0	4	3	0	1	1	3	0	0	0	1	0	0	1	5	0	2	0	0	10
43410	4 Mar 22	21:13:00	1	0	2	0	Ct	0	0	3	0	0	3	2	3	1	5	0	0	0	3	0	4	3	3	0	1	3	0	0	0	2	0	0	0	4	0	2	3	0	3
43411	4 Mar 22	21:14:00	1	0	2	0	Ct	0	0	12	0	0	1	2	2	2	2	2	1	0	3	0	1	3	4	1	2	1	0	4	0	0	0	0	0	0	0	42	2	0	2
43412	4 Mar 22	21:15:00	1	0	2	0	Ct	0	0	16	0	0	2	3	1	2	3	1	0	0	0	0	3	2	1	3	0	0	0	3	0	2	0	0	0	1	0	7	0	0	0
43413	4 Mar 22	21:16:00	1	0	2	0	Ct	0	0	3	0	0	0	1	2	3	3	0	0	0	3	0	1	2	0	2	0	0	0	0	0	2	0	0	1	1	0	0	0	0	0
43414	4 Mar 22	21:17:00	1	0	2	0	Ct	0	0	2	0	0	5	0	1	3	3	0	2	0	1	0	2	3	0	5	0	0	0	0	0	1	0	0	3	6	0	0	2	0	0
43415	4 Mar 22	21:18:00	1	0	2	0	Ct	0	0	2	0	0	2	0	1	2	2	0	0	0	4	0	4	2	0	2	0	0	0	0	0	2	0	0	2	3	0	0	2	0	0
43416	4 Mar 22	21:19:00	1	0	2	0	Ct	0	0	0	0	0	0	0	2	2	2	1	0	0	2	0	1	3	0	1	0	0	0	0	0	0	0	0	3	0	0	0	1	0	0
43417	4 Mar 22	21:20:00	1	0	2	0	Ct	0	0	2	0	0	2	0	12	4	2	1	0	0	3	0	2	3	0	3	0	0	0	0	0	0	0	0	4	0	0	0	0	0	0
43418	4 Mar 22	21:21:00	1	0	2	0	Ct	0	0	0	0	0	0	0	1	4	3	0	0	0	3	0	3	2	2	0	0	0	0	0	0	0	0	0	3	0	0	0	6	0	0
43419	4 Mar 22	21:22:00	1	0	2	0	Ct	0	0	0	0	0	0	0	0	0	1	0	0	0	4	0	3	1	4	0	0	0	0	0	0	0	0	0	1	0	0	0	10	0	0
43420	4 Mar 22	21:23:00	1	0	2	0	Ct	0	0	0	0	0	0	0	0	0	2	0	0	0	3	0	3	3	1	0	0	0	0	0	0	0	0	0	0	0	0	0	1	0	0
43421	4 Mar 22	21:24:00	1	0	2	0	Ct	0	0	0	0	0	0	0	0	1	1	0	0	0	1	0	2	5	4	1	0	0	0	0	0	0	0	0	1	0	0	0	0	0	0
43422	4 Mar 22	21:25:00	1	0	2	0	Ct	0	0	0	0	0	0	0	0	4	1	0	0	0	1	0	3	1	1	2	0	0	0	0	0	0	0	0	0	0	0	0	0	0	0
43423	4 Mar 22	21:26:00	1	0	2	0	Ct	0	0	0	0	0	0	0	0	4	2	0	0	0	1	0	3	2	0	0	0	0	0	0	0	0	0	0	0	0	0	0	0	0	0
43424	4 Mar 22	21:27:00	1	0	2	0	Ct	0	0	0	0	0	0	0	0	4	3	0	0	0	2	0	2	3	0	0	0	0	0	0	0	0	0	0	0	0	0	1	1	0	0
43425	4 Mar 22	21:28:00	1	0	2	0	Ct	0	0	0	0	0	0	0	0	1	4	0	0	0	3	0	3	1	3	2	0	0	0	1	0	0	0	0	0	0	0	0	1	0	0
43426	4 Mar 22	21:29:00	1	0	2	0	Ct	0	0	0	0	0	0	0	0	2	3	0	0	0	1	0	1	3	1	3	0	0	0	2	0	0	0	0	0	3	0	0	1	0	0
43427	4 Mar 22	21:30:00	1	0	2	0	Ct	0	0	0	0	0	3	0	0	2	2	0	0	0	1	0	2	4	0	3	0	0	0	0	0	0	0	0	0	4	0	0	0	0	0
43428	4 Mar 22	21:31:00	1	0	2	0	Ct	0	0	0	0	0	0	0	0	0	4	0	0	0	2	0	2	3	0	3	0	0	0	3	0	0	0	0	0	0	0	1	3	0	0
43429	4 Mar 22	21:32:00	1	0	2	0	Ct	0	0	0	0	0	0	0	0	0	2	0	0	0	2	0	2	4	0	0	0	0	0	0	0	0	0	0	0	2	0	2	0	0	0
43430	4 Mar 22	21:33:00	1	0	2	0	Ct	0	0	0	0	0	0	0	0	0	1	0	0	0	3	0	3	4	0	0	0	0	0	2	0	0	0	0	0	1	0	1	0	0	0
43431	4 Mar 22	21:34:00	1	0	2	0	Ct	0	0	0	0	0	0	0	0	0	1	0	0	0	5	0	1	2	1	0	0	0	0	1	0	0	0	0	2	1	0	4	0	0	0
43432	4 Mar 22	21:35:00	1	0	2	0	Ct	0	0	0	4	0	0	0	0	0	1	0	0	0	1	0	3	9	4	0	0	0	0	2	0	0	0	0	0	6	0	7	1	0	0
43433	4 Mar 22	21:36:00	1	0	2	0	Ct	0	0	0	0	0	0	0	0	0	2	0	0	0	1	0	3	1	2	0	0	0	0	3	0	0	0	0	0	0	0	1	2	0	0
43434	4 Mar 22	21:37:00	1	0	2	0	Ct	0	0	0	0	0	0	0	0	0	1	0	0	0	4	0	0	3	0	0	0	0	0	2	0	0	0	0	0	2	0	1	0	0	0
43435	4 Mar 22	21:38:00	1	0	2	0	Ct	0	0	0	1	0	0	0	0	0	0	0	0	0	2	0	1	2	2	0	0	0	0	2	0	0	0	0	0	0	0	0	0	0	0
43436	4 Mar 22	21:39:00	1	0	2	0	Ct	0	0	0	1	0	0	0	0	0	2	0	0	0	1	2	0	3	1	1	0	0	0	0	0	0	0	0	2	0	0	3	0	0	0
43437	4 Mar 22	21:40:00	1	0	2	0	Ct	0	0	0	0	0	0	0	0	0	2	0	0	0	1	3	1	3	4	2	0	0	0	2	0	0	0	0	1	4	0	3	0	0	0
43438	4 Mar 22	21:41:00	1	0	2	0	Ct	0	0	0	5	0	0	0	0	0	1	0	0	0	0	2	2	2	1	0	0	0	0	2	0	0	0	0	2	2	0	0	0	0	0
43439	4 Mar 22	21:42:00	1	0	2	0	Ct	0	0	1	2	0	0	0	0	0	4	0	0	0	0	0	2	3	0	0	0	0	0	4	0	0	0	0	0	0	0	0	0	0	0
43440	4 Mar 22	21:43:00	1	0	2	0	Ct	0	0	4	0	0	0	0	0	0	1	0	0	0	0	0	2	4	0	1	0	0	0	3	0	0	0	0	3	0	0	0	0	0	0
43441	4 Mar 22	21:44:00	1	0	2	0	Ct	0	0	3	2	0	0	0	0	0	0	0	0	0	0	0	1	2	0	1	0	0	0	2	0	0	0	0	2	0	0	0	0	0	0
43442	4 Mar 22	21:45:00	1	0	2	0	Ct	0	0	5	0	0	0	0	0	0	1	0	0	0	0	0	4	4	0	1	0	0	3	2	0	0	0	0	2	0	0	0	0	0	0
43443	4 Mar 22	21:46:00	1	0	2	0	Ct	0	0	3	5	0	2	0	0	0	2	0	0	0	0	0	2	4	0	4	0	0	0	2	0	0	0	0	0	0	0	5	0	0	0
43444	4 Mar 22	21:47:00	1	0	2	0	Ct	0	0	3	2	0	0	0	0	0	1	0	0	0	0	0	1	3	0	3	0	0	0	2	0	0	0	0	0	0	0	0	0	0	0
43445	4 Mar 22	21:48:00	1	0	2	0	Ct	0	0	1	1	0	0	0	0	0	2	0	0	0	0	0	4	3	0	4	0	0	0	0	0	0	0	0	4	0	0	2	0	0	0
43446	4 Mar 22	21:49:00	1	0	2	0	Ct	0	0	1	0	0	0	0	0	0	2	0	0	0	0	0	1	4	2	0	0	0	0	0	0	0	0	0	1	0	0	0	0	0	0
43447	4 Mar 22	21:50:00	1	0	2	0	Ct	0	0	2	2	0	0	0	0	0	1	0	0	0	0	0	1	0	4	0	0	0	0	0	0	0	0	0	2	0	0	0	0	0	0
43448	4 Mar 22	21:51:00	1	0	2	0	Ct	0	0	2	0	0	0	0	0	0	0	0	0	0	0	0	0	1	0	0	0	0	0	0	0	0	0	0	4	0	0	2	0	0	0
43449	4 Mar 22	21:52:00	1	0	2	0	Ct	0	0	3	1	0	0	0	0	0	0	0	0	0	0	0	0	3	0	0	0	0	0	0	0	0	0	0	3	0	0	2	0	0	0
43450	4 Mar 22	21:53:00	1	0	2	0	Ct	0	0	3	0	0	0	0	0	0	1	0	0	0	0	0	0	3	0	0	0	0	0	0	0	0	0	0	0	0	0	0	0	0	0
43451	4 Mar 22	21:54:00	1	0	2	0	Ct	0	0	3	0	0	0	0	0	0	2	0	0	0	0	0	0	4	0	1	0	0	0	0	0	0	0	0	0	0	0	0	0	0	0
43452	4 Mar 22	21:55:00	1	0	2	0	Ct	0	0	1	0	0	0	0	0	0	1	0	0	0	0	0	0	2	0	0	0	0	0	0	0	0	0	0	1	0	0	0	0	0	0
43453	4 Mar 22	21:56:00	1	0	2	0	Ct	0	0	0	0	0	0	0	0	0	1	0	0	0	0	0	0	2	0	0	0	0	0	0	0	0	0	0	0	0	0	7	0	0	0
43454	4 Mar 22	21:57:00	1	0	2	0	Ct	0	0	0	0	0	0	0	0	0	1	0	0	0	0	0	0	2	0	0	0	0	0	0	0	0	0	0	0	0	0	0	0	0	0
43455	4 Mar 22	21:58:00	1	0	2	0	Ct	0	0	0	1	0	0	0	0	0	0	0	0	0	0	0	0	1	2	0	0	0	0	0	0	0	0	0	0	0	0	0	0	0	0
43456	4 Mar 22	21:59:00	1	0	2	0	Ct	0	0	0	0	0	0	0	0	0	0	0	0	0	0	0	0	1	1	0	0	0	0	0	0	0	0	0	0	0	0	0	0	0	0
43457	4 Mar 22	22:00:00	1	0	2	0	Ct	0	0	0	0	0	0	0	0	0	1	0	0	0	0	0	0	1	0	0	0	0	0	0	0	0	0	0	0	0	0	0	0	0	0
43458	4 Mar 22	22:01:00	1	0	2	0	Ct	0	0	0	0	0	0	0	0	0	1	0	0	0	0	0	0	1	0	0	0	0	0	0	0	0	0	0	0	0	0	0	0	0	0
43459	4 Mar 22	22:02:00	1	0	2	0	Ct	0	0	0	0	0	0	0	0	0	0	0	0	0	0	0	0	28	0	0	0	0	0	0	0	0	0	0	0	0	0	0	0	0	0
43460	4 Mar 22	22:03:00	1	0	2	0	Ct	0	0	0	0	0	0	0	0	0	0	0	0	0	0	0	0	47	0	0	0	0	0	0	0	0	0	0	0	0	0	0	0	0	0
43461	4 Mar 22	22:04:00	1	0	2	0	Ct	0	0	0	0	0	0	0	0	0	0	0	0	0	0	0	0	3	0	0	0	0	0	0	0	0	0	0	0	0	0	0	0	2	2
43462	4 Mar 22	22:05:00	1	0	2	0	Ct	0	0	0	2	0	0	0	0	0	0	0	0	0	0	0	0	0	0	0	0	0	0	0	0	0	0	0	0	0	0	0	0	0	0
43463	4 Mar 22	22:06:00	1	0	2	0	Ct	0	0	0	0	0	0	0	0	0	0	0	0	0	0	0	0	0	0	0	0	0	0	0	0	0	0	0	0	0	0	0	0	0	4
43464	4 Mar 22	22:07:00	1	0	2	0	Ct	0	0	0	1	0	0	0	0	0	0	0	0	0	0	2	0	0	0	0	0	0	0	0	0	0	0	0	3	0	0	0	0	0	4
43465	4 Mar 22	22:08:00	1	0	2	0	Ct	0	0	0	0	0	0	0	0	0	0	0	0	0	0	1	0	0	0	0	0	0	0	0	0	0	0	0	0	0	0	0	0	0	2
43466	4 Mar 22	22:09:00	1	0	2	0	Ct	0	0	0	1	0	0	0	1	0	0	0	0	0	0	1	0	0	0	0	0	0	0	0	0	0	0	0	0	0	0	0	0	0	2
43467	4 Mar 22	22:10:00	1	0	2	0	Ct	0	0	0	1	0	0	0	0	0	0	0	0	2	0	2	0	0	0	0	0	0	0	0	0	0	0	0	2	0	0	3	0	0	0
43468	4 Mar 22	22:11:00	1	0	2	0	Ct	0	0	0	0	0	0	0	0	0	0	0	0	0	0	2	0	0	0	0	0	0	0	0	0	0	0	0	0	0	0	0	0	0	3
43469	4 Mar 22	22:12:00	1	0	2	0	Ct	0	0	0	0	0	0	0	0	0	0	0	0	0	0	1	0	0	0	0	0	0	0	0	0	0	0	0	1	2	0	3	0	0	0
43470	4 Mar 22	22:13:00	1	0	2	0	Ct	0	0	0	0	0	0	0	0	0	0	0	0	2	0	1	0	0	0	0	0	0	0	0	0	0	0	0	3	0	0	0	0	0	0
43471	4 Mar 22	22:14:00	1	0	2	0	Ct	0	0	0	0	0	0	0	0	0	0	0	0	0	0	3	0	0	0	0	0	0	0	0	0	0	0	0	1	0	0	0	0	0	0
43472	4 Mar 22	22:15:00	1	0	2	0	Ct	0	0	0	0	0	3	0	0	0	0	0	0	0	0	1	0	0	2	0	0	0	0	0	0	0	0	0	0	0	0	3	0	0	0
43473	4 Mar 22	22:16:00	1	0	2	0	Ct	0	0	0	0	0	0	0	0	0	0	0	0	2	0	0	0	0	2	0	0	0	0	0	0	0	0	0	0	0	0	0	0	0	0
43474	4 Mar 22	22:17:00	1	0	2	0	Ct	0	0	0	0	0	0	0	0	0	0	0	0	0	0	1	0	3	4	0	0	0	0	0	0	0	0	0	0	0	0	0	0	0	0
43475	4 Mar 22	22:18:00	1	0	2	0	Ct	0	0	0	0	0	0	0	0	0	0	0	0	0	0	1	0	0	1	0	0	0	0	0	0	0	0	0	0	0	0	0	0	0	0
43476	4 Mar 22	22:19:00	1	0	2	0	Ct	0	0	0	0	0	0	0	0	0	0	0	0	0	0	1	0	0	0	0	0	0	0	0	0	0	0	0	0	0	0	0	0	0	0
43477	4 Mar 22	22:20:00	1	0	2	0	Ct	0	0	0	0	0	0	0	0	0	0	0	0	0	0	1	0	0	0	2	0	0	0	0	0	0	0	0	0	0	0	1	0	0	0
43478	4 Mar 22	22:21:00	1	0	2	0	Ct	0	0	0	0	0	0	0	0	0	0	0	0	0	0	0	0	3	0	0	0	0	0	0	0	0	0	0	0	0	0	0	0	0	0
43479	4 Mar 22	22:22:00	1	0	2	0	Ct	0	0	0	0	0	0	0	0	0	0	0	0	0	0	5	0	0	0	3	0	0	0	0	0	0	0	0	0	0	0	2	0	0	0
43480	4 Mar 22	22:23:00	1	0	2	0	Ct	0	0	0	0	0	0	0	0	0	0	0	0	0	0	2	0	0	0	5	0	0	0	0	0	2	0	0	0	0	0	2	0	0	0
43481	4 Mar 22	22:24:00	1	0	2	0	Ct	0	0	0	0	0	0	0	0	0	0	1	0	0	0	4	0	0	0	0	0	0	0	0	0	1	0	0	0	0	0	3	0	0	0
43482	4 Mar 22	22:25:00	1	0	2	0	Ct	0	0	0	0	0	0	0	0	0	0	1	0	2	0	1	0	0	0	0	0	0	0	1	0	1	0	0	0	0	0	1	0	0	0
43483	4 Mar 22	22:26:00	1	0	2	0	Ct	0	0	0	0	0	0	0	0	0	0	0	0	0	0	1	0	0	0	0	0	0	0	1	0	0	0	0	1	0	0	1	0	0	0
43484	4 Mar 22	22:27:00	1	0	2	0	Ct	0	0	0	0	0	0	0	0	0	0	0	0	0	0	0	0	0	0	0	0	0	0	4	0	0	0	0	13	0	0	1	0	0	0
43485	4 Mar 22	22:28:00	1	0	2	0	Ct	0	0	0	0	0	0	0	0	0	0	0	0	0	0	0	0	0	1	0	0	0	0	3	0	0	0	0	0	0	0	0	0	0	0
43486	4 Mar 22	22:29:00	1	0	2	0	Ct	0	0	0	0	0	0	0	0	0	0	1	0	0	0	2	0	0	1	0	0	0	0	2	0	0	0	0	0	0	0	0	0	0	0
43487	4 Mar 22	22:30:00	1	0	2	0	Ct	0	0	0	0	0	0	0	0	0	0	3	0	0	0	3	0	0	0	0	0	0	0	2	0	0	0	0	0	0	0	2	0	0	0
43488	4 Mar 22	22:31:00	1	0	2	0	Ct	0	0	0	0	0	0	0	0	0	0	2	0	0	0	1	0	0	0	0	0	0	0	0	0	0	0	0	0	0	0	1	0	0	0
43489	4 Mar 22	22:32:00	1	0	2	0	Ct	0	0	0	0	0	0	0	0	0	0	0	0	0	0	0	0	0	0	0	0	0	0	0	0	0	0	0	0	0	0	2	0	0	0
43490	4 Mar 22	22:33:00	1	0	2	0	Ct	0	0	0	0	0	0	0	0	0	0	0	0	0	0	3	0	0	0	0	0	0	0	0	0	0	0	0	0	0	0	4	0	0	0
43491	4 Mar 22	22:34:00	1	0	2	0	Ct	0	0	0	2	0	0	0	0	0	0	0	0	0	0	2	0	0	4	0	0	0	0	0	0	0	0	0	0	0	0	0	0	0	0
43492	4 Mar 22	22:35:00	1	0	2	0	Ct	0	0	0	1	0	0	0	0	0	0	0	0	0	0	1	0	1	2	0	0	0	0	0	0	0	0	0	0	0	0	0	0	0	0
43493	4 Mar 22	22:36:00	1	0	2	0	Ct	0	0	0	2	0	0	0	0	0	0	0	0	0	0	1	0	0	2	0	0	0	0	0	0	0	0	0	0	0	0	0	0	0	0
43494	4 Mar 22	22:37:00	1	0	2	0	Ct	0	0	0	2	0	0	0	0	0	0	0	0	0	0	3	0	5	2	0	0	0	0	0	0	0	0	0	0	0	0	1	0	0	0
43495	4 Mar 22	22:38:00	1	0	2	0	Ct	0	0	0	2	0	0	0	0	0	0	0	0	0	0	3	0	4	0	0	0	0	0	0	0	0	0	0	2	0	0	0	0	0	0
43496	4 Mar 22	22:39:00	1	0	2	0	Ct	0	0	0	0	0	0	0	0	0	0	0	0	0	0	2	0	0	0	0	0	0	0	0	0	0	0	0	0	0	0	0	0	0	0
43497	4 Mar 22	22:40:00	1	0	2	0	Ct	0	0	0	0	0	0	0	0	0	0	0	0	0	0	3	0	0	0	0	0	0	0	0	0	0	0	0	0	0	0	0	0	0	0
43498	4 Mar 22	22:41:00	1	0	2	0	Ct	0	0	0	1	0	0	0	0	0	0	0	0	0	0	0	0	0	0	0	0	0	0	0	0	0	0	0	0	0	0	1	0	0	0
43499	4 Mar 22	22:42:00	1	0	2	0	Ct	0	0	0	0	0	0	0	0	0	0	0	0	0	0	2	0	0	0	0	0	0	0	0	0	0	0	0	0	0	0	1	0	0	0
43500	4 Mar 22	22:43:00	1	0	2	0	Ct	0	0	0	0	0	0	0	0	0	0	0	0	0	0	2	0	0	0	0	0	0	0	0	0	0	0	0	0	0	0	0	0	0	0
43501	4 Mar 22	22:44:00	1	0	2	0	Ct	0	0	0	0	0	0	0	0	0	0	0	0	0	0	0	0	0	0	0	0	0	0	0	0	0	0	0	0	0	0	0	0	0	0
43502	4 Mar 22	22:45:00	1	0	2	0	Ct	0	0	0	0	0	0	0	0	0	0	0	0	0	0	1	0	0	0	0	0	0	0	0	0	0	0	0	0	0	0	1	0	0	0
43503	4 Mar 22	22:46:00	1	0	2	0	Ct	0	0	0	0	0	0	0	0	0	0	0	0	0	0	1	0	0	0	0	0	0	0	0	0	0	0	0	0	0	0	0	0	0	0
43504	4 Mar 22	22:47:00	1	0	2	0	Ct	0	0	0	4	0	0	0	0	0	0	0	0	0	0	0	0	0	0	0	0	0	0	0	0	0	0	0	0	0	0	1	0	0	0
43505	4 Mar 22	22:48:00	1	0	2	0	Ct	0	0	0	2	0	0	0	0	0	0	0	0	0	0	1	0	0	0	0	0	0	0	0	0	0	0	0	0	0	0	0	0	1	0
43506	4 Mar 22	22:49:00	1	0	2	0	Ct	0	0	0	0	0	0	0	0	0	0	0	0	0	0	0	0	0	0	0	0	0	0	0	0	0	0	0	0	0	0	1	0	0	0
43507	4 Mar 22	22:50:00	1	0	2	0	Ct	0	0	0	0	0	0	0	0	0	0	0	0	0	0	0	0	0	0	0	0	0	0	0	0	1	0	0	0	0	0	0	0	0	0
43508	4 Mar 22	22:51:00	1	0	2	0	Ct	0	0	0	1	0	0	0	0	0	0	0	0	0	0	0	0	0	0	0	0	0	0	0	0	0	0	0	0	0	0	2	0	0	0
43509	4 Mar 22	22:52:00	1	0	2	0	Ct	0	0	0	4	0	0	0	0	0	0	0	0	0	0	0	0	0	0	0	0	0	0	0	0	0	0	0	0	0	0	0	0	0	2
43510	4 Mar 22	22:53:00	1	0	2	0	Ct	0	0	0	0	0	0	0	0	0	0	0	0	0	0	0	0	0	0	0	0	0	0	0	0	0	0	0	0	0	0	3	0	0	2
43511	4 Mar 22	22:54:00	1	0	2	0	Ct	0	0	0	0	0	0	0	0	0	0	0	0	0	0	0	0	0	0	0	0	0	0	0	0	0	0	0	0	0	0	0	0	0	2
43512	4 Mar 22	22:55:00	1	0	2	0	Ct	0	0	0	0	0	0	0	0	0	0	0	0	0	0	0	0	0	0	0	0	0	0	0	0	0	0	0	0	0	0	0	0	0	3
43513	4 Mar 22	22:56:00	1	0	2	0	Ct	0	0	0	0	0	0	0	0	0	0	0	0	0	0	0	0	0	0	0	0	0	0	0	0	0	0	0	0	0	0	0	0	0	0
43514	4 Mar 22	22:57:00	1	0	2	0	Ct	0	0	0	0	0	0	0	0	0	0	0	0	0	0	0	0	0	4	0	0	0	0	0	0	0	0	0	1	0	0	0	0	0	0
43515	4 Mar 22	22:58:00	1	0	2	0	Ct	0	0	0	0	0	0	0	0	0	0	0	0	0	0	0	0	0	0	0	0	0	0	1	0	0	0	0	1	0	0	0	0	0	0
43516	4 Mar 22	22:59:00	1	0	2	0	Ct	0	0	0	0	0	0	0	0	0	0	0	0	0	0	0	0	0	0	0	0	0	0	1	0	0	0	0	0	0	0	0	0	0	0
43517	4 Mar 22	23:00:00	1	0	2	0	Ct	0	0	0	0	0	0	0	0	0	0	0	0	0	0	0	0	0	1	1	0	0	0	1	0	0	0	0	0	2	0	3	0	0	0
43518	4 Mar 22	23:01:00	1	0	2	0	Ct	0	0	0	0	0	0	0	0	0	0	0	0	0	0	0	0	0	0	0	0	0	0	2	0	0	0	0	0	0	0	0	0	0	0
43519	4 Mar 22	23:02:00	1	0	2	0	Ct	0	0	0	0	0	0	0	0	0	0	0	0	0	0	0	0	0	0	1	0	0	0	3	0	0	0	0	0	0	0	1	0	0	0
43520	4 Mar 22	23:03:00	1	0	2	0	Ct	0	0	0	0	0	0	0	0	0	0	0	0	0	0	0	0	0	0	0	0	0	0	0	0	0	0	0	0	0	0	0	2	0	0
43521	4 Mar 22	23:04:00	1	0	2	0	Ct	0	0	0	0	0	0	0	0	0	0	0	0	0	0	0	0	0	0	0	0	0	0	0	0	0	0	0	0	2	0	0	0	0	0
43522	4 Mar 22	23:05:00	1	0	2	0	Ct	0	0	0	0	0	0	0	0	0	0	0	0	0	0	0	0	0	0	4	0	0	0	0	0	0	0	0	0	2	0	0	0	0	0
43523	4 Mar 22	23:06:00	1	0	2	0	Ct	0	0	0	0	0	0	0	0	0	0	0	0	0	0	0	0	0	0	4	0	0	0	0	0	0	0	0	0	0	0	0	0	0	0
43524	4 Mar 22	23:07:00	1	0	2	0	Ct	0	0	0	0	0	0	0	0	0	0	0	0	0	0	0	0	0	0	2	0	0	0	0	0	1	0	0	0	0	0	1	0	0	0
43525	4 Mar 22	23:08:00	1	0	2	0	Ct	0	0	0	0	0	0	0	0	0	0	0	0	0	0	0	0	0	0	6	0	0	0	0	0	0	0	0	0	0	0	0	0	0	0
43526	4 Mar 22	23:09:00	1	0	2	0	Ct	0	0	0	0	0	0	0	0	0	0	0	0	0	0	0	0	0	0	3	0	0	0	0	0	0	0	0	0	0	0	0	0	0	0
43527	4 Mar 22	23:10:00	1	0	2	0	Ct	0	0	0	0	0	0	0	0	0	0	0	0	0	0	0	0	0	0	4	0	0	0	0	0	0	0	0	0	0	0	0	0	0	0
43528	4 Mar 22	23:11:00	1	0	2	0	Ct	0	0	0	0	0	0	0	0	0	0	0	0	0	0	0	0	0	0	1	0	0	0	0	0	0	0	0	0	0	0	0	0	0	0
43529	4 Mar 22	23:12:00	1	0	2	0	Ct	0	0	0	0	0	0	0	0	0	0	0	0	0	0	0	0	0	0	0	0	0	0	0	0	0	0	0	0	0	0	1	0	0	0
43530	4 Mar 22	23:13:00	1	0	2	0	Ct	0	0	0	0	0	0	0	0	0	0	0	0	0	0	0	0	0	0	0	0	0	0	0	0	0	0	0	0	0	0	2	0	0	0
43531	4 Mar 22	23:14:00	1	0	2	0	Ct	0	0	0	0	0	0	0	0	0	0	0	0	0	0	0	0	0	0	0	0	0	0	0	0	0	0	0	0	0	0	1	0	0	0
43532	4 Mar 22	23:15:00	1	0	2	0	Ct	0	0	0	0	0	0	0	0	0	0	0	0	0	0	0	0	0	0	0	0	0	0	0	0	0	0	0	0	0	0	0	0	0	0
43533	4 Mar 22	23:16:00	1	0	2	0	Ct	0	0	0	0	0	0	0	0	0	0	0	0	0	0	0	0	0	0	0	0	0	0	0	0	0	0	0	3	0	0	0	0	0	0
43534	4 Mar 22	23:17:00	1	0	2	0	Ct	0	0	0	0	0	0	0	0	0	0	0	0	0	0	0	0	0	0	0	0	0	0	0	0	0	0	0	0	0	0	1	0	0	0
43535	4 Mar 22	23:18:00	1	0	2	0	Ct	0	0	0	0	0	0	0	0	0	0	0	0	0	0	0	0	0	0	0	0	0	0	0	0	0	0	0	3	0	0	0	0	0	0
43536	4 Mar 22	23:19:00	1	0	2	0	Ct	0	0	0	0	0	0	0	0	0	0	0	0	0	0	0	0	0	1	0	0	0	0	0	0	0	0	0	1	0	0	0	0	0	0
43537	4 Mar 22	23:20:00	1	0	2	0	Ct	0	0	0	0	0	0	0	0	0	0	0	0	0	0	0	0	0	5	0	0	0	0	0	0	0	0	0	0	0	0	0	0	0	0
43538	4 Mar 22	23:21:00	1	0	2	0	Ct	0	0	0	0	0	0	0	0	0	0	0	0	0	0	0	0	0	4	0	0	0	0	0	0	0	0	0	0	0	0	0	0	0	0
43539	4 Mar 22	23:22:00	1	0	2	0	Ct	0	0	0	3	0	0	0	0	0	0	0	0	0	0	0	0	0	2	0	0	0	0	0	0	0	0	0	0	0	0	4	0	0	0
43540	4 Mar 22	23:23:00	1	0	2	0	Ct	0	0	0	4	0	0	0	0	0	0	0	0	0	0	0	0	0	1	0	0	0	0	0	0	0	0	0	0	0	0	0	0	0	0
43541	4 Mar 22	23:24:00	1	0	2	0	Ct	0	0	0	0	0	0	0	0	0	0	0	0	0	0	0	0	0	0	0	0	0	0	0	0	0	0	0	0	0	0	1	0	0	0
43542	4 Mar 22	23:25:00	1	0	2	0	Ct	0	0	0	0	0	0	0	0	0	0	0	0	0	0	1	0	0	0	0	0	0	0	0	0	0	0	0	0	0	0	8	0	0	0
43543	4 Mar 22	23:26:00	1	0	2	0	Ct	0	0	0	0	0	0	0	0	0	0	0	0	0	0	2	0	0	0	0	0	0	0	0	0	0	0	0	0	0	0	0	0	0	0
43544	4 Mar 22	23:27:00	1	0	2	0	Ct	0	0	0	0	0	0	0	0	0	0	0	0	0	0	2	0	0	0	0	0	0	0	0	0	0	0	0	1	0	0	1	0	0	0
43545	4 Mar 22	23:28:00	1	0	2	0	Ct	0	0	0	1	0	0	0	0	0	0	0	0	0	0	5	0	0	0	0	0	0	0	0	0	0	0	0	1	0	0	0	0	0	0
43546	4 Mar 22	23:29:00	1	0	2	0	Ct	0	0	0	0	0	0	0	0	0	0	0	0	0	0	0	0	0	0	0	0	0	0	0	0	0	0	0	0	0	0	2	0	0	1
43547	4 Mar 22	23:30:00	1	0	2	0	Ct	0	0	0	1	0	0	0	0	0	0	0	0	0	0	1	0	0	0	0	0	0	0	0	0	0	0	0	0	0	0	0	0	0	4
43548	4 Mar 22	23:31:00	1	0	2	0	Ct	0	0	0	2	0	0	0	0	0	0	0	0	0	0	0	0	0	0	0	0	0	0	0	0	0	0	0	0	0	0	1	2	0	0
43549	4 Mar 22	23:32:00	1	0	2	0	Ct	0	0	0	0	0	0	0	0	0	0	0	0	0	0	0	0	0	0	0	0	0	0	0	0	0	0	0	0	0	0	2	2	0	1
43550	4 Mar 22	23:33:00	1	0	2	0	Ct	0	0	0	0	0	0	0	0	0	0	0	0	0	0	1	0	0	0	0	0	0	0	0	0	0	0	0	0	0	0	1	0	0	0
43551	4 Mar 22	23:34:00	1	0	2	0	Ct	0	0	0	1	0	0	0	0	0	0	0	0	0	0	0	0	0	0	0	0	0	0	0	0	0	0	0	0	0	0	1	1	0	0
43552	4 Mar 22	23:35:00	1	0	2	0	Ct	0	0	0	1	0	0	0	0	0	0	0	0	0	0	2	0	0	0	0	0	0	0	0	0	0	0	0	0	0	0	1	1	0	0
43553	4 Mar 22	23:36:00	1	0	2	0	Ct	0	0	0	0	0	0	0	0	0	0	0	0	0	0	1	0	0	0	0	0	0	0	1	0	0	0	0	0	0	0	1	1	0	0
43554	4 Mar 22	23:37:00	1	0	2	0	Ct	0	0	0	0	0	0	0	0	0	0	2	0	0	0	1	0	0	0	0	0	0	0	0	0	0	0	0	0	0	0	3	1	0	0
43555	4 Mar 22	23:38:00	1	0	2	0	Ct	0	0	0	0	0	0	0	0	0	0	0	0	0	0	0	0	0	0	0	0	0	0	2	0	0	0	0	0	0	0	2	0	0	0
43556	4 Mar 22	23:39:00	1	0	2	0	Ct	0	0	0	0	0	0	0	0	0	0	0	0	0	0	1	0	0	0	0	0	0	0	1	0	0	0	0	0	0	0	1	0	0	0
43557	4 Mar 22	23:40:00	1	0	2	0	Ct	0	0	0	0	0	0	0	0	0	0	0	0	0	0	2	0	0	0	0	0	0	0	0	0	0	0	0	0	0	0	0	0	0	0
43558	4 Mar 22	23:41:00	1	0	2	0	Ct	0	0	0	0	0	0	0	0	0	0	0	0	0	0	2	0	0	0	0	0	0	0	1	0	0	0	0	0	0	0	0	0	0	0
43559	4 Mar 22	23:42:00	1	0	2	0	Ct	0	0	0	0	0	0	0	0	0	0	0	0	0	0	1	0	4	0	0	0	0	0	2	0	0	0	0	0	0	0	0	0	0	0
43560	4 Mar 22	23:43:00	1	0	2	0	Ct	0	0	0	0	0	0	0	0	0	0	0	0	0	0	2	0	6	0	0	0	0	0	3	0	0	0	0	0	0	0	0	0	0	0
43561	4 Mar 22	23:44:00	1	0	2	0	Ct	0	0	0	0	0	0	0	0	0	0	0	0	0	0	0	0	2	0	0	0	0	0	0	0	0	0	0	0	0	0	1	0	0	0
43562	4 Mar 22	23:45:00	1	0	2	0	Ct	0	0	0	0	0	0	0	0	0	0	0	0	0	0	1	0	0	0	0	0	0	0	0	0	0	0	0	0	2	0	0	0	0	0
43563	4 Mar 22	23:46:00	1	0	2	0	Ct	0	0	0	0	0	0	0	0	0	0	0	0	0	0	3	0	0	0	0	0	0	0	0	0	0	0	0	0	2	0	0	0	0	0
43564	4 Mar 22	23:47:00	1	0	2	0	Ct	0	0	0	0	0	0	0	0	0	0	0	0	0	0	1	0	0	0	0	0	0	0	0	0	4	0	0	0	0	0	0	0	0	0
43565	4 Mar 22	23:48:00	1	0	2	0	Ct	0	0	0	0	0	0	0	0	0	0	0	0	0	0	0	0	0	0	0	0	0	0	0	0	1	0	0	0	0	0	0	0	0	0
43566	4 Mar 22	23:49:00	1	0	2	0	Ct	0	0	0	0	0	0	0	0	0	0	0	0	0	0	2	0	0	0	0	0	0	0	0	0	0	0	0	0	0	0	0	0	0	0
43567	4 Mar 22	23:50:00	1	0	2	0	Ct	0	0	0	0	0	0	0	0	0	0	0	0	0	0	1	0	0	2	0	0	0	0	0	0	0	0	0	0	0	0	0	1	0	0
43568	4 Mar 22	23:51:00	1	0	2	0	Ct	0	0	0	0	0	0	0	0	0	0	0	0	0	0	1	0	0	1	0	0	0	0	0	0	0	0	0	0	0	0	0	4	0	0
43569	4 Mar 22	23:52:00	1	0	2	0	Ct	0	0	0	0	0	0	0	0	0	0	0	0	0	0	0	0	0	0	0	0	0	0	0	0	0	0	0	1	0	1	1	2	0	0
43570	4 Mar 22	23:53:00	1	0	2	0	Ct	0	0	0	0	0	0	0	0	0	0	0	0	0	0	1	0	0	0	0	0	0	0	0	0	1	0	0	0	0	0	1	1	0	0
43571	4 Mar 22	23:54:00	1	0	2	0	Ct	0	0	0	0	0	0	0	0	0	0	0	0	0	0	1	0	0	1	0	0	0	0	0	0	0	0	0	2	0	3	0	0	0	0
43572	4 Mar 22	23:55:00	1	0	2	0	Ct	0	0	0	0	0	0	0	0	0	0	0	0	0	0	0	0	0	5	0	0	0	0	0	0	0	0	0	2	0	0	1	0	0	0
43573	4 Mar 22	23:56:00	1	0	2	0	Ct	0	0	0	0	0	0	0	0	0	0	0	0	0	0	0	0	0	1	0	0	0	0	0	0	0	0	0	3	0	0	2	0	0	0
43574	4 Mar 22	23:57:00	1	0	2	0	Ct	0	0	0	0	0	0	0	0	0	0	0	0	0	0	0	0	0	0	0	0	0	0	0	0	0	0	0	3	0	3	1	0	0	0
43575	4 Mar 22	23:58:00	1	0	2	0	Ct	0	0	0	0	0	0	0	0	0	0	0	0	0	0	0	0	0	0	0	0	0	0	0	0	0	0	0	2	0	0	0	0	0	0
43576	4 Mar 22	23:59:00	1	0	2	0	Ct	0	0	0	0	0	0	0	0	0	0	0	0	0	0	0	0	0	0	0	0	0	0	0	0	1	0	0	1	0	0	1	0	0	0
43577	5 Mar 22	00:00:00	1	0	2	0	Ct	0	0	0	0	0	0	0	0	0	0	0	0	0	0	2	0	0	0	0	0	0	0	0	0	0	0	0	3	0	0	3	0	0	0
43578	5 Mar 22	00:01:00	1	0	2	0	Ct	0	0	0	0	0	0	0	0	0	0	0	0	0	0	0	0	0	0	0	0	0	0	1	0	1	0	0	0	0	0	1	0	0	0
43579	5 Mar 22	00:02:00	1	0	2	0	Ct	0	0	0	0	0	0	0	0	0	0	0	0	0	0	0	0	0	0	0	0	0	0	2	0	0	0	0	0	0	0	1	0	0	0
43580	5 Mar 22	00:03:00	1	0	2	0	Ct	0	0	0	0	0	0	0	0	0	0	0	0	0	0	0	0	0	0	0	0	0	0	2	0	0	0	0	0	0	0	0	0	0	0
43581	5 Mar 22	00:04:00	1	0	2	0	Ct	0	0	0	0	0	0	0	0	0	0	0	0	0	0	0	0	0	0	0	0	0	0	3	0	6	0	0	0	0	0	0	0	0	0
43582	5 Mar 22	00:05:00	1	0	2	0	Ct	0	0	0	0	0	0	0	0	0	0	0	0	0	0	0	0	0	0	0	0	0	0	0	0	0	0	0	0	0	0	2	0	0	0
43583	5 Mar 22	00:06:00	1	0	2	0	Ct	0	0	0	0	0	0	0	0	0	0	0	0	0	0	0	0	0	0	0	0	0	0	0	0	0	0	0	0	0	0	0	0	0	0
43584	5 Mar 22	00:07:00	1	0	2	0	Ct	0	0	0	0	0	0	0	0	0	0	0	0	0	0	0	0	0	0	0	0	0	0	0	0	0	0	0	0	1	0	2	0	1	0
43585	5 Mar 22	00:08:00	1	0	2	0	Ct	0	0	0	0	0	0	0	0	0	0	0	0	0	0	0	0	0	0	0	0	0	0	0	0	0	0	0	0	0	0	0	0	1	0
43586	5 Mar 22	00:09:00	1	0	2	0	Ct	0	0	0	0	0	0	0	0	0	0	0	0	0	0	0	0	0	0	0	0	0	0	0	0	0	0	0	0	1	0	1	0	0	0
43587	5 Mar 22	00:10:00	1	0	2	0	Ct	0	0	0	0	0	0	0	0	0	0	0	0	0	0	0	0	0	0	0	0	0	0	0	0	0	0	0	0	1	0	0	0	0	0
43588	5 Mar 22	00:11:00	1	0	2	0	Ct	0	0	0	0	0	0	1	0	0	0	0	0	0	0	0	0	0	0	0	0	0	0	0	0	0	0	0	0	3	0	0	0	0	0
43589	5 Mar 22	00:12:00	1	0	2	0	Ct	0	0	0	0	0	0	0	0	0	0	0	0	0	0	0	0	0	0	0	0	0	0	0	0	0	0	0	0	2	0	0	0	0	1
43590	5 Mar 22	00:13:00	1	0	2	0	Ct	0	0	0	0	0	0	0	0	0	0	0	0	0	0	0	0	0	0	0	0	0	0	0	0	0	0	0	0	3	0	0	2	0	0
43591	5 Mar 22	00:14:00	1	0	2	0	Ct	0	0	0	0	0	2	0	0	0	0	0	0	0	0	0	0	0	0	0	0	0	0	0	0	0	0	0	0	0	0	0	2	0	0
43592	5 Mar 22	00:15:00	1	0	2	0	Ct	0	0	0	0	0	0	0	0	0	0	0	0	0	0	0	0	0	0	0	0	0	0	0	0	0	0	0	0	0	0	0	0	0	0
43593	5 Mar 22	00:16:00	1	0	2	0	Ct	0	0	0	0	0	0	0	0	0	0	0	0	0	0	0	0	0	3	0	0	0	0	0	0	0	0	0	0	0	0	0	0	3	0
43594	5 Mar 22	00:17:00	1	0	2	0	Ct	0	0	0	0	0	0	0	0	0	0	0	0	0	0	0	0	0	3	0	0	0	0	0	0	0	0	0	0	0	1	0	0	7	0
43595	5 Mar 22	00:18:00	1	0	2	0	Ct	0	0	0	0	0	0	0	0	0	0	0	0	0	0	0	0	0	0	0	0	0	0	0	0	0	0	0	0	0	2	0	0	0	0
43596	5 Mar 22	00:19:00	1	0	2	0	Ct	0	0	0	0	0	0	0	0	0	0	0	0	0	0	0	0	0	0	0	0	0	0	0	0	0	0	0	0	0	0	0	0	0	0
43597	5 Mar 22	00:20:00	1	0	2	0	Ct	0	0	0	0	0	0	0	0	0	0	0	0	0	0	0	0	0	0	0	0	0	0	0	0	0	0	0	0	0	0	0	0	0	0
43598	5 Mar 22	00:21:00	1	0	2	0	Ct	0	0	0	0	0	0	0	0	0	0	0	0	0	0	0	0	0	0	0	0	0	0	0	0	0	0	0	0	0	0	0	2	0	0
43599	5 Mar 22	00:22:00	1	0	2	0	Ct	0	0	0	0	0	0	0	0	0	0	0	0	0	0	1	0	0	0	0	0	0	0	0	0	0	0	0	0	0	1	0	0	0	0
43600	5 Mar 22	00:23:00	1	0	2	0	Ct	0	0	0	0	0	0	0	0	0	0	0	0	0	0	0	0	0	0	0	0	0	0	0	0	0	0	0	0	0	1	0	0	0	0
43601	5 Mar 22	00:24:00	1	0	2	0	Ct	0	0	0	2	0	0	0	0	0	0	0	0	0	0	0	0	0	0	0	0	0	0	0	0	0	0	0	0	0	0	0	0	0	0
43602	5 Mar 22	00:25:00	1	0	2	0	Ct	0	0	0	1	0	0	0	0	0	0	0	0	0	0	0	0	0	0	0	0	0	0	0	0	0	0	0	0	0	0	0	0	0	0
43603	5 Mar 22	00:26:00	1	0	2	0	Ct	0	0	0	0	0	0	0	0	0	0	0	0	0	0	0	0	0	0	0	0	0	0	0	0	0	0	0	1	0	0	0	0	0	0
43604	5 Mar 22	00:27:00	1	0	2	0	Ct	0	0	0	5	0	0	0	0	0	0	0	0	2	0	0	0	0	0	0	0	0	0	0	0	0	0	0	3	0	0	0	0	0	0
43605	5 Mar 22	00:28:00	1	0	2	0	Ct	0	0	0	0	0	0	0	0	0	0	0	0	2	0	0	0	0	0	0	0	0	0	0	0	0	0	0	1	0	0	0	0	0	0
43606	5 Mar 22	00:29:00	1	0	2	0	Ct	0	0	0	0	0	0	0	0	0	0	0	0	1	0	0	0	0	0	0	0	0	0	0	0	2	0	0	1	0	0	0	0	0	0
43607	5 Mar 22	00:30:00	1	0	2	0	Ct	0	0	0	1	0	0	0	0	0	0	0	0	0	0	0	0	0	0	0	0	0	0	0	0	2	0	0	0	0	0	0	0	0	0
43608	5 Mar 22	00:31:00	1	0	2	0	Ct	0	0	0	1	0	0	0	0	0	0	0	0	0	0	0	0	0	0	0	0	0	0	0	0	2	0	0	0	0	0	0	3	0	0
43609	5 Mar 22	00:32:00	1	0	2	0	Ct	0	0	0	1	0	0	0	0	0	0	0	0	0	0	0	0	0	0	0	0	0	0	0	0	1	0	0	0	0	0	0	2	0	0
43610	5 Mar 22	00:33:00	1	0	2	0	Ct	0	0	0	0	0	0	0	0	0	0	0	0	0	0	0	0	0	0	0	0	0	0	0	0	2	0	0	0	0	0	2	1	0	0
43611	5 Mar 22	00:34:00	1	0	2	0	Ct	0	0	0	0	0	0	0	0	0	0	0	0	0	0	0	0	0	0	0	0	0	0	0	0	2	0	0	0	0	0	5	1	0	2
43612	5 Mar 22	00:35:00	1	0	2	0	Ct	0	0	0	0	0	0	0	0	0	0	0	0	0	0	0	0	0	0	0	0	0	0	0	0	2	0	0	0	0	0	0	1	0	1
43613	5 Mar 22	00:36:00	1	0	2	0	Ct	0	0	0	0	0	0	0	0	0	0	0	0	0	0	3	0	0	0	0	0	0	0	0	0	1	0	0	0	0	0	4	0	0	2
43614	5 Mar 22	00:37:00	1	0	2	0	Ct	0	0	0	0	0	2	0	0	0	0	0	0	0	0	0	0	0	0	0	0	0	0	0	0	2	0	0	0	0	0	1	0	0	1
43615	5 Mar 22	00:38:00	1	0	2	0	Ct	0	0	0	0	0	0	0	0	0	0	0	0	0	0	2	0	0	0	0	0	0	0	0	0	1	0	0	0	0	0	0	0	0	0
43616	5 Mar 22	00:39:00	1	0	2	0	Ct	0	0	0	0	0	0	0	0	0	0	0	0	1	0	1	0	0	0	0	0	0	0	0	0	1	0	0	0	0	0	2	0	0	0
43617	5 Mar 22	00:40:00	1	0	2	0	Ct	0	0	0	0	0	0	0	0	0	0	0	0	0	0	0	0	0	0	0	0	0	0	0	0	2	0	0	0	0	2	2	0	0	0
43618	5 Mar 22	00:41:00	1	0	2	0	Ct	0	0	0	0	0	0	0	0	0	0	0	0	0	0	1	0	0	0	0	0	0	0	0	0	2	0	0	0	2	0	0	0	0	0
43619	5 Mar 22	00:42:00	1	0	2	0	Ct	0	0	0	0	0	0	0	0	0	0	0	0	0	0	0	0	0	0	0	0	0	1	0	0	1	0	0	0	2	0	0	0	0	0
43620	5 Mar 22	00:43:00	1	0	2	0	Ct	0	0	0	0	0	3	0	0	0	0	0	0	0	0	0	0	0	0	0	0	0	1	0	0	1	0	0	0	2	1	1	0	0	0
43621	5 Mar 22	00:44:00	1	0	2	0	Ct	0	0	0	0	0	2	0	0	0	0	0	0	0	0	0	0	0	0	0	0	0	0	0	0	1	0	0	0	4	1	0	0	0	0
43622	5 Mar 22	00:45:00	1	0	2	0	Ct	0	0	0	0	0	0	0	0	0	0	0	0	1	0	1	0	0	0	0	0	0	0	0	0	1	0	0	0	12	0	0	0	0	0
43623	5 Mar 22	00:46:00	1	0	2	0	Ct	0	0	0	0	0	0	0	0	0	0	0	0	0	0	0	0	0	0	0	0	0	0	0	0	1	0	0	0	4	0	0	0	0	0
43624	5 Mar 22	00:47:00	1	0	2	0	Ct	0	0	0	0	0	0	0	0	0	0	0	0	0	0	0	0	0	0	0	0	0	0	0	0	0	0	0	0	5	0	1	0	0	0
43625	5 Mar 22	00:48:00	1	0	2	0	Ct	0	0	0	0	0	0	0	0	0	0	0	0	0	0	0	0	0	0	0	0	0	0	1	0	0	0	0	0	1	0	3	0	0	0
43626	5 Mar 22	00:49:00	1	0	2	0	Ct	0	0	0	0	0	0	0	0	0	0	0	0	0	0	0	0	0	0	0	0	0	0	0	0	0	0	0	0	3	0	0	0	0	0
43627	5 Mar 22	00:50:00	1	0	2	0	Ct	0	0	0	1	0	0	0	0	0	0	0	0	0	0	0	0	0	0	0	0	0	0	1	0	0	0	0	0	3	0	0	0	0	0
43628	5 Mar 22	00:51:00	1	0	2	0	Ct	0	0	0	0	0	0	0	0	0	0	0	0	0	0	0	0	0	0	0	0	0	0	2	0	2	0	0	0	0	0	2	0	0	0
43629	5 Mar 22	00:52:00	1	0	2	0	Ct	0	0	0	0	0	0	0	0	0	0	0	0	2	0	0	0	0	0	0	0	0	0	2	0	0	0	0	0	0	0	1	0	0	0
43630	5 Mar 22	00:53:00	1	0	2	0	Ct	0	0	0	0	0	0	0	0	0	0	0	0	1	0	0	0	0	0	0	0	0	0	0	0	2	0	0	0	2	0	2	0	0	0
43631	5 Mar 22	00:54:00	1	0	2	0	Ct	0	0	0	0	0	0	0	0	0	0	0	0	1	0	0	0	1	0	0	0	0	0	0	0	0	0	0	1	4	0	1	0	0	0
43632	5 Mar 22	00:55:00	1	0	2	0	Ct	0	0	0	0	0	0	6	0	0	0	0	0	2	0	0	0	0	0	0	0	0	0	0	0	2	0	0	0	3	0	0	0	0	0
43633	5 Mar 22	00:56:00	1	0	2	0	Ct	0	0	0	1	0	0	7	0	0	0	0	0	0	0	1	0	0	0	0	0	0	0	0	0	1	0	0	2	0	0	3	0	0	0
43634	5 Mar 22	00:57:00	1	0	2	0	Ct	0	0	0	1	0	0	6	0	0	0	0	0	0	0	0	0	1	0	0	0	0	0	0	0	3	0	0	3	1	0	3	0	0	0
43635	5 Mar 22	00:58:00	1	0	2	0	Ct	0	0	0	1	0	0	0	0	0	0	0	0	0	0	0	0	2	0	0	0	0	0	0	0	1	0	0	3	1	0	0	0	0	0
43636	5 Mar 22	00:59:00	1	0	2	0	Ct	0	0	0	0	0	4	0	0	0	0	0	0	0	0	0	0	0	0	0	0	0	0	0	0	2	0	0	2	2	0	1	0	0	0
43637	5 Mar 22	01:00:00	1	0	2	0	Ct	0	0	0	0	0	0	0	0	0	0	0	0	2	0	2	0	0	0	2	0	0	0	0	0	1	0	0	0	2	0	0	0	0	0
43638	5 Mar 22	01:01:00	1	0	2	0	Ct	0	0	0	0	0	0	0	0	0	0	0	0	0	0	1	0	0	0	2	0	0	0	0	0	7	0	0	0	2	0	0	1	0	0
43639	5 Mar 22	01:02:00	1	0	2	0	Ct	0	0	0	0	0	0	0	0	0	0	0	0	0	0	0	0	0	0	2	2	0	0	0	0	2	0	0	0	1	0	0	2	0	0
43640	5 Mar 22	01:03:00	1	0	2	0	Ct	0	0	0	0	0	1	0	0	0	0	0	0	0	0	1	0	0	0	0	0	0	0	0	0	17	0	0	0	2	0	0	0	0	0
43641	5 Mar 22	01:04:00	1	0	2	0	Ct	0	0	0	0	0	0	0	0	0	0	0	0	0	0	1	0	2	0	0	0	0	0	0	0	20	0	0	0	2	0	0	0	0	0
43642	5 Mar 22	01:05:00	1	0	2	0	Ct	0	0	0	0	0	0	0	0	0	0	0	0	0	0	1	0	4	1	0	0	0	0	0	0	0	0	0	0	4	0	0	0	0	0
43643	5 Mar 22	01:06:00	1	0	2	0	Ct	0	0	0	0	0	0	0	0	0	0	0	0	0	0	0	0	3	1	0	0	0	0	0	0	0	0	0	0	3	0	0	0	0	0
43644	5 Mar 22	01:07:00	1	0	2	0	Ct	0	0	0	0	0	0	0	0	0	0	0	0	0	0	0	0	2	0	0	2	0	2	0	0	0	0	0	0	2	0	0	0	0	0
43645	5 Mar 22	01:08:00	1	0	2	0	Ct	0	0	0	0	0	0	0	0	0	0	0	0	0	0	0	0	1	1	0	0	0	0	0	0	0	0	0	0	1	0	0	0	0	0
43646	5 Mar 22	01:09:00	1	0	2	0	Ct	0	0	0	0	0	0	0	0	1	0	0	0	0	0	0	0	4	1	0	1	0	0	0	0	0	0	0	0	5	0	0	0	0	0
43647	5 Mar 22	01:10:00	1	0	2	0	Ct	0	0	0	0	0	0	0	0	1	0	0	0	0	0	2	0	1	3	0	2	0	1	0	0	0	0	0	0	2	0	0	0	0	0
43648	5 Mar 22	01:11:00	1	0	2	0	Ct	0	0	0	0	0	0	0	0	2	0	0	0	0	0	0	0	0	1	0	2	0	0	0	0	0	0	0	0	1	0	2	0	0	0
43649	5 Mar 22	01:12:00	1	0	2	0	Ct	0	0	0	0	0	0	0	0	1	0	0	0	0	0	0	0	0	0	0	0	0	1	0	0	1	0	0	0	3	0	0	0	0	0
43650	5 Mar 22	01:13:00	1	0	2	0	Ct	0	0	0	0	0	0	3	0	2	0	0	0	0	0	0	0	0	0	0	0	0	0	0	0	0	0	0	0	0	0	1	0	1	0
43651	5 Mar 22	01:14:00	1	0	2	0	Ct	0	0	0	0	0	0	0	0	2	0	0	0	0	0	2	0	0	0	0	0	0	0	0	0	0	0	0	1	3	0	0	0	4	2
43652	5 Mar 22	01:15:00	1	0	2	0	Ct	0	0	0	0	0	0	0	0	0	0	0	0	0	0	2	0	0	0	0	0	0	3	0	0	1	0	0	0	2	0	1	0	0	4
43653	5 Mar 22	01:16:00	1	0	2	0	Ct	0	0	0	0	0	0	0	0	0	0	0	0	0	0	0	0	0	2	0	0	0	3	0	0	0	0	0	0	3	0	3	0	0	0
43654	5 Mar 22	01:17:00	1	0	2	0	Ct	0	0	0	0	0	0	0	0	0	0	0	0	0	0	2	0	0	2	0	0	0	1	0	0	0	0	0	0	3	0	2	0	0	0
43655	5 Mar 22	01:18:00	1	0	2	0	Ct	0	0	0	6	0	0	2	0	0	0	0	0	1	0	1	0	0	1	0	0	0	0	0	0	0	0	0	0	1	0	2	0	0	0
43656	5 Mar 22	01:19:00	1	0	2	0	Ct	0	0	0	10	0	0	4	0	0	0	0	0	0	0	1	0	0	0	0	0	0	0	0	0	0	0	0	0	2	0	2	0	0	0
43657	5 Mar 22	01:20:00	1	0	2	0	Ct	0	0	0	0	0	0	0	0	2	0	0	0	0	0	0	0	0	0	0	0	0	0	0	0	0	0	0	0	2	0	2	0	0	0
43658	5 Mar 22	01:21:00	1	0	2	0	Ct	0	0	0	0	0	0	0	0	0	0	0	0	1	0	0	0	2	0	0	0	0	0	0	0	0	0	0	0	3	0	2	0	0	0
43659	5 Mar 22	01:22:00	1	0	2	0	Ct	0	0	0	0	0	0	0	0	0	0	0	0	1	0	0	0	0	0	0	0	0	0	0	0	0	0	0	0	5	0	5	0	0	0
43660	5 Mar 22	01:23:00	1	0	2	0	Ct	0	0	0	0	0	3	0	3	0	0	0	0	1	0	0	0	0	0	0	0	0	0	0	0	0	0	0	0	1	0	1	0	0	0
43661	5 Mar 22	01:24:00	1	0	2	0	Ct	0	0	0	0	0	2	0	2	0	0	0	0	0	0	0	0	1	0	3	0	0	0	0	0	0	0	0	0	1	0	1	0	0	0
43662	5 Mar 22	01:25:00	1	0	2	0	Ct	0	0	0	0	0	0	0	1	0	0	0	0	0	0	0	0	0	0	1	0	0	0	0	0	0	0	0	0	2	0	1	0	0	0
43663	5 Mar 22	01:26:00	1	0	2	0	Ct	0	0	0	2	0	0	0	0	0	0	0	0	0	0	3	0	0	2	1	0	0	0	0	0	1	0	0	0	1	0	1	0	0	0
43664	5 Mar 22	01:27:00	1	0	2	0	Ct	0	0	0	0	0	0	0	0	0	0	0	0	0	0	4	0	0	3	0	0	0	0	0	0	0	0	0	0	1	0	3	0	0	0
43665	5 Mar 22	01:28:00	1	0	2	0	Ct	0	0	0	0	0	0	0	0	0	0	0	0	0	0	0	0	0	1	0	0	0	0	0	0	0	0	0	0	2	0	1	0	0	0
43666	5 Mar 22	01:29:00	1	0	2	0	Ct	0	0	0	0	0	0	0	0	0	0	0	0	0	0	0	0	0	1	0	0	0	0	0	0	0	0	0	0	4	0	0	0	0	0
43667	5 Mar 22	01:30:00	1	0	2	0	Ct	0	0	0	0	0	0	0	0	0	0	0	0	0	0	0	0	0	0	0	0	0	0	0	0	0	0	0	0	3	0	1	0	0	0
43668	5 Mar 22	01:31:00	1	0	2	0	Ct	0	0	0	0	0	0	0	0	0	0	0	0	0	0	0	0	0	0	0	0	0	0	0	0	0	0	0	0	2	0	1	0	0	0
43669	5 Mar 22	01:32:00	1	0	2	0	Ct	0	0	0	0	0	0	0	0	0	0	0	0	0	0	0	0	0	0	0	0	0	0	0	0	0	0	0	0	3	0	0	0	0	0
43670	5 Mar 22	01:33:00	1	0	2	0	Ct	0	0	0	0	0	0	0	0	0	0	0	0	0	0	1	0	0	0	0	0	0	0	0	0	0	0	0	0	2	0	0	0	0	0
43671	5 Mar 22	01:34:00	1	0	2	0	Ct	0	0	0	0	0	0	0	0	0	0	0	0	0	0	1	0	0	0	0	0	0	0	0	0	0	0	0	0	2	0	1	0	0	0
43672	5 Mar 22	01:35:00	1	0	2	0	Ct	0	0	0	0	0	0	0	0	0	0	0	0	0	0	1	0	0	0	0	0	0	0	0	0	0	0	0	0	0	0	5	0	0	0
43673	5 Mar 22	01:36:00	1	0	2	0	Ct	0	0	0	0	2	0	0	0	2	0	0	0	0	0	1	0	0	1	0	0	0	0	0	0	0	0	0	0	2	2	1	0	0	0
43674	5 Mar 22	01:37:00	1	0	2	0	Ct	0	0	0	0	0	1	0	0	2	0	0	0	0	0	0	0	0	4	0	0	0	0	0	0	0	0	0	0	1	0	1	0	0	0
43675	5 Mar 22	01:38:00	1	0	2	0	Ct	0	0	0	0	0	4	0	0	1	0	0	0	0	0	0	0	0	0	0	0	0	0	0	0	0	0	0	0	3	0	1	1	0	2
43676	5 Mar 22	01:39:00	1	0	2	0	Ct	0	0	0	0	0	0	0	0	2	0	0	0	0	0	2	0	0	0	0	0	0	0	0	0	0	0	0	2	0	0	4	0	0	1
43677	5 Mar 22	01:40:00	1	0	2	0	Ct	0	0	0	0	0	0	0	0	0	0	0	0	0	0	2	0	0	1	0	0	0	0	0	0	2	0	0	3	0	0	1	3	0	1
43678	5 Mar 22	01:41:00	1	0	2	0	Ct	0	0	0	0	0	1	0	0	0	0	0	0	0	0	0	0	0	0	0	0	0	0	0	0	0	0	0	2	4	0	1	2	0	2
43679	5 Mar 22	01:42:00	1	0	2	0	Ct	0	0	0	0	0	2	0	0	0	0	0	0	0	0	0	0	0	0	0	0	0	0	0	0	0	0	0	2	2	0	1	0	0	3
43680	5 Mar 22	01:43:00	1	0	2	0	Ct	0	0	0	0	0	1	0	0	0	0	0	0	0	0	0	0	0	1	0	0	0	0	0	0	0	0	0	0	1	0	0	0	0	1
43681	5 Mar 22	01:44:00	1	0	2	0	Ct	0	0	0	0	0	0	0	0	0	0	0	0	0	0	0	0	0	3	0	0	0	1	0	0	0	0	0	0	1	0	0	0	0	2
43682	5 Mar 22	01:45:00	1	0	2	0	Ct	0	0	0	0	0	0	0	0	0	0	0	0	0	0	0	0	0	2	1	0	0	0	0	0	0	0	0	0	3	0	0	0	0	2
43683	5 Mar 22	01:46:00	1	0	2	0	Ct	0	0	0	0	0	0	0	0	0	0	0	0	0	0	0	0	0	3	2	0	0	3	0	0	0	0	0	0	3	0	0	0	0	1
43684	5 Mar 22	01:47:00	1	0	2	0	Ct	0	0	0	0	0	0	0	0	0	0	0	0	0	0	0	0	0	1	2	0	0	4	0	0	0	0	0	0	2	0	5	0	0	3
43685	5 Mar 22	01:48:00	1	0	2	0	Ct	0	0	0	0	0	0	0	0	0	0	0	0	0	0	2	0	0	2	4	0	0	2	0	0	0	0	0	0	1	0	3	0	0	2
43686	5 Mar 22	01:49:00	1	0	2	0	Ct	0	0	0	0	0	0	0	0	0	0	0	0	0	0	1	0	0	2	1	0	0	2	0	0	0	0	0	0	3	0	2	0	0	1
43687	5 Mar 22	01:50:00	1	0	2	0	Ct	0	0	0	0	0	0	0	0	0	0	0	0	0	0	0	0	0	1	2	0	0	0	0	0	0	0	0	0	4	0	0	0	0	1
43688	5 Mar 22	01:51:00	1	0	2	0	Ct	0	0	0	0	0	0	0	0	0	0	0	0	0	0	1	0	0	0	2	0	0	1	0	0	0	0	0	0	3	0	1	0	0	0
43689	5 Mar 22	01:52:00	1	0	2	0	Ct	0	0	0	0	0	0	0	0	0	0	0	0	0	0	1	0	0	0	3	0	0	0	0	0	0	0	0	0	0	0	0	0	0	0
43690	5 Mar 22	01:53:00	1	0	2	0	Ct	0	0	0	0	0	0	0	0	0	0	0	0	0	0	0	0	0	0	3	0	0	0	0	0	0	0	0	0	0	0	0	0	0	1
43691	5 Mar 22	01:54:00	1	0	2	0	Ct	0	0	0	0	0	0	0	0	0	0	0	0	0	0	5	0	0	0	3	0	0	5	0	0	0	0	0	0	1	0	0	0	0	3
43692	5 Mar 22	01:55:00	1	0	2	0	Ct	0	0	0	0	0	0	0	0	0	0	0	0	0	0	0	0	0	0	0	0	0	1	0	0	0	0	0	0	1	0	0	0	0	2
43693	5 Mar 22	01:56:00	1	0	2	0	Ct	0	0	0	0	0	0	0	0	0	0	0	0	0	0	3	0	0	0	2	0	0	0	0	0	0	0	0	0	3	0	0	0	0	0
43694	5 Mar 22	01:57:00	1	0	2	0	Ct	0	0	0	0	0	0	0	0	0	0	0	0	0	0	0	0	0	0	1	0	0	0	0	0	0	0	0	0	2	0	0	0	0	1
43695	5 Mar 22	01:58:00	1	0	2	0	Ct	0	0	0	0	0	0	0	0	0	0	0	0	0	0	3	0	0	0	1	0	0	0	0	0	0	0	0	0	0	0	0	0	0	2
43696	5 Mar 22	01:59:00	1	0	2	0	Ct	0	0	0	0	0	0	0	0	0	0	0	0	0	0	1	0	0	0	4	0	0	0	0	0	0	0	0	0	0	0	1	0	0	2
43697	5 Mar 22	02:00:00	1	0	2	0	Ct	0	0	0	0	0	0	0	0	0	0	0	0	0	0	0	0	0	0	5	0	0	0	0	0	0	0	0	0	0	1	0	0	0	5
43698	5 Mar 22	02:01:00	1	0	2	0	Ct	0	0	0	0	0	0	0	0	0	0	0	0	0	0	0	0	0	0	2	0	0	0	0	0	0	0	0	0	0	1	2	0	0	2
43699	5 Mar 22	02:02:00	1	0	2	0	Ct	0	0	0	0	0	0	0	0	0	0	0	0	0	0	1	0	0	0	2	0	0	0	0	0	0	0	0	0	0	4	1	0	0	1
43700	5 Mar 22	02:03:00	1	0	2	0	Ct	0	0	0	0	0	0	0	0	0	0	0	0	0	0	0	0	0	0	0	0	0	0	0	0	0	0	0	0	0	1	2	0	0	1
43701	5 Mar 22	02:04:00	1	0	2	0	Ct	0	0	0	0	0	0	0	0	0	0	0	0	0	0	1	0	0	0	4	0	0	0	0	0	12	0	0	0	0	0	3	0	0	1
43702	5 Mar 22	02:05:00	1	0	2	0	Ct	0	0	0	0	0	0	0	6	0	0	0	0	0	0	0	0	0	0	1	0	0	0	0	0	1	0	0	0	0	1	14	0	0	2
43703	5 Mar 22	02:06:00	1	0	2	0	Ct	0	0	0	0	0	0	0	1	0	0	0	0	0	0	1	0	0	0	2	0	0	0	0	0	1	0	0	0	0	0	1	0	2	3
43704	5 Mar 22	02:07:00	1	0	2	0	Ct	0	0	0	0	0	0	0	0	0	0	0	0	0	0	0	0	0	0	3	0	0	0	0	0	0	0	0	0	0	0	6	0	0	0
43705	5 Mar 22	02:08:00	1	0	2	0	Ct	0	0	0	0	0	0	0	0	2	0	0	0	0	0	1	0	0	0	2	0	0	0	0	0	0	0	0	0	0	0	16	0	0	0
43706	5 Mar 22	02:09:00	1	0	2	0	Ct	0	0	0	0	0	0	0	0	1	0	0	0	0	0	0	0	0	0	3	0	0	0	0	0	0	0	0	0	0	0	1	0	0	3
43707	5 Mar 22	02:10:00	1	0	2	0	Ct	0	0	0	0	0	0	0	0	2	0	0	0	0	0	1	0	0	0	0	0	0	0	0	0	0	0	0	0	0	0	0	0	0	3
43708	5 Mar 22	02:11:00	1	0	2	0	Ct	0	0	0	0	0	0	0	0	1	0	0	0	0	0	2	0	0	0	0	0	0	0	0	0	0	0	0	0	0	1	1	0	0	2
43709	5 Mar 22	02:12:00	1	0	2	0	Ct	0	0	0	0	0	0	0	0	0	0	0	0	2	0	0	0	0	0	0	0	0	0	0	0	0	0	0	0	0	0	0	0	0	2
43710	5 Mar 22	02:13:00	1	0	2	0	Ct	0	0	0	0	0	0	0	0	0	0	0	0	0	0	0	0	0	0	0	1	0	0	0	0	0	0	0	0	0	0	2	0	0	1
43711	5 Mar 22	02:14:00	1	0	2	0	Ct	0	0	0	0	0	2	0	0	0	0	0	0	0	0	0	0	0	0	0	0	0	0	0	0	0	0	0	0	0	4	1	1	0	1
43712	5 Mar 22	02:15:00	1	0	2	0	Ct	0	0	0	0	0	3	0	0	0	0	0	0	0	0	0	0	0	0	0	3	0	0	0	0	0	0	0	0	0	0	0	0	0	2
43713	5 Mar 22	02:16:00	1	0	2	0	Ct	0	0	0	0	0	2	0	0	0	0	0	0	0	0	1	0	0	0	0	2	0	0	0	1	0	0	0	0	0	0	0	3	0	1
43714	5 Mar 22	02:17:00	1	0	2	0	Ct	0	0	0	0	0	3	0	0	0	0	0	0	0	0	1	0	0	0	0	0	0	0	0	0	0	0	0	0	0	0	0	3	0	1
43715	5 Mar 22	02:18:00	1	0	2	0	Ct	0	0	0	0	0	0	0	0	0	0	0	0	0	0	1	0	0	0	0	2	0	0	0	2	0	0	0	0	0	0	0	2	0	2
43716	5 Mar 22	02:19:00	1	0	2	0	Ct	0	0	0	0	0	0	0	0	0	0	0	0	2	0	0	0	0	0	0	0	0	0	0	2	0	0	0	0	0	0	0	3	0	0
43717	5 Mar 22	02:20:00	1	0	2	0	Ct	0	0	0	0	0	4	0	0	0	0	0	0	0	0	0	0	0	0	0	0	0	0	0	0	0	0	0	0	0	0	0	4	0	2
43718	5 Mar 22	02:21:00	1	0	2	0	Ct	0	0	0	0	0	2	0	0	0	0	0	0	0	0	2	0	0	0	0	2	0	0	0	26	0	0	0	0	0	0	0	2	0	2
43719	5 Mar 22	02:22:00	1	0	2	0	Ct	0	0	0	0	0	1	0	0	0	0	0	0	0	0	1	0	0	0	0	1	0	0	0	15	0	0	0	0	0	0	0	1	0	2
43720	5 Mar 22	02:23:00	1	0	2	0	Ct	0	0	0	0	0	3	0	0	0	0	0	0	0	0	0	0	0	0	0	3	0	0	0	3	0	0	0	0	0	0	0	3	0	2
43721	5 Mar 22	02:24:00	1	0	2	0	Ct	0	0	0	0	0	2	0	0	0	0	0	0	1	0	0	0	0	0	0	2	0	0	0	6	0	0	0	0	0	0	0	0	0	1
43722	5 Mar 22	02:25:00	1	0	2	0	Ct	0	0	0	0	0	4	0	0	0	0	0	0	0	0	1	0	0	0	0	0	0	0	0	0	0	0	0	1	0	0	0	2	0	1
43723	5 Mar 22	02:26:00	1	0	2	0	Ct	0	0	0	0	0	0	0	0	0	0	0	0	1	0	0	0	0	0	0	0	0	0	0	0	0	0	0	1	0	0	0	1	0	2
43724	5 Mar 22	02:27:00	1	0	2	0	Ct	0	0	0	0	0	2	0	0	0	0	0	0	2	0	1	0	0	0	0	1	0	0	0	0	0	0	0	2	0	0	0	1	0	3
43725	5 Mar 22	02:28:00	1	0	2	0	Ct	0	0	0	0	0	1	0	0	0	1	0	0	2	0	0	0	0	0	0	1	0	0	0	0	0	0	0	0	0	0	0	2	0	2
43726	5 Mar 22	02:29:00	1	0	2	0	Ct	0	0	0	0	0	2	0	0	0	0	0	0	1	0	1	0	0	0	0	1	0	0	0	0	0	0	0	0	0	0	0	1	0	2
43727	5 Mar 22	02:30:00	1	0	2	0	Ct	0	0	0	0	0	3	0	0	0	0	0	0	0	0	1	0	0	0	0	0	0	0	0	1	0	0	0	0	0	0	0	3	0	1
43728	5 Mar 22	02:31:00	1	0	2	0	Ct	0	0	0	0	0	2	0	0	0	0	0	0	0	0	1	0	0	0	0	0	0	0	0	3	0	0	0	0	0	0	0	3	0	1
43729	5 Mar 22	02:32:00	1	0	2	0	Ct	0	0	0	0	0	2	0	0	0	0	0	0	0	0	0	0	0	0	0	2	0	0	0	0	0	0	0	0	0	0	0	0	0	1
43730	5 Mar 22	02:33:00	1	0	2	0	Ct	0	0	0	0	0	1	0	0	0	0	0	0	0	0	0	0	0	0	0	4	0	0	0	0	0	0	0	0	0	0	0	0	0	2
43731	5 Mar 22	02:34:00	1	0	2	0	Ct	0	0	0	0	0	1	0	0	0	0	0	0	0	0	0	0	1	0	0	0	0	0	0	0	0	0	0	0	0	0	0	3	0	0
43732	5 Mar 22	02:35:00	1	0	2	0	Ct	0	0	0	0	0	1	0	0	0	0	0	0	0	0	3	0	0	0	0	0	0	0	0	5	0	0	0	0	0	0	0	1	0	0
43733	5 Mar 22	02:36:00	1	0	2	0	Ct	0	0	0	0	0	3	0	0	0	0	0	0	0	0	0	0	1	0	0	0	0	0	0	1	0	0	0	0	0	0	0	3	0	0
43734	5 Mar 22	02:37:00	1	0	2	0	Ct	0	0	0	0	0	0	0	0	0	0	0	0	0	0	1	0	2	0	0	0	0	0	0	2	0	0	0	0	0	0	0	1	0	0
43735	5 Mar 22	02:38:00	1	0	2	0	Ct	0	0	0	0	0	2	0	0	0	0	0	0	0	0	0	0	1	0	0	0	0	0	0	0	0	0	0	0	0	0	0	3	0	0
43736	5 Mar 22	02:39:00	1	0	2	0	Ct	0	0	0	0	0	0	0	0	0	0	0	0	0	0	0	0	0	0	0	0	0	0	0	0	0	0	0	0	0	0	0	4	0	0
43737	5 Mar 22	02:40:00	1	0	2	0	Ct	0	0	0	0	0	0	0	0	0	0	0	0	0	0	0	0	0	0	0	0	0	0	0	0	0	0	0	0	0	0	0	0	3	0
43738	5 Mar 22	02:41:00	1	0	2	0	Ct	0	0	0	0	0	0	0	0	0	0	0	0	0	0	3	0	0	0	0	0	0	0	0	0	0	0	0	0	0	0	0	0	1	0
43739	5 Mar 22	02:42:00	1	0	2	0	Ct	0	0	0	0	0	0	0	0	0	0	0	0	0	0	0	0	0	0	0	2	0	0	0	0	0	0	0	0	0	0	0	0	1	0
43740	5 Mar 22	02:43:00	1	0	2	0	Ct	0	0	0	0	0	0	0	0	2	0	0	0	0	0	0	0	0	0	0	1	0	0	0	0	0	0	0	0	0	1	0	0	4	0
43741	5 Mar 22	02:44:00	1	0	2	0	Ct	0	0	0	0	0	0	0	0	3	0	0	0	0	0	0	0	0	0	0	3	0	0	0	0	0	0	0	0	0	2	0	0	3	0
43742	5 Mar 22	02:45:00	1	0	2	0	Ct	0	0	0	0	0	0	0	0	1	0	0	0	0	0	0	0	0	0	0	1	0	0	0	0	0	0	0	0	0	8	0	0	0	0
43743	5 Mar 22	02:46:00	1	0	2	0	Ct	0	0	0	0	0	0	0	0	0	0	0	0	0	0	1	0	0	0	0	1	0	0	0	0	0	0	0	0	0	1	0	0	1	0
43744	5 Mar 22	02:47:00	1	0	2	0	Ct	0	0	0	0	0	0	0	0	0	0	0	0	0	0	2	0	0	0	0	1	0	0	0	0	0	0	0	0	0	0	0	0	0	0
43745	5 Mar 22	02:48:00	1	0	2	0	Ct	0	0	0	0	0	0	0	0	0	0	0	0	0	0	0	0	0	0	0	1	0	0	0	0	1	0	0	0	0	0	1	0	1	0
43746	5 Mar 22	02:49:00	1	0	2	0	Ct	0	0	0	0	0	0	0	0	0	0	0	0	0	0	0	0	0	0	0	0	0	0	0	0	0	0	0	0	0	0	0	3	0	0
43747	5 Mar 22	02:50:00	1	0	2	0	Ct	0	0	0	0	0	0	0	0	0	0	0	0	0	0	0	0	0	0	0	0	0	0	0	0	0	0	0	0	0	0	1	2	0	0
43748	5 Mar 22	02:51:00	1	0	2	0	Ct	0	0	0	0	0	1	0	0	0	0	0	0	0	0	0	0	0	0	0	0	0	0	0	0	0	0	0	0	0	0	2	3	0	0
43749	5 Mar 22	02:52:00	1	0	2	0	Ct	0	0	0	0	0	2	0	0	0	0	0	0	0	0	0	0	0	0	0	0	0	0	0	0	0	0	0	0	0	0	3	2	0	0
43750	5 Mar 22	02:53:00	1	0	2	0	Ct	0	0	0	0	0	1	0	0	0	0	0	0	0	0	0	0	0	0	0	0	0	0	0	0	0	0	0	0	0	0	3	3	0	0
43751	5 Mar 22	02:54:00	1	0	2	0	Ct	0	0	0	0	0	0	0	0	0	0	0	0	0	0	7	0	0	0	0	0	0	0	0	0	0	0	0	0	0	0	5	7	0	0
43752	5 Mar 22	02:55:00	1	0	2	0	Ct	0	0	0	0	0	0	0	0	0	0	0	0	0	0	9	0	0	0	0	0	0	0	0	0	0	0	0	0	0	1	19	2	0	0
43753	5 Mar 22	02:56:00	1	0	2	0	Ct	0	0	0	0	0	0	0	0	0	0	0	0	0	0	0	0	0	0	0	0	0	0	0	0	0	0	0	0	0	0	2	2	0	0
43754	5 Mar 22	02:57:00	1	0	2	0	Ct	0	0	0	0	0	0	0	0	0	0	0	0	0	0	1	0	0	0	0	0	0	0	0	0	3	0	0	0	0	0	1	2	0	0
43755	5 Mar 22	02:58:00	1	0	2	0	Ct	0	0	0	0	0	0	0	0	0	0	0	0	0	0	0	0	0	0	0	0	0	0	0	3	1	0	0	0	0	0	2	2	0	0
43756	5 Mar 22	02:59:00	1	0	2	0	Ct	0	0	0	0	0	0	0	0	0	0	0	0	0	0	0	0	0	0	0	0	0	0	0	4	0	0	0	0	0	6	2	1	0	0
43757	5 Mar 22	03:00:00	1	0	2	0	Ct	0	0	0	0	0	0	0	0	0	0	0	0	0	0	0	0	0	0	0	0	0	0	0	3	0	0	0	0	0	0	2	0	0	0
43758	5 Mar 22	03:01:00	1	0	2	0	Ct	0	0	0	0	0	0	0	0	0	0	0	0	0	0	0	0	0	0	0	0	0	0	0	0	0	0	0	0	0	2	2	2	0	0
43759	5 Mar 22	03:02:00	1	0	2	0	Ct	0	0	0	0	0	0	0	0	0	0	0	0	0	0	0	0	0	0	0	0	0	0	0	0	0	0	0	0	0	3	1	1	0	0
[truncated: 3,378 more rows]
