# Supplementary material for: Rescuable sleep and synaptogenesis phenotypes in a Drosophila model of O-GlcNAc transferase intellectual disability
Source: eLife. 2024 Nov 13;13:e90376. doi: 10.7554/eLife.90376 (PMC11623933; doi:10.7554/eLife.90376)
Supplement: Figure 6—source data 1. [file elife-90376-fig6-data1.zip › RawData/TMG_Monitor3_1.txt]

1	25 Jan 23	17:11:00	24	0	1	0	Ct	0	0	0	0	0	0	0	0	0	0	0	0	0	0	0	0	0	0	0	0	0	0	0	0	0	0	0	0	0	0	0	0	0	0
2	25 Jan 23	17:12:00	1	0	1	0	Ct	0	1	3	0	1	0	5	0	0	0	2	0	0	0	0	2	0	0	2	6	0	0	3	1	0	2	6	0	0	0	0	0	0	0
3	25 Jan 23	17:13:00	1	0	1	0	Ct	0	1	3	0	4	0	1	0	0	0	3	0	3	0	0	1	0	0	2	1	1	0	1	3	1	5	2	0	0	0	0	0	0	0
4	25 Jan 23	17:14:00	1	0	1	0	Ct	0	1	4	4	1	5	5	2	6	0	6	5	1	0	5	0	0	4	3	3	2	0	4	3	6	3	3	0	0	0	0	0	0	0
5	25 Jan 23	17:15:00	1	0	1	0	Ct	0	1	4	11	3	6	6	3	5	0	2	2	3	0	1	1	0	1	4	2	1	0	2	5	6	4	4	0	0	0	0	0	0	0
6	25 Jan 23	17:16:00	1	0	1	0	Ct	0	1	2	8	1	2	1	5	4	1	4	2	3	0	2	1	0	4	3	1	5	0	2	2	7	2	4	0	0	0	0	0	0	0
7	25 Jan 23	17:17:00	1	0	1	0	Ct	0	1	2	3	2	4	4	8	4	2	3	5	1	0	3	5	0	3	1	3	3	0	3	2	3	6	5	0	0	0	0	0	0	0
8	25 Jan 23	17:18:00	1	0	1	0	Ct	0	1	3	5	2	6	4	6	4	2	3	1	4	0	3	3	0	0	3	1	2	0	1	2	0	2	1	0	0	0	0	0	0	0
9	25 Jan 23	17:19:00	1	0	1	0	Ct	0	1	1	12	7	5	1	0	5	1	3	1	0	0	1	5	0	1	4	6	1	0	1	3	4	3	0	0	0	0	0	0	0	0
10	25 Jan 23	17:20:00	1	0	1	0	Ct	0	1	1	2	6	4	3	7	2	4	1	2	9	0	0	1	0	5	3	1	2	0	3	3	3	6	0	0	0	0	0	0	0	0
11	25 Jan 23	17:21:00	1	0	1	0	Ct	0	1	2	5	1	2	0	2	2	3	5	1	9	0	1	1	0	4	1	0	1	0	3	4	4	1	2	0	0	0	0	0	0	0
12	25 Jan 23	17:22:00	1	0	1	0	Ct	0	1	2	3	3	1	4	2	4	1	0	1	2	0	1	1	0	1	3	0	3	0	1	3	2	1	2	0	0	0	0	0	0	0
13	25 Jan 23	17:23:00	1	0	1	0	Ct	0	1	2	4	1	1	1	5	5	1	3	0	0	0	1	1	0	3	3	4	4	2	0	0	3	3	4	0	0	0	0	0	0	0
14	25 Jan 23	17:24:00	1	0	1	0	Ct	0	1	2	4	2	3	5	5	0	0	1	0	2	0	3	0	0	4	2	0	2	9	1	2	5	3	1	0	0	0	0	0	0	0
15	25 Jan 23	17:25:00	1	0	1	0	Ct	0	1	3	2	2	4	1	0	4	5	2	2	3	0	1	2	0	2	4	6	3	2	0	2	2	2	1	0	0	0	0	0	0	0
16	25 Jan 23	17:26:00	1	0	1	0	Ct	0	1	3	4	0	3	5	3	29	4	2	0	3	4	2	0	0	2	0	4	2	1	0	2	6	2	2	0	0	0	0	0	0	0
17	25 Jan 23	17:27:00	1	0	1	0	Ct	0	1	4	6	1	0	3	6	1	0	2	4	1	4	0	0	0	3	0	0	1	3	0	1	4	6	1	0	0	0	0	0	0	0
18	25 Jan 23	17:28:00	1	0	1	0	Ct	0	1	2	1	1	0	2	4	0	5	0	1	0	4	1	0	0	5	0	0	0	3	0	3	2	4	0	0	0	0	0	0	0	0
19	25 Jan 23	17:29:00	1	0	1	0	Ct	0	1	2	3	5	0	1	2	0	0	0	1	2	3	1	0	0	0	0	0	4	1	0	0	0	1	0	0	0	0	0	0	0	0
20	25 Jan 23	17:30:00	1	0	1	0	Ct	0	1	1	4	2	0	0	1	0	2	0	0	2	0	1	2	0	0	0	0	1	1	0	1	0	3	0	0	0	0	0	0	0	0
21	25 Jan 23	17:31:00	1	0	1	0	Ct	0	1	2	4	1	0	0	0	0	1	0	0	0	1	0	2	0	2	0	0	1	2	0	1	0	0	0	0	0	0	0	0	0	0
22	25 Jan 23	17:32:00	1	0	1	0	Ct	0	1	2	2	0	0	0	0	0	0	0	0	0	0	0	0	0	7	0	0	3	0	0	4	0	0	0	0	0	0	0	0	0	0
23	25 Jan 23	17:33:00	1	0	1	0	Ct	0	1	3	0	0	0	0	0	0	0	0	0	1	0	0	0	0	0	0	0	1	0	0	3	0	0	0	0	0	0	0	0	0	0
24	25 Jan 23	17:34:00	1	0	1	0	Ct	0	1	2	2	0	0	0	0	0	4	0	0	6	0	0	0	0	0	0	0	3	0	0	0	0	0	0	0	0	0	0	0	0	0
25	25 Jan 23	17:35:00	1	0	1	0	Ct	0	1	1	0	0	0	0	0	0	2	0	0	4	0	0	0	0	2	0	0	1	0	0	2	0	1	0	0	0	0	0	0	0	0
26	25 Jan 23	17:36:00	1	0	1	0	Ct	0	1	2	1	0	2	6	0	0	1	0	0	0	0	0	2	0	3	0	0	1	0	0	3	0	4	0	0	0	0	0	0	0	0
27	25 Jan 23	17:37:00	1	0	1	0	Ct	0	1	3	0	0	2	3	0	0	1	0	0	6	0	0	1	0	3	0	0	1	0	0	1	0	2	0	0	0	0	0	0	0	0
28	25 Jan 23	17:38:00	1	0	1	0	Ct	0	1	4	0	0	3	2	0	0	0	0	0	1	0	0	2	0	4	0	0	0	0	0	0	0	5	0	0	0	0	0	0	0	0
29	25 Jan 23	17:39:00	1	0	1	0	Ct	0	1	2	0	0	3	4	0	0	0	0	0	0	0	0	1	0	5	0	0	1	0	0	0	0	2	0	0	0	0	0	0	0	0
30	25 Jan 23	17:40:00	1	0	1	0	Ct	0	1	3	0	0	4	1	0	0	0	0	0	4	0	0	1	0	5	0	0	1	0	0	0	0	4	0	0	0	0	0	0	0	0
31	25 Jan 23	17:41:00	1	0	1	0	Ct	0	1	3	0	0	1	3	0	0	0	0	0	1	0	0	1	0	2	0	0	3	0	1	0	0	0	0	0	0	0	0	0	0	0
32	25 Jan 23	17:42:00	1	0	1	0	Ct	0	1	2	0	0	0	2	0	0	0	0	0	2	0	0	1	0	0	0	0	0	0	0	0	0	2	0	0	0	0	0	0	0	0
33	25 Jan 23	17:43:00	1	0	1	0	Ct	0	1	4	0	0	0	21	0	0	0	0	0	0	0	0	0	0	2	0	0	0	0	0	0	0	1	0	0	0	0	0	0	0	0
34	25 Jan 23	17:44:00	1	0	1	0	Ct	0	1	2	0	0	0	14	0	0	0	0	0	0	0	0	2	0	0	0	0	0	0	0	0	0	3	0	0	0	0	0	0	0	0
35	25 Jan 23	17:45:00	1	0	1	0	Ct	0	1	1	0	0	0	0	0	0	0	0	0	0	0	0	0	0	0	0	0	2	0	0	0	0	3	0	0	0	0	0	0	0	0
36	25 Jan 23	17:46:00	1	0	1	0	Ct	0	1	2	0	0	0	0	0	0	0	0	0	0	0	0	1	0	0	0	0	3	0	0	0	0	0	0	0	0	0	0	0	0	0
37	25 Jan 23	17:47:00	1	0	1	0	Ct	0	1	1	4	0	0	0	0	0	0	0	0	0	0	0	0	0	0	0	0	2	0	0	0	0	0	0	0	0	0	0	0	0	0
38	25 Jan 23	17:48:00	1	0	1	0	Ct	0	1	1	0	0	0	0	0	0	0	0	0	0	0	0	0	0	0	0	0	2	0	0	0	0	0	8	0	0	0	0	0	0	0
39	25 Jan 23	17:49:00	1	0	1	0	Ct	0	1	0	0	0	0	0	0	0	0	0	0	0	0	0	0	0	0	0	0	1	0	0	0	0	0	1	0	0	0	0	0	0	0
40	25 Jan 23	17:50:00	1	0	1	0	Ct	0	1	1	0	0	0	0	0	0	0	0	0	0	0	0	0	0	0	0	0	1	0	0	0	0	0	1	0	0	0	0	0	0	0
41	25 Jan 23	17:51:00	1	0	1	0	Ct	0	1	2	0	0	0	0	0	0	0	0	0	0	0	0	0	0	0	0	0	6	0	0	0	0	0	2	0	0	0	0	0	0	0
42	25 Jan 23	17:52:00	1	0	1	0	Ct	0	1	0	0	0	0	0	0	1	0	0	0	0	0	0	0	0	0	0	0	1	0	1	0	0	0	3	0	0	0	0	0	0	0
43	25 Jan 23	17:53:00	1	0	1	0	Ct	0	1	0	0	0	0	0	0	0	0	0	0	0	0	0	0	0	0	0	0	0	0	0	0	0	0	1	0	0	0	0	0	0	0
44	25 Jan 23	17:54:00	1	0	1	0	Ct	0	1	0	0	0	0	0	0	0	0	0	0	0	0	0	0	0	0	0	0	0	0	1	0	0	0	3	0	0	0	0	0	0	0
45	25 Jan 23	17:55:00	1	0	1	0	Ct	0	1	0	0	0	0	0	0	0	0	0	0	0	0	0	0	0	0	0	0	0	0	4	0	0	0	0	0	0	0	0	0	0	0
46	25 Jan 23	17:56:00	1	0	1	0	Ct	0	1	0	4	0	0	0	0	0	0	0	0	0	0	0	0	0	0	0	0	0	0	3	0	0	0	0	0	0	0	0	0	0	0
47	25 Jan 23	17:57:00	1	0	1	0	Ct	0	1	0	3	0	0	0	0	0	0	0	0	0	0	0	0	0	0	0	0	0	0	1	0	0	0	0	0	0	0	0	0	0	0
48	25 Jan 23	17:58:00	1	0	1	0	Ct	0	1	0	0	0	0	0	0	0	0	0	0	0	0	0	0	0	0	0	0	0	0	2	0	0	0	0	0	0	0	0	0	0	0
49	25 Jan 23	17:59:00	1	0	1	0	Ct	0	1	0	0	0	0	4	0	9	0	0	0	0	0	0	0	0	0	0	0	0	0	1	0	0	0	0	0	0	0	0	0	0	0
50	25 Jan 23	18:00:00	1	0	1	0	Ct	0	1	0	0	0	0	0	0	10	0	0	0	0	0	0	0	0	0	0	0	0	0	3	0	0	0	0	0	0	0	0	0	0	0
51	25 Jan 23	18:01:00	1	0	1	0	Ct	0	1	0	0	0	0	0	0	4	0	0	0	0	0	0	0	0	0	0	0	0	0	1	0	0	0	0	0	0	0	0	0	0	0
52	25 Jan 23	18:02:00	1	0	1	0	Ct	0	1	0	0	0	0	0	0	1	0	0	0	0	0	0	0	0	0	0	0	0	0	0	0	4	0	0	0	0	0	0	0	0	0
53	25 Jan 23	18:03:00	1	0	1	0	Ct	0	1	0	0	0	0	0	0	0	0	0	0	0	0	0	1	0	0	3	0	0	0	0	0	0	0	0	0	0	0	0	0	0	0
54	25 Jan 23	18:04:00	1	0	1	0	Ct	0	1	0	0	0	0	0	0	0	0	0	0	0	0	0	0	0	0	3	0	0	0	0	0	0	0	1	0	0	0	0	0	0	0
55	25 Jan 23	18:05:00	1	0	1	0	Ct	0	1	0	0	0	0	4	0	0	0	0	0	0	0	0	2	0	0	2	0	0	0	0	0	0	0	5	0	0	0	0	0	0	0
56	25 Jan 23	18:06:00	1	0	1	0	Ct	0	1	0	1	0	0	0	0	0	0	0	0	0	0	1	2	0	0	4	0	0	0	0	0	0	0	1	0	0	0	0	0	0	0
57	25 Jan 23	18:07:00	1	0	1	0	Ct	0	1	0	0	0	0	0	0	0	0	0	0	2	0	3	0	0	0	0	0	0	0	0	0	4	0	2	0	0	0	0	0	0	0
58	25 Jan 23	18:08:00	1	0	1	0	Ct	0	1	0	0	0	0	2	0	0	0	0	0	4	0	4	3	0	0	2	0	0	0	0	0	5	0	2	0	0	0	0	0	0	0
59	25 Jan 23	18:09:00	1	0	1	0	Ct	0	1	0	0	0	0	0	0	0	0	0	0	1	0	3	3	0	0	2	0	2	0	0	0	1	0	2	0	0	0	0	0	0	0
60	25 Jan 23	18:10:00	1	0	1	0	Ct	0	1	0	1	0	0	0	0	0	0	0	0	2	0	0	2	2	0	0	0	3	0	0	0	0	0	2	0	0	0	0	0	0	0
61	25 Jan 23	18:11:00	1	0	1	0	Ct	0	1	0	1	0	0	0	0	0	0	0	0	3	0	0	2	0	0	0	0	3	0	0	0	0	0	1	0	0	0	0	0	0	0
62	25 Jan 23	18:12:00	1	0	1	0	Ct	0	1	0	0	0	0	0	0	0	0	0	0	7	0	0	0	3	0	0	0	2	0	0	0	0	0	2	0	0	0	0	0	0	0
63	25 Jan 23	18:13:00	1	0	1	0	Ct	0	1	0	3	0	0	0	0	0	0	0	0	0	0	0	0	0	0	0	0	3	0	0	0	0	0	0	0	0	0	0	0	0	0
64	25 Jan 23	18:14:00	1	0	1	0	Ct	0	1	0	4	0	0	0	0	3	0	0	0	0	0	0	0	0	0	0	0	4	0	0	0	0	0	1	0	0	0	0	0	0	0
65	25 Jan 23	18:15:00	1	0	1	0	Ct	0	1	0	4	5	0	0	0	2	0	1	0	0	0	0	0	8	0	0	0	0	0	0	0	0	0	1	0	0	0	0	0	0	0
66	25 Jan 23	18:16:00	1	0	1	0	Ct	0	1	0	6	0	0	0	0	4	0	2	0	2	0	0	0	3	0	0	0	0	0	0	0	0	0	2	0	0	0	0	0	0	0
67	25 Jan 23	18:17:00	1	0	1	0	Ct	0	1	0	7	0	0	1	0	4	0	2	0	0	0	1	0	3	0	3	0	0	0	0	1	3	0	1	0	0	0	0	0	0	0
68	25 Jan 23	18:18:00	1	0	1	0	Ct	0	1	0	4	0	0	0	0	2	0	1	3	0	0	4	0	2	0	6	0	0	0	0	4	1	0	0	0	0	0	0	0	0	0
69	25 Jan 23	18:19:00	1	0	1	0	Ct	0	1	0	1	0	0	0	0	7	0	0	1	0	0	1	0	3	0	2	0	0	0	0	2	5	0	0	0	0	0	0	0	0	0
70	25 Jan 23	18:20:00	1	0	1	0	Ct	0	1	0	4	0	0	0	0	1	0	0	0	0	0	1	0	5	0	0	0	0	0	0	3	4	0	0	0	0	0	0	0	0	0
71	25 Jan 23	18:21:00	1	0	1	0	Ct	0	1	0	6	0	0	0	0	0	0	2	0	0	0	1	0	3	0	4	0	0	0	0	6	0	0	0	0	0	0	0	0	0	0
72	25 Jan 23	18:22:00	1	0	1	0	Ct	0	1	0	0	0	0	0	0	0	0	2	0	0	0	0	0	1	0	1	0	0	0	0	2	1	0	0	0	0	0	0	0	0	0
73	25 Jan 23	18:23:00	1	0	1	0	Ct	0	1	0	4	11	0	0	0	0	0	0	0	0	0	0	1	2	0	4	0	0	0	0	1	5	7	0	0	0	0	0	0	0	0
74	25 Jan 23	18:24:00	1	0	1	0	Ct	0	1	0	2	3	0	1	0	0	0	0	0	0	0	1	0	3	0	0	0	0	0	0	2	4	5	0	0	0	0	0	0	0	0
75	25 Jan 23	18:25:00	1	0	1	0	Ct	0	1	0	4	0	0	0	0	0	0	0	0	0	0	0	2	1	4	4	0	0	0	0	1	0	3	0	0	0	0	0	0	0	0
76	25 Jan 23	18:26:00	1	0	1	0	Ct	0	1	0	2	1	0	0	0	0	0	0	0	0	0	0	2	2	0	2	0	0	0	0	0	0	5	0	0	0	0	0	0	0	0
77	25 Jan 23	18:27:00	1	0	1	0	Ct	0	1	0	14	5	0	0	0	0	0	0	0	0	0	0	0	1	0	5	0	0	0	0	0	0	5	0	0	0	0	0	0	0	0
78	25 Jan 23	18:28:00	1	0	1	0	Ct	0	1	0	7	1	0	0	0	0	0	0	0	0	0	0	2	0	0	1	0	0	0	4	0	0	3	0	0	0	0	0	0	0	0
79	25 Jan 23	18:29:00	1	0	1	0	Ct	0	1	0	1	12	0	0	0	0	2	0	0	0	0	0	0	2	0	2	0	0	0	0	0	0	2	0	0	0	0	0	0	0	0
80	25 Jan 23	18:30:00	1	0	1	0	Ct	0	1	0	0	0	0	0	0	0	0	0	0	0	0	0	0	0	0	0	0	0	0	1	0	0	2	0	0	0	0	0	0	0	0
81	25 Jan 23	18:31:00	1	0	1	0	Ct	0	1	4	2	0	0	0	0	0	1	0	0	0	0	0	3	0	0	0	0	0	0	3	0	0	2	1	0	0	0	0	0	0	0
82	25 Jan 23	18:32:00	1	0	1	0	Ct	0	1	4	1	0	0	0	0	0	1	0	0	0	0	0	0	0	0	0	0	0	0	2	0	0	4	3	0	0	0	0	0	0	0
83	25 Jan 23	18:33:00	1	0	1	0	Ct	0	1	3	1	0	1	0	0	0	1	0	0	0	0	0	0	3	0	0	0	0	0	1	0	0	1	1	0	0	0	0	0	0	0
84	25 Jan 23	18:34:00	1	0	1	0	Ct	0	1	4	2	0	1	0	0	0	2	0	0	0	0	0	0	2	0	0	1	0	0	7	0	0	2	4	0	0	0	0	0	0	0
85	25 Jan 23	18:35:00	1	0	1	0	Ct	0	1	6	0	0	0	1	0	0	2	0	0	1	0	0	0	3	0	0	2	0	0	5	0	0	0	2	0	0	0	0	0	0	0
86	25 Jan 23	18:36:00	1	0	1	0	Ct	0	1	5	0	0	0	3	1	0	0	0	0	7	0	0	0	3	0	0	1	5	0	2	0	0	1	0	0	0	0	0	0	0	0
87	25 Jan 23	18:37:00	1	0	1	0	Ct	0	1	2	0	0	0	3	4	0	1	0	1	1	0	0	0	0	0	0	4	3	0	1	0	0	3	0	0	0	0	0	0	0	0
88	25 Jan 23	18:38:00	1	0	1	0	Ct	0	1	4	1	0	0	0	2	0	1	0	0	0	0	0	0	0	0	0	1	4	0	0	0	0	1	0	0	0	0	0	0	0	0
89	25 Jan 23	18:39:00	1	0	1	0	Ct	0	1	3	1	0	0	2	3	0	0	0	2	2	0	0	0	0	0	0	3	2	0	0	0	0	2	0	0	0	0	0	0	0	0
90	25 Jan 23	18:40:00	1	0	1	0	Ct	0	1	1	0	0	0	3	1	4	0	0	2	4	0	0	1	0	0	0	3	3	0	0	0	0	4	0	0	0	0	0	0	0	0
91	25 Jan 23	18:41:00	1	0	1	0	Ct	0	1	2	3	0	0	2	1	3	0	0	5	1	0	0	2	0	0	0	0	1	0	0	0	0	1	0	0	0	0	0	0	0	0
92	25 Jan 23	18:42:00	1	0	1	0	Ct	0	1	2	0	0	0	4	3	4	0	0	6	10	0	0	2	0	0	0	4	1	0	0	0	0	2	0	0	0	0	0	0	0	0
93	25 Jan 23	18:43:00	1	0	1	0	Ct	0	1	0	0	0	0	3	5	2	0	0	0	2	0	0	2	0	0	0	2	1	0	0	0	0	0	0	0	0	0	0	0	0	0
94	25 Jan 23	18:44:00	1	0	1	0	Ct	0	1	0	1	0	0	3	2	2	0	0	1	3	0	0	1	0	0	0	4	2	0	0	0	0	4	0	0	0	0	0	0	0	0
95	25 Jan 23	18:45:00	1	0	1	0	Ct	0	1	0	1	8	0	4	0	1	0	0	0	0	0	0	1	0	0	0	0	3	0	0	0	0	1	0	0	0	0	0	0	0	0
96	25 Jan 23	18:46:00	1	0	1	0	Ct	0	1	0	9	7	0	3	0	7	0	1	0	5	3	0	3	0	0	0	0	1	0	0	0	0	2	0	0	0	0	0	0	0	0
97	25 Jan 23	18:47:00	1	0	1	0	Ct	0	1	0	9	0	0	5	0	4	0	4	0	0	6	1	0	0	0	0	5	0	0	0	0	0	3	0	0	0	0	0	0	0	0
98	25 Jan 23	18:48:00	1	0	1	0	Ct	0	1	0	3	3	0	1	0	3	0	2	0	0	5	8	0	0	5	0	1	0	0	1	0	0	0	0	0	0	0	0	0	0	0
99	25 Jan 23	18:49:00	1	0	1	0	Ct	0	1	0	0	2	0	3	0	4	0	0	0	1	1	0	1	0	4	0	4	0	0	3	0	0	0	4	0	0	0	0	0	0	0
100	25 Jan 23	18:50:00	1	0	1	0	Ct	0	1	0	2	1	0	4	0	2	0	0	0	3	2	1	1	0	1	0	3	0	0	4	0	0	0	2	0	0	0	0	0	0	0
101	25 Jan 23	18:51:00	1	0	1	0	Ct	0	1	0	2	0	0	0	0	4	0	1	0	1	2	1	0	2	1	0	4	0	0	4	0	0	0	31	0	0	0	0	0	0	0
102	25 Jan 23	18:52:00	1	0	1	0	Ct	0	1	0	2	0	0	0	0	5	0	1	0	0	2	0	3	0	3	0	6	0	0	2	0	2	0	8	0	0	0	0	0	0	0
103	25 Jan 23	18:53:00	1	0	1	0	Ct	0	1	0	3	0	0	0	0	3	0	0	0	0	0	2	1	0	6	0	2	0	0	1	0	0	0	4	0	0	0	0	0	0	0
104	25 Jan 23	18:54:00	1	0	1	0	Ct	0	1	0	5	0	0	0	0	2	0	0	0	0	0	1	1	0	1	0	2	0	0	1	0	7	0	2	0	0	0	0	0	0	0
105	25 Jan 23	18:55:00	1	0	1	0	Ct	0	1	2	0	0	0	1	0	3	0	4	0	0	1	0	0	0	3	0	0	0	0	0	2	3	5	2	0	0	0	0	0	0	0
106	25 Jan 23	18:56:00	1	0	1	0	Ct	0	1	1	9	1	0	2	0	3	0	4	1	0	4	0	3	0	2	5	1	0	0	0	6	1	2	3	0	0	0	0	0	0	0
107	25 Jan 23	18:57:00	1	0	1	0	Ct	0	1	2	4	1	0	3	0	0	0	1	1	0	1	0	0	0	12	4	5	0	0	0	3	0	2	1	0	0	0	0	0	0	0
108	25 Jan 23	18:58:00	1	0	1	0	Ct	0	1	2	0	5	0	4	0	0	0	2	2	3	3	0	0	0	30	2	2	0	0	0	1	0	1	1	0	0	0	0	0	0	0
109	25 Jan 23	18:59:00	1	0	1	0	Ct	0	1	1	0	4	0	1	0	0	0	1	2	0	1	0	2	0	2	1	1	0	0	0	3	0	1	1	0	0	0	0	0	0	0
110	25 Jan 23	19:00:00	1	0	1	0	Ct	0	1	1	0	3	1	0	0	0	0	2	2	1	0	0	0	0	2	1	0	0	0	0	0	0	2	0	0	0	0	0	0	0	0
111	25 Jan 23	19:01:00	1	0	1	0	Ct	0	1	2	0	0	5	2	0	0	0	1	1	0	0	0	0	0	3	3	0	0	0	0	1	1	0	0	0	0	0	0	0	0	0
112	25 Jan 23	19:02:00	1	0	1	0	Ct	0	1	3	0	0	0	1	0	0	0	2	1	0	0	0	0	0	3	2	8	2	0	0	0	2	0	0	0	0	0	0	0	0	0
113	25 Jan 23	19:03:00	1	0	1	0	Ct	0	1	2	0	0	1	3	0	0	0	2	2	0	2	0	0	0	6	4	2	3	0	0	17	4	0	0	0	0	0	0	0	0	0
114	25 Jan 23	19:04:00	1	0	1	0	Ct	0	1	1	0	0	2	3	0	0	0	0	3	0	0	0	0	0	2	3	9	2	0	4	1	5	0	0	0	0	0	0	0	0	0
115	25 Jan 23	19:05:00	1	0	1	0	Ct	0	1	3	0	0	2	1	0	0	0	2	1	0	0	0	0	0	2	0	3	4	0	3	2	6	0	0	0	0	0	0	0	0	0
116	25 Jan 23	19:06:00	1	0	1	0	Ct	0	1	1	0	0	3	2	0	0	0	4	3	0	0	0	0	0	0	2	1	6	0	6	1	2	0	0	0	0	0	0	0	0	0
117	25 Jan 23	19:07:00	1	0	1	0	Ct	0	1	0	0	0	3	2	0	0	0	1	2	0	0	0	0	0	0	3	2	3	0	1	2	4	0	1	0	0	0	0	0	0	0
118	25 Jan 23	19:08:00	1	0	1	0	Ct	0	1	0	0	0	0	4	0	0	1	1	0	0	1	0	0	0	1	3	4	1	0	4	0	0	0	0	0	0	0	0	0	0	0
119	25 Jan 23	19:09:00	1	0	1	0	Ct	0	1	0	0	0	6	0	0	0	2	1	3	1	0	0	0	0	2	1	6	4	0	1	1	1	0	0	0	0	0	0	0	0	0
120	25 Jan 23	19:10:00	1	0	1	0	Ct	0	1	3	0	0	10	0	0	0	1	5	1	0	1	0	0	0	5	1	4	2	0	3	2	0	0	0	0	0	0	0	0	0	0
121	25 Jan 23	19:11:00	1	0	1	0	Ct	0	1	2	0	0	2	0	0	0	1	3	1	0	0	0	8	0	5	2	2	0	0	4	2	0	0	0	0	0	0	0	0	0	0
122	25 Jan 23	19:12:00	1	0	1	0	Ct	0	1	3	0	0	1	0	0	2	3	2	0	0	0	0	0	0	5	2	3	2	0	1	0	0	0	6	0	0	0	0	0	0	0
123	25 Jan 23	19:13:00	1	0	1	0	Ct	0	1	4	0	0	0	0	0	4	0	0	2	4	0	0	0	0	0	2	4	1	0	1	0	0	0	0	0	0	0	0	0	0	0
124	25 Jan 23	19:14:00	1	0	1	0	Ct	0	1	0	0	0	0	0	0	3	1	1	0	1	0	0	2	0	0	0	1	2	0	2	0	0	0	3	0	0	0	0	0	0	0
125	25 Jan 23	19:15:00	1	0	1	0	Ct	0	1	0	0	2	0	0	0	3	1	0	0	5	1	0	1	0	0	0	2	2	0	1	4	0	0	3	0	0	0	0	0	0	0
126	25 Jan 23	19:16:00	1	0	1	0	Ct	0	1	0	0	2	1	0	0	3	1	0	0	0	0	0	1	0	0	3	4	0	0	3	0	0	0	2	0	0	0	0	0	0	0
127	25 Jan 23	19:17:00	1	0	1	0	Ct	0	1	0	0	1	0	0	0	3	2	0	0	11	0	0	4	0	0	3	1	1	0	1	3	0	0	1	0	0	0	0	0	0	0
128	25 Jan 23	19:18:00	1	0	1	0	Ct	0	1	0	0	5	0	0	0	4	1	0	0	4	0	0	0	0	0	5	1	1	0	0	1	0	0	0	0	0	0	0	0	0	0
129	25 Jan 23	19:19:00	1	0	1	0	Ct	0	1	0	0	0	5	0	0	3	0	0	1	1	0	0	1	0	0	0	2	2	0	0	0	0	0	2	0	0	0	0	0	0	0
130	25 Jan 23	19:20:00	1	0	1	0	Ct	0	1	0	1	2	1	0	0	2	0	2	1	2	0	0	2	0	0	0	0	2	0	0	0	0	0	0	0	0	0	0	0	0	0
131	25 Jan 23	19:21:00	1	0	1	0	Ct	0	1	0	3	2	1	0	0	2	0	0	0	7	0	0	1	0	0	0	0	2	0	0	0	0	0	4	0	0	0	0	0	0	0
132	25 Jan 23	19:22:00	1	0	1	0	Ct	0	1	0	1	0	1	0	0	1	0	0	0	5	0	0	2	0	0	0	0	3	0	0	0	0	0	3	0	0	0	0	0	0	0
133	25 Jan 23	19:23:00	1	0	1	0	Ct	0	1	0	1	3	3	0	0	0	0	0	0	4	0	0	0	0	0	0	0	2	0	0	0	0	0	3	0	0	0	0	0	0	0
134	25 Jan 23	19:24:00	1	0	1	0	Ct	0	1	0	1	2	3	0	0	0	0	0	0	0	0	0	0	0	5	0	0	1	0	0	0	0	1	4	0	0	0	0	0	0	0
135	25 Jan 23	19:25:00	1	0	1	0	Ct	0	1	0	0	2	2	0	0	0	0	0	0	1	0	0	1	0	4	0	0	2	0	0	0	0	3	2	0	0	0	0	0	0	0
136	25 Jan 23	19:26:00	1	0	1	0	Ct	0	1	0	2	2	0	0	0	0	0	3	0	4	0	0	1	0	2	0	0	1	0	0	0	0	0	1	0	0	0	0	0	0	0
137	25 Jan 23	19:27:00	1	0	1	0	Ct	0	1	0	4	0	0	0	0	0	0	3	0	2	0	0	2	0	0	0	0	1	0	0	0	0	2	0	0	0	0	0	0	0	0
138	25 Jan 23	19:28:00	1	0	1	0	Ct	0	1	0	1	0	0	0	0	0	0	3	0	2	0	0	0	0	2	0	0	1	0	2	0	0	3	0	0	0	0	0	0	0	0
139	25 Jan 23	19:29:00	1	0	1	0	Ct	0	1	0	4	0	0	0	0	0	0	3	0	2	1	0	0	0	2	0	0	0	0	3	0	0	3	0	0	0	0	0	0	0	0
140	25 Jan 23	19:30:00	1	0	1	0	Ct	0	1	0	3	0	0	0	0	0	0	1	0	3	0	0	0	0	0	0	0	0	0	3	0	1	2	0	0	0	0	0	0	0	0
141	25 Jan 23	19:31:00	1	0	1	0	Ct	0	1	1	0	0	0	0	0	3	0	1	0	1	0	0	1	0	0	0	0	0	0	5	0	0	3	0	0	0	0	0	0	0	0
142	25 Jan 23	19:32:00	1	0	1	0	Ct	0	1	4	2	0	2	0	0	5	0	1	0	1	0	0	1	0	4	0	0	0	0	1	0	2	2	0	0	0	0	0	0	0	0
143	25 Jan 23	19:33:00	1	0	1	0	Ct	0	1	6	0	0	1	0	0	3	0	1	0	0	3	0	4	4	2	0	0	3	0	1	0	5	11	0	0	0	0	0	0	0	0
144	25 Jan 23	19:34:00	1	0	1	0	Ct	0	1	3	0	0	0	0	0	0	2	0	0	4	0	0	2	3	3	0	0	2	0	2	0	1	2	2	0	0	0	0	0	0	0
145	25 Jan 23	19:35:00	1	0	1	0	Ct	0	1	1	1	0	1	0	0	1	0	0	0	1	3	0	0	2	6	0	0	3	0	4	0	0	0	2	0	0	0	0	0	0	0
146	25 Jan 23	19:36:00	1	0	1	0	Ct	0	1	0	0	0	1	0	0	4	2	0	0	4	4	0	0	2	1	1	0	3	0	3	0	2	0	3	0	0	0	0	0	0	0
147	25 Jan 23	19:37:00	1	0	1	0	Ct	0	1	0	0	0	4	0	0	1	1	0	0	0	2	0	1	1	0	0	0	4	0	1	0	13	0	4	0	0	0	0	0	0	0
148	25 Jan 23	19:38:00	1	0	1	0	Ct	0	1	0	0	0	6	0	0	0	1	0	1	1	2	0	2	1	0	1	0	2	0	1	0	0	0	2	0	0	0	0	0	0	0
149	25 Jan 23	19:39:00	1	0	1	0	Ct	0	1	0	4	0	1	0	0	0	1	3	2	2	1	0	2	0	3	1	0	1	0	1	0	2	0	3	0	0	0	0	0	0	0
150	25 Jan 23	19:40:00	1	0	1	0	Ct	0	1	0	2	0	4	2	0	0	1	4	1	1	3	0	1	2	7	0	0	0	0	0	0	0	3	5	0	0	0	0	0	0	0
151	25 Jan 23	19:41:00	1	0	1	0	Ct	0	1	0	3	2	4	3	0	0	0	0	1	5	0	0	4	1	2	1	4	3	0	2	0	0	0	1	0	0	0	0	0	0	0
152	25 Jan 23	19:42:00	1	0	1	0	Ct	0	1	0	1	3	3	2	0	2	0	3	0	0	0	0	2	1	1	0	2	2	0	0	0	1	0	3	0	0	0	0	0	0	0
153	25 Jan 23	19:43:00	1	0	1	0	Ct	0	1	5	0	1	0	4	0	5	1	3	2	0	1	2	2	1	1	2	2	2	0	0	0	0	0	0	0	0	0	0	0	0	0
154	25 Jan 23	19:44:00	1	0	1	0	Ct	0	1	0	2	2	2	4	0	1	1	1	1	3	2	18	1	2	4	2	0	1	0	4	0	0	0	2	0	0	0	0	0	0	0
155	25 Jan 23	19:45:00	1	0	1	0	Ct	0	1	2	2	3	0	2	0	2	0	2	2	0	2	4	0	8	2	5	5	2	0	3	0	0	0	0	0	0	0	0	0	0	0
156	25 Jan 23	19:46:00	1	0	1	0	Ct	0	1	2	2	2	2	4	0	3	1	2	1	0	1	2	0	2	1	2	5	0	0	1	0	1	0	0	0	0	0	0	0	0	0
157	25 Jan 23	19:47:00	1	0	1	0	Ct	0	1	1	2	1	1	0	0	0	3	1	1	0	3	1	1	1	2	0	1	1	0	3	2	0	0	0	0	0	0	0	0	0	0
158	25 Jan 23	19:48:00	1	0	1	0	Ct	0	1	1	0	0	4	0	4	0	0	1	1	0	2	2	0	0	1	1	5	1	2	2	2	0	2	0	0	0	0	0	0	0	0
159	25 Jan 23	19:49:00	1	0	1	0	Ct	0	1	0	0	15	0	0	3	0	2	0	1	0	2	0	1	0	0	0	2	1	1	2	1	4	5	0	0	0	0	0	0	0	0
160	25 Jan 23	19:50:00	1	0	1	0	Ct	0	1	3	0	3	11	0	2	0	2	0	2	0	0	2	0	0	2	1	3	1	0	1	2	1	5	0	0	0	0	0	0	0	0
161	25 Jan 23	19:51:00	1	0	1	0	Ct	0	1	3	0	0	2	0	4	0	3	0	1	4	2	0	1	0	6	3	2	1	2	0	1	4	1	3	0	0	0	0	0	0	0
162	25 Jan 23	19:52:00	1	0	1	0	Ct	0	1	2	0	0	1	0	3	4	1	2	0	4	2	0	2	0	1	1	0	0	0	3	1	1	2	2	0	0	0	0	0	0	0
163	25 Jan 23	19:53:00	1	0	1	0	Ct	0	1	4	4	6	6	0	3	3	0	0	0	2	3	0	0	0	1	0	1	1	3	1	4	6	2	1	0	0	0	0	0	0	0
164	25 Jan 23	19:54:00	1	0	1	0	Ct	0	1	1	3	2	0	0	3	5	0	0	2	2	1	0	0	0	3	1	0	2	5	2	1	1	5	3	0	0	0	0	0	0	0
165	25 Jan 23	19:55:00	1	0	1	0	Ct	0	1	3	0	2	3	0	3	3	2	7	0	3	0	0	0	0	3	2	0	1	1	1	5	2	3	3	0	0	0	0	0	0	0
166	25 Jan 23	19:56:00	1	0	1	0	Ct	0	1	3	2	4	0	0	3	4	2	2	0	4	3	0	1	0	0	0	0	0	5	3	2	4	2	2	0	0	0	0	0	0	0
167	25 Jan 23	19:57:00	1	0	1	0	Ct	0	1	3	4	2	0	0	1	3	0	0	0	2	1	0	0	3	2	0	0	0	1	2	2	4	1	5	0	0	0	0	0	0	0
168	25 Jan 23	19:58:00	1	0	1	0	Ct	0	1	2	0	2	2	0	0	6	1	1	0	1	1	0	1	2	1	5	0	4	0	14	3	0	2	1	0	0	0	0	0	0	0
169	25 Jan 23	19:59:00	1	0	1	0	Ct	0	1	3	2	2	1	0	0	3	2	2	0	0	1	0	1	2	2	2	0	2	2	1	3	0	4	2	0	0	0	0	0	0	0
170	25 Jan 23	20:00:00	1	0	1	0	Ct	0	1	1	1	0	0	0	0	2	0	0	0	1	0	0	0	3	3	2	0	3	0	0	3	0	3	1	0	0	0	0	0	0	0
171	25 Jan 23	20:01:00	1	0	1	0	Ct	0	1	1	2	3	0	0	0	1	2	1	0	5	0	0	1	2	4	3	0	3	0	1	1	0	0	4	0	0	0	0	0	0	0
172	25 Jan 23	20:02:00	1	0	1	0	Ct	0	1	3	0	1	0	0	0	2	1	0	0	0	0	0	3	2	1	3	0	3	1	0	1	0	1	1	0	0	0	0	0	0	0
173	25 Jan 23	20:03:00	1	0	1	0	Ct	0	1	2	0	4	0	0	0	1	0	0	0	0	0	0	1	0	1	1	0	3	1	0	3	0	1	2	0	0	0	0	0	0	0
174	25 Jan 23	20:04:00	1	0	1	0	Ct	0	1	1	1	0	0	0	0	4	1	2	2	2	0	0	1	5	0	2	0	1	0	4	1	1	0	1	0	0	0	0	0	0	0
175	25 Jan 23	20:05:00	1	0	1	0	Ct	0	1	1	1	0	2	8	0	3	0	2	1	1	0	0	1	0	1	0	0	1	2	6	2	0	0	3	0	0	0	0	0	0	0
176	25 Jan 23	20:06:00	1	0	1	0	Ct	0	1	2	0	1	2	3	0	1	0	4	2	1	0	0	1	0	2	0	0	1	1	3	0	1	0	1	0	0	0	0	0	0	0
177	25 Jan 23	20:07:00	1	0	1	0	Ct	0	1	2	0	2	4	2	0	3	0	0	2	1	0	0	2	0	2	1	0	2	3	1	3	2	0	3	0	0	0	0	0	0	0
178	25 Jan 23	20:08:00	1	0	1	0	Ct	0	1	1	0	1	3	4	0	3	2	3	2	0	0	0	1	2	3	1	0	1	1	2	3	1	0	5	0	0	0	0	0	0	0
179	25 Jan 23	20:09:00	1	0	1	0	Ct	0	1	2	2	0	2	1	0	1	1	2	3	1	0	0	2	0	2	0	0	1	3	2	0	1	0	4	0	0	0	0	0	0	0
180	25 Jan 23	20:10:00	1	0	1	0	Ct	0	1	1	0	0	2	2	0	4	3	3	0	3	0	1	2	0	2	2	0	2	1	2	0	1	0	3	0	0	0	0	0	0	0
181	25 Jan 23	20:11:00	1	0	1	0	Ct	0	1	4	0	8	4	1	0	0	1	23	0	3	0	2	2	0	0	5	0	1	1	1	0	0	5	2	0	0	0	0	0	0	0
182	25 Jan 23	20:12:00	1	0	1	0	Ct	0	1	4	4	1	4	2	0	0	0	1	0	4	2	4	2	1	1	0	0	1	0	4	0	0	1	5	0	0	0	0	0	0	0
183	25 Jan 23	20:13:00	1	0	1	0	Ct	0	1	3	2	0	0	3	0	3	1	1	6	0	2	0	0	0	1	4	0	3	1	1	0	1	2	3	0	0	0	0	0	0	0
184	25 Jan 23	20:14:00	1	0	1	0	Ct	0	1	1	1	1	4	1	0	2	2	2	1	1	1	4	0	0	4	0	0	1	1	1	0	2	3	2	0	0	0	0	0	0	0
185	25 Jan 23	20:15:00	1	0	1	0	Ct	0	1	4	1	2	1	1	0	0	0	1	3	2	1	1	1	0	1	0	8	3	2	0	0	2	1	0	0	0	0	0	0	0	0
186	25 Jan 23	20:16:00	1	0	1	0	Ct	0	1	1	0	2	2	0	0	3	0	2	2	4	3	1	1	1	2	0	8	1	3	1	0	3	1	2	0	0	0	0	0	0	0
187	25 Jan 23	20:17:00	1	0	1	0	Ct	0	1	0	0	1	3	0	0	1	0	0	0	5	4	0	2	2	0	0	3	2	0	2	0	0	3	2	0	0	0	0	0	0	0
188	25 Jan 23	20:18:00	1	0	1	0	Ct	0	1	1	3	1	0	0	0	1	2	0	0	0	0	0	2	3	6	0	0	1	3	1	0	0	0	3	0	0	0	0	0	0	0
189	25 Jan 23	20:19:00	1	0	1	0	Ct	0	1	7	2	0	4	2	0	2	1	3	0	1	2	0	1	3	3	0	1	2	0	1	0	0	4	3	0	0	0	0	0	0	0
190	25 Jan 23	20:20:00	1	0	1	0	Ct	0	1	2	0	1	0	0	2	0	3	0	0	1	1	2	0	3	2	0	2	2	0	3	0	0	6	2	0	0	0	0	0	0	0
191	25 Jan 23	20:21:00	1	0	1	0	Ct	0	1	1	1	3	0	2	1	3	5	3	0	1	3	2	1	8	4	0	1	5	0	7	0	0	1	1	0	0	0	0	0	0	0
192	25 Jan 23	20:22:00	1	0	1	0	Ct	0	1	3	2	1	0	3	2	3	2	8	0	3	2	0	1	1	2	2	1	3	2	2	0	0	3	2	0	0	0	0	0	0	0
193	25 Jan 23	20:23:00	1	0	1	0	Ct	0	1	3	3	0	2	3	0	5	2	1	0	1	6	1	1	6	2	3	2	1	1	3	0	0	1	2	0	0	0	0	0	0	0
194	25 Jan 23	20:24:00	1	0	1	0	Ct	0	1	3	2	0	1	3	5	2	1	0	0	3	1	2	4	1	0	2	2	0	7	4	0	0	1	3	0	0	0	0	0	0	0
195	25 Jan 23	20:25:00	1	0	1	0	Ct	0	1	8	0	0	0	2	1	4	1	1	1	3	1	2	1	1	4	0	0	3	1	1	2	4	4	4	0	0	0	0	0	0	0
196	25 Jan 23	20:26:00	1	0	1	0	Ct	0	1	0	1	0	0	4	0	1	2	3	1	3	1	2	0	1	4	4	3	0	3	4	2	2	2	2	0	0	0	0	0	0	0
197	25 Jan 23	20:27:00	1	0	1	0	Ct	0	1	0	1	0	1	2	0	1	2	6	3	4	0	1	1	0	4	0	2	1	0	0	2	2	0	4	0	0	0	0	0	0	0
198	25 Jan 23	20:28:00	1	0	1	0	Ct	0	1	3	0	1	3	3	0	2	2	4	1	2	0	0	2	2	3	0	1	3	3	2	1	0	3	3	0	0	0	0	0	0	0
199	25 Jan 23	20:29:00	1	0	1	0	Ct	0	1	2	1	1	0	1	0	0	1	0	0	1	0	0	3	2	0	3	0	1	0	1	1	2	1	6	0	0	0	0	0	0	0
200	25 Jan 23	20:30:00	1	0	1	0	Ct	0	1	2	2	3	3	2	0	0	0	2	3	0	0	2	0	5	1	2	0	3	1	1	0	2	1	0	0	0	0	0	0	0	0
201	25 Jan 23	20:31:00	1	0	1	0	Ct	0	1	0	1	1	0	3	0	0	1	1	0	0	0	3	1	1	2	0	0	2	0	0	0	1	5	0	0	0	0	0	0	0	0
202	25 Jan 23	20:32:00	1	0	1	0	Ct	0	1	0	6	1	1	3	0	5	1	3	4	2	0	0	0	1	3	2	2	1	0	3	0	2	4	1	0	0	0	0	0	0	0
203	25 Jan 23	20:33:00	1	0	1	0	Ct	0	1	4	1	3	2	2	0	3	0	2	0	0	0	2	1	2	0	1	8	2	0	3	1	3	2	1	0	0	0	0	0	0	0
204	25 Jan 23	20:34:00	1	0	1	0	Ct	0	1	2	0	1	5	3	0	2	0	2	0	2	1	1	1	0	2	0	2	1	4	2	3	2	4	3	0	0	0	0	0	0	0
205	25 Jan 23	20:35:00	1	0	1	0	Ct	0	1	2	1	1	3	2	0	3	0	0	0	1	2	0	1	0	0	1	2	2	10	1	0	1	3	4	0	0	0	0	0	0	0
206	25 Jan 23	20:36:00	1	0	1	0	Ct	0	1	3	3	2	3	1	0	3	0	0	0	3	0	1	3	2	1	2	0	3	1	2	1	0	2	2	0	0	0	0	0	0	0
207	25 Jan 23	20:37:00	1	0	1	0	Ct	0	1	0	4	1	1	2	4	2	0	0	0	0	1	0	0	4	2	1	0	1	2	1	3	0	2	2	0	0	0	0	0	0	0
208	25 Jan 23	20:38:00	1	0	1	0	Ct	0	1	0	0	1	0	0	0	5	1	0	0	3	4	1	2	3	1	4	0	1	4	3	1	0	2	4	0	0	0	0	0	0	0
209	25 Jan 23	20:39:00	1	0	1	0	Ct	0	1	2	1	2	0	2	0	2	1	2	1	3	10	0	3	3	2	0	0	1	1	1	0	1	1	3	0	0	0	0	0	0	0
210	25 Jan 23	20:40:00	1	0	1	0	Ct	0	1	0	1	2	0	1	0	4	0	3	2	0	1	0	2	2	1	0	0	1	0	2	0	2	4	2	0	0	0	0	0	0	0
211	25 Jan 23	20:41:00	1	0	1	0	Ct	0	1	2	1	3	0	2	0	1	2	1	1	0	6	0	1	1	4	5	0	2	1	2	0	2	0	1	0	0	0	0	0	0	0
212	25 Jan 23	20:42:00	1	0	1	0	Ct	0	1	3	1	3	4	3	0	2	0	0	0	2	0	1	1	1	2	3	0	1	1	2	2	1	2	2	0	0	0	0	0	0	0
213	25 Jan 23	20:43:00	1	0	1	0	Ct	0	1	9	3	22	3	2	0	3	1	1	0	1	7	0	1	1	2	0	6	2	1	2	3	0	1	1	0	0	0	0	0	0	0
214	25 Jan 23	20:44:00	1	0	1	0	Ct	0	1	4	0	3	5	0	3	1	0	1	0	2	1	1	3	2	3	0	3	3	3	0	0	0	0	0	0	0	0	0	0	0	0
215	25 Jan 23	20:45:00	1	0	1	0	Ct	0	1	2	0	9	1	0	8	1	1	2	1	2	2	1	1	0	1	0	4	3	0	1	6	1	1	3	0	0	0	0	0	0	0
216	25 Jan 23	20:46:00	1	0	1	0	Ct	0	1	2	1	2	1	0	3	5	0	1	1	2	3	2	3	2	2	0	1	0	0	2	8	0	1	1	0	0	0	0	0	0	0
217	25 Jan 23	20:47:00	1	0	1	0	Ct	0	1	2	1	0	1	0	2	4	1	0	2	5	1	2	2	8	0	1	2	0	2	2	0	3	2	4	0	0	0	0	0	0	0
218	25 Jan 23	20:48:00	1	0	1	0	Ct	0	1	1	0	3	0	3	3	3	1	2	0	1	0	0	2	2	2	3	3	0	3	2	3	1	4	1	0	0	0	0	0	0	0
219	25 Jan 23	20:49:00	1	0	1	0	Ct	0	1	2	2	2	0	4	4	4	0	0	1	3	22	2	1	5	3	0	4	0	1	3	1	2	1	1	0	0	0	0	0	0	0
220	25 Jan 23	20:50:00	1	0	1	0	Ct	0	1	2	2	2	2	2	2	1	0	0	1	1	1	2	0	2	1	1	2	1	0	0	2	2	0	2	0	0	0	0	0	0	0
221	25 Jan 23	20:51:00	1	0	1	0	Ct	0	1	2	2	1	1	2	2	1	0	4	0	4	1	2	0	1	3	1	2	2	0	0	0	3	0	6	0	0	0	0	0	0	0
222	25 Jan 23	20:52:00	1	0	1	0	Ct	0	1	2	3	0	3	1	6	4	0	2	0	3	1	0	0	1	4	1	3	3	0	0	2	2	0	2	0	0	0	0	0	0	0
223	25 Jan 23	20:53:00	1	0	1	0	Ct	0	1	3	2	0	0	4	3	6	1	1	0	4	0	0	2	2	2	1	1	2	2	3	0	4	1	4	0	0	0	0	0	0	0
224	25 Jan 23	20:54:00	1	0	1	0	Ct	0	1	2	1	0	0	3	2	2	1	1	1	6	0	0	1	1	3	0	2	2	4	0	0	2	2	1	0	0	0	0	0	0	0
225	25 Jan 23	20:55:00	1	0	1	0	Ct	0	1	2	3	0	0	1	2	4	0	0	2	1	0	2	1	1	3	1	0	1	1	0	0	3	3	1	0	0	0	0	0	0	0
226	25 Jan 23	20:56:00	1	0	1	0	Ct	0	1	1	6	1	6	3	2	3	3	0	0	0	0	1	1	3	3	0	0	3	1	5	2	2	1	1	0	0	0	0	0	0	0
227	25 Jan 23	20:57:00	1	0	1	0	Ct	0	1	2	1	2	2	4	1	3	0	3	0	2	0	1	0	1	4	1	1	2	2	2	5	1	3	3	0	0	0	0	0	0	0
228	25 Jan 23	20:58:00	1	0	1	0	Ct	0	1	2	1	3	2	3	0	2	0	2	0	0	1	2	1	2	3	6	1	0	0	1	2	0	0	2	0	0	0	0	0	0	0
229	25 Jan 23	20:59:00	1	0	1	0	Ct	0	1	2	0	2	3	3	0	1	1	1	0	4	2	2	1	5	1	9	4	1	0	2	4	1	2	3	0	0	0	0	0	0	0
230	25 Jan 23	21:00:00	1	0	1	0	Ct	0	1	1	1	3	0	4	0	3	1	1	0	1	0	1	1	2	4	0	1	2	1	1	3	5	1	2	0	0	0	0	0	0	0
231	25 Jan 23	21:01:00	1	0	1	0	Ct	0	1	2	2	3	2	4	2	5	1	3	3	2	0	2	2	1	3	1	7	9	4	5	2	3	4	4	0	0	0	0	0	0	0
232	25 Jan 23	21:02:00	1	0	1	0	Ct	0	0	5	3	2	4	3	9	5	2	6	3	4	0	2	0	3	5	3	3	2	2	0	3	4	3	5	0	0	0	0	0	0	0
233	25 Jan 23	21:03:00	1	0	1	0	Ct	0	0	4	2	4	4	5	4	2	4	3	4	1	3	1	3	4	4	5	4	2	2	2	2	3	4	3	0	0	0	0	0	0	0
234	25 Jan 23	21:04:00	1	0	1	0	Ct	0	0	4	3	3	5	6	6	5	2	4	4	3	1	1	2	3	4	2	2	5	3	1	6	2	3	4	0	0	0	0	0	0	0
235	25 Jan 23	21:05:00	1	0	1	0	Ct	0	0	5	7	4	6	4	4	6	2	2	4	4	1	1	2	3	4	1	4	5	2	2	1	1	3	3	0	0	0	0	0	0	0
236	25 Jan 23	21:06:00	1	0	1	0	Ct	0	0	4	1	0	4	4	3	6	0	3	5	5	2	1	2	3	3	3	2	4	0	2	0	0	3	5	0	0	0	0	0	0	0
237	25 Jan 23	21:07:00	1	0	1	0	Ct	0	0	5	2	0	3	4	5	5	2	6	4	3	0	1	2	4	2	2	4	5	0	0	0	0	2	5	0	0	0	0	0	0	0
238	25 Jan 23	21:08:00	1	0	1	0	Ct	0	0	3	4	0	4	5	3	7	2	2	4	3	0	2	2	4	5	3	3	4	0	4	0	0	2	5	0	0	0	0	0	0	0
239	25 Jan 23	21:09:00	1	0	1	0	Ct	0	0	4	2	0	5	4	3	4	6	4	3	3	0	1	6	6	2	1	4	3	0	5	0	0	3	5	0	0	0	0	0	0	0
240	25 Jan 23	21:10:00	1	0	1	0	Ct	0	0	3	1	1	3	4	3	3	2	3	2	2	0	1	2	2	3	2	4	5	0	2	0	0	1	6	0	0	0	0	0	0	0
241	25 Jan 23	21:11:00	1	0	1	0	Ct	0	0	5	0	1	4	3	5	3	1	2	4	3	0	1	2	9	3	3	3	6	0	0	0	0	2	1	0	0	0	0	0	0	0
242	25 Jan 23	21:12:00	1	0	1	0	Ct	0	0	3	0	0	4	2	4	6	1	3	3	1	0	1	1	1	2	2	0	4	0	0	0	0	4	1	0	0	0	0	0	0	0
243	25 Jan 23	21:13:00	1	0	1	0	Ct	0	0	3	0	0	4	4	1	5	2	5	3	1	0	0	2	1	4	4	1	3	0	1	0	0	2	4	0	0	0	0	0	0	0
244	25 Jan 23	21:14:00	1	0	1	0	Ct	0	0	5	0	0	5	4	3	4	3	2	4	2	0	0	3	1	4	0	3	3	0	2	0	0	4	3	0	0	0	0	0	0	0
245	25 Jan 23	21:15:00	1	0	1	0	Ct	0	0	3	0	2	4	3	4	0	4	2	3	4	0	0	2	0	2	0	2	3	0	1	0	0	2	2	0	0	0	0	0	0	0
246	25 Jan 23	21:16:00	1	0	1	0	Ct	0	0	3	0	0	3	5	4	1	2	2	4	3	0	0	3	0	4	0	2	3	0	1	0	0	2	2	0	0	0	0	0	0	0
247	25 Jan 23	21:17:00	1	0	1	0	Ct	0	0	3	0	0	5	5	2	0	1	2	4	3	0	0	2	0	3	0	3	2	0	1	0	0	2	0	0	0	0	0	0	0	0
248	25 Jan 23	21:18:00	1	0	1	0	Ct	0	0	2	0	0	4	3	3	0	3	1	5	1	0	0	2	0	1	0	4	5	0	0	0	0	11	0	0	0	0	0	0	0	0
249	25 Jan 23	21:19:00	1	0	1	0	Ct	0	0	4	0	0	4	6	2	0	2	2	3	5	0	0	3	0	3	0	4	4	0	0	0	0	4	0	0	0	0	0	0	0	0
250	25 Jan 23	21:20:00	1	0	1	0	Ct	0	0	3	0	0	4	3	3	2	1	3	4	15	0	0	1	0	5	0	2	2	0	1	0	0	2	0	0	0	0	0	0	0	0
251	25 Jan 23	21:21:00	1	0	1	0	Ct	0	0	3	0	0	3	5	1	0	1	1	0	3	0	0	0	0	3	0	3	2	0	1	0	0	2	0	0	0	0	0	0	0	0
252	25 Jan 23	21:22:00	1	0	1	0	Ct	0	0	3	0	0	3	5	2	0	1	1	3	3	0	0	0	0	4	0	3	2	0	0	0	0	2	0	0	0	0	0	0	0	0
253	25 Jan 23	21:23:00	1	0	1	0	Ct	0	0	2	0	0	4	3	5	0	1	2	2	0	0	0	0	0	2	0	2	2	0	0	0	0	3	0	0	0	0	0	0	0	0
254	25 Jan 23	21:24:00	1	0	1	0	Ct	0	0	4	0	0	4	6	1	0	1	4	1	7	0	0	4	0	4	0	2	2	0	0	0	0	1	0	0	0	0	0	0	0	0
255	25 Jan 23	21:25:00	1	0	1	0	Ct	0	0	2	0	0	3	4	2	5	2	3	0	1	0	0	2	0	6	0	2	2	0	0	0	0	3	0	0	0	0	0	0	0	0
256	25 Jan 23	21:26:00	1	0	1	0	Ct	0	0	3	0	0	4	3	2	0	3	1	0	4	0	0	2	0	2	0	6	3	0	0	0	0	2	0	0	0	0	0	0	0	0
257	25 Jan 23	21:27:00	1	0	1	0	Ct	0	0	3	0	0	3	5	0	0	2	4	0	1	0	0	3	0	2	0	1	3	0	0	0	0	8	0	0	0	0	0	0	0	0
258	25 Jan 23	21:28:00	1	0	1	0	Ct	0	0	2	0	0	4	4	0	0	1	2	0	2	0	0	3	0	0	0	3	3	0	0	0	0	5	0	0	0	0	0	0	0	0
259	25 Jan 23	21:29:00	1	0	1	0	Ct	0	0	2	0	0	3	5	0	0	1	3	0	1	0	0	3	0	0	0	2	3	0	0	0	0	7	0	0	0	0	0	0	0	0
260	25 Jan 23	21:30:00	1	0	1	0	Ct	0	0	3	0	0	3	4	0	1	1	1	0	1	0	0	3	0	0	0	3	3	0	0	0	0	0	0	0	0	0	0	0	0	0
261	25 Jan 23	21:31:00	1	0	1	0	Ct	0	0	2	0	0	3	0	0	0	1	2	0	0	0	0	2	0	0	0	1	3	0	0	0	0	0	0	0	0	0	0	0	0	0
262	25 Jan 23	21:32:00	1	0	1	0	Ct	0	0	3	0	0	2	0	0	0	1	5	0	2	0	0	1	0	0	0	1	2	0	0	0	0	1	0	0	0	0	0	0	0	0
263	25 Jan 23	21:33:00	1	0	1	0	Ct	0	0	3	0	0	7	0	0	0	1	3	0	1	0	0	1	0	0	0	2	2	0	0	0	0	1	0	0	0	0	0	0	0	0
264	25 Jan 23	21:34:00	1	0	1	0	Ct	0	0	3	0	0	2	0	0	0	2	2	0	1	0	0	2	0	3	0	3	3	0	0	0	0	0	0	0	0	0	0	0	0	0
265	25 Jan 23	21:35:00	1	0	1	0	Ct	0	0	3	0	0	4	0	0	0	1	3	0	6	0	0	3	0	0	0	2	2	0	0	0	0	0	1	0	0	0	0	0	0	0
266	25 Jan 23	21:36:00	1	0	1	0	Ct	0	0	3	0	0	2	0	0	0	3	2	0	3	0	0	1	0	0	0	3	7	0	0	0	0	0	3	0	0	0	0	0	0	0
267	25 Jan 23	21:37:00	1	0	1	0	Ct	0	0	3	0	0	3	0	0	0	2	1	0	4	0	0	3	0	0	0	3	2	0	0	0	0	0	5	0	0	0	0	0	0	0
268	25 Jan 23	21:38:00	1	0	1	0	Ct	0	0	2	0	0	1	0	0	0	2	2	0	2	0	0	2	0	0	0	3	2	0	0	0	0	1	1	0	0	0	0	0	0	0
269	25 Jan 23	21:39:00	1	0	1	0	Ct	0	0	2	0	0	0	0	0	0	2	3	0	3	0	0	1	0	0	0	0	2	0	0	0	0	8	3	0	0	0	0	0	0	0
270	25 Jan 23	21:40:00	1	0	1	0	Ct	0	0	3	0	0	0	0	0	0	2	4	0	1	0	0	2	0	0	0	3	2	0	0	0	0	0	0	0	0	0	0	0	0	0
271	25 Jan 23	21:41:00	1	0	1	0	Ct	0	0	2	0	0	0	0	0	0	1	3	0	1	0	0	2	0	0	0	4	1	0	0	0	0	0	2	0	0	0	0	0	0	0
272	25 Jan 23	21:42:00	1	0	1	0	Ct	0	0	4	0	0	0	0	0	0	3	4	0	1	0	0	2	0	0	0	3	3	0	0	0	0	0	1	0	0	0	0	0	0	0
273	25 Jan 23	21:43:00	1	0	1	0	Ct	0	0	2	0	0	0	0	0	0	0	3	0	2	0	0	2	0	0	0	2	1	0	0	0	0	0	0	0	0	0	0	0	0	0
274	25 Jan 23	21:44:00	1	0	1	0	Ct	0	0	1	0	1	0	0	0	0	0	2	0	2	0	0	2	0	0	0	1	2	0	0	0	0	0	0	0	0	0	0	0	0	0
275	25 Jan 23	21:45:00	1	0	1	0	Ct	0	0	4	0	3	0	0	0	0	1	2	0	2	0	0	4	0	0	0	1	1	0	0	0	0	0	0	0	0	0	0	0	0	0
276	25 Jan 23	21:46:00	1	0	1	0	Ct	0	0	6	0	4	0	0	0	0	1	3	0	2	0	0	2	0	0	0	2	2	0	0	0	0	0	0	0	0	0	0	0	0	0
277	25 Jan 23	21:47:00	1	0	1	0	Ct	0	0	3	0	6	0	0	0	1	2	2	0	2	0	0	1	0	0	0	2	2	0	0	0	0	0	0	0	0	0	0	0	0	0
278	25 Jan 23	21:48:00	1	0	1	0	Ct	0	0	3	0	2	0	0	0	0	1	3	0	0	0	0	0	0	0	0	3	2	0	0	0	0	0	0	0	0	0	0	0	0	0
279	25 Jan 23	21:49:00	1	0	1	0	Ct	0	0	2	0	3	0	0	0	0	1	2	0	2	0	0	1	0	0	0	4	2	0	0	0	0	0	0	0	0	0	0	0	0	0
280	25 Jan 23	21:50:00	1	0	1	0	Ct	0	0	5	0	2	0	0	0	0	0	1	0	0	0	0	2	0	0	0	2	2	0	0	0	0	0	0	0	0	0	0	0	0	0
281	25 Jan 23	21:51:00	1	0	1	0	Ct	0	0	3	0	2	0	0	0	0	2	2	0	2	0	0	3	0	0	0	3	0	0	0	0	0	0	0	0	0	0	0	0	0	0
282	25 Jan 23	21:52:00	1	0	1	0	Ct	0	0	3	0	2	0	0	0	0	0	1	0	1	0	0	1	0	0	0	3	3	0	0	0	0	0	0	0	0	0	0	0	0	0
283	25 Jan 23	21:53:00	1	0	1	0	Ct	0	0	3	0	4	0	0	0	0	2	2	0	2	0	0	4	0	0	0	5	5	0	0	0	0	0	0	0	0	0	0	0	0	0
284	25 Jan 23	21:54:00	1	0	1	0	Ct	0	0	3	0	4	0	0	0	0	0	0	0	4	0	0	2	0	0	0	1	1	0	0	0	0	0	0	0	0	0	0	0	0	0
285	25 Jan 23	21:55:00	1	0	1	0	Ct	0	0	2	0	1	0	0	0	0	2	0	0	0	0	0	2	0	0	0	3	2	0	0	0	0	0	0	0	0	0	0	0	0	0
286	25 Jan 23	21:56:00	1	0	1	0	Ct	0	0	3	0	3	0	0	0	0	1	0	0	1	0	0	3	0	0	0	2	1	0	0	0	0	1	0	0	0	0	0	0	0	0
287	25 Jan 23	21:57:00	1	0	1	0	Ct	0	0	3	0	3	0	0	0	0	1	0	0	3	0	0	2	0	0	0	1	1	0	0	0	0	0	0	0	0	0	0	0	0	0
288	25 Jan 23	21:58:00	1	0	1	0	Ct	0	0	3	0	2	0	0	0	0	2	0	0	1	0	0	2	0	0	0	3	0	0	0	0	0	0	0	0	0	0	0	0	0	0
289	25 Jan 23	21:59:00	1	0	1	0	Ct	0	0	1	0	1	0	0	0	0	1	0	0	2	0	0	9	0	0	0	1	0	0	0	0	0	0	0	0	0	0	0	0	0	0
290	25 Jan 23	22:00:00	1	0	1	0	Ct	0	0	5	0	2	0	0	0	0	4	0	0	3	0	0	3	0	0	0	2	0	0	0	0	0	0	0	0	0	0	0	0	0	0
291	25 Jan 23	22:01:00	1	0	1	0	Ct	0	0	3	0	3	0	0	0	0	0	0	0	3	0	0	0	0	0	0	2	2	0	0	0	0	0	0	0	0	0	0	0	0	0
292	25 Jan 23	22:02:00	1	0	1	0	Ct	0	0	2	0	14	0	0	0	0	0	0	0	14	0	0	0	0	0	0	0	1	0	0	0	0	0	0	0	0	0	0	0	0	0
293	25 Jan 23	22:03:00	1	0	1	0	Ct	0	0	0	0	0	0	0	0	0	0	0	0	1	0	0	0	0	0	0	0	2	0	0	0	0	0	0	0	0	0	0	0	0	0
294	25 Jan 23	22:04:00	1	0	1	0	Ct	0	0	0	0	0	0	0	0	0	0	0	0	0	0	0	0	0	0	0	0	0	0	0	0	0	0	0	0	0	0	0	0	0	0
295	25 Jan 23	22:05:00	1	0	1	0	Ct	0	0	0	0	0	0	0	0	0	0	0	0	3	0	0	0	0	0	0	0	0	0	0	0	0	0	0	0	0	0	0	0	0	0
296	25 Jan 23	22:06:00	1	0	1	0	Ct	0	0	0	0	0	0	0	0	0	0	0	0	1	0	0	0	0	0	0	0	0	0	0	0	0	0	0	0	0	0	0	0	0	0
297	25 Jan 23	22:07:00	1	0	1	0	Ct	0	0	0	0	0	0	0	0	0	0	0	0	5	0	0	0	0	0	0	0	0	0	0	0	0	0	0	0	0	0	0	0	0	0
298	25 Jan 23	22:08:00	1	0	1	0	Ct	0	0	0	0	0	0	0	0	0	0	0	0	3	0	0	0	0	0	0	0	0	0	0	0	0	0	0	0	0	0	0	0	0	0
299	25 Jan 23	22:09:00	1	0	1	0	Ct	0	0	1	0	0	0	0	0	0	0	0	0	1	0	0	0	0	0	0	0	0	0	0	0	0	0	0	0	0	0	0	0	0	0
300	25 Jan 23	22:10:00	1	0	1	0	Ct	0	0	6	0	2	0	0	0	2	0	0	0	2	0	0	0	0	1	0	0	0	0	0	0	0	0	0	0	0	0	0	0	0	0
301	25 Jan 23	22:11:00	1	0	1	0	Ct	0	0	0	0	0	0	0	0	3	0	0	0	0	0	0	0	0	0	0	0	3	0	0	0	0	0	0	0	0	0	0	0	0	0
302	25 Jan 23	22:12:00	1	0	1	0	Ct	0	0	0	0	0	0	0	0	0	0	0	0	1	0	0	0	0	2	0	0	0	0	0	0	0	1	0	0	0	0	0	0	0	0
303	25 Jan 23	22:13:00	1	0	1	0	Ct	0	0	0	0	0	0	0	0	0	0	0	0	2	0	0	0	0	0	0	0	0	0	0	0	0	0	0	0	0	0	0	0	0	0
304	25 Jan 23	22:14:00	1	0	1	0	Ct	0	0	0	0	0	0	0	0	0	0	0	0	0	0	0	0	0	0	0	0	0	0	0	0	0	0	0	0	0	0	0	0	0	0
305	25 Jan 23	22:15:00	1	0	1	0	Ct	0	0	0	0	0	0	0	0	0	0	0	0	2	0	0	0	0	0	0	0	0	0	0	0	0	0	0	0	0	0	0	0	0	0
306	25 Jan 23	22:16:00	1	0	1	0	Ct	0	0	0	0	0	0	0	0	0	0	0	0	1	0	0	0	1	0	0	0	4	0	0	0	0	0	0	0	0	0	0	0	0	0
307	25 Jan 23	22:17:00	1	0	1	0	Ct	0	0	0	0	0	0	0	0	1	0	0	0	1	0	0	0	1	0	0	0	26	0	0	0	0	0	0	0	0	0	0	0	0	0
308	25 Jan 23	22:18:00	1	0	1	0	Ct	0	0	0	0	0	0	0	0	0	0	0	0	3	0	0	0	2	0	0	0	0	0	0	0	0	0	0	0	0	0	0	0	0	0
309	25 Jan 23	22:19:00	1	0	1	0	Ct	0	0	0	1	0	0	0	0	0	0	0	0	2	0	0	0	2	0	0	0	0	0	0	0	0	0	0	0	0	0	0	0	0	0
310	25 Jan 23	22:20:00	1	0	1	0	Ct	0	0	0	3	0	0	0	0	0	0	0	0	1	0	0	0	2	0	0	0	0	0	0	0	0	0	0	0	0	0	0	0	0	0
311	25 Jan 23	22:21:00	1	0	1	0	Ct	0	0	0	2	0	0	0	0	1	0	0	0	1	0	0	0	2	0	0	0	0	0	0	0	0	0	0	0	0	0	0	0	0	0
312	25 Jan 23	22:22:00	1	0	1	0	Ct	0	0	0	0	0	0	0	0	0	0	0	0	1	0	0	0	2	0	0	0	0	0	0	0	0	0	3	0	0	0	0	0	0	0
313	25 Jan 23	22:23:00	1	0	1	0	Ct	0	0	1	0	0	0	0	0	0	0	0	0	13	0	0	0	1	0	0	0	0	0	0	0	0	0	1	0	0	0	0	0	0	0
314	25 Jan 23	22:24:00	1	0	1	0	Ct	0	0	0	0	0	0	0	0	0	0	0	0	2	0	0	0	3	0	0	0	0	0	0	0	0	1	1	0	0	0	0	0	0	0
315	25 Jan 23	22:25:00	1	0	1	0	Ct	0	0	0	0	0	0	0	0	0	0	0	0	1	0	0	0	1	0	0	0	0	0	0	0	0	3	0	0	0	0	0	0	0	0
316	25 Jan 23	22:26:00	1	0	1	0	Ct	0	0	0	0	1	0	0	0	0	0	0	0	4	0	0	0	2	0	0	0	0	0	0	0	0	0	0	0	0	0	0	0	0	0
317	25 Jan 23	22:27:00	1	0	1	0	Ct	0	0	0	0	0	0	0	0	0	0	0	0	1	0	0	0	0	1	0	0	0	0	0	0	0	0	0	0	0	0	0	0	0	0
318	25 Jan 23	22:28:00	1	0	1	0	Ct	0	0	0	0	0	0	0	0	0	0	0	0	0	0	0	0	2	2	0	0	0	0	0	0	0	0	0	0	0	0	0	0	0	0
319	25 Jan 23	22:29:00	1	0	1	0	Ct	0	0	0	0	0	0	0	0	0	0	0	0	0	0	0	0	2	0	0	0	0	0	0	0	0	0	0	0	0	0	0	0	0	0
320	25 Jan 23	22:30:00	1	0	1	0	Ct	0	0	0	0	0	0	0	0	0	0	0	0	1	0	0	0	0	0	0	0	0	0	0	0	0	4	0	0	0	0	0	0	0	0
321	25 Jan 23	22:31:00	1	0	1	0	Ct	0	0	0	0	0	0	0	0	0	0	0	0	3	0	0	0	0	0	0	0	0	0	0	0	0	0	1	0	0	0	0	0	0	0
322	25 Jan 23	22:32:00	1	0	1	0	Ct	0	0	0	0	0	0	0	0	0	0	0	0	2	0	0	0	0	0	0	0	0	0	0	0	0	0	4	0	0	0	0	0	0	0
323	25 Jan 23	22:33:00	1	0	1	0	Ct	0	0	0	0	2	0	0	0	0	0	0	0	4	0	0	0	0	0	0	0	0	0	0	0	0	0	0	0	0	0	0	0	0	0
324	25 Jan 23	22:34:00	1	0	1	0	Ct	0	0	0	0	0	0	0	0	0	0	0	0	0	0	0	0	0	0	0	0	0	0	0	0	0	0	0	0	0	0	0	0	0	0
325	25 Jan 23	22:35:00	1	0	1	0	Ct	0	0	0	0	0	0	0	0	0	0	0	0	1	0	0	0	0	0	0	0	0	0	0	0	0	0	0	0	0	0	0	0	0	0
326	25 Jan 23	22:36:00	1	0	1	0	Ct	0	0	0	0	0	0	0	0	0	0	0	0	2	0	0	0	0	0	0	0	0	0	0	0	0	2	0	0	0	0	0	0	0	0
327	25 Jan 23	22:37:00	1	0	1	0	Ct	0	0	0	0	0	0	0	0	0	0	0	0	2	0	0	0	0	0	0	0	0	0	0	0	0	0	2	0	0	0	0	0	0	0
328	25 Jan 23	22:38:00	1	0	1	0	Ct	0	0	0	0	0	0	0	0	0	0	0	0	3	0	0	0	0	0	0	0	0	0	0	0	0	1	0	0	0	0	0	0	0	0
329	25 Jan 23	22:39:00	1	0	1	0	Ct	0	0	0	0	0	0	0	0	0	0	0	0	4	0	0	0	0	0	0	0	0	0	0	0	0	1	3	0	0	0	0	0	0	0
330	25 Jan 23	22:40:00	1	0	1	0	Ct	0	0	0	0	0	0	0	0	0	0	0	0	1	0	0	0	0	0	0	0	1	0	0	0	0	0	1	0	0	0	0	0	0	0
331	25 Jan 23	22:41:00	1	0	1	0	Ct	0	0	0	0	1	0	0	0	0	0	0	0	1	0	0	0	0	0	0	0	0	0	0	0	0	0	0	0	0	0	0	0	0	0
332	25 Jan 23	22:42:00	1	0	1	0	Ct	0	0	0	0	0	0	0	0	4	0	0	0	2	0	0	0	0	0	0	0	0	0	0	0	0	1	0	0	0	0	0	0	0	0
333	25 Jan 23	22:43:00	1	0	1	0	Ct	0	0	0	0	0	0	0	0	0	0	0	0	0	0	0	0	0	0	0	0	0	0	0	0	0	0	0	0	0	0	0	0	0	0
334	25 Jan 23	22:44:00	1	0	1	0	Ct	0	0	0	0	0	0	0	0	0	0	0	0	1	0	0	0	0	0	0	0	0	0	0	0	0	1	0	0	0	0	0	0	0	0
335	25 Jan 23	22:45:00	1	0	1	0	Ct	0	0	0	0	0	0	0	0	0	0	0	0	3	0	0	0	0	0	0	0	0	0	0	0	0	1	0	0	0	0	0	0	0	0
336	25 Jan 23	22:46:00	1	0	1	0	Ct	0	0	0	0	0	0	0	0	0	0	0	0	4	0	0	0	0	0	0	0	0	0	0	0	0	0	0	0	0	0	0	0	0	0
337	25 Jan 23	22:47:00	1	0	1	0	Ct	0	0	0	0	0	0	0	0	0	0	0	0	1	0	0	0	0	0	0	0	0	0	0	0	0	1	0	0	0	0	0	0	0	0
338	25 Jan 23	22:48:00	1	0	1	0	Ct	0	0	3	0	0	0	0	0	0	0	0	0	0	0	0	0	0	0	0	0	0	0	0	0	0	1	0	0	0	0	0	0	0	0
339	25 Jan 23	22:49:00	1	0	1	0	Ct	0	0	2	0	0	0	0	0	0	0	0	0	1	0	0	5	0	0	0	0	1	0	0	0	0	0	0	0	0	0	0	0	0	0
340	25 Jan 23	22:50:00	1	0	1	0	Ct	0	0	5	0	0	0	0	0	0	0	0	0	2	0	0	0	0	0	0	0	0	0	0	0	0	1	0	0	0	0	0	0	0	0
341	25 Jan 23	22:51:00	1	0	1	0	Ct	0	0	5	0	0	0	0	0	0	0	0	0	4	0	0	0	0	0	0	0	0	0	0	0	0	0	0	0	0	0	0	0	0	0
342	25 Jan 23	22:52:00	1	0	1	0	Ct	0	0	3	0	1	0	0	0	0	0	0	0	5	0	0	0	0	0	0	0	0	0	0	0	0	0	0	0	0	0	0	0	0	0
343	25 Jan 23	22:53:00	1	0	1	0	Ct	0	0	4	0	0	0	0	0	0	0	0	0	3	0	0	0	0	0	0	0	0	0	0	0	0	1	0	0	0	0	0	0	0	0
344	25 Jan 23	22:54:00	1	0	1	0	Ct	0	0	2	0	0	0	0	0	0	0	0	0	0	0	0	0	0	0	0	0	0	0	0	0	0	0	0	0	0	0	0	0	0	0
345	25 Jan 23	22:55:00	1	0	1	0	Ct	0	0	2	0	0	0	0	0	0	0	0	0	3	0	0	0	0	0	0	0	0	0	0	0	0	1	0	0	0	0	0	0	0	0
346	25 Jan 23	22:56:00	1	0	1	0	Ct	0	0	4	0	0	0	0	0	0	0	0	0	0	0	0	0	0	0	0	0	0	0	0	0	0	0	0	0	0	0	0	0	0	0
347	25 Jan 23	22:57:00	1	0	1	0	Ct	0	0	3	0	0	0	0	0	0	0	0	0	26	0	0	0	0	0	0	0	0	0	0	0	0	0	0	0	0	0	0	0	0	0
348	25 Jan 23	22:58:00	1	0	1	0	Ct	0	0	2	0	1	0	0	0	1	0	0	0	4	0	0	1	0	0	0	0	2	0	0	0	0	1	4	0	0	0	0	0	0	0
349	25 Jan 23	22:59:00	1	0	1	0	Ct	0	0	3	0	1	0	0	0	3	0	0	0	0	0	0	0	0	0	0	0	3	0	0	0	0	0	2	0	0	0	0	0	0	0
350	25 Jan 23	23:00:00	1	0	1	0	Ct	0	0	2	0	0	0	0	0	0	0	0	0	0	0	0	0	0	0	0	0	1	0	0	0	0	0	0	0	0	0	0	0	0	0
351	25 Jan 23	23:01:00	1	0	1	0	Ct	0	0	0	0	0	0	0	0	0	0	0	0	0	0	0	0	0	0	0	0	0	0	0	0	0	0	0	0	0	0	0	0	0	0
352	25 Jan 23	23:02:00	1	0	1	0	Ct	0	0	0	0	0	0	0	0	2	0	0	0	0	0	0	0	0	0	0	0	0	0	0	0	0	0	0	0	0	0	0	0	0	0
353	25 Jan 23	23:03:00	1	0	1	0	Ct	0	0	0	0	0	0	0	0	6	0	0	0	0	0	0	0	0	0	0	0	0	0	0	0	0	0	0	0	0	0	0	0	0	0
354	25 Jan 23	23:04:00	1	0	1	0	Ct	0	0	0	0	0	0	0	0	1	0	0	0	0	0	0	0	0	0	0	0	0	0	0	0	0	0	0	0	0	0	0	0	0	0
355	25 Jan 23	23:05:00	1	0	1	0	Ct	0	0	0	0	0	0	0	0	0	0	0	0	0	0	0	0	0	0	0	0	0	0	0	0	0	0	0	0	0	0	0	0	0	0
356	25 Jan 23	23:06:00	1	0	1	0	Ct	0	0	0	0	0	0	0	0	0	0	0	0	0	0	0	0	0	0	0	0	0	0	0	0	0	0	0	0	0	0	0	0	0	0
357	25 Jan 23	23:07:00	1	0	1	0	Ct	0	0	0	0	0	0	0	0	0	0	0	0	0	0	0	0	0	0	0	0	0	0	0	0	0	0	0	0	0	0	0	0	0	0
358	25 Jan 23	23:08:00	1	0	1	0	Ct	0	0	0	0	0	0	0	0	0	0	0	0	1	0	0	0	0	0	0	0	0	0	0	0	0	0	0	0	0	0	0	0	0	0
359	25 Jan 23	23:09:00	1	0	1	0	Ct	0	0	0	0	0	0	0	0	0	0	0	0	0	0	0	0	0	0	0	0	0	0	0	0	0	0	1	0	0	0	0	0	0	0
360	25 Jan 23	23:10:00	1	0	1	0	Ct	0	0	0	0	1	0	0	0	0	0	0	0	0	0	0	0	0	0	0	0	0	0	0	0	0	0	3	0	0	0	0	0	0	0
361	25 Jan 23	23:11:00	1	0	1	0	Ct	0	0	0	0	0	0	0	0	0	0	0	0	0	0	0	0	0	0	0	0	0	0	0	0	0	0	0	0	0	0	0	0	0	0
362	25 Jan 23	23:12:00	1	0	1	0	Ct	0	0	0	0	0	0	0	0	0	0	0	0	0	0	0	0	0	0	0	0	0	0	0	0	0	2	0	0	0	0	0	0	0	0
363	25 Jan 23	23:13:00	1	0	1	0	Ct	0	0	0	0	0	0	0	0	0	0	0	0	0	0	0	0	0	0	0	0	0	0	0	0	0	11	0	0	0	0	0	0	0	0
364	25 Jan 23	23:14:00	1	0	1	0	Ct	0	0	0	0	0	0	0	0	0	0	0	0	0	0	0	0	0	0	0	0	0	0	0	0	0	0	0	0	0	0	0	0	0	0
365	25 Jan 23	23:15:00	1	0	1	0	Ct	0	0	0	0	1	0	0	0	0	0	1	0	0	0	0	0	0	0	0	0	0	0	0	0	0	0	0	0	0	0	0	0	0	0
366	25 Jan 23	23:16:00	1	0	1	0	Ct	0	0	0	0	0	0	0	0	0	0	1	0	0	0	0	0	0	0	0	0	0	0	0	0	0	0	0	0	0	0	0	0	0	0
367	25 Jan 23	23:17:00	1	0	1	0	Ct	0	0	0	0	0	0	0	0	0	0	0	0	0	0	0	0	0	0	0	0	0	0	0	0	0	0	0	0	0	0	0	0	0	0
368	25 Jan 23	23:18:00	1	0	1	0	Ct	0	0	0	0	0	0	0	0	0	0	0	0	0	0	0	0	0	0	0	0	0	0	0	0	0	0	0	0	0	0	0	0	0	0
369	25 Jan 23	23:19:00	1	0	1	0	Ct	0	0	0	0	0	0	0	0	0	0	0	0	0	0	0	0	0	0	0	0	0	0	0	0	0	0	0	0	0	0	0	0	0	0
370	25 Jan 23	23:20:00	1	0	1	0	Ct	0	0	0	0	0	0	0	0	0	0	0	0	0	0	0	0	0	0	0	0	0	0	0	0	0	0	0	0	0	0	0	0	0	0
371	25 Jan 23	23:21:00	1	0	1	0	Ct	0	0	0	0	1	0	0	0	0	0	0	0	0	0	0	0	0	0	0	0	2	0	0	0	0	0	0	0	0	0	0	0	0	0
372	25 Jan 23	23:22:00	1	0	1	0	Ct	0	0	0	0	0	0	0	0	0	0	1	0	0	0	0	0	0	0	0	0	2	0	0	0	0	0	0	0	0	0	0	0	0	0
373	25 Jan 23	23:23:00	1	0	1	0	Ct	0	0	0	0	0	0	0	0	0	0	0	0	0	0	0	0	0	0	0	0	0	0	0	0	0	0	0	0	0	0	0	0	0	0
374	25 Jan 23	23:24:00	1	0	1	0	Ct	0	0	0	0	0	0	0	0	0	0	0	0	0	0	0	0	0	0	0	0	0	0	0	0	0	0	0	0	0	0	0	0	0	0
375	25 Jan 23	23:25:00	1	0	1	0	Ct	0	0	0	0	0	0	0	0	0	0	0	0	1	0	0	0	0	0	0	0	0	0	0	0	0	0	0	0	0	0	0	0	0	0
376	25 Jan 23	23:26:00	1	0	1	0	Ct	0	0	0	0	0	0	0	0	0	0	0	0	0	0	0	0	0	0	0	0	0	0	0	0	0	0	0	0	0	0	0	0	0	0
377	25 Jan 23	23:27:00	1	0	1	0	Ct	0	0	0	0	1	0	0	0	0	0	0	0	0	0	0	0	0	0	0	0	0	0	0	0	0	0	0	0	0	0	0	0	0	0
378	25 Jan 23	23:28:00	1	0	1	0	Ct	0	0	0	0	0	0	0	0	0	0	0	0	0	0	0	0	0	0	0	0	0	0	0	0	0	0	0	0	0	0	0	0	0	0
379	25 Jan 23	23:29:00	1	0	1	0	Ct	0	0	0	0	0	0	0	0	0	0	0	0	0	0	0	0	0	0	0	0	0	0	0	0	0	0	0	0	0	0	0	0	0	0
380	25 Jan 23	23:30:00	1	0	1	0	Ct	0	0	0	0	0	0	0	0	0	0	0	0	0	0	0	0	0	0	0	0	0	0	0	0	0	0	0	0	0	0	0	0	0	0
381	25 Jan 23	23:31:00	1	0	1	0	Ct	0	0	0	0	0	0	0	0	0	0	0	0	0	0	0	6	0	0	0	0	0	0	0	0	0	0	2	0	0	0	0	0	0	0
382	25 Jan 23	23:32:00	1	0	1	0	Ct	0	0	0	0	0	0	0	0	0	0	0	0	0	0	0	2	0	0	0	0	0	0	0	0	0	0	2	0	0	0	0	0	0	0
383	25 Jan 23	23:33:00	1	0	1	0	Ct	0	0	0	0	0	0	0	0	0	0	0	0	0	0	0	0	0	0	0	0	0	0	0	0	0	0	0	0	0	0	0	0	0	0
384	25 Jan 23	23:34:00	1	0	1	0	Ct	0	0	0	0	0	0	0	0	0	0	0	0	0	0	0	0	0	0	0	0	0	0	0	0	0	0	0	0	0	0	0	0	0	0
385	25 Jan 23	23:35:00	1	0	1	0	Ct	0	0	0	0	0	0	0	0	0	0	0	0	0	0	0	0	0	0	0	0	0	0	0	0	0	0	1	0	0	0	0	0	0	0
386	25 Jan 23	23:36:00	1	0	1	0	Ct	0	0	0	0	0	0	0	0	0	0	0	0	0	0	0	0	0	0	0	0	0	0	0	0	0	0	2	0	0	0	0	0	0	0
387	25 Jan 23	23:37:00	1	0	1	0	Ct	0	0	0	0	0	0	0	0	0	0	0	0	0	0	0	0	0	0	0	0	0	0	0	0	0	0	1	0	0	0	0	0	0	0
388	25 Jan 23	23:38:00	1	0	1	0	Ct	0	0	0	0	0	0	0	0	0	0	0	0	0	0	0	0	0	0	0	0	0	0	0	0	0	0	0	0	0	0	0	0	0	0
389	25 Jan 23	23:39:00	1	0	1	0	Ct	0	0	0	0	0	0	0	0	0	0	0	0	0	0	0	0	0	0	0	0	0	0	0	0	0	0	0	0	0	0	0	0	0	0
390	25 Jan 23	23:40:00	1	0	1	0	Ct	0	0	0	0	0	0	0	0	0	0	0	0	0	0	0	0	0	0	0	0	0	0	0	0	0	0	0	0	0	0	0	0	0	0
391	25 Jan 23	23:41:00	1	0	1	0	Ct	0	0	0	0	0	0	0	0	0	0	0	0	0	0	0	0	0	0	0	0	0	0	0	0	0	0	0	0	0	0	0	0	0	0
392	25 Jan 23	23:42:00	1	0	1	0	Ct	0	0	0	0	0	0	0	0	2	0	0	0	0	0	0	0	0	1	0	0	0	0	0	0	0	0	0	0	0	0	0	0	0	0
393	25 Jan 23	23:43:00	1	0	1	0	Ct	0	0	0	0	1	0	0	0	2	0	0	0	0	0	0	0	0	6	0	0	0	0	0	0	0	0	0	0	0	0	0	0	0	0
394	25 Jan 23	23:44:00	1	0	1	0	Ct	0	0	0	0	1	0	0	0	0	0	0	0	0	0	0	0	0	4	0	0	0	0	0	0	0	0	0	0	0	0	0	0	0	0
395	25 Jan 23	23:45:00	1	0	1	0	Ct	0	0	0	0	0	0	0	0	0	0	0	0	0	0	0	0	0	3	0	0	0	0	0	0	0	0	0	0	0	0	0	0	0	0
396	25 Jan 23	23:46:00	1	0	1	0	Ct	0	0	0	0	0	0	0	0	0	0	0	0	0	0	0	0	0	0	0	0	3	0	0	0	0	0	0	0	0	0	0	0	0	0
397	25 Jan 23	23:47:00	1	0	1	0	Ct	0	0	0	0	0	0	0	0	0	0	0	0	0	0	0	0	0	0	0	0	2	0	0	0	0	0	0	0	0	0	0	0	0	0
398	25 Jan 23	23:48:00	1	0	1	0	Ct	0	0	0	0	0	0	0	0	0	0	0	0	0	0	0	0	0	0	0	0	3	0	0	0	0	0	0	0	0	0	0	0	0	0
399	25 Jan 23	23:49:00	1	0	1	0	Ct	0	0	0	0	0	0	0	0	0	0	0	0	0	0	0	0	0	0	0	0	2	0	0	0	0	0	0	0	0	0	0	0	0	0
400	25 Jan 23	23:50:00	1	0	1	0	Ct	0	0	0	0	2	0	0	0	0	0	1	0	0	0	0	2	0	0	0	0	3	0	0	0	0	0	0	0	0	0	0	0	0	0
401	25 Jan 23	23:51:00	1	0	1	0	Ct	0	0	0	0	0	0	0	0	0	0	1	0	0	0	0	1	0	0	0	0	3	0	0	0	0	0	0	0	0	0	0	0	0	0
402	25 Jan 23	23:52:00	1	0	1	0	Ct	0	0	0	0	0	0	0	0	0	0	3	0	0	0	0	0	0	0	0	0	0	0	0	0	0	0	2	0	0	0	0	0	0	0
403	25 Jan 23	23:53:00	1	0	1	0	Ct	0	0	0	0	0	0	0	0	0	0	0	0	0	0	0	0	0	0	0	0	3	0	0	0	0	0	0	0	0	0	0	0	0	0
404	25 Jan 23	23:54:00	1	0	1	0	Ct	0	0	0	0	0	0	0	0	0	0	0	0	0	0	0	0	0	0	0	0	0	0	0	0	0	0	0	0	0	0	0	0	0	0
405	25 Jan 23	23:55:00	1	0	1	0	Ct	0	0	0	0	0	0	0	0	0	0	0	0	0	0	0	0	0	0	0	0	0	0	0	0	0	0	0	0	0	0	0	0	0	0
406	25 Jan 23	23:56:00	1	0	1	0	Ct	0	0	0	0	0	0	0	0	0	0	0	0	0	0	0	0	0	0	0	0	1	0	0	0	0	0	0	0	0	0	0	0	0	0
407	25 Jan 23	23:57:00	1	0	1	0	Ct	0	0	0	0	0	0	0	0	0	0	0	0	0	0	0	0	0	0	0	0	2	0	0	0	0	0	0	0	0	0	0	0	0	0
408	25 Jan 23	23:58:00	1	0	1	0	Ct	0	0	0	0	2	0	0	0	0	0	2	0	2	0	0	0	0	0	0	0	2	0	0	0	0	0	0	0	0	0	0	0	0	0
409	25 Jan 23	23:59:00	1	0	1	0	Ct	0	0	0	0	0	0	0	0	0	0	0	0	0	0	0	0	0	0	0	0	4	0	0	0	0	0	0	0	0	0	0	0	0	0
410	26 Jan 23	00:00:00	1	0	1	0	Ct	0	0	0	0	0	0	0	0	1	0	0	0	0	0	0	0	0	0	0	0	1	0	0	0	0	0	0	0	0	0	0	0	0	0
411	26 Jan 23	00:01:00	1	0	1	0	Ct	0	0	0	0	0	0	0	0	1	0	0	0	0	0	0	0	0	0	0	0	4	0	0	0	0	0	0	0	0	0	0	0	0	0
412	26 Jan 23	00:02:00	1	0	1	0	Ct	0	0	0	0	0	0	0	0	1	0	2	0	0	0	0	0	0	0	0	0	1	0	0	0	0	0	0	0	0	0	0	0	0	0
413	26 Jan 23	00:03:00	1	0	1	0	Ct	0	0	0	0	0	0	0	0	0	0	0	0	0	0	0	0	4	0	0	0	0	0	0	0	0	0	0	0	0	0	0	0	0	0
414	26 Jan 23	00:04:00	1	0	1	0	Ct	0	0	0	0	0	0	0	0	0	0	0	0	0	0	0	0	0	0	0	0	0	0	0	0	0	0	0	0	0	0	0	0	0	0
415	26 Jan 23	00:05:00	1	0	1	0	Ct	0	0	0	0	0	0	0	0	0	0	0	0	0	0	0	0	1	0	0	0	0	0	0	0	0	0	0	0	0	0	0	0	0	0
416	26 Jan 23	00:06:00	1	0	1	0	Ct	0	0	0	0	1	0	0	0	0	0	0	0	0	0	0	1	0	0	0	0	0	0	0	0	0	0	0	0	0	0	0	0	0	0
417	26 Jan 23	00:07:00	1	0	1	0	Ct	0	0	0	0	0	0	0	0	0	0	1	0	0	0	0	0	0	0	0	0	0	0	0	0	0	0	0	0	0	0	0	0	0	0
418	26 Jan 23	00:08:00	1	0	1	0	Ct	0	0	0	0	0	0	0	0	0	0	0	0	0	0	0	0	0	0	0	0	0	0	0	0	0	0	0	0	0	0	0	0	0	0
419	26 Jan 23	00:09:00	1	0	1	0	Ct	0	0	0	0	0	0	0	0	0	0	0	0	0	0	0	1	0	0	0	0	0	0	0	0	0	0	2	0	0	0	0	0	0	0
420	26 Jan 23	00:10:00	1	0	1	0	Ct	0	0	0	0	1	0	0	0	0	0	1	0	0	0	0	0	0	0	0	1	0	0	0	0	0	0	2	0	0	0	0	0	0	0
421	26 Jan 23	00:11:00	1	0	1	0	Ct	0	0	0	0	0	0	0	0	0	0	0	0	0	0	0	0	0	0	0	1	0	0	0	0	0	0	2	0	0	0	0	0	0	0
422	26 Jan 23	00:12:00	1	0	1	0	Ct	0	0	0	0	0	0	0	0	0	0	0	0	0	0	0	0	0	0	0	4	0	0	0	0	0	0	2	0	0	0	0	0	0	0
423	26 Jan 23	00:13:00	1	0	1	0	Ct	0	0	0	0	2	0	0	0	1	0	0	0	0	0	0	0	0	0	0	2	0	0	0	0	0	0	2	0	0	0	0	0	0	0
424	26 Jan 23	00:14:00	1	0	1	0	Ct	0	0	0	0	0	0	0	0	1	0	0	0	0	0	0	0	0	0	0	0	0	0	0	0	0	0	2	0	0	0	0	0	0	0
425	26 Jan 23	00:15:00	1	0	1	0	Ct	0	0	0	0	0	0	0	0	0	0	0	0	0	0	0	0	0	0	0	0	4	0	0	0	0	0	3	0	0	0	0	0	0	0
426	26 Jan 23	00:16:00	1	0	1	0	Ct	0	0	0	0	1	0	0	0	0	0	0	0	6	0	0	0	0	0	0	0	0	0	0	0	0	0	2	0	0	0	0	0	0	0
427	26 Jan 23	00:17:00	1	0	1	0	Ct	0	0	0	0	0	0	0	0	0	0	0	0	3	0	0	0	0	0	0	0	0	0	0	0	0	0	0	0	0	0	0	0	0	0
428	26 Jan 23	00:18:00	1	0	1	0	Ct	0	0	0	0	0	0	0	0	0	0	0	0	2	0	0	0	0	0	0	0	0	0	0	0	0	0	0	0	0	0	0	0	0	0
429	26 Jan 23	00:19:00	1	0	1	0	Ct	0	0	0	0	0	0	0	0	0	0	0	0	0	0	0	0	0	0	0	0	0	0	0	0	0	0	0	0	0	0	0	0	0	0
430	26 Jan 23	00:20:00	1	0	1	0	Ct	0	0	0	0	0	0	0	0	0	0	0	0	0	0	0	0	0	0	0	0	0	0	0	0	0	0	0	0	0	0	0	0	0	0
431	26 Jan 23	00:21:00	1	0	1	0	Ct	0	0	0	0	0	0	0	0	0	0	0	0	0	0	0	0	0	0	0	0	0	0	0	0	0	0	0	0	0	0	0	0	0	0
432	26 Jan 23	00:22:00	1	0	1	0	Ct	0	0	0	0	0	0	0	0	0	0	0	0	0	0	0	0	0	0	0	0	1	0	0	0	0	0	0	0	0	0	0	0	0	0
433	26 Jan 23	00:23:00	1	0	1	0	Ct	0	0	0	0	1	0	0	0	0	0	0	0	0	0	0	0	0	0	0	0	3	0	0	0	0	0	0	0	0	0	0	0	0	0
434	26 Jan 23	00:24:00	1	0	1	0	Ct	0	0	0	0	0	0	0	0	0	0	0	0	0	0	0	0	0	0	0	0	3	1	0	0	0	0	0	0	0	0	0	0	0	0
435	26 Jan 23	00:25:00	1	0	1	0	Ct	0	0	0	0	0	0	0	0	0	0	0	0	0	0	0	0	0	0	0	0	2	0	0	0	0	0	0	0	0	0	0	0	0	0
436	26 Jan 23	00:26:00	1	0	1	0	Ct	0	0	0	0	0	0	0	0	0	0	0	0	0	0	0	0	0	0	0	0	0	0	0	0	0	0	0	0	0	0	0	0	0	0
437	26 Jan 23	00:27:00	1	0	1	0	Ct	0	0	0	0	1	0	0	0	0	0	0	0	0	0	0	0	0	0	0	0	1	0	0	0	0	0	0	0	0	0	0	0	0	0
438	26 Jan 23	00:28:00	1	0	1	0	Ct	0	0	0	0	0	0	0	0	0	0	0	0	0	0	0	0	0	0	0	0	0	0	0	0	0	0	0	0	0	0	0	0	0	0
439	26 Jan 23	00:29:00	1	0	1	0	Ct	0	0	0	0	0	0	0	0	0	0	0	0	0	0	0	0	0	0	0	0	0	0	0	0	0	0	0	0	0	0	0	0	0	0
440	26 Jan 23	00:30:00	1	0	1	0	Ct	0	0	0	2	0	0	0	0	0	0	0	0	0	0	0	0	0	0	0	0	0	0	0	0	0	0	1	0	0	0	0	0	0	0
441	26 Jan 23	00:31:00	1	0	1	0	Ct	0	0	0	9	1	0	0	0	0	0	0	0	0	0	0	0	0	0	0	0	0	0	0	0	0	0	3	0	0	0	0	0	0	0
442	26 Jan 23	00:32:00	1	0	1	0	Ct	0	0	0	0	1	0	0	0	0	0	0	0	0	0	0	0	0	0	0	0	0	0	0	0	0	0	2	0	0	0	0	0	0	0
443	26 Jan 23	00:33:00	1	0	1	0	Ct	0	0	0	0	0	0	0	0	0	0	0	0	0	0	0	0	0	0	0	0	0	0	0	0	0	0	3	0	0	0	0	0	0	0
444	26 Jan 23	00:34:00	1	0	1	0	Ct	0	0	0	0	1	0	0	0	0	0	0	0	0	0	0	0	0	0	0	0	0	0	0	0	0	0	3	0	0	0	0	0	0	0
445	26 Jan 23	00:35:00	1	0	1	0	Ct	0	0	0	0	0	0	0	0	0	0	0	0	0	0	0	0	0	0	0	0	0	0	0	0	0	0	3	0	0	0	0	0	0	0
446	26 Jan 23	00:36:00	1	0	1	0	Ct	0	0	0	0	0	0	0	0	0	0	0	0	0	0	0	0	0	0	0	0	1	0	0	0	0	0	2	0	0	0	0	0	0	0
447	26 Jan 23	00:37:00	1	0	1	0	Ct	0	0	0	0	0	0	0	0	0	0	0	0	0	0	0	0	0	0	0	0	0	0	0	0	0	0	3	0	0	0	0	0	0	0
448	26 Jan 23	00:38:00	1	0	1	0	Ct	0	0	0	0	0	0	0	0	0	0	0	0	0	0	0	0	0	0	0	0	0	0	0	0	0	0	3	0	0	0	0	0	0	0
449	26 Jan 23	00:39:00	1	0	1	0	Ct	0	0	0	0	0	0	0	0	1	0	0	0	0	0	0	0	0	0	0	1	0	0	0	0	0	0	4	0	0	0	0	0	0	0
450	26 Jan 23	00:40:00	1	0	1	0	Ct	0	0	0	0	0	0	0	0	0	0	0	0	0	0	0	0	0	0	0	0	0	0	0	0	0	0	3	0	0	0	0	0	0	0
451	26 Jan 23	00:41:00	1	0	1	0	Ct	0	0	0	0	0	0	0	0	0	0	0	0	0	0	0	0	0	0	0	0	0	0	0	0	0	0	2	0	0	0	0	0	0	0
452	26 Jan 23	00:42:00	1	0	1	0	Ct	0	0	0	0	1	0	0	0	1	0	0	0	0	0	0	0	0	0	0	0	0	0	0	0	0	0	6	0	0	0	0	0	0	0
453	26 Jan 23	00:43:00	1	0	1	0	Ct	0	0	0	0	0	0	0	0	1	0	0	0	0	0	0	3	0	0	0	0	0	0	0	0	0	0	2	0	0	0	0	0	0	0
454	26 Jan 23	00:44:00	1	0	1	0	Ct	0	0	0	0	1	0	0	0	0	0	0	0	0	0	0	2	0	0	0	0	0	0	0	0	0	0	5	0	0	0	0	0	0	0
455	26 Jan 23	00:45:00	1	0	1	0	Ct	0	0	0	0	0	0	0	0	0	0	0	0	0	0	0	0	0	0	0	2	0	0	0	0	0	0	3	0	0	0	0	0	0	0
456	26 Jan 23	00:46:00	1	0	1	0	Ct	0	0	0	0	4	0	0	0	0	0	0	0	0	0	0	0	0	0	0	0	0	0	0	0	0	0	3	0	0	0	0	0	0	0
457	26 Jan 23	00:47:00	1	0	1	0	Ct	0	0	0	0	2	0	0	0	0	0	0	0	0	0	0	0	0	0	0	0	0	0	0	0	0	0	2	0	0	0	0	0	0	0
458	26 Jan 23	00:48:00	1	0	1	0	Ct	0	0	0	0	0	0	0	0	0	0	0	0	0	0	0	0	0	0	0	1	0	0	0	0	0	0	2	0	0	0	0	0	0	0
459	26 Jan 23	00:49:00	1	0	1	0	Ct	0	0	0	0	0	0	0	0	0	0	0	0	0	0	0	0	0	0	0	0	3	0	0	0	0	0	2	0	0	0	0	0	0	0
460	26 Jan 23	00:50:00	1	0	1	0	Ct	0	0	0	0	0	0	0	0	0	0	0	0	0	0	0	0	0	0	0	0	2	0	0	0	0	0	2	0	0	0	0	0	0	0
461	26 Jan 23	00:51:00	1	0	1	0	Ct	0	0	0	0	0	0	0	0	0	0	0	0	0	0	0	0	0	0	0	0	2	0	0	0	0	0	2	0	0	0	0	0	0	0
462	26 Jan 23	00:52:00	1	0	1	0	Ct	0	0	0	0	0	0	0	0	0	0	0	0	0	0	0	0	0	0	0	0	0	0	0	0	0	0	4	0	0	0	0	0	0	0
463	26 Jan 23	00:53:00	1	0	1	0	Ct	0	0	0	0	0	0	0	0	0	1	0	0	0	0	0	0	0	0	0	0	0	0	0	0	0	0	1	0	0	0	0	0	0	0
464	26 Jan 23	00:54:00	1	0	1	0	Ct	0	0	0	2	0	0	0	0	0	2	0	0	0	0	0	0	0	0	0	0	0	0	0	0	0	0	3	0	0	0	0	0	0	0
465	26 Jan 23	00:55:00	1	0	1	0	Ct	0	0	0	0	0	0	0	0	0	0	0	0	0	0	0	0	0	0	0	0	0	0	0	0	0	0	4	0	0	0	0	0	0	0
466	26 Jan 23	00:56:00	1	0	1	0	Ct	0	0	0	0	0	0	0	0	0	4	0	0	0	0	0	0	0	0	0	1	0	0	0	0	0	0	2	0	0	0	0	0	0	0
467	26 Jan 23	00:57:00	1	0	1	0	Ct	0	0	0	0	0	0	0	0	0	1	0	0	0	0	0	0	0	0	0	0	0	0	0	0	0	0	3	0	0	0	0	0	0	0
468	26 Jan 23	00:58:00	1	0	1	0	Ct	0	0	0	0	0	0	0	0	5	5	0	0	0	0	0	0	0	0	0	0	0	0	0	0	0	0	1	0	0	0	0	0	0	0
469	26 Jan 23	00:59:00	1	0	1	0	Ct	0	0	0	0	0	0	0	0	3	2	0	0	0	0	0	0	0	0	0	0	0	0	0	0	0	0	3	0	0	0	0	0	0	0
470	26 Jan 23	01:00:00	1	0	1	0	Ct	0	0	0	0	0	0	0	0	0	2	0	0	0	0	0	0	0	0	0	0	0	0	0	0	0	0	4	0	0	0	0	0	0	0
471	26 Jan 23	01:01:00	1	0	1	0	Ct	0	0	0	0	0	0	0	0	0	2	0	0	0	0	0	0	0	0	0	0	0	0	0	0	0	0	0	0	0	0	0	0	0	0
472	26 Jan 23	01:02:00	1	0	1	0	Ct	0	0	0	0	0	0	0	0	6	2	0	0	0	0	0	0	0	0	0	0	0	0	0	0	0	0	2	0	0	0	0	0	0	0
473	26 Jan 23	01:03:00	1	0	1	0	Ct	0	0	0	0	0	0	0	0	4	1	0	0	0	0	0	0	0	0	0	0	0	0	0	0	0	0	2	0	0	0	0	0	0	0
474	26 Jan 23	01:04:00	1	0	1	0	Ct	0	0	0	0	0	0	0	0	4	0	0	0	0	0	0	0	0	0	0	0	0	0	0	0	0	0	1	0	0	0	0	0	0	0
475	26 Jan 23	01:05:00	1	0	1	0	Ct	0	0	0	0	0	0	0	0	0	0	0	0	0	0	0	0	0	0	0	0	0	0	0	0	0	0	4	0	0	0	0	0	0	0
476	26 Jan 23	01:06:00	1	0	1	0	Ct	0	0	0	0	0	0	0	0	0	0	0	0	0	0	0	0	0	0	0	0	0	0	0	0	0	0	2	0	0	0	0	0	0	0
477	26 Jan 23	01:07:00	1	0	1	0	Ct	0	0	0	0	0	0	0	0	0	0	0	0	0	0	0	0	0	0	0	0	0	3	0	0	0	0	0	0	0	0	0	0	0	0
478	26 Jan 23	01:08:00	1	0	1	0	Ct	0	0	0	0	0	0	0	0	0	0	0	0	0	0	0	0	0	0	0	0	0	1	0	0	0	2	0	0	0	0	0	0	0	0
479	26 Jan 23	01:09:00	1	0	1	0	Ct	0	0	0	0	0	0	0	0	0	0	0	0	0	0	0	0	1	0	0	0	0	4	0	0	0	0	0	0	0	0	0	0	0	0
480	26 Jan 23	01:10:00	1	0	1	0	Ct	0	0	0	0	0	0	0	0	0	0	0	0	0	0	0	0	0	0	0	0	0	5	0	0	0	1	0	0	0	0	0	0	0	0
481	26 Jan 23	01:11:00	1	0	1	0	Ct	0	0	0	0	0	0	0	0	0	0	0	0	0	0	0	0	2	0	0	0	0	0	0	0	0	3	0	0	0	0	0	0	0	0
482	26 Jan 23	01:12:00	1	0	1	0	Ct	0	0	0	0	0	0	0	0	0	0	0	0	0	0	0	0	2	0	0	0	0	0	0	0	0	3	0	0	0	0	0	0	0	0
483	26 Jan 23	01:13:00	1	0	1	0	Ct	0	0	1	0	0	0	0	0	0	0	0	0	0	0	0	0	0	0	0	0	0	0	0	0	0	3	0	0	0	0	0	0	0	0
484	26 Jan 23	01:14:00	1	0	1	0	Ct	0	0	4	0	0	0	0	0	1	0	0	0	0	0	0	0	0	0	0	0	0	0	0	0	0	3	0	0	0	0	0	0	0	0
485	26 Jan 23	01:15:00	1	0	1	0	Ct	0	0	5	0	0	0	0	0	5	0	0	0	0	0	0	0	0	0	0	0	0	0	0	0	0	3	0	0	0	0	0	0	0	0
486	26 Jan 23	01:16:00	1	0	1	0	Ct	0	0	3	0	0	0	0	0	1	0	0	0	0	0	0	0	0	0	0	0	1	0	0	0	0	2	0	0	0	0	0	0	0	0
487	26 Jan 23	01:17:00	1	0	1	0	Ct	0	0	3	0	0	0	0	0	0	0	0	0	0	0	0	0	0	0	0	0	3	0	0	0	0	2	0	0	0	0	0	0	0	0
488	26 Jan 23	01:18:00	1	0	1	0	Ct	0	0	1	0	0	0	0	0	0	0	0	0	0	0	0	0	0	0	0	1	0	0	0	0	0	3	0	0	0	0	0	0	0	0
489	26 Jan 23	01:19:00	1	0	1	0	Ct	0	0	0	0	0	0	0	0	0	0	0	0	0	0	0	0	0	0	0	4	0	0	0	0	0	3	0	0	0	0	0	0	0	0
490	26 Jan 23	01:20:00	1	0	1	0	Ct	0	0	0	0	0	0	0	0	0	0	0	0	0	0	0	0	0	0	0	0	0	0	0	0	0	3	0	0	0	0	0	0	0	0
491	26 Jan 23	01:21:00	1	0	1	0	Ct	0	0	0	0	0	0	0	0	0	0	0	0	0	0	0	0	0	0	0	0	0	0	0	0	0	2	0	0	0	0	0	0	0	0
492	26 Jan 23	01:22:00	1	0	1	0	Ct	0	0	0	0	0	0	0	0	0	0	0	0	0	0	0	0	0	0	0	0	0	0	0	0	0	3	0	0	0	0	0	0	0	0
493	26 Jan 23	01:23:00	1	0	1	0	Ct	0	0	0	0	0	0	0	0	0	0	0	0	0	0	0	0	0	0	0	0	0	0	0	0	0	3	0	0	0	0	0	0	0	0
494	26 Jan 23	01:24:00	1	0	1	0	Ct	0	0	0	0	0	0	0	0	0	0	0	0	0	0	0	0	0	0	0	0	0	0	0	0	0	3	0	0	0	0	0	0	0	0
495	26 Jan 23	01:25:00	1	0	1	0	Ct	0	0	0	0	0	0	0	0	0	0	0	0	0	0	0	0	0	0	0	0	0	0	0	0	0	2	0	0	0	0	0	0	0	0
496	26 Jan 23	01:26:00	1	0	1	0	Ct	0	0	0	0	0	0	0	0	0	0	0	0	0	0	0	0	0	0	0	0	0	0	0	0	0	2	0	0	0	0	0	0	0	0
497	26 Jan 23	01:27:00	1	0	1	0	Ct	0	0	0	0	0	0	0	0	0	0	0	0	0	0	0	0	0	0	0	0	0	0	0	0	0	3	0	0	0	0	0	0	0	0
498	26 Jan 23	01:28:00	1	0	1	0	Ct	0	0	0	0	0	0	0	0	0	0	0	0	0	0	0	0	0	0	0	0	0	0	0	0	0	2	0	0	0	0	0	0	0	0
499	26 Jan 23	01:29:00	1	0	1	0	Ct	0	0	0	0	0	0	0	0	0	0	0	0	0	0	0	0	0	0	0	0	0	0	0	0	0	2	0	0	0	0	0	0	0	0
500	26 Jan 23	01:30:00	1	0	1	0	Ct	0	0	0	0	0	0	0	0	0	0	0	0	0	0	0	1	0	0	0	2	0	0	0	0	0	2	0	0	0	0	0	0	0	0
501	26 Jan 23	01:31:00	1	0	1	0	Ct	0	0	0	0	0	0	0	0	0	2	0	0	0	0	0	0	0	0	0	0	0	0	0	0	0	1	0	0	0	0	0	0	0	0
502	26 Jan 23	01:32:00	1	0	1	0	Ct	0	0	0	0	0	0	0	0	0	3	0	0	0	0	0	0	0	0	0	0	0	0	0	0	0	3	0	0	0	0	0	0	0	0
503	26 Jan 23	01:33:00	1	0	1	0	Ct	0	0	0	0	0	0	0	0	3	5	0	0	0	0	0	0	0	0	0	0	0	0	0	1	0	2	0	0	0	0	0	0	0	0
504	26 Jan 23	01:34:00	1	0	1	0	Ct	0	0	0	0	0	0	0	0	2	1	0	0	0	0	0	0	0	0	0	0	0	0	0	1	0	5	0	0	0	0	0	0	0	0
505	26 Jan 23	01:35:00	1	0	1	0	Ct	0	0	0	0	0	0	0	0	6	1	0	0	0	0	0	0	0	0	0	0	0	0	0	1	0	3	0	0	0	0	0	0	0	0
506	26 Jan 23	01:36:00	1	0	1	0	Ct	0	0	0	0	0	0	0	0	5	2	0	0	0	0	1	0	0	0	0	0	0	0	0	1	0	3	0	0	0	0	0	0	0	0
507	26 Jan 23	01:37:00	1	0	1	0	Ct	0	0	0	0	0	0	0	0	7	3	0	0	0	0	0	0	0	0	0	0	0	0	0	1	0	1	0	0	0	0	0	0	0	0
508	26 Jan 23	01:38:00	1	0	1	0	Ct	0	0	0	0	0	0	0	0	4	0	0	0	0	0	1	0	0	0	0	0	0	0	0	1	0	2	0	0	0	0	0	0	0	0
509	26 Jan 23	01:39:00	1	0	1	0	Ct	0	0	0	0	0	0	0	0	6	0	0	0	0	0	3	0	0	0	0	0	0	0	0	0	0	4	3	0	0	0	0	0	0	0
510	26 Jan 23	01:40:00	1	0	1	0	Ct	0	0	0	0	0	0	0	0	2	0	0	0	0	0	1	0	0	0	0	0	0	0	0	4	0	3	1	0	0	0	0	0	0	0
511	26 Jan 23	01:41:00	1	0	1	0	Ct	0	0	0	0	0	0	0	0	0	0	0	0	0	0	4	0	0	2	0	0	0	0	0	2	0	2	3	0	0	0	0	0	0	0
512	26 Jan 23	01:42:00	1	0	1	0	Ct	0	0	0	0	0	0	0	0	0	0	0	0	0	0	4	0	0	3	0	0	0	0	0	2	0	4	6	0	0	0	0	0	0	0
513	26 Jan 23	01:43:00	1	0	1	0	Ct	0	0	0	0	0	0	0	0	0	0	0	0	0	0	2	0	0	2	0	4	0	0	0	1	0	2	3	0	0	0	0	0	0	0
514	26 Jan 23	01:44:00	1	0	1	0	Ct	0	0	0	1	0	0	0	0	0	0	0	0	0	0	0	0	0	0	0	1	0	0	0	1	0	2	2	0	0	0	0	0	0	0
515	26 Jan 23	01:45:00	1	0	1	0	Ct	0	0	0	6	0	0	0	0	0	0	0	0	0	0	0	0	0	0	0	0	0	0	0	2	0	2	3	0	0	0	0	0	0	0
516	26 Jan 23	01:46:00	1	0	1	0	Ct	0	0	1	0	0	0	0	0	0	0	0	0	0	0	0	0	0	0	0	0	0	0	0	0	0	3	2	0	0	0	0	0	0	0
517	26 Jan 23	01:47:00	1	0	1	0	Ct	0	0	3	0	0	0	0	0	0	0	0	0	0	0	0	0	0	0	0	0	0	0	0	1	0	1	1	0	0	0	0	0	0	0
518	26 Jan 23	01:48:00	1	0	1	0	Ct	0	0	5	0	0	0	0	0	0	0	0	0	0	0	0	0	0	0	0	1	0	0	0	0	0	2	5	0	0	0	0	0	0	0
519	26 Jan 23	01:49:00	1	0	1	0	Ct	0	0	3	0	0	0	0	0	0	0	0	0	0	0	0	0	0	0	0	0	0	0	0	0	0	2	1	0	0	0	0	0	0	0
520	26 Jan 23	01:50:00	1	0	1	0	Ct	0	0	3	0	0	0	0	0	0	0	0	0	0	0	0	0	0	0	0	1	0	0	0	0	0	2	0	0	0	0	0	0	0	0
521	26 Jan 23	01:51:00	1	0	1	0	Ct	0	0	3	0	0	0	0	0	0	0	0	0	0	0	0	0	0	0	0	0	0	0	0	0	0	2	0	0	0	0	0	0	0	0
522	26 Jan 23	01:52:00	1	0	1	0	Ct	0	0	2	0	0	0	0	0	0	0	0	0	0	0	0	0	0	0	0	0	0	0	0	0	0	2	0	0	0	0	0	0	0	0
523	26 Jan 23	01:53:00	1	0	1	0	Ct	0	0	2	0	0	0	0	0	0	0	0	0	0	0	0	0	0	0	0	0	0	4	0	0	0	2	0	0	0	0	0	0	0	0
524	26 Jan 23	01:54:00	1	0	1	0	Ct	0	0	0	0	0	0	0	0	0	0	0	0	0	0	0	0	0	0	0	0	0	0	0	0	0	2	0	0	0	0	0	0	0	0
525	26 Jan 23	01:55:00	1	0	1	0	Ct	0	0	3	0	0	0	0	0	0	0	0	0	0	0	0	0	0	0	0	0	0	0	0	0	0	3	0	0	0	0	0	0	0	0
526	26 Jan 23	01:56:00	1	0	1	0	Ct	0	0	2	2	0	0	0	0	1	0	0	0	0	0	0	0	0	0	0	0	0	0	0	0	0	5	0	0	0	0	0	0	0	0
527	26 Jan 23	01:57:00	1	0	1	0	Ct	0	0	2	0	0	0	0	0	5	0	0	0	0	0	0	0	0	0	0	0	0	0	0	0	0	2	0	0	0	0	0	0	0	0
528	26 Jan 23	01:58:00	1	0	1	0	Ct	0	0	1	0	0	0	0	0	4	0	0	0	0	0	0	0	0	0	0	0	0	0	0	0	0	3	0	0	0	0	0	0	0	0
529	26 Jan 23	01:59:00	1	0	1	0	Ct	0	0	0	0	0	0	0	0	6	0	0	0	0	0	0	0	0	0	0	0	0	0	0	0	0	2	6	0	0	0	0	0	0	0
530	26 Jan 23	02:00:00	1	0	1	0	Ct	0	0	1	0	0	0	2	0	4	0	0	0	0	0	0	0	0	0	0	0	0	0	0	0	0	0	1	0	0	0	0	0	0	0
531	26 Jan 23	02:01:00	1	0	1	0	Ct	0	0	3	0	0	0	1	0	4	0	0	0	0	0	0	0	0	0	0	0	0	0	0	0	0	0	4	0	0	0	0	0	0	0
532	26 Jan 23	02:02:00	1	0	1	0	Ct	0	0	2	0	0	0	0	0	4	0	0	0	0	0	0	0	0	0	0	0	0	0	0	0	0	0	4	0	0	0	0	0	0	0
533	26 Jan 23	02:03:00	1	0	1	0	Ct	0	0	3	0	0	0	0	0	4	0	0	0	0	0	0	0	0	0	0	0	0	0	0	0	0	0	3	0	0	0	0	0	0	0
534	26 Jan 23	02:04:00	1	0	1	0	Ct	0	0	2	0	0	0	0	0	2	0	0	0	0	0	0	0	0	2	0	0	0	0	0	0	0	0	2	0	0	0	0	0	0	0
535	26 Jan 23	02:05:00	1	0	1	0	Ct	0	0	2	0	0	0	0	0	3	0	0	0	0	0	0	0	0	0	0	0	0	0	0	0	0	0	3	0	0	0	0	0	0	0
536	26 Jan 23	02:06:00	1	0	1	0	Ct	0	0	2	0	0	0	0	0	2	0	0	0	0	0	0	0	0	0	0	0	0	0	0	0	0	0	2	0	0	0	0	0	0	0
537	26 Jan 23	02:07:00	1	0	1	0	Ct	0	0	2	0	0	0	0	0	4	0	0	5	0	0	1	0	0	0	0	0	0	0	0	0	0	0	3	0	0	0	0	0	0	0
538	26 Jan 23	02:08:00	1	0	1	0	Ct	0	0	3	0	2	0	0	0	0	0	0	0	0	0	0	0	0	0	0	2	0	0	0	0	0	0	3	0	0	0	0	0	0	0
539	26 Jan 23	02:09:00	1	0	1	0	Ct	0	0	3	0	2	0	0	0	0	0	0	0	0	0	3	0	0	0	0	0	0	0	0	0	0	0	3	0	0	0	0	0	0	0
540	26 Jan 23	02:10:00	1	0	1	0	Ct	0	0	3	0	0	0	0	0	0	0	0	0	0	0	1	0	0	0	0	0	0	0	0	0	0	0	2	0	0	0	0	0	0	0
541	26 Jan 23	02:11:00	1	0	1	0	Ct	0	0	3	0	2	0	0	0	0	0	0	0	0	0	2	0	0	0	0	0	0	0	0	0	0	0	4	0	0	0	0	0	0	0
542	26 Jan 23	02:12:00	1	0	1	0	Ct	0	0	0	0	2	0	0	0	0	1	0	0	0	0	1	0	0	2	0	3	0	0	0	0	0	0	3	0	0	0	0	0	0	0
543	26 Jan 23	02:13:00	1	0	1	0	Ct	0	0	0	0	0	0	0	0	0	0	0	0	0	0	0	0	0	7	0	0	0	0	0	0	0	0	3	0	0	0	0	0	0	0
544	26 Jan 23	02:14:00	1	0	1	0	Ct	0	0	0	0	0	0	0	0	0	1	0	0	0	0	0	0	0	5	0	0	0	0	0	0	0	0	2	0	0	0	0	0	0	0
545	26 Jan 23	02:15:00	1	0	1	0	Ct	0	0	0	0	0	0	1	0	0	3	0	0	0	0	0	0	0	3	0	0	2	0	0	0	0	0	2	0	0	0	0	0	0	0
546	26 Jan 23	02:16:00	1	0	1	0	Ct	0	0	0	0	1	0	3	0	0	3	0	0	0	0	0	0	0	2	0	0	0	0	0	0	0	0	0	0	0	0	0	0	0	0
547	26 Jan 23	02:17:00	1	0	1	0	Ct	0	0	0	0	2	0	2	0	0	2	0	0	0	0	0	0	0	2	0	0	1	0	0	0	0	0	0	0	0	0	0	0	0	0
548	26 Jan 23	02:18:00	1	0	1	0	Ct	0	0	0	0	0	0	1	0	0	2	0	0	0	0	0	0	0	3	0	0	3	0	0	0	0	0	0	0	0	0	0	0	0	0
549	26 Jan 23	02:19:00	1	0	1	0	Ct	0	0	0	0	0	0	0	0	0	2	0	0	0	0	0	0	0	2	0	0	3	0	0	0	0	0	0	0	0	0	0	0	0	0
550	26 Jan 23	02:20:00	1	0	1	0	Ct	0	0	0	0	0	0	5	0	0	3	0	0	0	0	0	0	0	2	0	0	0	0	0	0	0	0	0	0	0	0	0	0	0	0
551	26 Jan 23	02:21:00	1	0	1	0	Ct	0	0	0	0	0	0	0	0	0	0	0	0	0	0	0	0	0	3	0	1	0	0	0	0	0	0	0	0	0	0	0	0	0	0
552	26 Jan 23	02:22:00	1	0	1	0	Ct	0	0	0	0	0	0	0	0	0	1	0	0	0	0	0	0	1	1	0	0	0	0	0	0	0	0	0	0	0	0	0	0	0	0
553	26 Jan 23	02:23:00	1	0	1	0	Ct	0	0	0	0	0	0	1	0	3	3	0	0	0	0	0	0	1	2	0	2	0	0	0	0	0	0	0	0	0	0	0	0	0	0
554	26 Jan 23	02:24:00	1	0	1	0	Ct	0	0	0	0	0	0	0	0	5	0	0	0	0	0	0	0	1	2	0	1	2	0	0	0	0	0	0	0	0	0	0	0	0	0
555	26 Jan 23	02:25:00	1	0	1	0	Ct	0	0	0	0	0	0	3	0	2	0	0	0	0	0	0	0	1	2	0	1	0	0	0	0	0	0	0	0	0	0	0	0	0	0
556	26 Jan 23	02:26:00	1	0	1	0	Ct	0	0	0	0	0	0	0	0	8	0	0	0	0	0	0	0	2	2	0	0	0	0	0	0	0	0	0	0	0	0	0	0	0	0
557	26 Jan 23	02:27:00	1	0	1	0	Ct	0	0	0	0	0	0	1	0	3	0	0	0	0	0	0	0	1	3	0	0	0	0	0	0	0	0	0	0	0	0	0	0	0	0
558	26 Jan 23	02:28:00	1	0	1	0	Ct	0	0	0	3	0	0	1	0	4	0	0	0	0	0	0	0	0	2	0	0	0	0	0	0	0	0	0	0	0	0	0	0	0	0
559	26 Jan 23	02:29:00	1	0	1	0	Ct	0	0	0	0	0	0	0	0	2	0	0	0	0	0	0	0	0	4	0	0	0	0	0	0	0	0	0	0	0	0	0	0	0	0
560	26 Jan 23	02:30:00	1	0	1	0	Ct	0	0	0	0	0	0	1	0	1	0	0	0	0	0	0	0	0	2	0	0	0	0	0	0	0	0	0	0	0	0	0	0	0	0
561	26 Jan 23	02:31:00	1	0	1	0	Ct	0	0	0	0	0	0	0	0	2	0	0	0	0	0	0	0	0	2	0	0	0	0	0	0	0	0	0	0	0	0	0	0	0	0
562	26 Jan 23	02:32:00	1	0	1	0	Ct	0	0	0	0	0	0	0	0	0	0	0	0	0	0	0	0	0	2	0	0	0	0	0	0	0	0	0	0	0	0	0	0	0	0
563	26 Jan 23	02:33:00	1	0	1	0	Ct	0	0	0	0	0	0	0	0	0	0	0	0	0	0	0	0	0	2	0	0	0	0	0	0	0	0	0	0	0	0	0	0	0	0
564	26 Jan 23	02:34:00	1	0	1	0	Ct	0	0	0	0	0	0	0	0	0	0	0	0	0	0	0	0	0	5	0	0	0	0	0	0	0	0	0	0	0	0	0	0	0	0
565	26 Jan 23	02:35:00	1	0	1	0	Ct	0	0	0	0	0	0	0	0	0	0	0	0	0	0	0	0	0	2	0	0	0	0	0	0	0	0	0	0	0	0	0	0	0	0
566	26 Jan 23	02:36:00	1	0	1	0	Ct	0	0	0	0	0	0	0	0	0	0	0	0	0	4	0	0	0	1	0	0	0	0	0	0	0	0	0	0	0	0	0	0	0	0
567	26 Jan 23	02:37:00	1	0	1	0	Ct	0	0	0	0	0	0	2	0	0	0	0	0	0	1	0	0	0	3	0	0	0	0	0	0	0	0	0	0	0	0	0	0	0	0
568	26 Jan 23	02:38:00	1	0	1	0	Ct	0	0	0	0	0	0	4	0	0	0	0	0	0	3	0	0	0	3	0	3	0	0	0	0	0	0	0	0	0	0	0	0	0	0
569	26 Jan 23	02:39:00	1	0	1	0	Ct	0	0	0	0	2	0	0	0	0	0	0	0	0	0	0	0	0	3	0	5	0	0	0	0	0	0	0	0	0	0	0	0	0	0
570	26 Jan 23	02:40:00	1	0	1	0	Ct	0	0	0	0	0	0	2	0	0	0	0	0	0	0	0	0	0	1	0	2	0	0	0	0	0	0	0	0	0	0	0	0	0	0
571	26 Jan 23	02:41:00	1	0	1	0	Ct	0	0	0	0	1	0	0	0	0	0	0	0	0	2	0	0	0	2	0	0	0	0	0	0	0	0	0	0	0	0	0	0	0	0
572	26 Jan 23	02:42:00	1	0	1	0	Ct	0	0	0	0	0	0	0	0	0	0	0	1	0	2	0	0	0	4	0	0	1	0	0	0	0	0	0	0	0	0	0	0	0	0
573	26 Jan 23	02:43:00	1	0	1	0	Ct	0	0	0	0	0	0	0	0	0	0	0	0	0	0	0	0	0	1	0	0	0	0	0	0	0	0	0	0	0	0	0	0	0	0
574	26 Jan 23	02:44:00	1	0	1	0	Ct	0	0	0	0	0	1	0	0	0	0	0	0	0	0	0	0	0	3	0	0	0	0	0	0	0	0	0	0	0	0	0	0	0	0
575	26 Jan 23	02:45:00	1	0	1	0	Ct	0	0	0	0	0	0	0	0	0	0	0	0	0	0	0	0	0	3	0	0	0	0	0	0	0	0	0	0	0	0	0	0	0	0
576	26 Jan 23	02:46:00	1	0	1	0	Ct	0	0	0	0	0	0	0	0	0	0	0	0	0	0	0	0	1	3	0	0	0	0	0	0	0	0	0	0	0	0	0	0	0	0
577	26 Jan 23	02:47:00	1	0	1	0	Ct	0	0	0	0	0	0	0	0	0	0	0	0	0	0	0	0	0	1	0	0	0	0	0	0	0	0	1	0	0	0	0	0	0	0
578	26 Jan 23	02:48:00	1	0	1	0	Ct	0	0	0	0	0	0	0	0	0	0	0	0	0	0	0	0	0	3	0	0	3	0	0	0	0	0	4	0	0	0	0	0	0	0
579	26 Jan 23	02:49:00	1	0	1	0	Ct	0	0	0	0	0	0	0	0	0	0	0	0	0	2	0	0	0	1	0	0	1	0	0	0	0	0	2	0	0	0	0	0	0	0
580	26 Jan 23	02:50:00	1	0	1	0	Ct	0	0	0	0	0	0	0	0	0	0	0	0	0	0	0	0	0	4	0	0	0	0	0	0	0	0	2	0	0	0	0	0	0	0
581	26 Jan 23	02:51:00	1	0	1	0	Ct	0	0	0	0	0	0	0	0	3	0	0	0	0	3	0	0	0	2	0	0	0	0	0	0	0	0	2	0	0	0	0	0	0	0
582	26 Jan 23	02:52:00	1	0	1	0	Ct	0	0	0	0	0	0	0	0	5	0	0	1	0	4	0	0	0	3	0	0	0	0	0	0	0	0	3	0	0	0	0	0	0	0
583	26 Jan 23	02:53:00	1	0	1	0	Ct	0	0	0	0	0	0	0	0	2	0	0	0	0	0	0	0	0	0	0	0	0	0	0	0	0	0	1	0	0	0	0	0	0	0
584	26 Jan 23	02:54:00	1	0	1	0	Ct	0	0	0	0	0	0	0	0	3	0	0	0	0	0	0	0	0	0	0	0	0	0	0	0	0	0	2	0	0	0	0	0	0	0
585	26 Jan 23	02:55:00	1	0	1	0	Ct	0	0	0	0	0	0	0	0	0	0	0	0	0	0	0	0	0	2	0	0	0	0	0	0	0	0	2	0	0	0	0	0	0	0
586	26 Jan 23	02:56:00	1	0	1	0	Ct	0	0	0	0	0	0	0	0	1	0	0	0	0	0	0	0	0	1	0	0	0	0	0	0	0	0	2	0	0	0	0	0	0	0
587	26 Jan 23	02:57:00	1	0	1	0	Ct	0	0	0	0	0	0	0	0	5	0	0	2	0	0	0	0	0	2	0	0	0	0	0	0	0	0	7	0	0	0	0	0	0	0
588	26 Jan 23	02:58:00	1	0	1	0	Ct	0	0	0	0	0	0	0	0	0	0	0	2	0	0	0	0	0	1	0	0	0	0	0	0	0	0	9	0	0	0	0	0	0	0
589	26 Jan 23	02:59:00	1	0	1	0	Ct	0	0	0	0	0	0	0	0	0	0	0	0	0	0	0	0	0	2	0	0	0	0	0	0	0	0	0	0	0	0	0	0	0	0
590	26 Jan 23	03:00:00	1	0	1	0	Ct	0	0	0	0	0	0	0	0	0	0	0	0	0	0	0	0	0	2	0	0	0	0	0	0	0	0	0	0	0	0	0	0	0	0
591	26 Jan 23	03:01:00	1	0	1	0	Ct	0	0	0	0	0	0	0	0	0	0	0	0	0	0	0	0	0	4	0	0	0	0	0	0	0	0	3	0	0	0	0	0	0	0
592	26 Jan 23	03:02:00	1	0	1	0	Ct	0	0	0	0	0	0	0	0	0	0	0	0	0	0	0	0	0	4	0	1	0	0	0	0	0	0	2	0	0	0	0	0	0	0
593	26 Jan 23	03:03:00	1	0	1	0	Ct	0	0	0	0	0	0	0	0	0	0	0	0	0	0	0	0	0	1	0	0	2	0	0	0	0	0	1	0	0	0	0	0	0	0
594	26 Jan 23	03:04:00	1	0	1	0	Ct	0	0	0	0	0	0	0	0	0	0	0	0	0	0	0	0	0	4	0	0	0	0	0	0	0	0	1	0	0	0	0	0	0	0
595	26 Jan 23	03:05:00	1	0	1	0	Ct	0	0	4	0	0	0	0	0	0	0	0	0	0	0	0	0	0	1	0	0	0	2	0	0	0	0	1	0	0	0	0	0	0	0
596	26 Jan 23	03:06:00	1	0	1	0	Ct	0	0	3	0	0	0	0	0	0	0	0	0	0	0	0	0	0	0	0	0	0	0	0	0	0	0	1	0	0	0	0	0	0	0
597	26 Jan 23	03:07:00	1	0	1	0	Ct	0	0	3	0	0	0	0	0	0	0	0	0	0	0	0	0	0	0	0	0	0	0	0	0	0	0	0	0	0	0	0	0	0	0
598	26 Jan 23	03:08:00	1	0	1	0	Ct	0	0	3	0	0	0	0	0	0	0	0	0	0	0	0	0	0	0	0	0	0	0	0	0	0	0	0	0	0	0	0	0	0	0
599	26 Jan 23	03:09:00	1	0	1	0	Ct	0	0	2	0	0	0	0	0	0	0	0	0	0	0	0	0	0	0	0	1	0	0	0	0	0	0	1	0	0	0	0	0	0	0
600	26 Jan 23	03:10:00	1	0	1	0	Ct	0	0	2	0	0	0	0	0	0	0	0	0	0	0	0	0	0	0	0	0	0	0	0	0	0	0	0	0	0	0	0	0	0	0
601	26 Jan 23	03:11:00	1	0	1	0	Ct	0	0	0	0	0	0	0	0	0	0	0	0	0	0	0	0	0	0	0	0	0	0	0	0	0	0	0	0	0	0	0	0	0	0
602	26 Jan 23	03:12:00	1	0	1	0	Ct	0	0	1	0	0	0	0	0	0	0	0	0	0	0	0	0	0	0	0	4	0	0	0	0	0	0	0	0	0	0	0	0	0	0
603	26 Jan 23	03:13:00	1	0	1	0	Ct	0	0	4	0	0	0	0	0	0	0	0	0	0	0	1	0	0	0	0	5	0	0	0	0	0	0	0	0	0	0	0	0	0	0
604	26 Jan 23	03:14:00	1	0	1	0	Ct	0	0	1	0	0	0	0	0	0	0	0	0	0	0	0	0	0	0	0	0	0	0	0	0	0	0	0	0	0	0	0	0	0	0
605	26 Jan 23	03:15:00	1	0	1	0	Ct	0	0	2	0	0	0	0	0	0	0	0	0	0	0	0	0	0	0	0	0	0	0	0	0	0	0	0	0	0	0	0	0	0	0
606	26 Jan 23	03:16:00	1	0	1	0	Ct	0	0	4	0	0	0	0	0	0	0	0	0	0	0	0	0	0	0	0	0	0	0	0	0	0	0	0	0	0	0	0	0	0	0
607	26 Jan 23	03:17:00	1	0	1	0	Ct	0	0	2	0	0	0	0	0	0	0	0	4	0	0	0	0	0	0	0	0	0	0	0	0	0	0	0	0	0	0	0	0	0	0
608	26 Jan 23	03:18:00	1	0	1	0	Ct	0	0	2	0	0	0	0	0	0	0	0	0	0	0	0	0	0	0	0	0	0	0	0	0	0	0	0	0	0	0	0	0	0	0
609	26 Jan 23	03:19:00	1	0	1	0	Ct	0	0	1	0	0	0	0	0	0	0	0	0	0	0	0	0	0	0	0	0	0	0	0	0	0	0	0	0	0	0	0	0	0	0
610	26 Jan 23	03:20:00	1	0	1	0	Ct	0	0	2	0	0	0	0	0	0	0	0	0	0	0	0	0	0	0	0	0	0	0	0	0	0	0	0	0	0	0	0	0	0	0
611	26 Jan 23	03:21:00	1	0	1	0	Ct	0	0	3	0	0	0	0	0	0	0	0	0	0	0	0	0	0	0	0	0	0	0	0	0	0	0	0	0	0	0	0	0	0	0
612	26 Jan 23	03:22:00	1	0	1	0	Ct	0	0	3	0	0	0	0	0	0	0	0	0	0	0	0	0	0	0	0	0	0	0	0	0	0	0	0	0	0	0	0	0	0	0
613	26 Jan 23	03:23:00	1	0	1	0	Ct	0	0	3	0	0	0	0	0	0	0	0	1	0	0	0	0	0	0	0	0	0	0	0	0	0	0	1	0	0	0	0	0	0	0
614	26 Jan 23	03:24:00	1	0	1	0	Ct	0	0	2	0	0	0	0	0	0	0	0	0	0	0	0	0	0	0	0	0	0	0	0	0	0	0	0	0	0	0	0	0	0	0
615	26 Jan 23	03:25:00	1	0	1	0	Ct	0	0	2	0	0	0	0	0	0	0	0	0	0	0	0	0	0	0	0	0	0	0	0	0	0	0	0	0	0	0	0	0	0	0
616	26 Jan 23	03:26:00	1	0	1	0	Ct	0	0	2	0	0	0	0	0	0	0	0	0	0	0	0	0	0	0	0	0	1	0	0	0	0	0	0	0	0	0	0	0	0	0
617	26 Jan 23	03:27:00	1	0	1	0	Ct	0	0	2	0	0	0	0	0	0	0	0	0	0	0	0	0	0	0	0	1	6	0	0	0	0	0	0	0	0	0	0	0	0	0
618	26 Jan 23	03:28:00	1	0	1	0	Ct	0	0	1	0	0	0	0	0	0	0	0	0	0	0	0	0	1	0	0	0	2	0	0	0	0	0	0	0	0	0	0	0	0	0
619	26 Jan 23	03:29:00	1	0	1	0	Ct	0	0	3	0	0	0	0	0	0	0	0	0	0	0	0	0	1	0	0	0	3	0	0	0	0	0	0	0	0	0	0	0	0	0
620	26 Jan 23	03:30:00	1	0	1	0	Ct	0	0	2	0	0	0	0	0	0	0	0	0	0	0	0	0	0	0	0	1	0	0	0	0	0	0	0	0	0	0	0	0	0	0
621	26 Jan 23	03:31:00	1	0	1	0	Ct	0	0	3	0	0	0	0	0	0	0	0	1	0	0	0	0	0	0	0	0	0	0	0	0	0	0	0	0	0	0	0	0	0	0
622	26 Jan 23	03:32:00	1	0	1	0	Ct	0	0	1	0	0	0	0	0	0	0	0	0	0	0	0	0	0	0	0	0	3	0	0	0	0	0	3	0	0	0	0	0	0	0
623	26 Jan 23	03:33:00	1	0	1	0	Ct	0	0	4	0	0	0	0	0	0	0	0	0	0	0	0	0	0	0	0	0	2	0	0	0	0	0	3	0	0	0	0	0	0	0
624	26 Jan 23	03:34:00	1	0	1	0	Ct	0	0	3	0	0	0	0	0	0	0	0	1	0	0	0	0	0	0	0	0	2	0	0	0	0	0	7	0	0	0	0	0	0	0
625	26 Jan 23	03:35:00	1	0	1	0	Ct	0	0	2	0	0	0	0	0	0	0	0	0	0	0	3	0	0	0	0	0	2	0	0	0	0	0	4	0	0	0	0	0	0	0
626	26 Jan 23	03:36:00	1	0	1	0	Ct	0	0	3	0	0	0	0	0	0	0	0	0	0	2	2	0	0	0	0	0	3	0	0	0	0	0	3	0	0	0	0	0	0	0
627	26 Jan 23	03:37:00	1	0	1	0	Ct	0	0	2	0	0	0	0	0	0	0	0	0	0	2	2	0	0	0	0	1	2	0	0	0	0	0	3	0	0	0	0	0	0	0
628	26 Jan 23	03:38:00	1	0	1	0	Ct	0	0	1	0	0	0	0	0	0	0	0	0	0	1	1	0	0	0	0	0	1	0	0	0	0	0	2	0	0	0	0	0	0	0
629	26 Jan 23	03:39:00	1	0	1	0	Ct	0	0	2	0	0	0	0	0	0	0	0	0	0	0	4	0	0	0	0	0	2	0	0	0	0	0	2	0	0	0	0	0	0	0
630	26 Jan 23	03:40:00	1	0	1	0	Ct	0	0	3	0	0	0	0	0	0	0	0	0	0	0	5	0	0	0	0	1	3	0	0	0	0	0	3	0	0	0	0	0	0	0
631	26 Jan 23	03:41:00	1	0	1	0	Ct	0	0	3	0	0	0	0	0	0	0	0	0	0	0	1	0	0	0	0	0	2	0	0	0	0	0	7	0	0	0	0	0	0	0
632	26 Jan 23	03:42:00	1	0	1	0	Ct	0	0	1	0	0	0	0	0	0	0	0	0	0	0	0	0	0	0	0	0	1	0	0	0	0	0	3	0	0	0	0	0	0	0
633	26 Jan 23	03:43:00	1	0	1	0	Ct	0	0	2	0	0	0	0	0	0	0	0	0	1	0	2	0	0	0	0	0	1	0	0	0	0	0	3	0	0	0	0	0	0	0
634	26 Jan 23	03:44:00	1	0	1	0	Ct	0	0	2	0	0	0	0	0	0	0	0	0	5	0	3	0	0	0	0	0	1	0	0	0	0	0	3	0	0	0	0	0	0	0
635	26 Jan 23	03:45:00	1	0	1	0	Ct	0	0	1	0	0	0	0	0	3	0	0	0	3	0	3	0	0	0	0	1	1	0	0	3	0	0	0	0	0	0	0	0	0	0
636	26 Jan 23	03:46:00	1	0	1	0	Ct	0	0	0	0	0	0	0	0	4	0	0	0	6	0	2	0	0	0	0	0	4	0	0	1	0	2	0	0	0	0	0	0	0	0
637	26 Jan 23	03:47:00	1	0	1	0	Ct	0	0	0	0	0	0	0	0	5	0	0	0	1	0	3	0	0	0	0	0	2	0	0	2	0	3	0	0	0	0	0	0	0	0
638	26 Jan 23	03:48:00	1	0	1	0	Ct	0	0	2	0	0	0	0	0	4	0	0	0	0	0	2	0	0	0	0	1	1	0	0	2	0	7	1	0	0	0	0	0	0	0
639	26 Jan 23	03:49:00	1	0	1	0	Ct	0	0	3	0	0	0	0	0	5	0	0	0	0	0	2	0	0	0	0	1	2	0	0	0	0	2	1	0	0	0	0	0	0	0
640	26 Jan 23	03:50:00	1	0	1	0	Ct	0	0	4	0	0	0	0	0	3	0	0	0	1	0	1	0	0	0	1	0	2	0	0	0	0	2	0	0	0	0	0	0	0	0
641	26 Jan 23	03:51:00	1	0	1	0	Ct	0	0	4	0	0	0	0	0	3	0	0	0	4	0	1	0	0	6	0	1	2	0	0	0	0	3	0	0	0	0	0	0	0	0
642	26 Jan 23	03:52:00	1	0	1	0	Ct	0	0	1	0	0	0	0	0	1	0	0	0	1	0	0	0	0	4	0	0	3	0	0	0	0	2	0	0	0	0	0	0	0	0
643	26 Jan 23	03:53:00	1	0	1	0	Ct	0	0	3	0	0	0	0	0	3	0	0	0	0	0	0	0	0	5	0	0	1	0	0	0	0	1	0	0	0	0	0	0	0	0
644	26 Jan 23	03:54:00	1	0	1	0	Ct	0	0	3	0	0	0	0	0	22	0	0	0	0	0	2	0	0	2	1	0	2	0	0	0	0	0	0	0	0	0	0	0	0	0
645	26 Jan 23	03:55:00	1	0	1	0	Ct	0	0	3	0	0	0	0	0	4	0	0	0	1	0	2	0	0	2	1	0	1	0	0	0	0	0	0	0	0	0	0	0	0	0
646	26 Jan 23	03:56:00	1	0	1	0	Ct	0	0	2	0	0	0	0	0	6	0	0	0	1	0	0	0	0	3	0	0	2	0	0	0	0	0	0	0	0	0	0	0	0	0
647	26 Jan 23	03:57:00	1	0	1	0	Ct	0	0	0	0	0	0	0	0	0	0	0	0	3	0	3	0	0	1	0	0	1	0	0	0	0	0	0	0	0	0	0	0	0	0
648	26 Jan 23	03:58:00	1	0	1	0	Ct	0	0	0	0	0	0	0	0	0	0	0	0	0	0	4	0	0	0	0	0	1	0	0	0	0	0	0	0	0	0	0	0	0	0
649	26 Jan 23	03:59:00	1	0	1	0	Ct	0	0	3	0	0	0	0	0	0	0	0	0	3	0	0	0	0	2	0	0	0	0	0	0	0	0	0	0	0	0	0	0	0	0
650	26 Jan 23	04:00:00	1	0	1	0	Ct	0	0	4	0	0	0	0	0	0	0	0	0	0	0	2	0	0	4	0	1	3	0	0	0	0	0	0	0	0	0	0	0	0	0
651	26 Jan 23	04:01:00	1	0	1	0	Ct	0	0	14	0	0	0	0	0	0	0	0	4	1	0	0	0	0	6	0	3	2	0	0	0	0	0	0	0	0	0	0	0	0	0
652	26 Jan 23	04:02:00	1	0	1	0	Ct	0	0	3	0	0	0	0	0	0	0	0	0	2	0	1	0	0	2	0	0	0	0	0	0	0	0	0	0	0	0	0	0	0	0
653	26 Jan 23	04:03:00	1	0	1	0	Ct	0	0	2	0	0	0	0	0	0	0	0	0	2	0	0	0	0	2	0	0	2	0	0	0	0	0	0	0	0	0	0	0	0	0
654	26 Jan 23	04:04:00	1	0	1	0	Ct	0	0	1	0	0	0	0	0	1	0	0	0	1	0	1	0	0	11	0	0	3	0	0	0	0	0	0	0	0	0	0	0	0	0
655	26 Jan 23	04:05:00	1	0	1	0	Ct	0	0	2	0	0	0	0	0	0	0	0	0	5	0	3	0	0	7	0	0	1	0	0	0	0	0	0	0	0	0	0	0	0	0
656	26 Jan 23	04:06:00	1	0	1	0	Ct	0	0	0	0	0	0	0	0	3	1	0	0	2	0	1	0	0	5	0	0	2	0	0	0	0	0	0	0	0	0	0	0	0	0
657	26 Jan 23	04:07:00	1	0	1	0	Ct	0	0	0	0	0	0	0	0	3	2	0	0	2	0	0	0	0	0	0	0	0	0	0	0	0	0	0	0	0	0	0	0	0	0
658	26 Jan 23	04:08:00	1	0	1	0	Ct	0	0	0	0	0	0	0	0	5	3	0	0	9	0	0	0	0	0	0	1	1	0	0	0	0	0	0	0	0	0	0	0	0	0
659	26 Jan 23	04:09:00	1	0	1	0	Ct	0	0	0	0	0	0	0	0	4	3	0	0	1	0	0	0	0	0	0	0	1	2	0	0	0	0	0	0	0	0	0	0	0	0
660	26 Jan 23	04:10:00	1	0	1	0	Ct	0	0	0	0	0	0	0	0	5	1	0	0	3	0	0	0	0	0	0	0	2	0	0	0	0	0	0	0	0	0	0	0	0	0
661	26 Jan 23	04:11:00	1	0	1	0	Ct	0	0	0	0	0	0	0	0	0	2	0	0	1	0	0	0	0	0	0	0	1	0	0	0	0	0	0	0	0	0	0	0	0	0
662	26 Jan 23	04:12:00	1	0	1	0	Ct	0	0	0	0	0	0	0	0	0	5	0	0	1	0	0	0	0	0	0	0	2	0	0	0	0	0	0	0	0	0	0	0	0	0
663	26 Jan 23	04:13:00	1	0	1	0	Ct	0	0	2	0	0	0	0	0	0	3	0	0	2	0	0	0	0	0	0	0	1	0	0	0	0	0	0	0	0	0	0	0	0	0
664	26 Jan 23	04:14:00	1	0	1	0	Ct	0	0	0	0	0	0	0	0	0	2	0	0	0	0	0	0	0	0	0	0	1	0	0	0	0	0	0	0	0	0	0	0	0	0
665	26 Jan 23	04:15:00	1	0	1	0	Ct	0	0	2	0	0	0	0	0	0	1	0	0	0	0	0	0	0	0	0	0	1	0	0	0	0	0	0	0	0	0	0	0	0	0
666	26 Jan 23	04:16:00	1	0	1	0	Ct	0	0	1	0	0	0	0	0	0	2	0	0	0	0	0	0	0	1	0	0	2	0	0	0	0	0	0	0	0	0	0	0	0	0
667	26 Jan 23	04:17:00	1	0	1	0	Ct	0	0	0	0	0	0	0	0	0	1	0	0	3	0	0	0	0	0	0	0	1	0	0	0	0	0	0	0	0	0	0	0	0	0
668	26 Jan 23	04:18:00	1	0	1	0	Ct	0	0	0	0	0	0	0	0	0	1	0	0	2	0	0	0	0	0	0	1	0	0	0	0	0	0	0	0	0	0	0	0	0	0
669	26 Jan 23	04:19:00	1	0	1	0	Ct	0	0	0	0	0	0	0	0	0	2	0	0	2	0	0	0	0	0	0	0	1	0	0	0	0	0	0	0	0	0	0	0	0	0
670	26 Jan 23	04:20:00	1	0	1	0	Ct	0	0	0	0	0	0	0	0	0	1	0	0	3	0	0	0	0	0	0	0	1	0	0	0	0	0	0	0	0	0	0	0	0	0
671	26 Jan 23	04:21:00	1	0	1	0	Ct	0	0	0	0	0	0	0	0	0	2	0	0	2	0	0	0	1	0	0	0	2	0	0	0	0	0	0	0	0	0	0	0	0	0
672	26 Jan 23	04:22:00	1	0	1	0	Ct	0	0	1	0	0	0	0	0	0	0	0	0	3	0	0	1	4	0	0	0	1	0	0	0	0	0	0	0	0	0	0	0	0	0
673	26 Jan 23	04:23:00	1	0	1	0	Ct	0	0	1	0	0	0	0	0	0	0	0	0	5	0	0	2	2	0	0	0	4	0	0	0	0	0	5	0	0	0	0	0	0	0
674	26 Jan 23	04:24:00	1	0	1	0	Ct	0	0	0	0	0	0	0	0	0	0	0	0	2	1	0	1	2	0	0	0	1	0	0	0	0	0	0	0	0	0	0	0	0	0
675	26 Jan 23	04:25:00	1	0	1	0	Ct	0	0	1	0	0	0	0	0	0	0	0	0	0	0	0	0	1	0	0	0	2	0	0	0	0	0	1	0	0	0	0	0	0	0
676	26 Jan 23	04:26:00	1	0	1	0	Ct	0	0	0	0	0	0	0	0	0	0	0	0	4	0	0	0	4	0	0	0	2	0	0	0	0	0	0	0	0	0	0	0	0	0
677	26 Jan 23	04:27:00	1	0	1	0	Ct	0	0	0	0	0	0	0	0	0	0	0	0	0	0	0	0	5	0	0	0	1	0	0	0	0	0	0	0	0	0	0	0	0	0
678	26 Jan 23	04:28:00	1	0	1	0	Ct	0	0	0	0	0	0	0	0	0	0	0	0	0	0	0	0	1	0	0	0	2	0	0	0	0	0	0	0	0	0	0	0	0	0
679	26 Jan 23	04:29:00	1	0	1	0	Ct	0	0	0	0	0	0	0	0	0	0	0	0	0	2	0	0	2	0	0	0	2	0	0	0	0	0	0	0	0	0	0	0	0	0
680	26 Jan 23	04:30:00	1	0	1	0	Ct	0	0	0	0	0	0	0	0	0	0	0	0	3	0	0	4	0	0	0	0	1	0	0	0	0	0	1	0	0	0	0	0	0	0
681	26 Jan 23	04:31:00	1	0	1	0	Ct	0	0	0	0	0	0	0	0	0	0	0	0	4	1	0	2	1	0	1	0	0	0	0	0	0	0	0	0	0	0	0	0	0	0
682	26 Jan 23	04:32:00	1	0	1	0	Ct	0	0	0	2	0	0	0	0	0	0	0	0	3	2	0	3	2	0	1	0	1	0	0	0	0	0	2	0	0	0	0	0	0	0
683	26 Jan 23	04:33:00	1	0	1	0	Ct	0	0	0	0	0	0	0	0	0	1	0	0	1	2	0	1	3	0	1	0	2	0	0	0	0	0	0	0	0	0	0	0	0	0
684	26 Jan 23	04:34:00	1	0	1	0	Ct	0	0	0	0	0	0	0	0	0	4	0	0	1	3	0	1	2	0	0	0	2	0	0	0	0	0	0	0	0	0	0	0	0	0
685	26 Jan 23	04:35:00	1	0	1	0	Ct	0	0	0	2	0	0	0	0	0	3	0	0	3	5	0	0	2	0	0	0	0	0	0	0	0	0	0	0	0	0	0	0	0	0
686	26 Jan 23	04:36:00	1	0	1	0	Ct	0	0	1	2	0	0	0	0	0	2	0	0	1	0	0	0	3	0	2	0	2	0	0	0	0	0	0	0	0	0	0	0	0	0
687	26 Jan 23	04:37:00	1	0	1	0	Ct	0	0	0	7	0	0	0	0	0	1	0	0	0	0	0	0	4	2	0	0	1	0	0	0	0	0	0	0	0	0	0	0	0	0
688	26 Jan 23	04:38:00	1	0	1	0	Ct	0	0	0	2	0	0	0	0	0	0	0	0	0	0	0	0	2	2	0	0	1	0	0	0	0	0	0	0	0	0	0	0	0	0
689	26 Jan 23	04:39:00	1	0	1	0	Ct	0	0	0	1	0	1	0	0	0	0	0	0	0	0	0	0	4	0	0	0	4	0	0	0	0	0	1	0	0	0	0	0	0	0
690	26 Jan 23	04:40:00	1	0	1	0	Ct	0	0	0	0	0	1	0	0	0	1	0	0	0	0	0	0	1	0	0	0	2	0	0	0	0	0	0	0	0	0	0	0	0	0
691	26 Jan 23	04:41:00	1	0	1	0	Ct	0	0	0	0	0	0	0	0	0	3	0	0	0	0	0	0	2	0	0	1	2	0	0	0	0	0	0	0	0	0	0	0	0	0
692	26 Jan 23	04:42:00	1	0	1	0	Ct	0	0	1	0	0	0	0	0	0	1	0	0	0	0	0	0	1	0	0	0	0	0	0	0	0	0	0	0	0	0	0	0	0	0
693	26 Jan 23	04:43:00	1	0	1	0	Ct	0	0	0	0	0	0	0	0	0	2	0	0	0	0	0	0	2	0	0	0	1	0	0	0	0	0	0	0	0	0	0	0	0	0
694	26 Jan 23	04:44:00	1	0	1	0	Ct	0	0	1	0	0	3	0	0	0	0	0	0	0	0	0	0	3	0	0	1	2	0	0	0	0	0	0	0	0	0	0	0	0	0
695	26 Jan 23	04:45:00	1	0	1	0	Ct	0	0	0	0	0	0	0	0	0	1	0	0	0	0	0	0	1	0	0	0	1	0	0	0	0	0	0	0	0	0	0	0	0	0
696	26 Jan 23	04:46:00	1	0	1	0	Ct	0	0	0	0	0	0	0	0	0	2	0	0	0	0	0	0	1	0	0	0	1	0	0	0	0	0	0	0	0	0	0	0	0	0
697	26 Jan 23	04:47:00	1	0	1	0	Ct	0	0	1	0	0	0	0	0	0	1	0	0	0	0	0	0	1	1	0	3	1	0	0	0	0	0	1	0	0	0	0	0	0	0
698	26 Jan 23	04:48:00	1	0	1	0	Ct	0	0	1	2	0	0	0	0	0	2	0	0	0	0	0	4	2	1	0	0	2	0	0	0	0	0	0	0	0	0	0	0	0	0
699	26 Jan 23	04:49:00	1	0	1	0	Ct	0	0	0	3	0	0	0	0	0	2	0	0	0	0	0	2	1	0	0	0	1	0	0	0	0	0	0	0	0	0	0	0	0	0
700	26 Jan 23	04:50:00	1	0	1	0	Ct	0	0	1	1	0	0	0	0	0	0	0	0	0	0	0	2	1	0	0	0	1	0	0	0	0	0	0	0	0	0	0	0	0	0
701	26 Jan 23	04:51:00	1	0	1	0	Ct	0	0	5	3	0	0	0	0	0	0	0	0	0	0	0	1	0	0	0	0	1	0	0	0	0	0	0	0	0	0	0	0	0	0
702	26 Jan 23	04:52:00	1	0	1	0	Ct	0	0	0	3	0	0	0	0	0	0	0	0	0	0	0	2	0	1	0	1	3	0	0	0	0	0	1	0	0	0	0	0	0	0
703	26 Jan 23	04:53:00	1	0	1	0	Ct	0	0	0	1	0	0	0	0	0	0	0	0	0	0	0	2	0	2	0	0	3	0	0	0	0	0	2	0	0	0	0	0	0	0
704	26 Jan 23	04:54:00	1	0	1	0	Ct	0	0	0	0	0	0	0	0	0	0	0	0	0	0	0	3	0	2	0	0	1	0	0	0	0	0	5	0	0	0	0	0	0	0
705	26 Jan 23	04:55:00	1	0	1	0	Ct	0	0	0	0	0	0	0	0	0	0	0	0	0	0	0	1	0	5	0	0	2	0	0	0	0	0	3	0	0	0	0	0	0	0
706	26 Jan 23	04:56:00	1	0	1	0	Ct	0	0	0	3	0	0	0	0	0	0	0	0	0	0	0	2	0	6	0	0	2	0	0	0	1	0	0	0	0	0	0	0	0	0
707	26 Jan 23	04:57:00	1	0	1	0	Ct	0	0	0	4	0	0	0	0	0	0	0	0	0	2	0	0	0	3	2	0	0	0	0	0	0	0	0	0	0	0	0	0	0	0
708	26 Jan 23	04:58:00	1	0	1	0	Ct	0	0	0	0	0	0	0	0	0	0	0	0	0	2	0	1	0	2	1	0	2	0	0	0	3	0	0	0	0	0	0	0	0	0
709	26 Jan 23	04:59:00	1	0	1	0	Ct	0	0	0	0	0	0	0	0	0	0	0	0	0	1	0	1	0	3	0	0	2	0	0	0	0	0	0	0	0	0	0	0	0	0
710	26 Jan 23	05:00:00	1	0	1	0	Ct	0	0	0	0	0	0	0	0	0	0	0	0	0	1	0	2	0	3	0	0	2	0	0	0	0	0	0	0	0	0	0	0	0	0
711	26 Jan 23	05:01:00	1	0	1	0	Ct	0	0	0	0	0	0	0	0	0	0	0	0	0	7	0	1	0	3	0	0	2	0	0	0	0	0	0	0	0	0	0	0	0	0
712	26 Jan 23	05:02:00	1	0	1	0	Ct	0	0	0	0	0	0	0	0	0	0	0	0	0	3	0	2	0	2	0	0	1	0	0	0	0	0	0	0	0	0	0	0	0	0
713	26 Jan 23	05:03:00	1	0	1	0	Ct	0	0	0	0	0	0	0	0	0	0	1	0	0	2	0	2	0	2	0	0	1	0	0	0	0	0	0	0	0	0	0	0	0	0
714	26 Jan 23	05:04:00	1	0	1	0	Ct	0	0	0	0	0	0	0	0	0	0	1	0	0	0	0	2	0	12	0	0	2	0	0	0	1	0	0	0	0	0	0	0	0	0
715	26 Jan 23	05:05:00	1	0	1	0	Ct	0	0	0	0	0	0	0	0	0	0	0	0	0	0	0	1	0	2	0	0	2	0	0	0	0	0	0	0	0	0	0	0	0	0
716	26 Jan 23	05:06:00	1	0	1	0	Ct	0	0	0	0	0	0	0	0	0	0	0	0	0	0	0	1	0	2	0	0	1	0	0	0	0	0	0	0	0	0	0	0	0	0
717	26 Jan 23	05:07:00	1	0	1	0	Ct	0	0	0	0	0	0	0	0	0	0	0	0	0	0	0	0	0	1	0	0	1	0	0	2	0	0	0	0	0	0	0	0	0	0
718	26 Jan 23	05:08:00	1	0	1	0	Ct	0	0	0	0	0	7	0	1	0	0	0	0	0	0	0	0	0	2	0	0	2	0	0	1	0	0	0	0	0	0	0	0	0	0
719	26 Jan 23	05:09:00	1	0	1	0	Ct	0	0	0	0	0	3	0	0	0	0	0	0	0	2	0	0	0	0	0	0	0	0	0	1	0	0	0	0	0	0	0	0	0	0
720	26 Jan 23	05:10:00	1	0	1	0	Ct	0	0	0	0	0	2	0	0	0	0	0	0	0	2	0	0	0	0	0	0	1	0	0	0	0	0	0	0	0	0	0	0	0	0
721	26 Jan 23	05:11:00	1	0	1	0	Ct	0	0	0	0	0	0	0	3	0	0	0	0	0	2	0	0	0	0	0	0	2	0	0	0	0	0	1	0	0	0	0	0	0	0
722	26 Jan 23	05:12:00	1	0	1	0	Ct	0	0	0	0	0	0	0	2	0	0	0	0	0	2	0	0	0	0	0	0	1	0	0	0	0	0	3	0	0	0	0	0	0	0
723	26 Jan 23	05:13:00	1	0	1	0	Ct	0	0	0	0	0	0	0	0	0	0	0	0	0	0	0	0	0	0	0	0	2	0	0	0	0	0	3	0	0	0	0	0	0	0
724	26 Jan 23	05:14:00	1	0	1	0	Ct	0	0	0	0	0	0	0	0	2	0	0	0	0	0	0	0	0	0	0	0	2	0	0	0	0	0	3	0	0	0	0	0	0	0
725	26 Jan 23	05:15:00	1	0	1	0	Ct	0	0	0	0	0	1	0	2	2	0	0	0	0	0	0	0	0	0	0	0	1	0	0	0	0	0	1	0	0	0	0	0	0	0
726	26 Jan 23	05:16:00	1	0	1	0	Ct	0	0	0	2	0	4	0	0	4	0	0	0	0	0	0	0	0	0	0	0	3	0	0	0	0	0	1	0	0	0	0	0	0	0
727	26 Jan 23	05:17:00	1	0	1	0	Ct	0	0	0	4	0	0	0	0	5	0	0	0	0	0	0	0	0	0	0	1	2	0	0	0	0	0	0	0	0	0	0	0	0	0
728	26 Jan 23	05:18:00	1	0	1	0	Ct	0	0	0	0	0	0	0	1	2	0	0	0	0	0	0	0	0	0	0	0	3	0	1	5	0	0	0	0	0	0	0	0	0	0
729	26 Jan 23	05:19:00	1	0	1	0	Ct	0	0	0	0	0	0	0	6	5	0	0	0	0	0	0	0	0	0	0	0	1	0	0	1	0	0	0	0	0	0	0	0	0	0
730	26 Jan 23	05:20:00	1	0	1	0	Ct	0	0	0	0	0	0	0	1	2	0	0	0	0	0	0	0	0	0	0	0	0	0	0	1	0	0	0	0	0	0	0	0	0	0
731	26 Jan 23	05:21:00	1	0	1	0	Ct	0	0	0	0	0	0	0	1	0	0	0	0	0	0	0	0	0	0	0	0	0	0	0	0	0	0	0	0	0	0	0	0	0	0
732	26 Jan 23	05:22:00	1	0	1	0	Ct	0	0	1	1	0	0	0	5	2	0	0	0	0	0	0	3	0	0	0	0	0	0	0	2	0	0	0	0	0	0	0	0	0	0
733	26 Jan 23	05:23:00	1	0	1	0	Ct	0	0	0	0	0	0	0	6	3	0	0	0	0	0	0	1	0	0	3	1	0	0	0	1	0	3	0	0	0	0	0	0	0	0
734	26 Jan 23	05:24:00	1	0	1	0	Ct	0	0	0	0	0	0	0	0	0	0	0	0	0	0	0	5	0	0	2	0	0	0	2	3	0	2	0	0	0	0	0	0	0	0
735	26 Jan 23	05:25:00	1	0	1	0	Ct	0	0	0	0	0	0	0	0	0	0	0	0	0	0	0	0	0	0	0	0	0	0	0	2	0	3	0	0	0	0	0	0	0	0
736	26 Jan 23	05:26:00	1	0	1	0	Ct	0	0	0	0	0	0	0	0	0	0	0	0	0	0	0	0	0	0	3	3	0	0	0	0	0	5	0	0	0	0	0	0	0	0
737	26 Jan 23	05:27:00	1	0	1	0	Ct	0	0	0	0	0	0	0	0	0	0	0	0	0	0	0	3	1	0	4	4	0	0	1	0	0	2	0	0	0	0	0	0	0	0
738	26 Jan 23	05:28:00	1	0	1	0	Ct	0	0	0	0	0	0	0	0	0	0	0	0	0	0	0	1	2	0	4	0	0	0	1	0	0	2	0	0	0	0	0	0	0	0
739	26 Jan 23	05:29:00	1	0	1	0	Ct	0	0	0	0	0	0	1	0	0	0	0	0	0	0	0	0	2	0	4	0	0	0	4	0	0	3	0	0	0	0	0	0	0	0
740	26 Jan 23	05:30:00	1	0	1	0	Ct	0	0	0	0	0	0	3	0	0	0	0	0	0	2	0	0	1	0	2	0	0	0	0	0	0	5	0	0	0	0	0	0	0	0
741	26 Jan 23	05:31:00	1	0	1	0	Ct	0	0	0	0	0	0	0	0	0	0	0	1	0	2	0	0	2	0	4	0	0	0	2	0	0	2	0	0	0	0	0	0	0	0
742	26 Jan 23	05:32:00	1	0	1	0	Ct	0	0	0	0	0	0	3	0	0	0	0	1	0	3	0	0	1	0	2	0	0	0	1	0	0	2	0	0	0	0	0	0	0	0
743	26 Jan 23	05:33:00	1	0	1	0	Ct	0	0	0	0	0	0	0	0	0	0	0	0	0	1	0	0	7	0	1	0	0	0	3	0	0	2	0	0	0	0	0	0	0	0
744	26 Jan 23	05:34:00	1	0	1	0	Ct	0	0	1	0	0	0	0	0	0	0	0	2	0	2	0	0	2	0	1	0	0	0	0	0	0	3	0	0	0	0	0	0	0	0
745	26 Jan 23	05:35:00	1	0	1	0	Ct	0	0	1	0	1	0	0	0	0	0	2	1	0	4	0	1	1	0	1	0	0	0	4	0	0	3	0	0	0	0	0	0	0	0
746	26 Jan 23	05:36:00	1	0	1	0	Ct	0	0	1	0	0	0	0	0	0	0	1	1	0	2	0	0	1	0	2	0	0	0	0	0	1	2	0	0	0	0	0	0	0	0
747	26 Jan 23	05:37:00	1	0	1	0	Ct	0	0	0	0	1	4	0	0	0	0	0	0	0	1	0	0	2	2	2	0	0	0	2	0	0	2	0	0	0	0	0	0	0	0
748	26 Jan 23	05:38:00	1	0	1	0	Ct	0	0	0	0	1	2	0	0	0	0	0	2	0	0	0	0	0	0	1	0	0	0	2	0	3	2	0	0	0	0	0	0	0	0
749	26 Jan 23	05:39:00	1	0	1	0	Ct	0	0	0	0	3	0	0	0	0	0	0	0	0	0	0	0	0	0	5	0	0	0	2	0	0	2	0	0	0	0	0	0	0	0
750	26 Jan 23	05:40:00	1	0	1	0	Ct	0	0	0	1	1	0	0	0	0	0	0	2	0	4	0	1	0	3	2	0	0	0	2	0	4	2	0	0	0	0	0	0	0	0
751	26 Jan 23	05:41:00	1	0	1	0	Ct	0	0	0	1	1	2	0	2	6	0	0	4	2	1	0	0	1	5	5	0	0	0	0	0	1	2	0	0	0	0	0	0	0	0
752	26 Jan 23	05:42:00	1	0	1	0	Ct	0	0	0	3	2	0	4	3	2	0	0	3	0	2	0	0	1	3	2	1	0	0	2	0	1	3	0	0	0	0	0	0	0	0
753	26 Jan 23	05:43:00	1	0	1	0	Ct	0	0	1	4	0	0	2	4	3	0	0	1	0	0	0	3	2	2	2	5	0	0	1	0	0	3	0	0	0	0	0	0	0	0
754	26 Jan 23	05:44:00	1	0	1	0	Ct	0	0	3	3	0	0	1	1	3	0	2	0	0	3	0	0	0	5	0	0	0	0	1	0	3	1	0	0	0	0	0	0	0	0
755	26 Jan 23	05:45:00	1	0	1	0	Ct	0	0	3	4	0	0	1	0	5	1	3	2	1	2	0	3	0	2	0	1	0	0	0	0	0	2	2	0	0	0	0	0	0	0
756	26 Jan 23	05:46:00	1	0	1	0	Ct	0	0	3	4	0	0	0	2	4	3	15	1	1	1	0	1	0	3	0	0	3	0	0	0	2	3	1	0	0	0	0	0	0	0
757	26 Jan 23	05:47:00	1	0	1	0	Ct	0	0	1	5	2	0	3	2	4	1	5	1	2	2	1	2	0	5	0	0	1	0	2	0	1	1	2	0	0	0	0	0	0	0
758	26 Jan 23	05:48:00	1	0	1	0	Ct	0	0	2	3	2	0	4	4	3	1	4	0	2	1	5	2	0	3	0	0	1	0	1	0	1	2	2	0	0	0	0	0	0	0
759	26 Jan 23	05:49:00	1	0	1	0	Ct	0	0	3	1	3	0	0	0	4	1	3	0	0	2	3	2	0	3	0	0	2	0	1	1	1	2	3	0	0	0	0	0	0	0
760	26 Jan 23	05:50:00	1	0	1	0	Ct	0	0	3	3	2	0	0	3	1	2	3	2	0	4	2	0	1	1	0	1	2	0	3	2	0	2	2	0	0	0	0	0	0	0
761	26 Jan 23	05:51:00	1	0	1	0	Ct	0	0	1	3	3	0	0	1	3	2	0	2	2	1	3	1	0	0	0	0	4	0	0	1	0	3	3	0	0	0	0	0	0	0
762	26 Jan 23	05:52:00	1	0	1	0	Ct	0	0	0	3	1	0	2	0	3	0	7	0	1	1	1	1	0	1	0	0	1	0	1	3	0	2	2	0	0	0	0	0	0	0
763	26 Jan 23	05:53:00	1	0	1	0	Ct	0	0	2	5	0	0	2	0	4	0	3	0	2	0	2	2	0	1	0	1	3	0	2	1	0	2	2	0	0	0	0	0	0	0
764	26 Jan 23	05:54:00	1	0	1	0	Ct	0	0	2	2	0	0	3	3	3	2	0	0	2	0	2	1	1	3	0	0	3	0	1	2	0	2	3	0	0	0	0	0	0	0
765	26 Jan 23	05:55:00	1	0	1	0	Ct	0	0	2	0	0	0	2	4	4	2	0	0	0	0	1	2	0	3	0	0	2	0	1	3	0	3	3	0	0	0	0	0	0	0
766	26 Jan 23	05:56:00	1	0	1	0	Ct	0	0	0	1	0	0	0	3	3	2	0	0	0	0	0	0	0	3	0	0	1	0	0	6	0	2	3	0	0	0	0	0	0	0
767	26 Jan 23	05:57:00	1	0	1	0	Ct	0	0	0	1	0	0	3	4	2	2	0	0	1	1	0	0	0	3	0	1	2	0	0	0	0	3	2	0	0	0	0	0	0	0
768	26 Jan 23	05:58:00	1	0	1	0	Ct	0	0	2	1	0	0	3	0	2	3	4	0	1	1	0	1	1	4	1	0	1	1	1	0	0	1	5	0	0	0	0	0	0	0
769	26 Jan 23	05:59:00	1	0	1	0	Ct	0	0	4	3	0	0	0	1	0	2	1	0	1	1	0	0	0	3	1	0	2	0	4	0	0	2	4	0	0	0	0	0	0	0
770	26 Jan 23	06:00:00	1	0	1	0	Ct	0	0	3	4	0	0	0	1	6	1	0	2	2	2	0	2	0	3	2	0	1	3	1	0	0	5	2	0	0	0	0	0	0	0
771	26 Jan 23	06:01:00	1	0	1	0	Ct	0	0	3	0	0	0	3	0	50	1	0	0	2	2	0	2	0	3	2	0	0	4	1	0	0	4	2	0	0	0	0	0	0	0
772	26 Jan 23	06:02:00	1	0	1	0	Ct	0	0	3	0	0	0	3	0	8	1	0	0	2	0	0	2	0	2	0	1	2	2	1	0	0	3	3	0	0	0	0	0	0	0
773	26 Jan 23	06:03:00	1	0	1	0	Ct	0	0	0	0	0	0	2	2	0	1	0	0	1	1	0	1	0	2	0	0	1	1	0	0	0	5	5	0	0	0	0	0	0	0
774	26 Jan 23	06:04:00	1	0	1	0	Ct	0	0	2	0	0	0	1	0	0	2	0	2	2	0	0	2	0	3	0	0	2	2	0	0	0	2	3	0	0	0	0	0	0	0
775	26 Jan 23	06:05:00	1	0	1	0	Ct	0	0	2	0	0	0	2	0	1	0	0	1	2	0	0	1	0	2	0	0	1	1	0	0	0	2	3	0	0	0	0	0	0	0
776	26 Jan 23	06:06:00	1	0	1	0	Ct	0	0	3	0	0	0	2	1	0	0	0	2	1	0	0	6	0	3	0	1	1	0	0	0	0	3	4	0	0	0	0	0	0	0
777	26 Jan 23	06:07:00	1	0	1	0	Ct	0	0	2	0	0	0	3	1	0	2	0	2	1	0	0	1	0	1	0	0	2	0	1	0	0	3	3	0	0	0	0	0	0	0
778	26 Jan 23	06:08:00	1	0	1	0	Ct	0	0	2	0	0	0	2	0	0	0	0	0	2	0	0	1	0	1	0	0	1	0	0	0	0	4	3	0	0	0	0	0	0	0
779	26 Jan 23	06:09:00	1	0	1	0	Ct	0	0	1	0	0	0	4	0	1	0	0	0	1	0	0	2	0	2	0	0	2	0	3	0	0	3	1	0	0	0	0	0	0	0
780	26 Jan 23	06:10:00	1	0	1	0	Ct	0	0	0	0	1	0	2	3	4	2	0	0	0	0	0	1	0	2	0	0	1	0	0	0	0	2	3	0	0	0	0	0	0	0
781	26 Jan 23	06:11:00	1	0	1	0	Ct	0	0	2	0	3	0	4	3	4	0	0	0	1	0	0	3	0	2	0	0	2	0	3	0	0	1	3	0	0	0	0	0	0	0
782	26 Jan 23	06:12:00	1	0	1	0	Ct	0	0	0	0	3	0	3	1	4	2	0	0	1	0	0	0	0	3	0	0	2	0	1	0	0	3	4	0	0	0	0	0	0	0
783	26 Jan 23	06:13:00	1	0	1	0	Ct	0	0	0	0	2	0	4	0	6	1	0	0	2	0	0	0	0	2	0	0	2	0	3	0	0	1	3	0	0	0	0	0	0	0
784	26 Jan 23	06:14:00	1	0	1	0	Ct	0	0	0	0	3	0	3	4	9	0	0	0	0	0	0	1	0	1	0	0	0	0	1	0	0	0	1	0	0	0	0	0	0	0
785	26 Jan 23	06:15:00	1	0	1	0	Ct	0	0	0	0	0	1	4	3	3	1	0	0	0	1	0	1	0	0	0	0	2	0	2	0	0	3	4	0	0	0	0	0	0	0
786	26 Jan 23	06:16:00	1	0	1	0	Ct	0	0	0	0	1	2	3	3	3	2	0	0	0	3	0	1	0	2	0	0	2	0	1	0	0	3	2	0	0	0	0	0	0	0
787	26 Jan 23	06:17:00	1	0	1	0	Ct	0	0	0	0	4	0	3	2	4	2	0	1	1	3	0	2	0	5	0	0	0	0	4	0	0	1	3	0	0	0	0	0	0	0
788	26 Jan 23	06:18:00	1	0	1	0	Ct	0	0	0	0	1	0	1	4	3	1	0	2	0	6	1	2	0	2	0	1	1	0	3	0	3	2	3	0	0	0	0	0	0	0
789	26 Jan 23	06:19:00	1	0	1	0	Ct	0	0	0	0	2	0	2	2	2	1	0	3	2	0	0	1	0	2	0	6	2	0	2	0	0	1	3	0	0	0	0	0	0	0
790	26 Jan 23	06:20:00	1	0	1	0	Ct	0	0	0	0	3	0	3	4	3	0	0	2	3	0	1	1	0	2	0	0	3	0	3	0	2	2	3	0	0	0	0	0	0	0
791	26 Jan 23	06:21:00	1	0	1	0	Ct	0	0	0	0	1	0	2	1	0	0	0	3	0	0	0	2	0	3	0	0	2	0	1	0	1	2	3	0	0	0	0	0	0	0
792	26 Jan 23	06:22:00	1	0	1	0	Ct	0	0	4	2	1	0	2	3	0	0	0	1	0	0	0	3	0	1	0	0	2	2	2	0	2	3	3	0	0	0	0	0	0	0
793	26 Jan 23	06:23:00	1	0	1	0	Ct	0	0	3	1	0	1	2	1	0	1	1	4	1	0	0	1	0	1	0	0	2	2	2	1	3	2	1	0	0	0	0	0	0	0
794	26 Jan 23	06:24:00	1	0	1	0	Ct	0	0	1	1	1	2	2	4	0	1	0	3	1	0	0	1	0	2	0	0	0	0	4	0	1	0	2	0	0	0	0	0	0	0
795	26 Jan 23	06:25:00	1	0	1	0	Ct	0	0	0	0	3	0	3	2	0	3	0	2	0	0	0	0	0	2	1	0	0	0	3	0	1	1	3	0	0	0	0	0	0	0
796	26 Jan 23	06:26:00	1	0	1	0	Ct	0	0	3	0	3	0	0	1	0	2	0	2	3	1	0	0	0	2	1	0	0	2	2	0	0	2	3	0	0	0	0	0	0	0
797	26 Jan 23	06:27:00	1	0	1	0	Ct	0	0	1	0	2	0	1	1	0	1	1	2	0	1	0	1	0	0	1	0	0	3	2	0	0	2	2	0	0	0	0	0	0	0
798	26 Jan 23	06:28:00	1	0	1	0	Ct	0	0	0	0	2	0	0	0	0	0	3	1	3	0	0	2	0	0	1	0	0	2	2	0	2	3	2	0	0	0	0	0	0	0
799	26 Jan 23	06:29:00	1	0	1	0	Ct	0	0	3	0	2	0	3	0	0	0	2	1	4	0	0	2	0	0	1	0	0	5	1	0	1	2	1	0	0	0	0	0	0	0
800	26 Jan 23	06:30:00	1	0	1	0	Ct	0	0	3	0	2	0	2	0	0	0	0	0	2	0	0	2	0	3	2	0	0	5	2	0	2	2	4	0	0	0	0	0	0	0
801	26 Jan 23	06:31:00	1	0	1	0	Ct	0	0	1	0	2	0	2	0	0	0	0	0	2	0	0	1	0	3	2	0	0	1	2	0	1	2	2	0	0	0	0	0	0	0
802	26 Jan 23	06:32:00	1	0	1	0	Ct	0	0	2	0	2	0	3	0	0	0	3	0	2	0	0	1	0	2	1	0	0	0	0	0	0	9	2	0	0	0	0	0	0	0
803	26 Jan 23	06:33:00	1	0	1	0	Ct	0	0	2	0	3	0	2	0	0	0	2	0	1	0	0	1	0	4	0	0	0	3	1	0	0	4	2	0	0	0	0	0	0	0
804	26 Jan 23	06:34:00	1	0	1	0	Ct	0	0	2	0	1	0	2	0	0	0	3	0	1	0	0	3	0	2	0	0	0	0	1	0	0	2	0	0	0	0	0	0	0	0
805	26 Jan 23	06:35:00	1	0	1	0	Ct	0	0	0	0	3	0	1	0	0	0	1	0	1	0	0	1	0	2	0	0	0	0	2	0	1	3	0	0	0	0	0	0	0	0
806	26 Jan 23	06:36:00	1	0	1	0	Ct	0	0	0	0	0	0	0	0	0	1	0	0	2	0	0	2	0	2	0	0	0	1	0	0	2	3	2	0	0	0	0	0	0	0
807	26 Jan 23	06:37:00	1	0	1	0	Ct	0	0	0	0	0	0	0	0	0	1	0	0	1	0	0	1	0	3	0	0	0	0	1	0	0	1	2	0	0	0	0	0	0	0
808	26 Jan 23	06:38:00	1	0	1	0	Ct	0	0	0	0	0	0	3	0	0	1	0	0	2	0	0	1	0	1	0	0	0	0	3	0	3	0	4	0	0	0	0	0	0	0
809	26 Jan 23	06:39:00	1	0	1	0	Ct	0	0	0	0	0	0	3	0	0	1	0	0	0	0	0	0	0	2	0	0	0	0	2	0	3	0	4	0	0	0	0	0	0	0
810	26 Jan 23	06:40:00	1	0	1	0	Ct	0	0	0	0	0	0	3	0	0	1	0	0	0	0	0	2	0	2	0	0	0	0	3	0	3	0	2	0	0	0	0	0	0	0
811	26 Jan 23	06:41:00	1	0	1	0	Ct	0	0	0	0	0	0	2	0	1	2	0	0	0	0	0	1	0	0	0	0	0	0	1	0	1	0	2	0	0	0	0	0	0	0
812	26 Jan 23	06:42:00	1	0	1	0	Ct	0	0	2	0	3	0	3	0	4	1	0	0	4	0	0	0	1	1	0	0	0	0	5	0	1	0	5	0	0	0	0	0	0	0
813	26 Jan 23	06:43:00	1	0	1	0	Ct	0	0	3	0	2	0	2	0	3	0	0	0	1	0	0	0	0	1	0	0	0	0	1	0	2	1	3	0	0	0	0	0	0	0
814	26 Jan 23	06:44:00	1	0	1	0	Ct	0	0	1	0	2	0	0	0	4	1	4	1	1	0	0	0	0	1	0	0	0	0	2	0	1	2	3	0	0	0	0	0	0	0
815	26 Jan 23	06:45:00	1	0	1	0	Ct	0	0	2	0	3	0	2	0	3	2	0	3	2	0	0	0	0	3	0	0	0	0	1	0	2	0	3	0	0	0	0	0	0	0
816	26 Jan 23	06:46:00	1	0	1	0	Ct	0	0	2	0	3	0	2	0	2	1	0	3	0	0	0	0	0	2	0	0	0	0	3	0	0	0	3	0	0	0	0	0	0	0
817	26 Jan 23	06:47:00	1	0	1	0	Ct	0	0	2	0	1	0	3	0	6	0	0	0	3	0	0	0	0	2	0	0	0	0	12	0	3	1	4	0	0	0	0	0	0	0
818	26 Jan 23	06:48:00	1	0	1	0	Ct	0	0	3	0	2	0	2	0	2	0	0	0	1	0	0	0	0	3	0	0	0	0	0	0	0	0	0	0	0	0	0	0	0	0
819	26 Jan 23	06:49:00	1	0	1	0	Ct	0	0	3	0	0	0	1	0	0	0	0	0	0	0	0	0	0	0	0	0	0	0	0	0	0	0	0	0	0	0	0	0	0	0
820	26 Jan 23	06:50:00	1	0	1	0	Ct	0	0	1	0	5	0	0	0	0	0	0	0	0	0	0	0	0	0	0	0	0	0	0	0	0	0	0	0	0	0	0	0	0	0
821	26 Jan 23	06:51:00	1	0	1	0	Ct	0	0	2	0	1	0	0	0	0	0	0	0	0	0	0	0	0	0	0	0	0	0	0	0	0	0	0	0	0	0	0	0	0	0
822	26 Jan 23	06:52:00	1	0	1	0	Ct	0	0	1	0	3	0	0	0	0	0	0	0	0	0	0	0	0	0	0	0	0	0	0	0	0	0	0	0	0	0	0	0	0	0
823	26 Jan 23	06:53:00	1	0	1	0	Ct	0	0	2	0	12	0	1	0	0	0	1	0	0	0	0	0	0	0	0	0	0	0	0	0	0	0	0	0	0	0	0	0	0	0
824	26 Jan 23	06:54:00	1	0	1	0	Ct	0	0	3	0	2	0	0	0	0	0	2	0	2	0	0	0	2	0	0	0	0	0	0	3	0	0	2	0	0	0	0	0	0	0
825	26 Jan 23	06:55:00	1	0	1	0	Ct	0	0	1	0	2	0	1	0	0	0	1	0	1	0	0	0	0	0	0	0	0	0	0	0	0	0	2	0	0	0	0	0	0	0
826	26 Jan 23	06:56:00	1	0	1	0	Ct	0	0	1	0	0	0	1	1	0	0	2	0	0	0	0	0	4	3	0	0	0	0	0	0	0	0	3	0	0	0	0	0	0	0
827	26 Jan 23	06:57:00	1	0	1	0	Ct	0	0	1	0	0	0	2	3	0	0	1	0	0	0	0	0	2	1	0	0	0	0	0	0	0	0	3	0	0	0	0	0	0	0
828	26 Jan 23	06:58:00	1	0	1	0	Ct	0	0	1	0	0	0	3	4	2	0	0	1	0	0	0	0	0	0	0	0	0	0	0	0	0	0	2	0	0	0	0	0	0	0
829	26 Jan 23	06:59:00	1	0	1	0	Ct	0	0	2	0	0	0	2	3	3	0	0	3	0	0	0	0	0	0	0	0	0	0	0	0	1	0	3	0	0	0	0	0	0	0
830	26 Jan 23	07:00:00	1	0	1	0	Ct	0	0	2	0	0	0	2	3	3	0	0	3	0	0	0	0	0	2	0	1	0	0	1	0	4	0	2	0	0	0	0	0	0	0
831	26 Jan 23	07:01:00	1	0	1	0	Ct	0	0	1	0	0	0	2	3	4	1	0	4	0	0	0	0	0	4	0	2	1	0	4	0	1	1	3	0	0	0	0	0	0	0
832	26 Jan 23	07:02:00	1	0	1	0	Ct	0	0	0	0	0	0	1	3	8	3	0	1	1	0	0	0	0	1	0	2	2	0	1	0	3	2	4	0	0	0	0	0	0	0
833	26 Jan 23	07:03:00	1	0	1	0	Ct	0	0	0	1	0	0	3	2	3	2	0	2	0	2	1	0	0	4	0	1	2	0	2	0	2	3	2	0	0	0	0	0	0	0
834	26 Jan 23	07:04:00	1	0	1	0	Ct	0	0	0	1	0	0	0	3	2	6	0	1	0	4	3	0	0	4	0	2	2	0	4	0	2	3	3	0	0	0	0	0	0	0
835	26 Jan 23	07:05:00	1	0	1	0	Ct	0	0	0	1	0	0	3	2	2	1	0	1	0	1	2	0	0	3	0	2	2	1	2	0	1	3	3	0	0	0	0	0	0	0
836	26 Jan 23	07:06:00	1	0	1	0	Ct	0	0	0	5	0	0	3	0	2	0	1	3	0	1	2	0	0	0	0	1	2	1	2	0	2	2	2	0	0	0	0	0	0	0
837	26 Jan 23	07:07:00	1	0	1	0	Ct	0	0	2	3	0	0	3	0	1	0	0	4	0	1	6	0	0	2	0	2	3	2	0	0	2	5	4	0	0	0	0	0	0	0
838	26 Jan 23	07:08:00	1	0	1	0	Ct	0	0	1	1	0	0	2	2	4	0	6	1	0	3	1	0	0	0	0	4	1	3	1	0	3	4	2	0	0	0	0	0	0	0
839	26 Jan 23	07:09:00	1	0	1	0	Ct	0	0	3	0	0	0	3	3	2	0	4	0	0	2	1	0	0	2	0	2	1	3	4	0	2	3	2	0	0	0	0	0	0	0
840	26 Jan 23	07:10:00	1	0	1	0	Ct	0	0	2	1	0	0	1	2	2	1	2	0	0	2	1	1	0	3	0	5	2	2	2	0	2	2	5	0	0	0	0	0	0	0
841	26 Jan 23	07:11:00	1	0	1	0	Ct	0	0	2	2	0	0	2	0	4	0	1	0	0	2	3	2	0	2	0	2	2	2	3	0	0	4	3	0	0	0	0	0	0	0
842	26 Jan 23	07:12:00	1	0	1	0	Ct	0	0	0	1	0	0	2	0	1	2	3	2	0	9	2	2	0	2	2	3	1	2	4	0	1	12	2	0	0	0	0	0	0	0
843	26 Jan 23	07:13:00	1	0	1	0	Ct	0	0	2	1	0	0	0	0	0	1	2	2	0	1	2	0	0	2	1	0	2	5	0	0	1	5	4	0	0	0	0	0	0	0
844	26 Jan 23	07:14:00	1	0	1	0	Ct	0	0	2	2	0	0	3	1	0	1	1	0	0	1	0	2	0	2	3	0	2	1	2	0	2	19	3	0	0	0	0	0	0	0
845	26 Jan 23	07:15:00	1	0	1	0	Ct	0	0	3	0	0	0	2	3	0	2	0	0	0	1	3	0	0	2	2	1	0	1	1	0	2	2	1	0	0	0	0	0	0	0
846	26 Jan 23	07:16:00	1	0	1	0	Ct	0	0	2	1	0	0	2	6	4	0	2	0	0	1	2	1	0	0	2	2	0	1	2	0	0	0	0	0	0	0	0	0	0	0
847	26 Jan 23	07:17:00	1	0	1	0	Ct	0	0	1	1	0	0	2	2	4	0	1	0	0	2	2	1	0	0	3	3	0	3	1	0	2	0	0	0	0	0	0	0	0	0
848	26 Jan 23	07:18:00	1	0	1	0	Ct	0	0	0	0	0	0	3	3	3	0	1	0	0	2	1	2	0	0	2	2	0	3	1	0	0	0	0	0	0	0	0	0	0	0
849	26 Jan 23	07:19:00	1	0	1	0	Ct	0	0	0	0	0	0	3	2	0	1	2	0	0	0	1	0	0	3	2	2	0	1	10	0	0	0	0	0	0	0	0	0	0	0
850	26 Jan 23	07:20:00	1	0	1	0	Ct	0	0	2	0	0	0	2	2	0	3	1	0	0	0	0	1	0	2	3	2	0	3	18	0	0	0	0	0	0	0	0	0	0	0
851	26 Jan 23	07:21:00	1	0	1	0	Ct	0	0	1	2	0	0	2	3	0	2	1	0	0	0	0	0	0	2	1	1	0	2	3	0	0	0	0	0	0	0	0	0	0	0
852	26 Jan 23	07:22:00	1	0	1	0	Ct	0	0	3	0	0	0	4	2	0	2	1	0	0	0	0	0	0	2	2	1	0	0	2	0	0	0	0	0	0	0	0	0	0	0
853	26 Jan 23	07:23:00	1	0	1	0	Ct	0	0	3	3	0	0	0	4	0	2	4	0	0	0	0	1	0	2	2	1	0	0	0	0	0	0	0	0	0	0	0	0	0	0
854	26 Jan 23	07:24:00	1	0	1	0	Ct	0	0	2	3	0	0	2	2	0	1	2	0	0	0	0	1	0	2	1	2	2	0	3	0	0	3	0	0	0	0	0	0	0	0
855	26 Jan 23	07:25:00	1	0	1	0	Ct	0	0	2	2	0	0	3	2	0	1	3	0	0	0	0	2	0	2	1	2	4	0	5	0	0	3	0	0	0	0	0	0	0	0
856	26 Jan 23	07:26:00	1	0	1	0	Ct	0	0	2	0	0	0	0	0	0	2	1	0	0	0	0	2	0	2	0	4	2	0	7	0	0	3	2	0	0	0	0	0	0	0
857	26 Jan 23	07:27:00	1	0	1	0	Ct	0	0	2	0	0	1	0	0	0	1	0	0	0	2	0	1	0	4	2	0	2	0	20	0	0	1	4	0	0	0	0	0	0	0
858	26 Jan 23	07:28:00	1	0	1	0	Ct	0	0	2	0	0	1	0	0	0	1	0	0	0	1	0	3	0	1	0	0	2	0	23	0	0	0	4	0	0	0	0	0	0	0
859	26 Jan 23	07:29:00	1	0	1	0	Ct	0	0	1	2	0	2	0	0	0	1	0	0	0	2	0	2	0	2	0	0	2	0	6	0	2	0	3	0	0	0	0	0	0	0
860	26 Jan 23	07:30:00	1	0	1	0	Ct	0	0	0	2	0	4	0	0	0	0	0	0	0	2	0	1	0	2	0	0	2	0	0	0	2	0	4	0	0	0	0	0	0	0
861	26 Jan 23	07:31:00	1	0	1	0	Ct	0	0	0	0	0	1	0	0	8	1	0	0	0	1	4	1	0	1	0	0	1	0	1	3	2	4	3	0	0	0	0	0	0	0
862	26 Jan 23	07:32:00	1	0	1	0	Ct	0	0	0	0	0	1	0	0	5	0	0	0	0	2	3	1	0	1	0	0	2	0	1	5	0	4	2	0	0	0	0	0	0	0
863	26 Jan 23	07:33:00	1	0	1	0	Ct	0	0	0	0	0	0	0	0	3	0	0	0	0	1	2	0	0	0	0	0	0	0	0	1	0	3	2	0	0	0	0	0	0	0
864	26 Jan 23	07:34:00	1	0	1	0	Ct	0	0	0	0	0	0	0	0	4	0	0	0	0	1	1	0	0	3	0	2	0	0	0	3	3	2	2	0	0	0	0	0	0	0
865	26 Jan 23	07:35:00	1	0	1	0	Ct	0	0	0	0	0	0	0	0	5	0	0	0	1	3	0	0	0	1	0	2	0	0	0	0	0	3	1	0	0	0	0	0	0	0
866	26 Jan 23	07:36:00	1	0	1	0	Ct	0	0	0	0	0	0	0	0	2	1	0	0	0	1	0	0	0	1	0	0	0	0	0	0	0	1	3	0	0	0	0	0	0	0
867	26 Jan 23	07:37:00	1	0	1	0	Ct	0	0	0	0	0	3	0	0	3	1	0	0	3	4	1	0	0	2	4	3	0	0	6	0	0	0	3	0	0	0	0	0	0	0
868	26 Jan 23	07:38:00	1	0	1	0	Ct	0	0	0	12	0	1	0	0	3	2	0	0	2	1	0	0	0	8	0	3	0	0	4	1	0	2	2	0	0	0	0	0	0	0
869	26 Jan 23	07:39:00	1	0	1	0	Ct	0	0	0	36	0	0	0	0	3	3	0	0	2	1	0	0	1	2	4	3	0	0	2	0	0	4	2	0	0	0	0	0	0	0
870	26 Jan 23	07:40:00	1	0	1	0	Ct	0	0	0	1	0	0	0	0	3	1	0	0	2	8	0	1	1	1	3	3	0	0	2	0	0	3	4	0	0	0	0	0	0	0
871	26 Jan 23	07:41:00	1	0	1	0	Ct	0	0	0	1	0	0	0	0	3	1	0	0	4	13	0	0	2	3	1	3	0	0	1	0	1	3	3	0	0	0	0	0	0	0
872	26 Jan 23	07:42:00	1	0	1	0	Ct	0	0	0	1	0	0	0	1	2	1	0	0	2	1	0	0	1	0	1	2	0	0	1	1	3	3	1	0	0	0	0	0	0	0
873	26 Jan 23	07:43:00	1	0	1	0	Ct	0	0	0	5	0	0	0	4	2	0	0	0	2	1	0	0	0	0	0	2	0	0	2	0	1	2	3	0	0	0	0	0	0	0
874	26 Jan 23	07:44:00	1	0	1	0	Ct	0	0	0	0	0	0	0	5	0	3	0	0	1	3	0	0	0	0	0	1	0	1	3	4	2	1	3	0	0	0	0	0	0	0
875	26 Jan 23	07:45:00	1	0	1	0	Ct	0	0	0	4	0	0	0	2	0	0	0	0	1	1	0	0	0	0	0	1	0	1	2	1	2	0	2	0	0	0	0	0	0	0
876	26 Jan 23	07:46:00	1	0	1	0	Ct	0	0	0	8	0	0	0	2	0	1	0	0	3	1	0	0	0	3	0	1	0	2	4	3	4	0	3	0	0	0	0	0	0	0
877	26 Jan 23	07:47:00	1	0	1	0	Ct	0	0	0	1	0	0	0	2	1	1	0	0	1	1	0	0	0	4	0	3	0	1	3	4	2	0	2	0	0	0	0	0	0	0
878	26 Jan 23	07:48:00	1	0	1	0	Ct	0	0	0	0	0	0	0	3	4	0	0	0	1	1	0	0	0	1	0	2	0	1	2	0	1	0	3	0	0	0	0	0	0	0
879	26 Jan 23	07:49:00	1	0	1	0	Ct	0	0	0	0	0	0	0	3	3	0	0	0	1	0	0	0	0	3	0	2	0	2	2	0	1	0	3	0	0	0	0	0	0	0
880	26 Jan 23	07:50:00	1	0	1	0	Ct	0	0	0	0	0	0	0	0	3	0	0	0	1	1	0	1	0	3	0	1	0	1	1	0	2	0	3	0	0	0	0	0	0	0
881	26 Jan 23	07:51:00	1	0	1	0	Ct	0	0	0	0	0	0	0	0	4	1	0	0	0	2	0	2	0	1	0	3	0	1	2	0	3	0	3	0	0	0	0	0	0	0
882	26 Jan 23	07:52:00	1	0	1	0	Ct	0	0	0	0	0	0	0	0	4	1	0	0	0	0	0	1	0	1	0	3	0	3	0	0	2	0	1	0	0	0	0	0	0	0
883	26 Jan 23	07:53:00	1	0	1	0	Ct	0	0	0	0	0	0	0	0	3	1	0	0	4	2	0	1	0	0	0	1	0	1	0	0	3	0	3	0	0	0	0	0	0	0
884	26 Jan 23	07:54:00	1	0	1	0	Ct	0	0	0	0	0	0	0	0	4	0	0	0	3	1	0	0	0	1	0	3	0	0	0	0	1	0	3	0	0	0	0	0	0	0
885	26 Jan 23	07:55:00	1	0	1	0	Ct	0	0	0	0	0	0	0	0	4	0	0	0	4	2	0	2	0	2	0	4	0	0	0	0	1	0	1	0	0	0	0	0	0	0
886	26 Jan 23	07:56:00	1	0	1	0	Ct	0	0	0	0	0	0	0	0	3	1	0	0	2	2	0	1	0	0	0	2	0	0	2	0	0	0	4	0	0	0	0	0	0	0
887	26 Jan 23	07:57:00	1	0	1	0	Ct	0	0	0	0	0	0	2	0	3	3	0	0	3	1	0	2	0	3	0	2	0	1	2	0	0	0	3	0	0	0	0	0	0	0
888	26 Jan 23	07:58:00	1	0	1	0	Ct	0	0	0	0	0	0	3	0	1	1	0	0	1	1	0	1	0	0	0	0	1	3	2	0	0	0	3	0	0	0	0	0	0	0
889	26 Jan 23	07:59:00	1	0	1	0	Ct	0	0	0	0	0	0	4	0	4	2	0	0	2	2	0	1	0	1	0	0	3	2	4	0	2	0	3	0	0	0	0	0	0	0
890	26 Jan 23	08:00:00	1	0	1	0	Ct	0	0	0	0	0	0	2	0	2	2	0	0	2	0	0	0	0	2	0	3	2	2	3	0	0	0	1	0	0	0	0	0	0	0
891	26 Jan 23	08:01:00	1	0	1	0	Ct	0	0	1	0	0	3	3	5	2	1	4	0	1	3	1	0	2	2	3	5	3	4	2	2	3	4	3	0	0	0	0	0	0	0
892	26 Jan 23	08:02:00	1	0	1	0	Ct	0	0	4	0	0	3	3	4	5	2	1	0	1	1	0	1	1	3	3	3	2	2	3	4	2	6	3	0	0	0	0	0	0	0
893	26 Jan 23	08:03:00	1	0	1	0	Ct	0	0	2	0	0	5	2	3	3	2	5	0	0	0	2	1	0	3	2	2	3	1	0	0	3	4	3	0	0	0	0	0	0	0
894	26 Jan 23	08:04:00	1	0	1	0	Ct	0	0	3	0	0	3	4	5	3	1	3	0	0	1	2	0	4	0	3	2	2	2	0	2	2	3	4	0	0	0	0	0	0	0
895	26 Jan 23	08:05:00	1	0	1	0	Ct	0	0	0	0	0	5	2	2	4	1	4	0	0	0	1	2	2	1	4	3	3	3	0	0	2	4	4	0	0	0	0	0	0	0
896	26 Jan 23	08:06:00	1	0	1	0	Ct	0	0	4	0	2	3	3	3	2	1	2	0	0	2	1	1	2	2	1	2	1	1	0	2	2	3	3	0	0	0	0	0	0	0
897	26 Jan 23	08:07:00	1	0	1	0	Ct	0	0	1	0	3	4	1	0	2	1	2	0	1	2	2	8	0	0	1	1	2	1	0	0	1	2	3	0	0	0	0	0	0	0
898	26 Jan 23	08:08:00	1	0	1	0	Ct	0	0	2	0	4	4	3	1	1	0	2	0	0	1	1	0	0	2	2	3	1	2	0	0	1	3	1	0	0	0	0	0	0	0
899	26 Jan 23	08:09:00	1	0	1	0	Ct	0	0	1	0	0	2	3	0	0	0	3	0	0	0	1	0	0	2	1	2	3	1	2	0	1	3	0	0	0	0	0	0	0	0
900	26 Jan 23	08:10:00	1	0	1	0	Ct	0	0	0	0	2	2	2	1	1	1	0	0	3	4	1	0	0	2	2	1	2	2	2	0	2	2	0	0	0	0	0	0	0	0
901	26 Jan 23	08:11:00	1	0	1	0	Ct	0	0	0	0	2	3	2	0	0	0	1	0	2	3	2	0	0	3	2	0	1	2	2	0	0	2	4	0	0	0	0	0	0	0
902	26 Jan 23	08:12:00	1	0	1	0	Ct	0	0	0	0	2	0	3	0	4	1	2	0	0	3	0	0	0	3	4	1	1	2	2	0	2	0	2	0	0	0	0	0	0	0
903	26 Jan 23	08:13:00	1	0	1	0	Ct	0	0	0	0	4	3	1	0	3	1	0	0	1	1	0	0	0	4	0	3	2	2	3	0	2	0	2	0	0	0	0	0	0	0
904	26 Jan 23	08:14:00	1	0	1	0	Ct	0	0	0	0	3	6	2	0	2	1	2	0	1	1	0	0	0	2	0	2	0	1	1	0	3	0	3	0	0	0	0	0	0	0
905	26 Jan 23	08:15:00	1	0	1	0	Ct	0	0	0	0	0	4	2	0	2	3	15	0	1	1	0	0	0	1	0	5	2	0	0	0	1	0	4	0	0	0	0	0	0	0
906	26 Jan 23	08:16:00	1	0	1	0	Ct	0	0	0	0	0	3	1	0	1	1	8	5	0	2	0	0	0	2	0	3	2	0	5	0	2	1	2	0	0	0	0	0	0	0
907	26 Jan 23	08:17:00	1	0	1	0	Ct	0	0	0	0	2	3	0	0	1	1	3	2	0	1	0	0	0	1	0	1	2	0	2	0	2	3	3	0	0	0	0	0	0	0
908	26 Jan 23	08:18:00	1	0	1	0	Ct	0	0	0	1	0	4	2	0	1	1	1	4	2	2	0	0	0	2	0	2	1	0	3	0	2	3	3	0	0	0	0	0	0	0
909	26 Jan 23	08:19:00	1	0	1	0	Ct	0	0	0	3	0	2	3	0	3	3	1	2	4	0	0	0	0	0	0	1	1	2	0	2	2	3	3	0	0	0	0	0	0	0
910	26 Jan 23	08:20:00	1	0	1	0	Ct	0	0	0	0	3	3	3	0	1	2	0	3	2	0	0	4	0	2	0	2	2	3	5	0	1	4	3	0	0	0	0	0	0	0
911	26 Jan 23	08:21:00	1	0	1	0	Ct	0	0	0	0	2	0	3	0	3	0	0	2	5	1	0	1	4	0	2	2	2	1	1	0	2	1	3	0	0	0	0	0	0	0
912	26 Jan 23	08:22:00	1	0	1	0	Ct	0	0	0	2	2	1	3	0	1	1	2	3	1	3	0	2	2	2	1	2	0	0	2	0	1	3	4	0	0	0	0	0	0	0
913	26 Jan 23	08:23:00	1	0	1	0	Ct	0	0	0	1	2	3	2	0	2	1	8	1	1	2	0	1	0	1	2	2	1	0	1	0	2	3	3	0	0	0	0	0	0	0
914	26 Jan 23	08:24:00	1	0	1	0	Ct	0	0	0	0	2	3	2	0	1	1	7	2	1	2	1	3	0	1	3	5	3	0	3	0	1	2	1	0	0	0	0	0	0	0
915	26 Jan 23	08:25:00	1	0	1	0	Ct	0	0	0	0	4	2	2	0	3	1	3	3	3	1	0	0	0	3	0	1	2	0	3	0	2	2	3	0	0	0	0	0	0	0
916	26 Jan 23	08:26:00	1	0	1	0	Ct	0	0	0	0	2	3	4	0	3	2	0	1	2	3	2	2	0	3	0	1	2	0	0	0	1	2	5	0	0	0	0	0	0	0
917	26 Jan 23	08:27:00	1	0	1	0	Ct	0	0	0	0	3	3	4	0	0	0	0	2	1	0	0	2	0	3	0	2	2	0	0	0	2	2	3	0	0	0	0	0	0	0
918	26 Jan 23	08:28:00	1	0	1	0	Ct	0	0	0	0	3	2	2	0	0	0	2	3	3	2	0	1	0	2	0	1	2	0	0	0	1	0	3	0	0	0	0	0	0	0
919	26 Jan 23	08:29:00	1	0	1	0	Ct	0	0	0	1	1	5	2	0	1	0	1	2	0	3	0	2	0	2	0	1	3	0	0	0	2	3	2	0	0	0	0	0	0	0
920	26 Jan 23	08:30:00	1	0	1	0	Ct	0	0	0	1	2	3	0	0	0	0	0	2	2	6	0	2	0	2	0	1	1	0	0	0	1	3	5	0	0	0	0	0	0	0
921	26 Jan 23	08:31:00	1	0	1	0	Ct	0	0	0	3	1	2	0	0	1	0	0	0	2	1	0	3	0	0	0	0	2	0	0	0	0	1	1	0	0	0	0	0	0	0
922	26 Jan 23	08:32:00	1	0	1	0	Ct	0	0	0	0	0	1	0	0	0	0	0	0	3	0	0	3	0	0	0	2	0	0	0	0	0	1	3	0	0	0	0	0	0	0
923	26 Jan 23	08:33:00	1	0	1	0	Ct	0	0	0	0	0	0	0	0	2	0	0	0	1	4	0	0	0	1	0	4	0	0	0	0	0	2	3	0	0	0	0	0	0	0
924	26 Jan 23	08:34:00	1	0	1	0	Ct	0	0	0	0	0	0	0	0	0	1	0	0	0	1	0	0	0	2	0	1	0	0	0	0	0	0	2	0	0	0	0	0	0	0
925	26 Jan 23	08:35:00	1	0	1	0	Ct	0	0	0	0	0	5	0	0	15	0	0	0	2	2	0	0	0	2	0	5	0	0	0	0	0	4	0	0	0	0	0	0	0	0
926	26 Jan 23	08:36:00	1	0	1	0	Ct	0	0	0	0	0	3	0	0	2	0	0	0	1	3	0	0	0	2	0	2	0	0	0	0	0	2	0	0	0	0	0	0	0	0
927	26 Jan 23	08:37:00	1	0	1	0	Ct	0	0	0	2	0	2	0	0	6	1	0	0	1	2	0	0	0	0	0	4	1	0	0	0	2	2	0	0	0	0	0	0	0	0
928	26 Jan 23	08:38:00	1	0	1	0	Ct	0	0	0	7	0	0	0	0	4	0	1	0	1	0	0	1	0	0	0	5	3	0	0	0	2	2	0	0	0	0	0	0	0	0
929	26 Jan 23	08:39:00	1	0	1	0	Ct	0	0	0	11	0	0	0	0	1	0	0	0	1	2	0	0	0	2	0	1	2	0	0	0	2	1	0	0	0	0	0	0	0	0
930	26 Jan 23	08:40:00	1	0	1	0	Ct	0	0	0	2	0	0	0	0	0	0	0	0	0	0	0	0	0	5	0	3	3	0	0	0	0	6	0	0	0	0	0	0	0	0
931	26 Jan 23	08:41:00	1	0	1	0	Ct	0	0	0	0	0	3	0	0	0	0	0	0	0	0	0	0	0	1	0	0	2	0	0	0	0	1	0	0	0	0	0	0	0	0
932	26 Jan 23	08:42:00	1	0	1	0	Ct	0	0	0	0	0	4	0	0	3	0	0	0	0	0	0	0	0	0	0	0	3	0	3	0	0	0	0	0	0	0	0	0	0	0
933	26 Jan 23	08:43:00	1	0	1	0	Ct	0	0	0	0	0	3	0	0	2	0	0	0	0	0	0	0	0	0	0	0	2	0	1	0	2	0	0	0	0	0	0	0	0	0
934	26 Jan 23	08:44:00	1	0	1	0	Ct	0	0	0	0	3	2	0	0	3	0	0	0	0	1	0	0	0	0	0	0	3	0	2	0	2	2	0	0	0	0	0	0	0	0
935	26 Jan 23	08:45:00	1	0	1	0	Ct	0	0	0	0	4	5	0	2	3	0	0	4	0	1	0	0	0	0	0	0	0	0	2	0	0	0	0	0	0	0	0	0	0	0
936	26 Jan 23	08:46:00	1	0	1	0	Ct	0	0	0	0	1	2	0	1	5	0	0	3	0	1	0	0	0	1	0	0	3	0	1	0	2	0	0	0	0	0	0	0	0	0
937	26 Jan 23	08:47:00	1	0	1	0	Ct	0	0	0	0	2	4	0	2	4	1	0	3	0	3	0	0	0	5	0	0	5	0	1	0	2	0	0	0	0	0	0	0	0	0
938	26 Jan 23	08:48:00	1	0	1	0	Ct	0	0	0	0	2	3	0	1	2	0	0	2	0	3	0	0	0	5	0	0	6	0	2	0	0	0	4	0	0	0	0	0	0	0
939	26 Jan 23	08:49:00	1	0	1	0	Ct	0	0	0	0	2	2	2	1	3	1	0	2	0	2	0	3	0	3	0	0	2	0	1	0	2	0	3	0	0	0	0	0	0	0
940	26 Jan 23	08:50:00	1	0	1	0	Ct	0	0	0	0	2	2	3	0	3	0	0	2	0	2	0	4	0	3	0	3	3	0	3	0	5	0	3	0	0	0	0	0	0	0
941	26 Jan 23	08:51:00	1	0	1	0	Ct	0	0	1	0	2	2	3	0	1	0	0	2	0	4	0	1	0	1	0	3	2	0	1	0	2	0	3	0	0	0	0	0	0	0
942	26 Jan 23	08:52:00	1	0	1	0	Ct	0	0	2	0	1	1	4	0	4	3	0	2	2	1	0	2	0	2	0	2	3	0	0	0	14	0	2	0	0	0	0	0	0	0
943	26 Jan 23	08:53:00	1	0	1	0	Ct	0	0	0	0	2	0	5	0	0	0	0	1	2	3	0	2	0	2	0	1	2	0	0	0	2	0	3	0	0	0	0	0	0	0
944	26 Jan 23	08:54:00	1	0	1	0	Ct	0	0	0	0	2	2	5	0	3	1	0	3	1	2	0	2	0	3	0	3	2	0	0	0	3	3	3	0	0	0	0	0	0	0
945	26 Jan 23	08:55:00	1	0	1	0	Ct	0	0	3	0	3	3	2	0	5	2	3	2	2	4	0	2	0	2	0	3	1	0	0	0	1	4	3	0	0	0	0	0	0	0
946	26 Jan 23	08:56:00	1	0	1	0	Ct	0	0	4	0	1	0	4	2	4	1	1	2	3	1	0	2	0	3	0	1	1	0	0	0	2	3	2	0	0	0	0	0	0	0
947	26 Jan 23	08:57:00	1	0	1	0	Ct	0	0	0	0	0	2	5	3	2	3	0	0	1	3	0	2	0	1	0	1	3	0	2	0	0	4	2	0	0	0	0	0	0	0
948	26 Jan 23	08:58:00	1	0	1	0	Ct	0	0	3	0	4	2	2	3	4	2	0	2	1	3	0	1	0	1	0	1	4	0	2	0	0	3	4	0	0	0	0	0	0	0
949	26 Jan 23	08:59:00	1	0	1	0	Ct	0	0	2	0	4	1	1	3	2	2	0	2	0	3	0	2	0	1	1	3	2	0	3	1	2	2	1	0	0	0	0	0	0	0
950	26 Jan 23	09:00:00	1	0	1	0	Ct	0	0	0	0	0	4	4	3	4	2	2	1	2	2	0	1	0	0	2	2	2	0	2	0	1	2	3	0	0	0	0	0	0	0
951	26 Jan 23	09:01:00	1	0	1	0	Ct	0	1	2	1	0	1	1	1	2	3	0	3	1	4	1	2	0	3	2	2	0	0	1	0	3	2	3	0	0	0	0	0	0	0
952	26 Jan 23	09:02:00	1	0	1	0	Ct	0	1	3	3	2	1	1	6	3	0	4	3	1	3	3	0	0	3	4	1	2	2	4	1	2	4	3	0	0	0	0	0	0	0
953	26 Jan 23	09:03:00	1	0	1	0	Ct	0	1	5	3	1	4	4	3	3	2	3	3	2	4	2	2	3	2	2	8	3	3	1	1	3	3	5	0	0	0	0	0	0	0
954	26 Jan 23	09:04:00	1	0	1	0	Ct	0	1	4	3	4	4	3	4	8	2	4	10	2	2	2	0	5	3	5	1	2	5	2	0	3	4	1	0	0	0	0	0	0	0
955	26 Jan 23	09:05:00	1	0	1	0	Ct	0	1	4	2	7	3	1	3	5	2	2	4	3	3	2	1	2	2	2	4	4	2	2	0	3	2	2	0	0	0	0	0	0	0
956	26 Jan 23	09:06:00	1	0	1	0	Ct	0	1	6	1	2	4	4	4	5	3	3	4	4	3	2	1	1	3	2	0	3	2	3	7	2	5	4	0	0	0	0	0	0	0
957	26 Jan 23	09:07:00	1	0	1	0	Ct	0	1	4	1	3	3	4	4	3	4	2	4	2	1	2	3	4	2	2	1	2	4	3	13	3	2	4	0	0	0	0	0	0	0
958	26 Jan 23	09:08:00	1	0	1	0	Ct	0	1	3	1	2	3	2	3	3	0	2	2	0	3	1	2	2	3	4	0	3	2	1	2	1	2	3	0	0	0	0	0	0	0
959	26 Jan 23	09:09:00	1	0	1	0	Ct	0	1	3	2	0	4	5	1	4	2	2	2	1	2	1	1	1	1	3	2	2	0	2	2	1	3	5	0	0	0	0	0	0	0
960	26 Jan 23	09:10:00	1	0	1	0	Ct	0	1	3	2	2	4	4	2	4	1	3	4	3	1	2	1	3	1	2	2	3	0	2	6	3	4	4	0	0	0	0	0	0	0
961	26 Jan 23	09:11:00	1	0	1	0	Ct	0	1	4	2	0	3	3	4	3	2	3	2	0	2	3	2	4	2	4	1	1	1	3	5	2	3	8	0	0	0	0	0	0	0
962	26 Jan 23	09:12:00	1	0	1	0	Ct	0	1	3	1	4	1	3	5	3	1	2	0	2	2	3	5	3	1	2	4	3	7	2	4	2	3	4	0	0	0	0	0	0	0
963	26 Jan 23	09:13:00	1	0	1	0	Ct	0	1	4	2	5	3	4	4	4	3	2	1	3	1	1	4	2	3	3	1	2	4	0	0	2	3	5	0	0	0	0	0	0	0
964	26 Jan 23	09:14:00	1	0	1	0	Ct	0	1	3	2	4	4	3	4	6	1	2	4	0	2	1	2	2	1	2	3	4	3	3	0	3	2	3	0	0	0	0	0	0	0
965	26 Jan 23	09:15:00	1	0	1	0	Ct	0	1	1	2	4	2	1	3	3	1	2	4	3	6	0	1	1	3	2	1	4	1	2	0	3	3	3	0	0	0	0	0	0	0
966	26 Jan 23	09:16:00	1	0	1	0	Ct	0	1	2	2	1	4	4	2	6	1	3	2	1	2	0	3	0	2	2	0	2	2	1	0	1	2	5	0	0	0	0	0	0	0
967	26 Jan 23	09:17:00	1	0	1	0	Ct	0	1	3	2	3	3	7	3	4	2	1	3	1	2	1	2	0	1	0	2	2	3	8	0	2	4	3	0	0	0	0	0	0	0
968	26 Jan 23	09:18:00	1	0	1	0	Ct	0	1	3	3	1	2	4	3	4	1	3	1	1	1	3	1	0	1	2	4	5	2	1	0	1	1	3	0	0	0	0	0	0	0
969	26 Jan 23	09:19:00	1	0	1	0	Ct	0	1	1	0	1	2	4	0	2	1	1	2	2	2	2	5	0	3	0	0	1	1	1	0	2	3	4	0	0	0	0	0	0	0
970	26 Jan 23	09:20:00	1	0	1	0	Ct	0	1	2	2	1	2	8	22	8	1	1	2	1	0	2	2	0	1	4	4	2	3	2	0	3	1	3	0	0	0	0	0	0	0
971	26 Jan 23	09:21:00	1	0	1	0	Ct	0	1	2	2	2	3	4	5	5	1	2	2	3	1	2	1	0	3	2	1	3	2	4	0	2	3	2	0	0	0	0	0	0	0
972	26 Jan 23	09:22:00	1	0	1	0	Ct	0	1	4	0	3	3	4	0	3	1	0	2	2	1	0	1	0	3	0	1	1	4	1	0	3	1	2	0	0	0	0	0	0	0
973	26 Jan 23	09:23:00	1	0	1	0	Ct	0	1	2	1	1	3	3	0	2	1	0	1	1	2	0	2	0	2	3	1	3	1	2	0	1	2	3	0	0	0	0	0	0	0
974	26 Jan 23	09:24:00	1	0	1	0	Ct	0	1	4	3	1	3	3	2	3	1	2	4	1	0	2	2	0	1	1	1	1	3	4	0	5	2	2	0	0	0	0	0	0	0
975	26 Jan 23	09:25:00	1	0	1	0	Ct	0	1	4	1	2	2	4	4	5	1	2	2	0	3	0	6	0	2	2	2	2	2	3	0	3	4	3	0	0	0	0	0	0	0
976	26 Jan 23	09:26:00	1	0	1	0	Ct	0	1	3	2	3	1	2	5	2	3	2	1	2	0	2	1	0	1	3	2	1	2	4	0	2	4	3	0	0	0	0	0	0	0
977	26 Jan 23	09:27:00	1	0	1	0	Ct	0	1	4	2	3	1	3	5	2	1	6	2	5	2	0	2	0	2	3	0	1	3	1	0	1	3	2	0	0	0	0	0	0	0
978	26 Jan 23	09:28:00	1	0	1	0	Ct	0	1	5	3	3	2	2	6	0	2	2	3	2	1	3	0	0	1	0	1	2	1	3	4	2	2	3	0	0	0	0	0	0	0
979	26 Jan 23	09:29:00	1	0	1	0	Ct	0	1	3	1	2	3	3	4	4	0	2	1	5	3	1	1	0	4	4	1	2	2	2	3	3	2	2	0	0	0	0	0	0	0
980	26 Jan 23	09:30:00	1	0	1	0	Ct	0	1	5	2	2	3	2	3	4	2	3	3	3	1	1	1	0	3	0	2	0	2	1	2	2	4	3	0	0	0	0	0	0	0
981	26 Jan 23	09:31:00	1	0	1	0	Ct	0	1	2	1	2	4	2	5	4	1	6	1	2	2	3	2	0	2	1	2	2	1	2	5	5	4	1	0	0	0	0	0	0	0
982	26 Jan 23	09:32:00	1	0	1	0	Ct	0	1	4	3	5	3	4	4	5	0	4	2	8	2	2	1	0	2	3	0	1	0	2	1	3	3	2	0	0	0	0	0	0	0
983	26 Jan 23	09:33:00	1	0	1	0	Ct	0	1	4	1	2	3	2	4	4	0	3	3	4	2	1	1	0	1	1	2	2	4	2	3	2	3	2	0	0	0	0	0	0	0
984	26 Jan 23	09:34:00	1	0	1	0	Ct	0	1	3	0	2	5	4	4	3	1	1	3	0	7	0	1	0	3	2	1	3	5	0	2	2	3	4	0	0	0	0	0	0	0
985	26 Jan 23	09:35:00	1	0	1	0	Ct	0	1	3	3	3	1	2	4	3	2	2	1	1	2	1	2	0	1	0	1	1	1	2	0	3	2	2	0	0	0	0	0	0	0
986	26 Jan 23	09:36:00	1	0	1	0	Ct	0	1	4	1	2	3	4	2	3	3	1	2	2	3	1	2	0	2	2	1	2	0	1	0	4	4	2	0	0	0	0	0	0	0
987	26 Jan 23	09:37:00	1	0	1	0	Ct	0	1	2	0	3	2	2	4	2	2	0	3	1	2	2	2	0	1	1	1	2	1	2	0	1	2	3	0	0	0	0	0	0	0
988	26 Jan 23	09:38:00	1	0	1	0	Ct	0	1	2	1	2	3	4	3	4	0	2	0	0	0	2	2	0	1	2	4	2	1	5	0	1	2	1	0	0	0	0	0	0	0
989	26 Jan 23	09:39:00	1	0	1	0	Ct	0	1	1	1	1	3	3	2	4	2	2	1	2	4	2	2	0	4	4	0	1	3	1	0	1	3	3	0	0	0	0	0	0	0
990	26 Jan 23	09:40:00	1	0	1	0	Ct	0	1	3	2	0	3	3	3	2	2	1	2	2	0	2	2	2	5	3	0	2	4	2	0	3	1	4	0	0	0	0	0	0	0
991	26 Jan 23	09:41:00	1	0	1	0	Ct	0	1	4	1	2	2	4	2	3	7	1	3	0	2	2	1	1	2	3	3	3	1	1	0	2	6	1	0	0	0	0	0	0	0
992	26 Jan 23	09:42:00	1	0	1	0	Ct	0	1	2	3	3	4	6	2	3	1	2	4	0	2	1	2	3	2	2	9	2	2	0	0	0	2	4	0	0	0	0	0	0	0
993	26 Jan 23	09:43:00	1	0	1	0	Ct	0	1	2	1	2	2	3	3	3	1	0	2	1	2	2	0	7	2	0	0	2	4	1	0	2	2	2	0	0	0	0	0	0	0
994	26 Jan 23	09:44:00	1	0	1	0	Ct	0	1	1	2	2	3	4	3	5	1	3	0	0	1	2	0	0	2	3	0	2	4	1	0	2	1	2	0	0	0	0	0	0	0
995	26 Jan 23	09:45:00	1	0	1	0	Ct	0	1	1	4	3	2	3	3	2	4	1	3	1	2	0	0	3	1	4	3	1	1	3	0	1	2	0	0	0	0	0	0	0	0
996	26 Jan 23	09:46:00	1	0	1	0	Ct	0	1	3	1	2	2	3	1	4	2	4	3	1	3	0	2	2	2	2	4	2	3	2	0	1	2	3	0	0	0	0	0	0	0
997	26 Jan 23	09:47:00	1	0	1	0	Ct	0	1	4	1	3	1	2	0	3	1	3	1	2	2	3	2	2	1	1	5	1	3	5	2	2	4	3	0	0	0	0	0	0	0
998	26 Jan 23	09:48:00	1	0	1	0	Ct	0	1	2	2	5	3	2	0	1	1	3	3	1	1	2	2	1	2	1	2	1	1	0	4	1	3	5	0	0	0	0	0	0	0
999	26 Jan 23	09:49:00	1	0	1	0	Ct	0	1	4	0	3	2	1	0	2	1	1	2	2	2	2	2	0	3	2	0	1	1	0	4	4	2	2	0	0	0	0	0	0	0
1000	26 Jan 23	09:50:00	1	0	1	0	Ct	0	1	5	1	3	2	3	0	2	1	1	3	1	1	1	1	0	2	3	1	2	4	3	1	2	3	4	0	0	0	0	0	0	0
1001	26 Jan 23	09:51:00	1	0	1	0	Ct	0	1	2	1	3	2	4	0	3	2	0	0	2	1	1	1	0	2	0	0	3	2	2	2	2	2	4	0	0	0	0	0	0	0
1002	26 Jan 23	09:52:00	1	0	1	0	Ct	0	1	4	0	4	4	2	0	2	3	1	0	2	1	0	2	0	0	3	1	6	0	3	2	1	2	4	0	0	0	0	0	0	0
1003	26 Jan 23	09:53:00	1	0	1	0	Ct	0	1	1	0	2	1	4	0	1	0	7	0	2	2	0	2	0	2	4	0	8	2	1	1	2	2	2	0	0	0	0	0	0	0
1004	26 Jan 23	09:54:00	1	0	1	0	Ct	0	1	3	3	1	1	6	1	2	0	7	0	1	2	2	1	0	1	0	0	4	4	0	1	0	2	5	0	0	0	0	0	0	0
1005	26 Jan 23	09:55:00	1	0	1	0	Ct	0	1	4	5	1	3	4	1	8	2	1	0	1	0	1	2	0	0	3	0	1	0	3	1	2	3	3	0	0	0	0	0	0	0
1006	26 Jan 23	09:56:00	1	0	1	0	Ct	0	1	3	0	2	2	2	3	4	1	7	2	1	0	0	1	0	0	1	0	0	1	0	0	2	1	3	0	0	0	0	0	0	0
1007	26 Jan 23	09:57:00	1	0	1	0	Ct	0	1	5	2	1	1	4	6	4	1	2	0	2	4	0	2	0	0	2	0	1	7	0	0	2	3	2	0	0	0	0	0	0	0
1008	26 Jan 23	09:58:00	1	0	1	0	Ct	0	1	7	0	1	4	1	3	3	2	2	0	0	5	0	1	0	0	4	6	4	1	3	0	2	1	1	0	0	0	0	0	0	0
1009	26 Jan 23	09:59:00	1	0	1	0	Ct	0	1	6	0	4	3	2	1	1	1	2	0	1	1	0	1	1	0	0	1	2	2	2	0	2	2	2	0	0	0	0	0	0	0
1010	26 Jan 23	10:00:00	1	0	1	0	Ct	0	1	9	0	2	2	5	0	2	0	4	0	3	1	0	1	2	0	1	2	2	0	1	0	2	2	2	0	0	0	0	0	0	0
1011	26 Jan 23	10:01:00	1	0	1	0	Ct	0	1	6	0	3	4	1	0	3	1	4	0	1	1	0	1	1	0	1	1	2	2	4	0	1	2	3	0	0	0	0	0	0	0
1012	26 Jan 23	10:02:00	1	0	1	0	Ct	0	1	1	0	0	0	5	0	3	1	1	0	1	4	0	2	0	0	1	1	0	2	2	0	2	2	2	0	0	0	0	0	0	0
1013	26 Jan 23	10:03:00	1	0	1	0	Ct	0	1	2	0	3	0	4	0	4	0	1	2	0	2	0	1	0	2	2	3	3	0	6	0	0	1	3	0	0	0	0	0	0	0
1014	26 Jan 23	10:04:00	1	0	1	0	Ct	0	1	0	0	3	0	3	0	4	2	3	1	0	0	0	2	3	4	3	1	2	1	4	0	2	1	3	0	0	0	0	0	0	0
1015	26 Jan 23	10:05:00	1	0	1	0	Ct	0	1	0	0	3	2	2	0	2	0	0	4	0	0	0	1	0	1	1	4	1	2	4	0	3	2	1	0	0	0	0	0	0	0
1016	26 Jan 23	10:06:00	1	0	1	0	Ct	0	1	0	0	3	2	2	0	3	2	2	2	0	0	0	3	0	2	0	0	1	2	2	0	1	1	2	0	0	0	0	0	0	0
1017	26 Jan 23	10:07:00	1	0	1	0	Ct	0	1	0	0	2	1	2	0	3	1	1	1	0	0	0	1	0	4	0	2	2	1	4	0	1	1	2	0	0	0	0	0	0	0
1018	26 Jan 23	10:08:00	1	0	1	0	Ct	0	1	4	0	3	2	3	0	3	1	2	2	0	0	0	1	0	1	0	0	1	2	2	0	1	1	2	0	0	0	0	0	0	0
1019	26 Jan 23	10:09:00	1	0	1	0	Ct	0	1	4	0	0	3	3	0	3	1	1	1	0	0	0	3	0	3	0	1	1	1	1	0	0	1	2	0	0	0	0	0	0	0
1020	26 Jan 23	10:10:00	1	0	1	0	Ct	0	1	1	0	0	4	3	0	3	2	2	0	1	0	0	0	0	2	0	1	0	3	3	0	2	2	2	0	0	0	0	0	0	0
1021	26 Jan 23	10:11:00	1	0	1	0	Ct	0	1	2	0	2	0	2	0	2	0	2	0	0	0	0	0	0	3	0	9	2	0	4	0	1	4	2	0	0	0	0	0	0	0
1022	26 Jan 23	10:12:00	1	0	1	0	Ct	0	1	2	0	3	1	2	0	3	0	2	0	2	0	0	0	0	3	0	1	1	5	1	0	2	1	1	0	0	0	0	0	0	0
1023	26 Jan 23	10:13:00	1	0	1	0	Ct	0	1	3	0	2	1	1	0	2	2	0	0	1	0	0	0	0	2	5	10	0	0	2	0	2	2	1	0	0	0	0	0	0	0
1024	26 Jan 23	10:14:00	1	0	1	0	Ct	0	1	4	0	0	2	6	0	3	3	2	0	1	0	1	0	0	1	3	4	1	2	4	0	2	2	2	0	0	0	0	0	0	0
1025	26 Jan 23	10:15:00	1	0	1	0	Ct	0	1	2	0	2	1	0	0	5	2	2	0	1	0	1	0	0	3	1	0	1	2	3	0	7	0	2	0	0	0	0	0	0	0
1026	26 Jan 23	10:16:00	1	0	1	0	Ct	0	1	1	0	2	0	2	0	0	1	2	0	1	0	0	0	0	2	4	3	2	3	8	0	49	1	1	0	0	0	0	0	0	0
1027	26 Jan 23	10:17:00	1	0	1	0	Ct	0	1	0	0	2	2	3	0	1	2	1	0	1	2	0	2	0	3	3	3	8	3	1	0	28	2	0	0	0	0	0	0	0	0
1028	26 Jan 23	10:18:00	1	0	1	0	Ct	0	1	0	0	2	4	2	0	3	1	1	1	0	1	0	0	0	1	0	3	3	1	4	0	1	4	0	0	0	0	0	0	0	0
1029	26 Jan 23	10:19:00	1	0	1	0	Ct	0	1	1	0	2	1	2	0	1	1	2	1	0	2	0	0	0	3	0	1	2	1	1	0	3	1	2	0	0	0	0	0	0	0
1030	26 Jan 23	10:20:00	1	0	1	0	Ct	0	1	0	0	0	3	4	0	2	0	3	3	0	3	4	1	0	1	0	2	2	6	2	0	2	0	12	0	0	0	0	0	0	0
1031	26 Jan 23	10:21:00	1	0	1	0	Ct	0	1	0	0	0	1	2	0	3	1	1	0	1	1	2	2	0	0	0	1	0	3	2	0	3	3	2	0	0	0	0	0	0	0
1032	26 Jan 23	10:22:00	1	0	1	0	Ct	0	1	0	0	0	2	2	0	2	1	1	0	2	0	3	2	0	0	1	1	0	2	2	0	3	2	2	0	0	0	0	0	0	0
1033	26 Jan 23	10:23:00	1	0	1	0	Ct	0	1	0	0	0	4	4	0	0	2	2	0	20	0	1	2	0	0	2	1	0	1	2	0	2	5	3	0	0	0	0	0	0	0
1034	26 Jan 23	10:24:00	1	0	1	0	Ct	0	1	0	0	0	3	0	4	3	0	1	0	2	0	0	1	0	0	1	1	3	2	1	0	3	1	3	0	0	0	0	0	0	0
1035	26 Jan 23	10:25:00	1	0	1	0	Ct	0	1	0	0	0	3	2	2	9	1	2	1	3	0	3	0	1	0	1	2	1	2	0	0	2	4	2	0	0	0	0	0	0	0
1036	26 Jan 23	10:26:00	1	0	1	0	Ct	0	1	4	0	0	0	2	0	4	1	1	0	2	0	1	2	2	3	0	1	2	0	3	0	1	3	2	0	0	0	0	0	0	0
1037	26 Jan 23	10:27:00	1	0	1	0	Ct	0	1	0	0	3	0	3	4	5	1	0	0	0	0	2	2	1	2	0	1	0	0	2	0	2	3	2	0	0	0	0	0	0	0
1038	26 Jan 23	10:28:00	1	0	1	0	Ct	0	1	2	0	1	0	4	3	3	1	1	0	1	0	3	1	4	4	0	1	0	2	4	0	1	0	1	0	0	0	0	0	0	0
1039	26 Jan 23	10:29:00	1	0	1	0	Ct	0	1	3	0	2	0	0	3	4	1	1	0	0	0	0	1	2	3	0	3	0	1	1	0	2	2	0	0	0	0	0	0	0	0
1040	26 Jan 23	10:30:00	1	0	1	0	Ct	0	1	4	0	1	0	3	1	2	2	1	0	3	0	0	7	1	1	0	1	0	1	1	0	1	2	3	0	0	0	0	0	0	0
1041	26 Jan 23	10:31:00	1	0	1	0	Ct	0	1	4	0	0	0	2	0	2	0	1	0	7	0	0	2	1	2	0	4	0	1	0	0	2	1	1	0	0	0	0	0	0	0
1042	26 Jan 23	10:32:00	1	0	1	0	Ct	0	1	2	0	1	0	5	0	4	1	0	0	3	0	0	0	1	2	0	2	2	0	0	0	3	3	2	0	0	0	0	0	0	0
1043	26 Jan 23	10:33:00	1	0	1	0	Ct	0	1	2	0	2	1	2	0	3	0	2	0	4	2	0	1	2	3	0	3	1	1	1	0	2	1	1	0	0	0	0	0	0	0
1044	26 Jan 23	10:34:00	1	0	1	0	Ct	0	1	0	0	1	2	2	0	3	1	1	1	1	0	0	2	0	3	0	1	5	2	1	0	1	4	3	0	0	0	0	0	0	0
1045	26 Jan 23	10:35:00	1	0	1	0	Ct	0	1	0	0	0	3	2	0	1	1	2	0	0	0	0	1	0	2	0	5	2	2	1	0	1	1	2	0	0	0	0	0	0	0
1046	26 Jan 23	10:36:00	1	0	1	0	Ct	0	1	3	0	0	4	3	0	0	2	1	0	0	4	0	1	0	0	0	1	0	2	2	0	0	3	3	0	0	0	0	0	0	0
1047	26 Jan 23	10:37:00	1	0	1	0	Ct	0	1	1	0	1	1	0	0	0	1	1	5	0	0	0	1	0	0	2	3	2	1	2	0	0	2	2	0	0	0	0	0	0	0
1048	26 Jan 23	10:38:00	1	0	1	0	Ct	0	1	1	0	3	0	5	0	0	1	1	5	0	4	0	0	0	0	3	1	2	2	1	0	1	4	1	0	0	0	0	0	0	0
1049	26 Jan 23	10:39:00	1	0	1	0	Ct	0	1	0	0	3	0	4	0	4	1	2	0	0	1	0	0	0	0	1	1	0	1	3	0	1	2	2	0	0	0	0	0	0	0
1050	26 Jan 23	10:40:00	1	0	1	0	Ct	0	1	0	0	0	0	0	0	3	1	0	0	0	5	0	1	0	0	0	1	2	1	0	0	4	1	2	0	0	0	0	0	0	0
1051	26 Jan 23	10:41:00	1	0	1	0	Ct	0	1	1	0	2	0	3	0	2	1	0	0	0	4	0	0	0	0	0	5	4	1	1	0	3	1	3	0	0	0	0	0	0	0
1052	26 Jan 23	10:42:00	1	0	1	0	Ct	0	1	2	0	1	0	6	0	0	0	0	0	0	0	0	0	0	0	2	1	1	1	1	0	1	2	2	0	0	0	0	0	0	0
1053	26 Jan 23	10:43:00	1	0	1	0	Ct	0	1	5	0	2	0	3	0	0	0	3	0	0	1	0	0	0	0	2	4	2	4	0	0	1	3	1	0	0	0	0	0	0	0
1054	26 Jan 23	10:44:00	1	0	1	0	Ct	0	1	0	0	2	5	1	0	0	0	2	0	0	3	0	0	0	0	1	2	2	0	1	0	2	2	2	0	0	0	0	0	0	0
1055	26 Jan 23	10:45:00	1	0	1	0	Ct	0	1	2	0	3	2	5	0	0	0	1	0	0	0	0	0	0	0	0	1	3	2	2	0	2	2	2	0	0	0	0	0	0	0
1056	26 Jan 23	10:46:00	1	0	1	0	Ct	0	1	1	0	2	4	4	0	2	0	0	0	0	0	0	0	0	0	0	1	2	0	3	0	1	0	0	0	0	0	0	0	0	0
1057	26 Jan 23	10:47:00	1	0	1	0	Ct	0	1	1	0	2	3	4	0	2	0	2	0	0	0	0	0	0	4	0	2	3	2	1	0	2	0	3	0	0	0	0	0	0	0
1058	26 Jan 23	10:48:00	1	0	1	0	Ct	0	1	0	0	2	4	2	0	0	0	1	0	0	0	0	0	0	3	0	4	2	3	5	0	1	0	3	0	0	0	0	0	0	0
1059	26 Jan 23	10:49:00	1	0	1	0	Ct	0	1	3	0	1	2	1	0	0	3	1	0	1	0	0	0	0	2	1	4	2	2	1	0	2	3	0	0	0	0	0	0	0	0
1060	26 Jan 23	10:50:00	1	0	1	0	Ct	0	1	3	0	1	2	0	1	0	1	3	2	6	0	4	1	0	3	4	1	2	0	5	0	0	2	1	0	0	0	0	0	0	0
1061	26 Jan 23	10:51:00	1	0	1	0	Ct	0	1	0	0	1	6	0	7	0	1	6	0	0	0	1	1	0	3	2	0	3	0	4	0	1	3	0	0	0	0	0	0	0	0
1062	26 Jan 23	10:52:00	1	0	1	0	Ct	0	1	0	0	0	3	0	2	0	2	2	2	1	0	1	0	0	2	2	4	3	0	2	0	0	3	2	0	0	0	0	0	0	0
1063	26 Jan 23	10:53:00	1	0	1	0	Ct	0	1	0	0	0	3	0	0	0	1	2	2	0	0	1	0	0	0	1	1	0	0	3	0	1	5	2	0	0	0	0	0	0	0
1064	26 Jan 23	10:54:00	1	0	1	0	Ct	0	1	3	0	0	3	0	0	0	1	2	4	3	0	2	0	0	0	3	2	0	0	3	0	3	2	2	0	0	0	0	0	0	0
1065	26 Jan 23	10:55:00	1	0	1	0	Ct	0	1	1	2	0	3	0	0	0	1	2	1	1	0	0	0	0	2	3	1	0	1	0	0	3	3	1	0	0	0	0	0	0	0
1066	26 Jan 23	10:56:00	1	0	1	0	Ct	0	1	1	3	0	2	0	4	1	2	1	0	5	0	1	1	0	0	3	0	3	3	2	0	2	2	0	0	0	0	0	0	0	0
1067	26 Jan 23	10:57:00	1	0	1	0	Ct	0	1	3	1	0	0	0	2	3	2	1	0	0	0	1	0	0	2	4	1	2	3	2	2	1	1	2	0	0	0	0	0	0	0
1068	26 Jan 23	10:58:00	1	0	1	0	Ct	0	1	4	0	0	1	0	0	0	0	2	0	0	0	0	0	0	1	2	0	0	2	2	0	0	0	2	0	0	0	0	0	0	0
1069	26 Jan 23	10:59:00	1	0	1	0	Ct	0	1	2	0	0	3	0	0	1	0	0	0	0	0	0	2	0	2	2	1	0	2	2	0	1	0	2	0	0	0	0	0	0	0
1070	26 Jan 23	11:00:00	1	0	1	0	Ct	0	1	0	0	2	0	0	0	4	1	0	0	0	0	0	0	0	2	2	1	0	2	3	0	2	1	4	0	0	0	0	0	0	0
1071	26 Jan 23	11:01:00	1	0	1	0	Ct	0	1	1	0	3	1	0	0	5	1	0	0	0	0	0	0	0	2	0	1	0	2	2	0	1	0	0	0	0	0	0	0	0	0
1072	26 Jan 23	11:02:00	1	0	1	0	Ct	0	1	2	0	4	0	0	0	3	2	0	0	0	2	0	0	0	3	4	2	0	1	0	0	1	0	2	0	0	0	0	0	0	0
1073	26 Jan 23	11:03:00	1	0	1	0	Ct	0	1	1	0	1	0	0	0	2	0	1	0	0	0	0	2	0	0	1	2	0	2	0	0	1	0	3	0	0	0	0	0	0	0
1074	26 Jan 23	11:04:00	1	0	1	0	Ct	0	1	0	0	2	0	0	0	1	0	2	0	0	0	0	0	0	0	0	1	0	0	4	0	1	0	2	0	0	0	0	0	0	0
1075	26 Jan 23	11:05:00	1	0	1	0	Ct	0	1	0	0	4	0	9	0	4	0	2	0	0	0	0	0	0	1	1	1	0	0	1	0	1	0	2	0	0	0	0	0	0	0
1076	26 Jan 23	11:06:00	1	0	1	0	Ct	0	1	0	0	2	0	4	0	2	0	0	0	0	0	0	0	0	1	3	1	0	0	3	0	2	0	4	0	0	0	0	0	0	0
1077	26 Jan 23	11:07:00	1	0	1	0	Ct	0	1	0	0	0	0	3	0	2	1	0	0	0	0	0	0	0	0	2	0	0	0	1	0	0	0	1	0	0	0	0	0	0	0
1078	26 Jan 23	11:08:00	1	0	1	0	Ct	0	1	0	1	1	0	9	0	1	1	0	0	0	0	0	0	0	0	1	4	0	0	1	0	0	0	3	0	0	0	0	0	0	0
1079	26 Jan 23	11:09:00	1	0	1	0	Ct	0	1	0	0	0	0	15	0	0	0	0	0	0	0	0	0	0	0	0	0	0	0	1	0	3	0	2	0	0	0	0	0	0	0
1080	26 Jan 23	11:10:00	1	0	1	0	Ct	0	1	0	0	0	0	3	0	0	0	0	0	0	0	0	0	0	0	0	0	0	0	2	4	0	0	0	0	0	0	0	0	0	0
1081	26 Jan 23	11:11:00	1	0	1	0	Ct	0	1	0	0	0	0	0	0	0	0	3	0	0	0	0	0	0	0	2	1	0	0	1	0	0	0	0	0	0	0	0	0	0	0
1082	26 Jan 23	11:12:00	1	0	1	0	Ct	0	1	0	0	1	0	4	0	13	0	1	0	2	0	0	0	0	0	1	1	0	0	2	1	0	0	0	0	0	0	0	0	0	0
1083	26 Jan 23	11:13:00	1	0	1	0	Ct	0	1	0	0	0	0	3	0	2	0	0	0	0	0	0	0	0	0	3	0	0	0	2	1	0	0	0	0	0	0	0	0	0	0
1084	26 Jan 23	11:14:00	1	0	1	0	Ct	0	1	0	0	0	0	1	0	0	0	0	0	2	0	0	0	0	0	0	2	0	0	2	2	0	0	0	0	0	0	0	0	0	0
1085	26 Jan 23	11:15:00	1	0	1	0	Ct	0	1	0	0	0	0	0	0	0	0	1	0	0	0	0	0	0	0	0	5	0	0	5	0	0	0	0	0	0	0	0	0	0	0
1086	26 Jan 23	11:16:00	1	0	1	0	Ct	0	1	0	0	0	0	0	0	1	0	0	0	1	0	0	0	0	0	0	2	0	0	1	2	0	0	0	0	0	0	0	0	0	0
1087	26 Jan 23	11:17:00	1	0	1	0	Ct	0	1	0	0	0	0	0	0	1	0	0	0	1	0	0	3	0	0	0	3	0	0	4	0	0	1	0	0	0	0	0	0	0	0
1088	26 Jan 23	11:18:00	1	0	1	0	Ct	0	1	0	1	0	0	0	0	1	0	0	0	0	0	0	1	0	0	0	0	0	0	4	0	0	3	0	0	0	0	0	0	0	0
1089	26 Jan 23	11:19:00	1	0	1	0	Ct	0	1	0	1	0	0	0	0	4	0	0	0	0	0	0	1	0	0	0	1	0	0	2	4	0	1	0	0	0	0	0	0	0	0
1090	26 Jan 23	11:20:00	1	0	1	0	Ct	0	1	0	0	0	0	0	1	2	0	0	0	1	0	0	2	0	0	0	2	0	0	1	0	2	1	0	0	0	0	0	0	0	0
1091	26 Jan 23	11:21:00	1	0	1	0	Ct	0	1	0	0	0	0	0	6	0	0	0	0	3	4	0	0	0	0	0	2	0	0	0	0	1	3	0	0	0	0	0	0	0	0
1092	26 Jan 23	11:22:00	1	0	1	0	Ct	0	1	0	1	0	0	0	2	0	0	0	0	0	2	0	0	0	0	0	0	0	0	0	2	1	2	0	0	0	0	0	0	0	0
1093	26 Jan 23	11:23:00	1	0	1	0	Ct	0	1	0	0	0	1	0	1	0	2	0	0	0	3	0	0	0	0	0	1	0	0	0	1	2	2	0	0	0	0	0	0	0	0
1094	26 Jan 23	11:24:00	1	0	1	0	Ct	0	1	0	0	0	0	0	3	0	1	0	0	0	1	0	0	2	0	0	5	0	0	0	1	0	2	1	0	0	0	0	0	0	0
1095	26 Jan 23	11:25:00	1	0	1	0	Ct	0	1	0	0	0	0	0	1	0	1	0	0	0	2	0	0	0	0	0	2	0	0	0	0	0	0	5	0	0	0	0	0	0	0
1096	26 Jan 23	11:26:00	1	0	1	0	Ct	0	1	0	0	0	0	0	0	0	1	0	0	0	2	0	0	2	0	0	1	1	0	0	0	0	0	2	0	0	0	0	0	0	0
1097	26 Jan 23	11:27:00	1	0	1	0	Ct	0	1	3	3	0	0	0	4	0	2	2	2	1	0	0	0	2	0	0	0	3	2	0	0	0	0	3	0	0	0	0	0	0	0
1098	26 Jan 23	11:28:00	1	0	1	0	Ct	0	1	3	2	4	0	0	2	0	1	3	2	0	0	0	0	2	3	0	2	3	2	0	0	0	0	3	0	0	0	0	0	0	0
1099	26 Jan 23	11:29:00	1	0	1	0	Ct	0	1	3	1	2	0	0	0	4	2	2	4	0	0	0	0	0	4	0	3	4	4	0	0	0	0	2	0	0	0	0	0	0	0
1100	26 Jan 23	11:30:00	1	0	1	0	Ct	0	1	1	3	2	0	0	0	3	0	3	3	1	0	0	0	0	1	0	1	3	2	0	0	0	0	2	0	0	0	0	0	0	0
1101	26 Jan 23	11:31:00	1	0	1	0	Ct	0	1	2	2	3	0	0	0	1	0	3	0	1	0	0	0	0	3	0	2	4	2	0	0	0	0	2	0	0	0	0	0	0	0
1102	26 Jan 23	11:32:00	1	0	1	0	Ct	0	1	1	1	3	0	4	0	2	0	1	0	2	0	0	0	0	3	0	0	1	3	0	0	0	0	0	0	0	0	0	0	0	0
1103	26 Jan 23	11:33:00	1	0	1	0	Ct	0	1	3	1	3	0	1	0	4	0	4	0	1	0	0	0	0	3	3	1	2	1	0	0	0	0	1	0	0	0	0	0	0	0
1104	26 Jan 23	11:34:00	1	0	1	0	Ct	0	1	1	1	0	1	4	0	1	0	3	0	1	0	0	0	0	2	2	0	4	1	0	0	0	0	0	0	0	0	0	0	0	0
1105	26 Jan 23	11:35:00	1	0	1	0	Ct	0	1	2	0	0	0	2	0	1	3	1	0	0	0	0	0	0	0	2	0	1	2	4	0	0	0	1	0	0	0	0	0	0	0
1106	26 Jan 23	11:36:00	1	0	1	0	Ct	0	1	2	3	0	0	4	0	5	0	1	0	0	0	0	0	0	2	1	0	2	1	1	0	0	0	2	0	0	0	0	0	0	0
1107	26 Jan 23	11:37:00	1	0	1	0	Ct	0	1	3	2	0	0	2	0	1	0	7	0	0	0	0	0	0	3	1	2	0	3	2	0	0	0	0	0	0	0	0	0	0	0
1108	26 Jan 23	11:38:00	1	0	1	0	Ct	0	1	2	0	0	0	4	0	0	0	9	0	0	0	0	0	0	11	3	3	0	2	2	0	0	0	4	0	0	0	0	0	0	0
1109	26 Jan 23	11:39:00	1	0	1	0	Ct	0	1	2	0	0	0	0	0	0	0	0	0	0	0	0	0	0	0	1	3	0	1	2	0	0	0	0	0	0	0	0	0	0	0
1110	26 Jan 23	11:40:00	1	0	1	0	Ct	0	1	3	1	0	0	2	0	0	0	0	0	0	0	0	0	0	2	2	1	0	0	2	1	1	0	0	0	0	0	0	0	0	0
1111	26 Jan 23	11:41:00	1	0	1	0	Ct	0	1	0	1	0	0	3	0	0	0	0	0	1	0	0	0	0	3	1	3	0	0	2	0	2	0	0	0	0	0	0	0	0	0
1112	26 Jan 23	11:42:00	1	0	1	0	Ct	0	1	0	1	0	0	2	0	0	0	0	0	3	0	0	0	0	2	2	2	0	0	1	0	7	0	0	0	0	0	0	0	0	0
1113	26 Jan 23	11:43:00	1	0	1	0	Ct	0	1	0	1	0	0	0	0	0	0	0	0	1	0	0	0	0	1	1	3	0	0	5	0	2	0	0	0	0	0	0	0	0	0
1114	26 Jan 23	11:44:00	1	0	1	0	Ct	0	1	0	0	2	0	0	0	0	0	0	0	2	0	0	2	0	1	0	1	0	0	0	0	3	0	0	0	0	0	0	0	0	0
1115	26 Jan 23	11:45:00	1	0	1	0	Ct	0	1	0	1	1	0	0	0	0	0	0	0	0	0	0	0	0	2	0	0	0	0	0	0	3	0	0	0	0	0	0	0	0	0
1116	26 Jan 23	11:46:00	1	0	1	0	Ct	0	1	0	4	0	0	0	0	0	0	0	0	0	0	0	0	0	0	0	5	0	0	1	0	2	0	0	0	0	0	0	0	0	0
1117	26 Jan 23	11:47:00	1	0	1	0	Ct	0	1	0	2	1	0	0	0	0	0	1	0	1	0	0	0	0	0	0	2	0	0	2	1	3	0	0	0	0	0	0	0	0	0
1118	26 Jan 23	11:48:00	1	0	1	0	Ct	0	1	0	1	2	0	0	0	2	0	2	0	0	0	1	0	0	2	0	3	0	0	3	0	1	0	0	0	0	0	0	0	0	0
1119	26 Jan 23	11:49:00	1	0	1	0	Ct	0	1	0	2	3	0	0	0	0	0	1	0	0	0	2	0	0	2	0	2	0	0	1	0	0	1	0	0	0	0	0	0	0	0
1120	26 Jan 23	11:50:00	1	0	1	0	Ct	0	1	0	0	0	0	0	0	0	0	0	0	0	2	4	0	2	2	0	2	0	0	2	0	4	2	5	0	0	0	0	0	0	0
1121	26 Jan 23	11:51:00	1	0	1	0	Ct	0	1	0	0	0	5	0	0	3	0	2	0	0	4	0	0	3	3	0	2	0	0	5	0	1	3	4	0	0	0	0	0	0	0
1122	26 Jan 23	11:52:00	1	0	1	0	Ct	0	1	0	2	0	5	0	0	3	0	2	2	0	1	8	0	2	1	0	4	0	0	1	0	0	5	2	0	0	0	0	0	0	0
1123	26 Jan 23	11:53:00	1	0	1	0	Ct	0	1	0	0	0	5	0	0	4	0	0	2	0	2	0	0	2	0	0	1	0	0	6	0	0	1	1	0	0	0	0	0	0	0
1124	26 Jan 23	11:54:00	1	0	1	0	Ct	0	1	0	0	0	3	0	0	4	1	1	0	0	2	0	0	0	2	0	1	3	0	1	0	0	2	5	0	0	0	0	0	0	0
1125	26 Jan 23	11:55:00	1	0	1	0	Ct	0	1	0	0	0	1	0	0	1	1	0	0	0	0	0	0	0	0	0	2	2	0	0	0	0	3	1	0	0	0	0	0	0	0
1126	26 Jan 23	11:56:00	1	0	1	0	Ct	0	1	0	0	0	2	0	0	2	2	1	0	0	0	0	0	0	0	0	1	1	0	0	0	0	0	5	0	0	0	0	0	0	0
1127	26 Jan 23	11:57:00	1	0	1	0	Ct	0	1	0	0	0	2	0	0	2	0	0	0	0	0	0	0	0	0	0	2	3	0	0	2	0	2	0	0	0	0	0	0	0	0
1128	26 Jan 23	11:58:00	1	0	1	0	Ct	0	1	0	0	0	1	0	0	0	0	0	0	0	0	0	0	0	0	0	2	1	0	2	0	0	3	1	0	0	0	0	0	0	0
1129	26 Jan 23	11:59:00	1	0	1	0	Ct	0	1	0	0	0	0	0	0	1	0	3	0	0	0	0	0	0	0	0	1	8	0	1	0	0	4	2	0	0	0	0	0	0	0
1130	26 Jan 23	12:00:00	1	0	1	0	Ct	0	1	0	0	0	0	0	0	0	0	1	0	0	0	0	0	2	0	0	8	1	0	3	0	0	1	3	0	0	0	0	0	0	0
1131	26 Jan 23	12:01:00	1	0	1	0	Ct	0	1	0	0	0	0	0	0	1	1	0	0	0	0	0	0	0	0	0	2	1	0	2	0	0	0	1	0	0	0	0	0	0	0
1132	26 Jan 23	12:02:00	1	0	1	0	Ct	0	1	0	0	0	0	0	0	0	0	0	0	0	0	0	0	0	0	0	0	1	0	1	0	0	0	0	0	0	0	0	0	0	0
1133	26 Jan 23	12:03:00	1	0	1	0	Ct	0	1	0	0	0	0	0	0	0	1	0	0	0	0	0	0	0	3	0	1	2	0	1	0	0	0	0	0	0	0	0	0	0	0
1134	26 Jan 23	12:04:00	1	0	1	0	Ct	0	1	0	0	0	0	0	0	0	4	0	0	0	0	0	0	0	2	0	0	3	0	3	0	0	0	0	0	0	0	0	0	0	0
1135	26 Jan 23	12:05:00	1	0	1	0	Ct	0	1	0	0	0	0	0	0	0	2	0	0	1	0	0	0	0	1	0	3	4	0	0	0	0	0	0	0	0	0	0	0	0	0
1136	26 Jan 23	12:06:00	1	0	1	0	Ct	0	1	0	0	0	0	0	1	0	0	0	0	5	0	0	0	0	2	0	5	0	0	2	0	0	0	0	0	0	0	0	0	0	0
1137	26 Jan 23	12:07:00	1	0	1	0	Ct	0	1	0	0	0	0	0	4	0	0	2	0	0	0	0	0	0	0	0	1	0	0	3	0	0	0	0	0	0	0	0	0	0	0
1138	26 Jan 23	12:08:00	1	0	1	0	Ct	0	1	0	0	0	0	0	4	4	0	2	0	0	0	0	1	0	0	0	4	0	0	1	0	0	0	0	0	0	0	0	0	0	0
1139	26 Jan 23	12:09:00	1	0	1	0	Ct	0	1	0	0	0	0	0	3	2	0	1	0	0	0	0	1	0	1	0	0	0	0	1	0	0	0	0	0	0	0	0	0	0	0
1140	26 Jan 23	12:10:00	1	0	1	0	Ct	0	1	5	0	1	0	0	2	3	0	2	0	3	0	0	0	0	0	0	1	0	0	3	0	1	0	0	0	0	0	0	0	0	0
1141	26 Jan 23	12:11:00	1	0	1	0	Ct	0	1	5	0	5	0	2	6	1	0	3	0	1	0	0	3	0	0	5	0	0	0	1	0	1	0	0	0	0	0	0	0	0	0
1142	26 Jan 23	12:12:00	1	0	1	0	Ct	0	1	3	0	4	0	1	2	3	0	3	0	2	0	0	2	0	0	3	0	0	0	1	0	1	0	0	0	0	0	0	0	0	0
1143	26 Jan 23	12:13:00	1	0	1	0	Ct	0	1	2	0	0	0	3	3	0	0	1	0	1	0	0	1	0	0	2	2	0	0	0	0	3	0	0	0	0	0	0	0	0	0
1144	26 Jan 23	12:14:00	1	0	1	0	Ct	0	1	2	0	0	0	0	0	0	0	0	0	1	0	0	1	0	0	3	1	0	0	1	0	2	0	3	0	0	0	0	0	0	0
1145	26 Jan 23	12:15:00	1	0	1	0	Ct	0	1	1	0	0	0	2	0	0	0	0	0	0	0	0	1	0	0	1	4	0	0	1	0	1	0	3	0	0	0	0	0	0	0
1146	26 Jan 23	12:16:00	1	0	1	0	Ct	0	1	0	0	0	0	2	0	2	1	0	0	0	0	0	2	0	0	2	1	0	0	2	0	0	0	4	0	0	0	0	0	0	0
1147	26 Jan 23	12:17:00	1	0	1	0	Ct	0	1	0	0	0	0	4	0	1	0	0	0	0	0	0	1	0	1	6	7	0	0	1	0	2	0	3	0	0	0	0	0	0	0
1148	26 Jan 23	12:18:00	1	0	1	0	Ct	0	1	0	0	0	0	3	0	1	0	0	0	0	0	0	0	0	0	1	0	0	0	0	12	2	0	3	0	0	0	0	0	0	0
1149	26 Jan 23	12:19:00	1	0	1	0	Ct	0	1	0	0	0	0	0	0	0	0	0	0	0	0	0	1	0	0	3	1	1	0	0	0	3	0	2	0	0	0	0	0	0	0
1150	26 Jan 23	12:20:00	1	0	1	0	Ct	0	1	0	0	0	0	0	0	1	0	0	0	0	0	0	2	0	0	0	0	2	0	0	4	1	1	1	0	0	0	0	0	0	0
1151	26 Jan 23	12:21:00	1	0	1	0	Ct	0	1	0	0	0	0	0	0	3	1	0	0	0	0	0	2	0	0	0	0	2	0	0	0	0	1	2	0	0	0	0	0	0	0
1152	26 Jan 23	12:22:00	1	0	1	0	Ct	0	1	0	0	0	0	0	0	2	0	0	0	0	0	0	0	0	0	0	0	0	0	0	0	0	3	3	0	0	0	0	0	0	0
1153	26 Jan 23	12:23:00	1	0	1	0	Ct	0	1	0	0	0	0	0	0	0	0	0	0	0	0	0	1	0	1	0	0	0	0	0	3	0	3	0	0	0	0	0	0	0	0
1154	26 Jan 23	12:24:00	1	0	1	0	Ct	0	1	0	0	0	0	0	0	0	0	0	0	2	0	0	2	0	0	0	0	0	0	0	1	0	4	0	0	0	0	0	0	0	0
1155	26 Jan 23	12:25:00	1	0	1	0	Ct	0	1	0	0	0	0	0	0	0	0	0	0	2	0	0	1	0	0	0	0	0	0	0	2	0	1	0	0	0	0	0	0	0	0
1156	26 Jan 23	12:26:00	1	0	1	0	Ct	0	1	0	0	0	0	0	0	0	1	0	0	1	0	0	1	0	0	0	0	1	0	0	3	0	2	0	0	0	0	0	0	0	0
1157	26 Jan 23	12:27:00	1	0	1	0	Ct	0	1	0	0	0	0	0	0	0	0	0	0	1	0	0	1	0	1	0	0	0	0	0	1	0	3	0	0	0	0	0	0	0	0
1158	26 Jan 23	12:28:00	1	0	1	0	Ct	0	1	0	0	2	0	0	0	0	0	0	0	1	0	0	1	0	0	0	0	0	0	0	2	0	1	0	0	0	0	0	0	0	0
1159	26 Jan 23	12:29:00	1	0	1	0	Ct	0	1	0	0	3	0	0	0	0	0	0	0	3	0	0	2	0	0	5	0	0	0	0	0	0	1	0	0	0	0	0	0	0	0
1160	26 Jan 23	12:30:00	1	0	1	0	Ct	0	1	0	0	2	0	0	0	0	0	0	0	1	0	0	0	0	0	6	0	0	0	4	0	0	1	0	0	0	0	0	0	0	0
1161	26 Jan 23	12:31:00	1	0	1	0	Ct	0	1	0	0	2	0	0	0	0	0	0	0	0	0	0	0	0	0	2	0	0	1	0	0	0	0	0	0	0	0	0	0	0	0
1162	26 Jan 23	12:32:00	1	0	1	0	Ct	0	1	0	0	0	0	0	0	0	0	0	0	1	0	0	0	0	1	2	0	0	0	2	0	0	0	0	0	0	0	0	0	0	0
1163	26 Jan 23	12:33:00	1	0	1	0	Ct	0	1	0	0	1	0	0	0	0	0	0	0	0	0	0	0	0	5	1	0	0	1	2	0	0	0	0	0	0	0	0	0	0	0
1164	26 Jan 23	12:34:00	1	0	1	0	Ct	0	1	0	0	3	0	0	0	0	0	2	1	1	2	0	0	0	2	2	0	0	2	2	0	0	0	0	0	0	0	0	0	0	0
1165	26 Jan 23	12:35:00	1	0	1	0	Ct	0	1	0	0	0	0	0	0	0	0	0	0	0	0	0	0	0	1	0	0	0	2	2	0	0	0	0	0	0	0	0	0	0	0
1166	26 Jan 23	12:36:00	1	0	1	0	Ct	0	1	0	0	0	0	0	0	0	0	2	0	0	2	0	0	0	2	0	2	0	2	1	0	0	0	0	0	0	0	0	0	0	0
1167	26 Jan 23	12:37:00	1	0	1	0	Ct	0	1	0	0	3	0	0	0	0	0	0	0	0	1	0	0	0	2	0	6	0	2	3	0	0	1	0	0	0	0	0	0	0	0
1168	26 Jan 23	12:38:00	1	0	1	0	Ct	0	1	0	0	0	0	0	0	0	0	0	0	0	1	0	0	0	0	0	5	0	0	2	0	0	3	0	0	0	0	0	0	0	0
1169	26 Jan 23	12:39:00	1	0	1	0	Ct	0	1	0	0	0	0	0	0	2	1	2	0	0	2	0	0	0	0	0	6	0	3	2	2	0	3	0	0	0	0	0	0	0	0
1170	26 Jan 23	12:40:00	1	0	1	0	Ct	0	1	0	0	0	0	0	0	2	4	1	0	0	0	0	0	0	0	0	1	0	5	2	1	0	2	0	0	0	0	0	0	0	0
1171	26 Jan 23	12:41:00	1	0	1	0	Ct	0	1	0	0	0	0	0	0	0	1	0	0	0	1	0	0	0	2	0	2	0	2	0	3	2	3	0	0	0	0	0	0	0	0
1172	26 Jan 23	12:42:00	1	0	1	0	Ct	0	1	0	0	0	0	0	0	2	1	0	0	0	4	0	0	0	2	0	2	0	1	0	1	2	1	1	0	0	0	0	0	0	0
1173	26 Jan 23	12:43:00	1	0	1	0	Ct	0	1	0	0	0	0	0	0	3	1	2	0	0	1	0	0	0	0	0	4	0	0	0	6	2	3	1	0	0	0	0	0	0	0
1174	26 Jan 23	12:44:00	1	0	1	0	Ct	0	1	0	0	0	0	0	0	1	3	0	0	0	0	0	0	0	0	0	3	1	0	0	3	2	2	0	0	0	0	0	0	0	0
1175	26 Jan 23	12:45:00	1	0	1	0	Ct	0	1	0	0	0	0	0	0	2	1	0	0	0	0	0	0	0	0	0	2	1	0	0	2	1	1	2	0	0	0	0	0	0	0
1176	26 Jan 23	12:46:00	1	0	1	0	Ct	0	1	0	0	0	0	0	0	0	5	0	0	0	0	0	0	0	0	0	1	3	0	0	1	0	1	2	0	0	0	0	0	0	0
1177	26 Jan 23	12:47:00	1	0	1	0	Ct	0	1	0	0	0	0	0	0	0	0	0	0	0	0	0	0	0	0	0	0	1	0	0	1	0	0	3	0	0	0	0	0	0	0
1178	26 Jan 23	12:48:00	1	0	1	0	Ct	0	1	0	0	0	0	0	0	0	1	0	0	0	0	0	0	0	1	0	4	3	0	0	3	0	4	3	0	0	0	0	0	0	0
1179	26 Jan 23	12:49:00	1	0	1	0	Ct	0	1	0	0	0	0	0	0	0	0	0	0	0	0	0	0	0	0	0	2	2	0	0	1	0	0	2	0	0	0	0	0	0	0
1180	26 Jan 23	12:50:00	1	0	1	0	Ct	0	1	0	0	0	0	0	0	0	1	0	0	0	0	0	0	0	0	0	1	2	0	0	1	0	0	2	0	0	0	0	0	0	0
1181	26 Jan 23	12:51:00	1	0	1	0	Ct	0	1	0	0	0	0	0	0	0	1	0	0	0	0	0	0	0	0	0	0	1	0	0	2	0	0	1	0	0	0	0	0	0	0
1182	26 Jan 23	12:52:00	1	0	1	0	Ct	0	1	0	0	0	0	0	0	0	0	0	0	0	0	0	0	0	0	0	0	0	0	0	2	0	0	0	0	0	0	0	0	0	0
1183	26 Jan 23	12:53:00	1	0	1	0	Ct	0	1	0	0	0	0	0	0	0	0	0	0	0	0	0	0	0	0	0	1	1	0	0	2	0	2	1	0	0	0	0	0	0	0
1184	26 Jan 23	12:54:00	1	0	1	0	Ct	0	1	0	0	0	0	0	0	0	0	0	0	0	0	3	0	0	0	0	4	0	0	0	0	0	0	2	0	0	0	0	0	0	0
1185	26 Jan 23	12:55:00	1	0	1	0	Ct	0	1	0	0	0	0	0	0	0	0	0	0	0	0	0	0	0	0	0	4	0	0	0	1	0	0	3	0	0	0	0	0	0	0
1186	26 Jan 23	12:56:00	1	0	1	0	Ct	0	1	0	1	0	0	0	0	0	1	0	0	0	0	6	0	0	0	0	0	0	0	0	0	0	1	2	0	0	0	0	0	0	0
1187	26 Jan 23	12:57:00	1	0	1	0	Ct	0	1	0	0	0	0	0	0	0	0	0	0	0	0	3	0	0	0	0	3	0	0	0	1	0	0	0	0	0	0	0	0	0	0
1188	26 Jan 23	12:58:00	1	0	1	0	Ct	0	1	2	0	0	0	0	0	0	0	0	0	0	1	3	0	0	0	0	1	0	0	0	1	0	0	1	0	0	0	0	0	0	0
1189	26 Jan 23	12:59:00	1	0	1	0	Ct	0	1	0	0	0	0	4	0	1	0	0	0	0	0	1	0	1	0	0	5	0	2	0	0	0	6	4	0	0	0	0	0	0	0
1190	26 Jan 23	13:00:00	1	0	1	0	Ct	0	1	0	0	0	0	2	0	3	1	0	0	0	2	1	0	6	0	0	0	0	0	0	2	0	2	3	0	0	0	0	0	0	0
1191	26 Jan 23	13:01:00	1	0	1	0	Ct	0	1	0	0	0	0	5	0	3	0	0	0	0	1	1	0	3	0	0	0	0	1	0	1	5	4	3	0	0	0	0	0	0	0
1192	26 Jan 23	13:02:00	1	0	1	0	Ct	0	1	0	0	0	0	1	0	2	0	0	0	0	0	1	0	1	0	0	0	0	0	0	3	1	2	5	0	0	0	0	0	0	0
1193	26 Jan 23	13:03:00	1	0	1	0	Ct	0	1	0	0	0	0	2	0	2	2	0	5	0	0	1	0	0	0	0	2	0	0	0	0	2	3	0	0	0	0	0	0	0	0
1194	26 Jan 23	13:04:00	1	0	1	0	Ct	0	1	2	0	0	0	2	0	3	1	0	0	0	0	2	0	0	0	0	1	0	0	0	1	2	1	0	0	0	0	0	0	0	0
1195	26 Jan 23	13:05:00	1	0	1	0	Ct	0	1	2	0	0	0	3	0	4	0	0	0	0	0	0	0	0	0	0	0	0	0	0	1	0	2	0	0	0	0	0	0	0	0
1196	26 Jan 23	13:06:00	1	0	1	0	Ct	0	1	4	0	0	0	1	0	1	0	0	0	0	0	0	0	0	0	0	0	0	0	0	2	0	2	0	0	0	0	0	0	0	0
1197	26 Jan 23	13:07:00	1	0	1	0	Ct	0	1	3	0	0	0	1	0	2	0	0	0	0	0	0	0	0	0	0	0	0	0	0	0	0	2	0	0	0	0	0	0	0	0
1198	26 Jan 23	13:08:00	1	0	1	0	Ct	0	1	4	0	0	0	2	0	0	1	0	0	0	0	1	0	0	0	0	3	0	0	0	0	0	1	0	0	0	0	0	0	0	0
1199	26 Jan 23	13:09:00	1	0	1	0	Ct	0	1	1	0	0	0	1	0	1	0	0	0	0	0	2	0	0	0	0	0	0	0	0	0	0	4	0	0	0	0	0	0	0	0
1200	26 Jan 23	13:10:00	1	0	1	0	Ct	0	1	2	0	0	0	3	0	1	3	0	0	0	0	2	0	0	0	0	2	0	0	1	0	0	2	0	0	0	0	0	0	0	0
1201	26 Jan 23	13:11:00	1	0	1	0	Ct	0	1	0	0	0	0	0	0	1	2	0	0	0	0	0	0	0	0	0	0	0	0	2	0	0	2	0	0	0	0	0	0	0	0
1202	26 Jan 23	13:12:00	1	0	1	0	Ct	0	1	0	0	0	0	3	0	1	3	0	0	0	0	0	0	0	0	5	0	0	0	1	0	0	2	0	0	0	0	0	0	0	0
1203	26 Jan 23	13:13:00	1	0	1	0	Ct	0	1	0	0	0	0	0	0	1	1	0	0	0	0	0	0	0	0	3	3	0	0	3	0	0	2	0	0	0	0	0	0	0	0
1204	26 Jan 23	13:14:00	1	0	1	0	Ct	0	1	0	0	0	0	0	0	1	1	1	0	0	0	0	0	0	0	1	2	0	0	1	0	0	2	0	0	0	0	0	0	0	0
1205	26 Jan 23	13:15:00	1	0	1	0	Ct	0	1	0	0	0	5	0	0	0	2	3	0	0	0	0	0	0	0	0	3	0	0	4	0	0	1	0	0	0	0	0	0	0	0
1206	26 Jan 23	13:16:00	1	0	1	0	Ct	0	1	0	0	4	6	0	2	1	1	3	0	0	0	0	0	0	4	0	2	0	0	3	0	0	0	0	0	0	0	0	0	0	0
1207	26 Jan 23	13:17:00	1	0	1	0	Ct	0	1	6	0	5	6	6	5	2	2	5	4	0	0	3	0	0	5	4	1	0	0	3	1	0	3	4	0	0	0	0	0	0	0
1208	26 Jan 23	13:18:00	1	0	1	0	Ct	0	1	3	0	3	3	4	4	3	1	0	4	0	0	2	0	0	4	0	6	0	0	3	1	0	3	2	0	0	0	0	0	0	0
1209	26 Jan 23	13:19:00	1	0	1	0	Ct	0	1	4	0	2	2	2	5	3	0	2	3	0	0	4	0	0	4	0	3	0	0	5	0	0	2	2	0	0	0	0	0	0	0
1210	26 Jan 23	13:20:00	1	0	1	0	Ct	0	1	3	0	3	3	6	5	3	2	3	4	0	0	2	2	0	1	0	2	0	0	7	0	0	3	4	0	0	0	0	0	0	0
1211	26 Jan 23	13:21:00	1	0	1	0	Ct	0	1	4	0	2	4	1	3	2	1	2	4	0	0	0	0	0	2	0	2	0	0	0	0	0	6	2	0	0	0	0	0	0	0
1212	26 Jan 23	13:22:00	1	0	1	0	Ct	0	1	4	0	2	0	2	4	1	1	0	1	0	0	2	2	0	1	0	2	0	0	0	0	0	0	1	0	0	0	0	0	0	0
1213	26 Jan 23	13:23:00	1	0	1	0	Ct	0	1	1	0	5	1	4	7	3	1	0	2	0	0	2	1	0	1	0	1	0	0	0	0	0	3	3	0	0	0	0	0	0	0
1214	26 Jan 23	13:24:00	1	0	1	0	Ct	0	1	4	1	2	3	4	1	0	2	5	4	0	0	2	1	3	3	0	1	0	0	1	0	3	2	5	0	0	0	0	0	0	0
1215	26 Jan 23	13:25:00	1	0	1	0	Ct	0	1	3	0	2	0	1	0	3	2	5	2	0	0	1	2	3	2	0	1	0	0	3	0	1	2	3	0	0	0	0	0	0	0
1216	26 Jan 23	13:26:00	1	0	1	0	Ct	0	1	1	0	2	0	0	0	2	0	2	0	0	0	2	2	0	3	0	1	0	0	4	0	2	3	3	0	0	0	0	0	0	0
1217	26 Jan 23	13:27:00	1	0	1	0	Ct	0	1	0	0	1	2	0	0	2	2	3	2	0	0	1	1	0	1	0	1	0	0	5	0	1	1	3	0	0	0	0	0	0	0
1218	26 Jan 23	13:28:00	1	0	1	0	Ct	0	1	0	0	2	2	5	0	0	0	0	3	0	0	2	1	5	0	0	0	1	0	2	0	2	1	5	0	0	0	0	0	0	0
1219	26 Jan 23	13:29:00	1	0	1	0	Ct	0	1	4	2	2	1	3	0	0	1	1	2	0	0	2	2	3	3	0	0	4	0	1	0	2	3	1	0	0	0	0	0	0	0
1220	26 Jan 23	13:30:00	1	0	1	0	Ct	0	1	2	0	2	0	5	0	0	1	2	1	0	0	0	3	42	0	0	3	0	0	2	3	9	3	2	0	0	0	0	0	0	0
1221	26 Jan 23	13:31:00	1	0	1	0	Ct	0	1	1	3	0	19	4	0	0	3	0	0	0	0	5	0	0	10	12	3	3	0	1	0	4	0	1	0	0	0	0	0	0	0
1222	26 Jan 23	13:32:00	1	0	1	0	Ct	0	1	1	2	2	12	3	0	0	3	1	0	0	0	13	0	6	14	0	0	1	0	3	0	12	0	1	0	0	0	0	0	0	0
1223	26 Jan 23	13:33:00	1	0	1	0	Ct	0	1	0	1	2	1	3	0	0	2	1	0	0	0	6	0	18	0	10	0	3	0	1	0	7	0	6	0	0	0	0	0	0	0
1224	26 Jan 23	13:34:00	1	0	1	0	Ct	0	1	0	1	2	0	1	0	0	0	1	3	0	1	0	0	2	0	0	0	2	0	2	0	6	2	4	0	0	0	0	0	0	0
1225	26 Jan 23	13:35:00	1	0	1	0	Ct	0	1	0	0	0	2	0	0	0	1	2	3	0	2	0	0	2	0	0	0	2	0	3	0	0	0	3	0	0	0	0	0	0	0
1226	26 Jan 23	13:36:00	1	0	1	0	Ct	0	1	0	1	0	1	0	0	0	0	1	0	1	2	0	0	0	0	0	0	1	0	1	0	0	0	1	0	0	0	0	0	0	0
1227	26 Jan 23	13:37:00	1	0	1	0	Ct	0	1	0	3	0	0	0	0	0	0	0	0	1	1	0	0	0	0	0	0	2	0	2	0	0	0	3	0	0	0	0	0	0	0
1228	26 Jan 23	13:38:00	1	0	1	0	Ct	0	1	0	0	0	0	0	0	1	0	0	0	1	2	0	0	0	0	0	0	2	0	3	0	0	0	0	0	0	0	0	0	0	0
1229	26 Jan 23	13:39:00	1	0	1	0	Ct	0	1	0	5	0	1	0	0	3	0	0	0	4	3	0	0	0	0	0	0	0	0	2	0	1	0	1	0	0	0	0	0	0	0
1230	26 Jan 23	13:40:00	1	0	1	0	Ct	0	1	0	14	0	1	0	0	4	0	0	0	0	2	0	0	0	0	0	2	3	0	0	0	0	0	4	0	0	0	0	0	0	0
1231	26 Jan 23	13:41:00	1	0	1	0	Ct	0	1	0	1	0	1	0	0	4	0	0	2	1	1	0	0	0	0	0	1	3	0	2	0	0	0	3	0	0	0	0	0	0	0
1232	26 Jan 23	13:42:00	1	0	1	0	Ct	0	1	0	0	0	0	0	0	3	0	0	3	1	1	0	0	0	1	0	1	2	0	4	0	1	0	2	0	0	0	0	0	0	0
1233	26 Jan 23	13:43:00	1	0	1	0	Ct	0	1	0	0	0	1	0	0	1	0	0	2	0	1	0	0	0	0	0	0	0	0	0	0	1	0	3	0	0	0	0	0	0	0
1234	26 Jan 23	13:44:00	1	0	1	0	Ct	0	1	0	0	0	0	0	0	0	0	0	2	0	1	0	0	0	0	2	0	2	0	0	0	0	0	4	0	0	0	0	0	0	0
1235	26 Jan 23	13:45:00	1	0	1	0	Ct	0	1	0	0	0	0	0	0	0	0	1	3	0	3	0	0	0	0	3	0	0	0	0	0	0	0	2	0	0	0	0	0	0	0
1236	26 Jan 23	13:46:00	1	0	1	0	Ct	0	1	0	0	0	0	0	0	0	0	0	2	0	0	0	0	0	0	0	0	0	0	0	0	0	0	2	0	0	0	0	0	0	0
1237	26 Jan 23	13:47:00	1	0	1	0	Ct	0	1	0	0	0	2	0	0	0	0	0	0	0	1	0	0	0	0	0	0	0	0	0	0	0	0	0	0	0	0	0	0	0	0
1238	26 Jan 23	13:48:00	1	0	1	0	Ct	0	1	0	0	0	0	0	0	0	0	0	2	0	0	1	0	0	0	0	0	0	0	0	0	2	5	0	0	0	0	0	0	0	0
1239	26 Jan 23	13:49:00	1	0	1	0	Ct	0	1	0	0	0	2	0	0	0	0	0	1	0	0	0	0	0	0	0	0	0	0	0	0	0	1	0	0	0	0	0	0	0	0
1240	26 Jan 23	13:50:00	1	0	1	0	Ct	0	1	0	2	0	0	0	0	0	0	4	2	0	0	0	0	0	0	0	0	0	0	0	0	0	2	0	0	0	0	0	0	0	0
1241	26 Jan 23	13:51:00	1	0	1	0	Ct	0	1	0	1	0	1	0	0	0	0	2	3	0	0	2	0	0	0	0	0	0	0	0	0	0	2	0	0	0	0	0	0	0	0
1242	26 Jan 23	13:52:00	1	0	1	0	Ct	0	1	0	1	0	0	0	0	0	0	1	1	0	0	0	0	0	0	0	0	0	0	0	0	0	3	0	0	0	0	0	0	0	0
1243	26 Jan 23	13:53:00	1	0	1	0	Ct	0	1	0	1	0	2	0	0	0	0	1	1	0	0	0	0	0	0	0	0	0	0	0	0	0	2	0	0	0	0	0	0	0	0
1244	26 Jan 23	13:54:00	1	0	1	0	Ct	0	1	0	0	0	0	2	0	0	0	1	1	0	0	0	0	0	0	0	0	0	0	0	0	0	1	0	0	0	0	0	0	0	0
1245	26 Jan 23	13:55:00	1	0	1	0	Ct	0	1	0	0	0	0	2	0	0	0	0	4	0	0	0	0	0	1	0	0	0	0	0	0	0	3	0	0	0	0	0	0	0	0
1246	26 Jan 23	13:56:00	1	0	1	0	Ct	0	1	0	0	0	0	3	0	0	0	0	1	0	0	0	0	0	0	0	0	0	1	0	0	1	0	0	0	0	0	0	0	0	0
1247	26 Jan 23	13:57:00	1	0	1	0	Ct	0	1	0	0	0	2	0	0	0	0	0	0	0	0	0	0	0	0	0	0	0	1	0	0	0	0	0	0	0	0	0	0	0	0
1248	26 Jan 23	13:58:00	1	0	1	0	Ct	0	1	0	0	3	1	0	0	0	0	0	0	0	0	0	0	0	0	3	0	0	0	0	0	0	0	0	0	0	0	0	0	0	0
1249	26 Jan 23	13:59:00	1	0	1	0	Ct	0	1	0	0	1	1	0	0	0	0	0	0	2	0	0	0	0	0	0	0	0	0	0	0	1	0	0	0	0	0	0	0	0	0
1250	26 Jan 23	14:00:00	1	0	1	0	Ct	0	1	0	0	5	0	0	0	0	0	0	0	0	0	0	0	0	2	1	0	0	3	0	0	3	0	0	0	0	0	0	0	0	0
1251	26 Jan 23	14:01:00	1	0	1	0	Ct	0	1	0	0	1	2	0	0	0	0	1	0	3	0	0	0	0	13	3	0	0	3	0	0	2	0	0	0	0	0	0	0	0	0
1252	26 Jan 23	14:02:00	1	0	1	0	Ct	0	1	0	0	0	1	0	0	0	0	0	0	2	0	0	0	0	4	9	0	0	2	0	0	3	0	0	0	0	0	0	0	0	0
1253	26 Jan 23	14:03:00	1	0	1	0	Ct	0	1	0	0	4	0	0	0	0	0	0	0	2	0	0	1	0	2	0	0	0	3	0	0	0	0	0	0	0	0	0	0	0	0
1254	26 Jan 23	14:04:00	1	0	1	0	Ct	0	1	0	0	2	0	0	0	0	0	0	0	0	0	0	0	1	2	0	0	0	2	0	0	0	0	0	0	0	0	0	0	0	0
1255	26 Jan 23	14:05:00	1	0	1	0	Ct	0	1	0	0	1	0	0	0	0	0	0	0	0	0	0	3	0	2	0	0	0	2	0	0	0	0	0	0	0	0	0	0	0	0
1256	26 Jan 23	14:06:00	1	0	1	0	Ct	0	1	0	0	0	0	0	0	0	0	1	0	0	0	0	0	0	3	0	2	0	2	0	0	0	0	0	0	0	0	0	0	0	0
1257	26 Jan 23	14:07:00	1	0	1	0	Ct	0	1	0	0	2	0	0	0	0	0	0	0	0	0	0	1	0	0	0	7	0	4	0	0	0	0	0	0	0	0	0	0	0	0
1258	26 Jan 23	14:08:00	1	0	1	0	Ct	0	1	0	0	2	0	0	0	3	0	0	0	0	0	10	0	3	2	0	2	0	3	0	0	0	0	0	0	0	0	0	0	0	0
1259	26 Jan 23	14:09:00	1	0	1	0	Ct	0	1	0	0	2	0	0	0	3	0	0	0	0	0	0	0	0	3	0	4	0	4	0	0	0	0	0	0	0	0	0	0	0	0
1260	26 Jan 23	14:10:00	1	0	1	0	Ct	0	1	0	0	3	0	0	0	4	0	0	0	0	0	0	0	0	0	3	1	0	1	0	0	0	0	0	0	0	0	0	0	0	0
1261	26 Jan 23	14:11:00	1	0	1	0	Ct	0	1	0	0	2	0	0	0	2	0	0	0	0	0	0	0	0	0	1	1	0	0	0	0	0	0	0	0	0	0	0	0	0	0
1262	26 Jan 23	14:12:00	1	0	1	0	Ct	0	1	0	0	1	0	0	0	2	0	0	0	0	0	6	0	0	1	0	2	0	1	0	0	0	0	0	0	0	0	0	0	0	0
1263	26 Jan 23	14:13:00	1	0	1	0	Ct	0	1	0	2	0	0	0	0	0	0	0	0	0	0	4	0	0	2	0	0	0	4	0	0	0	0	0	0	0	0	0	0	0	0
1264	26 Jan 23	14:14:00	1	0	1	0	Ct	0	1	0	1	0	0	0	0	0	0	0	0	0	1	7	0	0	18	6	1	0	0	0	0	0	0	0	0	0	0	0	0	0	0
1265	26 Jan 23	14:15:00	1	0	1	0	Ct	0	1	0	10	0	0	1	0	0	0	0	0	0	0	0	0	10	1	4	1	0	0	0	0	0	0	0	0	0	0	0	0	0	0
1266	26 Jan 23	14:16:00	1	0	1	0	Ct	0	1	0	0	3	0	0	0	0	0	0	0	0	1	2	0	26	0	2	0	0	0	0	0	0	0	1	0	0	0	0	0	0	0
1267	26 Jan 23	14:17:00	1	0	1	0	Ct	0	1	0	0	4	0	0	0	0	0	0	0	0	3	1	0	0	0	1	0	0	0	0	0	0	0	3	0	0	0	0	0	0	0
1268	26 Jan 23	14:18:00	1	0	1	0	Ct	0	1	0	0	0	0	0	0	0	0	0	0	0	2	2	1	1	0	2	0	0	0	0	0	0	0	1	0	0	0	0	0	0	0
1269	26 Jan 23	14:19:00	1	0	1	0	Ct	0	1	0	0	0	0	0	0	0	0	0	0	1	2	2	1	0	0	2	0	0	0	0	0	0	0	3	0	0	0	0	0	0	0
1270	26 Jan 23	14:20:00	1	0	1	0	Ct	0	1	0	3	0	0	0	0	0	0	0	0	6	2	1	0	0	0	6	0	0	0	1	0	0	0	2	0	0	0	0	0	0	0
1271	26 Jan 23	14:21:00	1	0	1	0	Ct	0	1	0	0	0	1	0	0	0	0	0	0	2	1	1	0	0	0	16	0	0	0	3	0	0	0	2	0	0	0	0	0	0	0
1272	26 Jan 23	14:22:00	1	0	1	0	Ct	0	1	0	2	0	0	0	0	0	0	0	0	1	0	0	0	0	0	11	0	0	0	2	0	0	0	2	0	0	0	0	0	0	0
1273	26 Jan 23	14:23:00	1	0	1	0	Ct	0	1	0	3	0	0	0	0	1	0	0	0	0	0	0	0	1	0	6	0	0	0	2	1	0	0	1	0	0	0	0	0	0	0
1274	26 Jan 23	14:24:00	1	0	1	0	Ct	0	1	0	0	0	0	0	0	2	0	0	0	0	2	0	0	4	0	0	0	0	0	2	2	0	0	2	0	0	0	0	0	0	0
1275	26 Jan 23	14:25:00	1	0	1	0	Ct	0	1	0	0	0	0	0	0	3	0	0	0	0	1	0	0	0	0	0	0	0	0	2	4	0	0	2	0	0	0	0	0	0	0
1276	26 Jan 23	14:26:00	1	0	1	0	Ct	0	1	0	0	0	0	0	0	3	0	0	0	0	3	0	0	0	0	0	0	0	0	4	0	0	0	1	0	0	0	0	0	0	0
1277	26 Jan 23	14:27:00	1	0	1	0	Ct	0	1	0	0	0	0	0	0	2	0	0	2	0	2	0	0	0	0	0	0	0	0	1	0	0	0	2	0	0	0	0	0	0	0
1278	26 Jan 23	14:28:00	1	0	1	0	Ct	0	1	0	0	0	0	0	0	16	0	0	0	0	1	0	0	0	0	0	0	0	0	1	0	0	0	2	0	0	0	0	0	0	0
1279	26 Jan 23	14:29:00	1	0	1	0	Ct	0	1	0	0	0	0	0	0	3	0	0	2	0	1	0	0	0	0	0	0	3	0	0	0	0	0	0	0	0	0	0	0	0	0
1280	26 Jan 23	14:30:00	1	0	1	0	Ct	0	1	0	0	0	0	0	0	0	0	0	2	0	1	0	0	0	0	0	0	3	0	0	0	0	0	0	0	0	0	0	0	0	0
1281	26 Jan 23	14:31:00	1	0	1	0	Ct	0	1	0	0	0	1	0	0	0	0	0	1	0	2	0	0	0	0	0	0	2	0	0	0	0	0	0	0	0	0	0	0	0	0
1282	26 Jan 23	14:32:00	1	0	1	0	Ct	0	1	0	0	0	2	0	0	0	0	0	3	0	3	0	0	0	0	0	0	3	0	0	0	0	0	0	0	0	0	0	0	0	0
1283	26 Jan 23	14:33:00	1	0	1	0	Ct	0	1	0	4	0	0	0	0	1	0	0	1	0	4	0	0	0	0	0	0	4	0	0	0	0	0	0	0	0	0	0	0	0	0
1284	26 Jan 23	14:34:00	1	0	1	0	Ct	0	1	0	7	1	0	0	0	0	0	0	3	2	1	0	0	0	0	0	0	2	0	0	0	0	0	0	0	0	0	0	0	0	0
1285	26 Jan 23	14:35:00	1	0	1	0	Ct	0	1	0	0	0	0	0	0	0	0	0	2	2	3	0	0	0	0	0	0	2	0	0	0	0	0	0	0	0	0	0	0	0	0
1286	26 Jan 23	14:36:00	1	0	1	0	Ct	0	1	0	0	0	0	0	2	2	0	0	1	0	1	0	0	0	0	0	0	1	0	0	0	0	0	0	0	0	0	0	0	0	0
1287	26 Jan 23	14:37:00	1	0	1	0	Ct	0	1	3	4	0	0	0	13	0	0	0	2	4	1	0	0	0	0	1	0	0	0	0	0	0	0	0	0	0	0	0	0	0	0
1288	26 Jan 23	14:38:00	1	0	1	0	Ct	0	1	0	0	0	0	0	0	0	0	0	1	1	3	0	0	0	0	0	0	2	0	0	0	0	0	0	0	0	0	0	0	0	0
1289	26 Jan 23	14:39:00	1	0	1	0	Ct	0	1	0	0	1	0	0	0	0	0	0	0	0	0	0	0	0	0	0	0	2	0	0	1	0	0	0	0	0	0	0	0	0	0
1290	26 Jan 23	14:40:00	1	0	1	0	Ct	0	1	0	3	1	0	0	0	1	0	0	0	1	4	0	0	1	0	0	0	1	0	0	1	3	0	0	0	0	0	0	0	0	0
1291	26 Jan 23	14:41:00	1	0	1	0	Ct	0	1	0	6	0	0	0	0	2	0	0	0	2	0	0	0	0	0	0	0	1	0	0	0	5	0	0	0	0	0	0	0	0	0
1292	26 Jan 23	14:42:00	1	0	1	0	Ct	0	1	0	0	0	1	0	0	0	0	0	0	0	0	0	0	0	0	0	0	2	0	0	0	1	0	0	0	0	0	0	0	0	0
1293	26 Jan 23	14:43:00	1	0	1	0	Ct	0	1	0	0	0	0	0	0	0	0	0	0	1	0	0	0	0	0	0	0	2	0	0	0	1	0	0	0	0	0	0	0	0	0
1294	26 Jan 23	14:44:00	1	0	1	0	Ct	0	1	0	2	0	0	0	0	0	0	0	0	0	0	0	0	0	0	0	0	3	0	0	0	3	0	0	0	0	0	0	0	0	0
1295	26 Jan 23	14:45:00	1	0	1	0	Ct	0	1	4	0	0	0	0	0	1	0	0	0	0	2	0	0	0	0	0	0	0	0	0	0	0	0	0	0	0	0	0	0	0	0
1296	26 Jan 23	14:46:00	1	0	1	0	Ct	0	1	5	2	0	0	0	0	2	0	0	0	0	1	0	0	0	0	0	0	0	0	0	0	0	0	0	0	0	0	0	0	0	0
1297	26 Jan 23	14:47:00	1	0	1	0	Ct	0	1	7	2	0	1	0	0	3	0	0	0	0	3	0	0	0	0	0	0	0	0	0	0	0	0	0	0	0	0	0	0	0	0
1298	26 Jan 23	14:48:00	1	0	1	0	Ct	0	1	2	0	0	0	0	0	2	0	0	0	0	0	0	0	0	0	0	0	0	0	0	2	0	0	0	0	0	0	0	0	0	0
1299	26 Jan 23	14:49:00	1	0	1	0	Ct	0	1	4	0	0	0	0	0	0	0	0	0	0	1	0	0	0	2	0	0	0	0	0	1	0	0	0	0	0	0	0	0	0	0
1300	26 Jan 23	14:50:00	1	0	1	0	Ct	0	1	3	0	0	0	0	0	0	0	0	0	0	1	0	0	0	3	0	0	0	0	0	1	0	0	0	0	0	0	0	0	0	0
1301	26 Jan 23	14:51:00	1	0	1	0	Ct	0	1	2	0	0	2	0	0	0	0	3	0	0	1	0	0	0	2	0	0	0	0	0	0	0	0	0	0	0	0	0	0	0	0
1302	26 Jan 23	14:52:00	1	0	1	0	Ct	0	1	0	0	1	0	0	6	0	0	2	0	0	2	0	0	0	2	0	1	0	0	0	0	0	0	0	0	0	0	0	0	0	0
1303	26 Jan 23	14:53:00	1	0	1	0	Ct	0	1	5	3	0	0	0	3	0	0	0	0	0	1	0	0	0	2	0	0	0	0	0	0	0	3	0	0	0	0	0	0	0	0
1304	26 Jan 23	14:54:00	1	0	1	0	Ct	0	1	4	2	0	0	0	5	0	0	0	0	0	1	0	0	0	1	0	3	0	0	0	0	0	5	0	0	0	0	0	0	0	0
1305	26 Jan 23	14:55:00	1	0	1	0	Ct	0	1	3	2	0	0	0	1	3	0	2	0	0	2	0	0	0	4	0	1	0	0	0	0	0	5	0	0	0	0	0	0	0	0
1306	26 Jan 23	14:56:00	1	0	1	0	Ct	0	1	5	3	0	0	0	2	4	0	11	0	0	6	0	6	0	6	0	0	0	0	0	0	0	3	0	0	0	0	0	0	0	0
1307	26 Jan 23	14:57:00	1	0	1	0	Ct	0	1	2	3	0	0	0	3	1	0	2	0	0	3	0	5	0	1	0	2	0	0	0	0	0	4	0	0	0	0	0	0	0	0
1308	26 Jan 23	14:58:00	1	0	1	0	Ct	0	1	2	7	0	0	0	3	0	0	0	0	0	1	0	1	0	0	0	0	0	0	0	0	0	2	0	0	0	0	0	0	0	0
1309	26 Jan 23	14:59:00	1	0	1	0	Ct	0	1	0	0	0	0	0	4	4	0	0	0	0	1	0	1	0	1	0	1	0	0	0	0	0	1	0	0	0	0	0	0	0	0
1310	26 Jan 23	15:00:00	1	0	1	0	Ct	0	1	0	0	0	1	0	5	2	0	0	0	0	1	0	0	0	2	0	0	0	0	0	0	0	2	0	0	0	0	0	0	0	0
1311	26 Jan 23	15:01:00	1	0	1	0	Ct	0	1	0	4	0	4	0	0	0	0	2	0	0	1	0	0	0	2	0	0	0	0	0	0	0	5	0	0	0	0	0	0	0	0
1312	26 Jan 23	15:02:00	1	0	1	0	Ct	0	1	0	2	0	1	0	0	0	0	4	0	0	1	0	0	0	2	0	0	0	0	0	0	0	1	0	0	0	0	0	0	0	0
1313	26 Jan 23	15:03:00	1	0	1	0	Ct	0	1	0	8	2	0	0	0	0	0	0	0	0	0	0	0	0	0	0	0	0	0	0	2	0	0	0	0	0	0	0	0	0	0
1314	26 Jan 23	15:04:00	1	0	1	0	Ct	0	1	0	2	7	0	0	0	0	0	1	0	0	2	0	0	0	0	0	0	0	0	0	0	0	3	0	0	0	0	0	0	0	0
1315	26 Jan 23	15:05:00	1	0	1	0	Ct	0	1	0	1	0	0	0	0	0	0	0	0	0	1	0	0	0	0	0	0	0	0	0	0	0	1	0	0	0	0	0	0	0	0
1316	26 Jan 23	15:06:00	1	0	1	0	Ct	0	1	0	0	0	0	3	0	0	0	0	0	0	1	0	0	0	0	0	0	0	0	0	0	0	4	0	0	0	0	0	0	0	0
1317	26 Jan 23	15:07:00	1	0	1	0	Ct	0	1	0	0	0	0	36	0	0	0	0	0	0	1	0	0	0	0	4	0	0	0	3	0	0	3	0	0	0	0	0	0	0	0
1318	26 Jan 23	15:08:00	1	0	1	0	Ct	0	1	0	2	3	0	3	0	0	0	0	0	0	1	0	0	0	0	4	0	0	0	1	0	0	2	0	0	0	0	0	0	0	0
1319	26 Jan 23	15:09:00	1	0	1	0	Ct	0	1	0	0	5	2	3	0	0	0	0	0	0	1	0	0	0	0	4	0	0	0	1	0	0	3	0	0	0	0	0	0	0	0
1320	26 Jan 23	15:10:00	1	0	1	0	Ct	0	1	0	5	8	0	2	0	0	8	0	0	0	3	0	0	0	0	1	0	0	0	5	0	5	1	0	0	0	0	0	0	0	0
1321	26 Jan 23	15:11:00	1	0	1	0	Ct	0	1	0	3	0	0	3	0	0	1	0	0	0	9	0	0	0	0	2	0	0	0	2	0	4	4	0	0	0	0	0	0	0	0
1322	26 Jan 23	15:12:00	1	0	1	0	Ct	0	1	0	1	0	0	2	0	0	2	0	0	0	1	0	0	0	0	1	0	0	0	3	0	0	1	2	0	0	0	0	0	0	0
1323	26 Jan 23	15:13:00	1	0	1	0	Ct	0	1	0	1	7	0	4	0	0	1	0	0	0	1	0	0	0	0	4	0	0	0	2	0	3	4	3	0	0	0	0	0	0	0
1324	26 Jan 23	15:14:00	1	0	1	0	Ct	0	1	0	0	3	0	2	0	0	2	2	0	2	0	0	2	0	0	1	0	0	0	1	0	2	1	4	0	0	0	0	0	0	0
1325	26 Jan 23	15:15:00	1	0	1	0	Ct	0	1	0	0	3	6	4	0	0	1	7	0	1	2	0	2	0	8	1	0	0	0	2	0	3	2	3	0	0	0	0	0	0	0
1326	26 Jan 23	15:16:00	1	0	1	0	Ct	0	1	0	2	2	5	2	0	4	0	1	0	2	0	0	1	0	5	0	0	0	0	1	0	1	3	2	0	0	0	0	0	0	0
1327	26 Jan 23	15:17:00	1	0	1	0	Ct	0	1	0	2	5	4	1	0	2	0	1	0	1	4	0	0	0	2	5	0	0	0	0	0	2	2	2	0	0	0	0	0	0	0
1328	26 Jan 23	15:18:00	1	0	1	0	Ct	0	1	0	1	3	3	0	0	3	0	1	0	2	2	0	2	0	1	4	0	0	0	2	0	1	1	3	0	0	0	0	0	0	0
1329	26 Jan 23	15:19:00	1	0	1	0	Ct	0	1	0	2	3	4	2	0	3	0	1	0	2	1	0	3	0	4	2	0	0	0	1	2	1	2	5	0	0	0	0	0	0	0
1330	26 Jan 23	15:20:00	1	0	1	0	Ct	0	1	0	0	3	4	5	0	2	0	1	0	2	3	0	1	0	2	2	0	0	0	1	4	3	0	3	0	0	0	0	0	0	0
1331	26 Jan 23	15:21:00	1	0	1	0	Ct	0	1	0	0	4	5	0	0	1	0	1	0	0	1	0	4	0	1	5	0	0	0	2	6	3	1	1	0	0	0	0	0	0	0
1332	26 Jan 23	15:22:00	1	0	1	0	Ct	0	1	0	0	1	1	0	0	0	0	1	0	0	0	0	0	0	1	1	0	1	0	0	0	3	4	2	0	0	0	0	0	0	0
1333	26 Jan 23	15:23:00	1	0	1	0	Ct	0	1	0	5	0	1	0	0	0	0	0	0	0	2	0	0	0	0	3	0	0	0	0	1	2	2	0	0	0	0	0	0	0	0
1334	26 Jan 23	15:24:00	1	0	1	0	Ct	0	1	0	2	0	3	0	0	0	0	0	0	0	1	0	0	0	2	2	0	0	0	0	3	1	1	0	0	0	0	0	0	0	0
1335	26 Jan 23	15:25:00	1	0	1	0	Ct	0	1	0	2	0	5	0	0	1	0	1	0	0	3	0	0	0	2	2	0	0	0	0	0	0	0	0	0	0	0	0	0	0	0
1336	26 Jan 23	15:26:00	1	0	1	0	Ct	0	1	0	1	2	2	0	0	3	0	0	0	0	1	0	2	0	3	0	0	0	0	0	0	0	0	0	0	0	0	0	0	0	0
1337	26 Jan 23	15:27:00	1	0	1	0	Ct	0	1	0	0	2	2	0	0	4	3	0	0	0	3	0	1	1	0	0	0	1	0	0	0	0	0	0	0	0	0	0	0	0	0
1338	26 Jan 23	15:28:00	1	0	1	0	Ct	0	1	0	0	2	0	0	0	1	4	0	8	0	3	0	0	1	0	3	0	3	0	0	0	0	0	0	0	0	0	0	0	0	0
1339	26 Jan 23	15:29:00	1	0	1	0	Ct	0	1	0	3	3	0	0	0	0	1	0	1	0	4	0	0	2	0	2	0	1	0	0	1	0	0	0	0	0	0	0	0	0	0
1340	26 Jan 23	15:30:00	1	0	1	0	Ct	0	1	0	2	3	0	0	0	0	2	0	3	0	0	0	0	0	1	1	0	3	0	0	0	0	0	0	0	0	0	0	0	0	0
1341	26 Jan 23	15:31:00	1	0	1	0	Ct	0	1	0	1	2	0	0	0	0	0	0	3	0	1	0	0	2	0	0	0	2	0	0	11	0	0	0	0	0	0	0	0	0	0
1342	26 Jan 23	15:32:00	1	0	1	0	Ct	0	1	0	0	4	0	0	0	0	0	5	3	0	3	0	2	1	1	0	0	0	0	0	4	0	0	0	0	0	0	0	0	0	0
1343	26 Jan 23	15:33:00	1	0	1	0	Ct	0	1	0	0	0	0	0	0	0	0	1	2	0	1	0	0	0	0	0	0	3	0	0	4	0	0	0	0	0	0	0	0	0	0
1344	26 Jan 23	15:34:00	1	0	1	0	Ct	0	1	0	2	0	0	0	0	0	0	4	0	0	4	0	0	0	0	0	0	2	0	0	3	0	0	0	0	0	0	0	0	0	0
1345	26 Jan 23	15:35:00	1	0	1	0	Ct	0	1	0	2	0	0	0	0	0	0	2	2	3	2	0	0	0	0	0	0	0	0	0	3	0	0	0	0	0	0	0	0	0	0
1346	26 Jan 23	15:36:00	1	0	1	0	Ct	0	1	0	0	0	0	0	0	0	0	0	2	2	3	0	0	0	0	0	0	0	0	0	0	0	0	0	0	0	0	0	0	0	0
1347	26 Jan 23	15:37:00	1	0	1	0	Ct	0	1	0	0	0	0	0	0	0	0	0	7	1	1	0	0	0	0	0	0	2	0	0	0	0	0	0	0	0	0	0	0	0	0
1348	26 Jan 23	15:38:00	1	0	1	0	Ct	0	1	0	0	0	0	0	0	0	0	0	1	1	0	0	1	0	0	0	0	4	0	0	0	0	0	0	0	0	0	0	0	0	0
1349	26 Jan 23	15:39:00	1	0	1	0	Ct	0	1	0	0	0	0	0	0	0	0	0	2	3	1	0	0	0	0	0	0	2	0	0	0	0	0	0	0	0	0	0	0	0	0
1350	26 Jan 23	15:40:00	1	0	1	0	Ct	0	1	0	0	0	0	0	0	0	0	0	2	3	0	0	0	0	0	0	0	2	0	0	2	0	0	0	0	0	0	0	0	0	0
1351	26 Jan 23	15:41:00	1	0	1	0	Ct	0	1	0	0	0	0	0	0	0	0	0	0	1	0	0	0	0	0	0	0	1	0	0	0	0	0	0	0	0	0	0	0	0	0
1352	26 Jan 23	15:42:00	1	0	1	0	Ct	0	1	0	0	0	0	0	0	0	0	0	2	1	0	0	0	0	0	0	0	0	0	0	0	0	0	0	0	0	0	0	0	0	0
1353	26 Jan 23	15:43:00	1	0	1	0	Ct	0	1	0	0	0	0	0	0	0	0	0	1	2	0	0	0	0	0	0	0	0	0	0	2	0	0	0	0	0	0	0	0	0	0
1354	26 Jan 23	15:44:00	1	0	1	0	Ct	0	1	0	0	0	0	0	0	0	0	0	0	1	0	0	0	0	0	0	0	0	0	0	0	0	0	0	0	0	0	0	0	0	0
1355	26 Jan 23	15:45:00	1	0	1	0	Ct	0	1	0	0	0	0	0	0	0	0	0	0	1	0	0	0	0	0	0	0	0	0	0	0	0	0	0	0	0	0	0	0	0	0
1356	26 Jan 23	15:46:00	1	0	1	0	Ct	0	1	0	0	0	0	1	0	0	0	0	0	2	0	0	0	0	0	0	0	0	0	0	0	0	0	0	0	0	0	0	0	0	0
1357	26 Jan 23	15:47:00	1	0	1	0	Ct	0	1	0	0	0	0	3	0	0	0	0	0	1	2	0	0	0	0	0	0	0	0	0	0	0	0	0	0	0	0	0	0	0	0
1358	26 Jan 23	15:48:00	1	0	1	0	Ct	0	1	0	0	0	0	4	0	0	0	0	0	3	2	0	0	0	0	0	0	0	0	0	2	0	0	0	0	0	0	0	0	0	0
1359	26 Jan 23	15:49:00	1	0	1	0	Ct	0	1	0	0	0	0	1	0	0	0	0	0	1	3	0	0	0	0	0	0	0	0	0	1	0	0	0	0	0	0	0	0	0	0
1360	26 Jan 23	15:50:00	1	0	1	0	Ct	0	1	0	0	0	0	3	0	2	0	0	0	1	3	0	0	0	0	0	0	0	0	0	13	0	0	0	0	0	0	0	0	0	0
1361	26 Jan 23	15:51:00	1	0	1	0	Ct	0	1	0	0	0	0	1	0	4	0	0	0	0	1	0	0	0	0	0	0	0	0	0	10	0	0	0	0	0	0	0	0	0	0
1362	26 Jan 23	15:52:00	1	0	1	0	Ct	0	1	0	0	0	0	4	0	4	0	0	0	0	3	0	1	0	0	0	0	0	0	0	7	0	0	0	0	0	0	0	0	0	0
1363	26 Jan 23	15:53:00	1	0	1	0	Ct	0	1	0	7	0	0	3	0	1	0	0	0	0	0	0	0	0	0	0	0	0	0	0	0	0	0	1	0	0	0	0	0	0	0
1364	26 Jan 23	15:54:00	1	0	1	0	Ct	0	1	0	3	0	0	2	0	3	0	0	0	0	1	0	0	0	0	0	0	0	0	0	1	0	0	1	0	0	0	0	0	0	0
1365	26 Jan 23	15:55:00	1	0	1	0	Ct	0	1	0	13	0	0	0	0	4	0	0	0	0	0	0	0	0	0	0	3	0	0	0	0	0	0	2	0	0	0	0	0	0	0
1366	26 Jan 23	15:56:00	1	0	1	0	Ct	0	1	0	0	0	0	0	0	1	0	0	0	0	1	0	0	0	0	0	1	0	0	0	0	0	0	3	0	0	0	0	0	0	0
1367	26 Jan 23	15:57:00	1	0	1	0	Ct	0	1	3	0	0	0	4	0	4	0	0	0	0	2	0	0	0	1	0	2	0	2	0	4	0	0	1	0	0	0	0	0	0	0
1368	26 Jan 23	15:58:00	1	0	1	0	Ct	0	1	1	1	0	0	3	0	2	2	0	6	2	2	0	0	1	6	6	2	0	1	0	0	6	4	1	0	0	0	0	0	0	0
1369	26 Jan 23	15:59:00	1	0	1	0	Ct	0	1	4	1	1	0	2	0	2	2	0	4	3	2	0	0	5	3	2	2	4	5	0	3	4	6	2	0	0	0	0	0	0	0
1370	26 Jan 23	16:00:00	1	0	1	0	Ct	0	1	4	0	2	0	5	0	8	2	0	2	1	2	0	0	7	2	2	1	3	3	0	2	3	2	1	0	0	0	0	0	0	0
1371	26 Jan 23	16:01:00	1	0	1	0	Ct	0	1	1	1	2	0	4	0	0	2	0	3	3	5	0	1	3	2	2	0	2	3	0	3	3	3	3	0	0	0	0	0	0	0
1372	26 Jan 23	16:02:00	1	0	1	0	Ct	0	1	6	2	1	5	2	0	0	3	2	2	1	1	0	3	2	1	2	3	3	2	0	2	2	5	3	0	0	0	0	0	0	0
1373	26 Jan 23	16:03:00	1	0	1	0	Ct	0	1	4	2	4	5	4	0	1	0	3	3	2	2	0	3	3	2	3	1	4	2	0	1	1	2	4	0	0	0	0	0	0	0
1374	26 Jan 23	16:04:00	1	0	1	0	Ct	0	1	4	2	1	2	3	0	2	1	5	2	2	1	0	2	1	3	1	3	2	2	0	1	4	2	3	0	0	0	0	0	0	0
1375	26 Jan 23	16:05:00	1	0	1	0	Ct	0	1	5	0	0	4	5	4	0	2	2	3	2	0	0	4	2	2	4	1	2	2	0	5	3	3	3	0	0	0	0	0	0	0
1376	26 Jan 23	16:06:00	1	0	1	0	Ct	0	1	2	1	5	4	5	5	1	1	2	1	0	2	1	1	4	4	7	0	1	1	0	0	2	1	2	0	0	0	0	0	0	0
1377	26 Jan 23	16:07:00	1	0	1	0	Ct	0	1	0	4	2	4	4	2	0	2	1	1	2	2	3	1	2	1	2	0	1	1	0	0	3	1	3	0	0	0	0	0	0	0
1378	26 Jan 23	16:08:00	1	0	1	0	Ct	0	1	0	7	1	4	3	3	1	2	1	2	1	2	5	1	5	2	1	0	0	0	0	4	2	2	4	0	0	0	0	0	0	0
1379	26 Jan 23	16:09:00	1	0	1	0	Ct	0	1	2	2	3	1	2	8	1	0	3	2	0	1	2	2	2	1	2	0	3	1	0	3	1	3	3	0	0	0	0	0	0	0
1380	26 Jan 23	16:10:00	1	0	1	0	Ct	0	1	1	0	2	4	0	2	0	0	3	1	0	4	1	2	2	2	2	0	1	2	2	1	2	0	4	0	0	0	0	0	0	0
1381	26 Jan 23	16:11:00	1	0	1	0	Ct	0	1	4	2	4	3	0	3	0	0	2	3	0	2	3	1	2	5	4	0	3	2	3	0	2	0	3	0	0	0	0	0	0	0
1382	26 Jan 23	16:12:00	1	0	1	0	Ct	0	1	4	1	1	3	0	3	0	0	0	1	4	1	2	1	1	1	4	0	4	3	2	2	5	5	3	0	0	0	0	0	0	0
1383	26 Jan 23	16:13:00	1	0	1	0	Ct	0	1	5	0	3	3	0	0	0	0	1	3	2	1	3	0	1	3	2	0	2	3	3	0	2	1	2	0	0	0	0	0	0	0
1384	26 Jan 23	16:14:00	1	0	1	0	Ct	0	1	7	3	4	0	0	5	0	0	1	1	1	1	0	1	0	2	1	0	2	1	2	0	2	3	4	0	0	0	0	0	0	0
1385	26 Jan 23	16:15:00	1	0	1	0	Ct	0	1	2	1	5	2	0	4	0	0	1	1	0	1	0	2	0	1	0	0	3	0	3	2	2	5	1	0	0	0	0	0	0	0
1386	26 Jan 23	16:16:00	1	0	1	0	Ct	0	1	4	0	1	1	0	2	0	0	15	1	1	0	3	1	0	2	2	0	5	0	2	1	1	2	3	0	0	0	0	0	0	0
1387	26 Jan 23	16:17:00	1	0	1	0	Ct	0	1	1	0	7	0	0	1	1	0	0	2	1	1	2	1	0	1	3	0	0	0	1	0	2	4	2	0	0	0	0	0	0	0
1388	26 Jan 23	16:18:00	1	0	1	0	Ct	0	1	0	1	2	0	0	3	0	0	0	1	0	0	0	3	0	1	1	0	0	0	2	0	1	2	0	0	0	0	0	0	0	0
1389	26 Jan 23	16:19:00	1	0	1	0	Ct	0	1	4	2	0	1	0	3	0	0	3	0	0	0	0	1	0	0	3	0	0	0	2	0	2	3	0	0	0	0	0	0	0	0
1390	26 Jan 23	16:20:00	1	0	1	0	Ct	0	1	7	1	0	0	0	2	2	0	0	2	0	4	0	3	0	0	1	0	0	0	3	0	1	1	2	0	0	0	0	0	0	0
1391	26 Jan 23	16:21:00	1	0	1	0	Ct	0	1	4	0	0	0	0	0	2	0	0	1	1	1	0	0	0	0	1	0	0	0	3	0	1	2	2	0	0	0	0	0	0	0
1392	26 Jan 23	16:22:00	1	0	1	0	Ct	0	1	1	0	0	0	0	0	5	0	0	1	0	2	4	3	0	0	0	0	0	0	2	0	2	3	0	0	0	0	0	0	0	0
1393	26 Jan 23	16:23:00	1	0	1	0	Ct	0	1	2	0	0	0	0	0	1	0	0	1	0	3	0	1	0	0	0	0	0	0	2	0	0	0	2	0	0	0	0	0	0	0
1394	26 Jan 23	16:24:00	1	0	1	0	Ct	0	1	1	3	0	0	0	0	1	0	0	1	0	2	3	1	0	0	0	0	1	0	3	0	0	0	2	0	0	0	0	0	0	0
1395	26 Jan 23	16:25:00	1	0	1	0	Ct	0	1	0	0	0	0	0	0	3	0	0	0	0	0	4	0	0	0	0	0	0	0	1	0	0	0	1	0	0	0	0	0	0	0
1396	26 Jan 23	16:26:00	1	0	1	0	Ct	0	1	2	5	0	0	0	0	3	0	0	0	0	3	2	1	0	0	0	0	0	0	1	0	0	0	2	0	0	0	0	0	0	0
1397	26 Jan 23	16:27:00	1	0	1	0	Ct	0	1	4	1	0	0	0	0	2	0	0	0	0	1	2	1	0	0	0	0	0	0	2	0	0	0	3	0	0	0	0	0	0	0
1398	26 Jan 23	16:28:00	1	0	1	0	Ct	0	1	5	4	0	2	0	0	3	0	0	0	0	1	1	2	0	0	0	0	0	0	3	0	0	0	0	0	0	0	0	0	0	0
1399	26 Jan 23	16:29:00	1	0	1	0	Ct	0	1	2	27	0	14	0	0	2	0	0	0	0	1	1	2	0	0	0	0	0	0	2	0	0	0	1	0	0	0	0	0	0	0
1400	26 Jan 23	16:30:00	1	0	1	0	Ct	0	1	1	1	0	4	0	0	4	0	0	0	0	1	0	1	0	0	0	0	0	0	0	0	0	0	2	0	0	0	0	0	0	0
1401	26 Jan 23	16:31:00	1	0	1	0	Ct	0	1	0	0	0	2	0	0	0	0	0	0	0	1	0	0	0	0	0	0	0	0	0	0	0	0	0	0	0	0	0	0	0	0
1402	26 Jan 23	16:32:00	1	0	1	0	Ct	0	1	0	0	0	3	0	0	1	0	0	0	0	0	0	0	0	0	0	0	0	0	0	0	0	0	1	0	0	0	0	0	0	0
1403	26 Jan 23	16:33:00	1	0	1	0	Ct	0	1	0	0	0	3	0	0	0	0	0	0	0	1	0	0	0	0	0	0	0	0	0	0	0	0	0	0	0	0	0	0	0	0
1404	26 Jan 23	16:34:00	1	0	1	0	Ct	0	1	0	0	0	2	0	0	0	0	0	0	0	2	0	0	0	0	0	0	0	0	0	0	0	0	0	0	0	0	0	0	0	0
1405	26 Jan 23	16:35:00	1	0	1	0	Ct	0	1	0	5	0	0	0	0	0	0	0	0	0	3	0	0	0	0	0	0	0	0	0	0	0	0	0	0	0	0	0	0	0	0
1406	26 Jan 23	16:36:00	1	0	1	0	Ct	0	1	0	0	0	0	0	0	0	0	0	0	2	1	0	0	0	0	0	0	0	0	0	0	0	0	0	0	0	0	0	0	0	0
1407	26 Jan 23	16:37:00	1	0	1	0	Ct	0	1	0	1	0	0	0	0	0	0	0	0	2	0	0	0	0	0	0	0	0	0	0	0	0	0	0	0	0	0	0	0	0	0
1408	26 Jan 23	16:38:00	1	0	1	0	Ct	0	1	0	1	0	0	0	0	0	0	0	0	4	26	0	0	0	0	0	0	0	0	0	0	0	0	0	0	0	0	0	0	0	0
1409	26 Jan 23	16:39:00	1	0	1	0	Ct	0	1	0	3	0	0	0	0	0	0	0	0	0	2	0	0	0	0	0	0	0	0	0	0	0	0	5	0	0	0	0	0	0	0
1410	26 Jan 23	16:40:00	1	0	1	0	Ct	0	1	0	0	0	0	0	0	0	0	0	0	2	0	0	0	0	0	0	0	0	0	0	0	0	0	3	0	0	0	0	0	0	0
1411	26 Jan 23	16:41:00	1	0	1	0	Ct	0	1	0	0	0	0	0	0	0	0	0	0	2	0	0	0	0	0	0	0	0	0	0	0	0	0	3	0	0	0	0	0	0	0
1412	26 Jan 23	16:42:00	1	0	1	0	Ct	0	1	0	0	0	0	0	0	0	0	0	0	1	0	0	0	0	0	0	0	0	0	0	2	0	0	3	0	0	0	0	0	0	0
1413	26 Jan 23	16:43:00	1	0	1	0	Ct	0	1	0	2	0	0	0	0	2	0	0	0	1	0	0	0	0	0	0	0	0	0	0	1	0	0	2	0	0	0	0	0	0	0
1414	26 Jan 23	16:44:00	1	0	1	0	Ct	0	1	0	0	0	0	0	0	1	0	0	0	0	0	0	0	0	0	0	0	0	0	0	4	0	0	0	0	0	0	0	0	0	0
1415	26 Jan 23	16:45:00	1	0	1	0	Ct	0	1	0	3	0	0	0	0	3	0	0	0	0	0	0	0	0	0	0	0	0	0	0	0	0	0	2	0	0	0	0	0	0	0
1416	26 Jan 23	16:46:00	1	0	1	0	Ct	0	1	0	0	0	0	4	0	4	0	0	0	3	0	0	0	0	1	0	0	0	0	0	4	0	0	1	0	0	0	0	0	0	0
1417	26 Jan 23	16:47:00	1	0	1	0	Ct	0	1	0	0	0	0	3	0	2	1	0	0	0	0	0	0	0	3	0	0	0	0	0	3	0	0	0	0	0	0	0	0	0	0
1418	26 Jan 23	16:48:00	1	0	1	0	Ct	0	1	0	0	0	0	3	0	3	1	0	0	0	0	0	0	0	4	0	0	0	0	1	2	0	0	0	0	0	0	0	0	0	0
1419	26 Jan 23	16:49:00	1	0	1	0	Ct	0	1	0	0	0	0	3	0	2	3	0	0	0	0	0	0	0	4	2	0	0	0	0	1	0	0	0	0	0	0	0	0	0	0
1420	26 Jan 23	16:50:00	1	0	1	0	Ct	0	1	0	0	0	0	2	0	2	2	0	0	0	0	0	0	0	2	2	0	0	0	0	4	0	0	0	0	0	0	0	0	0	0
1421	26 Jan 23	16:51:00	1	0	1	0	Ct	0	1	0	0	0	0	6	0	3	3	0	0	0	0	0	0	0	3	1	0	0	0	0	2	0	0	1	0	0	0	0	0	0	0
1422	26 Jan 23	16:52:00	1	0	1	0	Ct	0	1	0	0	0	0	2	0	2	1	0	0	1	0	0	0	0	0	23	0	0	0	1	3	0	0	1	0	0	0	0	0	0	0
1423	26 Jan 23	16:53:00	1	0	1	0	Ct	0	1	0	0	0	0	4	0	2	1	0	0	3	0	0	0	0	0	3	0	0	0	1	1	0	0	2	0	0	0	0	0	0	0
1424	26 Jan 23	16:54:00	1	0	1	0	Ct	0	1	0	0	0	0	4	0	1	2	0	0	3	0	0	0	0	0	6	0	0	0	5	1	0	0	1	0	0	0	0	0	0	0
1425	26 Jan 23	16:55:00	1	0	1	0	Ct	0	1	0	0	5	0	3	0	9	0	0	0	0	0	0	0	0	0	1	0	0	0	5	5	0	0	1	0	0	0	0	0	0	0
1426	26 Jan 23	16:56:00	1	0	1	0	Ct	0	1	0	0	1	0	2	0	2	0	0	0	0	0	0	0	0	0	0	0	0	0	1	1	0	0	0	0	0	0	0	0	0	0
1427	26 Jan 23	16:57:00	1	0	1	0	Ct	0	1	0	0	2	0	0	0	1	0	0	0	0	2	0	3	0	0	1	0	0	0	5	0	0	0	0	0	0	0	0	0	0	0
1428	26 Jan 23	16:58:00	1	0	1	0	Ct	0	1	0	0	1	0	0	0	0	0	0	3	6	2	0	3	0	0	1	0	0	0	3	1	0	0	0	0	0	0	0	0	0	0
1429	26 Jan 23	16:59:00	1	0	1	0	Ct	0	1	0	0	3	0	0	0	0	0	0	5	2	1	0	1	0	0	2	0	0	0	2	0	0	0	0	0	0	0	0	0	0	0
1430	26 Jan 23	17:00:00	1	0	1	0	Ct	0	1	0	2	2	0	0	0	0	0	0	4	0	2	0	4	0	0	2	0	0	0	1	0	1	0	0	0	0	0	0	0	0	0
1431	26 Jan 23	17:01:00	1	0	1	0	Ct	0	1	0	1	2	0	0	0	0	0	0	0	4	1	0	1	0	0	3	0	0	0	2	0	4	0	0	0	0	0	0	0	0	0
1432	26 Jan 23	17:02:00	1	0	1	0	Ct	0	1	0	0	1	0	0	0	0	0	0	2	22	1	0	2	0	0	0	0	0	0	3	0	3	0	0	0	0	0	0	0	0	0
1433	26 Jan 23	17:03:00	1	0	1	0	Ct	0	1	0	2	2	0	0	0	0	0	0	1	21	1	0	4	0	0	1	0	2	0	1	0	9	0	0	0	0	0	0	0	0	0
1434	26 Jan 23	17:04:00	1	0	1	0	Ct	0	1	0	0	2	0	0	0	0	0	0	1	1	1	0	1	0	0	2	0	5	0	2	0	7	0	0	0	0	0	0	0	0	0
1435	26 Jan 23	17:05:00	1	0	1	0	Ct	0	1	0	0	0	0	0	0	0	0	0	2	4	1	0	3	0	0	0	0	4	0	0	0	1	0	0	0	0	0	0	0	0	0
1436	26 Jan 23	17:06:00	1	0	1	0	Ct	0	1	1	0	0	0	0	0	0	0	0	2	1	0	0	0	0	0	0	0	2	0	2	0	0	0	0	0	0	0	0	0	0	0
1437	26 Jan 23	17:07:00	1	0	1	0	Ct	0	1	2	0	0	0	0	0	0	0	0	0	3	0	0	0	0	0	0	1	2	0	1	0	0	0	0	0	0	0	0	0	0	0
1438	26 Jan 23	17:08:00	1	0	1	0	Ct	0	1	4	5	0	2	0	0	0	0	0	0	0	0	0	0	0	0	0	0	3	0	3	0	0	0	0	0	0	0	0	0	0	0
1439	26 Jan 23	17:09:00	1	0	1	0	Ct	0	1	2	1	5	4	0	0	7	0	0	0	0	0	0	0	0	0	0	3	7	0	3	0	0	0	0	0	0	0	0	0	0	0
1440	26 Jan 23	17:10:00	1	0	1	0	Ct	0	1	2	3	2	3	0	0	3	0	0	0	0	0	0	0	0	0	0	2	2	0	1	0	0	0	0	0	0	0	0	0	0	0
1441	26 Jan 23	17:11:00	1	0	1	0	Ct	0	1	2	2	0	2	0	0	3	0	0	0	0	0	0	0	0	0	0	2	2	0	3	0	0	0	0	0	0	0	0	0	0	0
1442	26 Jan 23	17:12:00	1	0	1	0	Ct	0	1	2	0	1	3	0	0	38	0	0	0	0	0	0	0	0	0	0	0	3	0	0	0	0	0	0	0	0	0	0	0	0	0
1443	26 Jan 23	17:13:00	1	0	1	0	Ct	0	1	1	0	0	2	0	0	3	0	0	0	0	0	0	0	0	0	0	0	2	0	0	0	0	0	0	0	0	0	0	0	0	0
1444	26 Jan 23	17:14:00	1	0	1	0	Ct	0	1	1	0	0	4	0	0	3	0	0	0	0	0	0	0	0	0	0	0	1	0	0	2	0	0	4	0	0	0	0	0	0	0
1445	26 Jan 23	17:15:00	1	0	1	0	Ct	0	1	2	0	0	2	0	0	2	0	0	0	0	0	0	0	0	0	0	0	1	0	0	0	0	0	2	0	0	0	0	0	0	0
1446	26 Jan 23	17:16:00	1	0	1	0	Ct	0	1	1	5	0	2	0	0	4	0	0	0	0	0	0	3	0	2	0	0	3	0	0	0	0	0	4	0	0	0	0	0	0	0
1447	26 Jan 23	17:17:00	1	0	1	0	Ct	0	1	0	1	0	3	0	0	2	0	0	0	0	0	0	2	0	4	0	0	2	0	0	0	0	1	1	0	0	0	0	0	0	0
1448	26 Jan 23	17:18:00	1	0	1	0	Ct	0	1	0	2	0	0	0	0	1	1	0	0	0	0	0	3	0	1	0	0	2	0	0	0	2	2	2	0	0	0	0	0	0	0
1449	26 Jan 23	17:19:00	1	0	1	0	Ct	0	1	0	0	0	4	0	0	1	2	0	0	0	0	0	0	0	1	0	0	2	0	0	0	4	4	3	0	0	0	0	0	0	0
1450	26 Jan 23	17:20:00	1	0	1	0	Ct	0	1	0	0	0	4	0	0	0	0	0	0	0	2	0	0	0	5	0	0	4	0	0	0	1	2	2	0	0	0	0	0	0	0
1451	26 Jan 23	17:21:00	1	0	1	0	Ct	0	1	0	1	0	0	0	0	0	1	0	0	0	0	0	1	1	2	0	0	0	0	0	0	1	1	1	0	0	0	0	0	0	0
1452	26 Jan 23	17:22:00	1	0	1	0	Ct	0	1	0	1	0	0	0	0	0	2	0	0	0	2	0	0	0	3	0	0	0	0	0	0	0	1	1	0	0	0	0	0	0	0
1453	26 Jan 23	17:23:00	1	0	1	0	Ct	0	1	0	0	0	0	0	0	0	1	0	0	0	2	0	1	3	0	0	0	0	0	0	0	0	2	0	0	0	0	0	0	0	0
1454	26 Jan 23	17:24:00	1	0	1	0	Ct	0	1	0	0	0	0	0	0	0	1	0	0	0	1	0	1	0	2	0	0	0	0	0	0	0	1	0	0	0	0	0	0	0	0
1455	26 Jan 23	17:25:00	1	0	1	0	Ct	0	1	0	1	0	0	0	0	0	1	0	0	0	1	0	0	4	2	0	0	0	0	0	0	0	0	0	0	0	0	0	0	0	0
1456	26 Jan 23	17:26:00	1	0	1	0	Ct	0	1	0	0	0	0	0	0	0	3	0	0	1	3	0	3	1	2	0	0	0	0	0	1	0	0	0	0	0	0	0	0	0	0
1457	26 Jan 23	17:27:00	1	0	1	0	Ct	0	1	0	0	0	0	0	0	0	0	0	0	3	0	0	5	1	0	0	0	0	0	2	0	0	0	0	0	0	0	0	0	0	0
1458	26 Jan 23	17:28:00	1	0	1	0	Ct	0	1	0	0	0	0	0	0	0	0	0	0	3	0	0	2	2	2	0	0	0	0	3	2	0	0	0	0	0	0	0	0	0	0
1459	26 Jan 23	17:29:00	1	0	1	0	Ct	0	1	0	0	0	0	0	0	5	1	0	0	1	0	0	1	2	2	0	0	0	0	3	1	0	0	0	0	0	0	0	0	0	0
1460	26 Jan 23	17:30:00	1	0	1	0	Ct	0	1	0	1	0	0	0	0	28	2	0	0	1	0	2	2	3	0	0	0	0	0	3	0	0	0	0	0	0	0	0	0	0	0
1461	26 Jan 23	17:31:00	1	0	1	0	Ct	0	1	0	0	0	0	0	0	3	0	0	0	2	0	4	0	1	0	0	0	0	0	4	0	0	0	0	0	0	0	0	0	0	0
1462	26 Jan 23	17:32:00	1	0	1	0	Ct	0	1	0	0	0	0	0	0	2	0	0	0	2	0	0	0	0	0	0	0	0	0	4	0	0	0	0	0	0	0	0	0	0	0
1463	26 Jan 23	17:33:00	1	0	1	0	Ct	0	1	0	1	0	0	0	0	1	0	0	0	2	0	0	1	2	0	0	0	0	0	2	0	0	0	0	0	0	0	0	0	0	0
1464	26 Jan 23	17:34:00	1	0	1	0	Ct	0	1	0	0	0	0	0	0	2	0	0	0	3	1	0	1	0	0	0	0	0	0	2	0	0	0	0	0	0	0	0	0	0	0
1465	26 Jan 23	17:35:00	1	0	1	0	Ct	0	1	0	0	0	0	0	0	0	0	0	0	0	6	0	2	0	0	0	0	0	0	1	0	0	0	0	0	0	0	0	0	0	0
1466	26 Jan 23	17:36:00	1	0	1	0	Ct	0	1	0	0	0	0	0	0	0	0	0	0	0	0	0	1	0	0	0	0	0	0	2	0	0	0	0	0	0	0	0	0	0	0
1467	26 Jan 23	17:37:00	1	0	1	0	Ct	0	1	0	2	0	0	0	0	3	0	0	0	0	0	0	1	0	0	0	0	0	0	2	0	0	0	0	0	0	0	0	0	0	0
1468	26 Jan 23	17:38:00	1	0	1	0	Ct	0	1	0	0	0	0	0	0	0	0	0	0	0	1	0	1	0	0	0	0	0	0	1	0	0	0	0	0	0	0	0	0	0	0
1469	26 Jan 23	17:39:00	1	0	1	0	Ct	0	1	0	0	0	0	0	0	0	0	0	0	0	0	0	1	0	0	0	0	0	0	1	0	4	0	0	0	0	0	0	0	0	0
1470	26 Jan 23	17:40:00	1	0	1	0	Ct	0	1	0	0	0	0	0	0	0	0	0	0	0	0	0	0	0	0	0	0	0	0	4	2	5	0	0	0	0	0	0	0	0	0
1471	26 Jan 23	17:41:00	1	0	1	0	Ct	0	1	0	0	0	0	0	0	0	0	0	0	0	0	0	3	0	0	0	0	0	0	3	5	4	0	3	0	0	0	0	0	0	0
1472	26 Jan 23	17:42:00	1	0	1	0	Ct	0	1	1	0	0	0	0	0	0	0	0	0	1	1	0	0	0	0	0	0	0	0	6	4	0	0	3	0	0	0	0	0	0	0
1473	26 Jan 23	17:43:00	1	0	1	0	Ct	0	1	3	0	3	0	0	2	3	0	0	0	0	4	0	0	0	0	0	0	0	0	2	0	3	0	2	0	0	0	0	0	0	0
1474	26 Jan 23	17:44:00	1	0	1	0	Ct	0	1	0	1	3	0	0	4	0	0	0	0	4	1	0	2	0	0	0	0	0	0	2	0	4	0	2	0	0	0	0	0	0	0
1475	26 Jan 23	17:45:00	1	0	1	0	Ct	0	1	3	1	3	0	0	2	2	1	0	0	2	0	0	0	0	2	1	0	5	0	2	0	1	0	2	0	0	0	0	0	0	0
1476	26 Jan 23	17:46:00	1	0	1	0	Ct	0	1	2	1	2	0	0	2	2	0	0	0	1	1	0	0	0	2	6	0	5	0	3	1	2	0	4	0	0	0	0	0	0	0
1477	26 Jan 23	17:47:00	1	0	1	0	Ct	0	1	2	2	2	0	0	4	3	0	0	0	3	2	0	0	0	2	2	0	3	0	1	0	2	0	1	0	0	0	0	0	0	0
1478	26 Jan 23	17:48:00	1	0	1	0	Ct	0	1	2	0	2	0	0	3	2	2	0	0	2	2	0	2	0	1	0	0	3	0	1	3	2	0	2	0	0	0	0	0	0	0
1479	26 Jan 23	17:49:00	1	0	1	0	Ct	0	1	2	1	0	0	0	2	1	3	0	0	1	2	0	1	0	2	3	0	2	0	1	0	3	0	1	0	0	0	0	0	0	0
1480	26 Jan 23	17:50:00	1	0	1	0	Ct	0	1	3	0	0	0	2	0	0	4	0	0	0	3	0	0	0	1	3	0	4	0	1	0	5	0	3	0	0	0	0	0	0	0
1481	26 Jan 23	17:51:00	1	0	1	0	Ct	0	1	4	0	1	0	3	0	0	0	0	0	0	2	0	0	0	1	1	0	3	0	2	0	2	0	0	0	0	0	0	0	0	0
1482	26 Jan 23	17:52:00	1	0	1	0	Ct	0	1	4	2	3	0	0	0	0	3	0	0	3	2	0	0	0	3	2	0	1	4	2	0	0	0	2	0	0	0	0	0	0	0
1483	26 Jan 23	17:53:00	1	0	1	0	Ct	0	1	1	0	3	0	1	0	4	4	0	0	4	2	0	2	0	1	2	0	2	0	3	0	0	0	1	0	0	0	0	0	0	0
1484	26 Jan 23	17:54:00	1	0	1	0	Ct	0	1	2	0	1	0	2	0	2	2	0	0	0	0	0	2	0	2	1	0	2	2	2	0	0	0	0	0	0	0	0	0	0	0
1485	26 Jan 23	17:55:00	1	0	1	0	Ct	0	1	0	0	3	0	2	0	2	1	0	0	0	0	0	2	0	0	0	0	1	2	2	0	0	1	0	0	0	0	0	0	0	0
1486	26 Jan 23	17:56:00	1	0	1	0	Ct	0	1	0	0	0	0	1	0	3	1	0	0	0	1	0	0	0	0	0	0	0	5	3	3	0	6	0	0	0	0	0	0	0	0
1487	26 Jan 23	17:57:00	1	0	1	0	Ct	0	1	0	0	1	0	0	0	2	1	0	0	1	1	0	0	0	0	2	0	4	0	1	0	0	2	0	0	0	0	0	0	0	0
1488	26 Jan 23	17:58:00	1	0	1	0	Ct	0	1	0	0	0	0	0	0	4	0	0	2	0	1	0	0	0	0	0	2	5	2	2	1	0	1	0	0	0	0	0	0	0	0
1489	26 Jan 23	17:59:00	1	0	1	0	Ct	0	1	0	2	3	0	0	0	1	2	0	4	2	1	0	1	0	0	0	2	2	3	5	1	0	3	0	0	0	0	0	0	0	0
1490	26 Jan 23	18:00:00	1	0	1	0	Ct	0	1	0	0	0	0	0	0	3	1	0	3	0	18	0	0	0	0	0	2	1	1	3	2	0	1	0	0	0	0	0	0	0	0
1491	26 Jan 23	18:01:00	1	0	1	0	Ct	0	1	0	0	0	0	0	0	3	2	0	4	3	1	0	2	0	0	1	1	2	2	5	0	0	0	0	0	0	0	0	0	0	0
1492	26 Jan 23	18:02:00	1	0	1	0	Ct	0	1	0	2	0	0	0	0	0	37	0	2	2	0	0	2	0	0	1	1	4	0	1	0	0	3	0	0	0	0	0	0	0	0
1493	26 Jan 23	18:03:00	1	0	1	0	Ct	0	1	0	2	0	0	0	0	0	1	0	2	0	0	0	1	0	0	0	3	8	1	1	0	0	4	2	0	0	0	0	0	0	0
1494	26 Jan 23	18:04:00	1	0	1	0	Ct	0	1	0	0	0	0	0	0	0	0	0	2	0	0	0	2	0	0	0	1	1	1	1	0	0	5	2	0	0	0	0	0	0	0
1495	26 Jan 23	18:05:00	1	0	1	0	Ct	0	1	0	0	0	0	0	0	3	0	0	1	4	0	0	1	0	0	0	1	3	0	2	0	0	2	2	0	0	0	0	0	0	0
1496	26 Jan 23	18:06:00	1	0	1	0	Ct	0	1	0	0	0	0	0	0	0	0	0	2	1	0	0	1	0	0	0	0	2	0	2	0	0	2	1	0	0	0	0	0	0	0
1497	26 Jan 23	18:07:00	1	0	1	0	Ct	0	1	0	0	0	0	0	0	0	0	0	2	2	1	10	0	0	0	1	0	2	0	2	0	0	0	3	0	0	0	0	0	0	0
1498	26 Jan 23	18:08:00	1	0	1	0	Ct	0	1	0	0	0	0	0	0	0	0	0	2	1	0	5	0	0	0	1	0	1	0	2	0	0	0	2	0	0	0	0	0	0	0
1499	26 Jan 23	18:09:00	1	0	1	0	Ct	0	1	0	4	0	0	0	0	0	1	0	1	0	0	3	0	0	0	0	0	1	0	1	0	0	0	1	0	0	0	0	0	0	0
1500	26 Jan 23	18:10:00	1	0	1	0	Ct	0	1	0	0	0	0	0	0	0	5	0	0	0	1	0	0	0	2	2	0	0	0	0	0	2	5	0	0	0	0	0	0	0	0
1501	26 Jan 23	18:11:00	1	0	1	0	Ct	0	1	0	2	0	0	0	0	4	1	0	0	0	0	2	0	0	0	0	0	0	0	2	0	4	1	0	0	0	0	0	0	0	0
1502	26 Jan 23	18:12:00	1	0	1	0	Ct	0	1	0	2	0	0	0	0	4	3	0	0	0	0	2	0	0	4	0	0	0	0	1	0	1	0	0	0	0	0	0	0	0	0
1503	26 Jan 23	18:13:00	1	0	1	0	Ct	0	1	2	0	0	0	2	0	3	1	0	0	1	0	0	0	0	2	0	0	0	0	4	0	3	0	0	0	0	0	0	0	0	0
1504	26 Jan 23	18:14:00	1	0	1	0	Ct	0	1	1	2	0	0	4	0	3	1	0	0	0	0	0	0	0	4	4	2	0	0	3	0	2	0	0	0	0	0	0	0	0	0
1505	26 Jan 23	18:15:00	1	0	1	0	Ct	0	1	2	0	0	0	3	0	3	1	0	0	1	0	0	0	0	3	0	0	0	0	1	0	2	0	0	0	0	0	0	0	0	0
1506	26 Jan 23	18:16:00	1	0	1	0	Ct	0	1	4	0	0	0	1	0	3	1	3	0	2	0	0	0	0	1	0	5	0	0	2	0	3	0	0	0	0	0	0	0	0	0
1507	26 Jan 23	18:17:00	1	0	1	0	Ct	0	1	1	2	0	0	4	0	2	1	3	0	1	1	0	0	0	1	0	0	0	0	3	1	1	0	0	0	0	0	0	0	0	0
1508	26 Jan 23	18:18:00	1	0	1	0	Ct	0	1	1	0	0	0	1	0	1	0	1	0	1	2	0	0	0	1	0	0	0	0	1	4	2	0	0	0	0	0	0	0	0	0
1509	26 Jan 23	18:19:00	1	0	1	0	Ct	0	1	0	0	0	0	1	0	2	1	1	0	1	3	0	2	1	2	0	0	0	0	3	2	1	0	0	0	0	0	0	0	0	0
1510	26 Jan 23	18:20:00	1	0	1	0	Ct	0	1	3	0	0	0	0	0	2	1	1	0	0	0	0	1	5	0	7	0	0	0	0	1	1	0	0	0	0	0	0	0	0	0
1511	26 Jan 23	18:21:00	1	0	1	0	Ct	0	1	1	0	0	0	0	0	3	0	3	0	1	1	0	1	1	0	4	0	0	0	1	5	2	0	1	0	0	0	0	0	0	0
1512	26 Jan 23	18:22:00	1	0	1	0	Ct	0	1	3	3	0	0	0	0	2	1	13	0	1	2	0	0	0	0	3	0	0	0	1	0	1	0	2	0	0	0	0	0	0	0
1513	26 Jan 23	18:23:00	1	0	1	0	Ct	0	1	3	1	0	0	0	0	2	0	5	0	0	1	0	0	1	0	1	0	4	0	0	0	1	0	2	0	0	0	0	0	0	0
1514	26 Jan 23	18:24:00	1	0	1	0	Ct	0	1	0	0	0	0	0	0	1	1	0	0	0	2	0	0	1	0	3	0	1	0	0	1	0	0	3	0	0	0	0	0	0	0
1515	26 Jan 23	18:25:00	1	0	1	0	Ct	0	1	0	0	0	2	0	0	0	0	1	0	0	1	0	0	1	0	3	0	5	0	1	1	0	0	4	0	0	0	0	0	0	0
1516	26 Jan 23	18:26:00	1	0	1	0	Ct	0	1	0	1	0	2	0	3	0	0	0	0	0	1	0	2	1	0	3	0	2	0	5	3	0	0	0	0	0	0	0	0	0	0
1517	26 Jan 23	18:27:00	1	0	1	0	Ct	0	1	0	2	2	3	0	0	0	0	0	0	0	1	0	4	4	0	2	0	2	0	3	7	2	0	3	0	0	0	0	0	0	0
1518	26 Jan 23	18:28:00	1	0	1	0	Ct	0	1	0	4	1	2	0	4	0	0	3	0	0	1	0	2	0	0	1	0	1	0	2	2	0	0	3	0	0	0	0	0	0	0
1519	26 Jan 23	18:29:00	1	0	1	0	Ct	0	1	0	1	3	2	0	0	0	0	1	0	0	2	0	1	2	0	2	0	3	0	3	2	0	0	3	0	0	0	0	0	0	0
1520	26 Jan 23	18:30:00	1	0	1	0	Ct	0	1	0	1	3	1	0	4	0	0	2	0	3	2	0	1	0	0	3	0	4	0	1	1	0	0	0	0	0	0	0	0	0	0
1521	26 Jan 23	18:31:00	1	0	1	0	Ct	0	1	0	0	2	0	0	3	0	0	0	0	2	1	0	2	0	0	0	0	2	0	2	0	0	0	0	0	0	0	0	0	0	0
1522	26 Jan 23	18:32:00	1	0	1	0	Ct	0	1	0	0	1	0	0	1	1	3	2	0	0	0	0	1	0	0	2	0	2	0	1	0	0	0	5	0	0	0	0	0	0	0
1523	26 Jan 23	18:33:00	1	0	1	0	Ct	0	1	0	0	1	0	0	0	0	1	1	0	0	0	0	1	1	0	0	0	3	2	0	1	0	3	2	0	0	0	0	0	0	0
1524	26 Jan 23	18:34:00	1	0	1	0	Ct	0	1	0	0	2	3	0	0	4	1	1	0	2	0	0	0	1	0	0	0	1	3	2	4	0	3	2	0	0	0	0	0	0	0
1525	26 Jan 23	18:35:00	1	0	1	0	Ct	0	1	0	0	3	1	0	0	2	1	0	0	1	0	3	0	0	1	0	0	2	3	0	1	0	3	2	0	0	0	0	0	0	0
1526	26 Jan 23	18:36:00	1	0	1	0	Ct	0	1	0	0	5	0	0	0	2	1	4	0	1	3	3	0	0	4	1	0	2	3	0	1	0	1	0	0	0	0	0	0	0	0
1527	26 Jan 23	18:37:00	1	0	1	0	Ct	0	1	0	4	2	0	0	0	1	1	0	0	1	3	2	0	0	2	1	2	1	5	1	1	0	3	3	0	0	0	0	0	0	0
1528	26 Jan 23	18:38:00	1	0	1	0	Ct	0	1	0	2	1	0	0	0	5	1	0	0	1	0	4	0	0	1	0	7	0	2	1	1	3	2	2	0	0	0	0	0	0	0
1529	26 Jan 23	18:39:00	1	0	1	0	Ct	0	1	0	1	3	0	0	0	3	1	0	0	2	0	1	0	0	0	0	6	0	10	2	0	3	2	2	0	0	0	0	0	0	0
1530	26 Jan 23	18:40:00	1	0	1	0	Ct	0	1	2	0	1	0	0	0	1	0	0	0	1	0	0	0	0	3	1	2	0	2	3	0	4	3	1	0	0	0	0	0	0	0
1531	26 Jan 23	18:41:00	1	0	1	0	Ct	0	1	1	0	0	0	0	0	2	7	0	0	3	0	0	0	0	2	2	0	0	1	1	0	2	3	0	0	0	0	0	0	0	0
1532	26 Jan 23	18:42:00	1	0	1	0	Ct	0	1	10	0	0	0	0	1	2	0	0	0	2	0	0	4	0	0	2	0	0	1	0	2	2	2	3	0	0	0	0	0	0	0
1533	26 Jan 23	18:43:00	1	0	1	0	Ct	0	1	2	0	0	0	0	2	2	0	0	0	0	2	0	1	0	0	2	0	0	1	0	1	2	1	2	0	0	0	0	0	0	0
1534	26 Jan 23	18:44:00	1	0	1	0	Ct	0	1	0	0	0	0	0	4	0	0	0	0	0	1	0	2	0	0	0	0	0	3	1	1	1	3	1	0	0	0	0	0	0	0
1535	26 Jan 23	18:45:00	1	0	1	0	Ct	0	1	4	2	0	0	0	4	2	0	0	0	1	1	0	2	0	0	2	3	0	2	2	1	1	2	0	0	0	0	0	0	0	0
1536	26 Jan 23	18:46:00	1	0	1	0	Ct	0	1	2	2	0	0	2	1	0	0	0	0	1	2	0	1	0	1	2	7	0	0	3	2	0	3	5	0	0	0	0	0	0	0
1537	26 Jan 23	18:47:00	1	0	1	0	Ct	0	1	3	5	0	0	5	4	0	1	0	0	1	1	0	2	0	1	0	5	2	0	2	0	0	1	3	0	0	0	0	0	0	0
1538	26 Jan 23	18:48:00	1	0	1	0	Ct	0	1	2	1	0	0	1	0	4	0	0	0	0	2	0	1	0	0	0	0	1	0	2	5	0	0	3	0	0	0	0	0	0	0
1539	26 Jan 23	18:49:00	1	0	1	0	Ct	0	1	1	0	0	0	3	0	4	0	0	0	0	1	0	1	0	0	1	3	3	0	2	3	0	0	3	0	0	0	0	0	0	0
1540	26 Jan 23	18:50:00	1	0	1	0	Ct	0	1	1	3	0	0	4	0	0	0	0	2	0	2	0	2	0	0	2	0	3	0	2	1	1	0	1	0	0	0	0	0	0	0
1541	26 Jan 23	18:51:00	1	0	1	0	Ct	0	1	2	1	0	0	3	0	2	0	0	8	0	0	0	2	0	0	2	1	2	0	1	0	0	0	3	0	0	0	0	0	0	0
1542	26 Jan 23	18:52:00	1	0	1	0	Ct	0	1	0	3	0	0	1	0	0	0	0	3	0	0	0	2	0	0	0	2	1	0	6	1	0	0	1	0	0	0	0	0	0	0
1543	26 Jan 23	18:53:00	1	0	1	0	Ct	0	1	5	0	0	0	3	0	3	0	0	4	0	0	0	1	0	0	0	1	1	0	4	1	7	0	2	0	0	0	0	0	0	0
1544	26 Jan 23	18:54:00	1	0	1	0	Ct	0	1	2	1	0	0	7	3	1	0	0	2	4	0	0	0	0	1	4	4	1	0	1	4	19	1	1	0	0	0	0	0	0	0
1545	26 Jan 23	18:55:00	1	0	1	0	Ct	0	1	3	2	0	0	5	3	3	0	0	3	0	0	0	0	0	3	7	2	2	0	0	4	0	2	2	0	0	0	0	0	0	0
1546	26 Jan 23	18:56:00	1	0	1	0	Ct	0	1	2	2	0	0	3	2	1	0	0	3	3	0	0	0	0	4	0	4	2	0	0	1	3	0	1	0	0	0	0	0	0	0
1547	26 Jan 23	18:57:00	1	0	1	0	Ct	0	1	1	2	0	2	2	5	0	0	0	3	3	0	4	0	0	2	1	2	0	0	0	2	3	1	2	0	0	0	0	0	0	0
1548	26 Jan 23	18:58:00	1	0	1	0	Ct	0	1	2	0	0	3	3	2	1	0	0	0	1	0	0	0	0	1	0	7	0	0	0	0	3	0	2	0	0	0	0	0	0	0
1549	26 Jan 23	18:59:00	1	0	1	0	Ct	0	1	0	0	0	3	0	3	1	2	0	0	2	0	2	3	0	3	1	13	0	0	0	2	1	0	1	0	0	0	0	0	0	0
1550	26 Jan 23	19:00:00	1	0	1	0	Ct	0	1	0	1	1	2	0	2	1	3	1	0	0	1	2	2	0	0	1	1	0	0	0	0	4	3	0	0	0	0	0	0	0	0
1551	26 Jan 23	19:01:00	1	0	1	0	Ct	0	1	0	0	3	2	0	0	0	1	2	0	3	1	2	0	0	2	0	20	0	0	0	2	2	4	0	0	0	0	0	0	0	0
1552	26 Jan 23	19:02:00	1	0	1	0	Ct	0	1	0	3	3	4	0	0	0	3	1	0	2	2	2	2	0	2	0	0	0	0	4	1	2	3	1	0	0	0	0	0	0	0
1553	26 Jan 23	19:03:00	1	0	1	0	Ct	0	1	0	1	2	2	0	0	0	1	1	0	0	1	2	2	3	0	1	0	5	0	1	1	2	2	0	0	0	0	0	0	0	0
1554	26 Jan 23	19:04:00	1	0	1	0	Ct	0	1	0	0	4	2	0	0	0	0	4	0	1	1	2	3	1	1	0	0	3	0	3	4	1	0	0	0	0	0	0	0	0	0
1555	26 Jan 23	19:05:00	1	0	1	0	Ct	0	1	0	1	1	4	0	0	2	0	5	0	1	1	0	2	2	1	0	0	2	0	3	2	1	0	0	0	0	0	0	0	0	0
1556	26 Jan 23	19:06:00	1	0	1	0	Ct	0	1	0	0	4	4	0	0	2	0	2	0	1	0	3	1	3	1	2	0	0	2	3	2	2	2	0	0	0	0	0	0	0	0
1557	26 Jan 23	19:07:00	1	0	1	0	Ct	0	1	0	0	1	11	0	0	2	0	2	0	1	0	1	2	1	2	2	0	0	4	1	0	1	1	8	0	0	0	0	0	0	0
1558	26 Jan 23	19:08:00	1	0	1	0	Ct	0	1	4	0	3	2	0	0	2	0	0	0	0	0	0	0	5	0	2	0	0	5	4	2	0	0	4	0	0	0	0	0	0	0
1559	26 Jan 23	19:09:00	1	0	1	0	Ct	0	1	2	0	3	1	0	0	4	0	0	6	1	0	0	0	1	0	1	1	3	2	1	0	0	0	2	0	0	0	0	0	0	0
1560	26 Jan 23	19:10:00	1	0	1	0	Ct	0	1	0	0	2	0	0	0	1	0	0	2	0	0	0	1	1	0	3	1	4	1	3	0	0	0	1	0	0	0	0	0	0	0
1561	26 Jan 23	19:11:00	1	0	1	0	Ct	0	1	2	2	3	0	0	0	3	2	2	4	3	0	0	1	0	0	1	0	2	3	3	2	0	0	0	0	0	0	0	0	0	0
1562	26 Jan 23	19:12:00	1	0	1	0	Ct	0	1	4	11	1	0	0	1	1	2	2	1	2	0	0	2	2	0	1	5	0	1	3	1	0	0	1	0	0	0	0	0	0	0
1563	26 Jan 23	19:13:00	1	0	1	0	Ct	0	1	2	1	0	0	0	2	2	2	0	3	3	0	0	1	2	0	2	0	2	2	2	1	5	0	4	0	0	0	0	0	0	0
1564	26 Jan 23	19:14:00	1	0	1	0	Ct	0	1	0	0	3	0	0	5	1	3	0	3	0	0	0	2	2	0	0	0	0	2	4	1	4	0	2	0	0	0	0	0	0	0
1565	26 Jan 23	19:15:00	1	0	1	0	Ct	0	1	0	0	1	0	0	2	1	0	0	1	0	0	2	3	2	0	2	0	4	4	1	2	2	4	1	0	0	0	0	0	0	0
1566	26 Jan 23	19:16:00	1	0	1	0	Ct	0	1	0	1	0	0	0	5	2	1	0	0	5	0	0	1	5	1	3	0	3	11	3	1	0	19	3	0	0	0	0	0	0	0
1567	26 Jan 23	19:17:00	1	0	1	0	Ct	0	1	0	1	0	0	0	3	2	1	0	2	2	0	2	2	1	1	3	0	0	5	3	2	1	67	0	0	0	0	0	0	0	0
1568	26 Jan 23	19:18:00	1	0	1	0	Ct	0	1	2	0	0	0	4	2	0	1	0	2	2	0	3	0	1	3	1	0	0	1	1	1	1	2	1	0	0	0	0	0	0	0
1569	26 Jan 23	19:19:00	1	0	1	0	Ct	0	1	5	1	0	0	3	4	2	1	0	2	2	0	0	0	2	1	10	0	2	0	2	2	3	4	2	0	0	0	0	0	0	0
1570	26 Jan 23	19:20:00	1	0	1	0	Ct	0	1	4	1	0	0	4	3	2	1	0	2	1	1	0	2	1	3	2	0	1	7	1	1	0	2	1	0	0	0	0	0	0	0
1571	26 Jan 23	19:21:00	1	0	1	0	Ct	0	1	2	1	2	0	3	3	3	2	0	2	2	3	4	2	0	3	2	0	1	2	2	1	0	3	3	0	0	0	0	0	0	0
1572	26 Jan 23	19:22:00	1	0	1	0	Ct	0	1	2	2	3	1	3	1	1	2	0	1	1	1	2	1	0	3	1	6	2	0	1	3	2	2	1	0	0	0	0	0	0	0
1573	26 Jan 23	19:23:00	1	0	1	0	Ct	0	1	1	0	1	2	5	0	0	1	0	1	0	0	3	2	0	2	1	3	1	1	4	2	2	1	0	0	0	0	0	0	0	0
1574	26 Jan 23	19:24:00	1	0	1	0	Ct	0	1	1	3	3	3	5	0	0	2	0	1	2	0	1	2	0	1	0	1	1	0	1	1	1	3	0	0	0	0	0	0	0	0
1575	26 Jan 23	19:25:00	1	0	1	0	Ct	0	1	2	1	0	3	0	0	3	1	0	1	0	0	0	1	0	2	5	0	3	1	3	2	2	1	3	0	0	0	0	0	0	0
1576	26 Jan 23	19:26:00	1	0	1	0	Ct	0	1	1	2	4	1	2	0	7	1	0	0	3	2	0	2	2	2	2	0	1	0	2	0	1	0	2	0	0	0	0	0	0	0
1577	26 Jan 23	19:27:00	1	0	1	0	Ct	0	1	4	1	2	4	1	0	4	0	0	1	0	2	0	0	1	1	1	0	2	4	2	1	1	0	2	0	0	0	0	0	0	0
1578	26 Jan 23	19:28:00	1	0	1	0	Ct	0	1	0	31	1	1	2	0	2	0	0	3	1	3	0	0	1	1	2	0	1	4	2	3	3	0	2	0	0	0	0	0	0	0
1579	26 Jan 23	19:29:00	1	0	1	0	Ct	0	1	0	13	2	0	2	0	0	1	0	0	0	2	4	1	0	2	0	0	1	2	1	0	0	0	1	0	0	0	0	0	0	0
1580	26 Jan 23	19:30:00	1	0	1	0	Ct	0	1	2	3	3	1	4	0	2	2	0	0	1	2	2	2	0	2	3	0	2	2	1	0	2	0	3	0	0	0	0	0	0	0
1581	26 Jan 23	19:31:00	1	0	1	0	Ct	0	1	2	1	2	1	3	2	3	1	0	0	1	2	2	0	0	5	3	0	1	2	1	0	3	0	3	0	0	0	0	0	0	0
1582	26 Jan 23	19:32:00	1	0	1	0	Ct	0	1	1	1	1	1	2	3	4	3	0	0	2	2	2	2	0	1	3	0	2	2	1	0	2	0	5	0	0	0	0	0	0	0
1583	26 Jan 23	19:33:00	1	0	1	0	Ct	0	1	1	0	2	3	0	0	2	0	0	0	1	2	0	2	2	3	2	0	1	1	0	1	2	0	1	0	0	0	0	0	0	0
1584	26 Jan 23	19:34:00	1	0	1	0	Ct	0	1	2	2	0	0	0	4	1	0	0	0	0	1	1	2	1	0	2	0	1	2	1	1	1	1	2	0	0	0	0	0	0	0
1585	26 Jan 23	19:35:00	1	0	1	0	Ct	0	1	3	1	2	0	0	3	1	3	0	0	2	2	3	1	1	0	1	0	2	1	4	2	5	2	4	0	0	0	0	0	0	0
1586	26 Jan 23	19:36:00	1	0	1	0	Ct	0	1	0	0	0	0	0	0	2	1	0	0	3	2	0	3	1	1	2	0	1	3	4	1	1	3	3	0	0	0	0	0	0	0
1587	26 Jan 23	19:37:00	1	0	1	0	Ct	0	1	0	1	0	0	0	3	3	2	2	0	2	1	2	2	0	3	0	0	1	1	3	2	1	4	1	0	0	0	0	0	0	0
1588	26 Jan 23	19:38:00	1	0	1	0	Ct	0	1	2	1	4	0	0	0	3	5	1	0	9	1	2	1	0	0	0	0	2	2	4	1	0	2	3	0	0	0	0	0	0	0
1589	26 Jan 23	19:39:00	1	0	1	0	Ct	0	1	1	0	2	0	0	0	1	0	3	0	2	2	1	2	2	1	5	0	1	2	2	1	0	2	1	0	0	0	0	0	0	0
1590	26 Jan 23	19:40:00	1	0	1	0	Ct	0	1	6	0	1	0	30	0	2	0	3	0	1	1	1	0	2	1	0	0	1	1	4	0	0	0	3	0	0	0	0	0	0	0
1591	26 Jan 23	19:41:00	1	0	1	0	Ct	0	1	0	2	2	2	2	0	0	2	4	2	0	3	2	0	2	2	0	0	0	1	2	0	0	2	2	0	0	0	0	0	0	0
1592	26 Jan 23	19:42:00	1	0	1	0	Ct	0	1	1	1	3	3	2	0	0	2	1	1	0	2	0	0	1	1	4	0	3	0	1	0	0	1	3	0	0	0	0	0	0	0
1593	26 Jan 23	19:43:00	1	0	1	0	Ct	0	1	1	0	4	2	2	2	0	1	2	7	0	1	1	0	2	1	5	0	1	0	1	0	0	0	1	0	0	0	0	0	0	0
1594	26 Jan 23	19:44:00	1	0	1	0	Ct	0	1	1	1	1	4	3	2	4	1	2	2	1	1	1	0	1	1	2	0	2	0	3	0	1	0	1	0	0	0	0	0	0	0
1595	26 Jan 23	19:45:00	1	0	1	0	Ct	0	1	2	1	0	4	3	3	2	0	2	2	1	0	0	0	7	1	3	0	1	0	0	0	8	0	1	0	0	0	0	0	0	0
1596	26 Jan 23	19:46:00	1	0	1	0	Ct	0	1	0	0	1	2	4	6	1	0	1	2	0	0	2	0	0	0	1	0	1	0	1	0	2	0	2	0	0	0	0	0	0	0
1597	26 Jan 23	19:47:00	1	0	1	0	Ct	0	1	2	1	2	2	3	2	2	0	3	1	2	0	1	0	0	0	0	0	1	2	2	0	1	2	3	0	0	0	0	0	0	0
1598	26 Jan 23	19:48:00	1	0	1	0	Ct	0	1	1	0	2	3	0	3	0	0	3	1	0	3	1	0	1	0	2	0	2	0	3	0	3	4	2	0	0	0	0	0	0	0
1599	26 Jan 23	19:49:00	1	0	1	0	Ct	0	1	0	0	2	2	0	3	3	0	2	0	4	2	0	2	2	0	2	0	1	4	2	0	2	4	2	0	0	0	0	0	0	0
1600	26 Jan 23	19:50:00	1	0	1	0	Ct	0	1	0	5	2	1	5	2	2	1	1	0	1	1	0	0	1	2	2	4	4	0	1	0	1	1	2	0	0	0	0	0	0	0
1601	26 Jan 23	19:51:00	1	0	1	0	Ct	0	1	1	0	2	3	3	4	0	3	0	2	0	3	0	2	0	2	3	7	2	1	2	0	1	0	3	0	0	0	0	0	0	0
1602	26 Jan 23	19:52:00	1	0	1	0	Ct	0	1	1	3	0	1	3	5	1	1	0	2	3	1	0	0	0	2	2	1	1	1	0	0	4	0	1	0	0	0	0	0	0	0
1603	26 Jan 23	19:53:00	1	0	1	0	Ct	0	1	4	0	2	1	4	1	0	1	3	0	4	3	0	2	0	2	1	2	1	2	1	0	2	0	0	0	0	0	0	0	0	0
1604	26 Jan 23	19:54:00	1	0	1	0	Ct	0	1	2	1	0	3	4	0	2	1	1	0	0	1	0	2	2	2	0	4	2	2	1	4	1	1	2	0	0	0	0	0	0	0
1605	26 Jan 23	19:55:00	1	0	1	0	Ct	0	1	2	1	1	1	2	2	2	0	1	0	1	1	0	2	2	2	1	3	1	2	2	2	5	2	1	0	0	0	0	0	0	0
1606	26 Jan 23	19:56:00	1	0	1	0	Ct	0	1	0	2	5	2	1	3	0	1	0	2	1	1	0	0	2	1	1	0	2	2	2	0	2	5	1	0	0	0	0	0	0	0
1607	26 Jan 23	19:57:00	1	0	1	0	Ct	0	1	5	0	2	0	2	2	0	0	1	4	2	1	0	1	1	2	2	1	2	2	2	0	1	2	4	0	0	0	0	0	0	0
1608	26 Jan 23	19:58:00	1	0	1	0	Ct	0	1	1	1	2	0	0	4	2	1	1	2	0	1	2	0	2	2	2	8	2	0	1	0	2	0	2	0	0	0	0	0	0	0
1609	26 Jan 23	19:59:00	1	0	1	0	Ct	0	1	0	1	2	3	0	3	3	0	1	1	2	1	4	0	0	2	2	2	0	0	2	3	3	1	4	0	0	0	0	0	0	0
1610	26 Jan 23	20:00:00	1	0	1	0	Ct	0	1	1	0	2	3	0	2	3	2	2	0	3	1	3	2	2	2	1	3	2	1	2	0	2	2	0	0	0	0	0	0	0	0
1611	26 Jan 23	20:01:00	1	0	1	0	Ct	0	1	5	0	1	1	0	0	2	1	0	0	7	0	1	2	1	1	24	3	2	0	0	3	0	2	4	0	0	0	0	0	0	0
1612	26 Jan 23	20:02:00	1	0	1	0	Ct	0	1	4	0	0	0	0	0	4	1	2	0	1	0	1	2	1	3	2	2	2	0	2	1	0	2	2	0	0	0	0	0	0	0
1613	26 Jan 23	20:03:00	1	0	1	0	Ct	0	1	2	2	0	3	0	0	4	0	2	2	2	0	1	0	3	2	6	2	0	0	1	0	1	0	3	0	0	0	0	0	0	0
1614	26 Jan 23	20:04:00	1	0	1	0	Ct	0	1	1	3	2	2	4	0	0	2	0	5	1	0	2	2	2	1	4	2	2	0	2	2	3	1	3	0	0	0	0	0	0	0
1615	26 Jan 23	20:05:00	1	0	1	0	Ct	0	1	3	0	0	0	3	0	0	1	0	8	1	0	0	1	1	1	0	2	2	2	1	1	2	3	3	0	0	0	0	0	0	0
1616	26 Jan 23	20:06:00	1	0	1	0	Ct	0	1	1	1	2	2	5	3	4	2	2	3	3	0	0	1	2	4	2	1	2	2	2	2	5	0	2	0	0	0	0	0	0	0
1617	26 Jan 23	20:07:00	1	0	1	0	Ct	0	1	0	0	3	1	5	2	3	1	1	2	1	0	0	1	1	1	2	1	3	2	2	0	2	2	4	0	0	0	0	0	0	0
1618	26 Jan 23	20:08:00	1	0	1	0	Ct	0	1	2	0	3	0	5	2	1	2	0	2	1	2	5	1	1	0	10	0	0	3	1	4	3	3	4	0	0	0	0	0	0	0
1619	26 Jan 23	20:09:00	1	0	1	0	Ct	0	1	4	3	0	2	2	2	3	1	0	2	2	0	2	0	2	3	23	0	1	2	0	0	2	1	1	0	0	0	0	0	0	0
1620	26 Jan 23	20:10:00	1	0	1	0	Ct	0	1	2	1	1	3	2	4	4	1	2	3	4	2	1	2	2	1	2	6	2	2	0	0	2	0	4	0	0	0	0	0	0	0
1621	26 Jan 23	20:11:00	1	0	1	0	Ct	0	1	0	4	2	0	5	1	2	2	2	1	1	0	0	3	1	2	1	1	3	2	1	0	2	2	3	0	0	0	0	0	0	0
1622	26 Jan 23	20:12:00	1	0	1	0	Ct	0	1	0	0	1	2	3	5	3	7	0	0	1	0	1	1	0	0	2	1	3	2	0	0	3	4	3	0	0	0	0	0	0	0
1623	26 Jan 23	20:13:00	1	0	1	0	Ct	0	1	3	6	2	0	1	0	2	0	4	0	2	0	3	1	1	3	1	0	3	0	0	1	2	0	3	0	0	0	0	0	0	0
1624	26 Jan 23	20:14:00	1	0	1	0	Ct	0	1	3	29	3	1	3	0	2	1	1	2	2	0	0	0	3	2	6	1	2	2	0	0	2	4	3	0	0	0	0	0	0	0
1625	26 Jan 23	20:15:00	1	0	1	0	Ct	0	1	2	0	2	2	1	0	2	1	2	2	2	3	0	2	2	3	24	2	3	2	1	0	3	4	1	0	0	0	0	0	0	0
1626	26 Jan 23	20:16:00	1	0	1	0	Ct	0	1	2	0	2	3	0	1	1	3	1	1	1	1	1	1	2	0	5	1	2	1	3	2	1	3	0	0	0	0	0	0	0	0
1627	26 Jan 23	20:17:00	1	0	1	0	Ct	0	1	2	3	4	1	0	4	3	5	1	1	0	4	3	0	4	2	3	1	3	2	2	2	1	2	3	0	0	0	0	0	0	0
1628	26 Jan 23	20:18:00	1	0	1	0	Ct	0	1	2	8	2	1	4	3	4	0	2	0	1	2	4	2	1	2	3	1	2	1	3	2	2	2	2	0	0	0	0	0	0	0
1629	26 Jan 23	20:19:00	1	0	1	0	Ct	0	1	4	2	3	0	3	4	2	0	1	2	2	0	5	1	0	2	1	1	2	3	0	1	1	2	1	0	0	0	0	0	0	0
1630	26 Jan 23	20:20:00	1	0	1	0	Ct	0	1	2	1	4	0	3	5	5	0	1	1	1	0	0	3	2	1	3	0	1	2	1	1	1	2	3	0	0	0	0	0	0	0
1631	26 Jan 23	20:21:00	1	0	1	0	Ct	0	1	2	0	1	0	2	1	2	0	1	1	3	0	2	0	3	1	2	3	1	2	2	0	2	1	3	0	0	0	0	0	0	0
1632	26 Jan 23	20:22:00	1	0	1	0	Ct	0	1	0	1	4	0	5	0	1	0	1	0	3	0	3	2	1	2	3	3	2	0	2	0	2	2	2	0	0	0	0	0	0	0
1633	26 Jan 23	20:23:00	1	0	1	0	Ct	0	1	4	1	0	0	1	4	4	1	1	0	2	0	2	3	2	2	0	2	2	1	1	2	3	1	4	0	0	0	0	0	0	0
1634	26 Jan 23	20:24:00	1	0	1	0	Ct	0	1	3	0	2	2	4	2	4	1	2	0	4	0	0	2	1	2	3	2	0	5	0	8	5	1	1	0	0	0	0	0	0	0
1635	26 Jan 23	20:25:00	1	0	1	0	Ct	0	1	2	1	0	1	3	3	3	0	1	4	0	2	2	1	1	0	2	1	0	3	1	5	4	0	3	0	0	0	0	0	0	0
1636	26 Jan 23	20:26:00	1	0	1	0	Ct	0	1	1	1	1	3	3	0	1	1	1	1	3	3	2	3	2	1	2	1	4	2	2	2	2	0	3	0	0	0	0	0	0	0
1637	26 Jan 23	20:27:00	1	0	1	0	Ct	0	1	2	1	1	2	4	0	2	2	2	1	1	3	1	1	5	1	2	1	3	2	2	1	4	1	3	0	0	0	0	0	0	0
1638	26 Jan 23	20:28:00	1	0	1	0	Ct	0	1	2	0	3	4	2	0	4	1	1	1	1	1	0	3	0	1	1	6	0	4	1	4	29	2	2	0	0	0	0	0	0	0
1639	26 Jan 23	20:29:00	1	0	1	0	Ct	0	1	2	0	2	2	1	0	3	1	6	3	1	1	0	2	1	3	2	1	2	3	1	4	1	2	1	0	0	0	0	0	0	0
1640	26 Jan 23	20:30:00	1	0	1	0	Ct	0	1	3	1	0	0	4	0	1	2	34	1	0	2	1	2	0	0	1	2	1	3	4	4	3	1	3	0	0	0	0	0	0	0
1641	26 Jan 23	20:31:00	1	0	1	0	Ct	0	1	2	1	1	0	2	0	2	0	0	0	3	1	2	1	0	3	2	3	3	1	2	0	1	2	3	0	0	0	0	0	0	0
1642	26 Jan 23	20:32:00	1	0	1	0	Ct	0	1	0	1	1	0	4	2	3	0	3	1	0	1	1	0	0	1	2	0	1	0	6	1	2	4	2	0	0	0	0	0	0	0
1643	26 Jan 23	20:33:00	1	0	1	0	Ct	0	1	2	3	1	0	3	3	4	2	3	2	2	0	0	0	1	2	6	2	3	1	3	2	2	3	2	0	0	0	0	0	0	0
1644	26 Jan 23	20:34:00	1	0	1	0	Ct	0	1	0	2	0	0	3	0	2	0	0	2	3	0	7	0	1	2	2	1	4	5	1	1	2	3	3	0	0	0	0	0	0	0
1645	26 Jan 23	20:35:00	1	0	1	0	Ct	0	1	1	0	3	0	2	3	3	2	2	1	0	0	1	2	2	1	2	0	2	2	3	2	3	2	0	0	0	0	0	0	0	0
1646	26 Jan 23	20:36:00	1	0	1	0	Ct	0	1	1	1	1	2	4	3	1	0	2	1	1	0	0	2	2	2	2	1	1	3	4	0	2	1	3	0	0	0	0	0	0	0
1647	26 Jan 23	20:37:00	1	0	1	0	Ct	0	1	2	0	2	3	5	3	5	0	0	1	0	0	0	2	9	1	1	2	2	4	3	1	2	2	1	0	0	0	0	0	0	0
1648	26 Jan 23	20:38:00	1	0	1	0	Ct	0	1	3	1	0	0	2	3	3	0	2	2	3	1	0	2	0	2	1	3	1	3	4	2	2	5	3	0	0	0	0	0	0	0
1649	26 Jan 23	20:39:00	1	0	1	0	Ct	0	1	4	1	0	1	2	2	3	3	2	0	0	1	3	3	2	3	1	2	2	1	2	4	3	0	3	0	0	0	0	0	0	0
1650	26 Jan 23	20:40:00	1	0	1	0	Ct	0	1	1	0	4	2	5	1	2	1	1	1	2	2	3	1	3	3	2	1	2	2	0	0	0	2	1	0	0	0	0	0	0	0
1651	26 Jan 23	20:41:00	1	0	1	0	Ct	0	1	3	0	3	3	2	3	3	1	0	2	0	2	0	0	2	3	4	2	0	3	1	0	1	0	3	0	0	0	0	0	0	0
1652	26 Jan 23	20:42:00	1	0	1	0	Ct	0	1	11	1	10	1	3	1	2	1	1	2	2	0	3	0	2	1	2	1	2	3	0	2	3	2	3	0	0	0	0	0	0	0
1653	26 Jan 23	20:43:00	1	0	1	0	Ct	0	1	2	0	1	0	2	1	2	0	4	3	2	0	1	0	2	2	2	1	3	3	1	3	2	1	3	0	0	0	0	0	0	0
1654	26 Jan 23	20:44:00	1	0	1	0	Ct	0	1	1	1	2	1	3	3	1	2	3	1	1	0	3	0	2	3	0	1	2	3	0	0	3	0	2	0	0	0	0	0	0	0
1655	26 Jan 23	20:45:00	1	0	1	0	Ct	0	1	4	3	3	3	0	2	2	1	1	2	3	1	1	1	1	2	2	0	1	1	1	1	4	0	2	0	0	0	0	0	0	0
1656	26 Jan 23	20:46:00	1	0	1	0	Ct	0	1	3	1	2	3	3	0	3	2	5	2	0	1	1	0	2	2	2	0	2	4	2	1	2	4	2	0	0	0	0	0	0	0
1657	26 Jan 23	20:47:00	1	0	1	0	Ct	0	1	2	1	2	4	4	2	3	1	1	1	2	0	0	0	1	3	2	4	3	3	2	0	2	1	2	0	0	0	0	0	0	0
1658	26 Jan 23	20:48:00	1	0	1	0	Ct	0	1	3	0	2	2	3	4	0	1	2	2	3	2	1	2	2	4	2	2	2	2	3	2	2	5	2	0	0	0	0	0	0	0
1659	26 Jan 23	20:49:00	1	0	1	0	Ct	0	1	2	1	2	1	3	1	3	1	1	0	0	0	1	1	1	2	2	0	1	2	1	1	2	1	3	0	0	0	0	0	0	0
1660	26 Jan 23	20:50:00	1	0	1	0	Ct	0	1	1	2	3	2	3	3	2	2	2	2	2	1	3	3	1	1	1	1	4	4	3	2	2	1	3	0	0	0	0	0	0	0
1661	26 Jan 23	20:51:00	1	0	1	0	Ct	0	1	2	0	5	4	1	5	3	1	3	1	0	1	0	1	2	2	2	9	3	4	2	1	1	1	3	0	0	0	0	0	0	0
1662	26 Jan 23	20:52:00	1	0	1	0	Ct	0	1	3	1	1	3	4	2	2	0	1	2	4	2	0	2	4	2	1	0	1	3	2	2	3	1	3	0	0	0	0	0	0	0
1663	26 Jan 23	20:53:00	1	0	1	0	Ct	0	1	2	1	2	1	3	3	3	1	0	1	2	1	1	3	2	1	1	3	3	4	2	0	0	1	4	0	0	0	0	0	0	0
1664	26 Jan 23	20:54:00	1	0	1	0	Ct	0	1	11	1	2	2	1	2	1	2	4	0	2	2	1	2	1	2	4	1	3	3	2	0	4	0	2	0	0	0	0	0	0	0
1665	26 Jan 23	20:55:00	1	0	1	0	Ct	0	1	1	1	3	0	1	2	4	2	0	3	2	1	1	1	4	1	2	2	2	0	2	1	3	2	1	0	0	0	0	0	0	0
1666	26 Jan 23	20:56:00	1	0	1	0	Ct	0	1	2	1	2	3	1	1	2	0	2	2	1	0	3	1	0	2	0	3	2	0	1	4	3	2	2	0	0	0	0	0	0	0
1667	26 Jan 23	20:57:00	1	0	1	0	Ct	0	1	2	0	2	2	1	2	3	3	3	22	1	2	2	2	0	2	2	1	1	2	1	1	2	4	3	0	0	0	0	0	0	0
1668	26 Jan 23	20:58:00	1	0	1	0	Ct	0	1	1	1	1	2	1	2	4	1	2	0	2	1	0	2	2	2	4	1	0	4	2	1	3	5	2	0	0	0	0	0	0	0
1669	26 Jan 23	20:59:00	1	0	1	0	Ct	0	1	1	1	1	1	3	3	2	1	1	2	3	2	2	2	1	7	3	2	2	4	4	2	3	3	3	0	0	0	0	0	0	0
1670	26 Jan 23	21:00:00	1	0	1	0	Ct	0	1	3	1	1	0	3	1	0	1	2	1	2	2	3	4	4	1	3	1	2	2	0	2	1	3	2	0	0	0	0	0	0	0
1671	26 Jan 23	21:01:00	1	0	1	0	Ct	0	1	1	1	4	3	2	4	5	1	5	4	2	1	3	2	2	4	3	1	5	5	1	1	5	1	5	0	0	0	0	0	0	0
1672	26 Jan 23	21:02:00	1	0	1	0	Ct	0	0	2	2	2	3	8	5	8	3	4	3	6	8	2	1	3	2	4	4	4	6	3	5	6	4	4	0	0	0	0	0	0	0
1673	26 Jan 23	21:03:00	1	0	1	0	Ct	0	0	8	1	5	4	4	3	7	3	4	7	3	4	3	3	3	7	2	2	3	7	3	4	6	3	5	0	0	0	0	0	0	0
1674	26 Jan 23	21:04:00	1	0	1	0	Ct	0	0	8	2	4	4	5	3	6	2	4	4	2	4	3	1	4	3	3	4	4	8	3	1	6	4	5	0	0	0	0	0	0	0
1675	26 Jan 23	21:05:00	1	0	1	0	Ct	0	0	6	1	5	4	3	4	9	1	4	6	3	1	4	3	4	4	4	3	2	7	2	1	2	3	5	0	0	0	0	0	0	0
1676	26 Jan 23	21:06:00	1	0	1	0	Ct	0	0	8	2	4	3	4	3	5	3	2	7	2	2	2	4	2	5	3	3	4	6	4	4	3	4	5	0	0	0	0	0	0	0
1677	26 Jan 23	21:07:00	1	0	1	0	Ct	0	0	7	1	3	4	3	4	5	0	2	5	2	4	3	3	2	4	3	2	4	6	2	2	4	2	5	0	0	0	0	0	0	0
1678	26 Jan 23	21:08:00	1	0	1	0	Ct	0	0	8	1	3	5	5	3	7	0	4	7	3	3	3	2	3	4	3	1	4	6	4	0	4	4	4	0	0	0	0	0	0	0
1679	26 Jan 23	21:09:00	1	0	1	0	Ct	0	0	6	2	2	5	8	3	5	3	4	4	2	0	4	3	2	2	3	1	2	3	4	4	4	4	5	0	0	0	0	0	0	0
1680	26 Jan 23	21:10:00	1	0	1	0	Ct	0	0	7	3	1	4	2	3	5	3	3	5	2	0	4	2	0	3	3	1	3	5	3	8	4	2	5	0	0	0	0	0	0	0
1681	26 Jan 23	21:11:00	1	0	1	0	Ct	0	0	6	1	1	4	4	5	3	3	3	4	2	10	2	3	5	3	3	1	4	3	2	1	4	2	4	0	0	0	0	0	0	0
1682	26 Jan 23	21:12:00	1	0	1	0	Ct	0	0	4	0	2	8	4	3	2	2	4	4	1	4	2	3	2	2	3	4	6	1	2	2	4	3	5	0	0	0	0	0	0	0
1683	26 Jan 23	21:13:00	1	0	1	0	Ct	0	0	6	3	0	2	2	1	0	1	3	5	3	0	3	4	14	4	1	1	2	0	2	1	2	3	3	0	0	0	0	0	0	0
1684	26 Jan 23	21:14:00	1	0	1	0	Ct	0	0	6	1	2	3	2	0	4	2	4	5	1	0	3	4	1	4	4	5	4	5	1	4	2	2	4	0	0	0	0	0	0	0
1685	26 Jan 23	21:15:00	1	0	1	0	Ct	0	0	4	2	1	4	1	4	2	2	9	0	3	1	0	3	0	3	2	1	4	1	2	0	3	2	3	0	0	0	0	0	0	0
1686	26 Jan 23	21:16:00	1	0	1	0	Ct	0	0	2	2	0	3	3	3	5	1	3	0	4	2	2	3	0	4	2	0	3	4	3	0	3	3	4	0	0	0	0	0	0	0
1687	26 Jan 23	21:17:00	1	0	1	0	Ct	0	0	4	3	0	4	3	4	0	2	2	0	2	3	1	4	0	3	3	0	2	4	1	2	2	5	2	0	0	0	0	0	0	0
1688	26 Jan 23	21:18:00	1	0	1	0	Ct	0	0	7	0	0	6	2	3	0	1	1	0	2	1	2	2	0	2	1	0	3	3	2	3	5	2	5	0	0	0	0	0	0	0
1689	26 Jan 23	21:19:00	1	0	1	0	Ct	0	0	5	0	0	3	3	2	0	1	2	0	0	1	0	3	0	3	3	0	2	0	5	0	2	3	3	0	0	0	0	0	0	0
1690	26 Jan 23	21:20:00	1	0	1	0	Ct	0	0	6	0	0	4	5	0	0	2	6	0	0	3	2	2	0	3	1	0	3	0	5	0	4	5	2	0	0	0	0	0	0	0
1691	26 Jan 23	21:21:00	1	0	1	0	Ct	0	0	5	0	0	3	5	3	0	2	1	0	3	0	2	3	0	4	3	0	3	2	3	0	2	2	3	0	0	0	0	0	0	0
1692	26 Jan 23	21:22:00	1	0	1	0	Ct	0	0	5	0	0	4	4	14	2	2	2	0	1	1	3	3	0	4	4	0	2	0	2	0	1	1	0	0	0	0	0	0	0	0
1693	26 Jan 23	21:23:00	1	0	1	0	Ct	0	0	4	3	0	4	2	3	5	1	2	0	2	0	3	3	0	3	3	0	3	0	3	0	3	2	0	0	0	0	0	0	0	0
1694	26 Jan 23	21:24:00	1	0	1	0	Ct	0	0	4	1	0	4	5	0	4	1	1	0	3	0	2	4	0	3	2	0	3	0	0	3	3	2	0	0	0	0	0	0	0	0
1695	26 Jan 23	21:25:00	1	0	1	0	Ct	0	0	5	2	0	3	3	0	1	1	2	0	13	0	1	2	0	3	2	0	3	0	3	0	0	1	0	0	0	0	0	0	0	0
1696	26 Jan 23	21:26:00	1	0	1	0	Ct	0	0	4	1	0	4	2	0	2	2	3	0	1	0	2	3	0	3	2	0	3	0	1	0	0	3	0	0	0	0	0	0	0	0
1697	26 Jan 23	21:27:00	1	0	1	0	Ct	0	0	8	3	0	2	2	0	1	1	4	0	4	0	2	2	0	3	2	0	4	0	4	0	2	2	0	0	0	0	0	0	0	0
1698	26 Jan 23	21:28:00	1	0	1	0	Ct	0	0	3	4	0	1	3	0	3	0	1	0	1	0	1	2	0	2	6	0	3	0	2	0	5	3	0	0	0	0	0	0	0	0
1699	26 Jan 23	21:29:00	1	0	1	0	Ct	0	0	4	2	0	2	3	0	0	2	3	0	3	0	2	3	0	1	3	0	3	0	5	0	2	1	0	0	0	0	0	0	0	0
1700	26 Jan 23	21:30:00	1	0	1	0	Ct	0	0	4	2	0	2	4	0	0	2	3	0	3	0	2	3	0	1	2	0	2	0	2	0	5	2	0	0	0	0	0	0	0	0
1701	26 Jan 23	21:31:00	1	0	1	0	Ct	0	0	3	0	0	2	5	0	0	0	2	0	2	0	17	1	0	4	3	2	1	0	1	0	0	2	0	0	0	0	0	0	0	0
1702	26 Jan 23	21:32:00	1	0	1	0	Ct	0	0	4	8	0	0	2	0	0	2	3	0	2	0	1	0	0	3	1	1	4	0	1	0	2	2	0	0	0	0	0	0	0	0
1703	26 Jan 23	21:33:00	1	0	1	0	Ct	0	0	4	4	0	0	1	0	0	1	1	2	2	0	0	0	0	3	3	2	3	0	1	0	4	1	0	0	0	0	0	0	0	0
1704	26 Jan 23	21:34:00	1	0	1	0	Ct	0	0	2	3	0	0	4	0	0	3	3	0	2	0	0	1	0	3	4	2	3	0	0	0	3	3	0	0	0	0	0	0	0	0
1705	26 Jan 23	21:35:00	1	0	1	0	Ct	0	0	3	3	0	0	2	0	0	1	4	0	1	0	0	2	0	2	3	0	3	0	2	0	0	3	0	0	0	0	0	0	0	0
1706	26 Jan 23	21:36:00	1	0	1	0	Ct	0	0	3	2	0	0	4	0	0	2	3	0	3	1	0	3	0	3	3	0	3	0	1	0	0	4	0	0	0	0	0	0	0	0
1707	26 Jan 23	21:37:00	1	0	1	0	Ct	0	0	5	0	0	0	3	0	0	1	1	0	1	1	0	3	0	3	1	0	3	0	0	0	1	2	0	0	0	0	0	0	0	0
1708	26 Jan 23	21:38:00	1	0	1	0	Ct	0	0	3	1	0	0	3	0	0	3	1	0	1	4	0	2	0	2	1	0	3	0	2	0	3	2	0	0	0	0	0	0	0	0
1709	26 Jan 23	21:39:00	1	0	1	0	Ct	0	0	3	3	2	0	4	0	0	2	1	0	2	2	0	2	0	1	0	0	3	0	2	0	2	1	0	0	0	0	0	0	0	0
1710	26 Jan 23	21:40:00	1	0	1	0	Ct	0	0	2	3	0	0	3	0	0	1	2	0	2	3	0	0	0	1	3	0	2	0	0	0	0	1	2	0	0	0	0	0	0	0
1711	26 Jan 23	21:41:00	1	0	1	0	Ct	0	0	4	1	0	0	3	0	0	0	2	0	1	0	0	1	0	2	2	0	6	0	2	0	0	0	1	0	0	0	0	0	0	0
1712	26 Jan 23	21:42:00	1	0	1	0	Ct	0	0	2	1	0	0	3	0	0	2	2	0	1	0	0	3	0	3	3	0	2	0	3	0	0	1	2	0	0	0	0	0	0	0
1713	26 Jan 23	21:43:00	1	0	1	0	Ct	0	0	3	2	0	0	4	0	0	0	10	0	1	0	0	3	0	1	2	0	4	0	2	0	2	0	0	0	0	0	0	0	0	0
1714	26 Jan 23	21:44:00	1	0	1	0	Ct	0	0	3	2	0	0	2	0	0	1	1	0	2	3	0	3	0	0	3	0	2	0	2	0	0	0	0	0	0	0	0	0	0	0
1715	26 Jan 23	21:45:00	1	0	1	0	Ct	0	0	4	0	0	0	4	0	0	2	4	0	0	1	0	3	0	0	0	0	3	0	0	0	0	0	0	0	0	0	0	0	0	0
1716	26 Jan 23	21:46:00	1	0	1	0	Ct	0	0	3	2	0	0	2	0	0	1	1	0	0	0	0	3	0	0	0	0	1	0	2	0	0	0	0	0	0	0	0	0	0	0
1717	26 Jan 23	21:47:00	1	0	1	0	Ct	0	0	2	2	0	0	4	0	0	1	1	0	2	0	0	3	0	0	0	0	3	0	0	0	0	0	0	0	0	0	0	0	0	0
1718	26 Jan 23	21:48:00	1	0	1	0	Ct	0	0	4	0	0	0	4	0	0	2	2	0	1	0	0	1	0	0	0	0	3	0	2	0	0	0	0	0	0	0	0	0	0	0
1719	26 Jan 23	21:49:00	1	0	1	0	Ct	0	0	2	0	0	0	8	0	0	0	2	0	1	0	0	3	0	0	0	0	1	0	2	0	0	0	0	0	0	0	0	0	0	0
1720	26 Jan 23	21:50:00	1	0	1	0	Ct	0	0	4	0	0	0	1	0	0	1	1	0	3	0	0	2	0	0	0	0	2	0	0	0	0	0	0	0	0	0	0	0	0	0
1721	26 Jan 23	21:51:00	1	0	1	0	Ct	0	0	1	0	0	0	2	0	0	3	0	0	2	0	0	1	0	0	0	0	2	0	0	0	0	0	0	0	0	0	0	0	0	0
1722	26 Jan 23	21:52:00	1	0	1	0	Ct	0	0	1	0	0	0	3	0	0	2	3	0	1	0	0	3	0	0	0	0	2	0	0	0	0	0	0	0	0	0	0	0	0	0
1723	26 Jan 23	21:53:00	1	0	1	0	Ct	0	0	3	0	0	0	3	0	0	2	2	0	2	0	0	2	0	0	0	0	0	0	0	0	0	0	0	0	0	0	0	0	0	0
1724	26 Jan 23	21:54:00	1	0	1	0	Ct	0	0	6	0	0	0	4	0	0	1	4	0	8	0	0	3	0	0	0	0	4	0	0	0	0	0	0	0	0	0	0	0	0	0
1725	26 Jan 23	21:55:00	1	0	1	0	Ct	0	0	3	0	0	0	2	0	0	2	1	0	2	0	0	2	0	0	0	0	2	0	0	0	0	0	0	0	0	0	0	0	0	0
1726	26 Jan 23	21:56:00	1	0	1	0	Ct	0	0	3	0	0	0	0	0	0	2	2	0	2	0	0	1	0	0	0	0	1	0	0	0	4	0	0	0	0	0	0	0	0	0
1727	26 Jan 23	21:57:00	1	0	1	0	Ct	0	0	4	0	0	0	2	0	0	0	2	0	0	0	0	1	0	0	0	0	3	0	0	0	1	0	0	0	0	0	0	0	0	0
1728	26 Jan 23	21:58:00	1	0	1	0	Ct	0	0	2	0	0	0	0	0	0	2	3	0	2	0	0	1	0	0	0	0	2	0	0	0	2	0	0	0	0	0	0	0	0	0
1729	26 Jan 23	21:59:00	1	0	1	0	Ct	0	0	4	1	0	0	0	0	0	0	2	0	3	0	0	2	0	0	0	0	3	0	0	0	0	0	0	0	0	0	0	0	0	0
1730	26 Jan 23	22:00:00	1	0	1	0	Ct	0	0	3	0	0	0	0	0	0	0	3	0	2	0	0	1	0	0	0	0	2	0	0	0	0	0	0	0	0	0	0	0	0	0
1731	26 Jan 23	22:01:00	1	0	1	0	Ct	0	0	4	1	0	0	0	0	0	1	1	0	1	0	0	3	0	0	0	0	1	0	0	0	4	0	0	0	0	0	0	0	0	0
1732	26 Jan 23	22:02:00	1	0	1	0	Ct	0	0	1	0	0	0	0	0	0	1	2	0	0	0	0	2	0	0	0	0	1	0	0	0	2	0	0	0	0	0	0	0	0	0
1733	26 Jan 23	22:03:00	1	0	1	0	Ct	0	0	2	0	0	0	0	0	0	0	2	0	2	0	0	2	0	0	0	0	0	0	0	0	2	0	0	0	0	0	0	0	0	0
1734	26 Jan 23	22:04:00	1	0	1	0	Ct	0	0	4	0	0	0	0	0	0	0	3	1	2	0	0	2	0	0	0	0	0	0	0	0	0	0	0	0	0	0	0	0	0	0
1735	26 Jan 23	22:05:00	1	0	1	0	Ct	0	0	4	0	0	0	0	0	0	0	4	0	1	0	0	3	0	0	0	0	0	0	0	0	0	0	0	0	0	0	0	0	0	0
1736	26 Jan 23	22:06:00	1	0	1	0	Ct	0	0	4	0	0	0	0	0	0	0	2	0	1	0	0	3	0	0	0	0	0	0	0	0	0	0	0	0	0	0	0	0	0	0
1737	26 Jan 23	22:07:00	1	0	1	0	Ct	0	0	0	0	0	0	0	0	0	0	2	0	3	0	0	1	3	0	0	0	0	0	0	0	0	0	0	0	0	0	0	0	0	0
1738	26 Jan 23	22:08:00	1	0	1	0	Ct	0	0	3	0	0	0	0	0	0	0	2	0	1	0	0	0	0	0	0	0	0	0	0	0	0	0	0	0	0	0	0	0	0	0
1739	26 Jan 23	22:09:00	1	0	1	0	Ct	0	0	4	0	0	0	0	0	0	0	4	0	2	0	0	0	0	0	0	0	0	0	0	0	0	0	0	0	0	0	0	0	0	0
1740	26 Jan 23	22:10:00	1	0	1	0	Ct	0	0	5	0	0	0	0	0	0	0	1	0	0	0	0	0	0	0	0	0	0	0	0	0	0	0	0	0	0	0	0	0	0	0
1741	26 Jan 23	22:11:00	1	0	1	0	Ct	0	0	3	0	0	0	0	0	0	0	2	0	0	0	0	0	0	0	0	0	0	0	0	0	0	0	0	0	0	0	0	0	0	0
1742	26 Jan 23	22:12:00	1	0	1	0	Ct	0	0	7	0	0	0	0	0	0	0	2	0	2	0	0	0	0	0	0	0	0	0	0	0	1	0	0	0	0	0	0	0	0	0
1743	26 Jan 23	22:13:00	1	0	1	0	Ct	0	0	3	4	0	0	0	0	0	0	0	0	0	0	0	0	0	0	0	0	0	0	0	0	1	0	0	0	0	0	0	0	0	0
1744	26 Jan 23	22:14:00	1	0	1	0	Ct	0	0	4	4	0	0	0	0	0	0	5	0	2	8	0	0	0	0	0	0	0	0	0	0	3	0	0	0	0	0	0	0	0	0
1745	26 Jan 23	22:15:00	1	0	1	0	Ct	0	0	2	5	0	0	0	0	0	0	1	0	2	0	0	0	0	0	0	0	0	0	0	0	0	0	0	0	0	0	0	0	0	0
1746	26 Jan 23	22:16:00	1	0	1	0	Ct	0	0	2	0	0	0	0	0	0	0	2	0	0	1	0	0	0	0	0	0	0	0	0	0	0	0	0	0	0	0	0	0	0	0
1747	26 Jan 23	22:17:00	1	0	1	0	Ct	0	0	0	1	0	0	0	0	0	0	2	0	2	0	0	0	0	0	0	0	0	0	0	0	0	0	0	0	0	0	0	0	0	0
1748	26 Jan 23	22:18:00	1	0	1	0	Ct	0	0	0	0	0	0	0	0	2	0	0	0	1	0	0	0	0	0	0	0	0	0	0	0	0	0	0	0	0	0	0	0	0	0
1749	26 Jan 23	22:19:00	1	0	1	0	Ct	0	0	0	2	0	0	0	0	0	0	0	2	1	0	0	0	0	0	0	0	0	0	1	0	0	0	0	0	0	0	0	0	0	0
1750	26 Jan 23	22:20:00	1	0	1	0	Ct	0	0	0	0	0	0	0	0	0	0	1	3	2	0	0	0	0	0	0	0	0	0	2	0	0	0	0	0	0	0	0	0	0	0
1751	26 Jan 23	22:21:00	1	0	1	0	Ct	0	0	0	0	0	0	0	0	0	0	1	0	0	0	0	0	0	0	0	0	0	0	0	0	0	2	0	0	0	0	0	0	0	0
1752	26 Jan 23	22:22:00	1	0	1	0	Ct	0	0	0	3	0	0	0	0	0	0	2	0	0	0	0	0	0	0	0	0	0	0	0	0	0	0	0	0	0	0	0	0	0	0
1753	26 Jan 23	22:23:00	1	0	1	0	Ct	0	0	0	0	0	0	0	0	0	0	0	0	0	0	0	0	0	0	0	0	0	0	0	0	0	0	0	0	0	0	0	0	0	0
1754	26 Jan 23	22:24:00	1	0	1	0	Ct	0	0	0	0	0	0	0	0	0	0	2	0	0	0	0	0	0	0	0	0	0	0	0	0	0	0	0	0	0	0	0	0	0	0
1755	26 Jan 23	22:25:00	1	0	1	0	Ct	0	0	0	1	0	0	0	0	0	0	1	0	5	0	0	0	0	0	0	0	0	0	0	0	0	0	0	0	0	0	0	0	0	0
1756	26 Jan 23	22:26:00	1	0	1	0	Ct	0	0	0	0	0	0	0	0	0	0	3	0	0	0	0	0	0	0	0	0	0	0	0	0	0	0	0	0	0	0	0	0	0	0
1757	26 Jan 23	22:27:00	1	0	1	0	Ct	0	0	0	5	0	0	0	0	0	2	2	0	2	0	0	0	0	0	0	0	0	0	0	0	0	0	2	0	0	0	0	0	0	0
1758	26 Jan 23	22:28:00	1	0	1	0	Ct	0	0	0	0	0	0	0	0	0	3	0	0	33	0	0	0	0	0	0	0	0	0	0	0	0	0	0	0	0	0	0	0	0	0
1759	26 Jan 23	22:29:00	1	0	1	0	Ct	0	0	0	0	0	0	0	0	0	0	0	0	0	0	0	0	0	0	0	0	0	0	0	0	1	0	0	0	0	0	0	0	0	0
1760	26 Jan 23	22:30:00	1	0	1	0	Ct	0	0	0	0	0	0	0	0	0	5	0	0	0	0	0	0	0	0	0	0	0	0	0	0	2	0	0	0	0	0	0	0	0	0
1761	26 Jan 23	22:31:00	1	0	1	0	Ct	0	0	0	0	0	0	0	0	0	9	0	0	0	0	0	0	0	0	0	0	0	0	0	0	3	0	0	0	0	0	0	0	0	0
1762	26 Jan 23	22:32:00	1	0	1	0	Ct	0	0	0	0	0	0	0	0	0	0	0	0	0	0	0	0	0	0	0	0	0	0	0	0	1	0	0	0	0	0	0	0	0	0
1763	26 Jan 23	22:33:00	1	0	1	0	Ct	0	0	0	0	0	0	0	0	0	0	0	0	0	0	0	0	0	0	0	0	0	0	0	0	0	0	0	0	0	0	0	0	0	0
1764	26 Jan 23	22:34:00	1	0	1	0	Ct	0	0	0	0	0	0	0	0	0	0	0	0	0	0	0	0	0	0	0	0	0	0	0	0	0	0	0	0	0	0	0	0	0	0
1765	26 Jan 23	22:35:00	1	0	1	0	Ct	0	0	0	0	0	0	0	0	0	0	0	0	0	0	0	0	0	0	0	0	0	0	0	0	0	0	0	0	0	0	0	0	0	0
1766	26 Jan 23	22:36:00	1	0	1	0	Ct	0	0	0	0	0	0	0	0	0	0	0	0	1	0	0	0	0	0	0	0	0	0	0	0	0	0	0	0	0	0	0	0	0	0
1767	26 Jan 23	22:37:00	1	0	1	0	Ct	0	0	0	0	0	0	0	0	0	0	0	0	0	1	0	0	0	0	0	0	0	0	0	0	0	0	0	0	0	0	0	0	0	0
1768	26 Jan 23	22:38:00	1	0	1	0	Ct	0	0	0	0	0	0	0	0	0	0	0	0	0	3	0	0	0	0	0	0	0	0	0	0	0	0	0	0	0	0	0	0	0	0
1769	26 Jan 23	22:39:00	1	0	1	0	Ct	0	0	0	0	0	0	0	0	0	0	0	0	0	2	0	0	0	0	0	0	0	0	0	0	0	0	0	0	0	0	0	0	0	0
1770	26 Jan 23	22:40:00	1	0	1	0	Ct	0	0	0	0	0	0	0	0	0	0	0	0	0	1	0	0	0	0	0	0	0	0	0	0	0	0	0	0	0	0	0	0	0	0
1771	26 Jan 23	22:41:00	1	0	1	0	Ct	0	0	0	0	0	0	0	0	0	0	0	0	0	0	0	0	0	0	0	0	0	0	0	0	0	0	0	0	0	0	0	0	0	0
1772	26 Jan 23	22:42:00	1	0	1	0	Ct	0	0	0	0	0	0	0	0	0	0	0	0	0	2	0	0	0	0	0	0	0	0	0	0	0	0	0	0	0	0	0	0	0	0
1773	26 Jan 23	22:43:00	1	0	1	0	Ct	0	0	1	0	0	0	0	0	0	0	0	0	1	1	0	0	0	0	0	0	0	0	0	0	0	0	0	0	0	0	0	0	0	0
1774	26 Jan 23	22:44:00	1	0	1	0	Ct	0	0	4	0	0	0	0	0	0	0	0	0	0	3	0	0	0	0	0	0	0	0	0	0	0	0	0	0	0	0	0	0	0	0
1775	26 Jan 23	22:45:00	1	0	1	0	Ct	0	0	0	0	0	0	0	0	0	0	0	0	0	1	0	0	0	0	0	0	0	0	0	0	0	0	0	0	0	0	0	0	0	0
1776	26 Jan 23	22:46:00	1	0	1	0	Ct	0	0	0	0	0	0	0	0	0	0	0	0	0	0	0	0	0	0	0	0	0	0	0	0	0	0	0	0	0	0	0	0	0	0
1777	26 Jan 23	22:47:00	1	0	1	0	Ct	0	0	0	1	0	0	0	0	0	0	0	0	0	3	0	0	0	0	0	0	0	0	0	0	0	0	0	0	0	0	0	0	0	0
1778	26 Jan 23	22:48:00	1	0	1	0	Ct	0	0	0	0	0	0	0	0	0	0	0	0	0	2	0	0	0	0	0	0	0	0	0	0	0	0	0	0	0	0	0	0	0	0
1779	26 Jan 23	22:49:00	1	0	1	0	Ct	0	0	0	8	0	0	0	0	0	0	0	0	0	1	0	0	0	0	0	0	0	0	0	0	0	0	0	0	0	0	0	0	0	0
1780	26 Jan 23	22:50:00	1	0	1	0	Ct	0	0	0	4	0	0	0	0	0	0	0	0	0	3	0	0	0	0	0	0	0	0	0	0	0	0	0	0	0	0	0	0	0	0
1781	26 Jan 23	22:51:00	1	0	1	0	Ct	0	0	0	1	0	0	0	0	0	0	0	0	0	2	0	0	0	0	0	0	0	0	0	0	0	0	0	0	0	0	0	0	0	0
1782	26 Jan 23	22:52:00	1	0	1	0	Ct	0	0	0	6	0	0	0	0	0	0	0	0	0	2	0	0	0	0	0	0	0	0	0	0	0	0	0	0	0	0	0	0	0	0
1783	26 Jan 23	22:53:00	1	0	1	0	Ct	0	0	0	2	0	0	0	0	0	0	0	0	0	2	0	0	0	0	0	0	0	0	0	0	0	0	0	0	0	0	0	0	0	0
1784	26 Jan 23	22:54:00	1	0	1	0	Ct	0	0	0	0	0	0	0	0	0	0	0	0	0	1	0	0	0	0	0	0	0	0	0	0	0	0	0	0	0	0	0	0	0	0
1785	26 Jan 23	22:55:00	1	0	1	0	Ct	0	0	0	0	0	0	0	0	0	0	0	0	1	2	0	0	0	0	0	0	0	0	0	0	0	0	0	0	0	0	0	0	0	0
1786	26 Jan 23	22:56:00	1	0	1	0	Ct	0	0	0	0	0	0	0	0	0	0	0	0	1	2	0	0	0	0	0	0	0	0	0	0	0	0	0	0	0	0	0	0	0	0
1787	26 Jan 23	22:57:00	1	0	1	0	Ct	0	0	0	0	0	0	0	0	0	0	0	0	0	2	0	0	0	0	0	0	0	0	0	0	0	0	0	0	0	0	0	0	0	0
1788	26 Jan 23	22:58:00	1	0	1	0	Ct	0	0	0	0	0	0	0	0	0	2	0	0	0	0	0	0	0	0	0	0	0	0	0	0	0	0	0	0	0	0	0	0	0	0
1789	26 Jan 23	22:59:00	1	0	1	0	Ct	0	0	0	2	0	0	0	0	0	0	0	0	0	1	0	0	0	0	0	0	0	0	0	0	0	0	0	0	0	0	0	0	0	0
1790	26 Jan 23	23:00:00	1	0	1	0	Ct	0	0	0	0	0	0	0	0	0	0	0	0	1	0	0	0	0	0	0	0	0	0	0	0	0	0	0	0	0	0	0	0	0	0
1791	26 Jan 23	23:01:00	1	0	1	0	Ct	0	0	0	0	0	0	0	0	0	0	0	0	1	1	0	0	0	0	0	0	0	0	0	0	0	0	0	0	0	0	0	0	0	0
1792	26 Jan 23	23:02:00	1	0	1	0	Ct	0	0	0	1	0	0	0	0	0	0	0	0	4	0	0	0	0	0	0	0	0	0	0	0	0	0	0	0	0	0	0	0	0	0
1793	26 Jan 23	23:03:00	1	0	1	0	Ct	0	0	0	0	0	0	0	0	0	0	0	0	0	1	0	0	0	0	0	0	0	0	0	0	0	0	0	0	0	0	0	0	0	0
1794	26 Jan 23	23:04:00	1	0	1	0	Ct	0	0	0	0	0	0	0	0	0	0	0	0	0	2	0	0	0	0	0	0	0	0	0	0	0	0	0	0	0	0	0	0	0	0
1795	26 Jan 23	23:05:00	1	0	1	0	Ct	0	0	0	0	0	0	0	0	0	0	0	0	0	1	0	0	0	0	0	0	0	0	0	0	0	0	0	0	0	0	0	0	0	0
1796	26 Jan 23	23:06:00	1	0	1	0	Ct	0	0	0	0	0	0	0	0	0	0	0	0	0	3	0	0	0	0	0	0	0	0	0	0	0	0	0	0	0	0	0	0	0	0
1797	26 Jan 23	23:07:00	1	0	1	0	Ct	0	0	0	0	0	0	0	0	0	0	0	0	0	1	0	0	0	0	0	0	0	0	0	0	0	0	0	0	0	0	0	0	0	0
1798	26 Jan 23	23:08:00	1	0	1	0	Ct	0	0	0	0	0	0	0	0	0	0	0	0	1	1	0	0	0	0	0	0	0	0	0	0	0	0	0	0	0	0	0	0	0	0
1799	26 Jan 23	23:09:00	1	0	1	0	Ct	0	0	0	0	0	0	0	0	0	0	0	0	1	0	0	0	0	0	0	0	0	0	0	0	0	0	0	0	0	0	0	0	0	0
1800	26 Jan 23	23:10:00	1	0	1	0	Ct	0	0	0	0	0	0	0	0	0	0	0	0	1	0	0	0	0	0	0	3	0	0	0	0	2	0	0	0	0	0	0	0	0	0
1801	26 Jan 23	23:11:00	1	0	1	0	Ct	0	0	0	0	0	0	0	0	0	0	0	0	1	3	0	0	0	0	0	0	0	0	0	0	0	0	0	0	0	0	0	0	0	0
1802	26 Jan 23	23:12:00	1	0	1	0	Ct	0	0	0	0	0	0	0	0	0	0	0	0	0	2	0	0	0	0	0	0	0	0	0	0	0	0	0	0	0	0	0	0	0	0
1803	26 Jan 23	23:13:00	1	0	1	0	Ct	0	0	0	0	0	0	0	0	0	0	0	0	1	1	0	0	0	0	0	0	0	0	0	0	0	0	5	0	0	0	0	0	0	0
1804	26 Jan 23	23:14:00	1	0	1	0	Ct	0	0	0	0	0	0	0	0	0	0	0	0	0	1	0	0	0	0	0	0	0	0	0	0	0	0	0	0	0	0	0	0	0	0
1805	26 Jan 23	23:15:00	1	0	1	0	Ct	0	0	0	0	0	0	0	0	0	0	0	0	0	1	0	0	0	0	0	0	0	0	0	0	0	0	0	0	0	0	0	0	0	0
1806	26 Jan 23	23:16:00	1	0	1	0	Ct	0	0	0	0	0	0	0	0	0	0	0	0	0	1	0	0	0	0	0	0	0	0	0	0	0	0	0	0	0	0	0	0	0	0
1807	26 Jan 23	23:17:00	1	0	1	0	Ct	0	0	0	0	0	0	0	0	0	0	0	0	0	0	0	0	0	0	0	0	0	0	0	0	0	0	0	0	0	0	0	0	0	0
1808	26 Jan 23	23:18:00	1	0	1	0	Ct	0	0	0	0	0	0	0	0	0	0	0	0	0	0	0	0	0	0	0	0	0	0	0	0	0	0	0	0	0	0	0	0	0	0
1809	26 Jan 23	23:19:00	1	0	1	0	Ct	0	0	0	1	0	0	0	0	0	0	0	2	0	0	0	0	0	0	0	0	0	0	0	0	0	0	1	0	0	0	0	0	0	0
1810	26 Jan 23	23:20:00	1	0	1	0	Ct	0	0	0	1	0	0	0	0	0	0	0	0	0	1	0	0	0	0	0	0	0	0	0	0	0	0	0	0	0	0	0	0	0	0
1811	26 Jan 23	23:21:00	1	0	1	0	Ct	0	0	0	5	0	0	0	0	0	0	0	0	0	0	0	0	0	0	0	0	0	0	0	0	0	0	0	0	0	0	0	0	0	0
1812	26 Jan 23	23:22:00	1	0	1	0	Ct	0	0	0	2	0	0	0	0	0	0	0	0	0	0	0	0	0	0	0	0	0	0	0	0	0	0	0	0	0	0	0	0	0	0
1813	26 Jan 23	23:23:00	1	0	1	0	Ct	0	0	0	0	0	0	0	0	0	0	0	0	0	0	0	0	0	0	0	0	0	0	0	0	0	0	0	0	0	0	0	0	0	0
1814	26 Jan 23	23:24:00	1	0	1	0	Ct	0	0	0	0	0	0	0	0	0	0	0	0	0	0	0	0	0	0	0	0	0	0	0	0	0	0	0	0	0	0	0	0	0	0
1815	26 Jan 23	23:25:00	1	0	1	0	Ct	0	0	0	0	0	0	0	0	0	0	0	0	0	1	0	0	0	0	0	0	0	0	0	0	0	0	0	0	0	0	0	0	0	0
1816	26 Jan 23	23:26:00	1	0	1	0	Ct	0	0	0	0	0	0	0	0	0	0	0	0	0	2	0	0	0	0	0	0	0	0	0	0	0	0	0	0	0	0	0	0	0	0
1817	26 Jan 23	23:27:00	1	0	1	0	Ct	0	0	0	0	0	0	0	0	0	0	0	0	0	1	0	0	0	0	0	0	0	0	0	0	0	0	0	0	0	0	0	0	0	0
1818	26 Jan 23	23:28:00	1	0	1	0	Ct	0	0	0	1	0	0	0	0	0	0	0	0	0	4	0	0	0	0	0	0	0	0	0	0	0	0	0	0	0	0	0	0	0	0
1819	26 Jan 23	23:29:00	1	0	1	0	Ct	0	0	0	0	0	0	0	0	0	0	0	0	0	2	0	0	0	0	0	0	0	0	0	0	0	0	0	0	0	0	0	0	0	0
1820	26 Jan 23	23:30:00	1	0	1	0	Ct	0	0	0	0	0	0	0	0	0	0	0	0	0	2	0	0	0	0	0	0	0	0	0	0	0	0	0	0	0	0	0	0	0	0
1821	26 Jan 23	23:31:00	1	0	1	0	Ct	0	0	0	3	0	0	0	0	0	0	0	0	0	2	0	0	0	0	0	0	0	0	0	0	0	0	0	0	0	0	0	0	0	0
1822	26 Jan 23	23:32:00	1	0	1	0	Ct	0	0	0	0	0	0	0	0	0	0	0	0	0	1	0	0	0	0	0	0	0	0	0	0	0	0	0	0	0	0	0	0	0	0
1823	26 Jan 23	23:33:00	1	0	1	0	Ct	0	0	0	1	0	0	0	0	0	0	0	0	0	2	0	0	0	0	0	0	0	0	0	0	0	1	0	0	0	0	0	0	0	0
1824	26 Jan 23	23:34:00	1	0	1	0	Ct	0	0	0	0	0	0	0	0	0	0	0	0	0	1	0	0	0	0	0	0	0	0	0	0	0	0	0	0	0	0	0	0	0	0
1825	26 Jan 23	23:35:00	1	0	1	0	Ct	0	0	0	4	0	0	0	0	0	0	0	0	0	1	0	0	0	0	0	0	0	0	0	0	0	0	0	0	0	0	0	0	0	0
1826	26 Jan 23	23:36:00	1	0	1	0	Ct	0	0	0	2	0	0	0	0	0	0	0	0	0	1	0	0	0	0	0	0	0	0	0	0	0	0	0	0	0	0	0	0	0	0
1827	26 Jan 23	23:37:00	1	0	1	0	Ct	0	0	0	0	0	0	0	0	0	0	0	0	0	0	0	0	0	0	0	0	0	0	0	0	0	0	2	0	0	0	0	0	0	0
1828	26 Jan 23	23:38:00	1	0	1	0	Ct	0	0	0	0	0	0	0	0	0	0	0	0	0	1	0	0	0	0	0	0	0	0	0	0	2	0	0	0	0	0	0	0	0	0
1829	26 Jan 23	23:39:00	1	0	1	0	Ct	0	0	0	1	0	0	0	0	0	0	0	0	0	1	0	0	0	0	0	0	0	0	0	0	2	0	0	0	0	0	0	0	0	0
1830	26 Jan 23	23:40:00	1	0	1	0	Ct	0	0	0	0	0	0	0	0	0	0	0	0	0	2	0	0	0	0	0	0	0	0	0	0	4	0	0	0	0	0	0	0	0	0
1831	26 Jan 23	23:41:00	1	0	1	0	Ct	0	0	0	0	0	0	0	0	0	0	0	0	0	2	0	0	0	0	0	0	0	0	0	0	2	0	2	0	0	0	0	0	0	0
1832	26 Jan 23	23:42:00	1	0	1	0	Ct	0	0	0	0	0	0	0	0	0	0	0	0	0	0	0	0	0	0	0	0	0	0	0	0	0	0	0	0	0	0	0	0	0	0
1833	26 Jan 23	23:43:00	1	0	1	0	Ct	0	0	0	0	0	0	0	0	0	0	0	0	0	1	0	0	0	0	0	0	0	0	0	0	0	0	0	0	0	0	0	0	0	0
1834	26 Jan 23	23:44:00	1	0	1	0	Ct	0	0	0	2	0	0	0	0	0	0	0	0	0	5	0	0	0	0	0	0	0	0	0	0	0	0	0	0	0	0	0	0	0	0
1835	26 Jan 23	23:45:00	1	0	1	0	Ct	0	0	0	0	0	0	0	0	0	0	0	0	0	0	0	0	0	0	0	0	0	0	0	0	0	0	0	0	0	0	0	0	0	0
1836	26 Jan 23	23:46:00	1	0	1	0	Ct	0	0	0	0	0	0	0	0	0	0	0	0	0	0	0	0	0	0	0	0	0	0	0	0	0	0	0	0	0	0	0	0	0	0
1837	26 Jan 23	23:47:00	1	0	1	0	Ct	0	0	0	0	0	0	0	0	0	0	0	0	0	3	0	0	0	0	0	0	0	0	0	0	0	0	0	0	0	0	0	0	0	0
1838	26 Jan 23	23:48:00	1	0	1	0	Ct	0	0	0	0	0	0	0	0	0	0	0	0	0	2	0	0	0	0	0	0	0	0	0	0	0	0	0	0	0	0	0	0	0	0
1839	26 Jan 23	23:49:00	1	0	1	0	Ct	0	0	0	1	0	0	0	0	0	0	0	0	0	2	0	0	0	0	0	0	0	0	0	0	0	0	0	0	0	0	0	0	0	0
1840	26 Jan 23	23:50:00	1	0	1	0	Ct	0	0	0	0	0	0	0	0	0	0	0	0	0	2	0	0	0	0	0	0	0	0	0	0	0	0	0	0	0	0	0	0	0	0
1841	26 Jan 23	23:51:00	1	0	1	0	Ct	0	0	0	0	0	0	0	0	0	0	0	0	0	2	0	0	0	0	0	0	0	0	0	0	0	0	0	0	0	0	0	0	0	0
1842	26 Jan 23	23:52:00	1	0	1	0	Ct	0	0	0	0	0	0	0	0	0	0	0	0	0	1	0	0	0	0	0	0	0	0	0	0	0	0	0	0	0	0	0	0	0	0
1843	26 Jan 23	23:53:00	1	0	1	0	Ct	0	0	0	0	0	0	0	0	0	1	0	0	0	0	0	0	0	0	0	0	0	0	0	0	0	0	0	0	0	0	0	0	0	0
1844	26 Jan 23	23:54:00	1	0	1	0	Ct	0	0	0	0	0	0	0	0	0	0	0	0	0	0	0	0	0	0	0	0	0	0	0	0	0	0	0	0	0	0	0	0	0	0
1845	26 Jan 23	23:55:00	1	0	1	0	Ct	0	0	0	0	0	0	0	0	0	0	0	0	0	0	0	0	0	0	0	0	0	0	0	0	0	0	0	0	0	0	0	0	0	0
1846	26 Jan 23	23:56:00	1	0	1	0	Ct	0	0	0	0	0	0	0	0	2	3	0	0	0	0	0	0	0	0	0	0	0	0	0	0	0	0	0	0	0	0	0	0	0	0
1847	26 Jan 23	23:57:00	1	0	1	0	Ct	0	0	0	0	0	0	0	0	0	0	0	0	0	0	0	0	0	0	0	0	0	0	0	0	0	0	0	0	0	0	0	0	0	0
1848	26 Jan 23	23:58:00	1	0	1	0	Ct	0	0	0	2	0	0	0	0	1	0	0	0	0	1	0	0	0	0	0	0	0	0	0	0	0	0	0	0	0	0	0	0	0	0
1849	26 Jan 23	23:59:00	1	0	1	0	Ct	0	0	0	1	0	0	0	2	4	0	0	0	0	3	0	0	0	0	0	0	0	0	0	0	0	0	0	0	0	0	0	0	0	0
1850	27 Jan 23	00:00:00	1	0	1	0	Ct	0	0	0	0	0	0	0	1	1	0	0	0	0	2	0	0	0	0	0	0	0	0	0	0	0	0	0	0	0	0	0	0	0	0
1851	27 Jan 23	00:01:00	1	0	1	0	Ct	0	0	0	0	0	0	0	0	2	0	0	0	0	2	0	0	0	0	0	0	0	0	0	0	0	0	0	0	0	0	0	0	0	0
1852	27 Jan 23	00:02:00	1	0	1	0	Ct	0	0	0	0	0	0	0	0	0	0	0	0	0	1	0	0	0	0	0	0	0	0	0	0	0	3	0	0	0	0	0	0	0	0
1853	27 Jan 23	00:03:00	1	0	1	0	Ct	0	0	0	0	0	0	0	0	0	0	0	0	0	2	0	0	0	0	0	0	0	0	0	0	0	0	0	0	0	0	0	0	0	0
1854	27 Jan 23	00:04:00	1	0	1	0	Ct	0	0	0	0	0	0	0	0	0	0	0	0	0	2	0	0	0	0	0	0	0	0	0	0	4	2	0	0	0	0	0	0	0	0
1855	27 Jan 23	00:05:00	1	0	1	0	Ct	0	0	0	0	0	0	0	0	4	0	0	0	0	0	0	0	0	0	0	0	0	0	0	0	2	1	0	0	0	0	0	0	0	0
1856	27 Jan 23	00:06:00	1	0	1	0	Ct	0	0	0	0	0	0	0	0	0	0	0	0	0	0	0	0	0	0	0	0	0	0	0	0	0	6	0	0	0	0	0	0	0	0
1857	27 Jan 23	00:07:00	1	0	1	0	Ct	0	0	0	0	0	0	0	0	0	0	0	0	0	0	0	0	0	0	0	0	0	0	0	0	0	0	0	0	0	0	0	0	0	0
1858	27 Jan 23	00:08:00	1	0	1	0	Ct	0	0	0	0	0	0	0	0	0	0	0	0	0	0	0	0	0	0	0	0	0	0	0	0	0	0	0	0	0	0	0	0	0	0
1859	27 Jan 23	00:09:00	1	0	1	0	Ct	0	0	0	0	0	0	0	0	0	0	0	0	0	0	0	0	0	0	0	0	0	0	0	0	0	0	0	0	0	0	0	0	0	0
1860	27 Jan 23	00:10:00	1	0	1	0	Ct	0	0	0	0	2	0	0	0	0	0	0	0	0	0	0	0	0	0	0	0	0	0	0	0	0	0	0	0	0	0	0	0	0	0
1861	27 Jan 23	00:11:00	1	0	1	0	Ct	0	0	0	0	0	0	0	0	0	0	0	0	0	0	0	0	0	0	0	0	0	0	0	0	0	0	0	0	0	0	0	0	0	0
1862	27 Jan 23	00:12:00	1	0	1	0	Ct	0	0	0	0	0	0	0	0	0	0	0	0	0	0	0	0	0	0	0	0	0	0	0	0	0	0	0	0	0	0	0	0	0	0
1863	27 Jan 23	00:13:00	1	0	1	0	Ct	0	0	0	0	0	0	0	0	0	0	0	0	0	0	0	0	0	0	0	0	0	0	0	0	0	0	0	0	0	0	0	0	0	0
1864	27 Jan 23	00:14:00	1	0	1	0	Ct	0	0	0	0	0	0	0	0	0	0	0	0	0	0	0	0	0	0	0	0	0	0	0	0	0	0	0	0	0	0	0	0	0	0
1865	27 Jan 23	00:15:00	1	0	1	0	Ct	0	0	0	0	0	0	0	0	0	1	0	0	0	0	0	0	0	0	0	0	0	0	0	0	0	0	0	0	0	0	0	0	0	0
1866	27 Jan 23	00:16:00	1	0	1	0	Ct	0	0	0	0	0	0	0	0	0	0	0	0	0	0	0	0	0	0	0	0	0	0	0	0	0	0	0	0	0	0	0	0	0	0
1867	27 Jan 23	00:17:00	1	0	1	0	Ct	0	0	0	0	0	0	0	0	0	0	0	0	0	0	0	0	0	0	0	0	0	0	0	0	0	0	0	0	0	0	0	0	0	0
1868	27 Jan 23	00:18:00	1	0	1	0	Ct	0	0	0	0	0	0	0	0	0	0	0	2	0	0	0	0	0	0	0	0	0	0	0	0	0	0	0	0	0	0	0	0	0	0
1869	27 Jan 23	00:19:00	1	0	1	0	Ct	0	0	3	0	0	0	0	0	0	0	0	2	0	0	0	0	0	0	0	0	0	0	0	0	0	0	0	0	0	0	0	0	0	0
1870	27 Jan 23	00:20:00	1	0	1	0	Ct	0	0	1	0	0	0	0	0	0	0	0	0	0	0	0	0	0	0	0	0	0	0	0	0	0	0	0	0	0	0	0	0	0	0
1871	27 Jan 23	00:21:00	1	0	1	0	Ct	0	0	3	0	0	0	0	0	0	0	0	0	0	0	0	0	0	0	0	0	0	0	0	0	0	0	0	0	0	0	0	0	0	0
1872	27 Jan 23	00:22:00	1	0	1	0	Ct	0	0	6	0	0	0	0	0	0	0	0	0	0	0	0	0	0	0	0	0	0	0	0	0	2	0	0	0	0	0	0	0	0	0
1873	27 Jan 23	00:23:00	1	0	1	0	Ct	0	0	2	0	0	0	0	0	0	0	0	0	0	0	0	0	0	0	0	0	0	0	0	0	0	0	0	0	0	0	0	0	0	0
1874	27 Jan 23	00:24:00	1	0	1	0	Ct	0	0	2	0	0	0	0	0	0	0	0	0	0	0	0	0	0	0	0	0	0	0	0	0	0	0	0	0	0	0	0	0	0	0
1875	27 Jan 23	00:25:00	1	0	1	0	Ct	0	0	2	0	0	0	0	0	0	0	0	0	0	0	0	0	0	0	0	0	0	0	0	0	0	0	0	0	0	0	0	0	0	0
1876	27 Jan 23	00:26:00	1	0	1	0	Ct	0	0	0	0	0	0	0	0	0	0	0	0	0	0	0	0	0	0	0	0	0	0	0	0	0	0	0	0	0	0	0	0	0	0
1877	27 Jan 23	00:27:00	1	0	1	0	Ct	0	0	1	0	0	0	0	0	2	0	0	0	0	0	0	0	0	0	0	0	0	0	0	0	0	0	0	0	0	0	0	0	0	0
1878	27 Jan 23	00:28:00	1	0	1	0	Ct	0	0	0	0	0	0	0	0	1	0	0	0	0	1	0	0	0	0	0	0	0	0	0	0	2	0	1	0	0	0	0	0	0	0
1879	27 Jan 23	00:29:00	1	0	1	0	Ct	0	0	0	0	0	0	0	0	5	0	0	0	0	2	0	0	0	0	0	0	0	0	0	0	0	0	1	0	0	0	0	0	0	0
1880	27 Jan 23	00:30:00	1	0	1	0	Ct	0	0	0	0	0	0	0	0	5	0	0	0	0	2	0	0	0	0	0	0	0	0	0	0	0	0	0	0	0	0	0	0	0	0
1881	27 Jan 23	00:31:00	1	0	1	0	Ct	0	0	0	0	0	0	0	0	5	0	0	0	0	1	0	0	0	0	0	0	0	0	0	0	0	0	0	0	0	0	0	0	0	0
1882	27 Jan 23	00:32:00	1	0	1	0	Ct	0	0	0	0	0	0	0	0	2	0	0	0	0	2	0	0	0	0	0	0	0	0	0	0	0	0	0	0	0	0	0	0	0	0
1883	27 Jan 23	00:33:00	1	0	1	0	Ct	0	0	0	0	0	0	0	0	1	1	0	0	0	0	0	0	0	0	0	0	0	0	0	0	0	0	0	0	0	0	0	0	0	0
1884	27 Jan 23	00:34:00	1	0	1	0	Ct	0	0	0	0	0	0	0	0	0	3	0	0	0	1	0	0	0	0	0	0	0	0	0	0	0	2	0	0	0	0	0	0	0	0
1885	27 Jan 23	00:35:00	1	0	1	0	Ct	0	0	0	0	0	0	0	0	0	4	0	0	0	0	0	0	0	0	0	0	0	0	0	0	0	0	0	0	0	0	0	0	0	0
1886	27 Jan 23	00:36:00	1	0	1	0	Ct	0	0	0	0	0	0	0	0	0	5	0	0	0	0	0	0	0	0	0	0	0	0	0	0	0	0	0	0	0	0	0	0	0	0
1887	27 Jan 23	00:37:00	1	0	1	0	Ct	0	0	0	0	0	0	0	0	0	1	0	0	0	0	0	0	0	0	0	0	0	0	0	0	0	0	0	0	0	0	0	0	0	0
1888	27 Jan 23	00:38:00	1	0	1	0	Ct	0	0	0	0	0	0	0	0	0	1	0	0	0	0	0	0	0	0	0	0	0	0	1	0	0	0	0	0	0	0	0	0	0	0
1889	27 Jan 23	00:39:00	1	0	1	0	Ct	0	0	0	0	0	0	0	0	0	9	0	0	0	0	0	0	0	0	0	0	0	0	1	0	0	0	0	0	0	0	0	0	0	0
1890	27 Jan 23	00:40:00	1	0	1	0	Ct	0	0	0	0	0	0	0	0	0	3	0	0	0	0	0	0	0	0	0	0	0	0	0	0	0	0	0	0	0	0	0	0	0	0
1891	27 Jan 23	00:41:00	1	0	1	0	Ct	0	0	0	0	0	0	0	0	0	4	0	2	0	0	0	0	0	0	0	0	0	0	2	0	0	0	0	0	0	0	0	0	0	0
1892	27 Jan 23	00:42:00	1	0	1	0	Ct	0	0	0	0	0	0	0	0	0	0	0	2	0	0	0	0	0	0	0	0	0	0	1	0	1	1	0	0	0	0	0	0	0	0
1893	27 Jan 23	00:43:00	1	0	1	0	Ct	0	0	0	0	0	0	0	0	0	0	0	2	0	0	0	0	0	0	0	0	0	0	2	0	3	9	0	0	0	0	0	0	0	0
1894	27 Jan 23	00:44:00	1	0	1	0	Ct	0	0	0	0	0	0	0	0	4	0	0	0	0	0	0	0	0	0	0	0	0	0	1	0	3	4	0	0	0	0	0	0	0	0
1895	27 Jan 23	00:45:00	1	0	1	0	Ct	0	0	0	0	0	0	0	0	0	0	0	0	0	0	0	0	0	0	0	0	0	2	3	0	1	3	0	0	0	0	0	0	0	0
1896	27 Jan 23	00:46:00	1	0	1	0	Ct	0	0	0	0	0	0	0	0	0	0	0	0	0	0	0	0	0	0	0	0	0	0	2	0	0	3	0	0	0	0	0	0	0	0
1897	27 Jan 23	00:47:00	1	0	1	0	Ct	0	0	0	0	0	0	0	0	0	0	0	0	0	0	0	0	0	0	0	0	0	0	1	0	0	1	0	0	0	0	0	0	0	0
1898	27 Jan 23	00:48:00	1	0	1	0	Ct	0	0	0	0	2	0	0	0	0	4	0	0	0	0	0	0	0	0	0	0	0	0	1	0	0	2	0	0	0	0	0	0	0	0
1899	27 Jan 23	00:49:00	1	0	1	0	Ct	0	0	0	0	0	0	0	0	0	3	0	0	0	0	0	0	0	0	0	0	0	0	4	0	0	3	0	0	0	0	0	0	0	0
1900	27 Jan 23	00:50:00	1	0	1	0	Ct	0	0	0	0	0	0	0	0	0	0	0	0	0	0	0	0	0	0	0	0	0	0	1	0	0	2	0	0	0	0	0	0	0	0
1901	27 Jan 23	00:51:00	1	0	1	0	Ct	0	0	2	0	0	0	0	0	0	0	0	0	0	0	0	0	0	0	0	0	0	0	0	0	0	7	1	0	0	0	0	0	0	0
1902	27 Jan 23	00:52:00	1	0	1	0	Ct	0	0	0	0	0	0	0	0	0	0	0	0	0	0	0	0	0	0	0	0	0	0	1	0	0	3	2	0	0	0	0	0	0	0
1903	27 Jan 23	00:53:00	1	0	1	0	Ct	0	0	2	0	0	0	0	0	0	0	0	0	0	0	0	0	0	0	0	0	0	0	0	0	0	2	5	0	0	0	0	0	0	0
1904	27 Jan 23	00:54:00	1	0	1	0	Ct	0	0	5	0	1	0	0	0	0	1	0	0	0	0	0	0	0	0	0	0	0	0	3	0	0	3	0	0	0	0	0	0	0	0
1905	27 Jan 23	00:55:00	1	0	1	0	Ct	0	0	4	0	0	0	0	0	0	0	0	0	0	0	0	0	0	0	0	0	0	0	1	0	0	3	0	0	0	0	0	0	0	0
1906	27 Jan 23	00:56:00	1	0	1	0	Ct	0	0	4	0	0	0	0	0	0	0	0	0	0	0	0	0	0	0	0	0	0	0	1	0	0	3	0	0	0	0	0	0	0	0
1907	27 Jan 23	00:57:00	1	0	1	0	Ct	0	0	3	0	0	0	0	0	0	0	0	0	0	0	0	0	0	0	0	0	0	0	3	0	0	3	3	0	0	0	0	0	0	0
1908	27 Jan 23	00:58:00	1	0	1	0	Ct	0	0	3	0	0	0	0	0	0	1	0	0	0	0	0	0	0	0	0	0	0	0	1	0	0	3	3	0	0	0	0	0	0	0
1909	27 Jan 23	00:59:00	1	0	1	0	Ct	0	0	1	0	0	0	0	0	0	0	0	0	0	0	0	3	0	0	0	0	0	0	2	0	0	2	3	0	0	0	0	0	0	0
1910	27 Jan 23	01:00:00	1	0	1	0	Ct	0	0	2	0	0	0	0	0	0	1	0	0	0	0	0	2	0	0	0	0	0	0	3	0	1	2	0	0	0	0	0	0	0	0
1911	27 Jan 23	01:01:00	1	0	1	0	Ct	0	0	0	0	0	0	0	0	1	0	0	0	0	0	0	5	0	0	0	0	0	0	0	0	0	2	0	0	0	0	0	0	0	0
1912	27 Jan 23	01:02:00	1	0	1	0	Ct	0	0	0	0	0	0	0	0	2	0	0	0	0	0	0	5	0	0	0	0	0	0	0	0	2	3	2	0	0	0	0	0	0	0
1913	27 Jan 23	01:03:00	1	0	1	0	Ct	0	0	0	0	0	0	0	0	0	0	0	0	0	0	0	2	0	0	0	0	0	0	0	0	2	2	4	0	0	0	0	0	0	0
1914	27 Jan 23	01:04:00	1	0	1	0	Ct	0	0	0	0	0	0	0	0	0	1	0	0	0	0	0	4	0	0	0	0	0	2	0	0	0	2	0	0	0	0	0	0	0	0
1915	27 Jan 23	01:05:00	1	0	1	0	Ct	0	0	0	0	0	0	0	0	2	0	0	0	0	0	0	0	0	0	0	0	0	2	1	0	0	2	0	0	0	0	0	0	0	0
1916	27 Jan 23	01:06:00	1	0	1	0	Ct	0	0	0	0	0	0	0	0	1	0	0	0	0	0	0	2	0	0	0	0	0	2	2	0	0	2	0	0	0	0	0	0	0	0
1917	27 Jan 23	01:07:00	1	0	1	0	Ct	0	0	0	0	0	0	0	0	0	0	0	0	0	0	0	0	0	0	0	0	0	0	3	0	0	2	0	0	0	0	0	0	0	0
1918	27 Jan 23	01:08:00	1	0	1	0	Ct	0	0	0	0	0	0	0	0	0	0	0	0	0	0	0	1	0	0	0	0	0	0	2	0	0	3	0	0	0	0	0	0	0	0
1919	27 Jan 23	01:09:00	1	0	1	0	Ct	0	0	0	0	0	0	0	0	0	0	0	0	0	0	0	0	0	0	0	0	0	0	0	0	0	3	0	0	0	0	0	0	0	0
1920	27 Jan 23	01:10:00	1	0	1	0	Ct	0	0	0	0	1	0	0	0	0	0	0	0	0	0	0	0	0	0	0	0	0	0	1	0	0	2	0	0	0	0	0	0	0	0
1921	27 Jan 23	01:11:00	1	0	1	0	Ct	0	0	0	0	0	0	0	0	2	1	0	0	0	0	0	0	0	0	0	0	0	0	0	0	0	3	0	0	0	0	0	0	0	0
1922	27 Jan 23	01:12:00	1	0	1	0	Ct	0	0	0	0	0	0	0	0	3	11	0	0	0	0	0	0	0	0	0	0	0	0	1	0	0	1	0	0	0	0	0	0	0	0
1923	27 Jan 23	01:13:00	1	0	1	0	Ct	0	0	0	0	0	0	0	0	2	1	0	0	0	0	0	0	0	0	0	0	0	0	0	0	0	3	0	0	0	0	0	0	0	0
1924	27 Jan 23	01:14:00	1	0	1	0	Ct	0	0	0	0	0	0	0	0	0	0	0	0	0	0	0	0	0	0	0	0	1	0	2	0	0	2	0	0	0	0	0	0	0	0
1925	27 Jan 23	01:15:00	1	0	1	0	Ct	0	0	0	0	0	0	0	0	0	0	0	0	0	2	0	0	0	0	0	0	0	0	1	0	0	2	0	0	0	0	0	0	0	0
1926	27 Jan 23	01:16:00	1	0	1	0	Ct	0	0	0	0	0	0	0	0	0	0	0	0	0	2	0	0	0	0	0	0	1	0	0	0	0	4	0	0	0	0	0	0	0	0
1927	27 Jan 23	01:17:00	1	0	1	0	Ct	0	0	0	0	0	0	0	0	0	0	0	0	0	2	0	0	0	0	0	0	4	0	0	0	0	2	0	0	0	0	0	0	0	0
1928	27 Jan 23	01:18:00	1	0	1	0	Ct	0	0	0	0	0	0	0	0	0	0	0	0	0	1	0	0	0	0	0	0	0	0	0	0	0	2	0	0	0	0	0	0	0	0
1929	27 Jan 23	01:19:00	1	0	1	0	Ct	0	0	0	0	0	0	0	0	0	4	0	0	0	1	0	0	0	0	0	0	0	0	0	0	0	0	0	0	0	0	0	0	0	0
1930	27 Jan 23	01:20:00	1	0	1	0	Ct	0	0	1	0	0	0	0	0	2	10	0	0	0	3	0	0	0	0	0	0	0	0	0	0	0	0	0	0	0	0	0	0	0	0
1931	27 Jan 23	01:21:00	1	0	1	0	Ct	0	0	0	6	0	0	0	0	1	5	0	0	0	1	0	0	0	0	0	0	0	0	0	0	0	1	0	0	0	0	0	0	0	0
1932	27 Jan 23	01:22:00	1	0	1	0	Ct	0	0	0	3	0	0	0	0	0	0	0	0	0	2	0	0	0	0	0	0	2	0	0	0	0	0	2	0	0	0	0	0	0	0
1933	27 Jan 23	01:23:00	1	0	1	0	Ct	0	0	0	2	0	0	0	0	0	0	0	0	0	4	0	0	0	0	0	0	3	0	0	0	0	0	4	0	0	0	0	0	0	0
1934	27 Jan 23	01:24:00	1	0	1	0	Ct	0	0	0	18	0	0	0	0	0	0	0	2	0	2	0	0	0	0	0	0	4	0	0	0	0	0	4	0	0	0	0	0	0	0
1935	27 Jan 23	01:25:00	1	0	1	0	Ct	0	0	0	3	0	0	0	0	0	0	0	0	0	0	0	0	0	0	0	0	0	0	0	0	0	0	4	0	0	0	0	0	0	0
1936	27 Jan 23	01:26:00	1	0	1	0	Ct	0	0	0	0	0	0	0	0	0	0	0	3	0	1	0	1	0	0	0	0	0	2	0	0	0	1	0	0	0	0	0	0	0	0
1937	27 Jan 23	01:27:00	1	0	1	0	Ct	0	0	0	0	0	0	0	0	0	0	0	2	0	2	0	0	0	0	0	0	0	0	0	0	0	0	1	0	0	0	0	0	0	0
1938	27 Jan 23	01:28:00	1	0	1	0	Ct	0	0	0	5	0	0	0	0	0	0	0	1	0	3	0	0	0	0	0	0	0	0	0	0	0	0	1	0	0	0	0	0	0	0
1939	27 Jan 23	01:29:00	1	0	1	0	Ct	0	0	0	10	0	0	0	0	4	0	0	0	0	1	0	0	0	0	0	0	2	0	0	0	0	0	0	0	0	0	0	0	0	0
1940	27 Jan 23	01:30:00	1	0	1	0	Ct	0	0	0	0	0	0	0	0	3	0	0	0	0	2	0	0	0	0	0	0	0	0	0	0	0	0	0	0	0	0	0	0	0	0
1941	27 Jan 23	01:31:00	1	0	1	0	Ct	0	0	0	0	0	0	0	0	3	0	0	0	0	2	0	0	0	0	0	0	0	0	1	0	0	0	0	0	0	0	0	0	0	0
1942	27 Jan 23	01:32:00	1	0	1	0	Ct	0	0	0	0	0	0	0	0	13	0	0	0	0	1	0	0	0	0	0	0	3	0	1	0	0	4	0	0	0	0	0	0	0	0
1943	27 Jan 23	01:33:00	1	0	1	0	Ct	0	0	0	1	0	0	0	0	2	0	0	0	0	3	0	0	0	0	0	0	0	0	2	0	0	2	0	0	0	0	0	0	0	0
1944	27 Jan 23	01:34:00	1	0	1	0	Ct	0	0	0	2	0	0	0	0	0	0	0	0	0	3	0	0	0	0	0	0	0	0	2	0	0	0	0	0	0	0	0	0	0	0
1945	27 Jan 23	01:35:00	1	0	1	0	Ct	0	0	0	0	0	0	0	0	0	0	0	0	0	3	0	0	3	0	0	0	2	0	1	0	0	0	0	0	0	0	0	0	0	0
1946	27 Jan 23	01:36:00	1	0	1	0	Ct	0	0	0	0	0	0	0	0	0	1	0	0	0	2	0	0	8	0	0	0	0	0	0	0	0	0	0	0	0	0	0	0	0	0
1947	27 Jan 23	01:37:00	1	0	1	0	Ct	0	0	0	0	0	0	0	0	0	1	0	0	0	3	0	0	0	0	0	0	0	0	0	0	4	0	0	0	0	0	0	0	0	0
1948	27 Jan 23	01:38:00	1	0	1	0	Ct	0	0	0	3	0	0	0	0	0	0	0	0	0	2	0	0	0	0	0	0	0	0	0	0	0	0	0	0	0	0	0	0	0	0
1949	27 Jan 23	01:39:00	1	0	1	0	Ct	0	0	0	0	0	0	0	0	0	0	0	0	0	2	0	0	0	0	0	0	2	0	0	0	0	0	0	0	0	0	0	0	0	0
1950	27 Jan 23	01:40:00	1	0	1	0	Ct	0	0	0	0	0	0	0	0	0	0	0	0	0	2	0	0	0	0	0	0	4	0	0	0	0	0	0	0	0	0	0	0	0	0
1951	27 Jan 23	01:41:00	1	0	1	0	Ct	0	0	0	1	0	0	0	0	0	0	0	0	0	3	0	0	0	0	0	0	4	0	0	0	0	0	0	0	0	0	0	0	0	0
1952	27 Jan 23	01:42:00	1	0	1	0	Ct	0	0	0	1	0	0	0	0	0	0	0	2	0	2	0	0	0	0	0	0	5	0	0	0	2	0	0	0	0	0	0	0	0	0
1953	27 Jan 23	01:43:00	1	0	1	0	Ct	0	0	0	2	0	0	0	0	6	0	0	2	0	0	0	0	0	0	0	0	2	0	1	0	4	0	0	0	0	0	0	0	0	0
1954	27 Jan 23	01:44:00	1	0	1	0	Ct	0	0	0	2	0	0	0	0	1	0	0	2	0	2	0	0	0	0	0	0	0	0	2	0	4	0	1	0	0	0	0	0	0	0
1955	27 Jan 23	01:45:00	1	0	1	0	Ct	0	0	0	2	0	0	0	0	2	0	0	2	0	2	0	0	0	0	0	0	0	0	1	0	0	0	1	0	0	0	0	0	0	0
1956	27 Jan 23	01:46:00	1	0	1	0	Ct	0	0	0	1	0	0	0	0	0	0	0	3	0	1	0	0	0	0	0	0	0	4	0	0	2	0	4	0	0	0	0	0	0	0
1957	27 Jan 23	01:47:00	1	0	1	0	Ct	0	0	0	2	0	0	0	0	0	0	0	0	0	1	0	0	0	0	0	0	0	3	1	0	0	0	2	0	0	0	0	0	0	0
1958	27 Jan 23	01:48:00	1	0	1	0	Ct	0	0	0	2	0	0	0	0	1	0	0	0	0	2	0	0	0	0	0	0	0	0	2	0	0	0	4	0	0	0	0	0	0	0
1959	27 Jan 23	01:49:00	1	0	1	0	Ct	0	0	0	0	0	0	0	0	1	0	0	0	0	2	0	0	0	0	0	0	0	0	1	0	2	0	2	0	0	0	0	0	0	0
1960	27 Jan 23	01:50:00	1	0	1	0	Ct	0	0	0	1	0	0	0	0	0	0	0	0	0	1	0	1	0	0	0	0	0	0	0	0	0	0	2	0	0	0	0	0	0	0
1961	27 Jan 23	01:51:00	1	0	1	0	Ct	0	0	0	1	0	0	0	0	0	0	0	0	0	1	0	0	0	0	0	0	0	0	0	0	0	0	3	0	0	0	0	0	0	0
1962	27 Jan 23	01:52:00	1	0	1	0	Ct	0	0	0	3	0	0	0	0	0	0	0	0	0	1	0	1	0	0	0	0	0	0	0	0	0	0	3	0	0	0	0	0	0	0
1963	27 Jan 23	01:53:00	1	0	1	0	Ct	0	0	0	1	1	0	0	0	0	0	0	0	0	2	0	2	0	0	0	0	0	0	0	0	0	0	0	0	0	0	0	0	0	0
1964	27 Jan 23	01:54:00	1	0	1	0	Ct	0	0	0	1	0	0	0	0	0	0	0	0	0	1	0	4	0	0	0	0	0	0	0	0	0	0	0	0	0	0	0	0	0	0
1965	27 Jan 23	01:55:00	1	0	1	0	Ct	0	0	0	0	0	0	0	0	0	0	0	0	0	1	0	1	0	0	0	0	0	0	0	0	0	0	0	0	0	0	0	0	0	0
1966	27 Jan 23	01:56:00	1	0	1	0	Ct	0	0	0	0	0	0	0	0	0	0	0	0	0	1	0	0	0	0	0	0	0	0	0	0	0	0	0	0	0	0	0	0	0	0
1967	27 Jan 23	01:57:00	1	0	1	0	Ct	0	0	0	1	0	0	0	0	0	0	0	0	0	2	0	0	0	0	0	0	0	0	0	0	0	0	0	0	0	0	0	0	0	0
1968	27 Jan 23	01:58:00	1	0	1	0	Ct	0	0	0	0	0	0	0	0	0	0	0	0	0	2	0	0	0	0	0	0	0	0	0	0	0	0	0	0	0	0	0	0	0	0
1969	27 Jan 23	01:59:00	1	0	1	0	Ct	0	0	0	0	0	0	0	0	0	2	0	0	0	1	0	0	0	0	0	0	0	0	0	0	0	0	0	0	0	0	0	0	0	0
1970	27 Jan 23	02:00:00	1	0	1	0	Ct	0	0	0	1	0	0	0	0	0	5	0	3	0	1	0	0	0	0	2	0	0	3	0	0	0	0	0	0	0	0	0	0	0	0
1971	27 Jan 23	02:01:00	1	0	1	0	Ct	0	0	0	0	0	0	0	0	5	2	0	3	0	1	0	0	0	0	0	0	0	0	0	0	0	0	0	0	0	0	0	0	0	0
1972	27 Jan 23	02:02:00	1	0	1	0	Ct	0	0	0	4	0	0	0	0	3	1	0	8	0	2	0	0	0	0	0	0	0	0	0	0	0	0	0	0	0	0	0	0	0	0
1973	27 Jan 23	02:03:00	1	0	1	0	Ct	0	0	0	0	0	0	0	0	2	1	0	0	0	1	0	0	0	0	0	0	0	0	0	0	0	0	3	0	0	0	0	0	0	0
1974	27 Jan 23	02:04:00	1	0	1	0	Ct	0	0	0	4	0	0	0	0	4	2	0	3	0	0	0	0	0	0	0	0	0	0	0	0	0	0	3	0	0	0	0	0	0	0
1975	27 Jan 23	02:05:00	1	0	1	0	Ct	0	0	0	7	0	0	0	0	2	1	0	2	0	0	0	0	3	0	0	0	0	0	0	0	0	0	4	0	0	0	0	0	0	0
1976	27 Jan 23	02:06:00	1	0	1	0	Ct	0	0	0	1	0	0	0	0	0	1	0	4	0	0	0	0	0	0	0	0	0	0	0	0	0	0	2	0	0	0	0	0	0	0
1977	27 Jan 23	02:07:00	1	0	1	0	Ct	0	0	0	0	0	0	0	0	2	2	0	1	0	0	0	0	0	0	0	0	3	0	2	0	0	0	3	0	0	0	0	0	0	0
1978	27 Jan 23	02:08:00	1	0	1	0	Ct	0	0	0	0	0	0	0	0	2	2	0	5	0	0	0	0	0	0	0	0	3	0	2	0	2	0	2	0	0	0	0	0	0	0
1979	27 Jan 23	02:09:00	1	0	1	0	Ct	0	0	0	0	0	0	0	0	2	0	0	2	0	0	0	0	0	0	0	0	0	0	1	0	0	0	2	0	0	0	0	0	0	0
1980	27 Jan 23	02:10:00	1	0	1	0	Ct	0	0	0	0	0	0	0	0	3	0	0	1	0	0	0	0	0	0	0	0	0	0	1	0	1	0	1	0	0	0	0	0	0	0
1981	27 Jan 23	02:11:00	1	0	1	0	Ct	0	0	0	0	0	0	0	0	4	3	0	2	0	0	0	0	0	0	0	0	0	0	0	0	4	0	2	0	0	0	0	0	0	0
1982	27 Jan 23	02:12:00	1	0	1	0	Ct	0	0	0	0	0	0	0	0	3	1	0	3	0	0	0	0	0	0	0	0	0	0	1	0	3	0	2	0	0	0	0	0	0	0
1983	27 Jan 23	02:13:00	1	0	1	0	Ct	0	0	2	1	0	0	0	0	4	0	0	3	0	0	0	0	0	0	0	0	0	0	1	0	0	0	2	0	0	0	0	0	0	0
1984	27 Jan 23	02:14:00	1	0	1	0	Ct	0	0	0	0	0	0	2	0	4	0	0	2	0	0	0	0	0	0	0	0	0	0	0	0	0	0	4	0	0	0	0	0	0	0
1985	27 Jan 23	02:15:00	1	0	1	0	Ct	0	0	0	0	0	0	2	0	3	0	0	0	0	0	0	0	6	0	0	2	0	0	1	0	0	0	3	0	0	0	0	0	0	0
1986	27 Jan 23	02:16:00	1	0	1	0	Ct	0	0	0	0	0	0	1	0	4	0	0	2	0	0	0	1	9	0	0	0	0	0	0	0	0	0	2	0	0	0	0	0	0	0
1987	27 Jan 23	02:17:00	1	0	1	0	Ct	0	0	1	0	0	0	0	0	3	0	0	3	3	0	0	0	3	0	0	0	0	0	0	0	0	0	2	0	0	0	0	0	0	0
1988	27 Jan 23	02:18:00	1	0	1	0	Ct	0	0	4	0	0	0	0	0	4	0	0	3	0	0	0	1	0	0	0	0	0	0	0	0	0	0	0	0	0	0	0	0	0	0
1989	27 Jan 23	02:19:00	1	0	1	0	Ct	0	0	2	0	0	0	0	0	1	0	0	3	0	0	0	0	1	0	0	0	1	0	0	0	0	0	0	0	0	0	0	0	0	0
1990	27 Jan 23	02:20:00	1	0	1	0	Ct	0	0	2	0	0	0	0	0	3	0	0	0	0	0	0	0	5	0	0	0	5	0	0	0	0	0	0	0	0	0	0	0	0	0
1991	27 Jan 23	02:21:00	1	0	1	0	Ct	0	0	3	0	0	0	0	0	2	0	0	2	0	0	0	0	0	0	0	0	0	0	0	0	0	0	0	0	0	0	0	0	0	0
1992	27 Jan 23	02:22:00	1	0	1	0	Ct	0	0	2	0	0	0	0	0	0	0	0	2	0	0	0	1	8	0	0	0	0	0	0	0	0	0	0	0	0	0	0	0	0	0
1993	27 Jan 23	02:23:00	1	0	1	0	Ct	0	0	3	0	0	0	0	0	2	0	0	1	0	1	0	0	5	0	0	0	0	0	0	0	0	0	0	0	0	0	0	0	0	0
1994	27 Jan 23	02:24:00	1	0	1	0	Ct	0	0	3	0	0	0	0	0	2	0	0	2	0	2	0	0	3	0	0	0	0	0	0	0	0	0	0	0	0	0	0	0	0	0
1995	27 Jan 23	02:25:00	1	0	1	0	Ct	0	0	3	0	0	0	0	0	0	0	0	2	0	1	0	0	10	0	0	0	0	0	0	0	0	0	0	0	0	0	0	0	0	0
1996	27 Jan 23	02:26:00	1	0	1	0	Ct	0	0	0	0	0	0	0	0	3	0	0	2	0	1	0	0	0	0	0	0	0	0	0	0	0	0	0	0	0	0	0	0	0	0
1997	27 Jan 23	02:27:00	1	0	1	0	Ct	0	0	3	0	0	0	0	0	4	0	0	2	0	0	0	0	0	0	0	0	0	0	0	0	0	0	0	0	0	0	0	0	0	0
1998	27 Jan 23	02:28:00	1	0	1	0	Ct	0	0	3	0	0	0	0	0	9	0	0	3	0	0	0	0	0	0	0	0	4	2	0	0	0	0	0	0	0	0	0	0	0	0
1999	27 Jan 23	02:29:00	1	0	1	0	Ct	0	0	2	0	0	0	0	0	10	0	0	1	0	0	0	0	0	0	0	0	4	0	0	0	0	0	0	0	0	0	0	0	0	0
2000	27 Jan 23	02:30:00	1	0	1	0	Ct	0	0	1	0	0	0	0	0	1	0	0	3	0	2	0	0	0	0	0	0	1	0	0	0	0	0	0	0	0	0	0	0	0	0
[truncated: 4,790 more rows]
