# Supplementary material for: Rescuable sleep and synaptogenesis phenotypes in a Drosophila model of O-GlcNAc transferase intellectual disability
Source: eLife. 2024 Nov 13;13:e90376. doi: 10.7554/eLife.90376 (PMC11623933; doi:10.7554/eLife.90376)
Supplement: Figure 6—source data 3. [file elife-90376-fig6-data3.csv]

Genotype	OD625
WT	2.44
WT	2.35
WT	2.52
WT	2.88
WT	2.47
WT	2.04
WT	1.93
WT	2.13
WT	2.58
WT	2.52
WT	3.22
WT	2.76
WT	2.83
CY	1.99
CY	2.96
CY	2.03
CY	2.78
CY	2.13
CY	1.69
CY	1.68
CY	1.89
CY	3.45
CY	4.06
CY	2.72
CY	3.39
CY	3.41
CY	2.6
CY_TMG	2.65
CY_TMG	2.68
CY_TMG	2.27
CY_TMG	2.69
CY_TMG	2.29
CY_TMG	3.12
CY_TMG	2.8
CY_TMG	3.07
CY_TMG	2.15
CY_TMG	2.53
CY_TMG	2.41
CY_TMG	3.64
