# Supplementary material for: Rescuable sleep and synaptogenesis phenotypes in a Drosophila model of O-GlcNAc transferase intellectual disability
Source: eLife. 2024 Nov 13;13:e90376. doi: 10.7554/eLife.90376 (PMC11623933; doi:10.7554/eLife.90376)
Supplement: Figure 7—source data 1. [file elife-90376-fig7-data1.zip]

Archive with 10 entries (9 files):
- Figure7SourceData1/metadata19092024.csv
- Figure7SourceData1/RawData/
- Figure7SourceData1/RawData/Monitor1_1.txt
- Figure7SourceData1/RawData/Monitor1_2.txt
- Figure7SourceData1/RawData/Monitor1_3.txt
- Figure7SourceData1/RawData/Monitor1_4.txt
- Figure7SourceData1/RawData/Monitor2_1.txt
- Figure7SourceData1/RawData/Monitor2_2.txt
- Figure7SourceData1/RawData/Monitor2_3.txt
- Figure7SourceData1/RawData/Monitor2_4.txt
