# Supplementary material for: Rescuable sleep and synaptogenesis phenotypes in a Drosophila model of O-GlcNAc transferase intellectual disability
Source: eLife. 2024 Nov 13;13:e90376. doi: 10.7554/eLife.90376 (PMC11623933; doi:10.7554/eLife.90376)
Supplement: Figure 7—source data 1. [file elife-90376-fig7-data1.zip › Figure7SourceData1/metadata19092024.csv]

file	start_datetime	stop_datetime	sex	genotype	experiment	replicate	light_cycle	region_id	T	Food	Status
Monitor1_2.txt	2024-07-07 06:00:00	2024-07-10 06:00:00	M	repo>sxcRNAi	RevisionRNAi	1	LD	1	25	BL	Alive
Monitor1_2.txt	2024-07-07 06:00:00	2024-07-10 06:00:00	M	repo>sxcRNAi	RevisionRNAi	1	LD	2	25	BL	Alive
Monitor1_2.txt	2024-07-07 06:00:00	2024-07-10 06:00:00	M	repo>sxcRNAi	RevisionRNAi	1	LD	3	25	BL	Alive
Monitor1_2.txt	2024-07-07 06:00:00	2024-07-10 06:00:00	M	repo>sxcRNAi	RevisionRNAi	1	LD	4	25	BL	Alive
Monitor1_2.txt	2024-07-07 06:00:00	2024-07-10 06:00:00	M	repo>sxcRNAi	RevisionRNAi	1	LD	5	25	BL	Alive
Monitor1_2.txt	2024-07-07 06:00:00	2024-07-10 06:00:00	M	repo>sxcRNAi	RevisionRNAi	1	LD	6	25	BL	Alive
Monitor1_2.txt	2024-07-07 06:00:00	2024-07-10 06:00:00	M	repo>sxcRNAi	RevisionRNAi	1	LD	7	25	BL	Alive
Monitor1_2.txt	2024-07-07 06:00:00	2024-07-10 06:00:00	M	repo>sxcRNAi	RevisionRNAi	1	LD	8	25	BL	Alive
Monitor1_2.txt	2024-07-07 06:00:00	2024-07-10 06:00:00	M	repo>sxcRNAi	RevisionRNAi	1	LD	9	25	BL	Alive
Monitor1_2.txt	2024-07-07 06:00:00	2024-07-10 06:00:00	M	repo>sxcRNAi	RevisionRNAi	1	LD	10	25	BL	Alive
Monitor1_2.txt	2024-07-07 06:00:00	2024-07-10 06:00:00	M	repo>sxcRNAi	RevisionRNAi	1	LD	11	25	BL	Alive
Monitor1_2.txt	2024-07-07 06:00:00	2024-07-10 06:00:00	M	repo>sxcRNAi	RevisionRNAi	1	LD	12	25	BL	Alive
Monitor1_2.txt	2024-07-07 06:00:00	2024-07-10 06:00:00	M	repo>sxcRNAi	RevisionRNAi	1	LD	13	25	BL	Alive
Monitor1_2.txt	2024-07-07 06:00:00	2024-07-10 06:00:00	M	repo>sxcRNAi	RevisionRNAi	1	LD	14	25	BL	Alive
Monitor1_2.txt	2024-07-07 06:00:00	2024-07-10 06:00:00	M	repo>sxcRNAi	RevisionRNAi	1	LD	15	25	BL	Alive
Monitor1_2.txt	2024-07-07 06:00:00	2024-07-10 06:00:00	M	repo>sxcRNAi	RevisionRNAi	1	LD	16	25	BL	Alive
Monitor1_2.txt	2024-07-07 06:00:00	2024-07-10 06:00:00	M	repo>sxcRNAi	RevisionRNAi	1	LD	17	25	BL	Alive
Monitor1_2.txt	2024-07-07 06:00:00	2024-07-10 06:00:00	M	repo>sxcRNAi	RevisionRNAi	1	LD	18	25	BL	Dead
Monitor1_2.txt	2024-07-07 06:00:00	2024-07-10 06:00:00	M	repo>sxcRNAi	RevisionRNAi	1	LD	19	25	BL	Alive
Monitor1_2.txt	2024-07-07 06:00:00	2024-07-10 06:00:00	M	repo>sxcRNAi	RevisionRNAi	1	LD	20	25	BL	Alive
Monitor1_2.txt	2024-07-07 06:00:00	2024-07-10 06:00:00	M	repo>sxcRNAi	RevisionRNAi	1	LD	21	25	BL	Alive
Monitor1_2.txt	2024-07-07 06:00:00	2024-07-10 06:00:00	M	repo>sxcRNAi	RevisionRNAi	1	LD	22	25	BL	Alive
Monitor1_2.txt	2024-07-07 06:00:00	2024-07-10 06:00:00	M	repo>sxcRNAi	RevisionRNAi	1	LD	23	25	BL	Alive
Monitor1_2.txt	2024-07-07 06:00:00	2024-07-10 06:00:00	M	repo>sxcRNAi	RevisionRNAi	1	LD	24	25	BL	Alive
Monitor1_2.txt	2024-07-07 06:00:00	2024-07-10 06:00:00	M	repo>sxcRNAi	RevisionRNAi	1	LD	25	25	BL	Alive
Monitor1_2.txt	2024-07-07 06:00:00	2024-07-10 06:00:00	M	repo>sxcRNAi	RevisionRNAi	1	LD	26	25	BL	Alive
Monitor1_2.txt	2024-07-07 06:00:00	2024-07-10 06:00:00	M	repo>sxcRNAi	RevisionRNAi	1	LD	27	25	BL	Alive
Monitor1_2.txt	2024-07-07 06:00:00	2024-07-10 06:00:00	M	repo>sxcRNAi	RevisionRNAi	1	LD	28	25	BL	Alive
Monitor1_2.txt	2024-07-07 06:00:00	2024-07-10 06:00:00	M	repo>sxcRNAi	RevisionRNAi	1	LD	29	25	BL	Alive
Monitor1_2.txt	2024-07-07 06:00:00	2024-07-10 06:00:00	M	repo>sxcRNAi	RevisionRNAi	1	LD	30	25	BL	Alive
Monitor1_2.txt	2024-07-07 06:00:00	2024-07-10 06:00:00	M	repo>sxcRNAi	RevisionRNAi	1	LD	31	25	BL	Alive
Monitor1_2.txt	2024-07-07 06:00:00	2024-07-10 06:00:00	M	repo>sxcRNAi	RevisionRNAi	1	LD	32	25	BL	Alive
Monitor1_4.txt	2024-07-07 06:00:00	2024-07-10 06:00:00	M	ctrl_sxcRNAi	RevisionRNAi	1	LD	1	25	BL	Alive
Monitor1_4.txt	2024-07-07 06:00:00	2024-07-10 06:00:00	M	ctrl_sxcRNAi	RevisionRNAi	1	LD	2	25	BL	Alive
Monitor1_4.txt	2024-07-07 06:00:00	2024-07-10 06:00:00	M	ctrl_sxcRNAi	RevisionRNAi	1	LD	3	25	BL	Alive
Monitor1_4.txt	2024-07-07 06:00:00	2024-07-10 06:00:00	M	ctrl_sxcRNAi	RevisionRNAi	1	LD	4	25	BL	Alive
Monitor1_4.txt	2024-07-07 06:00:00	2024-07-10 06:00:00	M	ctrl_sxcRNAi	RevisionRNAi	1	LD	5	25	BL	Alive
Monitor1_4.txt	2024-07-07 06:00:00	2024-07-10 06:00:00	M	ctrl_sxcRNAi	RevisionRNAi	1	LD	6	25	BL	Alive
Monitor1_4.txt	2024-07-07 06:00:00	2024-07-10 06:00:00	M	ctrl_sxcRNAi	RevisionRNAi	1	LD	7	25	BL	Alive
Monitor1_4.txt	2024-07-07 06:00:00	2024-07-10 06:00:00	M	ctrl_sxcRNAi	RevisionRNAi	1	LD	8	25	BL	Alive
Monitor1_4.txt	2024-07-07 06:00:00	2024-07-10 06:00:00	M	ctrl_sxcRNAi	RevisionRNAi	1	LD	9	25	BL	Alive
Monitor1_4.txt	2024-07-07 06:00:00	2024-07-10 06:00:00	M	ctrl_sxcRNAi	RevisionRNAi	1	LD	10	25	BL	Alive
Monitor1_4.txt	2024-07-07 06:00:00	2024-07-10 06:00:00	M	ctrl_sxcRNAi	RevisionRNAi	1	LD	11	25	BL	Alive
Monitor1_4.txt	2024-07-07 06:00:00	2024-07-10 06:00:00	M	ctrl_sxcRNAi	RevisionRNAi	1	LD	12	25	BL	Alive
Monitor1_4.txt	2024-07-07 06:00:00	2024-07-10 06:00:00	M	ctrl_sxcRNAi	RevisionRNAi	1	LD	13	25	BL	Alive
Monitor1_4.txt	2024-07-07 06:00:00	2024-07-10 06:00:00	M	ctrl_sxcRNAi	RevisionRNAi	1	LD	14	25	BL	Alive
Monitor1_4.txt	2024-07-07 06:00:00	2024-07-10 06:00:00	M	ctrl_sxcRNAi	RevisionRNAi	1	LD	15	25	BL	Alive
Monitor1_4.txt	2024-07-07 06:00:00	2024-07-10 06:00:00	M	ctrl_sxcRNAi	RevisionRNAi	1	LD	16	25	BL	Alive
Monitor1_4.txt	2024-07-07 06:00:00	2024-07-10 06:00:00	M	ctrl_sxcRNAi	RevisionRNAi	1	LD	17	25	BL	Alive
Monitor1_4.txt	2024-07-07 06:00:00	2024-07-10 06:00:00	M	ctrl_sxcRNAi	RevisionRNAi	1	LD	18	25	BL	Alive
Monitor1_4.txt	2024-07-07 06:00:00	2024-07-10 06:00:00	M	ctrl_sxcRNAi	RevisionRNAi	1	LD	19	25	BL	Alive
Monitor1_4.txt	2024-07-07 06:00:00	2024-07-10 06:00:00	M	ctrl_sxcRNAi	RevisionRNAi	1	LD	20	25	BL	Alive
Monitor1_4.txt	2024-07-07 06:00:00	2024-07-10 06:00:00	M	ctrl_sxcRNAi	RevisionRNAi	1	LD	21	25	BL	Alive
Monitor1_4.txt	2024-07-07 06:00:00	2024-07-10 06:00:00	M	ctrl_sxcRNAi	RevisionRNAi	1	LD	22	25	BL	Alive
Monitor1_4.txt	2024-07-07 06:00:00	2024-07-10 06:00:00	M	ctrl_sxcRNAi	RevisionRNAi	1	LD	23	25	BL	Alive
Monitor1_4.txt	2024-07-07 06:00:00	2024-07-10 06:00:00	M	ctrl_sxcRNAi	RevisionRNAi	1	LD	24	25	BL	Alive
Monitor1_4.txt	2024-07-07 06:00:00	2024-07-10 06:00:00	M	ctrl_sxcRNAi	RevisionRNAi	1	LD	25	25	BL	Alive
Monitor1_4.txt	2024-07-07 06:00:00	2024-07-10 06:00:00	M	ctrl_sxcRNAi	RevisionRNAi	1	LD	26	25	BL	Alive
Monitor1_4.txt	2024-07-07 06:00:00	2024-07-10 06:00:00	M	ctrl_sxcRNAi	RevisionRNAi	1	LD	27	25	BL	Alive
Monitor1_4.txt	2024-07-07 06:00:00	2024-07-10 06:00:00	M	ctrl_sxcRNAi	RevisionRNAi	1	LD	28	25	BL	Alive
Monitor1_4.txt	2024-07-07 06:00:00	2024-07-10 06:00:00	M	ctrl_sxcRNAi	RevisionRNAi	1	LD	29	25	BL	Alive
Monitor1_4.txt	2024-07-07 06:00:00	2024-07-10 06:00:00	M	ctrl_sxcRNAi	RevisionRNAi	1	LD	30	25	BL	Alive
Monitor1_4.txt	2024-07-07 06:00:00	2024-07-10 06:00:00	M	ctrl_sxcRNAi	RevisionRNAi	1	LD	31	25	BL	Alive
Monitor1_4.txt	2024-07-07 06:00:00	2024-07-10 06:00:00	M	ctrl_sxcRNAi	RevisionRNAi	1	LD	32	25	BL	Alive
Monitor2_1.txt	2024-07-14 06:00:00	2024-07-17 06:00:00	M	repo>+	RevisionRNAi	2	LD	1	25	BL	Alive
Monitor2_1.txt	2024-07-14 06:00:00	2024-07-17 06:00:00	M	repo>+	RevisionRNAi	2	LD	2	25	BL	Alive
Monitor2_1.txt	2024-07-14 06:00:00	2024-07-17 06:00:00	M	repo>+	RevisionRNAi	2	LD	3	25	BL	Alive
Monitor2_1.txt	2024-07-14 06:00:00	2024-07-17 06:00:00	M	repo>+	RevisionRNAi	2	LD	4	25	BL	Alive
Monitor2_1.txt	2024-07-14 06:00:00	2024-07-17 06:00:00	M	repo>+	RevisionRNAi	2	LD	5	25	BL	Alive
Monitor2_1.txt	2024-07-14 06:00:00	2024-07-17 06:00:00	M	repo>+	RevisionRNAi	2	LD	6	25	BL	Alive
Monitor2_1.txt	2024-07-14 06:00:00	2024-07-17 06:00:00	M	repo>+	RevisionRNAi	2	LD	7	25	BL	Alive
Monitor2_1.txt	2024-07-14 06:00:00	2024-07-17 06:00:00	M	repo>+	RevisionRNAi	2	LD	8	25	BL	Alive
Monitor2_1.txt	2024-07-14 06:00:00	2024-07-17 06:00:00	M	repo>+	RevisionRNAi	2	LD	9	25	BL	Alive
Monitor2_1.txt	2024-07-14 06:00:00	2024-07-17 06:00:00	M	repo>+	RevisionRNAi	2	LD	10	25	BL	Alive
Monitor2_1.txt	2024-07-14 06:00:00	2024-07-17 06:00:00	M	repo>+	RevisionRNAi	2	LD	11	25	BL	Alive
Monitor2_1.txt	2024-07-14 06:00:00	2024-07-17 06:00:00	M	repo>+	RevisionRNAi	2	LD	12	25	BL	Alive
Monitor2_1.txt	2024-07-14 06:00:00	2024-07-17 06:00:00	M	repo>+	RevisionRNAi	2	LD	13	25	BL	Alive
Monitor2_1.txt	2024-07-14 06:00:00	2024-07-17 06:00:00	M	repo>+	RevisionRNAi	2	LD	14	25	BL	Alive
Monitor2_1.txt	2024-07-14 06:00:00	2024-07-17 06:00:00	M	repo>+	RevisionRNAi	2	LD	15	25	BL	Dead
Monitor2_1.txt	2024-07-14 06:00:00	2024-07-17 06:00:00	M	repo>+	RevisionRNAi	2	LD	16	25	BL	Alive
Monitor2_1.txt	2024-07-14 06:00:00	2024-07-17 06:00:00	M	repo>+	RevisionRNAi	2	LD	17	25	BL	Alive
Monitor2_1.txt	2024-07-14 06:00:00	2024-07-17 06:00:00	M	repo>+	RevisionRNAi	2	LD	18	25	BL	Alive
Monitor2_1.txt	2024-07-14 06:00:00	2024-07-17 06:00:00	M	repo>+	RevisionRNAi	2	LD	19	25	BL	Alive
Monitor2_1.txt	2024-07-14 06:00:00	2024-07-17 06:00:00	M	repo>+	RevisionRNAi	2	LD	20	25	BL	Alive
Monitor2_1.txt	2024-07-14 06:00:00	2024-07-17 06:00:00	M	repo>+	RevisionRNAi	2	LD	21	25	BL	Alive
Monitor2_1.txt	2024-07-14 06:00:00	2024-07-17 06:00:00	M	repo>+	RevisionRNAi	2	LD	22	25	BL	Dead
Monitor2_1.txt	2024-07-14 06:00:00	2024-07-17 06:00:00	M	repo>+	RevisionRNAi	2	LD	23	25	BL	Alive
Monitor2_1.txt	2024-07-14 06:00:00	2024-07-17 06:00:00	M	repo>+	RevisionRNAi	2	LD	24	25	BL	Alive
Monitor2_1.txt	2024-07-14 06:00:00	2024-07-17 06:00:00	M	repo>+	RevisionRNAi	2	LD	25	25	BL	Alive
Monitor2_1.txt	2024-07-14 06:00:00	2024-07-17 06:00:00	M	repo>+	RevisionRNAi	2	LD	26	25	BL	Alive
Monitor2_1.txt	2024-07-14 06:00:00	2024-07-17 06:00:00	M	repo>+	RevisionRNAi	2	LD	27	25	BL	Alive
Monitor2_1.txt	2024-07-14 06:00:00	2024-07-17 06:00:00	M	repo>+	RevisionRNAi	2	LD	28	25	BL	Alive
Monitor2_1.txt	2024-07-14 06:00:00	2024-07-17 06:00:00	M	repo>+	RevisionRNAi	2	LD	29	25	BL	Alive
Monitor2_1.txt	2024-07-14 06:00:00	2024-07-17 06:00:00	M	repo>+	RevisionRNAi	2	LD	30	25	BL	Alive
Monitor2_1.txt	2024-07-14 06:00:00	2024-07-17 06:00:00	M	repo>+	RevisionRNAi	2	LD	31	25	BL	Alive
Monitor2_1.txt	2024-07-14 06:00:00	2024-07-17 06:00:00	M	repo>+	RevisionRNAi	2	LD	32	25	BL	Alive
Monitor2_2.txt	2024-07-14 06:00:00	2024-07-17 06:00:00	M	repo>sxcRNAi	RevisionRNAi	2	LD	1	25	BL	Alive
Monitor2_2.txt	2024-07-14 06:00:00	2024-07-17 06:00:00	M	repo>sxcRNAi	RevisionRNAi	2	LD	2	25	BL	Alive
Monitor2_2.txt	2024-07-14 06:00:00	2024-07-17 06:00:00	M	repo>sxcRNAi	RevisionRNAi	2	LD	3	25	BL	Alive
Monitor2_2.txt	2024-07-14 06:00:00	2024-07-17 06:00:00	M	repo>sxcRNAi	RevisionRNAi	2	LD	4	25	BL	Alive
Monitor2_2.txt	2024-07-14 06:00:00	2024-07-17 06:00:00	M	repo>sxcRNAi	RevisionRNAi	2	LD	5	25	BL	Alive
Monitor2_2.txt	2024-07-14 06:00:00	2024-07-17 06:00:00	M	repo>sxcRNAi	RevisionRNAi	2	LD	6	25	BL	Dead
Monitor2_2.txt	2024-07-14 06:00:00	2024-07-17 06:00:00	M	repo>sxcRNAi	RevisionRNAi	2	LD	7	25	BL	Alive
Monitor2_2.txt	2024-07-14 06:00:00	2024-07-17 06:00:00	M	repo>sxcRNAi	RevisionRNAi	2	LD	8	25	BL	Alive
Monitor2_2.txt	2024-07-14 06:00:00	2024-07-17 06:00:00	M	repo>sxcRNAi	RevisionRNAi	2	LD	9	25	BL	Alive
Monitor2_2.txt	2024-07-14 06:00:00	2024-07-17 06:00:00	M	repo>sxcRNAi	RevisionRNAi	2	LD	10	25	BL	Alive
Monitor2_2.txt	2024-07-14 06:00:00	2024-07-17 06:00:00	M	repo>sxcRNAi	RevisionRNAi	2	LD	11	25	BL	Alive
Monitor2_2.txt	2024-07-14 06:00:00	2024-07-17 06:00:00	M	repo>sxcRNAi	RevisionRNAi	2	LD	12	25	BL	Alive
Monitor2_2.txt	2024-07-14 06:00:00	2024-07-17 06:00:00	M	repo>sxcRNAi	RevisionRNAi	2	LD	13	25	BL	Alive
Monitor2_2.txt	2024-07-14 06:00:00	2024-07-17 06:00:00	M	repo>sxcRNAi	RevisionRNAi	2	LD	14	25	BL	Alive
Monitor2_2.txt	2024-07-14 06:00:00	2024-07-17 06:00:00	M	repo>sxcRNAi	RevisionRNAi	2	LD	15	25	BL	Alive
Monitor2_2.txt	2024-07-14 06:00:00	2024-07-17 06:00:00	M	repo>sxcRNAi	RevisionRNAi	2	LD	16	25	BL	Alive
Monitor2_2.txt	2024-07-14 06:00:00	2024-07-17 06:00:00	M	repo>sxcRNAi	RevisionRNAi	2	LD	17	25	BL	Alive
Monitor2_2.txt	2024-07-14 06:00:00	2024-07-17 06:00:00	M	repo>sxcRNAi	RevisionRNAi	2	LD	18	25	BL	Alive
Monitor2_2.txt	2024-07-14 06:00:00	2024-07-17 06:00:00	M	repo>sxcRNAi	RevisionRNAi	2	LD	19	25	BL	Alive
Monitor2_2.txt	2024-07-14 06:00:00	2024-07-17 06:00:00	M	repo>sxcRNAi	RevisionRNAi	2	LD	20	25	BL	Alive
Monitor2_2.txt	2024-07-14 06:00:00	2024-07-17 06:00:00	M	repo>sxcRNAi	RevisionRNAi	2	LD	21	25	BL	Alive
Monitor2_2.txt	2024-07-14 06:00:00	2024-07-17 06:00:00	M	repo>sxcRNAi	RevisionRNAi	2	LD	22	25	BL	Alive
Monitor2_2.txt	2024-07-14 06:00:00	2024-07-17 06:00:00	M	repo>sxcRNAi	RevisionRNAi	2	LD	23	25	BL	Alive
Monitor2_2.txt	2024-07-14 06:00:00	2024-07-17 06:00:00	M	repo>sxcRNAi	RevisionRNAi	2	LD	24	25	BL	Alive
Monitor2_2.txt	2024-07-14 06:00:00	2024-07-17 06:00:00	M	repo>sxcRNAi	RevisionRNAi	2	LD	25	25	BL	Dead
Monitor2_2.txt	2024-07-14 06:00:00	2024-07-17 06:00:00	M	repo>sxcRNAi	RevisionRNAi	2	LD	26	25	BL	Dead
Monitor2_2.txt	2024-07-14 06:00:00	2024-07-17 06:00:00	M	repo>sxcRNAi	RevisionRNAi	2	LD	27	25	BL	Dead
Monitor2_2.txt	2024-07-14 06:00:00	2024-07-17 06:00:00	M	repo>sxcRNAi	RevisionRNAi	2	LD	28	25	BL	Dead
Monitor2_2.txt	2024-07-14 06:00:00	2024-07-17 06:00:00	M	repo>sxcRNAi	RevisionRNAi	2	LD	29	25	BL	Dead
Monitor2_2.txt	2024-07-14 06:00:00	2024-07-17 06:00:00	M	repo>sxcRNAi	RevisionRNAi	2	LD	30	25	BL	Dead
Monitor2_2.txt	2024-07-14 06:00:00	2024-07-17 06:00:00	M	repo>sxcRNAi	RevisionRNAi	2	LD	31	25	BL	Dead
Monitor2_2.txt	2024-07-14 06:00:00	2024-07-17 06:00:00	M	repo>sxcRNAi	RevisionRNAi	2	LD	32	25	BL	Dead
Monitor2_4.txt	2024-07-14 06:00:00	2024-07-17 06:00:00	M	ctrl_sxcRNAi	RevisionRNAi	2	LD	1	25	BL	Dead
Monitor2_4.txt	2024-07-14 06:00:00	2024-07-17 06:00:00	M	ctrl_sxcRNAi	RevisionRNAi	2	LD	2	25	BL	Alive
Monitor2_4.txt	2024-07-14 06:00:00	2024-07-17 06:00:00	M	ctrl_sxcRNAi	RevisionRNAi	2	LD	3	25	BL	Alive
Monitor2_4.txt	2024-07-14 06:00:00	2024-07-17 06:00:00	M	ctrl_sxcRNAi	RevisionRNAi	2	LD	4	25	BL	Alive
Monitor2_4.txt	2024-07-14 06:00:00	2024-07-17 06:00:00	M	ctrl_sxcRNAi	RevisionRNAi	2	LD	5	25	BL	Alive
Monitor2_4.txt	2024-07-14 06:00:00	2024-07-17 06:00:00	M	ctrl_sxcRNAi	RevisionRNAi	2	LD	6	25	BL	Alive
Monitor2_4.txt	2024-07-14 06:00:00	2024-07-17 06:00:00	M	ctrl_sxcRNAi	RevisionRNAi	2	LD	7	25	BL	Alive
Monitor2_4.txt	2024-07-14 06:00:00	2024-07-17 06:00:00	M	ctrl_sxcRNAi	RevisionRNAi	2	LD	8	25	BL	Alive
Monitor2_4.txt	2024-07-14 06:00:00	2024-07-17 06:00:00	M	ctrl_sxcRNAi	RevisionRNAi	2	LD	9	25	BL	Alive
Monitor2_4.txt	2024-07-14 06:00:00	2024-07-17 06:00:00	M	ctrl_sxcRNAi	RevisionRNAi	2	LD	10	25	BL	Alive
Monitor2_4.txt	2024-07-14 06:00:00	2024-07-17 06:00:00	M	ctrl_sxcRNAi	RevisionRNAi	2	LD	11	25	BL	Alive
Monitor2_4.txt	2024-07-14 06:00:00	2024-07-17 06:00:00	M	ctrl_sxcRNAi	RevisionRNAi	2	LD	12	25	BL	Alive
Monitor2_4.txt	2024-07-14 06:00:00	2024-07-17 06:00:00	M	ctrl_sxcRNAi	RevisionRNAi	2	LD	13	25	BL	Alive
Monitor2_4.txt	2024-07-14 06:00:00	2024-07-17 06:00:00	M	ctrl_sxcRNAi	RevisionRNAi	2	LD	14	25	BL	Alive
Monitor2_4.txt	2024-07-14 06:00:00	2024-07-17 06:00:00	M	ctrl_sxcRNAi	RevisionRNAi	2	LD	15	25	BL	Dead
Monitor2_4.txt	2024-07-14 06:00:00	2024-07-17 06:00:00	M	ctrl_sxcRNAi	RevisionRNAi	2	LD	16	25	BL	Dead
Monitor2_4.txt	2024-07-14 06:00:00	2024-07-17 06:00:00	M	ctrl_sxcRNAi	RevisionRNAi	2	LD	17	25	BL	Dead
Monitor2_4.txt	2024-07-14 06:00:00	2024-07-17 06:00:00	M	ctrl_sxcRNAi	RevisionRNAi	2	LD	18	25	BL	Dead
Monitor2_4.txt	2024-07-14 06:00:00	2024-07-17 06:00:00	M	ctrl_sxcRNAi	RevisionRNAi	2	LD	19	25	BL	Dead
Monitor2_4.txt	2024-07-14 06:00:00	2024-07-17 06:00:00	M	ctrl_sxcRNAi	RevisionRNAi	2	LD	20	25	BL	Dead
Monitor2_4.txt	2024-07-14 06:00:00	2024-07-17 06:00:00	M	ctrl_sxcRNAi	RevisionRNAi	2	LD	21	25	BL	Dead
Monitor2_4.txt	2024-07-14 06:00:00	2024-07-17 06:00:00	M	ctrl_sxcRNAi	RevisionRNAi	2	LD	22	25	BL	Dead
Monitor2_4.txt	2024-07-14 06:00:00	2024-07-17 06:00:00	M	ctrl_sxcRNAi	RevisionRNAi	2	LD	23	25	BL	Dead
Monitor2_4.txt	2024-07-14 06:00:00	2024-07-17 06:00:00	M	ctrl_sxcRNAi	RevisionRNAi	2	LD	24	25	BL	Dead
Monitor2_4.txt	2024-07-14 06:00:00	2024-07-17 06:00:00	M	ctrl_sxcRNAi	RevisionRNAi	2	LD	25	25	BL	Dead
Monitor2_4.txt	2024-07-14 06:00:00	2024-07-17 06:00:00	M	ctrl_sxcRNAi	RevisionRNAi	2	LD	26	25	BL	Dead
Monitor2_4.txt	2024-07-14 06:00:00	2024-07-17 06:00:00	M	ctrl_sxcRNAi	RevisionRNAi	2	LD	27	25	BL	Dead
Monitor2_4.txt	2024-07-14 06:00:00	2024-07-17 06:00:00	M	ctrl_sxcRNAi	RevisionRNAi	2	LD	28	25	BL	Dead
Monitor2_4.txt	2024-07-14 06:00:00	2024-07-17 06:00:00	M	ctrl_sxcRNAi	RevisionRNAi	2	LD	29	25	BL	Dead
Monitor2_4.txt	2024-07-14 06:00:00	2024-07-17 06:00:00	M	ctrl_sxcRNAi	RevisionRNAi	2	LD	30	25	BL	Dead
Monitor2_4.txt	2024-07-14 06:00:00	2024-07-17 06:00:00	M	ctrl_sxcRNAi	RevisionRNAi	2	LD	31	25	BL	Dead
Monitor2_4.txt	2024-07-14 06:00:00	2024-07-17 06:00:00	M	ctrl_sxcRNAi	RevisionRNAi	2	LD	32	25	BL	Dead
Monitor1_1.txt	2024-07-07 06:00:00	2024-07-10 06:00:00	M	elav>sxcRNAi	RevisionRNAi	1	LD	1	25	BL	Alive
Monitor1_1.txt	2024-07-07 06:00:00	2024-07-10 06:00:00	M	elav>sxcRNAi	RevisionRNAi	1	LD	2	25	BL	Alive
Monitor1_1.txt	2024-07-07 06:00:00	2024-07-10 06:00:00	M	elav>sxcRNAi	RevisionRNAi	1	LD	3	25	BL	Alive
Monitor1_1.txt	2024-07-07 06:00:00	2024-07-10 06:00:00	M	elav>sxcRNAi	RevisionRNAi	1	LD	4	25	BL	Alive
Monitor1_1.txt	2024-07-07 06:00:00	2024-07-10 06:00:00	M	elav>sxcRNAi	RevisionRNAi	1	LD	5	25	BL	Alive
Monitor1_1.txt	2024-07-07 06:00:00	2024-07-10 06:00:00	M	elav>sxcRNAi	RevisionRNAi	1	LD	6	25	BL	Alive
Monitor1_1.txt	2024-07-07 06:00:00	2024-07-10 06:00:00	M	elav>sxcRNAi	RevisionRNAi	1	LD	7	25	BL	Alive
Monitor1_1.txt	2024-07-07 06:00:00	2024-07-10 06:00:00	M	elav>sxcRNAi	RevisionRNAi	1	LD	8	25	BL	Alive
Monitor1_1.txt	2024-07-07 06:00:00	2024-07-10 06:00:00	M	elav>sxcRNAi	RevisionRNAi	1	LD	9	25	BL	Alive
Monitor1_1.txt	2024-07-07 06:00:00	2024-07-10 06:00:00	M	elav>sxcRNAi	RevisionRNAi	1	LD	10	25	BL	Alive
Monitor1_1.txt	2024-07-07 06:00:00	2024-07-10 06:00:00	M	elav>sxcRNAi	RevisionRNAi	1	LD	11	25	BL	Alive
Monitor1_1.txt	2024-07-07 06:00:00	2024-07-10 06:00:00	M	elav>sxcRNAi	RevisionRNAi	1	LD	12	25	BL	Alive
Monitor1_1.txt	2024-07-07 06:00:00	2024-07-10 06:00:00	M	elav>sxcRNAi	RevisionRNAi	1	LD	13	25	BL	Alive
Monitor1_1.txt	2024-07-07 06:00:00	2024-07-10 06:00:00	M	elav>sxcRNAi	RevisionRNAi	1	LD	14	25	BL	Alive
Monitor1_1.txt	2024-07-07 06:00:00	2024-07-10 06:00:00	M	elav>sxcRNAi	RevisionRNAi	1	LD	15	25	BL	Alive
Monitor1_1.txt	2024-07-07 06:00:00	2024-07-10 06:00:00	M	elav>sxcRNAi	RevisionRNAi	1	LD	16	25	BL	Alive
Monitor1_1.txt	2024-07-07 06:00:00	2024-07-10 06:00:00	M	elav>sxcRNAi	RevisionRNAi	1	LD	17	25	BL	Dead
Monitor1_1.txt	2024-07-07 06:00:00	2024-07-10 06:00:00	M	elav>sxcRNAi	RevisionRNAi	1	LD	18	25	BL	Dead
Monitor1_1.txt	2024-07-07 06:00:00	2024-07-10 06:00:00	M	elav>sxcRNAi	RevisionRNAi	1	LD	19	25	BL	Dead
Monitor1_1.txt	2024-07-07 06:00:00	2024-07-10 06:00:00	M	elav>sxcRNAi	RevisionRNAi	1	LD	20	25	BL	Dead
Monitor1_1.txt	2024-07-07 06:00:00	2024-07-10 06:00:00	M	elav>sxcRNAi	RevisionRNAi	1	LD	21	25	BL	Dead
Monitor1_1.txt	2024-07-07 06:00:00	2024-07-10 06:00:00	M	elav>sxcRNAi	RevisionRNAi	1	LD	22	25	BL	Dead
Monitor1_1.txt	2024-07-07 06:00:00	2024-07-10 06:00:00	M	elav>sxcRNAi	RevisionRNAi	1	LD	23	25	BL	Dead
Monitor1_1.txt	2024-07-07 06:00:00	2024-07-10 06:00:00	M	elav>sxcRNAi	RevisionRNAi	1	LD	24	25	BL	Dead
Monitor1_1.txt	2024-07-07 06:00:00	2024-07-10 06:00:00	M	elav>sxcRNAi	RevisionRNAi	1	LD	25	25	BL	Dead
Monitor1_1.txt	2024-07-07 06:00:00	2024-07-10 06:00:00	M	elav>sxcRNAi	RevisionRNAi	1	LD	26	25	BL	Dead
Monitor1_1.txt	2024-07-07 06:00:00	2024-07-10 06:00:00	M	elav>sxcRNAi	RevisionRNAi	1	LD	27	25	BL	Dead
Monitor1_1.txt	2024-07-07 06:00:00	2024-07-10 06:00:00	M	elav>sxcRNAi	RevisionRNAi	1	LD	28	25	BL	Dead
Monitor1_1.txt	2024-07-07 06:00:00	2024-07-10 06:00:00	M	elav>sxcRNAi	RevisionRNAi	1	LD	29	25	BL	Dead
Monitor1_1.txt	2024-07-07 06:00:00	2024-07-10 06:00:00	M	elav>sxcRNAi	RevisionRNAi	1	LD	30	25	BL	Dead
Monitor1_1.txt	2024-07-07 06:00:00	2024-07-10 06:00:00	M	elav>sxcRNAi	RevisionRNAi	1	LD	31	25	BL	Dead
Monitor1_1.txt	2024-07-07 06:00:00	2024-07-10 06:00:00	M	elav>sxcRNAi	RevisionRNAi	1	LD	32	25	BL	Dead
Monitor1_3.txt	2024-07-07 06:00:00	2024-07-10 06:00:00	M	elav>+	RevisionRNAi	1	LD	1	25	BL	Dead
Monitor1_3.txt	2024-07-07 06:00:00	2024-07-10 06:00:00	M	elav>+	RevisionRNAi	1	LD	2	25	BL	Alive
Monitor1_3.txt	2024-07-07 06:00:00	2024-07-10 06:00:00	M	elav>+	RevisionRNAi	1	LD	3	25	BL	Alive
Monitor1_3.txt	2024-07-07 06:00:00	2024-07-10 06:00:00	M	elav>+	RevisionRNAi	1	LD	4	25	BL	Alive
Monitor1_3.txt	2024-07-07 06:00:00	2024-07-10 06:00:00	M	elav>+	RevisionRNAi	1	LD	5	25	BL	Alive
Monitor1_3.txt	2024-07-07 06:00:00	2024-07-10 06:00:00	M	elav>+	RevisionRNAi	1	LD	6	25	BL	Alive
Monitor1_3.txt	2024-07-07 06:00:00	2024-07-10 06:00:00	M	elav>+	RevisionRNAi	1	LD	7	25	BL	Dead
Monitor1_3.txt	2024-07-07 06:00:00	2024-07-10 06:00:00	M	elav>+	RevisionRNAi	1	LD	8	25	BL	Alive
Monitor1_3.txt	2024-07-07 06:00:00	2024-07-10 06:00:00	M	elav>+	RevisionRNAi	1	LD	9	25	BL	Alive
Monitor1_3.txt	2024-07-07 06:00:00	2024-07-10 06:00:00	M	elav>+	RevisionRNAi	1	LD	10	25	BL	Alive
Monitor1_3.txt	2024-07-07 06:00:00	2024-07-10 06:00:00	M	elav>+	RevisionRNAi	1	LD	11	25	BL	Alive
Monitor1_3.txt	2024-07-07 06:00:00	2024-07-10 06:00:00	M	elav>+	RevisionRNAi	1	LD	12	25	BL	Alive
Monitor1_3.txt	2024-07-07 06:00:00	2024-07-10 06:00:00	M	elav>+	RevisionRNAi	1	LD	13	25	BL	Alive
Monitor1_3.txt	2024-07-07 06:00:00	2024-07-10 06:00:00	M	elav>+	RevisionRNAi	1	LD	14	25	BL	Alive
Monitor1_3.txt	2024-07-07 06:00:00	2024-07-10 06:00:00	M	elav>+	RevisionRNAi	1	LD	15	25	BL	Alive
Monitor1_3.txt	2024-07-07 06:00:00	2024-07-10 06:00:00	M	elav>+	RevisionRNAi	1	LD	16	25	BL	Alive
Monitor1_3.txt	2024-07-07 06:00:00	2024-07-10 06:00:00	M	elav>+	RevisionRNAi	1	LD	17	25	BL	Alive
Monitor1_3.txt	2024-07-07 06:00:00	2024-07-10 06:00:00	M	elav>+	RevisionRNAi	1	LD	18	25	BL	Alive
Monitor1_3.txt	2024-07-07 06:00:00	2024-07-10 06:00:00	M	elav>+	RevisionRNAi	1	LD	19	25	BL	Alive
Monitor1_3.txt	2024-07-07 06:00:00	2024-07-10 06:00:00	M	elav>+	RevisionRNAi	1	LD	20	25	BL	Alive
Monitor1_3.txt	2024-07-07 06:00:00	2024-07-10 06:00:00	M	elav>+	RevisionRNAi	1	LD	21	25	BL	Alive
Monitor1_3.txt	2024-07-07 06:00:00	2024-07-10 06:00:00	M	elav>+	RevisionRNAi	1	LD	22	25	BL	Alive
Monitor1_3.txt	2024-07-07 06:00:00	2024-07-10 06:00:00	M	elav>+	RevisionRNAi	1	LD	23	25	BL	Dead
Monitor1_3.txt	2024-07-07 06:00:00	2024-07-10 06:00:00	M	elav>+	RevisionRNAi	1	LD	24	25	BL	Alive
Monitor1_3.txt	2024-07-07 06:00:00	2024-07-10 06:00:00	M	elav>+	RevisionRNAi	1	LD	25	25	BL	Alive
Monitor1_3.txt	2024-07-07 06:00:00	2024-07-10 06:00:00	M	elav>+	RevisionRNAi	1	LD	26	25	BL	Alive
Monitor1_3.txt	2024-07-07 06:00:00	2024-07-10 06:00:00	M	elav>+	RevisionRNAi	1	LD	27	25	BL	Alive
Monitor1_3.txt	2024-07-07 06:00:00	2024-07-10 06:00:00	M	elav>+	RevisionRNAi	1	LD	28	25	BL	Alive
Monitor1_3.txt	2024-07-07 06:00:00	2024-07-10 06:00:00	M	elav>+	RevisionRNAi	1	LD	29	25	BL	Alive
Monitor1_3.txt	2024-07-07 06:00:00	2024-07-10 06:00:00	M	elav>+	RevisionRNAi	1	LD	30	25	BL	Alive
Monitor1_3.txt	2024-07-07 06:00:00	2024-07-10 06:00:00	M	elav>+	RevisionRNAi	1	LD	31	25	BL	Alive
Monitor1_3.txt	2024-07-07 06:00:00	2024-07-10 06:00:00	M	elav>+	RevisionRNAi	1	LD	32	25	BL	Alive
Monitor2_3.txt	2024-07-14 06:00:00	2024-07-17 06:00:00	M	elav>sxcRNAi	RevisionRNAi	2	LD	1	25	BL	Alive
Monitor2_3.txt	2024-07-14 06:00:00	2024-07-17 06:00:00	M	elav>sxcRNAi	RevisionRNAi	2	LD	2	25	BL	Alive
Monitor2_3.txt	2024-07-14 06:00:00	2024-07-17 06:00:00	M	elav>sxcRNAi	RevisionRNAi	2	LD	3	25	BL	Alive
Monitor2_3.txt	2024-07-14 06:00:00	2024-07-17 06:00:00	M	elav>sxcRNAi	RevisionRNAi	2	LD	4	25	BL	Alive
Monitor2_3.txt	2024-07-14 06:00:00	2024-07-17 06:00:00	M	elav>sxcRNAi	RevisionRNAi	2	LD	5	25	BL	Alive
Monitor2_3.txt	2024-07-14 06:00:00	2024-07-17 06:00:00	M	elav>sxcRNAi	RevisionRNAi	2	LD	6	25	BL	Alive
Monitor2_3.txt	2024-07-14 06:00:00	2024-07-17 06:00:00	M	elav>sxcRNAi	RevisionRNAi	2	LD	7	25	BL	Alive
Monitor2_3.txt	2024-07-14 06:00:00	2024-07-17 06:00:00	M	elav>sxcRNAi	RevisionRNAi	2	LD	8	25	BL	Alive
Monitor2_3.txt	2024-07-14 06:00:00	2024-07-17 06:00:00	M	elav>sxcRNAi	RevisionRNAi	2	LD	9	25	BL	Alive
Monitor2_3.txt	2024-07-14 06:00:00	2024-07-17 06:00:00	M	elav>sxcRNAi	RevisionRNAi	2	LD	10	25	BL	Alive
Monitor2_3.txt	2024-07-14 06:00:00	2024-07-17 06:00:00	M	elav>sxcRNAi	RevisionRNAi	2	LD	11	25	BL	Alive
Monitor2_3.txt	2024-07-14 06:00:00	2024-07-17 06:00:00	M	elav>sxcRNAi	RevisionRNAi	2	LD	12	25	BL	Alive
Monitor2_3.txt	2024-07-14 06:00:00	2024-07-17 06:00:00	M	elav>sxcRNAi	RevisionRNAi	2	LD	13	25	BL	Alive
Monitor2_3.txt	2024-07-14 06:00:00	2024-07-17 06:00:00	M	elav>sxcRNAi	RevisionRNAi	2	LD	14	25	BL	Alive
Monitor2_3.txt	2024-07-14 06:00:00	2024-07-17 06:00:00	M	elav>sxcRNAi	RevisionRNAi	2	LD	15	25	BL	Alive
Monitor2_3.txt	2024-07-14 06:00:00	2024-07-17 06:00:00	M	elav>sxcRNAi	RevisionRNAi	2	LD	16	25	BL	Alive
Monitor2_3.txt	2024-07-14 06:00:00	2024-07-17 06:00:00	M	elav>sxcRNAi	RevisionRNAi	2	LD	17	25	BL	Alive
Monitor2_3.txt	2024-07-14 06:00:00	2024-07-17 06:00:00	M	elav>sxcRNAi	RevisionRNAi	2	LD	18	25	BL	Alive
Monitor2_3.txt	2024-07-14 06:00:00	2024-07-17 06:00:00	M	elav>sxcRNAi	RevisionRNAi	2	LD	19	25	BL	Alive
Monitor2_3.txt	2024-07-14 06:00:00	2024-07-17 06:00:00	M	elav>sxcRNAi	RevisionRNAi	2	LD	20	25	BL	Alive
Monitor2_3.txt	2024-07-14 06:00:00	2024-07-17 06:00:00	M	elav>sxcRNAi	RevisionRNAi	2	LD	21	25	BL	Alive
Monitor2_3.txt	2024-07-14 06:00:00	2024-07-17 06:00:00	M	elav>sxcRNAi	RevisionRNAi	2	LD	22	25	BL	Alive
Monitor2_3.txt	2024-07-14 06:00:00	2024-07-17 06:00:00	M	elav>sxcRNAi	RevisionRNAi	2	LD	23	25	BL	Alive
Monitor2_3.txt	2024-07-14 06:00:00	2024-07-17 06:00:00	M	elav>sxcRNAi	RevisionRNAi	2	LD	24	25	BL	Alive
Monitor2_3.txt	2024-07-14 06:00:00	2024-07-17 06:00:00	M	elav>sxcRNAi	RevisionRNAi	2	LD	25	25	BL	Alive
Monitor2_3.txt	2024-07-14 06:00:00	2024-07-17 06:00:00	M	elav>sxcRNAi	RevisionRNAi	2	LD	26	25	BL	Alive
Monitor2_3.txt	2024-07-14 06:00:00	2024-07-17 06:00:00	M	elav>sxcRNAi	RevisionRNAi	2	LD	27	25	BL	Dead
Monitor2_3.txt	2024-07-14 06:00:00	2024-07-17 06:00:00	M	elav>sxcRNAi	RevisionRNAi	2	LD	28	25	BL	Dead
Monitor2_3.txt	2024-07-14 06:00:00	2024-07-17 06:00:00	M	elav>sxcRNAi	RevisionRNAi	2	LD	29	25	BL	Dead
Monitor2_3.txt	2024-07-14 06:00:00	2024-07-17 06:00:00	M	elav>sxcRNAi	RevisionRNAi	2	LD	30	25	BL	Dead
Monitor2_3.txt	2024-07-14 06:00:00	2024-07-17 06:00:00	M	elav>sxcRNAi	RevisionRNAi	2	LD	31	25	BL	Dead
Monitor2_3.txt	2024-07-14 06:00:00	2024-07-17 06:00:00	M	elav>sxcRNAi	RevisionRNAi	2	LD	32	25	BL	Dead
