# Supplementary material for: Rescuable sleep and synaptogenesis phenotypes in a Drosophila model of O-GlcNAc transferase intellectual disability
Source: eLife. 2024 Nov 13;13:e90376. doi: 10.7554/eLife.90376 (PMC11623933; doi:10.7554/eLife.90376)
Supplement: Figure 7—source data 1. [file elife-90376-fig7-data1.zip › Figure7SourceData1/RawData/Monitor2_1.txt]

1	12 Jul 24	15:03:25	24	0	1	0	Ct	0	0	0	0	0	0	0	0	0	0	0	0	0	0	0	0	0	0	0	0	0	0	0	0	0	0	0	0	0	0	0	0	0	0
2	12 Jul 24	15:03:30	1	0	1	0	Ct	0	1	1	0	0	0	0	0	0	0	0	0	0	0	0	0	0	0	0	0	0	1	0	0	1	0	0	0	0	0	0	1	0	0
3	12 Jul 24	15:03:35	1	0	1	0	Ct	0	1	2	0	0	0	0	0	0	0	0	0	0	0	0	0	0	0	0	0	0	1	0	0	0	0	0	0	0	0	0	0	0	0
4	12 Jul 24	15:03:40	1	0	1	0	Ct	0	1	1	0	0	0	0	0	0	1	0	0	1	0	0	0	0	0	0	1	0	0	1	0	0	0	0	0	0	0	0	0	1	0
5	12 Jul 24	15:03:45	1	0	1	0	Ct	0	1	0	0	0	0	0	0	1	0	0	0	0	1	1	0	0	0	0	1	0	0	0	0	0	0	0	0	0	0	0	0	0	0
6	12 Jul 24	15:03:50	1	0	1	0	Ct	0	1	1	0	0	0	0	0	0	1	1	0	0	0	1	0	0	0	0	0	0	0	1	0	1	0	0	0	0	0	0	2	0	1
7	12 Jul 24	15:03:55	1	0	1	0	Ct	0	1	0	0	0	0	0	0	0	0	0	0	0	0	2	0	0	0	0	0	0	0	1	0	0	0	1	0	0	1	0	0	0	0
8	12 Jul 24	15:04:00	1	0	1	0	Ct	0	1	0	0	0	0	0	0	0	0	0	0	0	0	0	0	0	0	0	0	0	0	0	0	0	0	0	0	0	0	0	1	0	0
9	12 Jul 24	15:04:05	1	0	1	0	Ct	0	1	3	0	0	0	0	0	0	0	0	0	0	0	0	0	0	0	0	1	0	1	0	0	0	0	1	0	1	1	0	1	1	0
10	12 Jul 24	15:04:10	1	0	1	0	Ct	0	1	1	0	0	0	1	0	0	0	0	0	0	0	2	0	0	0	0	0	0	1	1	0	1	0	0	0	0	0	0	1	0	1
11	12 Jul 24	15:04:15	1	0	1	0	Ct	0	1	0	0	1	0	0	0	0	0	1	1	0	1	0	0	0	0	0	1	0	0	0	0	1	0	0	0	0	0	0	0	0	0
12	12 Jul 24	15:04:20	1	0	1	0	Ct	0	1	1	0	1	0	0	0	0	0	0	0	0	0	1	0	0	0	1	0	0	0	1	0	0	0	0	0	0	0	0	1	0	0
13	12 Jul 24	15:04:25	1	0	1	0	Ct	0	1	0	0	0	0	0	0	0	0	0	1	0	0	0	0	0	0	0	0	0	0	0	0	0	0	0	0	1	1	0	1	0	0
14	12 Jul 24	15:04:30	1	0	1	0	Ct	0	1	0	1	1	0	0	0	0	0	0	0	0	1	1	0	0	0	1	1	0	1	0	0	0	0	0	0	0	1	0	0	0	0
15	12 Jul 24	15:04:35	1	0	1	0	Ct	0	1	0	0	1	0	0	0	0	0	0	0	0	0	1	0	0	0	0	1	0	1	1	0	0	0	0	0	0	0	0	1	1	0
16	12 Jul 24	15:04:40	1	0	1	0	Ct	0	1	0	0	1	0	0	0	0	0	0	0	0	0	0	0	0	0	0	0	0	0	1	0	0	0	0	0	0	0	0	0	0	0
17	12 Jul 24	15:04:45	1	0	1	0	Ct	0	1	0	0	0	0	0	0	0	0	0	0	1	1	1	0	0	0	0	0	0	0	0	0	0	0	0	0	0	0	0	1	1	0
18	12 Jul 24	15:04:50	1	0	1	0	Ct	0	1	0	0	1	0	1	0	0	0	0	1	0	0	0	0	0	0	1	0	0	0	1	0	0	0	0	0	0	0	0	0	0	0
19	12 Jul 24	15:04:55	1	0	1	0	Ct	0	1	0	0	0	0	0	0	0	0	0	0	0	1	0	0	0	0	1	1	0	1	0	0	0	0	0	0	0	0	0	0	0	1
20	12 Jul 24	15:05:00	1	0	1	0	Ct	0	1	0	0	1	0	0	0	0	0	1	0	0	0	0	1	0	0	0	1	0	0	0	0	0	1	0	0	0	0	0	0	1	0
21	12 Jul 24	15:05:05	1	0	1	0	Ct	0	1	0	0	0	0	0	0	0	0	0	1	0	0	0	0	0	0	0	0	0	0	1	0	0	0	0	0	0	0	0	1	1	0
22	12 Jul 24	15:05:10	1	0	1	0	Ct	0	1	0	1	1	0	0	0	0	0	1	0	0	0	0	0	0	0	0	0	0	0	0	0	0	0	1	0	1	0	0	0	0	0
23	12 Jul 24	15:05:15	1	0	1	0	Ct	0	1	0	0	1	0	1	0	0	0	0	0	1	0	0	0	0	0	1	0	0	1	0	0	0	0	0	0	0	0	0	1	0	0
24	12 Jul 24	15:05:20	1	0	1	0	Ct	0	1	0	0	1	0	0	0	0	0	0	1	0	0	0	1	0	1	1	0	0	0	1	0	0	1	0	0	0	0	0	0	0	0
25	12 Jul 24	15:05:25	1	0	1	0	Ct	0	1	0	0	0	0	1	0	0	0	1	0	0	0	0	0	0	0	0	0	0	0	0	0	0	0	1	0	0	0	0	0	0	0
26	12 Jul 24	15:05:30	1	0	1	0	Ct	0	1	0	1	1	0	0	0	0	0	0	0	0	0	1	0	0	0	0	1	0	1	1	0	0	0	0	0	1	0	0	0	0	1
27	12 Jul 24	15:05:35	1	0	1	0	Ct	0	1	0	0	1	0	0	0	0	0	1	0	0	0	0	0	0	0	0	0	0	1	0	0	0	0	0	0	0	0	0	0	0	0
28	12 Jul 24	15:05:40	1	0	1	0	Ct	0	1	0	0	0	0	1	0	0	1	0	1	0	0	1	0	0	0	0	0	0	0	0	0	0	0	0	0	0	0	0	0	0	0
29	12 Jul 24	15:05:45	1	0	1	0	Ct	0	1	0	0	0	0	0	0	0	1	0	0	0	0	0	0	0	0	0	0	0	0	0	0	0	0	0	0	0	0	0	1	0	0
30	12 Jul 24	15:05:50	1	0	1	0	Ct	0	1	0	0	0	0	0	0	0	0	0	0	0	0	0	0	0	1	1	0	0	1	1	0	1	0	0	0	0	0	0	0	1	0
31	12 Jul 24	15:05:55	1	0	1	0	Ct	0	1	0	0	0	0	1	0	0	0	1	0	0	1	0	0	0	0	0	1	0	1	0	0	0	0	0	0	0	0	0	1	0	0
32	12 Jul 24	15:06:00	1	0	1	0	Ct	0	1	0	0	0	0	0	0	0	1	0	0	0	0	0	0	0	0	1	0	0	0	1	0	1	0	0	0	0	0	0	0	0	0
33	12 Jul 24	15:06:05	1	0	1	0	Ct	0	1	0	0	0	0	0	0	0	0	1	0	0	0	1	0	0	0	0	0	0	0	0	0	0	0	0	1	0	0	0	0	0	0
34	12 Jul 24	15:06:10	1	0	1	0	Ct	0	1	0	0	0	0	1	0	0	1	0	0	0	0	0	0	0	0	1	0	0	0	0	0	1	0	0	0	0	0	0	1	0	0
35	12 Jul 24	15:06:15	1	0	1	0	Ct	0	1	1	0	0	0	0	0	0	0	0	0	0	0	0	0	0	0	0	0	0	0	0	0	0	0	1	0	0	0	0	1	0	0
36	12 Jul 24	15:06:20	1	0	1	0	Ct	0	1	0	0	0	0	1	0	0	0	0	1	0	0	0	1	0	0	1	1	0	0	0	0	1	0	0	0	0	0	0	0	0	0
37	12 Jul 24	15:06:25	1	0	1	0	Ct	0	1	0	0	0	0	0	0	0	1	1	1	0	0	0	0	0	0	1	1	1	0	0	0	0	0	2	1	0	0	0	1	0	0
38	12 Jul 24	15:06:30	1	0	1	0	Ct	0	1	0	0	0	0	0	0	0	0	0	0	0	0	0	0	0	0	0	0	0	1	0	0	1	0	0	0	0	0	0	0	1	0
39	12 Jul 24	15:06:35	1	0	1	0	Ct	0	1	0	0	0	0	0	0	0	0	0	0	0	0	1	1	0	0	1	0	0	1	0	0	0	0	0	0	0	0	0	1	0	0
40	12 Jul 24	15:06:40	1	0	1	0	Ct	0	1	2	0	0	0	1	0	0	1	1	0	0	1	0	0	0	0	0	0	0	0	0	0	1	0	0	0	0	0	0	0	0	0
41	12 Jul 24	15:06:45	1	0	1	0	Ct	0	1	0	0	0	0	0	0	0	0	0	0	0	0	0	0	0	1	0	0	0	2	0	0	0	0	1	0	0	0	0	0	0	0
42	12 Jul 24	15:06:50	1	0	1	0	Ct	0	1	0	0	0	0	1	0	0	0	0	0	0	0	0	0	0	0	1	0	1	0	1	0	1	0	0	0	0	0	0	0	0	0
43	12 Jul 24	15:06:55	1	0	1	0	Ct	0	1	1	0	0	0	0	0	0	0	1	1	0	0	0	0	0	0	0	1	0	0	0	0	0	0	0	0	0	0	0	0	2	0
44	12 Jul 24	15:07:00	1	0	1	0	Ct	0	1	1	0	1	0	0	0	0	0	0	1	0	0	0	0	0	0	0	1	0	0	0	0	1	0	1	0	0	0	0	0	0	0
45	12 Jul 24	15:07:05	1	0	1	0	Ct	0	1	0	0	0	0	0	0	0	0	1	0	0	0	1	0	0	0	1	0	0	1	1	0	0	0	0	0	1	0	0	1	0	0
46	12 Jul 24	15:07:10	1	0	1	0	Ct	0	1	0	0	1	0	1	0	0	1	0	0	0	0	0	0	0	0	0	0	0	0	0	0	0	0	0	0	0	0	0	0	0	0
47	12 Jul 24	15:07:15	1	0	1	0	Ct	0	1	0	0	0	0	0	0	0	0	0	0	0	0	0	0	0	0	0	0	0	1	0	0	0	0	0	0	0	0	0	1	1	0
48	12 Jul 24	15:07:20	1	0	1	0	Ct	0	1	0	1	1	0	0	0	0	1	0	0	0	0	1	1	0	0	0	0	0	0	0	0	0	0	0	0	0	0	0	0	0	0
49	12 Jul 24	15:07:25	1	0	1	0	Ct	0	1	0	2	1	0	1	0	0	0	0	0	0	1	0	1	0	0	0	0	0	0	0	0	0	0	0	0	0	0	0	0	1	0
50	12 Jul 24	15:07:30	1	0	1	0	Ct	0	1	1	0	0	0	0	0	0	1	0	0	0	0	1	0	0	0	0	0	0	0	1	0	0	0	0	0	0	0	0	0	1	0
51	12 Jul 24	15:07:35	1	0	1	0	Ct	0	1	1	1	0	0	0	0	0	0	1	0	1	1	1	0	0	0	0	0	0	0	0	0	0	0	0	0	0	0	0	0	0	0
52	12 Jul 24	15:07:40	1	0	1	0	Ct	0	1	0	0	0	0	0	0	0	0	0	0	0	0	0	0	0	0	0	0	0	0	0	0	0	0	0	0	0	0	0	1	1	0
53	12 Jul 24	15:07:45	1	0	1	0	Ct	0	1	1	0	0	0	1	0	0	1	0	0	0	0	0	0	0	0	0	0	0	0	0	0	0	0	0	0	0	0	0	0	0	1
54	12 Jul 24	15:07:50	1	0	1	0	Ct	0	1	0	0	0	0	0	0	0	0	1	0	0	0	0	0	0	0	0	0	0	0	0	0	0	0	0	0	0	0	0	1	1	0
55	12 Jul 24	15:07:55	1	0	1	0	Ct	0	1	0	0	0	0	0	0	0	0	0	1	0	0	1	0	0	0	0	0	0	0	0	0	0	0	0	0	0	0	0	0	0	0
56	12 Jul 24	15:08:00	1	0	1	0	Ct	0	1	0	0	0	0	1	0	0	0	0	0	0	0	0	0	0	0	0	0	0	0	0	0	1	0	0	0	1	0	0	0	0	0
57	12 Jul 24	15:08:05	1	0	1	0	Ct	0	1	0	0	1	0	0	0	0	0	0	1	0	0	0	0	0	0	0	0	0	0	1	0	0	0	0	0	0	0	0	0	1	0
58	12 Jul 24	15:08:10	1	0	1	0	Ct	0	1	0	0	1	0	0	0	0	0	0	0	0	0	1	0	0	0	0	0	0	0	0	0	0	0	0	0	0	0	0	0	0	1
59	12 Jul 24	15:08:15	1	0	1	0	Ct	0	1	0	0	0	0	0	0	0	0	0	0	0	0	0	0	0	0	0	1	0	0	1	0	1	0	0	0	0	0	0	0	1	0
60	12 Jul 24	15:08:20	1	0	1	0	Ct	0	1	0	0	1	0	0	0	0	0	0	1	0	0	0	0	0	0	0	1	0	0	0	0	0	0	1	0	0	0	0	0	0	1
61	12 Jul 24	15:08:25	1	0	1	0	Ct	0	1	0	0	1	0	0	0	0	0	0	0	0	1	0	0	0	0	0	0	0	0	0	0	0	0	0	0	1	0	0	0	0	0
62	12 Jul 24	15:08:30	1	0	1	0	Ct	0	1	0	0	0	0	1	0	0	0	0	0	0	0	0	1	0	0	0	0	0	0	0	0	0	0	0	0	0	0	0	0	1	0
63	12 Jul 24	15:08:35	1	0	1	0	Ct	0	1	0	0	1	0	1	1	0	0	1	0	0	1	0	0	0	0	0	0	0	0	0	0	0	0	0	0	1	0	0	0	0	0
64	12 Jul 24	15:08:40	1	0	1	0	Ct	0	1	0	1	1	0	0	1	0	0	0	0	0	0	0	1	0	0	1	0	0	0	0	0	0	0	1	0	1	0	0	0	1	1
65	12 Jul 24	15:08:45	1	0	1	0	Ct	0	1	0	0	0	0	0	0	0	0	1	0	0	0	1	0	0	0	0	0	0	1	0	0	0	0	0	0	0	0	0	1	0	0
66	12 Jul 24	15:08:50	1	0	1	0	Ct	0	1	0	1	0	0	0	0	0	0	0	0	0	1	0	0	0	0	0	0	0	1	0	0	1	0	0	0	0	0	0	1	0	0
67	12 Jul 24	15:08:55	1	0	1	0	Ct	0	1	0	0	1	0	0	1	0	0	0	0	0	0	0	2	0	0	1	0	0	0	1	0	0	0	0	0	0	0	0	0	1	0
68	12 Jul 24	15:09:00	1	0	1	0	Ct	0	1	0	0	1	0	0	1	0	0	0	0	0	0	1	1	0	0	0	1	0	0	0	0	1	0	0	0	0	0	0	0	0	1
69	12 Jul 24	15:09:05	1	0	1	0	Ct	0	1	0	1	0	0	0	0	0	0	0	1	0	1	0	0	0	0	0	0	0	0	1	0	0	0	0	0	0	0	0	2	0	0
70	12 Jul 24	15:09:10	1	0	1	0	Ct	0	1	0	0	1	0	1	0	0	0	0	0	0	0	0	0	0	0	0	1	0	0	0	0	0	0	0	0	0	0	0	0	0	0
71	12 Jul 24	15:09:15	1	0	1	0	Ct	0	1	0	0	1	0	1	0	0	0	0	0	0	0	0	0	0	0	0	0	0	0	0	0	0	0	1	0	0	0	0	1	0	0
72	12 Jul 24	15:09:20	1	0	1	0	Ct	0	1	0	0	0	0	0	1	0	0	0	0	0	0	1	0	0	0	0	0	0	1	0	0	0	0	0	0	0	0	0	0	0	0
73	12 Jul 24	15:09:25	1	0	1	0	Ct	0	1	0	0	1	0	0	0	0	0	0	0	0	0	0	0	0	0	0	0	0	1	0	0	0	0	0	0	0	0	0	0	0	0
74	12 Jul 24	15:09:30	1	0	1	0	Ct	0	1	0	1	0	0	0	0	0	0	1	0	0	0	1	1	0	0	0	1	1	0	0	0	1	0	0	0	0	0	0	0	0	0
75	12 Jul 24	15:09:35	1	0	1	0	Ct	0	1	0	0	1	0	0	0	0	0	1	0	0	1	0	0	0	0	0	1	0	0	0	0	0	0	0	0	0	0	0	0	0	1
76	12 Jul 24	15:09:40	1	0	1	0	Ct	0	1	0	0	0	0	0	0	0	0	0	0	0	0	0	0	0	0	1	0	0	0	0	0	1	0	0	0	0	0	0	1	1	0
77	12 Jul 24	15:09:45	1	0	1	0	Ct	0	1	0	0	0	0	0	1	0	0	0	0	0	0	1	1	0	0	0	0	0	0	0	0	0	0	1	0	0	0	0	1	0	0
78	12 Jul 24	15:09:50	1	0	1	0	Ct	0	1	0	0	0	0	0	0	0	1	1	0	0	0	1	0	0	0	0	0	0	0	0	0	0	0	0	0	0	0	0	1	0	0
79	12 Jul 24	15:09:55	1	0	1	0	Ct	0	1	0	1	1	0	1	0	0	2	1	0	0	1	0	0	0	0	1	0	1	0	0	0	0	0	0	0	0	0	0	0	0	0
80	12 Jul 24	15:10:00	1	0	1	0	Ct	0	1	0	0	0	0	0	0	0	2	0	0	0	0	0	0	0	0	0	0	0	0	0	0	0	0	0	0	0	0	0	0	0	0
81	12 Jul 24	15:10:05	1	0	1	0	Ct	0	1	0	1	0	0	0	0	0	3	0	0	0	0	0	0	0	0	0	0	0	1	0	0	0	0	0	0	0	0	0	0	0	1
82	12 Jul 24	15:10:10	1	0	1	0	Ct	0	1	1	0	0	0	0	0	0	3	0	0	0	0	1	0	0	0	0	1	0	0	1	0	0	0	0	0	0	0	0	1	0	1
83	12 Jul 24	15:10:15	1	0	1	0	Ct	0	1	0	0	1	0	0	0	0	0	1	0	0	0	0	0	0	0	0	0	0	1	0	0	0	0	0	0	0	0	0	0	0	0
84	12 Jul 24	15:10:20	1	0	1	0	Ct	0	1	0	0	0	0	0	0	0	0	0	0	0	0	1	0	0	0	0	1	0	0	1	0	0	0	1	0	0	0	0	1	1	0
85	12 Jul 24	15:10:25	1	0	1	0	Ct	0	1	0	0	1	0	1	1	0	0	0	0	0	0	0	0	0	0	0	0	4	0	0	0	0	0	0	0	0	0	0	0	0	0
86	12 Jul 24	15:10:30	1	0	1	0	Ct	0	1	0	0	0	0	0	0	0	1	0	1	0	0	0	0	0	0	0	0	4	1	0	0	0	0	0	0	0	0	0	0	1	0
87	12 Jul 24	15:10:35	1	0	1	0	Ct	0	1	0	0	0	0	0	1	0	0	0	0	0	0	0	0	0	0	0	0	2	1	1	0	0	0	1	0	0	0	0	0	0	0
88	12 Jul 24	15:10:40	1	0	1	0	Ct	0	1	0	0	1	0	0	0	0	0	1	1	0	0	0	0	0	0	1	0	1	0	0	0	0	0	0	0	0	0	0	0	1	1
89	12 Jul 24	15:10:45	1	0	1	0	Ct	0	1	0	0	0	0	0	0	0	0	0	0	0	0	0	0	0	0	0	1	2	0	1	0	0	0	0	0	0	0	0	0	0	0
90	12 Jul 24	15:10:50	1	0	1	0	Ct	0	1	0	1	0	0	0	0	0	1	0	0	0	0	1	0	0	0	1	0	0	0	0	0	0	0	0	0	0	0	0	0	0	0
91	12 Jul 24	15:10:55	1	0	1	0	Ct	0	1	0	0	0	0	0	0	0	0	0	0	0	0	0	0	0	0	0	0	0	0	1	0	1	0	0	0	0	0	0	0	0	0
92	12 Jul 24	15:11:00	1	0	1	0	Ct	0	1	0	0	1	0	1	0	0	0	0	0	0	0	0	0	0	0	0	0	0	0	1	0	0	0	0	0	0	0	0	1	0	0
93	12 Jul 24	15:11:05	1	0	1	0	Ct	0	1	0	0	0	0	0	0	0	0	0	0	0	0	1	1	0	0	0	1	1	0	0	0	0	0	0	0	0	0	0	0	0	0
94	12 Jul 24	15:11:10	1	0	1	0	Ct	0	1	0	1	1	0	1	0	0	0	1	0	0	0	0	1	0	0	0	0	0	0	0	0	0	0	0	0	0	0	0	1	0	0
95	12 Jul 24	15:11:15	1	0	1	0	Ct	0	1	0	0	0	0	0	0	0	0	0	0	0	0	0	0	0	0	0	0	0	0	0	0	0	0	1	0	0	0	0	0	0	1
96	12 Jul 24	15:11:20	1	0	1	0	Ct	0	1	0	0	0	0	0	0	0	0	0	0	0	2	1	0	0	0	0	1	0	0	0	0	0	0	0	0	0	0	0	0	1	0
97	12 Jul 24	15:11:25	1	0	1	0	Ct	0	1	0	1	1	0	0	0	0	0	0	0	0	0	0	0	0	0	0	0	0	0	0	0	0	0	0	0	0	0	0	0	0	0
98	12 Jul 24	15:11:30	1	0	1	0	Ct	0	1	2	1	1	0	0	0	0	0	0	1	0	0	0	0	0	0	0	1	0	0	0	0	0	0	0	0	0	0	0	1	0	0
99	12 Jul 24	15:11:35	1	0	1	0	Ct	0	1	0	0	0	0	0	0	0	0	0	0	0	0	1	0	0	0	1	0	0	0	0	0	0	0	1	0	0	0	0	0	0	0
100	12 Jul 24	15:11:40	1	0	1	0	Ct	0	1	1	0	0	0	0	0	0	0	1	1	0	0	0	0	0	0	0	1	0	0	0	0	1	0	0	0	0	0	0	1	0	0
101	12 Jul 24	15:11:45	1	0	1	0	Ct	0	1	0	0	1	0	0	0	0	0	0	0	0	0	0	0	0	0	0	1	0	0	0	0	0	0	0	0	0	0	0	0	0	0
102	12 Jul 24	15:11:50	1	0	1	0	Ct	0	1	0	1	1	0	0	0	0	0	0	0	0	0	0	0	0	0	0	0	0	0	0	0	0	0	0	0	0	0	0	0	0	0
103	12 Jul 24	15:11:55	1	0	1	0	Ct	0	1	0	0	0	0	0	0	0	0	0	0	0	0	1	0	0	0	0	0	0	0	0	0	0	0	0	0	0	0	0	0	0	0
104	12 Jul 24	15:12:00	1	0	1	0	Ct	0	1	0	1	0	0	0	1	0	0	0	1	0	1	0	0	0	0	1	0	0	0	0	0	0	0	0	0	0	0	0	0	2	0
105	12 Jul 24	15:12:05	1	0	1	0	Ct	0	1	0	0	0	0	0	1	0	0	1	0	0	0	0	1	0	0	0	1	0	0	0	0	0	0	0	0	0	0	1	0	0	1
106	12 Jul 24	15:12:10	1	0	1	0	Ct	0	1	0	0	0	0	0	0	0	0	0	1	0	0	1	1	0	0	0	0	0	0	0	0	0	0	0	0	0	0	0	0	0	0
107	12 Jul 24	15:12:15	1	0	1	0	Ct	0	1	0	1	0	0	0	0	0	0	0	0	0	0	0	0	0	0	0	0	0	0	0	0	1	0	0	0	0	0	0	0	0	0
108	12 Jul 24	15:12:20	1	0	1	0	Ct	0	1	0	1	0	0	1	0	0	0	1	0	0	0	0	0	0	0	1	1	0	1	0	0	0	0	0	0	0	0	0	0	0	0
109	12 Jul 24	15:12:25	1	0	1	0	Ct	0	1	0	0	0	0	0	1	0	0	0	0	0	0	0	0	0	0	1	0	1	0	0	0	0	0	0	0	0	0	0	0	0	0
110	12 Jul 24	15:12:30	1	0	1	0	Ct	0	1	0	0	1	0	0	0	0	0	0	0	0	0	1	1	0	0	0	0	0	0	0	0	0	0	1	0	0	0	0	0	0	0
111	12 Jul 24	15:12:35	1	0	1	0	Ct	0	1	0	0	1	0	0	0	0	0	0	1	0	1	0	0	0	0	0	1	0	0	0	0	0	0	0	0	2	0	0	0	0	0
112	12 Jul 24	15:12:40	1	0	1	0	Ct	0	1	0	0	0	0	1	0	0	0	0	0	0	0	1	1	0	0	0	0	0	1	0	0	1	0	1	0	0	0	0	0	0	0
113	12 Jul 24	15:12:45	1	0	1	0	Ct	0	1	0	0	0	0	0	0	0	0	0	0	0	0	0	0	0	0	0	0	0	0	0	0	0	0	0	0	0	0	0	0	0	1
114	12 Jul 24	15:12:50	1	0	1	0	Ct	0	1	0	0	1	0	0	0	0	0	0	1	0	0	0	0	0	0	0	0	0	1	0	0	0	0	0	0	0	0	0	0	0	0
115	12 Jul 24	15:12:55	1	0	1	0	Ct	0	1	0	1	1	0	0	0	0	0	0	0	0	0	0	0	0	0	1	0	1	0	0	0	1	0	0	0	0	0	0	0	0	0
116	12 Jul 24	15:13:00	1	0	1	0	Ct	0	1	0	1	0	0	0	0	0	0	0	0	0	0	0	0	0	0	1	1	0	1	0	0	0	0	0	0	0	0	0	1	0	0
117	12 Jul 24	15:13:05	1	0	1	0	Ct	0	1	0	0	0	0	0	0	0	0	0	0	0	0	0	0	0	0	0	0	0	0	0	0	1	0	0	0	0	0	0	0	1	0
118	12 Jul 24	15:13:10	1	0	1	0	Ct	0	1	0	0	1	0	0	0	0	0	0	0	0	0	1	0	0	0	0	0	0	1	0	0	1	0	0	0	0	0	0	0	0	0
119	12 Jul 24	15:13:15	1	0	1	0	Ct	0	1	0	1	0	0	0	0	0	0	0	0	0	0	0	0	0	0	0	1	0	1	0	0	0	0	0	0	0	0	0	0	0	0
120	12 Jul 24	15:13:20	1	0	1	0	Ct	0	1	0	0	1	0	1	0	0	0	0	0	0	0	0	0	0	0	0	0	0	0	0	0	0	0	0	0	0	0	0	0	0	1
121	12 Jul 24	15:13:25	1	0	1	0	Ct	0	1	1	1	0	0	0	0	0	0	0	0	0	0	0	1	0	0	0	1	0	0	0	0	1	0	1	0	0	0	0	0	0	0
122	12 Jul 24	15:13:30	1	0	1	0	Ct	0	1	1	1	0	0	0	0	0	0	0	0	0	0	1	0	0	0	0	0	0	0	0	0	0	0	0	0	0	0	0	0	0	0
123	12 Jul 24	15:13:35	1	0	1	0	Ct	0	1	0	0	0	0	0	0	0	0	0	0	0	0	0	1	0	0	0	0	0	1	0	0	0	0	0	0	0	0	0	0	1	0
124	12 Jul 24	15:13:40	1	0	1	0	Ct	0	1	0	0	0	0	1	0	0	0	0	1	0	0	0	0	0	0	0	0	0	0	0	0	1	0	0	0	0	0	0	0	0	0
125	12 Jul 24	15:13:45	1	0	1	0	Ct	0	1	0	0	0	0	0	0	0	0	0	0	0	0	0	0	0	0	0	1	0	1	0	0	0	0	0	0	0	0	0	0	0	0
126	12 Jul 24	15:13:50	1	0	1	0	Ct	0	1	1	1	0	0	0	0	0	0	0	1	0	0	0	0	0	0	0	0	0	0	0	0	0	0	0	0	0	0	0	0	0	0
127	12 Jul 24	15:13:55	1	0	1	0	Ct	0	1	0	0	0	0	0	0	0	0	0	0	0	0	1	0	0	0	0	1	0	0	0	0	1	0	0	0	0	0	0	0	1	1
128	12 Jul 24	15:14:00	1	0	1	0	Ct	0	1	0	1	0	0	0	0	0	0	0	0	0	0	0	0	0	0	0	0	0	0	0	0	0	0	0	0	0	0	0	0	0	0
129	12 Jul 24	15:14:05	1	0	1	0	Ct	0	1	0	0	0	0	0	0	0	0	1	1	0	0	1	0	0	0	0	0	0	0	0	0	0	0	0	0	1	0	0	0	0	0
130	12 Jul 24	15:14:10	1	0	1	0	Ct	0	1	0	0	0	0	0	0	0	0	0	0	0	0	0	0	0	0	0	0	0	0	0	0	0	0	1	0	0	0	1	0	0	0
131	12 Jul 24	15:14:15	1	0	1	0	Ct	0	1	0	0	0	0	1	0	0	0	1	1	0	0	0	0	0	0	0	0	0	1	0	0	0	0	0	0	0	0	0	0	2	0
132	12 Jul 24	15:14:20	1	0	1	0	Ct	0	1	0	1	0	0	0	0	0	0	0	0	0	0	1	0	0	0	1	0	0	1	0	0	0	0	1	0	0	0	0	1	0	0
133	12 Jul 24	15:14:25	1	0	1	0	Ct	0	1	0	0	1	0	0	0	0	0	0	0	0	0	0	0	0	0	0	1	0	0	0	0	0	0	0	0	0	0	0	0	0	0
134	12 Jul 24	15:14:30	1	0	1	0	Ct	0	1	0	0	1	0	0	0	0	0	1	0	0	0	1	0	0	0	1	0	0	0	0	0	0	0	1	0	0	0	0	0	0	0
135	12 Jul 24	15:14:35	1	0	1	0	Ct	0	1	0	0	0	0	0	0	0	0	0	0	0	0	0	0	0	0	0	0	0	0	0	0	0	0	0	0	0	0	0	0	0	0
136	12 Jul 24	15:14:40	1	0	1	0	Ct	0	1	0	0	0	0	0	2	0	0	1	0	0	0	1	0	0	0	0	0	0	1	0	0	0	0	0	0	0	0	0	0	0	0
137	12 Jul 24	15:14:45	1	0	1	0	Ct	0	1	0	0	0	0	0	1	0	0	0	0	0	0	0	1	0	0	1	1	0	0	0	0	0	0	0	0	0	1	0	0	0	0
138	12 Jul 24	15:14:50	1	0	1	0	Ct	0	1	0	0	0	0	0	2	0	0	0	0	0	0	1	1	0	0	0	0	0	1	0	0	0	0	0	0	0	0	0	0	0	0
139	12 Jul 24	15:14:55	1	0	1	0	Ct	0	1	0	0	0	0	0	0	0	0	0	0	0	0	0	0	0	0	1	0	0	0	0	0	0	0	0	0	0	0	0	0	0	0
140	12 Jul 24	15:15:00	1	0	1	0	Ct	0	1	0	0	0	0	0	0	0	0	0	0	0	0	1	0	0	0	0	0	0	0	0	0	0	0	1	0	0	0	0	0	0	0
141	12 Jul 24	15:15:05	1	0	1	0	Ct	0	1	0	0	0	0	0	0	0	0	0	0	0	0	0	0	0	0	0	0	0	0	1	0	0	0	0	0	0	0	0	0	0	0
142	12 Jul 24	15:15:10	1	0	1	0	Ct	0	1	0	0	0	0	0	0	0	0	1	0	0	0	0	0	0	0	0	0	0	0	1	0	0	0	0	0	0	0	0	0	0	0
143	12 Jul 24	15:15:15	1	0	1	0	Ct	0	1	0	0	0	0	0	0	0	0	0	0	0	0	0	0	0	0	1	0	0	1	0	0	0	0	0	0	0	0	0	0	0	0
144	12 Jul 24	15:15:20	1	0	1	0	Ct	0	1	0	0	0	0	0	0	0	0	0	0	0	0	0	0	0	0	0	0	0	0	0	0	0	0	1	0	0	0	0	0	1	0
145	12 Jul 24	15:15:25	1	0	1	0	Ct	0	1	0	0	0	0	0	1	0	0	0	0	0	0	0	0	0	0	1	0	0	1	0	0	0	0	0	0	0	0	0	0	0	0
146	12 Jul 24	15:15:30	1	0	1	0	Ct	0	1	0	0	0	0	0	0	0	0	0	0	0	0	0	0	0	0	0	0	0	0	0	0	0	0	0	0	0	0	0	0	0	0
147	12 Jul 24	15:15:35	1	0	1	0	Ct	0	1	0	0	0	0	0	1	0	0	0	0	0	0	0	0	0	0	0	0	0	0	0	0	0	0	0	0	0	0	0	0	0	0
148	12 Jul 24	15:15:40	1	0	1	0	Ct	0	1	0	0	0	0	0	0	0	0	0	0	0	2	0	0	0	0	0	0	0	0	0	0	0	0	1	0	0	1	0	0	0	0
149	12 Jul 24	15:15:45	1	0	1	0	Ct	0	1	0	0	0	0	0	0	0	0	0	0	0	0	0	0	0	0	1	0	0	0	0	0	0	0	0	0	0	0	0	0	0	0
150	12 Jul 24	15:15:50	1	0	1	0	Ct	0	1	0	0	0	0	0	0	0	0	0	0	0	0	0	0	0	0	0	0	0	0	0	0	0	0	1	0	0	0	0	0	1	0
151	12 Jul 24	15:15:55	1	0	1	0	Ct	0	1	0	0	0	0	0	1	0	0	0	0	0	0	0	0	0	0	1	0	0	0	0	0	0	0	0	0	0	0	0	0	0	0
152	12 Jul 24	15:16:00	1	0	1	0	Ct	0	1	0	0	0	0	0	1	0	0	0	0	0	1	0	0	0	0	0	0	0	1	0	0	0	0	0	0	0	0	0	0	0	0
153	12 Jul 24	15:16:05	1	0	1	0	Ct	0	1	0	0	0	0	0	0	0	0	0	0	0	1	0	0	0	0	0	0	0	0	0	0	0	0	0	0	0	0	0	0	0	0
154	12 Jul 24	15:16:10	1	0	1	0	Ct	0	1	0	0	0	0	0	0	0	0	0	0	0	0	1	0	0	0	0	0	0	0	0	0	1	0	1	0	0	0	0	0	0	1
155	12 Jul 24	15:16:15	1	0	1	0	Ct	0	1	0	1	0	0	0	1	0	0	0	0	0	0	0	0	0	0	0	0	1	1	0	0	0	0	0	0	0	0	0	0	0	1
156	12 Jul 24	15:16:20	1	0	1	0	Ct	0	1	0	1	0	0	0	1	0	0	0	0	0	0	0	0	0	0	0	1	0	0	0	0	0	0	0	0	0	0	0	0	0	0
157	12 Jul 24	15:16:25	1	0	1	0	Ct	0	1	0	0	0	0	0	0	0	0	0	0	0	0	0	0	0	0	1	0	0	0	0	0	0	0	0	0	0	0	0	0	0	0
158	12 Jul 24	15:16:30	1	0	1	0	Ct	0	1	0	0	0	0	0	0	0	0	0	0	0	1	0	0	0	0	0	1	0	0	0	0	0	0	1	0	0	0	0	0	0	0
159	12 Jul 24	15:16:35	1	0	1	0	Ct	0	1	0	1	0	0	0	1	0	0	0	0	0	2	0	0	0	0	0	0	0	0	0	0	0	0	0	0	0	0	0	0	0	0
160	12 Jul 24	15:16:40	1	0	1	0	Ct	0	1	0	0	0	0	0	1	0	0	0	0	0	0	0	0	0	0	0	0	0	0	0	0	1	0	0	0	0	0	0	0	0	0
161	12 Jul 24	15:16:45	1	0	1	0	Ct	0	1	0	0	0	0	0	0	0	0	0	0	0	0	0	0	0	0	0	0	0	0	0	0	0	0	0	0	0	0	0	0	0	0
162	12 Jul 24	15:16:50	1	0	1	0	Ct	0	1	0	1	0	0	0	0	0	0	0	1	0	0	0	0	0	0	0	1	0	0	0	0	1	0	0	0	0	0	0	0	1	0
163	12 Jul 24	15:16:55	1	0	1	0	Ct	0	1	0	0	0	0	0	0	0	0	0	1	0	0	0	0	0	0	0	0	0	0	0	0	0	0	0	0	0	0	0	0	0	0
164	12 Jul 24	15:17:00	1	0	1	0	Ct	0	1	0	0	0	0	0	0	0	0	0	0	0	2	0	0	0	0	0	0	0	1	0	0	1	0	0	0	0	0	0	0	1	0
165	12 Jul 24	15:17:05	1	0	1	0	Ct	0	1	1	0	0	0	0	0	0	0	0	0	0	0	0	0	0	0	0	0	0	0	0	0	0	0	0	0	0	0	0	0	0	0
166	12 Jul 24	15:17:10	1	0	1	0	Ct	0	1	1	1	0	0	0	0	0	0	0	0	0	0	0	0	0	0	0	1	0	1	0	0	0	0	0	0	0	0	0	0	0	0
167	12 Jul 24	15:17:15	1	0	1	0	Ct	0	1	0	0	0	0	0	0	0	0	0	0	0	0	0	0	0	0	0	0	0	0	0	0	0	0	1	0	0	0	0	0	0	0
168	12 Jul 24	15:17:20	1	0	1	0	Ct	0	1	0	0	0	0	0	0	0	0	0	0	0	0	1	0	0	0	1	0	0	0	0	0	1	0	0	0	0	0	0	0	0	0
169	12 Jul 24	15:17:25	1	0	1	0	Ct	0	1	0	0	0	0	0	0	0	0	0	0	0	2	0	0	0	0	0	0	0	0	0	0	0	0	0	0	0	0	0	0	0	0
170	12 Jul 24	15:17:30	1	0	1	0	Ct	0	1	0	0	1	0	0	1	0	0	0	0	0	0	0	0	0	0	0	1	0	1	0	0	0	0	0	0	0	0	0	0	0	0
171	12 Jul 24	15:17:35	1	0	1	0	Ct	0	1	0	0	0	0	0	1	0	0	0	1	0	0	1	0	0	0	0	0	0	0	1	0	1	0	1	0	0	0	0	0	0	0
172	12 Jul 24	15:17:40	1	0	1	0	Ct	0	1	1	0	0	0	0	0	0	0	0	0	0	0	1	0	0	0	0	1	0	1	0	0	0	0	0	0	0	0	0	0	0	0
173	12 Jul 24	15:17:45	1	0	1	0	Ct	0	1	0	0	1	0	0	0	0	0	0	1	0	1	1	0	0	0	0	0	1	0	1	0	0	0	0	0	0	0	0	0	0	0
174	12 Jul 24	15:17:50	1	0	1	0	Ct	0	1	0	0	0	0	0	0	0	0	1	0	0	0	0	0	0	0	0	0	1	0	0	0	1	0	0	0	0	0	0	0	0	0
175	12 Jul 24	15:17:55	1	0	1	0	Ct	0	1	0	0	0	0	0	0	0	0	0	0	0	0	0	0	0	0	0	0	3	0	0	0	0	0	0	0	0	0	0	0	1	0
176	12 Jul 24	15:18:00	1	0	1	0	Ct	0	1	0	0	0	0	0	1	0	0	0	0	0	0	0	0	0	0	0	0	3	0	0	0	1	0	1	0	0	0	0	0	0	0
177	12 Jul 24	15:18:05	1	0	1	0	Ct	0	1	0	0	0	0	0	1	0	0	0	0	0	0	1	0	0	0	0	3	2	0	1	0	0	0	0	0	0	0	0	0	0	0
178	12 Jul 24	15:18:10	1	0	1	0	Ct	0	1	0	0	0	0	0	0	0	0	0	0	0	1	0	0	0	0	0	2	1	0	0	0	0	0	0	0	0	0	0	0	0	1
179	12 Jul 24	15:18:15	1	0	1	0	Ct	0	1	0	0	0	0	0	0	0	0	0	1	0	0	0	0	0	0	0	0	2	0	1	0	1	0	1	0	0	0	0	1	0	0
180	12 Jul 24	15:18:20	1	0	1	0	Ct	0	1	0	0	0	0	0	0	0	0	0	1	0	0	0	0	0	0	1	0	0	0	0	0	0	0	0	0	0	0	0	0	1	0
181	12 Jul 24	15:18:25	1	0	1	0	Ct	0	1	0	0	0	0	0	1	0	0	0	0	0	0	0	0	0	0	0	1	0	0	0	0	0	0	0	0	0	0	0	0	0	0
182	12 Jul 24	15:18:30	1	0	1	0	Ct	0	1	0	0	0	0	0	0	0	0	0	0	0	0	1	0	0	0	1	0	0	1	1	0	0	0	0	0	0	0	0	0	0	0
183	12 Jul 24	15:18:35	1	0	1	0	Ct	0	1	0	2	0	0	0	1	0	0	0	0	0	0	0	0	0	0	0	1	0	0	0	0	0	0	0	0	0	0	0	0	1	0
184	12 Jul 24	15:18:40	1	0	1	0	Ct	0	1	0	3	0	0	0	0	0	0	0	1	0	1	0	0	0	0	0	0	0	1	1	0	1	0	1	0	0	0	0	1	0	0
185	12 Jul 24	15:18:45	1	0	1	0	Ct	0	1	0	5	0	0	0	0	0	0	0	1	0	0	1	0	0	0	1	0	0	0	0	0	0	0	0	0	0	0	0	1	1	1
186	12 Jul 24	15:18:50	1	0	1	0	Ct	0	1	0	3	0	0	0	0	0	0	0	0	0	0	0	0	0	0	0	0	0	0	0	0	0	0	0	0	0	0	0	0	0	1
187	12 Jul 24	15:18:55	1	0	1	0	Ct	0	1	0	0	0	0	0	0	0	0	0	0	0	0	0	0	0	0	0	0	0	0	1	0	0	0	0	0	0	0	0	0	0	0
188	12 Jul 24	15:19:00	1	0	1	0	Ct	0	1	0	2	0	0	0	0	0	0	0	0	0	0	0	0	0	0	0	0	0	1	1	0	0	0	1	0	0	0	0	0	0	0
189	12 Jul 24	15:19:05	1	0	1	0	Ct	0	1	0	6	0	0	0	0	0	0	0	1	0	2	0	0	0	0	1	0	0	0	0	0	1	0	0	0	0	0	0	1	0	0
190	12 Jul 24	15:19:10	1	0	1	0	Ct	0	1	0	1	0	0	0	0	0	0	0	0	0	0	1	0	0	0	0	0	0	1	0	0	0	0	0	0	0	0	0	1	0	0
191	12 Jul 24	15:19:15	1	0	1	0	Ct	0	1	0	3	0	0	0	0	0	0	0	0	0	0	0	0	0	0	0	0	0	0	0	0	0	0	0	0	0	0	0	0	0	0
192	12 Jul 24	15:19:20	1	0	1	0	Ct	0	1	0	0	0	0	0	0	0	0	0	1	0	0	1	0	0	0	0	0	0	0	1	0	1	0	0	0	0	0	0	0	0	0
193	12 Jul 24	15:19:25	1	0	1	0	Ct	0	1	0	1	0	0	0	0	0	0	0	0	0	0	0	0	0	0	1	1	0	1	0	0	0	0	0	0	0	0	0	0	0	1
194	12 Jul 24	15:19:30	1	0	1	0	Ct	0	1	0	0	0	0	0	1	0	0	0	0	0	1	0	0	0	0	0	0	0	0	0	0	0	0	0	0	0	0	0	0	0	0
195	12 Jul 24	15:19:35	1	0	1	0	Ct	0	1	0	0	0	0	0	0	0	0	0	0	0	0	1	0	0	0	0	0	0	1	1	0	0	0	0	0	0	0	0	0	0	1
196	12 Jul 24	15:19:40	1	0	1	0	Ct	0	1	0	0	0	0	0	0	0	0	0	0	0	0	0	0	0	0	0	0	0	0	0	0	0	0	0	0	0	0	0	0	0	0
197	12 Jul 24	15:19:45	1	0	1	0	Ct	0	1	0	0	0	0	0	0	0	0	0	1	0	0	1	0	0	0	0	1	0	0	0	0	0	0	0	0	0	0	0	0	0	0
198	12 Jul 24	15:19:50	1	0	1	0	Ct	0	1	0	0	0	0	0	0	0	0	0	1	0	0	0	0	0	0	1	1	0	0	0	0	0	0	0	0	0	0	0	0	0	0
199	12 Jul 24	15:19:55	1	0	1	0	Ct	0	1	0	0	1	0	0	0	0	0	0	0	0	1	0	0	0	0	0	0	0	0	0	0	0	0	0	0	0	0	0	0	1	0
200	12 Jul 24	15:20:00	1	0	1	0	Ct	0	1	0	1	0	0	0	0	0	0	0	0	0	0	0	0	0	0	0	0	0	0	0	0	0	0	0	0	0	0	0	0	0	0
201	12 Jul 24	15:20:05	1	0	1	0	Ct	0	1	0	0	1	0	0	0	0	0	0	0	0	0	0	0	0	0	0	0	0	0	1	0	0	0	0	0	0	0	0	0	1	0
202	12 Jul 24	15:20:10	1	0	1	0	Ct	0	1	0	0	0	0	0	0	0	0	0	0	0	0	0	0	0	0	2	0	0	0	0	0	0	0	0	0	0	0	0	0	0	0
203	12 Jul 24	15:20:15	1	0	1	0	Ct	0	1	0	0	0	0	0	1	0	0	0	0	0	1	1	0	0	0	0	0	0	0	0	0	0	0	0	0	0	0	0	0	0	0
204	12 Jul 24	15:20:20	1	0	1	0	Ct	0	1	0	1	0	0	0	0	0	0	0	0	0	0	0	0	0	0	1	0	0	0	1	0	0	0	0	0	0	0	0	0	0	0
205	12 Jul 24	15:20:25	1	0	1	0	Ct	0	1	0	0	1	0	0	0	0	0	0	0	0	0	1	0	0	0	0	0	0	0	0	0	0	0	0	0	0	0	0	0	0	1
206	12 Jul 24	15:20:30	1	0	1	0	Ct	0	1	0	1	0	0	0	0	0	0	0	0	0	0	0	0	0	0	1	0	0	0	0	0	0	0	0	0	0	0	0	0	0	0
207	12 Jul 24	15:20:35	1	0	1	0	Ct	0	1	0	0	1	0	0	1	0	0	0	0	0	0	0	0	0	0	0	0	0	0	0	0	0	0	0	0	0	0	0	0	0	1
208	12 Jul 24	15:20:40	1	0	1	0	Ct	0	1	0	0	1	0	0	1	0	0	0	1	0	0	0	0	0	0	1	1	0	1	0	0	0	0	0	0	0	0	0	0	0	0
209	12 Jul 24	15:20:45	1	0	1	0	Ct	0	1	0	0	0	0	0	0	0	0	0	1	0	0	1	0	0	0	0	0	0	1	0	0	0	0	0	0	0	0	0	0	0	0
210	12 Jul 24	15:20:50	1	0	1	0	Ct	0	1	0	1	1	0	0	0	0	0	0	0	0	0	0	1	0	0	0	1	0	0	0	0	0	0	0	0	0	0	0	0	0	0
211	12 Jul 24	15:20:55	1	0	1	0	Ct	0	1	0	0	0	0	0	0	0	0	0	1	0	0	1	0	0	0	0	0	0	0	0	0	0	0	0	0	0	0	0	0	0	0
212	12 Jul 24	15:21:00	1	0	1	0	Ct	0	1	0	0	2	0	0	0	0	0	0	0	0	0	0	0	0	0	0	1	2	0	0	0	0	0	0	0	0	0	0	0	0	0
213	12 Jul 24	15:21:05	1	0	1	0	Ct	0	1	0	0	0	0	0	0	0	0	0	1	0	0	0	0	0	0	0	0	1	0	0	0	0	0	0	0	0	0	0	0	0	0
214	12 Jul 24	15:21:10	1	0	1	0	Ct	0	1	0	1	1	0	0	0	0	0	0	1	0	2	1	0	0	0	0	0	0	0	0	0	0	0	0	0	0	0	0	0	0	0
215	12 Jul 24	15:21:15	1	0	1	0	Ct	0	1	0	0	0	0	0	0	0	0	0	0	0	0	0	0	0	0	0	1	2	0	0	0	0	0	0	0	0	0	0	0	0	0
216	12 Jul 24	15:21:20	1	0	1	0	Ct	0	1	0	0	0	0	0	0	0	0	0	0	0	0	0	0	0	0	0	0	2	0	0	0	0	0	0	0	0	0	0	0	0	0
217	12 Jul 24	15:21:25	1	0	1	0	Ct	0	1	0	0	0	0	0	0	0	0	0	0	0	0	0	0	0	0	0	1	2	0	1	0	0	0	0	0	0	0	0	0	0	0
218	12 Jul 24	15:21:30	1	0	1	0	Ct	0	1	0	0	0	0	0	0	0	0	0	1	0	1	0	0	0	0	1	0	1	0	1	0	0	0	0	0	0	0	0	0	0	0
219	12 Jul 24	15:21:35	1	0	1	0	Ct	0	1	0	0	1	0	0	0	0	0	0	0	0	0	1	0	0	0	0	0	2	0	0	0	0	0	0	0	0	0	0	0	1	0
220	12 Jul 24	15:21:40	1	0	1	0	Ct	0	1	0	0	0	0	0	0	0	0	0	1	0	0	0	0	0	0	0	1	1	0	0	0	0	0	0	0	0	0	0	0	0	2
221	12 Jul 24	15:21:45	1	0	1	0	Ct	0	1	0	0	1	0	0	0	0	0	0	0	0	0	0	0	0	0	1	0	2	0	0	0	0	0	0	0	0	0	0	1	0	0
222	12 Jul 24	15:21:50	1	0	1	0	Ct	0	1	1	0	0	0	0	0	0	0	0	0	0	0	0	0	0	0	0	0	3	0	0	0	0	0	0	0	0	0	0	1	0	0
223	12 Jul 24	15:21:55	1	0	1	0	Ct	0	1	0	0	1	0	0	0	0	0	0	0	0	0	1	0	0	0	0	1	1	0	0	0	0	0	0	0	0	0	0	0	0	0
224	12 Jul 24	15:22:00	1	0	1	0	Ct	0	1	1	0	0	0	0	0	0	0	0	0	0	0	0	0	0	0	1	0	1	1	2	0	0	0	0	0	0	0	0	0	0	0
225	12 Jul 24	15:22:05	1	0	1	0	Ct	0	1	0	0	1	0	0	0	0	0	0	0	0	0	1	0	0	0	0	0	4	1	0	0	0	0	0	0	0	0	0	0	0	0
226	12 Jul 24	15:22:10	1	0	1	0	Ct	0	1	0	0	0	0	0	0	0	0	0	0	0	0	0	0	0	0	1	0	1	0	0	0	0	0	0	0	0	0	0	2	0	1
227	12 Jul 24	15:22:15	1	0	1	0	Ct	0	1	0	0	0	0	0	0	0	0	0	0	0	0	0	0	0	0	0	0	1	0	0	0	0	0	0	0	0	0	0	3	1	0
228	12 Jul 24	15:22:20	1	0	1	0	Ct	0	1	0	1	0	0	0	0	0	0	0	0	0	1	1	0	0	0	0	1	2	1	0	0	0	0	0	0	0	0	0	0	0	0
229	12 Jul 24	15:22:25	1	0	1	0	Ct	0	1	0	1	0	0	0	0	0	0	0	0	0	0	1	0	0	0	0	0	0	1	0	0	0	0	0	0	0	0	0	0	1	0
230	12 Jul 24	15:22:30	1	0	1	0	Ct	0	1	0	0	0	0	0	0	0	0	0	0	0	0	0	0	0	0	0	0	2	0	0	0	0	0	0	0	0	0	0	0	0	0
231	12 Jul 24	15:22:35	1	0	1	0	Ct	0	1	1	0	1	0	0	0	0	0	0	1	0	0	0	0	0	0	0	0	1	0	0	0	0	0	1	0	0	0	0	1	1	1
232	12 Jul 24	15:22:40	1	0	1	0	Ct	0	1	1	0	1	0	0	0	0	0	0	0	0	1	0	0	0	0	0	0	2	0	0	0	0	0	0	0	0	0	0	1	0	0
233	12 Jul 24	15:22:45	1	0	1	0	Ct	0	1	1	1	0	0	0	0	0	0	0	0	0	0	0	0	0	0	0	0	2	1	0	0	0	0	0	0	0	0	0	0	0	0
234	12 Jul 24	15:22:50	1	0	1	0	Ct	0	1	0	0	0	0	0	0	0	0	0	0	0	0	1	0	0	0	1	0	1	1	0	0	0	0	1	0	0	0	0	0	1	0
235	12 Jul 24	15:22:55	1	0	1	0	Ct	0	1	0	0	0	0	0	0	0	0	0	0	0	0	0	0	0	0	2	1	4	0	0	0	0	0	0	0	0	0	0	1	0	0
236	12 Jul 24	15:23:00	1	0	1	0	Ct	0	1	0	1	0	0	0	0	0	0	0	1	0	0	0	0	0	0	0	0	2	0	0	0	0	0	0	0	0	0	0	0	0	1
237	12 Jul 24	15:23:05	1	0	1	0	Ct	0	1	0	0	1	0	0	0	0	0	0	0	0	0	0	0	0	0	0	0	1	0	0	0	0	0	1	0	0	0	0	0	1	0
238	12 Jul 24	15:23:10	1	0	1	0	Ct	0	1	0	0	1	0	0	0	0	0	0	0	0	1	2	0	0	0	0	0	2	0	0	0	0	0	0	0	0	0	0	0	0	0
239	12 Jul 24	15:23:15	1	0	1	0	Ct	0	1	0	1	0	0	0	0	0	0	0	0	0	1	0	0	0	0	1	0	0	1	0	0	0	0	1	0	0	0	0	1	0	0
240	12 Jul 24	15:23:20	1	0	1	0	Ct	0	1	0	0	1	0	0	0	0	0	0	0	0	0	0	0	0	0	0	0	3	1	0	0	0	0	0	0	0	0	0	0	1	0
241	12 Jul 24	15:23:25	1	0	1	0	Ct	0	1	0	0	1	0	0	0	0	0	0	0	0	0	0	1	0	0	0	0	1	0	0	0	0	0	0	0	0	0	0	1	0	0
242	12 Jul 24	15:23:30	1	0	1	0	Ct	0	1	0	0	0	0	0	0	0	0	0	0	0	0	0	0	0	0	0	1	2	0	0	0	0	0	0	0	0	0	0	0	0	0
243	12 Jul 24	15:23:35	1	0	1	0	Ct	0	1	0	0	1	0	0	0	0	0	0	0	0	0	0	0	0	0	1	0	1	0	0	0	0	0	0	0	0	0	0	0	1	0
244	12 Jul 24	15:23:40	1	0	1	0	Ct	0	1	0	0	1	0	0	0	0	0	0	1	0	0	0	0	0	0	0	0	0	0	0	0	0	0	1	0	0	0	0	0	0	1
245	12 Jul 24	15:23:45	1	0	1	0	Ct	0	1	0	0	0	0	0	0	0	0	0	0	0	0	1	0	0	0	1	1	2	0	0	0	0	0	0	0	0	0	0	0	1	0
246	12 Jul 24	15:23:50	1	0	1	0	Ct	0	1	0	0	0	0	0	0	0	0	0	0	0	0	0	0	0	0	0	0	1	0	0	0	0	0	0	0	0	0	0	0	0	0
247	12 Jul 24	15:23:55	1	0	1	0	Ct	0	1	0	0	1	0	0	0	0	0	0	0	0	0	0	0	0	0	0	0	2	0	0	0	0	0	1	0	0	0	0	0	0	0
248	12 Jul 24	15:24:00	1	0	1	0	Ct	0	1	0	0	0	0	0	0	0	0	1	0	0	0	0	0	0	0	0	1	0	0	0	0	0	0	0	0	0	0	0	0	1	0
249	12 Jul 24	15:24:05	1	0	1	0	Ct	0	1	0	1	1	0	0	0	0	0	0	1	0	0	1	0	0	0	0	0	1	0	0	0	0	0	0	0	0	0	0	0	0	1
250	12 Jul 24	15:24:10	1	0	1	0	Ct	0	1	0	0	0	0	0	0	0	0	0	0	0	0	0	1	0	0	0	0	1	0	2	0	0	0	0	0	0	0	0	1	1	0
251	12 Jul 24	15:24:15	1	0	1	0	Ct	0	1	0	0	0	0	0	0	0	0	0	1	0	0	0	0	0	0	0	0	3	0	1	0	0	0	0	0	0	0	0	0	0	0
252	12 Jul 24	15:24:20	1	0	1	0	Ct	0	1	0	0	0	0	0	0	0	0	0	0	0	0	0	0	0	0	1	0	1	0	0	0	0	0	0	0	0	0	0	0	0	0
253	12 Jul 24	15:24:25	1	0	1	0	Ct	0	1	0	1	0	0	0	0	0	0	0	0	0	1	0	1	0	0	0	1	1	0	0	0	0	0	0	0	0	0	0	1	0	0
254	12 Jul 24	15:24:30	1	0	1	0	Ct	0	1	0	0	0	0	0	0	0	0	2	0	0	1	1	0	0	0	1	0	0	0	0	0	0	0	0	0	0	0	0	0	0	0
255	12 Jul 24	15:24:35	1	0	1	0	Ct	0	1	0	0	0	0	0	0	0	0	0	0	0	0	0	0	0	0	0	0	2	0	0	0	0	0	0	0	0	0	0	0	0	1
256	12 Jul 24	15:24:40	1	0	1	0	Ct	0	1	0	2	0	0	0	0	0	0	0	0	0	0	0	0	0	0	0	1	1	0	0	0	0	0	0	0	0	0	0	0	0	0
257	12 Jul 24	15:24:45	1	0	1	0	Ct	0	1	0	0	0	0	0	0	0	0	0	0	0	0	0	0	0	0	1	0	2	0	0	0	0	0	0	0	0	0	0	2	0	0
258	12 Jul 24	15:24:50	1	0	1	0	Ct	0	1	0	0	0	0	0	0	0	0	0	0	0	0	0	0	0	0	0	0	1	0	0	0	0	0	0	0	0	0	0	0	0	0
259	12 Jul 24	15:24:55	1	0	1	0	Ct	0	1	0	1	0	0	0	0	0	0	0	0	0	0	1	0	0	0	1	0	1	0	0	0	0	0	0	0	0	0	0	0	0	0
260	12 Jul 24	15:25:00	1	0	1	0	Ct	0	1	2	0	0	0	0	0	0	0	0	1	0	0	0	1	0	0	0	1	0	0	0	0	0	0	0	0	0	0	0	0	1	0
261	12 Jul 24	15:25:05	1	0	1	0	Ct	0	1	0	0	0	0	0	0	0	0	0	1	0	0	0	1	0	0	0	0	0	0	0	0	0	0	0	0	0	0	0	2	0	0
262	12 Jul 24	15:25:10	1	0	1	0	Ct	0	1	0	1	0	0	0	0	0	0	0	0	0	0	1	0	0	0	0	0	0	0	0	0	0	0	0	0	0	0	0	1	0	0
263	12 Jul 24	15:25:15	1	0	1	0	Ct	0	1	0	0	1	0	0	0	0	0	0	0	0	0	0	0	0	0	1	1	1	0	0	0	0	0	0	0	0	0	0	0	0	0
264	12 Jul 24	15:25:20	1	0	1	0	Ct	0	1	0	0	0	0	0	0	0	0	0	0	0	0	0	1	0	0	0	0	1	0	0	0	0	0	0	0	0	0	0	0	0	2
265	12 Jul 24	15:25:25	1	0	1	0	Ct	0	1	0	1	1	0	0	0	0	0	0	0	0	0	0	0	0	0	0	0	0	0	0	0	0	0	0	0	0	0	0	0	1	0
266	12 Jul 24	15:25:30	1	0	1	0	Ct	0	1	0	0	0	0	0	0	0	0	0	0	0	0	0	1	0	0	1	1	2	0	0	0	0	0	0	0	0	0	1	0	0	0
267	12 Jul 24	15:25:35	1	0	1	0	Ct	0	1	0	0	0	0	0	0	0	0	1	1	0	0	0	0	0	0	0	0	0	0	0	0	0	0	0	0	0	0	0	0	0	0
268	12 Jul 24	15:25:40	1	0	1	0	Ct	0	1	0	0	0	0	0	0	0	0	0	0	0	0	1	0	0	0	0	0	0	0	0	0	0	0	0	0	0	0	0	0	0	0
269	12 Jul 24	15:25:45	1	0	1	0	Ct	0	1	0	0	0	0	0	0	0	0	0	0	0	0	0	0	0	0	0	0	0	0	0	0	0	0	0	0	0	0	0	0	0	0
270	12 Jul 24	15:25:50	1	0	1	0	Ct	0	1	0	0	0	0	0	0	0	0	0	0	0	1	0	1	0	0	1	1	0	0	0	0	0	0	0	0	0	0	0	1	1	0
271	12 Jul 24	15:25:55	1	0	1	0	Ct	0	1	0	1	0	0	0	0	0	0	0	0	0	2	0	0	0	0	0	0	0	0	0	0	0	0	0	0	0	0	0	1	0	0
272	12 Jul 24	15:26:00	1	0	1	0	Ct	0	1	0	0	0	0	0	0	0	0	1	0	0	0	0	0	0	0	1	0	0	0	0	0	0	0	0	0	0	0	0	0	0	1
273	12 Jul 24	15:26:05	1	0	1	0	Ct	0	1	0	0	0	0	0	0	0	0	0	0	0	0	0	1	0	0	0	1	1	0	0	0	0	0	1	0	0	0	0	0	0	0
274	12 Jul 24	15:26:10	1	0	1	0	Ct	0	1	0	0	0	0	0	0	0	0	0	0	0	0	0	0	0	0	0	0	1	0	0	0	0	0	0	0	0	0	0	0	0	0
275	12 Jul 24	15:26:15	1	0	1	0	Ct	0	1	0	0	0	0	0	0	0	0	0	0	0	1	0	0	0	0	1	0	0	0	0	0	0	0	1	0	0	0	0	0	0	0
276	12 Jul 24	15:26:20	1	0	1	0	Ct	0	1	0	1	0	0	0	0	0	0	0	0	0	0	0	0	0	0	0	0	0	0	1	0	0	0	0	0	0	0	0	0	0	0
277	12 Jul 24	15:26:25	1	0	1	0	Ct	0	1	0	0	0	0	0	0	0	0	1	0	0	0	0	0	0	0	1	0	0	0	0	0	0	0	1	0	0	0	0	0	0	0
278	12 Jul 24	15:26:30	1	0	1	0	Ct	0	1	0	0	0	0	0	0	0	0	0	0	0	0	0	0	0	0	0	0	0	0	1	0	0	0	0	0	0	0	0	2	1	0
279	12 Jul 24	15:26:35	1	0	1	0	Ct	0	1	0	0	0	0	0	0	0	0	0	0	0	0	0	0	0	0	0	1	0	0	0	0	0	0	1	0	0	0	0	1	0	0
280	12 Jul 24	15:26:40	1	0	1	0	Ct	0	1	0	0	0	0	0	0	0	0	0	0	0	0	0	0	0	0	0	0	0	0	0	0	0	0	0	0	0	0	1	0	0	0
281	12 Jul 24	15:26:45	1	0	1	0	Ct	0	1	0	1	0	0	0	0	0	0	0	0	0	0	0	0	0	0	1	0	0	0	0	0	0	0	0	0	0	0	0	0	0	0
282	12 Jul 24	15:26:50	1	0	1	0	Ct	0	1	0	0	0	0	0	0	0	0	0	0	0	1	0	1	0	0	0	0	0	0	0	0	0	0	0	0	0	0	1	0	0	0
283	12 Jul 24	15:26:55	1	0	1	0	Ct	0	1	0	0	1	0	0	0	0	0	1	0	0	0	0	0	0	0	0	0	0	0	0	0	0	0	0	0	0	0	0	0	0	0
284	12 Jul 24	15:27:00	1	0	1	0	Ct	0	1	0	0	1	0	0	0	0	0	0	0	0	0	0	0	0	0	0	0	0	0	0	0	0	0	1	0	0	0	0	0	0	0
285	12 Jul 24	15:27:05	1	0	1	0	Ct	0	1	0	0	0	0	0	0	0	0	0	0	0	0	0	1	0	0	0	0	0	1	1	0	0	0	0	0	0	0	0	0	0	0
286	12 Jul 24	15:27:10	1	0	1	0	Ct	0	1	0	0	0	0	0	0	0	0	0	0	0	0	0	0	0	0	0	0	0	0	1	0	0	0	0	0	0	0	0	0	0	0
287	12 Jul 24	15:27:15	1	0	1	0	Ct	0	1	0	2	0	0	0	0	0	0	0	0	0	1	0	0	0	0	1	0	0	0	0	0	0	0	0	0	0	0	0	0	0	0
288	12 Jul 24	15:27:20	1	0	1	0	Ct	0	1	0	1	0	0	0	1	0	0	0	0	0	0	0	0	0	0	0	0	0	1	0	0	0	0	0	0	0	0	0	0	0	0
289	12 Jul 24	15:27:25	1	0	1	0	Ct	0	1	0	0	0	0	0	0	0	0	0	0	0	0	0	0	0	0	0	0	0	1	1	0	0	0	1	0	0	0	0	2	0	0
290	12 Jul 24	15:27:30	1	0	1	0	Ct	0	1	0	0	0	0	0	0	0	0	0	0	0	0	0	0	0	0	1	0	0	0	0	0	0	0	0	0	0	0	0	0	0	0
291	12 Jul 24	15:27:35	1	0	1	0	Ct	0	1	0	0	0	0	0	1	0	0	0	0	0	0	0	0	0	0	0	0	0	0	1	0	0	0	0	0	0	0	0	0	1	0
292	12 Jul 24	15:27:40	1	0	1	0	Ct	0	1	0	0	0	0	0	0	0	0	0	0	0	0	1	0	0	0	0	0	0	0	2	0	0	0	1	0	0	0	0	0	0	1
293	12 Jul 24	15:27:45	1	0	1	0	Ct	0	1	0	1	0	0	0	0	0	0	0	0	0	0	0	0	0	0	1	0	0	1	0	0	0	0	0	0	0	0	0	1	1	0
294	12 Jul 24	15:27:50	1	0	1	0	Ct	0	1	0	0	0	0	0	0	0	0	0	0	0	0	0	0	0	0	0	0	0	0	0	0	0	0	0	0	0	0	0	0	0	0
295	12 Jul 24	15:27:55	1	0	1	0	Ct	0	1	0	0	0	0	0	0	0	0	0	0	0	0	1	0	0	0	0	0	0	1	0	0	0	0	1	0	0	0	0	0	0	0
296	12 Jul 24	15:28:00	1	0	1	0	Ct	0	1	0	0	0	0	0	0	0	0	0	0	0	0	0	0	0	0	1	1	0	0	0	0	0	1	0	0	0	0	0	1	0	0
297	12 Jul 24	15:28:05	1	0	1	0	Ct	0	1	0	1	1	0	0	1	0	0	0	0	0	0	0	0	0	0	0	0	0	0	0	0	0	0	0	0	0	0	0	0	0	0
298	12 Jul 24	15:28:10	1	0	1	0	Ct	0	1	0	0	1	0	0	0	0	0	0	0	0	0	1	0	0	0	1	0	0	0	0	0	0	0	0	0	0	0	0	1	0	0
299	12 Jul 24	15:28:15	1	0	1	0	Ct	0	1	0	1	0	0	0	0	0	0	0	0	0	0	0	0	0	0	0	0	0	1	0	0	0	0	0	0	0	0	0	0	0	0
300	12 Jul 24	15:28:20	1	0	1	0	Ct	0	1	0	0	0	0	0	0	0	0	0	0	0	0	0	0	0	0	0	0	0	0	0	0	0	0	0	0	0	0	0	0	0	0
301	12 Jul 24	15:28:25	1	0	1	0	Ct	0	1	0	0	1	0	0	0	0	0	0	0	0	0	0	0	0	0	0	1	0	0	0	0	0	0	1	0	0	0	0	0	0	0
302	12 Jul 24	15:28:30	1	0	1	0	Ct	0	1	0	1	1	0	0	1	0	0	0	0	0	1	0	0	0	0	0	0	0	1	0	0	0	0	0	0	0	0	0	0	0	0
303	12 Jul 24	15:28:35	1	0	1	0	Ct	0	1	0	0	0	0	0	0	0	0	0	0	0	0	0	0	0	0	0	0	0	0	0	0	0	0	0	0	0	0	0	0	0	1
304	12 Jul 24	15:28:40	1	0	1	0	Ct	0	1	0	0	1	0	0	0	0	0	0	0	0	0	0	0	0	0	0	0	0	0	0	0	0	1	1	0	0	0	0	2	0	0
305	12 Jul 24	15:28:45	1	0	1	0	Ct	0	1	0	1	0	0	0	0	0	0	0	0	0	0	0	2	0	0	0	1	0	0	0	0	0	0	0	0	0	0	0	1	0	0
306	12 Jul 24	15:28:50	1	0	1	0	Ct	0	1	0	0	1	0	0	0	0	0	0	0	0	3	0	0	0	0	0	0	0	0	2	0	0	0	0	0	0	0	0	0	0	0
307	12 Jul 24	15:28:55	1	0	1	0	Ct	0	1	0	1	1	0	0	1	0	0	0	0	0	0	0	0	0	0	0	0	0	0	0	0	0	0	0	0	0	0	0	1	0	0
308	12 Jul 24	15:29:00	1	0	1	0	Ct	0	1	0	0	0	0	0	0	0	0	0	0	0	0	0	0	0	0	0	0	0	0	0	0	0	0	0	0	0	0	0	0	0	0
309	12 Jul 24	15:29:05	1	0	1	0	Ct	0	1	0	0	1	0	0	0	0	0	0	0	0	0	0	0	0	0	0	0	0	0	0	0	0	0	0	0	0	0	0	1	0	1
310	12 Jul 24	15:29:10	1	0	1	0	Ct	0	1	0	0	0	0	0	1	0	0	0	0	0	0	0	0	0	0	0	0	1	0	1	0	0	0	0	0	0	0	0	1	0	0
311	12 Jul 24	15:29:15	1	0	1	0	Ct	0	1	0	1	1	0	0	0	0	0	0	0	0	2	0	0	0	0	1	0	0	0	0	0	0	0	0	0	0	0	0	0	0	0
312	12 Jul 24	15:29:20	1	0	1	0	Ct	0	1	0	0	0	0	0	0	0	0	0	0	0	0	1	0	0	0	0	1	0	0	0	0	0	0	0	0	0	0	0	0	0	0
313	12 Jul 24	15:29:25	1	0	1	0	Ct	0	1	0	0	1	0	0	1	0	0	0	0	0	0	0	0	0	0	1	0	0	1	0	0	0	0	1	0	0	0	0	0	0	0
314	12 Jul 24	15:29:30	1	0	1	0	Ct	0	1	0	0	1	0	0	0	0	0	2	0	0	0	1	0	0	0	0	0	0	0	0	0	0	0	0	0	0	0	0	1	0	0
315	12 Jul 24	15:29:35	1	0	1	0	Ct	0	1	0	0	0	0	0	1	0	0	0	0	0	0	0	0	0	0	0	0	1	0	0	0	0	0	0	0	0	0	0	2	0	0
316	12 Jul 24	15:29:40	1	0	1	0	Ct	0	1	0	0	1	0	0	0	0	0	0	0	0	1	0	0	0	0	0	0	1	0	1	0	0	0	1	0	0	0	0	3	0	0
317	12 Jul 24	15:29:45	1	0	1	0	Ct	0	1	0	0	0	0	0	0	0	0	0	0	0	0	0	0	0	0	1	1	0	0	0	0	0	0	0	0	0	0	0	0	1	0
318	12 Jul 24	15:29:50	1	0	1	0	Ct	0	1	0	0	1	0	0	0	0	0	0	0	0	0	0	0	0	0	0	0	1	0	0	0	0	0	0	0	0	0	0	1	0	1
319	12 Jul 24	15:29:55	1	0	1	0	Ct	0	1	0	0	1	0	0	0	0	0	0	0	0	0	1	0	0	0	1	0	0	0	0	0	0	0	0	0	0	0	0	0	0	0
320	12 Jul 24	15:30:00	1	0	1	0	Ct	0	1	0	1	0	0	0	0	0	0	1	0	0	0	0	0	0	0	0	0	0	1	0	0	0	0	0	0	0	0	0	0	0	0
321	12 Jul 24	15:30:05	1	0	1	0	Ct	0	1	0	0	0	0	0	0	0	0	0	0	0	0	1	2	0	0	0	0	0	0	0	0	0	0	0	0	0	0	1	0	1	0
322	12 Jul 24	15:30:10	1	0	1	0	Ct	0	1	0	0	1	0	0	0	0	0	0	0	0	0	0	2	0	0	1	0	0	0	0	0	0	0	0	0	0	0	0	1	0	0
323	12 Jul 24	15:30:15	1	0	1	0	Ct	0	1	0	1	1	0	0	0	0	0	0	0	0	0	0	0	0	0	0	0	0	1	0	0	0	0	0	0	0	0	0	0	0	0
324	12 Jul 24	15:30:20	1	0	1	0	Ct	0	1	0	0	0	0	0	0	0	0	0	0	0	0	1	0	0	0	1	0	0	0	0	0	0	0	0	0	0	0	1	1	0	1
325	12 Jul 24	15:30:25	1	0	1	0	Ct	0	1	0	0	0	0	0	1	0	0	0	0	0	0	0	0	0	0	0	1	0	0	0	0	0	0	0	0	0	0	0	0	0	0
326	12 Jul 24	15:30:30	1	0	1	0	Ct	0	1	0	1	0	0	0	1	0	0	0	0	0	0	1	0	0	0	0	0	0	0	0	0	0	0	1	0	0	0	0	0	0	0
327	12 Jul 24	15:30:35	1	0	1	0	Ct	0	1	0	0	0	0	0	0	0	0	0	0	0	0	0	0	0	0	1	0	1	1	0	0	0	0	0	0	0	0	0	0	0	0
328	12 Jul 24	15:30:40	1	0	1	0	Ct	0	1	0	0	1	0	0	0	0	0	0	0	0	0	0	0	0	0	0	1	1	0	0	0	0	0	1	0	0	0	0	0	0	0
329	12 Jul 24	15:30:45	1	0	1	0	Ct	0	1	0	1	1	0	0	0	0	0	0	0	1	0	1	0	0	0	1	0	1	0	0	0	0	0	0	0	0	0	0	1	0	0
330	12 Jul 24	15:30:50	1	0	1	0	Ct	0	1	0	0	0	0	0	1	0	0	0	0	0	0	0	0	0	0	0	0	1	0	1	0	0	0	0	0	0	0	0	0	0	1
331	12 Jul 24	15:30:55	1	0	1	0	Ct	0	1	0	0	0	0	0	1	0	0	0	0	0	0	0	0	0	0	0	0	0	0	0	0	0	0	0	0	0	0	0	0	0	0
332	12 Jul 24	15:31:00	1	0	1	0	Ct	0	1	0	0	0	0	0	0	0	0	0	0	0	0	0	0	0	0	0	1	2	0	0	0	0	0	0	0	0	0	0	0	1	0
333	12 Jul 24	15:31:05	1	0	1	0	Ct	0	1	0	0	0	0	0	0	0	0	0	0	0	0	0	0	0	0	0	0	0	0	1	0	0	1	0	0	0	0	0	0	0	0
334	12 Jul 24	15:31:10	1	0	1	0	Ct	0	1	0	0	0	0	0	1	0	0	0	0	0	0	1	0	0	0	0	0	1	0	0	0	0	0	0	0	0	0	0	0	0	0
335	12 Jul 24	15:31:15	1	0	1	0	Ct	0	1	0	0	0	0	0	0	0	0	0	0	0	0	0	0	0	0	0	0	2	0	0	0	0	0	0	0	0	0	0	0	0	0
336	12 Jul 24	15:31:20	1	0	1	0	Ct	0	1	0	0	0	0	0	1	0	0	0	0	0	0	0	0	0	0	0	0	1	0	0	0	0	0	0	0	0	0	0	0	0	0
337	12 Jul 24	15:31:25	1	0	1	0	Ct	0	1	0	0	1	0	0	0	0	0	0	0	0	0	0	0	0	0	0	1	1	0	0	0	0	0	0	0	0	0	0	0	1	0
338	12 Jul 24	15:31:30	1	0	1	0	Ct	0	1	0	0	0	0	0	0	0	0	0	0	0	2	0	0	0	0	0	0	0	0	0	0	0	0	0	0	0	0	0	0	0	0
339	12 Jul 24	15:31:35	1	0	1	0	Ct	0	1	0	0	0	0	0	0	0	0	0	0	0	1	0	0	0	0	0	0	1	0	0	0	0	0	0	0	0	0	0	0	0	0
340	12 Jul 24	15:31:40	1	0	1	0	Ct	0	1	0	0	1	0	0	1	0	0	0	0	0	1	1	0	0	0	0	0	0	0	0	0	0	0	0	0	0	0	0	0	0	0
341	12 Jul 24	15:31:45	1	0	1	0	Ct	0	1	0	0	0	0	0	0	0	0	0	0	0	0	0	0	0	0	0	0	0	0	0	0	0	0	1	0	0	0	0	0	0	0
342	12 Jul 24	15:31:50	1	0	1	0	Ct	0	1	0	0	0	0	0	0	0	0	0	0	0	0	0	0	0	0	0	0	1	0	0	0	0	0	0	0	0	0	0	1	0	0
343	12 Jul 24	15:31:55	1	0	1	0	Ct	0	1	0	1	0	0	0	0	0	0	0	0	0	0	0	0	0	0	0	0	1	0	0	0	0	0	0	0	0	0	0	0	0	0
344	12 Jul 24	15:32:00	1	0	1	0	Ct	0	1	0	0	0	0	0	0	0	0	0	0	0	0	1	0	0	0	0	0	0	0	0	0	0	0	0	0	0	0	0	0	0	0
345	12 Jul 24	15:32:05	1	0	1	0	Ct	0	1	0	1	0	0	0	1	0	0	0	0	0	0	0	0	0	0	0	1	0	0	1	0	0	0	1	0	0	0	0	0	0	0
346	12 Jul 24	15:32:10	1	0	1	0	Ct	0	1	0	0	1	0	0	0	0	0	0	0	0	0	0	0	0	0	0	1	0	0	0	0	0	0	0	0	0	0	1	0	1	0
347	12 Jul 24	15:32:15	1	0	1	0	Ct	0	1	0	1	0	0	0	0	0	0	0	0	0	0	1	0	0	0	0	0	1	0	1	0	0	0	0	0	0	0	2	0	0	0
348	12 Jul 24	15:32:20	1	0	1	0	Ct	0	1	0	0	0	0	0	0	0	0	0	0	0	0	1	0	0	0	0	0	1	0	0	0	0	0	0	0	0	0	1	0	0	0
349	12 Jul 24	15:32:25	1	0	1	0	Ct	0	1	0	0	1	0	0	0	0	0	2	0	0	0	0	0	0	0	0	0	0	0	0	0	0	0	0	0	0	0	3	0	0	0
350	12 Jul 24	15:32:30	1	0	1	0	Ct	0	1	0	0	0	0	0	0	0	0	1	0	0	0	0	0	0	0	0	0	1	0	0	0	0	0	1	0	0	0	2	0	0	0
351	12 Jul 24	15:32:35	1	0	1	0	Ct	0	1	0	1	1	0	0	0	0	0	0	0	0	0	2	0	0	0	0	0	0	0	0	0	0	1	0	0	0	0	3	0	0	0
352	12 Jul 24	15:32:40	1	0	1	0	Ct	0	1	0	0	0	0	0	0	0	0	0	0	0	0	0	0	0	0	0	0	0	0	0	0	0	0	0	0	0	0	2	0	0	0
353	12 Jul 24	15:32:45	1	0	1	0	Ct	0	1	0	1	1	0	0	0	0	0	0	0	0	0	0	0	0	0	1	1	2	0	0	0	0	0	1	0	0	0	1	0	1	0
354	12 Jul 24	15:32:50	1	0	1	0	Ct	0	1	0	0	0	0	0	0	0	0	0	0	0	0	0	0	0	0	0	0	0	0	0	0	0	0	0	0	0	0	0	0	0	0
355	12 Jul 24	15:32:55	1	0	1	0	Ct	0	1	0	0	1	0	0	0	0	0	0	0	0	0	0	0	0	0	0	0	0	1	0	0	0	0	0	0	0	0	1	0	0	0
356	12 Jul 24	15:33:00	1	0	1	0	Ct	0	1	0	1	0	0	0	0	0	0	0	0	0	0	1	0	0	0	1	0	0	0	0	0	0	0	0	0	0	0	1	0	0	1
357	12 Jul 24	15:33:05	1	0	1	0	Ct	0	1	0	0	0	0	0	0	0	0	0	0	0	0	0	0	0	0	0	0	1	1	0	0	0	0	0	0	0	0	1	0	0	0
358	12 Jul 24	15:33:10	1	0	1	0	Ct	0	1	0	1	0	0	0	0	0	0	0	0	0	0	0	0	0	0	0	1	0	0	0	0	0	0	0	0	0	0	0	0	0	0
359	12 Jul 24	15:33:15	1	0	1	0	Ct	0	1	0	0	0	0	0	0	0	0	2	0	0	0	1	0	0	0	0	0	2	0	0	0	0	0	0	0	0	0	0	0	0	0
360	12 Jul 24	15:33:20	1	0	1	0	Ct	0	1	0	1	1	0	0	0	0	0	0	0	0	0	0	0	0	0	0	0	1	1	0	0	0	0	0	0	0	0	0	0	0	0
361	12 Jul 24	15:33:25	1	0	1	0	Ct	0	1	0	0	0	0	0	0	0	0	0	0	0	0	0	0	0	0	0	0	1	0	0	0	0	0	1	0	0	0	0	0	0	0
362	12 Jul 24	15:33:30	1	0	1	0	Ct	0	1	0	0	0	0	0	0	0	0	1	0	0	0	0	0	0	0	0	0	2	0	0	0	0	0	0	0	0	0	0	0	0	0
363	12 Jul 24	15:33:35	1	0	1	0	Ct	0	1	0	1	0	0	0	0	0	0	0	0	0	0	0	1	0	0	0	0	0	0	0	0	0	0	0	0	0	0	0	0	0	0
364	12 Jul 24	15:33:40	1	0	1	0	Ct	0	1	0	0	0	0	0	0	0	0	0	0	0	0	0	0	0	0	0	0	3	0	0	0	0	0	0	0	0	0	0	0	0	0
365	12 Jul 24	15:33:45	1	0	1	0	Ct	0	1	0	1	0	0	0	0	0	0	0	0	0	0	0	0	0	0	0	0	0	0	0	0	0	0	1	0	0	0	0	0	0	0
366	12 Jul 24	15:33:50	1	0	1	0	Ct	0	1	0	1	0	0	0	0	0	0	0	0	0	1	0	1	0	0	0	0	0	0	0	0	0	0	0	0	0	0	0	0	0	0
367	12 Jul 24	15:33:55	1	0	1	0	Ct	0	1	0	0	0	0	0	0	0	0	0	0	0	1	0	0	0	0	0	0	0	0	0	0	0	0	0	0	0	0	0	0	0	0
368	12 Jul 24	15:34:00	1	0	1	0	Ct	0	1	0	1	0	0	0	0	0	0	1	0	0	0	0	0	0	0	0	0	0	0	0	0	0	0	0	0	0	0	0	0	0	0
369	12 Jul 24	15:34:05	1	0	1	0	Ct	0	1	0	0	0	0	0	0	0	0	0	0	0	0	0	0	0	0	1	0	1	0	0	0	0	0	0	0	0	0	0	0	0	0
370	12 Jul 24	15:34:10	1	0	1	0	Ct	0	1	0	0	0	0	0	0	0	0	0	0	0	0	0	0	0	0	0	0	0	0	0	0	0	0	0	0	0	0	0	0	0	0
371	12 Jul 24	15:34:15	1	0	1	0	Ct	0	1	0	0	0	0	0	0	0	0	0	0	0	0	0	0	0	0	0	0	0	0	0	0	0	0	0	0	0	0	0	0	0	0
372	12 Jul 24	15:34:20	1	0	1	0	Ct	0	1	0	1	0	0	0	0	0	0	0	0	0	0	0	0	0	0	1	0	0	0	0	0	0	0	0	0	0	0	0	1	0	0
373	12 Jul 24	15:34:25	1	0	1	0	Ct	0	1	0	0	0	0	0	0	0	0	1	0	0	0	0	0	0	0	0	0	0	0	0	0	0	0	0	0	0	0	0	1	0	0
374	12 Jul 24	15:34:30	1	0	1	0	Ct	0	1	0	0	0	0	0	0	0	1	1	0	0	0	0	0	0	0	0	0	0	0	0	0	0	0	0	0	0	0	0	0	1	0
375	12 Jul 24	15:34:35	1	0	1	0	Ct	0	1	0	1	0	0	0	0	0	0	0	0	0	1	0	0	0	0	1	0	0	0	0	0	0	0	0	0	0	0	0	0	0	0
376	12 Jul 24	15:34:40	1	0	1	0	Ct	0	1	0	0	1	0	0	0	0	0	0	0	0	1	0	0	0	0	0	1	0	0	0	0	0	0	0	0	0	0	0	0	0	0
377	12 Jul 24	15:34:45	1	0	1	0	Ct	0	1	0	0	0	0	0	0	0	0	1	0	0	0	0	0	0	0	1	0	0	0	0	0	0	0	0	0	0	0	0	0	0	0
378	12 Jul 24	15:34:50	1	0	1	0	Ct	0	1	0	0	1	0	0	0	0	0	0	0	0	0	0	0	0	0	0	0	0	0	0	0	0	0	0	0	0	0	0	0	0	0
379	12 Jul 24	15:34:55	1	0	1	0	Ct	0	1	0	0	0	0	0	0	0	0	0	0	0	0	0	0	0	0	0	0	0	0	0	0	0	0	0	0	0	0	0	2	0	0
380	12 Jul 24	15:35:00	1	0	1	0	Ct	0	1	0	1	1	0	0	0	0	0	0	0	0	0	2	0	0	0	0	1	0	0	0	0	0	0	0	0	0	0	0	0	1	0
381	12 Jul 24	15:35:05	1	0	1	0	Ct	0	1	0	0	1	0	0	0	0	0	1	0	0	0	0	0	0	0	0	0	0	0	0	0	0	0	0	0	0	0	0	0	0	0
382	12 Jul 24	15:35:10	1	0	1	0	Ct	0	1	0	0	0	0	0	1	0	0	0	0	0	0	0	0	0	0	1	0	0	0	2	0	0	0	0	0	0	0	0	0	0	0
383	12 Jul 24	15:35:15	1	0	1	0	Ct	0	1	0	0	1	0	0	0	0	0	0	0	0	0	0	0	0	0	1	0	0	0	0	0	0	0	1	0	0	0	0	0	0	0
384	12 Jul 24	15:35:20	1	0	1	0	Ct	0	1	0	0	0	0	0	1	0	0	0	0	0	0	2	0	0	0	0	0	0	0	0	0	0	0	0	0	0	0	0	1	0	0
385	12 Jul 24	15:35:25	1	0	1	0	Ct	0	1	0	1	0	0	0	0	0	1	1	0	0	0	0	0	0	0	0	0	0	1	0	0	0	0	0	0	0	0	0	0	0	0
386	12 Jul 24	15:35:30	1	0	1	0	Ct	0	1	0	0	1	0	0	1	0	0	0	0	0	0	1	0	0	0	0	1	0	0	0	0	0	0	0	0	0	0	0	1	0	3
387	12 Jul 24	15:35:35	1	0	1	0	Ct	0	1	0	0	0	0	0	0	0	0	0	0	0	0	0	0	0	0	0	0	0	0	0	0	0	0	0	0	0	0	2	0	0	0
388	12 Jul 24	15:35:40	1	0	1	0	Ct	0	1	0	1	1	0	0	1	0	0	0	0	0	0	1	0	0	0	0	1	1	0	0	0	0	0	1	0	0	0	0	1	0	0
389	12 Jul 24	15:35:45	1	0	1	0	Ct	0	1	0	0	0	0	0	0	0	0	0	0	0	0	0	0	0	0	0	0	1	0	0	0	0	0	0	0	0	0	0	0	0	1
390	12 Jul 24	15:35:50	1	0	1	0	Ct	0	1	0	1	1	0	0	0	0	1	0	0	0	1	0	0	0	0	0	1	2	0	0	0	0	0	0	0	0	0	0	1	0	0
391	12 Jul 24	15:35:55	1	0	1	0	Ct	0	1	0	0	0	0	0	1	0	0	0	0	0	0	1	0	0	0	0	0	0	0	0	0	0	0	1	0	0	0	0	0	0	0
392	12 Jul 24	15:36:00	1	0	1	0	Ct	0	1	0	1	1	0	0	1	0	0	1	0	0	0	0	0	0	0	0	0	0	0	1	0	0	0	0	0	0	0	0	0	0	0
393	12 Jul 24	15:36:05	1	0	1	0	Ct	0	1	0	0	0	0	0	0	0	0	0	0	0	0	1	0	0	0	0	1	0	0	0	0	0	0	0	0	0	0	0	0	0	0
394	12 Jul 24	15:36:10	1	0	1	0	Ct	0	1	0	0	0	0	0	0	0	0	0	0	0	0	1	0	0	0	0	0	1	0	0	0	0	0	0	0	0	0	0	0	0	0
395	12 Jul 24	15:36:15	1	0	1	0	Ct	0	1	0	0	0	0	0	0	0	0	0	0	0	0	0	0	0	0	1	0	3	0	1	0	0	0	0	0	0	0	0	0	0	0
396	12 Jul 24	15:36:20	1	0	1	0	Ct	0	1	0	0	1	0	0	0	0	0	0	0	0	0	0	0	0	0	0	0	2	0	0	0	0	0	0	0	0	0	0	0	0	0
397	12 Jul 24	15:36:25	1	0	1	0	Ct	0	1	0	1	0	0	0	0	0	0	1	0	0	0	1	0	0	0	0	0	2	0	1	0	0	0	0	0	0	0	0	0	0	0
398	12 Jul 24	15:36:30	1	0	1	0	Ct	0	1	0	0	1	0	0	1	0	0	0	0	0	0	0	0	0	0	1	1	3	0	1	0	0	0	0	0	0	0	0	0	1	0
399	12 Jul 24	15:36:35	1	0	1	0	Ct	0	1	0	0	0	0	0	0	0	1	0	0	0	0	0	0	0	0	0	0	2	0	0	0	0	0	0	0	0	0	0	0	0	1
400	12 Jul 24	15:36:40	1	0	1	0	Ct	0	1	0	0	0	0	0	1	0	0	0	0	0	0	0	0	0	0	0	0	2	0	0	0	0	0	0	0	0	0	0	0	0	1
401	12 Jul 24	15:36:45	1	0	1	0	Ct	0	1	0	0	1	0	0	0	0	0	2	0	0	0	0	0	0	1	0	0	2	0	0	0	0	0	0	0	0	0	0	0	0	0
402	12 Jul 24	15:36:50	1	0	1	0	Ct	0	1	0	0	1	0	0	0	0	0	0	0	0	0	0	0	0	1	0	0	3	0	0	0	0	0	0	0	0	0	0	0	0	0
403	12 Jul 24	15:36:55	1	0	1	0	Ct	0	1	0	0	0	0	0	0	0	1	0	0	0	0	0	0	0	0	0	0	2	0	0	0	0	0	0	0	0	0	0	0	1	0
404	12 Jul 24	15:37:00	1	0	1	0	Ct	0	1	0	1	0	0	0	0	0	0	0	0	0	0	0	0	0	0	0	1	3	0	0	0	0	0	0	0	0	0	0	0	0	0
405	12 Jul 24	15:37:05	1	0	1	0	Ct	0	1	0	0	1	0	0	1	0	0	0	0	0	1	0	0	0	0	0	0	0	0	0	0	0	0	0	0	0	0	0	0	0	0
406	12 Jul 24	15:37:10	1	0	1	0	Ct	0	1	0	0	1	0	0	1	0	0	1	0	0	1	1	0	0	0	0	0	1	0	0	0	0	0	0	0	0	0	0	1	0	0
407	12 Jul 24	15:37:15	1	0	1	0	Ct	0	1	0	1	0	0	0	0	0	0	0	0	0	0	0	0	0	1	0	0	0	0	0	0	0	0	0	0	0	0	0	0	0	0
408	12 Jul 24	15:37:20	1	0	1	0	Ct	0	1	0	0	0	0	0	0	0	0	0	0	0	0	1	0	0	0	0	1	2	0	0	0	0	0	0	0	0	0	0	0	1	0
409	12 Jul 24	15:37:25	1	0	1	0	Ct	0	1	0	1	1	0	0	0	0	1	0	0	0	0	0	0	0	0	0	0	3	0	0	0	0	0	0	0	0	0	0	0	0	0
410	12 Jul 24	15:37:30	1	0	1	0	Ct	0	1	0	0	0	0	0	0	0	0	1	0	0	0	0	0	0	0	0	0	0	0	0	0	0	0	0	0	0	0	0	0	0	0
411	12 Jul 24	15:37:35	1	0	1	0	Ct	0	1	0	0	1	0	0	0	0	0	0	0	0	0	1	0	0	0	0	0	2	0	0	0	0	0	0	0	0	0	0	0	1	1
412	12 Jul 24	15:37:40	1	0	1	0	Ct	0	1	0	0	0	0	0	0	0	0	0	0	0	0	0	0	0	0	0	0	4	0	0	0	0	0	0	0	0	0	0	0	0	0
413	12 Jul 24	15:37:45	1	0	1	0	Ct	0	1	0	1	0	0	0	0	0	0	0	0	0	0	0	0	0	0	0	1	8	0	0	0	0	0	0	0	0	0	0	2	0	0
414	12 Jul 24	15:37:50	1	0	1	0	Ct	0	1	0	0	0	0	0	0	0	0	1	0	0	0	0	0	0	0	0	0	5	0	0	0	0	0	0	0	0	0	0	1	0	0
415	12 Jul 24	15:37:55	1	0	1	0	Ct	0	1	0	1	0	0	0	0	0	0	0	0	0	0	0	0	0	0	0	0	8	0	0	0	0	0	0	0	0	0	0	0	0	0
416	12 Jul 24	15:38:00	1	0	1	0	Ct	0	1	0	0	0	0	0	1	0	1	0	0	0	0	1	0	0	0	0	1	6	0	0	0	0	0	0	0	0	0	0	1	0	0
417	12 Jul 24	15:38:05	1	0	1	0	Ct	0	1	0	0	0	0	0	0	0	0	0	0	0	0	0	0	0	0	0	0	7	0	0	0	0	0	0	0	0	0	0	0	0	0
418	12 Jul 24	15:38:10	1	0	1	0	Ct	0	1	0	1	0	0	0	1	0	0	0	0	0	0	0	0	0	0	0	0	4	0	0	0	0	0	0	0	0	0	0	0	0	0
419	12 Jul 24	15:38:15	1	0	1	0	Ct	0	1	0	0	0	0	0	0	0	0	0	0	0	0	0	0	0	0	0	1	6	0	0	0	0	0	0	0	0	0	0	0	1	1
420	12 Jul 24	15:38:20	1	0	1	0	Ct	0	1	0	0	0	0	0	0	0	0	0	0	0	0	1	0	0	0	0	0	3	0	0	0	0	0	0	0	0	0	0	0	0	0
421	12 Jul 24	15:38:25	1	0	1	0	Ct	0	1	0	0	0	0	0	0	0	0	0	0	0	0	0	0	0	0	0	0	10	0	0	0	0	0	0	0	0	0	0	0	0	0
422	12 Jul 24	15:38:30	1	0	1	0	Ct	0	1	0	0	0	0	0	0	0	0	0	0	0	0	1	0	0	0	0	0	4	0	0	0	0	0	0	0	0	0	0	0	1	0
423	12 Jul 24	15:38:35	1	0	1	0	Ct	0	1	0	0	0	0	0	0	0	0	0	0	0	0	0	0	0	0	0	0	5	0	0	0	0	0	0	0	0	0	0	1	0	0
424	12 Jul 24	15:38:40	1	0	1	0	Ct	0	1	0	0	0	0	0	0	0	0	0	0	0	0	0	0	0	0	0	0	2	0	0	0	0	0	0	0	0	0	0	0	0	0
425	12 Jul 24	15:38:45	1	0	1	0	Ct	0	1	0	0	0	0	0	0	0	1	0	0	0	0	1	0	0	0	0	1	2	0	0	0	0	0	0	0	0	0	0	0	0	1
426	12 Jul 24	15:38:50	1	0	1	0	Ct	0	1	0	0	0	0	0	0	0	0	1	0	0	0	0	2	0	0	0	0	1	0	1	0	0	0	0	0	0	0	0	0	0	0
427	12 Jul 24	15:38:55	1	0	1	0	Ct	0	1	0	0	0	0	0	0	0	0	1	0	0	0	1	0	0	0	0	0	0	1	0	0	0	1	0	0	0	0	0	2	1	0
428	12 Jul 24	15:39:00	1	0	1	0	Ct	0	1	0	0	0	0	0	0	0	0	0	0	0	0	0	0	0	0	0	1	0	0	0	0	0	0	0	0	0	0	0	0	0	0
429	12 Jul 24	15:39:05	1	0	1	0	Ct	0	1	0	0	0	0	0	0	0	0	0	0	0	0	0	0	0	0	0	0	0	0	1	0	0	0	0	0	0	0	0	0	0	0
430	12 Jul 24	15:39:10	1	0	1	0	Ct	0	1	0	1	0	0	0	0	0	0	0	0	0	0	1	0	0	0	0	0	0	0	0	0	0	1	0	0	0	0	0	0	1	0
431	12 Jul 24	15:39:15	1	0	1	0	Ct	0	1	0	1	1	0	0	0	0	1	0	0	0	0	0	0	0	0	0	0	0	0	0	0	0	0	0	0	0	0	0	0	0	0
432	12 Jul 24	15:39:20	1	0	1	0	Ct	0	1	0	0	0	0	0	0	0	0	0	0	0	0	1	0	0	0	0	0	0	0	0	0	0	0	0	0	0	0	0	1	0	0
433	12 Jul 24	15:39:25	1	0	1	0	Ct	0	1	0	0	1	0	0	0	0	0	0	0	0	0	0	0	0	0	0	0	0	0	0	0	0	0	0	0	0	0	0	0	0	0
434	12 Jul 24	15:39:30	1	0	1	0	Ct	0	1	0	0	0	0	0	0	0	0	1	0	0	0	0	0	0	0	0	1	0	0	0	0	0	0	0	0	0	0	0	0	0	0
435	12 Jul 24	15:39:35	1	0	1	0	Ct	0	1	0	0	1	0	0	0	0	0	0	0	0	0	0	0	0	0	0	0	0	0	0	0	0	0	0	0	0	0	0	1	0	0
436	12 Jul 24	15:39:40	1	0	1	0	Ct	0	1	0	0	0	0	0	0	0	0	0	0	0	0	0	0	0	0	0	0	1	0	0	0	0	1	0	0	0	0	0	0	0	0
437	12 Jul 24	15:39:45	1	0	1	0	Ct	0	1	0	0	1	0	0	0	0	1	0	0	0	0	0	0	0	0	0	0	0	0	0	0	0	2	1	0	0	0	0	0	0	1
438	12 Jul 24	15:39:50	1	0	1	0	Ct	0	1	0	1	0	0	0	0	0	0	0	0	0	0	0	0	0	0	0	0	2	0	0	0	0	1	0	0	0	0	0	1	0	1
439	12 Jul 24	15:39:55	1	0	1	0	Ct	0	1	0	0	0	0	0	0	0	0	0	0	0	0	0	0	0	0	0	0	1	0	0	0	0	0	1	0	0	0	0	0	0	0
440	12 Jul 24	15:40:00	1	0	1	0	Ct	0	1	0	1	1	0	0	0	0	0	1	0	0	0	1	0	0	0	1	0	0	0	0	0	0	1	0	0	0	0	0	1	0	0
441	12 Jul 24	15:40:05	1	0	1	0	Ct	0	1	0	0	0	0	0	0	0	0	0	0	0	0	0	0	0	0	0	1	0	1	0	0	0	0	0	0	0	0	0	2	0	0
442	12 Jul 24	15:40:10	1	0	1	0	Ct	0	1	0	0	1	0	0	0	0	0	0	0	0	0	1	0	0	0	0	0	0	0	0	0	0	0	0	0	0	0	0	0	0	0
443	12 Jul 24	15:40:15	1	0	1	0	Ct	0	1	0	0	0	0	0	0	0	0	0	0	0	0	0	0	0	0	0	0	0	0	0	0	0	0	0	0	0	0	0	0	1	0
444	12 Jul 24	15:40:20	1	0	1	0	Ct	0	1	0	0	0	0	0	0	0	0	0	0	0	0	0	0	0	0	0	0	0	1	0	0	0	0	0	0	0	0	0	2	0	0
445	12 Jul 24	15:40:25	1	0	1	0	Ct	0	1	0	0	0	0	0	0	0	0	0	0	0	0	0	0	0	0	1	1	0	0	0	0	0	0	0	0	0	0	0	2	0	0
446	12 Jul 24	15:40:30	1	0	1	0	Ct	0	1	0	1	0	0	0	0	0	0	1	0	0	0	1	0	0	0	0	0	0	0	0	0	0	0	0	0	0	0	0	0	0	0
447	12 Jul 24	15:40:35	1	0	1	0	Ct	0	1	0	0	0	0	0	0	0	0	0	0	0	0	0	0	0	0	0	0	0	0	0	0	0	0	0	0	0	0	0	0	1	0
448	12 Jul 24	15:40:40	1	0	1	0	Ct	0	1	0	1	0	0	0	0	0	0	0	0	0	0	1	0	0	0	1	0	1	0	0	0	0	0	0	0	0	0	0	1	0	1
449	12 Jul 24	15:40:45	1	0	1	0	Ct	0	1	0	0	0	0	0	0	0	0	0	0	0	0	0	0	0	0	0	0	1	0	0	0	0	0	0	0	0	0	0	1	0	0
450	12 Jul 24	15:40:50	1	0	1	0	Ct	0	1	0	1	0	0	0	0	0	0	0	0	0	0	0	0	0	0	1	0	0	0	0	0	0	0	0	0	0	0	0	0	0	0
451	12 Jul 24	15:40:55	1	0	1	0	Ct	0	1	0	0	0	0	0	0	0	0	0	0	0	0	0	0	0	0	0	1	0	0	0	0	0	0	0	0	0	0	0	0	0	0
452	12 Jul 24	15:41:00	1	0	1	0	Ct	0	1	0	0	0	0	0	0	0	0	0	0	0	0	0	0	0	0	0	0	0	0	0	0	0	0	0	0	0	0	0	0	1	0
453	12 Jul 24	15:41:05	1	0	1	0	Ct	0	1	0	1	0	0	0	0	0	0	1	0	0	0	0	0	0	0	0	0	0	0	0	0	0	0	0	0	0	0	0	0	0	1
454	12 Jul 24	15:41:10	1	0	1	0	Ct	0	1	0	0	0	0	0	0	0	0	0	0	0	0	0	0	0	0	0	0	0	0	0	0	0	0	0	0	0	0	0	4	0	0
455	12 Jul 24	15:41:15	1	0	1	0	Ct	0	1	0	1	0	0	0	0	0	1	0	0	0	0	0	0	0	0	0	0	0	0	0	0	0	0	0	0	0	0	0	0	1	0
456	12 Jul 24	15:41:20	1	0	1	0	Ct	0	1	0	1	0	0	0	0	0	0	0	0	0	0	0	0	0	0	0	1	0	0	0	0	0	0	0	0	0	0	0	0	0	0
457	12 Jul 24	15:41:25	1	0	1	0	Ct	0	1	0	0	0	0	0	0	0	0	0	0	0	0	0	0	0	0	0	0	0	0	0	0	0	0	0	0	0	0	0	0	0	0
458	12 Jul 24	15:41:30	1	0	1	0	Ct	0	1	0	0	0	0	0	0	0	0	0	0	0	0	0	0	0	0	0	0	0	0	0	0	0	0	0	0	0	0	0	0	0	1
459	12 Jul 24	15:41:35	1	0	1	0	Ct	0	1	0	0	0	0	0	1	0	0	0	0	0	0	0	0	0	0	0	0	0	0	0	0	0	0	1	0	0	0	0	0	0	0
460	12 Jul 24	15:41:40	1	0	1	0	Ct	0	1	0	1	0	0	0	0	0	0	0	0	0	0	0	0	0	0	0	0	0	0	0	0	0	0	0	0	0	0	0	0	0	1
461	12 Jul 24	15:41:45	1	0	1	0	Ct	0	1	0	0	0	0	0	1	0	0	0	0	0	0	0	0	0	0	0	2	0	0	0	0	0	0	0	0	0	0	0	0	0	0
462	12 Jul 24	15:41:50	1	0	1	0	Ct	0	1	0	0	0	0	0	0	0	0	0	0	0	0	0	1	0	0	0	0	0	0	0	0	0	0	0	0	0	0	0	1	1	0
463	12 Jul 24	15:41:55	1	0	1	0	Ct	0	1	0	0	0	0	0	0	0	1	0	0	0	0	2	0	0	0	0	0	0	0	0	0	0	0	0	0	0	0	0	0	0	0
464	12 Jul 24	15:42:00	1	0	1	0	Ct	0	1	0	0	1	0	0	0	0	0	0	0	0	0	0	0	0	0	0	0	0	0	0	0	0	0	1	0	0	0	0	0	0	1
465	12 Jul 24	15:42:05	1	0	1	0	Ct	0	1	0	1	1	0	0	0	0	0	0	0	0	0	0	0	0	0	0	0	0	0	0	0	0	1	0	1	0	0	0	0	0	1
466	12 Jul 24	15:42:10	1	0	1	0	Ct	0	1	0	0	0	0	0	1	0	1	2	0	0	0	0	0	0	0	0	1	0	0	0	0	0	0	0	0	0	0	0	0	0	0
467	12 Jul 24	15:42:15	1	0	1	0	Ct	0	1	0	0	0	0	0	0	0	0	0	0	0	0	0	0	0	0	1	0	0	0	0	0	0	0	0	0	0	0	0	0	0	0
468	12 Jul 24	15:42:20	1	0	1	0	Ct	0	1	0	0	1	0	0	0	0	0	0	0	0	0	0	0	0	0	0	1	1	1	0	0	0	0	0	0	0	0	0	0	0	0
469	12 Jul 24	15:42:25	1	0	1	0	Ct	0	1	0	0	1	0	0	1	0	0	0	0	0	0	0	1	0	0	1	0	3	0	0	0	0	0	0	0	0	0	0	0	1	0
470	12 Jul 24	15:42:30	1	0	1	0	Ct	0	1	0	0	0	0	0	0	0	0	0	0	0	0	0	0	0	0	0	0	0	0	0	0	0	0	0	0	0	0	0	0	0	0
471	12 Jul 24	15:42:35	1	0	1	0	Ct	0	1	0	0	1	0	0	0	0	1	0	0	0	0	0	0	0	0	0	1	0	0	0	0	0	0	1	0	0	0	0	0	0	0
472	12 Jul 24	15:42:40	1	0	1	0	Ct	0	1	0	0	1	0	0	0	0	0	1	0	0	0	0	0	0	0	0	0	0	0	0	0	0	1	0	0	0	0	0	0	0	0
473	12 Jul 24	15:42:45	1	0	1	0	Ct	0	1	0	0	0	0	0	0	0	0	0	0	0	0	0	0	0	0	1	0	0	0	0	0	0	0	0	0	0	0	0	0	0	0
474	12 Jul 24	15:42:50	1	0	1	0	Ct	0	1	0	0	0	0	0	0	0	0	1	0	0	0	0	0	0	0	0	0	0	0	0	0	0	0	0	0	0	0	0	0	0	0
475	12 Jul 24	15:42:55	1	0	1	0	Ct	0	1	0	0	1	0	0	0	0	0	2	0	0	0	1	0	0	0	1	1	0	0	0	0	0	0	1	0	0	0	0	0	0	0
476	12 Jul 24	15:43:00	1	0	1	0	Ct	0	1	0	0	1	0	0	0	0	0	0	0	0	0	1	0	0	0	0	0	0	0	0	0	0	0	0	0	0	0	0	0	0	0
477	12 Jul 24	15:43:05	1	0	1	0	Ct	0	1	0	0	0	0	0	0	0	0	0	0	0	0	0	0	0	0	0	1	0	0	0	0	0	0	0	0	0	0	0	0	0	0
478	12 Jul 24	15:43:10	1	0	1	0	Ct	0	1	0	1	0	0	0	1	0	0	0	0	0	2	0	0	0	0	0	0	0	0	0	0	0	1	0	0	0	0	0	0	0	0
479	12 Jul 24	15:43:15	1	0	1	0	Ct	0	1	0	0	1	0	0	1	0	0	0	0	0	0	0	0	0	0	1	0	0	0	0	0	0	1	0	0	0	0	0	0	0	0
480	12 Jul 24	15:43:20	1	0	1	0	Ct	0	1	0	0	0	0	0	0	0	1	1	0	0	0	0	0	0	0	1	1	0	0	0	0	0	1	0	0	0	0	0	0	0	0
481	12 Jul 24	15:43:25	1	0	1	0	Ct	0	1	0	1	0	0	0	0	0	0	0	0	0	0	0	0	0	0	0	0	0	0	0	0	0	0	0	0	0	0	0	0	0	0
482	12 Jul 24	15:43:30	1	0	1	0	Ct	0	1	0	0	1	0	0	0	0	0	0	0	0	0	0	0	0	0	0	1	0	0	0	0	0	0	1	0	0	0	0	0	0	0
483	12 Jul 24	15:43:35	1	0	1	0	Ct	0	1	0	1	0	0	0	1	0	0	0	0	0	0	1	0	0	2	0	0	0	0	0	0	0	0	0	0	0	0	0	0	0	0
484	12 Jul 24	15:43:40	1	0	1	0	Ct	0	1	0	0	0	0	1	1	0	0	0	0	0	0	0	0	0	1	0	0	0	0	1	0	0	0	0	0	0	0	0	0	0	0
485	12 Jul 24	15:43:45	1	0	1	0	Ct	0	1	0	0	0	0	0	0	0	1	0	0	0	1	0	0	0	1	0	0	0	0	0	0	0	0	0	0	0	0	0	0	0	0
486	12 Jul 24	15:43:50	1	0	1	0	Ct	0	1	0	1	1	0	0	0	0	0	0	0	0	0	1	0	0	2	0	1	0	0	1	0	0	0	1	0	0	0	0	0	0	0
487	12 Jul 24	15:43:55	1	0	1	0	Ct	0	1	0	0	0	0	0	0	0	0	0	0	0	0	0	0	0	1	1	0	0	0	0	0	0	0	0	0	0	0	0	0	1	0
488	12 Jul 24	15:44:00	1	0	1	0	Ct	0	1	0	0	0	0	0	0	0	0	0	0	0	1	1	0	0	2	0	0	0	0	0	0	0	0	0	0	0	0	0	0	0	0
489	12 Jul 24	15:44:05	1	0	1	0	Ct	0	1	0	0	1	0	1	0	0	0	0	0	0	0	0	0	0	2	0	0	0	0	0	0	0	0	0	1	0	0	0	0	0	0
490	12 Jul 24	15:44:10	1	0	1	0	Ct	0	1	0	1	0	0	0	0	0	1	0	0	0	0	0	0	0	2	0	1	0	0	0	0	0	0	0	1	0	0	0	0	0	0
491	12 Jul 24	15:44:15	1	0	1	0	Ct	0	1	0	0	0	0	0	0	0	0	0	0	0	0	1	0	0	0	1	0	0	0	0	0	0	0	1	0	0	0	0	0	0	0
492	12 Jul 24	15:44:20	1	0	1	0	Ct	0	1	0	0	0	0	0	0	0	0	1	0	0	0	0	0	0	0	0	0	0	0	0	0	0	0	0	0	0	0	0	0	1	0
493	12 Jul 24	15:44:25	1	0	1	0	Ct	0	1	0	1	1	0	1	1	0	0	0	0	0	2	0	0	0	0	0	1	0	0	0	0	0	0	0	0	0	0	0	1	0	0
494	12 Jul 24	15:44:30	1	0	1	0	Ct	0	1	0	0	0	0	1	0	0	0	0	0	0	1	2	0	0	0	0	0	0	0	1	0	0	0	0	0	0	0	0	0	0	0
495	12 Jul 24	15:44:35	1	0	1	0	Ct	0	1	0	0	0	0	0	0	0	0	0	0	0	0	0	0	0	0	0	0	0	0	0	0	0	0	0	0	0	0	0	0	0	0
496	12 Jul 24	15:44:40	1	0	1	0	Ct	0	1	0	1	0	0	0	0	0	1	0	0	0	0	0	0	0	0	0	0	0	0	0	0	0	0	0	0	0	0	0	0	0	0
497	12 Jul 24	15:44:45	1	0	1	0	Ct	0	1	0	0	1	0	0	0	0	0	0	0	0	0	0	0	0	0	0	1	0	0	1	0	0	0	1	0	0	0	0	0	0	0
498	12 Jul 24	15:44:50	1	0	1	0	Ct	0	1	0	0	0	0	0	0	0	0	1	0	0	1	0	0	0	0	1	0	0	0	0	0	0	0	0	0	0	0	0	0	0	0
499	12 Jul 24	15:44:55	1	0	1	0	Ct	0	1	0	1	0	0	0	0	0	0	1	0	0	1	0	0	0	0	0	0	0	0	0	0	0	0	0	0	0	0	0	1	0	1
500	12 Jul 24	15:45:00	1	0	1	0	Ct	0	1	0	0	1	0	0	1	0	0	2	0	0	0	0	0	0	0	1	0	0	0	0	0	0	0	0	0	0	0	0	1	0	0
501	12 Jul 24	15:45:05	1	0	1	0	Ct	0	1	0	0	0	0	0	0	0	0	0	0	0	0	0	0	0	0	0	1	0	0	0	0	0	0	0	0	0	0	0	0	0	0
502	12 Jul 24	15:45:10	1	0	1	0	Ct	0	1	0	1	1	0	0	0	0	1	0	0	0	0	0	0	0	0	0	0	0	0	0	0	0	0	0	0	0	1	0	0	0	0
503	12 Jul 24	15:45:15	1	0	1	0	Ct	0	1	0	0	0	0	0	0	0	0	0	0	0	0	0	0	0	0	0	0	0	0	0	0	0	0	0	0	0	0	0	0	1	0
504	12 Jul 24	15:45:20	1	0	1	0	Ct	0	1	0	0	0	0	1	0	0	0	0	0	0	0	0	0	0	0	0	1	0	0	0	0	0	0	0	0	0	0	0	0	0	0
505	12 Jul 24	15:45:25	1	0	1	0	Ct	0	1	0	0	0	0	0	0	0	0	0	0	0	0	0	0	0	0	1	0	0	0	0	0	0	0	0	0	0	0	0	0	0	0
506	12 Jul 24	15:45:30	1	0	1	0	Ct	0	1	0	1	1	0	1	0	0	0	0	0	0	0	1	0	0	0	0	1	0	0	0	0	0	0	0	0	0	0	0	1	0	0
507	12 Jul 24	15:45:35	1	0	1	0	Ct	0	1	0	0	0	0	0	0	0	1	0	0	0	0	0	0	0	0	0	0	0	0	0	0	0	0	0	0	0	0	0	0	2	0
508	12 Jul 24	15:45:40	1	0	1	0	Ct	0	1	0	1	1	0	0	0	0	0	0	0	0	0	1	0	0	0	0	0	0	0	0	0	0	0	0	0	0	0	0	0	0	0
509	12 Jul 24	15:45:45	1	0	1	0	Ct	0	1	0	0	0	0	0	0	0	0	0	0	0	1	0	0	0	0	1	1	1	1	0	0	0	0	0	0	0	0	0	0	2	0
510	12 Jul 24	15:45:50	1	0	1	0	Ct	0	1	0	0	0	0	0	0	0	0	0	0	0	2	0	0	0	0	0	0	2	0	0	0	0	0	0	0	0	0	0	1	1	1
511	12 Jul 24	15:45:55	1	0	1	0	Ct	0	1	0	0	0	0	0	0	0	0	1	0	0	0	0	0	0	0	0	1	0	0	0	0	0	0	0	0	0	0	0	0	0	0
512	12 Jul 24	15:46:00	1	0	1	0	Ct	0	1	0	0	0	0	0	0	0	0	0	0	0	0	1	0	0	0	0	0	0	0	0	0	0	0	0	0	0	0	0	0	0	0
513	12 Jul 24	15:46:05	1	0	1	0	Ct	0	1	0	0	0	0	0	0	0	0	0	0	0	1	1	0	0	0	0	0	0	1	1	0	0	0	0	0	0	0	0	1	0	0
514	12 Jul 24	15:46:10	1	0	1	0	Ct	0	1	0	0	0	0	0	0	0	0	0	0	0	0	0	0	0	0	1	0	0	0	1	0	0	0	1	0	0	0	0	3	0	0
515	12 Jul 24	15:46:15	1	0	1	0	Ct	0	1	0	0	0	0	0	0	0	0	0	0	2	0	0	0	0	0	0	0	0	0	0	0	0	0	1	0	0	0	0	1	0	0
516	12 Jul 24	15:46:20	1	0	1	0	Ct	0	1	0	1	0	0	0	0	0	0	0	0	2	1	1	0	0	0	0	0	0	1	0	0	0	0	0	0	0	0	0	0	0	0
517	12 Jul 24	15:46:25	1	0	1	0	Ct	0	1	0	0	0	0	0	0	0	0	1	0	0	0	0	0	0	0	1	0	0	0	1	0	0	0	1	0	0	0	0	0	1	0
518	12 Jul 24	15:46:30	1	0	1	0	Ct	0	1	0	0	0	0	0	0	0	0	0	0	0	0	0	0	0	0	0	0	0	0	0	0	0	0	0	0	0	0	0	0	0	0
519	12 Jul 24	15:46:35	1	0	1	0	Ct	0	1	0	0	0	0	0	0	0	0	0	0	0	0	1	0	0	0	0	0	0	0	1	0	0	0	0	0	0	0	0	1	0	0
520	12 Jul 24	15:46:40	1	0	1	0	Ct	0	1	0	0	2	0	0	0	0	0	0	0	0	0	0	0	0	0	1	0	0	0	0	0	0	0	0	0	0	0	0	1	1	0
521	12 Jul 24	15:46:45	1	0	1	0	Ct	0	1	0	0	0	0	0	0	0	0	0	0	0	0	0	0	0	0	0	0	0	0	0	0	0	0	0	0	0	0	1	1	0	0
522	12 Jul 24	15:46:50	1	0	1	0	Ct	0	1	0	0	0	0	0	0	0	0	0	0	0	2	0	0	0	0	0	0	0	0	0	0	0	0	0	0	0	0	0	0	0	0
523	12 Jul 24	15:46:55	1	0	1	0	Ct	0	1	0	0	0	0	0	0	0	0	0	0	0	0	0	0	0	0	1	0	0	0	0	0	0	0	0	0	0	0	1	0	0	0
524	12 Jul 24	15:47:00	1	0	1	0	Ct	0	1	0	0	0	0	0	0	0	0	0	0	0	0	1	0	0	0	0	0	0	0	0	0	0	0	0	0	0	0	0	0	1	0
525	12 Jul 24	15:47:05	1	0	1	0	Ct	0	1	0	0	1	0	0	0	0	0	1	0	0	0	0	0	0	0	0	0	0	0	0	0	0	0	0	0	0	0	0	0	0	0
526	12 Jul 24	15:47:10	1	0	1	0	Ct	0	1	0	0	1	0	0	0	0	0	0	0	0	0	0	0	0	0	0	0	0	0	0	0	0	0	0	0	0	0	0	0	1	0
527	12 Jul 24	15:47:15	1	0	1	0	Ct	0	1	0	0	0	0	0	0	0	0	1	0	0	0	0	2	0	0	1	0	0	0	0	0	0	0	0	0	0	0	1	0	0	0
528	12 Jul 24	15:47:20	1	0	1	0	Ct	0	1	0	0	0	0	0	0	0	0	1	0	0	0	1	0	0	0	1	0	0	0	1	0	0	0	0	0	0	0	2	0	0	0
529	12 Jul 24	15:47:25	1	0	1	0	Ct	0	1	0	0	0	0	0	0	0	0	2	0	0	0	0	0	0	0	0	0	0	0	0	0	0	0	1	0	0	0	3	0	0	0
530	12 Jul 24	15:47:30	1	0	1	0	Ct	0	1	0	1	0	0	0	0	0	0	0	0	0	0	1	0	0	0	0	0	0	0	1	0	0	0	1	0	0	0	3	0	0	0
531	12 Jul 24	15:47:35	1	0	1	0	Ct	0	1	0	0	0	0	0	0	0	0	0	0	0	0	0	0	0	0	0	0	0	0	0	0	0	0	0	0	0	0	2	0	1	0
532	12 Jul 24	15:47:40	1	0	1	0	Ct	0	1	0	0	0	0	0	0	0	1	0	0	0	0	1	0	0	0	0	0	0	0	0	0	0	0	0	0	0	0	1	0	0	0
533	12 Jul 24	15:47:45	1	0	1	0	Ct	0	1	0	1	0	0	0	0	0	0	0	0	0	0	0	0	0	0	1	0	2	0	0	0	0	0	0	0	0	0	4	0	0	0
534	12 Jul 24	15:47:50	1	0	1	0	Ct	0	1	0	0	0	0	0	0	0	0	0	0	0	0	0	0	0	0	0	1	0	1	0	0	0	0	0	0	0	0	0	2	1	0
535	12 Jul 24	15:47:55	1	0	1	0	Ct	0	1	0	0	0	0	0	0	0	0	0	0	0	1	1	0	0	0	1	0	0	0	0	0	0	0	0	0	0	0	0	0	0	0
536	12 Jul 24	15:48:00	1	0	1	0	Ct	0	1	0	0	1	0	0	0	0	0	0	0	0	0	0	0	0	0	0	0	0	0	0	0	0	0	0	0	0	0	0	0	0	0
537	12 Jul 24	15:48:05	1	0	1	0	Ct	0	1	0	0	0	0	0	0	0	0	0	0	1	0	0	0	0	0	1	0	0	0	0	0	0	0	1	0	0	0	1	0	0	0
538	12 Jul 24	15:48:10	1	0	1	0	Ct	0	1	0	0	0	0	0	0	0	0	2	0	0	1	0	0	0	0	0	1	0	1	1	0	0	0	0	0	0	0	1	0	0	0
539	12 Jul 24	15:48:15	1	0	1	0	Ct	0	1	0	2	0	0	0	0	0	0	0	0	0	0	1	0	0	0	0	0	0	0	1	0	0	0	0	0	0	0	0	0	0	0
540	12 Jul 24	15:48:20	1	0	1	0	Ct	0	1	0	1	0	0	0	0	0	0	0	0	0	0	0	0	0	0	1	0	0	0	0	0	0	0	0	0	0	0	1	0	0	0
541	12 Jul 24	15:48:25	1	0	1	0	Ct	0	1	0	0	0	0	0	0	0	0	0	0	0	0	0	0	0	0	0	0	0	0	0	0	0	0	1	0	0	0	0	0	1	0
542	12 Jul 24	15:48:30	1	0	1	0	Ct	0	1	0	0	0	0	0	0	0	1	0	0	0	0	1	0	0	0	0	1	0	1	0	0	0	0	0	0	0	0	0	0	0	0
543	12 Jul 24	15:48:35	1	0	1	0	Ct	0	1	0	1	0	0	0	0	0	0	0	0	0	1	0	0	0	0	1	0	0	0	0	0	0	0	0	0	0	0	0	0	0	0
544	12 Jul 24	15:48:40	1	0	1	0	Ct	0	1	0	0	0	0	0	0	0	0	0	0	0	0	0	0	0	0	0	0	0	1	0	0	0	0	0	0	0	0	0	0	0	0
545	12 Jul 24	15:48:45	1	0	1	0	Ct	0	1	0	0	0	0	0	0	0	0	0	0	0	0	0	0	0	0	1	0	0	0	1	0	0	0	0	0	0	0	0	2	0	1
546	12 Jul 24	15:48:50	1	0	1	0	Ct	0	1	0	1	0	0	0	0	0	0	0	0	0	0	0	0	0	0	0	0	0	0	0	0	0	0	0	0	0	0	0	1	0	1
547	12 Jul 24	15:48:55	1	0	1	0	Ct	0	1	0	0	0	0	0	0	0	0	0	0	0	0	1	0	0	0	0	1	0	0	2	0	0	0	0	0	0	0	2	0	0	0
548	12 Jul 24	15:49:00	1	0	1	0	Ct	0	1	0	0	0	0	0	0	0	0	0	0	0	0	0	0	0	0	1	0	0	0	0	0	0	0	0	0	0	0	0	0	0	0
549	12 Jul 24	15:49:05	1	0	1	0	Ct	0	1	0	0	0	0	0	0	0	0	0	0	1	0	0	0	0	0	0	0	0	0	1	0	0	0	0	0	0	0	0	0	0	0
550	12 Jul 24	15:49:10	1	0	1	0	Ct	0	1	0	0	0	0	0	0	0	0	0	0	1	0	0	0	0	0	0	1	0	0	0	0	0	0	0	0	0	0	0	1	0	0
551	12 Jul 24	15:49:15	1	0	1	0	Ct	0	1	0	0	0	0	0	0	0	0	0	0	0	0	0	0	0	0	0	0	0	0	0	0	0	0	0	0	0	0	0	0	1	0
552	12 Jul 24	15:49:20	1	0	1	0	Ct	0	1	0	0	0	0	0	0	0	0	0	0	0	0	0	2	0	0	0	0	0	0	0	0	0	0	0	0	0	0	0	0	0	0
553	12 Jul 24	15:49:25	1	0	1	0	Ct	0	1	0	1	0	0	0	0	0	0	0	0	0	0	0	0	0	1	1	0	0	0	0	0	0	0	0	0	0	0	0	0	0	0
554	12 Jul 24	15:49:30	1	0	1	0	Ct	0	1	0	0	0	0	0	1	0	0	0	0	0	0	1	0	0	0	0	0	0	0	0	0	0	0	0	0	0	0	0	0	1	0
555	12 Jul 24	15:49:35	1	0	1	0	Ct	0	1	0	1	0	0	0	1	0	0	0	0	0	0	0	0	0	0	0	1	0	0	1	0	0	0	0	0	0	0	0	0	0	0
556	12 Jul 24	15:49:40	1	0	1	0	Ct	0	1	0	0	0	0	0	0	0	0	0	0	0	0	0	0	0	0	0	0	0	0	1	0	0	0	0	0	0	0	0	0	0	0
557	12 Jul 24	15:49:45	1	0	1	0	Ct	0	1	0	0	0	0	0	0	0	0	0	0	0	0	0	0	0	0	1	0	0	0	1	0	0	0	0	0	0	0	0	0	0	0
558	12 Jul 24	15:49:50	1	0	1	0	Ct	0	1	0	0	0	0	0	1	0	0	0	0	0	0	0	0	0	0	1	0	0	0	0	0	0	0	0	0	0	0	0	0	0	0
559	12 Jul 24	15:49:55	1	0	1	0	Ct	0	1	0	1	0	0	0	0	0	0	0	0	0	0	0	0	0	0	0	1	0	0	0	0	0	0	0	0	0	0	0	0	1	0
560	12 Jul 24	15:50:00	1	0	1	0	Ct	0	1	0	1	0	0	0	1	0	1	0	0	0	0	0	0	0	0	0	0	0	0	0	0	0	0	0	0	0	0	0	0	0	0
561	12 Jul 24	15:50:05	1	0	1	0	Ct	0	1	0	0	1	0	0	0	0	0	0	0	0	0	1	0	0	0	0	0	2	0	1	0	0	0	0	0	0	0	0	0	0	0
562	12 Jul 24	15:50:10	1	0	1	0	Ct	0	1	0	0	1	0	0	0	0	0	0	0	0	0	0	0	0	0	0	0	0	0	1	0	0	0	0	0	0	0	0	2	0	0
563	12 Jul 24	15:50:15	1	0	1	0	Ct	0	1	0	1	0	0	0	0	0	0	0	0	0	0	0	0	0	0	0	0	0	0	0	0	0	0	0	1	0	1	0	0	0	0
564	12 Jul 24	15:50:20	1	0	1	0	Ct	0	1	0	0	1	0	0	0	0	0	0	0	0	1	0	0	0	0	0	1	0	0	1	0	0	0	0	1	0	1	0	0	1	0
565	12 Jul 24	15:50:25	1	0	1	0	Ct	0	1	0	1	0	0	0	0	0	0	0	0	0	0	0	0	0	0	0	0	0	0	0	0	0	0	0	0	0	0	0	0	0	0
566	12 Jul 24	15:50:30	1	0	1	0	Ct	0	1	0	0	1	0	0	0	0	0	0	0	0	1	3	0	0	0	0	1	0	0	1	0	0	0	1	0	0	0	0	0	0	0
567	12 Jul 24	15:50:35	1	0	1	0	Ct	0	1	0	0	0	0	0	0	0	0	0	0	0	0	1	0	0	0	0	0	0	1	0	0	0	0	0	0	0	0	0	0	1	0
568	12 Jul 24	15:50:40	1	0	1	0	Ct	0	1	0	0	0	0	0	0	0	0	1	0	0	0	0	0	0	0	0	0	0	0	0	0	0	0	0	0	0	0	0	1	0	0
569	12 Jul 24	15:50:45	1	0	1	0	Ct	0	1	0	0	0	0	0	0	0	0	0	0	0	0	0	0	0	1	0	0	0	1	0	0	0	0	0	0	0	0	2	0	0	0
570	12 Jul 24	15:50:50	1	0	1	0	Ct	0	1	0	0	1	0	0	0	0	0	0	0	0	0	0	0	0	0	0	1	0	0	0	0	0	0	1	0	0	0	2	0	0	0
571	12 Jul 24	15:50:55	1	0	1	0	Ct	0	1	0	0	0	0	0	0	0	0	0	0	0	0	1	0	0	0	0	0	1	0	0	0	0	0	0	0	0	0	2	0	0	0
572	12 Jul 24	15:51:00	1	0	1	0	Ct	0	1	0	0	0	0	0	0	0	0	0	0	0	0	0	0	0	0	1	0	0	0	0	0	0	0	0	0	0	0	3	0	0	0
573	12 Jul 24	15:51:05	1	0	1	0	Ct	0	1	0	0	1	0	0	0	0	0	0	0	0	0	0	0	0	0	0	1	0	0	1	0	0	0	0	1	0	0	0	0	0	0
574	12 Jul 24	15:51:10	1	0	1	0	Ct	0	1	0	0	0	0	0	0	0	0	0	0	0	0	2	0	0	0	0	0	1	0	0	0	0	0	0	0	0	0	1	0	0	0
575	12 Jul 24	15:51:15	1	0	1	0	Ct	0	1	0	0	1	0	0	0	0	0	0	0	0	0	0	0	0	0	0	1	0	0	1	0	0	0	1	1	1	0	0	0	0	0
576	12 Jul 24	15:51:20	1	0	1	0	Ct	0	1	0	0	0	0	0	0	0	0	0	0	0	0	0	0	0	0	0	0	2	0	0	0	0	0	0	0	0	0	0	0	0	0
577	12 Jul 24	15:51:25	1	0	1	0	Ct	0	1	0	0	1	0	0	0	0	1	0	0	0	0	0	0	0	0	1	0	0	0	0	0	0	0	0	0	0	0	0	0	1	1
578	12 Jul 24	15:51:30	1	0	1	0	Ct	0	1	0	0	0	0	0	0	0	0	1	0	0	0	0	0	0	0	1	0	0	1	0	0	0	0	0	0	1	0	2	0	0	0
579	12 Jul 24	15:51:35	1	0	1	0	Ct	0	1	0	0	0	0	0	0	0	0	0	0	0	0	0	0	0	0	0	1	0	1	1	0	0	0	1	0	0	0	4	0	0	0
580	12 Jul 24	15:51:40	1	0	1	0	Ct	0	1	0	0	1	0	0	0	0	1	1	0	0	0	0	0	0	0	0	0	0	0	1	0	0	0	0	0	0	0	1	0	0	0
581	12 Jul 24	15:51:45	1	0	1	0	Ct	0	1	0	0	0	0	0	0	0	0	0	0	0	0	0	0	0	0	0	0	0	0	1	0	0	0	0	0	0	0	1	0	0	0
582	12 Jul 24	15:51:50	1	0	1	0	Ct	0	1	0	0	1	0	0	0	0	0	0	0	0	0	0	0	0	0	1	1	0	0	1	0	0	0	0	0	0	0	1	0	0	0
583	12 Jul 24	15:51:55	1	0	1	0	Ct	0	1	0	0	0	0	0	0	0	0	1	0	0	0	0	0	0	0	0	0	1	0	0	0	0	0	0	0	0	0	0	1	0	0
584	12 Jul 24	15:52:00	1	0	1	0	Ct	0	1	0	0	1	0	0	0	0	1	0	0	0	0	0	0	0	1	1	0	1	1	1	0	0	0	0	0	0	0	0	0	0	0
585	12 Jul 24	15:52:05	1	0	1	0	Ct	0	1	0	0	0	0	0	0	0	0	0	0	0	0	1	0	0	0	0	0	0	1	0	0	0	0	0	0	0	0	0	1	0	0
586	12 Jul 24	15:52:10	1	0	1	0	Ct	0	1	0	0	0	0	0	0	0	0	0	0	0	1	0	0	0	0	0	1	0	0	0	0	0	0	0	0	0	0	0	1	0	0
587	12 Jul 24	15:52:15	1	0	1	0	Ct	0	1	0	0	0	0	0	0	0	0	0	0	0	0	1	0	0	0	0	0	0	0	1	0	0	0	0	0	0	0	0	0	1	0
588	12 Jul 24	15:52:20	1	0	1	0	Ct	0	1	0	0	0	0	0	0	0	0	0	0	0	0	0	0	0	0	1	0	0	1	0	0	0	0	0	0	0	0	0	0	0	0
589	12 Jul 24	15:52:25	1	0	1	0	Ct	0	1	0	0	0	0	0	0	0	0	0	0	0	0	0	0	0	1	0	1	0	0	0	0	0	0	0	0	0	0	0	0	0	0
590	12 Jul 24	15:52:30	1	0	1	0	Ct	0	1	0	0	0	0	0	0	0	0	1	0	0	0	1	0	0	1	1	0	0	1	1	0	0	0	0	0	0	0	0	0	0	0
591	12 Jul 24	15:52:35	1	0	1	0	Ct	0	1	0	0	0	0	0	0	0	0	0	0	0	0	0	0	0	0	0	0	2	0	0	0	0	0	0	0	0	0	0	0	0	0
592	12 Jul 24	15:52:40	1	0	1	0	Ct	0	1	0	0	0	0	0	0	0	0	0	0	0	0	1	0	0	0	0	0	1	0	1	0	0	0	0	0	0	0	0	0	0	0
593	12 Jul 24	15:52:45	1	0	1	0	Ct	0	1	0	0	0	0	0	0	0	0	1	0	0	0	1	0	0	0	0	0	1	1	0	0	0	0	0	0	0	0	0	0	1	0
594	12 Jul 24	15:52:50	1	0	1	0	Ct	0	1	0	0	1	0	0	0	0	0	0	0	0	0	0	0	0	0	0	0	0	0	0	0	0	0	0	0	0	0	0	0	0	0
595	12 Jul 24	15:52:55	1	0	1	0	Ct	0	1	0	0	0	0	0	0	0	0	0	0	0	0	0	0	0	0	0	0	1	1	1	0	0	0	0	0	0	0	0	0	0	0
596	12 Jul 24	15:53:00	1	0	1	0	Ct	0	1	0	0	0	0	0	0	0	0	1	0	0	0	0	0	0	0	0	0	0	0	0	0	0	0	0	0	0	0	0	0	1	0
597	12 Jul 24	15:53:05	1	0	1	0	Ct	0	1	0	0	1	0	0	0	0	0	0	0	0	0	0	0	0	0	0	0	0	0	0	0	0	0	0	0	0	0	0	0	0	0
598	12 Jul 24	15:53:10	1	0	1	0	Ct	0	1	0	0	0	0	0	0	0	0	0	0	0	0	0	0	0	0	0	1	0	0	0	0	0	0	0	0	0	0	0	0	0	0
599	12 Jul 24	15:53:15	1	0	1	0	Ct	0	1	0	0	0	0	0	0	0	0	1	0	1	0	0	0	0	0	1	0	0	0	1	0	0	0	0	0	0	0	0	0	0	0
600	12 Jul 24	15:53:20	1	0	1	0	Ct	0	1	0	0	0	0	0	0	0	0	0	0	1	0	0	0	0	0	0	0	0	1	0	0	0	0	0	0	0	0	0	0	0	0
601	12 Jul 24	15:53:25	1	0	1	0	Ct	0	1	0	0	1	0	0	0	0	0	0	0	1	0	0	0	0	0	1	0	0	0	1	0	0	0	0	0	0	0	0	0	0	0
602	12 Jul 24	15:53:30	1	0	1	0	Ct	0	1	0	0	0	0	0	1	1	0	0	0	1	0	0	0	0	1	0	0	0	1	0	0	0	0	0	0	0	0	0	0	0	0
603	12 Jul 24	15:53:35	1	0	1	0	Ct	0	1	0	0	1	0	0	0	0	0	0	0	0	1	0	0	0	1	0	1	0	0	1	0	0	0	0	0	3	0	0	0	0	0
604	12 Jul 24	15:53:40	1	0	1	0	Ct	0	1	0	0	0	0	0	1	0	0	1	0	0	0	0	0	0	0	0	0	0	0	0	0	0	0	0	0	0	0	0	1	0	0
605	12 Jul 24	15:53:45	1	0	1	0	Ct	0	1	0	0	0	0	0	0	0	0	0	0	0	0	0	0	0	0	0	0	0	0	1	0	0	0	0	0	0	0	0	1	1	0
606	12 Jul 24	15:53:50	1	0	1	0	Ct	0	1	0	0	1	0	0	0	0	0	0	0	0	0	0	0	0	0	0	1	0	0	0	0	0	0	1	0	1	0	0	0	0	0
607	12 Jul 24	15:53:55	1	0	1	0	Ct	0	1	0	3	0	0	0	0	0	0	0	0	0	0	0	0	0	0	0	1	0	0	0	0	0	0	0	0	0	0	0	1	0	0
608	12 Jul 24	15:54:00	1	0	1	0	Ct	0	1	0	0	0	0	0	0	0	0	0	0	0	0	0	0	0	0	1	0	1	1	1	0	0	0	0	0	0	0	0	0	1	0
609	12 Jul 24	15:54:05	1	0	1	0	Ct	0	1	0	0	1	0	0	0	0	0	0	0	0	0	0	0	0	0	0	0	1	0	0	0	0	0	0	0	0	0	0	0	0	0
610	12 Jul 24	15:54:10	1	0	1	0	Ct	0	1	0	0	0	0	0	0	0	0	1	0	0	0	1	0	0	0	0	1	0	0	1	0	0	0	1	0	0	0	0	0	0	0
611	12 Jul 24	15:54:15	1	0	1	0	Ct	0	1	0	0	0	0	0	1	0	0	0	0	0	2	1	0	0	0	1	1	0	0	0	0	0	0	0	0	0	0	0	0	0	0
612	12 Jul 24	15:54:20	1	0	1	0	Ct	0	1	0	1	0	0	0	0	0	0	0	0	0	1	0	0	0	0	0	0	0	0	0	0	0	0	0	0	0	0	0	0	0	1
613	12 Jul 24	15:54:25	1	0	1	0	Ct	0	1	0	0	1	0	0	1	0	0	0	0	0	0	0	0	0	0	0	0	0	0	0	0	0	0	0	1	0	0	0	0	0	0
614	12 Jul 24	15:54:30	1	0	1	0	Ct	0	1	0	1	0	0	0	0	0	0	1	0	0	0	0	0	0	0	0	0	0	0	1	0	0	0	0	0	0	0	0	0	0	0
615	12 Jul 24	15:54:35	1	0	1	0	Ct	0	1	0	0	1	0	0	0	0	0	0	0	0	2	0	2	0	0	0	0	0	0	0	0	0	0	0	0	0	0	0	0	0	0
616	12 Jul 24	15:54:40	1	0	1	0	Ct	0	1	0	0	0	0	0	0	0	0	1	0	0	0	1	0	0	1	0	0	1	0	0	0	0	0	1	0	0	0	0	0	0	0
617	12 Jul 24	15:54:45	1	0	1	0	Ct	0	1	0	0	0	0	0	1	0	0	0	0	0	0	1	0	0	0	0	0	1	0	0	0	0	0	0	0	0	0	0	0	0	0
618	12 Jul 24	15:54:50	1	0	1	0	Ct	0	1	0	0	1	0	0	0	0	0	0	0	0	0	0	0	0	0	0	0	0	0	0	0	0	0	0	0	0	0	0	0	0	0
619	12 Jul 24	15:54:55	1	0	1	0	Ct	0	1	0	1	0	0	0	1	1	0	0	0	0	0	0	0	0	0	0	0	0	1	1	0	0	0	0	0	0	0	0	0	0	0
620	12 Jul 24	15:55:00	1	0	1	0	Ct	0	1	0	0	1	0	0	0	0	0	0	0	0	0	0	0	0	0	0	0	0	0	0	0	0	0	0	0	0	0	0	0	0	0
621	12 Jul 24	15:55:05	1	0	1	0	Ct	0	1	0	1	0	0	0	0	0	0	0	0	0	0	0	0	0	0	1	0	0	0	0	0	0	0	0	0	0	0	0	0	0	0
622	12 Jul 24	15:55:10	1	0	1	0	Ct	0	1	0	0	0	0	0	0	0	0	0	0	0	0	0	0	0	0	0	0	0	0	1	0	0	0	0	0	0	0	0	0	0	0
623	12 Jul 24	15:55:15	1	0	1	0	Ct	0	1	0	0	0	0	0	0	0	0	1	0	0	0	0	0	0	0	0	0	0	0	0	0	0	0	0	0	0	0	0	0	0	0
624	12 Jul 24	15:55:20	1	0	1	0	Ct	0	1	0	0	1	0	0	0	0	0	0	0	0	0	0	1	0	0	0	0	0	0	0	0	0	0	0	0	0	0	0	0	0	0
625	12 Jul 24	15:55:25	1	0	1	0	Ct	0	1	0	0	0	0	0	0	0	0	0	0	0	1	0	0	0	1	1	0	0	0	1	0	0	0	0	0	0	0	0	0	0	0
626	12 Jul 24	15:55:30	1	0	1	0	Ct	0	1	0	2	0	0	0	0	0	0	1	0	2	1	0	0	0	0	0	0	0	0	0	0	0	1	1	0	0	0	0	0	0	0
627	12 Jul 24	15:55:35	1	0	1	0	Ct	0	1	0	0	1	0	0	0	0	0	0	0	0	0	0	1	0	0	0	0	0	0	1	0	0	0	0	0	0	0	0	0	0	0
628	12 Jul 24	15:55:40	1	0	1	0	Ct	0	1	0	0	0	0	0	0	0	0	0	0	0	0	0	0	0	0	0	0	0	0	0	0	0	0	0	0	0	0	0	0	0	0
629	12 Jul 24	15:55:45	1	0	1	0	Ct	0	1	0	1	0	0	0	0	0	0	0	0	0	0	0	0	0	0	0	0	0	0	0	0	0	0	0	0	0	0	0	0	0	0
630	12 Jul 24	15:55:50	1	0	1	0	Ct	0	1	0	0	0	0	0	0	0	0	0	0	0	0	0	0	0	0	0	1	0	0	1	0	0	0	0	0	0	0	0	0	0	0
631	12 Jul 24	15:55:55	1	0	1	0	Ct	0	1	0	0	1	0	0	0	0	0	0	1	0	0	0	0	0	0	0	0	0	0	0	0	0	0	0	0	0	0	0	0	0	0
632	12 Jul 24	15:56:00	1	0	1	0	Ct	0	1	0	0	0	0	0	0	0	0	1	0	0	0	0	0	0	0	0	0	0	0	1	0	0	0	0	0	0	0	0	0	0	0
633	12 Jul 24	15:56:05	1	0	1	0	Ct	0	1	0	0	1	0	0	0	0	0	0	1	0	0	1	0	0	0	0	1	0	0	0	0	0	1	0	0	0	0	0	0	1	0
634	12 Jul 24	15:56:10	1	0	1	0	Ct	0	1	0	0	0	0	0	0	0	0	0	0	0	0	1	0	0	0	0	0	0	0	1	0	0	0	0	0	0	0	0	0	0	0
635	12 Jul 24	15:56:15	1	0	1	0	Ct	0	1	0	0	0	0	0	0	0	0	0	1	0	0	0	0	0	0	0	0	0	0	0	0	0	0	0	0	0	0	0	0	0	0
636	12 Jul 24	15:56:20	1	0	1	0	Ct	0	1	0	0	1	0	0	0	0	0	0	1	0	0	1	0	0	0	0	0	0	0	0	0	0	0	0	0	0	0	0	0	1	0
637	12 Jul 24	15:56:25	1	0	1	0	Ct	0	1	0	1	0	0	0	0	0	0	0	0	0	0	0	0	0	0	0	0	0	0	1	0	0	0	0	0	0	0	0	0	0	0
638	12 Jul 24	15:56:30	1	0	1	0	Ct	0	1	0	0	1	0	0	0	0	0	1	0	0	0	1	0	0	0	0	0	0	0	0	0	0	1	0	0	0	0	0	0	0	0
639	12 Jul 24	15:56:35	1	0	1	0	Ct	0	1	0	0	0	0	0	0	0	0	0	0	0	0	0	0	0	0	0	1	0	0	1	0	0	1	0	0	0	0	0	0	0	0
640	12 Jul 24	15:56:40	1	0	1	0	Ct	0	1	0	0	0	0	0	0	0	0	0	0	0	0	0	0	0	0	0	0	0	0	0	0	0	1	0	0	0	0	0	0	1	0
641	12 Jul 24	15:56:45	1	0	1	0	Ct	0	1	0	0	0	0	0	0	0	0	0	0	0	0	0	0	0	0	0	0	0	0	0	0	0	2	0	0	0	0	0	0	0	0
642	12 Jul 24	15:56:50	1	0	1	0	Ct	0	1	0	1	0	0	0	0	0	0	0	0	0	0	0	0	0	1	0	0	0	0	0	0	0	1	0	0	0	0	0	0	0	0
643	12 Jul 24	15:56:55	1	0	1	0	Ct	0	1	0	0	0	0	0	0	0	0	0	0	0	0	2	0	0	1	0	0	0	2	0	0	0	0	0	0	0	0	0	0	1	0
644	12 Jul 24	15:57:00	1	0	1	0	Ct	0	1	0	0	0	0	0	0	0	0	0	1	0	0	0	0	0	0	0	0	0	0	0	0	0	0	0	0	0	0	0	0	0	0
645	12 Jul 24	15:57:05	1	0	1	0	Ct	0	1	0	0	0	0	0	0	0	0	1	0	0	0	1	0	0	0	0	1	0	1	0	0	0	0	0	0	0	0	0	0	0	0
646	12 Jul 24	15:57:10	1	0	1	0	Ct	0	1	0	0	0	0	0	0	0	0	0	1	0	0	0	0	0	0	0	0	0	0	0	0	0	0	1	0	0	0	0	0	1	0
647	12 Jul 24	15:57:15	1	0	1	0	Ct	0	1	0	0	0	0	0	0	0	0	0	0	0	0	0	1	0	0	0	0	0	1	1	0	0	0	0	0	0	0	0	0	0	0
648	12 Jul 24	15:57:20	1	0	1	0	Ct	0	1	0	0	0	0	0	0	0	0	0	0	0	0	2	0	0	0	1	0	1	0	0	0	0	0	0	0	0	0	0	0	0	0
649	12 Jul 24	15:57:25	1	0	1	0	Ct	0	1	0	0	0	0	0	1	0	0	0	0	0	2	0	0	0	0	0	1	1	1	0	0	0	0	0	0	0	0	0	0	0	0
650	12 Jul 24	15:57:30	1	0	1	0	Ct	0	1	0	0	0	0	0	0	0	0	0	0	0	0	0	1	0	0	0	0	0	0	0	0	0	0	1	0	0	0	0	0	1	0
651	12 Jul 24	15:57:35	1	0	1	0	Ct	0	1	0	1	0	0	0	0	0	0	0	0	0	0	0	0	0	0	0	0	0	0	1	0	0	0	0	1	0	0	0	0	0	0
652	12 Jul 24	15:57:40	1	0	1	0	Ct	0	1	0	0	0	0	0	1	0	0	1	0	0	0	0	0	0	0	1	1	0	0	0	0	0	0	0	1	0	0	0	0	0	0
653	12 Jul 24	15:57:45	1	0	1	0	Ct	0	1	0	0	1	0	0	0	0	0	0	0	0	0	0	0	0	0	0	0	0	0	0	0	0	0	0	0	0	0	0	0	0	0
654	12 Jul 24	15:57:50	1	0	1	0	Ct	0	1	0	1	1	0	0	0	0	0	0	0	0	0	0	0	0	0	0	0	0	0	1	0	0	0	0	0	0	0	0	0	0	0
655	12 Jul 24	15:57:55	1	0	1	0	Ct	0	1	0	0	0	0	0	0	1	0	0	1	0	0	0	0	0	0	0	1	0	0	0	0	0	1	0	0	0	0	0	0	0	0
656	12 Jul 24	15:58:00	1	0	1	0	Ct	0	1	0	0	0	0	0	0	0	0	0	1	0	0	0	0	0	0	0	0	0	1	0	0	0	0	0	0	0	0	0	0	0	0
657	12 Jul 24	15:58:05	1	0	1	0	Ct	0	1	0	0	0	0	0	0	0	0	0	0	0	0	1	0	0	0	0	1	0	0	1	0	0	0	0	0	0	0	0	0	0	0
658	12 Jul 24	15:58:10	1	0	1	0	Ct	0	1	0	0	1	0	0	0	0	0	0	0	0	2	0	0	0	0	0	0	0	0	0	0	0	0	0	0	0	0	0	0	0	0
659	12 Jul 24	15:58:15	1	0	1	0	Ct	0	1	0	0	0	0	0	0	1	0	0	0	0	1	1	0	0	0	0	0	0	0	1	0	0	0	0	0	0	0	0	0	0	0
660	12 Jul 24	15:58:20	1	0	1	0	Ct	0	1	0	0	1	0	0	0	0	0	0	1	0	0	1	0	0	0	0	1	2	0	1	0	0	0	0	0	0	0	0	0	0	0
661	12 Jul 24	15:58:25	1	0	1	0	Ct	0	1	0	0	0	0	0	0	0	1	0	1	0	0	0	0	0	0	0	0	0	1	0	0	0	0	0	0	0	0	0	0	0	1
662	12 Jul 24	15:58:30	1	0	1	0	Ct	0	1	0	0	0	0	0	0	0	0	0	0	0	0	0	0	0	0	1	0	0	0	1	0	0	0	0	0	0	0	0	0	0	0
663	12 Jul 24	15:58:35	1	0	1	0	Ct	0	1	0	1	0	0	0	0	0	0	1	0	0	0	1	0	0	0	0	0	0	0	1	0	0	0	1	0	0	0	0	0	0	0
664	12 Jul 24	15:58:40	1	0	1	0	Ct	0	1	0	1	0	0	0	0	0	0	0	1	0	0	0	0	0	0	0	0	0	0	0	0	0	0	0	0	0	0	0	0	0	0
665	12 Jul 24	15:58:45	1	0	1	0	Ct	0	1	0	0	0	0	0	1	0	0	0	1	0	0	0	0	0	0	1	0	0	0	0	0	0	0	0	0	0	0	0	0	0	0
666	12 Jul 24	15:58:50	1	0	1	0	Ct	0	1	0	0	0	0	0	0	0	0	0	0	0	0	0	0	0	0	0	0	0	0	0	0	0	0	0	0	0	0	0	0	0	0
667	12 Jul 24	15:58:55	1	0	1	0	Ct	0	1	0	0	0	0	0	1	0	0	0	0	0	0	0	0	0	0	0	0	0	0	1	0	0	0	0	0	0	0	0	0	0	0
668	12 Jul 24	15:59:00	1	0	1	0	Ct	0	1	0	0	0	0	0	0	0	0	0	0	0	1	0	0	0	0	0	2	0	0	0	0	0	0	1	0	0	0	0	0	0	0
669	12 Jul 24	15:59:05	1	0	1	0	Ct	0	1	0	0	0	0	0	0	0	0	0	1	0	1	0	0	0	0	0	0	0	0	1	0	0	0	0	0	0	0	0	0	0	0
670	12 Jul 24	15:59:10	1	0	1	0	Ct	0	1	0	0	0	0	0	0	0	1	0	1	0	0	1	0	0	0	0	0	0	0	1	0	0	0	0	0	0	0	0	0	1	0
671	12 Jul 24	15:59:15	1	0	1	0	Ct	0	1	0	1	0	0	0	0	0	0	0	0	0	0	0	0	0	0	1	1	0	0	0	0	0	0	0	0	0	0	0	0	0	0
672	12 Jul 24	15:59:20	1	0	1	0	Ct	0	1	0	0	0	0	0	0	0	0	0	0	0	0	1	0	0	0	0	0	0	0	0	0	0	0	0	0	0	0	0	1	0	0
673	12 Jul 24	15:59:25	1	0	1	0	Ct	0	1	0	1	0	0	0	1	0	0	0	0	0	0	0	0	0	0	0	0	0	0	1	0	0	0	0	0	0	0	0	0	1	0
674	12 Jul 24	15:59:30	1	0	1	0	Ct	0	1	0	0	0	0	0	0	0	1	0	0	0	0	0	0	0	0	0	0	0	0	0	0	0	0	1	0	0	0	0	1	0	0
675	12 Jul 24	15:59:35	1	0	1	0	Ct	0	1	0	1	0	0	0	1	0	0	0	0	0	0	0	0	0	0	1	0	0	0	0	0	0	0	0	0	0	0	0	0	0	0
676	12 Jul 24	15:59:40	1	0	1	0	Ct	0	1	0	0	0	0	0	0	0	0	0	0	0	0	0	0	0	0	0	1	0	0	1	0	0	0	0	0	0	0	0	0	0	0
677	12 Jul 24	15:59:45	1	0	1	0	Ct	0	1	0	1	0	0	0	0	0	0	0	1	0	0	1	0	0	0	0	0	0	0	0	0	0	2	0	0	0	0	0	0	0	0
678	12 Jul 24	15:59:50	1	0	1	0	Ct	0	1	0	1	0	0	0	0	0	1	0	0	0	0	0	0	0	0	0	0	0	0	0	0	0	0	0	0	0	0	0	1	0	1
679	12 Jul 24	15:59:55	1	0	1	0	Ct	0	1	0	0	0	0	0	1	0	0	0	0	0	0	1	0	0	0	1	0	1	0	0	0	0	0	1	0	0	0	0	0	0	0
680	12 Jul 24	16:00:00	1	0	1	0	Ct	0	1	0	0	0	0	0	1	0	0	0	0	0	0	0	0	0	0	0	1	1	0	1	0	0	0	0	0	0	0	0	0	0	0
681	12 Jul 24	16:00:05	1	0	1	0	Ct	0	1	0	0	0	0	0	0	0	0	1	1	0	0	0	2	0	0	0	0	0	0	2	0	0	0	0	0	0	0	0	0	0	0
682	12 Jul 24	16:00:10	1	0	1	0	Ct	0	1	0	1	0	0	0	0	0	0	0	0	0	0	1	0	0	0	1	0	0	0	0	0	0	0	0	0	0	0	0	1	0	0
683	12 Jul 24	16:00:15	1	0	1	0	Ct	0	1	0	0	0	0	0	0	0	0	0	0	0	0	0	0	0	1	0	1	0	0	0	0	0	0	1	0	0	0	0	0	0	0
684	12 Jul 24	16:00:20	1	0	1	0	Ct	0	1	0	0	0	0	1	0	0	0	0	0	0	3	2	0	0	1	0	0	0	0	1	0	0	0	0	0	0	0	0	0	0	1
685	12 Jul 24	16:00:25	1	0	1	0	Ct	0	1	0	0	0	0	1	1	0	0	0	0	0	0	0	0	0	1	1	1	0	0	0	0	0	1	0	0	0	0	0	0	0	0
686	12 Jul 24	16:00:30	1	0	1	0	Ct	0	1	0	0	0	0	0	0	0	0	0	0	0	0	0	0	0	0	0	0	0	0	1	0	0	0	0	0	0	0	0	0	0	0
687	12 Jul 24	16:00:35	1	0	1	0	Ct	0	1	0	0	0	0	0	1	0	0	0	0	0	0	0	0	0	0	0	1	0	0	0	0	0	0	1	0	0	0	0	0	0	0
688	12 Jul 24	16:00:40	1	0	1	0	Ct	0	1	0	0	0	0	0	0	0	0	0	0	0	0	0	0	0	0	1	1	1	0	0	0	0	0	0	0	0	0	0	0	0	0
689	12 Jul 24	16:00:45	1	0	1	0	Ct	0	1	0	0	0	0	0	0	0	0	0	0	0	0	1	0	0	0	0	0	1	0	1	0	0	0	0	0	0	0	0	0	0	1
690	12 Jul 24	16:00:50	1	0	1	0	Ct	0	1	0	0	0	0	0	0	0	0	0	0	0	1	0	0	0	0	0	0	1	0	0	0	0	0	0	0	0	0	0	0	0	0
691	12 Jul 24	16:00:55	1	0	1	0	Ct	0	1	0	1	0	0	0	0	0	0	0	0	0	1	0	1	0	0	0	1	0	0	0	0	0	0	0	0	0	0	0	0	0	0
692	12 Jul 24	16:01:00	1	0	1	0	Ct	0	1	0	0	0	0	0	0	0	0	0	0	0	0	2	0	0	0	0	0	0	0	1	0	0	0	1	0	0	0	0	0	0	0
693	12 Jul 24	16:01:05	1	0	1	0	Ct	0	1	0	0	0	0	0	0	0	0	0	0	0	0	0	1	0	0	0	0	0	1	0	0	0	0	1	0	0	0	0	0	0	1
694	12 Jul 24	16:01:10	1	0	1	0	Ct	0	1	0	0	1	0	0	0	0	1	0	0	0	0	1	0	0	0	0	1	0	0	1	0	0	0	0	0	1	0	0	0	0	0
695	12 Jul 24	16:01:15	1	0	1	0	Ct	0	1	0	1	0	0	0	0	0	0	0	0	0	1	0	0	0	0	1	0	0	0	1	0	0	0	0	0	0	0	0	0	0	0
696	12 Jul 24	16:01:20	1	0	1	0	Ct	0	1	0	0	1	0	0	0	0	0	0	0	0	0	1	0	0	0	0	0	0	0	0	0	0	1	0	0	1	0	0	0	0	0
697	12 Jul 24	16:01:25	1	0	1	0	Ct	0	1	0	0	0	0	0	0	0	0	2	1	0	0	0	0	0	0	0	0	0	0	1	0	0	1	0	0	0	0	0	0	0	0
698	12 Jul 24	16:01:30	1	0	1	0	Ct	0	1	0	1	0	0	0	0	0	0	0	0	0	0	1	0	0	0	0	1	0	0	0	0	0	0	1	0	0	0	0	0	0	0
699	12 Jul 24	16:01:35	1	0	1	0	Ct	0	1	0	0	0	0	0	0	0	0	0	1	0	0	0	0	0	0	0	0	0	1	0	0	0	0	0	0	0	0	0	0	0	0
700	12 Jul 24	16:01:40	1	0	1	0	Ct	0	1	0	0	0	0	0	0	0	0	0	0	0	0	0	0	0	0	1	1	1	0	0	0	0	0	0	0	0	0	0	0	0	0
701	12 Jul 24	16:01:45	1	0	1	0	Ct	0	1	0	1	0	0	0	0	0	0	0	0	0	0	0	0	0	0	0	0	1	0	0	0	0	0	1	0	0	0	0	3	0	0
702	12 Jul 24	16:01:50	1	0	1	0	Ct	0	1	0	0	0	0	0	1	0	0	0	0	0	0	0	0	0	0	0	0	0	0	0	0	0	0	0	0	0	0	0	0	0	0
703	12 Jul 24	16:01:55	1	0	1	0	Ct	0	1	0	0	0	0	0	0	0	0	0	0	0	0	0	0	0	0	0	1	1	0	0	0	0	0	0	0	0	0	0	0	0	0
704	12 Jul 24	16:02:00	1	0	1	0	Ct	0	1	0	1	0	0	0	1	0	0	0	0	0	0	0	0	0	0	0	0	0	0	1	0	0	0	0	0	0	0	0	0	0	0
705	12 Jul 24	16:02:05	1	0	1	0	Ct	0	1	0	0	0	0	0	0	0	0	0	0	0	0	0	0	0	1	0	0	0	0	1	0	0	0	0	0	0	0	0	0	0	1
706	12 Jul 24	16:02:10	1	0	1	0	Ct	0	1	0	0	1	0	0	0	0	0	0	0	0	0	1	0	0	0	1	0	0	0	0	0	0	1	0	0	0	0	0	0	0	1
707	12 Jul 24	16:02:15	1	0	1	0	Ct	0	1	0	0	1	0	0	0	0	0	0	1	0	0	1	0	0	0	0	0	0	0	0	0	0	0	0	0	0	0	0	0	0	0
708	12 Jul 24	16:02:20	1	0	1	0	Ct	0	1	0	0	0	0	0	0	0	0	0	1	0	0	0	0	0	0	0	0	0	0	1	0	0	0	0	0	0	0	0	1	0	0
709	12 Jul 24	16:02:25	1	0	1	0	Ct	0	1	0	1	0	0	0	0	0	0	0	0	0	0	0	0	0	0	0	0	0	0	0	0	0	0	0	0	0	0	0	0	0	0
710	12 Jul 24	16:02:30	1	0	1	0	Ct	0	1	0	0	0	0	0	0	0	0	0	0	0	0	1	0	0	0	1	1	1	0	1	0	0	0	0	0	0	0	0	0	0	0
711	12 Jul 24	16:02:35	1	0	1	0	Ct	0	1	0	0	0	0	0	0	0	1	0	0	0	0	1	0	0	0	0	0	1	0	0	0	0	0	0	0	0	0	0	1	0	0
712	12 Jul 24	16:02:40	1	0	1	0	Ct	0	1	0	0	0	0	0	0	0	0	0	0	0	0	0	0	0	0	0	0	0	1	0	0	0	0	0	0	0	0	0	0	0	0
713	12 Jul 24	16:02:45	1	0	1	0	Ct	0	1	0	0	0	0	0	0	0	0	0	0	0	0	1	0	0	0	0	1	0	0	0	0	0	1	0	0	0	0	0	1	0	0
714	12 Jul 24	16:02:50	1	0	1	0	Ct	0	1	0	0	0	0	0	0	0	0	0	0	0	0	1	0	0	0	0	0	0	0	1	0	0	0	0	0	0	0	0	0	0	0
715	12 Jul 24	16:02:55	1	0	1	0	Ct	0	1	0	1	0	0	0	0	0	0	0	0	0	0	0	0	0	0	0	0	0	1	0	0	0	0	0	0	0	0	1	1	0	0
716	12 Jul 24	16:03:00	1	0	1	0	Ct	0	1	0	0	0	0	0	0	0	0	0	1	0	0	0	0	0	1	1	0	0	0	1	0	0	0	0	0	0	0	0	0	0	0
717	12 Jul 24	16:03:05	1	0	1	0	Ct	0	1	0	1	0	0	0	0	0	0	0	1	0	0	1	0	0	0	0	0	0	0	0	0	0	0	0	0	0	0	0	0	0	0
718	12 Jul 24	16:03:10	1	0	1	0	Ct	0	1	0	0	0	0	0	0	0	0	0	0	0	0	0	0	0	0	0	0	0	0	1	0	0	0	0	0	0	0	0	0	0	0
719	12 Jul 24	16:03:15	1	0	1	0	Ct	0	1	0	1	0	0	0	0	0	0	0	0	0	0	0	0	0	0	1	0	0	0	0	0	0	0	0	0	0	0	3	0	0	0
720	12 Jul 24	16:03:20	1	0	1	0	Ct	0	1	0	0	0	0	0	0	0	0	0	0	0	0	1	0	0	0	0	0	0	0	1	0	0	0	1	0	0	0	1	0	0	0
721	12 Jul 24	16:03:25	1	0	1	0	Ct	0	1	0	0	0	0	0	0	0	0	1	0	0	0	0	0	0	0	1	0	0	0	0	0	0	0	0	0	0	0	1	0	0	0
722	12 Jul 24	16:03:30	1	0	1	0	Ct	0	1	0	0	0	0	0	0	0	0	0	0	0	0	0	0	0	0	0	0	0	0	0	0	0	0	0	0	0	0	0	0	0	0
723	12 Jul 24	16:03:35	1	0	1	0	Ct	0	1	0	0	0	0	0	0	0	0	0	0	0	1	0	0	0	0	0	0	0	0	0	0	0	0	0	0	0	0	0	0	0	0
724	12 Jul 24	16:03:40	1	0	1	0	Ct	0	1	0	1	0	0	0	0	0	0	0	0	0	0	0	0	0	0	0	0	0	0	0	0	0	0	0	0	0	0	1	0	0	1
725	12 Jul 24	16:03:45	1	0	1	0	Ct	0	1	0	0	0	0	0	0	0	0	0	0	0	0	0	0	0	0	0	0	0	0	0	0	0	0	0	0	0	0	1	0	0	0
726	12 Jul 24	16:03:50	1	0	1	0	Ct	0	1	0	0	0	0	0	0	0	0	0	0	0	1	0	0	0	0	1	0	0	0	0	0	0	0	0	0	0	0	4	0	0	0
727	12 Jul 24	16:03:55	1	0	1	0	Ct	0	1	0	0	0	0	1	0	0	0	0	0	0	0	0	0	0	0	0	0	0	0	0	0	0	0	0	0	0	0	2	0	0	0
728	12 Jul 24	16:04:00	1	0	1	0	Ct	0	1	0	1	0	0	1	0	0	0	0	0	0	0	0	0	0	0	0	0	0	0	0	0	0	0	0	0	0	0	2	0	0	0
729	12 Jul 24	16:04:05	1	0	1	0	Ct	0	1	0	0	0	0	0	0	0	0	0	0	0	0	1	0	0	0	0	0	0	0	0	0	0	0	0	0	0	1	1	1	0	0
730	12 Jul 24	16:04:10	1	0	1	0	Ct	0	1	0	1	0	0	0	0	0	0	0	1	0	0	0	0	0	0	0	0	0	0	0	0	0	0	0	0	0	1	0	0	0	0
731	12 Jul 24	16:04:15	1	0	1	0	Ct	0	1	0	0	1	0	0	0	0	0	0	0	0	0	1	0	0	0	2	0	0	0	0	0	0	0	0	0	0	0	0	0	0	1
732	12 Jul 24	16:04:20	1	0	1	0	Ct	0	1	0	0	1	0	0	0	0	0	0	0	0	0	0	0	0	0	0	0	0	0	0	0	0	0	1	0	0	0	0	0	0	0
733	12 Jul 24	16:04:25	1	0	1	0	Ct	0	1	0	1	0	0	0	0	0	0	0	0	0	0	1	0	0	0	0	0	0	0	0	0	0	0	0	0	0	0	0	1	0	0
734	12 Jul 24	16:04:30	1	0	1	0	Ct	0	1	0	1	1	0	0	0	0	0	0	1	0	0	0	0	0	0	1	0	0	0	0	0	0	0	0	0	0	0	0	0	0	0
735	12 Jul 24	16:04:35	1	0	1	0	Ct	0	1	0	0	0	0	0	0	0	0	0	0	0	0	1	0	0	0	0	0	0	0	0	0	0	0	0	0	0	0	0	0	0	0
736	12 Jul 24	16:04:40	1	0	1	0	Ct	0	1	0	0	1	0	0	0	0	0	0	0	0	0	0	0	0	0	0	0	0	0	0	0	0	0	0	0	0	0	0	0	0	0
737	12 Jul 24	16:04:45	1	0	1	0	Ct	0	1	0	0	0	0	0	0	0	0	0	0	0	0	0	0	0	0	0	0	0	0	0	0	0	0	0	0	0	0	0	0	1	0
738	12 Jul 24	16:04:50	1	0	1	0	Ct	0	1	0	0	0	0	0	0	0	0	0	0	0	0	0	0	0	0	0	0	0	0	0	0	0	0	0	0	0	0	0	0	0	0
739	12 Jul 24	16:04:55	1	0	1	0	Ct	0	1	0	0	0	0	0	0	0	0	0	0	0	0	1	0	0	0	0	0	0	0	0	0	0	0	0	0	0	0	0	0	0	0
740	12 Jul 24	16:05:00	1	0	1	0	Ct	0	1	0	0	1	0	0	0	0	1	0	0	0	0	0	0	0	0	1	0	0	1	0	0	0	0	0	0	1	0	0	1	0	0
741	12 Jul 24	16:05:05	1	0	1	0	Ct	0	1	0	0	0	0	0	0	0	0	0	0	0	1	1	0	0	0	1	0	0	0	0	0	0	0	0	0	0	0	0	0	0	0
742	12 Jul 24	16:05:10	1	0	1	0	Ct	0	1	0	0	1	0	0	0	0	0	0	1	0	0	0	0	0	0	0	0	0	0	0	0	0	0	0	0	0	0	0	0	0	0
743	12 Jul 24	16:05:15	1	0	1	0	Ct	0	1	0	0	0	0	0	0	0	0	0	0	0	0	1	0	0	0	0	0	0	0	0	0	0	1	1	0	0	0	0	1	0	2
744	12 Jul 24	16:05:20	1	0	1	0	Ct	0	1	0	0	0	0	0	0	0	0	0	1	0	0	0	0	0	0	0	0	0	0	0	0	0	0	0	0	0	0	0	0	1	1
745	12 Jul 24	16:05:25	1	0	1	0	Ct	0	1	0	0	1	0	0	0	0	0	0	0	0	2	0	0	0	0	1	1	0	0	0	0	0	0	0	0	0	0	0	0	0	0
746	12 Jul 24	16:05:30	1	0	1	0	Ct	0	1	0	0	0	0	0	0	0	0	2	0	0	0	0	0	0	0	0	0	0	0	0	0	0	0	0	0	0	0	0	0	0	0
747	12 Jul 24	16:05:35	1	0	1	0	Ct	0	1	0	1	0	0	0	0	0	0	0	0	0	0	0	1	0	0	0	0	0	0	1	0	0	0	0	0	1	0	0	0	0	0
748	12 Jul 24	16:05:40	1	0	1	0	Ct	0	1	0	0	1	0	0	0	0	0	0	0	0	0	1	0	0	0	0	1	0	0	0	0	0	0	1	0	0	0	0	1	0	0
749	12 Jul 24	16:05:45	1	0	1	0	Ct	0	1	0	0	0	0	0	0	0	0	0	1	0	1	0	0	0	0	0	0	0	0	1	0	0	0	0	0	0	1	0	2	0	0
750	12 Jul 24	16:05:50	1	0	1	0	Ct	0	1	0	1	1	0	0	0	0	0	0	0	0	0	0	0	0	0	1	0	0	0	0	0	0	0	0	0	0	0	0	0	0	0
751	12 Jul 24	16:05:55	1	0	1	0	Ct	0	1	0	0	0	0	0	0	0	1	0	0	0	0	1	0	0	0	0	1	0	0	0	0	0	0	0	0	0	0	0	0	0	1
752	12 Jul 24	16:06:00	1	0	1	0	Ct	0	1	0	0	0	0	0	0	0	0	2	1	0	1	0	0	0	0	0	0	0	0	0	0	0	0	0	0	0	0	0	0	0	0
753	12 Jul 24	16:06:05	1	0	1	0	Ct	0	1	0	0	1	0	0	0	0	0	0	0	0	0	0	0	0	0	0	0	0	0	0	0	0	0	0	0	0	0	0	0	0	0
754	12 Jul 24	16:06:10	1	0	1	0	Ct	0	1	0	1	0	0	0	0	0	0	0	0	0	0	1	0	0	0	0	0	0	0	0	0	0	0	0	0	0	0	0	0	0	0
755	12 Jul 24	16:06:15	1	0	1	0	Ct	0	1	0	0	0	0	0	0	0	0	0	0	0	0	1	0	0	0	1	0	0	0	0	0	0	0	0	0	0	1	0	1	0	0
756	12 Jul 24	16:06:20	1	0	1	0	Ct	0	1	0	0	0	0	0	0	0	0	0	0	0	1	0	0	0	0	0	1	0	0	0	0	0	0	0	0	0	0	0	0	0	0
757	12 Jul 24	16:06:25	1	0	1	0	Ct	0	1	0	0	0	0	0	0	0	0	0	0	0	1	1	0	0	0	0	0	0	0	0	0	0	0	0	0	0	0	0	0	0	0
758	12 Jul 24	16:06:30	1	0	1	0	Ct	0	1	0	0	1	0	0	0	0	0	0	0	0	0	1	0	0	0	0	0	0	0	0	0	0	0	0	0	0	0	0	0	0	0
759	12 Jul 24	16:06:35	1	0	1	0	Ct	0	1	0	1	0	0	0	0	0	1	0	0	0	0	0	0	0	0	1	1	0	0	0	0	0	1	0	0	0	0	0	1	0	0
760	12 Jul 24	16:06:40	1	0	1	0	Ct	0	1	0	0	1	0	0	0	0	0	0	0	0	0	1	0	0	0	0	0	0	0	1	0	0	0	0	0	0	0	0	2	0	0
761	12 Jul 24	16:06:45	1	0	1	0	Ct	0	1	0	0	0	0	0	0	0	0	0	1	0	0	0	0	0	0	0	0	0	0	0	0	0	0	0	0	0	0	0	1	0	0
762	12 Jul 24	16:06:50	1	0	1	0	Ct	0	1	0	0	0	0	0	0	0	0	0	1	0	0	1	0	0	0	1	0	0	0	0	0	0	0	0	0	0	0	0	0	0	0
763	12 Jul 24	16:06:55	1	0	1	0	Ct	0	1	0	1	0	0	0	1	0	0	0	0	0	1	0	0	0	0	0	0	0	0	0	0	0	0	0	0	0	0	0	0	0	1
764	12 Jul 24	16:07:00	1	0	1	0	Ct	0	1	0	0	0	0	0	0	0	0	0	0	0	0	0	1	0	0	0	1	0	0	0	0	0	0	0	0	0	0	0	0	0	0
765	12 Jul 24	16:07:05	1	0	1	0	Ct	0	1	0	1	0	0	0	1	0	0	0	0	0	0	1	0	0	0	0	0	0	0	0	0	0	0	0	0	0	0	0	0	0	0
766	12 Jul 24	16:07:10	1	0	1	0	Ct	0	1	0	0	0	0	0	0	0	0	2	0	0	0	0	0	0	0	1	0	0	0	0	0	0	0	0	0	0	0	0	0	0	0
767	12 Jul 24	16:07:15	1	0	1	0	Ct	0	1	0	0	0	0	0	0	0	0	3	0	0	0	1	0	0	0	0	1	0	0	1	0	0	0	0	0	0	0	0	0	0	0
768	12 Jul 24	16:07:20	1	0	1	0	Ct	0	1	0	0	0	0	1	0	0	0	3	0	0	0	0	0	0	0	0	0	0	0	0	0	0	0	0	0	0	0	0	0	0	0
769	12 Jul 24	16:07:25	1	0	1	0	Ct	0	1	0	0	0	0	0	1	0	0	0	0	0	0	0	0	0	0	0	0	0	0	0	0	0	0	1	0	0	0	0	0	0	0
770	12 Jul 24	16:07:30	1	0	1	0	Ct	0	1	0	0	0	0	0	0	0	1	2	0	0	1	1	0	0	0	0	1	0	2	1	0	0	0	0	0	0	0	0	0	0	0
771	12 Jul 24	16:07:35	1	0	1	0	Ct	0	1	0	0	0	0	0	0	0	0	1	0	0	1	0	0	0	0	1	0	0	0	1	0	0	0	0	0	0	0	0	0	0	0
772	12 Jul 24	16:07:40	1	0	1	0	Ct	0	1	0	0	0	0	0	0	0	0	0	0	0	0	1	0	0	0	0	0	0	2	0	0	0	0	0	0	0	0	0	0	0	0
773	12 Jul 24	16:07:45	1	0	1	0	Ct	0	1	0	0	2	0	0	1	0	1	0	0	0	0	0	0	0	0	0	0	0	1	1	0	0	0	1	0	0	0	0	0	0	0
774	12 Jul 24	16:07:50	1	0	1	0	Ct	0	1	0	0	0	0	0	0	0	0	0	0	0	0	0	0	0	0	0	0	0	1	1	0	0	0	0	0	0	0	0	1	0	0
775	12 Jul 24	16:07:55	1	0	1	0	Ct	0	1	0	0	0	0	0	0	0	0	0	0	0	0	1	0	0	0	0	0	0	1	0	0	0	0	0	0	0	0	0	0	0	0
776	12 Jul 24	16:08:00	1	0	1	0	Ct	0	1	0	0	0	0	0	0	0	0	0	0	0	2	0	0	0	0	0	1	0	1	0	0	0	0	0	0	0	3	0	0	0	0
777	12 Jul 24	16:08:05	1	0	1	0	Ct	0	1	0	1	0	0	0	0	0	1	0	0	0	0	1	0	0	0	0	0	0	1	1	0	0	0	0	0	0	3	0	1	0	1
778	12 Jul 24	16:08:10	1	0	1	0	Ct	0	1	0	1	0	0	0	0	0	0	0	0	0	1	0	0	0	0	0	0	0	4	0	0	0	0	0	0	0	0	0	3	0	0
779	12 Jul 24	16:08:15	1	0	1	0	Ct	0	1	0	0	0	0	0	1	0	0	0	0	0	0	1	0	0	0	0	1	0	3	1	0	0	0	0	0	0	1	0	3	0	0
780	12 Jul 24	16:08:20	1	0	1	0	Ct	0	1	0	0	0	0	0	1	0	1	2	0	0	0	0	0	0	0	0	0	0	9	0	0	0	0	0	0	0	0	0	1	0	0
781	12 Jul 24	16:08:25	1	0	1	0	Ct	0	1	0	0	0	0	0	0	0	0	1	0	0	1	1	0	0	0	0	1	0	8	1	0	0	0	0	0	0	0	0	4	0	0
782	12 Jul 24	16:08:30	1	0	1	0	Ct	0	1	0	1	0	0	0	0	0	0	0	0	0	0	0	0	0	0	0	0	0	5	0	0	0	0	1	0	0	0	0	2	0	1
783	12 Jul 24	16:08:35	1	0	1	0	Ct	0	1	0	1	0	0	0	0	0	1	0	0	0	0	1	0	0	0	0	0	0	4	1	0	0	0	0	0	0	0	2	1	0	0
784	12 Jul 24	16:08:40	1	0	1	0	Ct	0	1	0	0	0	0	0	0	0	0	0	0	0	0	0	0	0	0	0	0	0	2	0	0	0	0	0	0	0	0	2	5	0	0
785	12 Jul 24	16:08:45	1	0	1	0	Ct	0	1	0	0	0	0	0	0	0	0	0	1	0	0	0	0	0	0	0	1	0	3	0	0	0	0	0	0	0	0	3	4	0	0
786	12 Jul 24	16:08:50	1	0	1	0	Ct	0	1	0	1	0	0	0	0	0	0	0	0	0	0	1	0	0	0	0	0	0	2	0	0	0	1	0	0	0	0	1	0	1	0
787	12 Jul 24	16:08:55	1	0	1	0	Ct	0	1	0	0	0	0	0	0	0	1	0	0	0	0	0	0	0	0	0	0	0	0	0	0	0	3	0	0	0	0	0	0	0	1
788	12 Jul 24	16:09:00	1	0	1	0	Ct	0	1	0	0	0	0	0	0	0	0	0	0	0	0	1	0	0	0	1	1	0	0	0	0	0	0	0	0	0	0	2	0	0	0
789	12 Jul 24	16:09:05	1	0	1	0	Ct	0	1	0	0	0	0	0	0	0	0	0	0	0	1	0	0	0	0	0	0	0	0	0	0	0	0	0	0	0	0	0	0	0	0
790	12 Jul 24	16:09:10	1	0	1	0	Ct	0	1	0	0	0	0	1	0	0	0	0	0	0	1	0	0	0	0	2	1	0	0	1	0	0	0	1	0	0	0	0	2	0	0
791	12 Jul 24	16:09:15	1	0	1	0	Ct	0	1	0	1	0	0	0	0	0	0	0	1	0	0	1	0	0	0	0	0	1	0	1	0	0	0	0	0	0	0	0	0	0	0
792	12 Jul 24	16:09:20	1	0	1	0	Ct	0	1	0	0	0	0	0	0	0	1	0	0	0	0	0	0	0	0	0	0	2	0	0	0	0	0	0	0	0	0	0	0	0	0
793	12 Jul 24	16:09:25	1	0	1	0	Ct	0	1	0	1	0	0	0	0	0	0	0	0	0	0	0	0	0	0	0	1	2	0	1	0	0	0	0	0	0	2	0	0	1	0
794	12 Jul 24	16:09:30	1	0	1	0	Ct	0	1	0	0	0	0	0	0	0	0	0	0	0	0	0	2	0	0	0	1	0	0	0	0	0	0	0	0	0	1	0	0	0	0
795	12 Jul 24	16:09:35	1	0	1	0	Ct	0	1	0	0	0	0	0	0	0	0	0	0	0	0	1	0	0	0	0	0	0	1	0	0	0	1	0	0	0	2	0	0	0	1
796	12 Jul 24	16:09:40	1	0	1	0	Ct	0	1	0	1	1	0	1	0	0	0	0	0	0	0	1	0	0	0	0	0	0	1	1	0	0	0	0	0	0	0	0	0	0	1
797	12 Jul 24	16:09:45	1	0	1	0	Ct	0	1	0	0	0	0	0	0	0	0	0	0	0	1	0	0	0	0	1	1	0	0	0	0	0	0	0	0	0	0	0	0	1	0
798	12 Jul 24	16:09:50	1	0	1	0	Ct	0	1	0	0	1	0	0	0	0	0	0	0	0	0	0	0	0	0	0	1	0	0	0	0	0	0	0	0	0	0	0	0	0	0
799	12 Jul 24	16:09:55	1	0	1	0	Ct	0	1	0	0	0	0	0	0	0	0	0	0	1	0	0	0	0	0	0	0	0	0	0	0	0	1	0	0	0	0	0	0	0	0
800	12 Jul 24	16:10:00	1	0	1	0	Ct	0	1	0	0	0	0	0	0	0	0	0	0	0	0	0	0	0	0	0	0	1	0	0	0	0	0	1	0	0	0	0	0	0	0
801	12 Jul 24	16:10:05	1	0	1	0	Ct	0	1	0	1	0	0	1	0	0	0	0	0	0	1	0	0	0	0	0	0	1	0	0	0	0	0	0	0	0	1	0	0	1	0
802	12 Jul 24	16:10:10	1	0	1	0	Ct	0	1	0	0	1	0	0	0	0	0	0	0	0	0	1	0	0	0	1	0	0	0	0	0	0	0	0	0	0	0	0	0	0	0
803	12 Jul 24	16:10:15	1	0	1	0	Ct	0	1	0	0	0	0	0	0	0	0	0	0	1	0	0	0	0	0	0	0	0	0	0	0	0	1	1	0	0	0	0	0	0	0
804	12 Jul 24	16:10:20	1	0	1	0	Ct	0	1	0	0	0	0	0	0	0	0	0	0	0	0	0	0	0	0	0	1	0	0	1	0	0	0	0	0	0	0	0	0	0	0
805	12 Jul 24	16:10:25	1	0	1	0	Ct	0	1	0	0	1	0	0	0	0	0	1	0	0	0	1	0	0	0	0	0	0	0	0	0	0	0	0	0	0	0	0	0	0	0
806	12 Jul 24	16:10:30	1	0	1	0	Ct	0	1	0	0	0	0	0	1	0	0	0	0	0	0	0	0	0	0	0	1	0	0	1	0	0	0	0	0	0	0	0	0	0	0
807	12 Jul 24	16:10:35	1	0	1	0	Ct	0	1	0	0	0	0	0	1	0	0	0	1	0	0	0	0	0	0	0	0	0	0	0	0	0	0	0	0	0	0	0	0	0	0
808	12 Jul 24	16:10:40	1	0	1	0	Ct	0	1	0	0	0	0	0	0	0	0	1	0	1	0	0	0	0	0	0	0	0	0	0	0	0	0	0	0	0	0	0	0	0	0
809	12 Jul 24	16:10:45	1	0	1	0	Ct	0	1	0	1	0	0	0	0	0	0	0	1	0	0	0	0	0	0	0	0	0	0	1	0	0	1	0	0	0	0	0	0	0	0
810	12 Jul 24	16:10:50	1	0	1	0	Ct	0	1	0	0	0	0	0	0	0	0	0	0	0	0	0	0	0	0	0	1	0	0	0	0	0	0	0	0	0	0	0	0	0	0
811	12 Jul 24	16:10:55	1	0	1	0	Ct	0	1	0	1	1	0	0	0	0	0	0	0	0	0	1	0	0	0	0	0	1	0	1	0	0	0	0	0	0	1	0	0	1	0
812	12 Jul 24	16:11:00	1	0	1	0	Ct	0	1	0	1	0	0	1	0	0	0	0	0	1	0	1	0	0	0	0	1	1	0	0	0	0	0	0	0	0	0	0	0	0	0
813	12 Jul 24	16:11:05	1	0	1	0	Ct	0	1	0	0	0	0	0	0	0	0	0	0	0	0	0	0	0	0	0	0	0	0	0	0	0	1	0	0	0	0	0	0	1	0
814	12 Jul 24	16:11:10	1	0	1	0	Ct	0	1	0	1	1	0	0	0	0	1	0	1	0	0	0	0	0	0	0	0	0	0	1	0	0	0	0	0	0	0	1	0	0	0
815	12 Jul 24	16:11:15	1	0	1	0	Ct	0	1	0	1	0	0	1	0	0	0	0	0	0	0	0	0	0	0	0	0	0	0	0	0	0	0	0	0	0	0	0	0	0	0
816	12 Jul 24	16:11:20	1	0	1	0	Ct	0	1	0	0	0	0	0	0	0	0	0	0	0	0	0	0	0	0	0	0	0	0	0	0	0	0	0	0	0	0	0	0	0	0
817	12 Jul 24	16:11:25	1	0	1	0	Ct	0	1	0	0	0	0	0	0	0	0	0	0	0	0	1	0	0	0	0	0	0	0	1	0	0	0	0	0	0	0	0	0	0	0
818	12 Jul 24	16:11:30	1	0	1	0	Ct	0	1	0	1	0	0	0	0	0	0	0	0	0	0	0	1	0	0	0	0	0	0	1	0	0	0	2	0	0	0	0	0	1	0
819	12 Jul 24	16:11:35	1	0	1	0	Ct	0	1	0	0	0	0	0	0	0	0	0	1	0	0	0	1	0	0	0	1	0	0	0	0	0	0	1	0	0	0	0	0	0	0
820	12 Jul 24	16:11:40	1	0	1	0	Ct	0	1	0	1	0	0	0	1	0	0	0	0	0	0	1	0	0	0	0	0	0	0	0	0	0	0	0	0	0	0	0	0	1	0
821	12 Jul 24	16:11:45	1	0	1	0	Ct	0	1	0	1	1	0	0	0	0	0	0	0	1	0	0	0	0	0	0	0	0	0	1	0	0	0	0	0	0	0	0	0	0	0
822	12 Jul 24	16:11:50	1	0	1	0	Ct	0	1	0	0	0	0	0	0	0	1	0	0	0	0	0	0	0	0	0	1	0	0	0	0	0	0	0	0	0	0	0	0	0	0
823	12 Jul 24	16:11:55	1	0	1	0	Ct	0	1	0	0	1	0	0	1	0	0	0	0	1	0	0	0	0	1	0	0	0	0	0	0	0	0	1	0	0	0	0	0	0	0
824	12 Jul 24	16:12:00	1	0	1	0	Ct	0	1	0	1	0	0	0	0	0	0	0	0	0	0	0	0	0	1	0	0	0	0	1	0	0	0	0	0	0	0	0	0	0	0
825	12 Jul 24	16:12:05	1	0	1	0	Ct	0	1	0	0	0	0	0	0	0	0	0	1	0	0	0	0	0	0	1	0	0	0	1	0	0	0	0	0	0	0	0	1	0	0
826	12 Jul 24	16:12:10	1	0	1	0	Ct	0	1	0	0	1	0	0	0	0	0	0	0	0	0	1	0	0	0	0	0	0	0	0	0	0	0	0	0	0	0	0	0	0	0
827	12 Jul 24	16:12:15	1	0	1	0	Ct	0	1	0	0	0	0	0	0	0	0	0	1	0	0	0	0	0	0	0	0	0	0	1	0	0	0	0	0	0	0	1	0	0	0
828	12 Jul 24	16:12:20	1	0	1	0	Ct	0	1	0	0	0	0	0	0	0	0	1	0	0	0	0	0	0	0	1	0	0	0	0	0	0	0	0	0	0	0	2	0	0	0
829	12 Jul 24	16:12:25	1	0	1	0	Ct	0	1	0	0	1	0	0	0	0	0	0	0	0	0	1	0	0	0	0	1	0	0	0	0	0	0	0	0	0	1	0	2	1	0
830	12 Jul 24	16:12:30	1	0	1	0	Ct	0	1	0	0	0	0	0	0	0	0	0	0	0	0	0	0	0	0	0	1	0	0	1	0	0	0	0	0	0	0	0	0	0	0
831	12 Jul 24	16:12:35	1	0	1	0	Ct	0	1	0	0	0	1	0	0	0	0	0	0	0	2	0	0	0	0	1	0	0	0	0	0	0	0	0	0	0	1	0	0	0	0
832	12 Jul 24	16:12:40	1	0	1	0	Ct	0	1	0	0	1	0	0	0	0	0	0	0	0	1	0	0	0	0	0	0	0	1	1	0	0	0	0	0	0	0	0	0	1	1
833	12 Jul 24	16:12:45	1	0	1	0	Ct	0	1	0	0	0	0	0	0	0	0	1	0	0	0	0	1	0	0	0	0	1	0	1	0	0	0	0	0	0	0	0	0	0	2
834	12 Jul 24	16:12:50	1	0	1	0	Ct	0	1	0	0	1	0	0	1	0	0	1	0	0	0	1	0	0	0	1	0	0	0	0	0	0	0	0	0	0	0	0	0	0	0
835	12 Jul 24	16:12:55	1	0	1	0	Ct	0	1	0	0	0	0	0	1	0	0	0	0	1	0	0	0	0	0	0	0	0	0	1	0	0	0	1	0	0	0	1	0	0	0
836	12 Jul 24	16:13:00	1	0	1	0	Ct	0	1	0	0	0	0	2	0	0	0	0	0	0	1	0	0	0	0	0	0	0	1	0	0	0	0	0	0	0	0	1	0	0	1
837	12 Jul 24	16:13:05	1	0	1	0	Ct	0	1	0	0	0	0	0	0	0	0	0	0	0	0	1	0	0	0	0	0	0	0	0	0	0	0	1	0	0	0	1	0	1	0
838	12 Jul 24	16:13:10	1	0	1	0	Ct	0	1	0	0	0	0	0	0	0	0	0	0	0	0	0	1	0	0	0	0	0	1	1	0	0	1	0	0	0	0	1	0	0	0
839	12 Jul 24	16:13:15	1	0	1	0	Ct	0	1	0	0	0	0	0	0	0	0	0	1	0	0	0	0	0	0	0	0	0	0	0	0	0	0	0	0	0	0	3	0	0	0
840	12 Jul 24	16:13:20	1	0	1	0	Ct	0	1	0	0	0	0	0	0	0	0	0	0	0	0	0	0	0	0	0	1	0	1	0	0	0	0	0	0	0	0	2	0	0	0
841	12 Jul 24	16:13:25	1	0	1	0	Ct	0	1	0	1	0	0	0	0	0	0	0	1	0	0	0	0	0	0	0	0	0	0	1	0	0	0	0	0	0	0	0	0	0	0
842	12 Jul 24	16:13:30	1	0	1	0	Ct	0	1	0	1	0	0	0	0	0	0	0	0	0	0	0	1	0	0	0	1	0	1	1	0	0	0	0	0	0	1	5	0	0	0
843	12 Jul 24	16:13:35	1	0	1	0	Ct	0	1	0	0	0	0	0	0	0	0	0	0	0	0	1	1	0	0	1	0	0	0	1	0	0	0	0	0	0	0	1	0	0	0
844	12 Jul 24	16:13:40	1	0	1	0	Ct	0	1	0	0	0	0	1	0	0	0	1	0	0	0	1	0	0	0	0	0	0	0	0	0	0	0	0	0	0	0	0	0	0	0
845	12 Jul 24	16:13:45	1	0	1	0	Ct	0	1	0	0	1	0	0	0	0	1	0	0	0	0	0	0	0	0	0	0	0	0	1	0	0	0	0	0	0	0	0	0	0	0
846	12 Jul 24	16:13:50	1	0	1	0	Ct	0	1	0	1	0	0	0	0	0	0	0	0	0	0	1	0	0	0	0	0	1	0	0	0	0	0	0	0	0	0	0	0	0	0
847	12 Jul 24	16:13:55	1	0	1	0	Ct	0	1	0	1	0	0	1	0	0	0	0	0	0	0	0	0	0	0	0	1	0	1	0	0	0	0	0	0	0	0	0	1	0	0
848	12 Jul 24	16:14:00	1	0	1	0	Ct	0	1	0	0	1	0	0	0	0	0	0	0	0	0	1	0	0	0	1	1	0	0	0	0	0	0	0	0	0	0	0	0	1	1
849	12 Jul 24	16:14:05	1	0	1	0	Ct	0	1	0	0	0	0	0	0	0	0	0	0	0	0	0	0	0	0	0	0	0	0	0	0	0	0	0	0	0	0	0	0	0	0
850	12 Jul 24	16:14:10	1	0	1	0	Ct	0	1	0	0	0	0	0	0	0	1	0	0	0	0	0	0	0	0	0	0	0	1	0	0	0	0	0	0	0	0	0	0	0	0
851	12 Jul 24	16:14:15	1	0	1	0	Ct	0	1	0	1	0	0	0	0	0	0	0	0	0	0	1	0	0	0	0	0	0	0	0	0	0	0	0	0	0	0	0	1	0	0
852	12 Jul 24	16:14:20	1	0	1	0	Ct	0	1	0	0	0	0	0	0	0	0	0	1	0	0	0	0	0	0	0	0	0	0	0	0	0	0	0	0	0	0	0	0	0	0
853	12 Jul 24	16:14:25	1	0	1	0	Ct	0	1	0	1	1	0	0	0	0	0	0	0	0	0	1	0	0	0	0	1	0	0	0	0	0	0	0	0	0	0	0	0	0	0
854	12 Jul 24	16:14:30	1	0	1	0	Ct	0	1	0	0	0	0	0	0	0	0	0	0	0	0	0	0	0	0	1	0	0	1	2	0	0	0	0	0	1	0	0	0	1	0
855	12 Jul 24	16:14:35	1	0	1	0	Ct	0	1	0	0	0	0	0	0	0	0	0	0	0	0	1	0	0	0	0	1	0	0	0	0	0	0	0	0	1	0	0	0	0	0
856	12 Jul 24	16:14:40	1	0	1	0	Ct	0	1	0	1	0	0	0	0	0	0	0	0	0	0	0	0	0	0	0	0	0	0	0	0	0	0	0	0	0	0	0	1	0	0
857	12 Jul 24	16:14:45	1	0	1	0	Ct	0	1	0	0	1	0	0	0	0	0	1	0	0	0	1	0	0	0	1	0	0	0	0	0	0	0	0	0	0	0	0	0	0	1
858	12 Jul 24	16:14:50	1	0	1	0	Ct	0	1	0	0	0	0	0	0	0	1	1	0	0	0	0	0	0	0	0	0	0	0	0	0	0	0	0	0	0	0	0	0	0	0
859	12 Jul 24	16:14:55	1	0	1	0	Ct	0	1	0	1	0	0	0	0	0	0	0	0	0	0	0	0	0	0	0	0	0	0	0	0	0	0	0	0	0	0	1	0	0	0
860	12 Jul 24	16:15:00	1	0	1	0	Ct	0	1	0	0	0	0	0	0	0	0	0	1	0	0	0	0	0	0	0	0	0	0	1	0	0	0	0	0	0	0	0	0	0	0
861	12 Jul 24	16:15:05	1	0	1	0	Ct	0	1	0	0	0	0	0	0	0	0	0	0	0	0	0	0	0	0	0	0	0	0	1	0	0	0	0	0	0	0	1	0	0	0
862	12 Jul 24	16:15:10	1	0	1	0	Ct	0	1	0	0	0	0	0	0	0	0	0	0	0	0	0	0	0	0	0	0	0	0	0	0	0	0	0	0	0	0	0	0	0	0
863	12 Jul 24	16:15:15	1	0	1	0	Ct	0	1	0	0	1	0	0	0	0	0	0	0	0	0	1	0	0	0	0	0	0	0	0	0	0	0	0	0	0	0	0	0	0	0
864	12 Jul 24	16:15:20	1	0	1	0	Ct	0	1	0	1	0	0	0	0	0	0	0	0	0	0	0	0	0	0	0	3	0	0	1	0	0	0	1	0	0	0	0	0	0	0
865	12 Jul 24	16:15:25	1	0	1	0	Ct	0	1	0	0	1	0	0	0	0	0	1	0	0	0	0	0	0	0	1	0	0	0	1	0	0	0	0	0	0	0	0	0	1	0
866	12 Jul 24	16:15:30	1	0	1	0	Ct	0	1	0	1	0	0	0	0	0	0	0	0	0	0	1	0	0	0	0	0	0	1	0	0	0	0	1	0	0	0	1	0	0	0
867	12 Jul 24	16:15:35	1	0	1	0	Ct	0	1	0	0	0	0	0	0	0	0	0	0	0	0	0	0	0	0	0	0	0	0	0	0	0	0	0	0	0	0	1	0	1	0
868	12 Jul 24	16:15:40	1	0	1	0	Ct	0	1	0	0	0	0	0	0	0	0	0	0	0	0	0	1	0	0	1	1	0	0	0	0	0	0	0	0	0	0	0	0	0	0
869	12 Jul 24	16:15:45	1	0	1	0	Ct	0	1	0	0	0	0	0	0	0	1	0	0	0	0	0	0	0	0	0	0	2	0	0	0	0	0	0	0	0	0	0	0	0	0
870	12 Jul 24	16:15:50	1	0	1	0	Ct	0	1	0	0	0	0	0	0	0	0	0	0	0	0	0	0	0	0	0	0	0	0	0	0	0	0	0	0	0	0	0	0	0	1
871	12 Jul 24	16:15:55	1	0	1	0	Ct	0	1	0	1	1	0	0	0	0	0	0	0	0	0	1	0	0	0	0	1	1	0	0	0	0	0	1	0	0	0	0	0	1	0
872	12 Jul 24	16:16:00	1	0	1	0	Ct	0	1	0	0	0	0	0	0	0	0	1	0	0	0	0	0	0	1	1	1	0	0	0	0	0	0	0	0	0	0	0	0	0	0
873	12 Jul 24	16:16:05	1	0	1	0	Ct	0	1	0	1	1	1	0	1	0	0	0	0	0	0	1	0	0	2	0	0	0	0	0	0	0	0	0	0	0	0	0	0	1	0
874	12 Jul 24	16:16:10	1	0	1	0	Ct	0	1	0	0	0	0	0	0	0	0	0	0	0	0	0	0	0	0	1	0	0	0	0	0	0	0	0	0	0	0	0	0	0	0
875	12 Jul 24	16:16:15	1	0	1	0	Ct	0	1	0	1	0	0	0	1	0	0	0	0	0	0	1	0	0	0	0	0	0	0	0	0	0	0	0	0	0	0	0	0	0	1
876	12 Jul 24	16:16:20	1	0	1	0	Ct	0	1	0	0	0	0	0	0	0	0	0	0	0	0	0	0	0	0	0	1	0	1	0	0	0	0	0	0	0	0	0	0	0	0
877	12 Jul 24	16:16:25	1	0	1	0	Ct	0	1	0	1	0	0	0	0	0	0	0	0	0	0	1	0	0	0	0	1	0	0	0	0	0	0	1	0	0	0	0	0	0	0
878	12 Jul 24	16:16:30	1	0	1	0	Ct	0	1	0	0	0	0	0	0	0	0	0	0	0	0	0	0	0	0	0	0	0	0	0	0	0	0	0	0	0	0	0	0	0	0
879	12 Jul 24	16:16:35	1	0	1	0	Ct	0	1	0	1	0	0	0	0	0	0	0	0	0	0	0	0	0	0	1	0	0	0	0	0	0	0	0	0	0	0	0	0	0	0
880	12 Jul 24	16:16:40	1	0	1	0	Ct	0	1	0	0	0	0	0	0	0	0	0	0	0	0	0	0	0	0	0	0	0	1	0	0	0	0	0	0	0	0	0	0	0	0
881	12 Jul 24	16:16:45	1	0	1	0	Ct	0	1	0	0	0	0	0	0	0	0	0	0	0	0	1	0	0	0	0	0	0	0	0	0	0	0	0	0	0	0	0	0	0	0
882	12 Jul 24	16:16:50	1	0	1	0	Ct	0	1	0	0	0	0	0	0	0	0	0	0	0	0	0	0	0	2	0	1	0	0	1	0	0	0	0	0	0	0	0	0	0	0
883	12 Jul 24	16:16:55	1	0	1	0	Ct	0	1	0	1	0	0	0	0	0	0	0	0	0	0	1	0	0	2	1	0	0	1	1	0	0	0	0	0	0	0	0	0	1	1
884	12 Jul 24	16:17:00	1	0	1	0	Ct	0	1	0	6	0	0	0	1	0	0	0	1	0	1	0	0	0	0	0	1	2	0	0	0	0	0	0	0	0	0	0	1	0	0
885	12 Jul 24	16:17:05	1	0	1	0	Ct	0	1	0	3	0	0	0	0	0	0	0	0	0	1	1	0	0	0	0	0	7	0	1	0	0	0	0	0	0	0	0	0	0	0
886	12 Jul 24	16:17:10	1	0	1	0	Ct	0	1	0	0	0	1	0	1	0	0	0	0	0	0	1	0	0	0	0	1	2	0	0	0	0	0	0	0	0	0	0	0	0	0
887	12 Jul 24	16:17:15	1	0	1	0	Ct	0	1	0	0	0	0	0	0	0	0	0	0	0	0	0	0	0	0	0	0	7	0	0	0	0	0	0	0	0	0	0	0	1	0
888	12 Jul 24	16:17:20	1	0	1	0	Ct	0	1	0	0	0	0	0	0	0	0	0	1	0	0	1	0	0	0	0	1	3	1	1	0	0	0	0	0	0	0	0	0	0	0
889	12 Jul 24	16:17:25	1	0	1	0	Ct	0	1	0	0	0	0	0	0	0	0	0	0	0	0	0	0	0	0	0	0	2	0	0	0	0	0	0	0	0	0	0	1	0	0
890	12 Jul 24	16:17:30	1	0	1	0	Ct	0	1	0	0	0	0	0	0	0	0	0	0	0	0	1	0	0	0	1	0	2	1	0	0	0	0	1	0	0	0	0	0	0	0
891	12 Jul 24	16:17:35	1	0	1	0	Ct	0	1	0	0	0	0	0	0	0	0	0	0	0	2	0	0	0	0	0	0	2	0	0	0	0	0	0	0	0	0	0	0	1	0
892	12 Jul 24	16:17:40	1	0	1	0	Ct	0	1	0	0	0	0	0	1	0	0	0	0	0	0	0	0	0	0	1	0	1	0	1	0	0	0	0	0	0	0	0	0	0	0
893	12 Jul 24	16:17:45	1	0	1	0	Ct	0	1	0	0	0	0	0	1	0	0	0	0	0	0	1	0	0	0	0	1	2	0	0	0	0	0	1	0	0	0	0	0	1	0
894	12 Jul 24	16:17:50	1	0	1	0	Ct	0	1	0	0	0	0	0	0	0	0	0	0	0	0	0	0	0	0	0	1	0	0	0	0	0	0	0	0	0	0	0	0	0	1
895	12 Jul 24	16:17:55	1	0	1	0	Ct	0	1	0	0	0	0	0	0	1	0	0	1	0	0	0	0	0	0	0	0	0	0	1	0	0	0	0	0	0	0	0	0	1	0
896	12 Jul 24	16:18:00	1	0	1	0	Ct	0	1	0	1	0	0	0	0	0	0	0	0	0	0	1	0	0	0	1	0	0	0	0	0	0	0	0	0	0	0	0	0	0	1
897	12 Jul 24	16:18:05	1	0	1	0	Ct	0	1	0	1	0	0	0	0	0	0	0	0	0	0	0	1	0	0	0	0	0	0	0	0	0	0	0	0	0	0	0	1	0	0
898	12 Jul 24	16:18:10	1	0	1	0	Ct	0	1	0	0	0	0	0	0	0	0	2	0	0	0	0	1	0	0	0	0	0	1	1	0	0	0	0	0	0	0	0	1	1	0
899	12 Jul 24	16:18:15	1	0	1	0	Ct	0	1	0	0	0	0	0	0	0	0	0	1	0	0	1	0	0	0	1	0	0	0	0	0	0	0	0	0	0	0	1	0	0	0
900	12 Jul 24	16:18:20	1	0	1	0	Ct	0	1	0	0	1	0	0	1	0	0	0	0	0	0	0	0	0	0	0	1	0	0	1	0	0	0	0	0	0	0	1	0	0	0
901	12 Jul 24	16:18:25	1	0	1	0	Ct	0	1	0	0	0	0	0	0	0	0	0	0	0	0	1	0	0	0	0	0	0	0	0	0	0	0	0	0	0	0	0	0	1	0
902	12 Jul 24	16:18:30	1	0	1	0	Ct	0	1	0	0	0	0	0	0	0	0	0	0	0	0	0	0	0	0	0	0	0	0	0	0	0	0	0	0	0	0	0	0	0	0
903	12 Jul 24	16:18:35	1	0	1	0	Ct	0	1	0	0	1	0	0	1	0	0	0	0	0	1	1	0	0	0	0	0	0	0	0	0	0	0	0	0	0	0	0	0	1	1
904	12 Jul 24	16:18:40	1	0	1	0	Ct	0	1	0	0	0	0	0	0	0	0	0	0	0	1	0	0	0	0	0	1	0	0	1	0	0	0	0	0	0	0	0	0	0	0
905	12 Jul 24	16:18:45	1	0	1	0	Ct	0	1	0	0	1	0	0	0	1	0	1	0	0	0	1	0	0	0	0	0	0	0	0	0	0	0	0	0	0	0	1	0	0	0
906	12 Jul 24	16:18:50	1	0	1	0	Ct	0	1	0	0	0	0	0	0	0	0	0	0	0	0	0	0	0	0	0	0	0	0	0	0	0	0	0	0	1	0	1	0	0	0
907	12 Jul 24	16:18:55	1	0	1	0	Ct	0	1	0	0	1	0	0	0	0	0	0	0	0	0	0	1	0	0	0	0	0	0	1	0	0	0	1	0	0	0	1	0	0	0
908	12 Jul 24	16:19:00	1	0	1	0	Ct	0	1	0	1	0	0	0	0	0	0	0	0	0	0	1	0	0	0	0	0	0	0	0	0	0	0	0	0	0	0	1	0	0	0
909	12 Jul 24	16:19:05	1	0	1	0	Ct	0	1	0	0	0	0	0	0	0	0	0	0	0	0	0	0	0	0	1	0	0	0	1	0	0	0	0	0	0	0	1	0	0	0
910	12 Jul 24	16:19:10	1	0	1	0	Ct	0	1	0	0	0	0	0	0	0	0	0	0	0	0	1	0	0	0	0	1	0	0	0	0	0	0	0	0	0	0	0	1	0	0
911	12 Jul 24	16:19:15	1	0	1	0	Ct	0	1	0	1	0	0	0	0	0	0	0	0	0	0	0	1	0	0	0	1	0	0	0	0	0	0	0	0	0	0	0	0	0	0
912	12 Jul 24	16:19:20	1	0	1	0	Ct	0	1	0	0	0	0	0	0	0	0	0	0	0	0	0	0	0	0	0	0	0	0	1	0	0	0	1	0	0	0	0	1	1	0
913	12 Jul 24	16:19:25	1	0	1	0	Ct	0	1	0	0	0	0	0	0	0	0	0	0	0	0	0	0	0	0	1	0	0	0	0	0	0	0	0	0	0	0	0	0	0	0
914	12 Jul 24	16:19:30	1	0	1	0	Ct	0	1	0	0	0	0	0	0	0	0	0	0	1	0	0	0	0	0	0	0	1	0	0	0	0	0	0	0	0	0	0	0	1	0
915	12 Jul 24	16:19:35	1	0	1	0	Ct	0	1	0	0	0	0	0	0	0	0	0	0	0	0	0	0	0	0	0	1	1	0	0	0	0	0	0	0	0	0	0	0	0	0
916	12 Jul 24	16:19:40	1	0	1	0	Ct	0	1	0	0	0	0	0	0	0	0	0	0	0	0	0	0	0	0	0	0	0	0	1	0	0	0	0	0	0	0	0	0	0	0
917	12 Jul 24	16:19:45	1	0	1	0	Ct	0	1	0	0	0	0	0	0	0	0	0	0	0	0	0	0	0	0	0	1	0	0	1	0	0	0	1	0	1	0	0	0	0	1
918	12 Jul 24	16:19:50	1	0	1	0	Ct	0	1	0	1	0	0	0	0	0	0	1	0	0	0	0	0	0	0	0	0	0	0	0	0	0	0	0	0	0	0	0	1	0	0
919	12 Jul 24	16:19:55	1	0	1	0	Ct	0	1	0	1	0	0	0	0	0	0	0	0	0	0	0	0	0	0	1	0	0	0	0	0	0	0	1	0	0	0	0	0	0	0
920	12 Jul 24	16:20:00	1	0	1	0	Ct	0	1	0	0	1	0	0	0	0	1	0	0	0	0	1	0	0	0	0	0	0	0	1	0	0	0	0	0	0	0	0	0	0	0
921	12 Jul 24	16:20:05	1	0	1	0	Ct	0	1	0	0	0	0	0	0	0	0	0	0	0	0	0	0	0	0	0	0	0	0	0	0	0	0	0	0	0	0	0	0	0	0
922	12 Jul 24	16:20:10	1	0	1	0	Ct	0	1	0	0	1	0	0	0	0	0	0	1	0	0	1	0	0	0	1	0	0	0	0	0	0	0	0	0	0	0	0	0	0	0
923	12 Jul 24	16:20:15	1	0	1	0	Ct	0	1	0	0	0	0	0	0	0	0	0	0	0	0	0	0	0	0	0	0	0	0	0	0	0	0	0	0	0	0	0	0	0	0
924	12 Jul 24	16:20:20	1	0	1	0	Ct	0	1	0	0	0	0	1	0	0	0	0	0	0	0	0	0	0	0	0	1	0	0	1	0	0	0	0	0	1	0	0	0	0	0
925	12 Jul 24	16:20:25	1	0	1	0	Ct	0	1	0	1	0	0	0	0	0	0	0	0	0	0	0	0	0	0	0	0	0	0	0	0	0	0	0	0	0	0	0	0	0	0
926	12 Jul 24	16:20:30	1	0	1	0	Ct	0	1	0	0	1	0	0	0	0	0	0	1	0	0	0	0	0	0	0	0	0	0	1	0	0	0	0	0	0	1	0	1	0	0
927	12 Jul 24	16:20:35	1	0	1	0	Ct	0	1	0	0	0	0	0	0	0	0	0	0	0	0	0	0	0	0	0	1	0	0	0	0	0	0	0	0	0	0	0	1	0	1
928	12 Jul 24	16:20:40	1	0	1	0	Ct	0	1	0	0	1	0	1	0	0	0	0	0	0	0	0	0	0	0	1	0	0	0	0	0	0	0	0	0	0	0	0	0	0	0
929	12 Jul 24	16:20:45	1	0	1	0	Ct	0	1	0	1	0	0	0	0	0	0	0	0	0	0	0	0	0	0	0	0	0	0	1	0	0	0	0	0	0	0	0	1	0	0
930	12 Jul 24	16:20:50	1	0	1	0	Ct	0	1	0	0	0	0	0	0	0	0	0	0	0	0	0	0	0	0	0	0	0	0	0	0	0	0	0	0	0	0	0	0	0	0
931	12 Jul 24	16:20:55	1	0	1	0	Ct	0	1	0	1	0	0	0	0	0	0	0	0	0	0	0	0	0	0	0	0	0	0	0	0	0	1	0	0	0	0	0	0	0	0
932	12 Jul 24	16:21:00	1	0	1	0	Ct	0	1	0	0	1	0	0	0	0	0	0	0	0	0	1	0	0	0	0	1	0	0	1	0	0	0	0	0	0	0	0	0	0	0
933	12 Jul 24	16:21:05	1	0	1	0	Ct	0	1	0	1	0	0	0	0	0	0	0	0	0	0	1	0	0	0	0	0	0	0	0	0	0	0	0	0	0	0	0	0	0	0
934	12 Jul 24	16:21:10	1	0	1	0	Ct	0	1	0	0	1	1	0	1	0	0	0	0	0	0	0	0	0	0	0	1	0	0	0	0	0	0	0	0	0	0	0	0	0	0
935	12 Jul 24	16:21:15	1	0	1	0	Ct	0	1	0	0	0	0	0	0	0	0	0	0	0	0	0	0	0	0	2	0	0	0	1	0	0	0	0	0	0	0	0	0	0	0
936	12 Jul 24	16:21:20	1	0	1	0	Ct	0	1	0	1	0	0	0	0	0	1	0	0	0	1	0	0	0	0	0	0	0	1	0	0	0	1	0	0	0	0	0	0	0	0
937	12 Jul 24	16:21:25	1	0	1	0	Ct	0	1	0	0	0	0	0	1	0	0	0	1	0	0	0	0	0	0	0	0	0	0	0	0	0	0	0	0	0	0	0	0	1	0
938	12 Jul 24	16:21:30	1	0	1	0	Ct	0	1	0	0	0	0	0	0	0	0	0	0	0	0	1	0	0	0	0	1	0	0	1	0	0	0	1	0	0	0	0	0	0	0
939	12 Jul 24	16:21:35	1	0	1	0	Ct	0	1	0	0	1	0	0	0	0	0	0	0	0	0	0	0	0	0	1	1	0	2	1	0	0	0	0	0	0	0	0	0	0	0
940	12 Jul 24	16:21:40	1	0	1	0	Ct	0	1	0	0	0	0	0	0	0	0	0	0	0	0	1	0	0	0	0	0	0	0	0	0	0	0	0	0	0	0	0	0	1	0
941	12 Jul 24	16:21:45	1	0	1	0	Ct	0	1	0	0	1	0	0	0	0	0	0	1	0	0	0	0	0	0	0	0	0	0	0	0	0	0	0	0	0	0	0	1	0	0
942	12 Jul 24	16:21:50	1	0	1	0	Ct	0	1	0	0	0	0	0	0	0	0	0	0	0	0	0	0	0	0	0	0	0	0	1	0	0	0	1	0	0	0	2	0	0	0
943	12 Jul 24	16:21:55	1	0	1	0	Ct	0	1	0	0	0	0	0	0	0	0	0	0	0	0	0	0	0	0	0	0	0	0	1	0	0	1	0	0	0	0	0	1	0	0
944	12 Jul 24	16:22:00	1	0	1	0	Ct	0	1	0	0	0	0	0	0	0	0	0	0	0	0	0	0	0	0	1	0	1	0	0	0	0	0	0	0	0	0	0	0	0	0
945	12 Jul 24	16:22:05	1	0	1	0	Ct	0	1	0	1	0	0	1	0	0	0	0	0	0	0	1	0	0	0	0	0	1	0	1	0	0	0	0	0	0	0	0	0	0	0
946	12 Jul 24	16:22:10	1	0	1	0	Ct	0	1	0	0	0	0	0	0	0	0	1	0	0	0	0	0	0	0	0	1	0	0	0	0	0	0	0	0	0	0	0	0	0	0
947	12 Jul 24	16:22:15	1	0	1	0	Ct	0	1	0	0	0	0	0	0	0	0	0	0	0	0	1	0	0	0	0	0	0	0	1	0	0	0	0	0	0	0	0	0	0	0
948	12 Jul 24	16:22:20	1	0	1	0	Ct	0	1	0	1	0	0	0	0	0	0	0	0	0	0	0	0	0	0	0	0	0	0	0	0	0	0	0	0	0	0	0	0	0	0
949	12 Jul 24	16:22:25	1	0	1	0	Ct	0	1	0	0	1	0	0	0	0	0	0	0	0	0	0	0	0	0	0	1	0	0	0	0	0	0	0	0	0	0	0	0	0	0
950	12 Jul 24	16:22:30	1	0	1	0	Ct	0	1	0	0	0	0	0	0	0	0	0	0	0	0	0	1	0	0	0	0	0	0	0	0	0	0	1	0	0	0	0	0	0	0
951	12 Jul 24	16:22:35	1	0	1	0	Ct	0	1	0	0	1	0	0	0	0	0	1	0	0	0	0	0	0	0	0	0	0	0	1	0	0	0	0	0	0	0	0	1	0	0
952	12 Jul 24	16:22:40	1	0	1	0	Ct	0	1	0	0	0	0	0	0	0	0	2	0	0	0	0	0	0	0	0	0	0	0	0	0	0	0	0	0	0	0	0	0	1	0
953	12 Jul 24	16:22:45	1	0	1	0	Ct	0	1	0	0	0	0	0	0	0	0	0	0	0	0	0	0	0	0	0	0	0	0	1	0	0	0	1	0	0	0	0	0	0	0
954	12 Jul 24	16:22:50	1	0	1	0	Ct	0	1	0	0	1	0	0	0	0	0	0	0	0	1	1	0	0	0	0	0	1	0	0	0	0	0	0	0	0	0	0	0	0	0
955	12 Jul 24	16:22:55	1	0	1	0	Ct	0	1	0	0	0	0	0	0	0	0	2	0	0	0	0	0	0	0	0	0	3	0	1	0	0	0	0	0	0	0	0	0	1	0
956	12 Jul 24	16:23:00	1	0	1	0	Ct	0	1	0	1	1	0	0	0	0	1	0	1	0	0	1	0	0	0	0	0	3	0	0	0	0	0	0	0	0	0	0	0	0	0
957	12 Jul 24	16:23:05	1	0	1	0	Ct	0	1	0	0	0	0	0	0	0	0	0	0	0	0	0	0	0	0	0	0	4	0	1	0	0	1	0	0	0	0	0	0	0	0
958	12 Jul 24	16:23:10	1	0	1	0	Ct	0	1	0	1	0	0	0	0	0	0	0	0	0	0	1	0	0	0	1	1	3	0	0	0	0	0	0	0	0	0	0	0	0	0
959	12 Jul 24	16:23:15	1	0	1	0	Ct	0	1	0	0	0	2	0	0	0	0	0	0	0	1	0	0	0	0	0	0	2	1	0	0	0	0	0	0	0	0	0	1	0	0
960	12 Jul 24	16:23:20	1	0	1	0	Ct	0	1	0	0	1	0	0	0	0	1	0	0	0	0	0	0	0	0	0	1	1	0	0	0	0	0	0	0	0	0	0	0	0	0
961	12 Jul 24	16:23:25	1	0	1	0	Ct	0	1	0	0	0	0	0	0	0	0	1	0	0	0	1	0	0	0	1	0	3	0	0	0	0	0	0	0	0	0	0	0	0	0
962	12 Jul 24	16:23:30	1	0	1	0	Ct	0	1	0	0	1	0	0	0	0	0	0	1	0	0	0	0	0	0	0	0	3	0	0	0	0	0	0	0	0	0	0	1	0	0
963	12 Jul 24	16:23:35	1	0	1	0	Ct	0	1	0	0	0	0	0	0	0	0	0	0	0	0	0	0	0	0	1	0	3	0	0	0	0	0	0	0	0	0	0	0	0	0
964	12 Jul 24	16:23:40	1	0	1	0	Ct	0	1	0	1	0	0	0	0	0	0	0	0	0	0	0	0	0	0	0	0	3	0	0	0	0	0	0	0	0	0	0	0	0	0
965	12 Jul 24	16:23:45	1	0	1	0	Ct	0	1	0	0	0	0	0	0	0	0	0	0	0	1	0	0	0	0	0	0	3	0	0	0	0	0	0	0	0	0	0	0	0	0
966	12 Jul 24	16:23:50	1	0	1	0	Ct	0	1	0	1	0	0	0	0	0	0	0	0	0	0	0	1	0	0	1	0	3	0	0	0	0	0	0	0	0	0	0	1	1	0
967	12 Jul 24	16:23:55	1	0	1	0	Ct	0	1	0	0	0	0	0	0	0	0	0	0	0	0	0	0	0	0	0	0	0	1	0	0	0	0	0	0	0	0	0	0	0	0
968	12 Jul 24	16:24:00	1	0	1	0	Ct	0	1	0	0	0	0	0	0	0	0	0	0	0	0	0	1	0	0	0	1	4	0	0	0	0	0	0	0	0	0	0	0	0	0
969	12 Jul 24	16:24:05	1	0	1	0	Ct	0	1	0	1	0	0	0	0	0	0	0	0	0	0	0	0	0	0	1	0	1	0	1	0	0	0	0	0	0	0	0	0	0	0
970	12 Jul 24	16:24:10	1	0	1	0	Ct	0	1	0	1	0	0	0	0	0	0	0	0	0	1	1	0	0	0	0	1	3	0	0	0	0	0	0	0	0	0	0	1	0	0
971	12 Jul 24	16:24:15	1	0	1	0	Ct	0	1	0	0	0	0	0	0	0	0	0	0	0	0	0	2	0	0	0	0	4	1	1	0	0	0	0	0	0	0	0	0	0	0
972	12 Jul 24	16:24:20	1	0	1	0	Ct	0	1	0	0	0	0	0	0	0	0	0	0	0	0	0	0	0	0	0	0	2	0	0	0	0	0	1	0	0	0	0	0	0	0
973	12 Jul 24	16:24:25	1	0	1	0	Ct	0	1	0	0	0	0	0	0	0	0	0	0	0	0	1	0	0	0	0	0	4	1	0	0	0	0	0	0	0	0	0	1	0	0
974	12 Jul 24	16:24:30	1	0	1	0	Ct	0	1	0	1	0	0	0	0	0	0	0	0	0	0	0	0	0	0	1	0	8	1	1	0	0	0	1	0	0	0	0	0	0	0
975	12 Jul 24	16:24:35	1	0	1	0	Ct	0	1	0	0	0	0	0	0	0	0	0	0	0	2	0	0	0	0	0	0	2	0	0	0	0	0	0	0	0	0	0	1	1	0
976	12 Jul 24	16:24:40	1	0	1	0	Ct	0	1	0	1	0	0	0	0	0	0	0	0	0	0	0	0	0	0	0	0	7	0	1	0	0	0	0	0	0	0	0	0	0	0
977	12 Jul 24	16:24:45	1	0	1	0	Ct	0	1	0	0	0	0	0	0	0	0	0	0	0	0	0	0	0	0	1	0	9	0	0	0	0	0	0	0	0	0	0	1	0	0
978	12 Jul 24	16:24:50	1	0	1	0	Ct	0	1	0	0	0	0	0	0	0	0	0	0	0	0	1	0	0	0	0	0	6	0	0	0	0	0	0	0	0	0	0	0	0	1
979	12 Jul 24	16:24:55	1	0	1	0	Ct	0	1	0	1	0	0	0	0	0	0	0	0	0	0	0	0	0	0	1	0	4	0	0	0	0	0	0	0	0	0	0	1	0	0
980	12 Jul 24	16:25:00	1	0	1	0	Ct	0	1	0	1	0	0	0	0	0	0	1	0	0	0	0	0	0	0	0	0	7	0	0	0	0	0	0	0	0	0	0	0	0	1
981	12 Jul 24	16:25:05	1	0	1	0	Ct	0	1	0	0	0	0	0	0	0	0	0	0	0	0	1	1	0	0	0	0	6	0	0	0	0	0	0	1	0	0	0	0	0	0
982	12 Jul 24	16:25:10	1	0	1	0	Ct	0	1	0	0	0	0	0	0	0	1	0	0	0	0	0	0	0	0	0	0	2	0	0	0	0	0	0	0	0	0	0	1	0	0
983	12 Jul 24	16:25:15	1	0	1	0	Ct	0	1	0	0	0	0	0	0	0	0	0	0	0	0	0	0	0	0	0	0	3	0	0	0	0	0	0	0	0	0	0	0	0	0
984	12 Jul 24	16:25:20	1	0	1	0	Ct	0	1	0	0	0	0	0	0	0	0	0	0	0	0	0	0	0	0	0	0	5	0	0	0	0	0	0	0	0	0	0	1	0	1
985	12 Jul 24	16:25:25	1	0	1	0	Ct	0	1	0	1	0	0	0	0	0	1	0	0	0	0	1	1	0	0	0	0	0	0	0	0	0	0	0	0	0	0	0	0	0	0
986	12 Jul 24	16:25:30	1	0	1	0	Ct	0	1	0	0	0	0	0	0	0	0	0	0	0	0	0	0	0	0	0	0	0	0	0	0	0	0	1	0	0	0	0	0	0	0
987	12 Jul 24	16:25:35	1	0	1	0	Ct	0	1	0	1	0	1	0	0	0	0	0	1	0	0	0	0	0	0	1	1	0	0	0	0	0	0	0	0	0	0	0	0	1	0
988	12 Jul 24	16:25:40	1	0	1	0	Ct	0	1	0	0	0	0	0	0	0	0	0	0	0	0	0	0	0	0	0	0	0	1	0	0	0	0	0	0	0	0	0	1	0	1
989	12 Jul 24	16:25:45	1	0	1	0	Ct	0	1	0	0	0	0	0	0	0	1	0	0	0	0	0	0	0	0	1	0	0	0	0	0	0	1	0	0	0	0	0	0	1	0
990	12 Jul 24	16:25:50	1	0	1	0	Ct	0	1	2	1	0	0	0	0	0	0	0	0	0	0	0	0	0	0	0	1	0	0	0	0	0	0	1	0	0	0	0	0	0	0
991	12 Jul 24	16:25:55	1	0	1	0	Ct	0	1	0	0	0	0	0	0	0	1	0	0	0	0	0	0	0	0	0	0	0	0	0	0	0	0	0	0	0	0	0	1	0	1
992	12 Jul 24	16:26:00	1	0	1	0	Ct	0	1	0	1	0	0	0	0	0	0	0	1	0	0	1	0	0	0	0	0	0	0	0	0	0	0	0	0	0	0	0	0	0	0
993	12 Jul 24	16:26:05	1	0	1	0	Ct	0	1	1	0	0	0	0	0	0	1	0	0	0	0	0	0	0	0	0	0	0	0	1	0	0	0	0	0	0	0	0	0	1	0
994	12 Jul 24	16:26:10	1	0	1	0	Ct	0	1	0	0	0	0	0	0	0	0	0	0	0	0	1	0	0	0	0	0	0	0	1	0	0	0	0	1	0	0	0	0	0	0
995	12 Jul 24	16:26:15	1	0	1	0	Ct	0	1	0	0	0	0	0	0	0	0	0	0	0	0	0	0	0	0	0	1	0	0	0	0	0	0	0	0	0	0	0	1	0	0
996	12 Jul 24	16:26:20	1	0	1	0	Ct	0	1	0	0	0	0	0	0	0	0	0	0	0	1	0	0	0	0	0	0	0	0	0	0	0	0	0	0	0	0	0	0	0	1
997	12 Jul 24	16:26:25	1	0	1	0	Ct	0	1	0	0	0	0	0	0	0	0	0	0	0	1	1	1	0	0	0	1	0	0	1	0	0	0	0	0	0	0	1	0	0	0
998	12 Jul 24	16:26:30	1	0	1	0	Ct	0	1	0	0	0	0	0	0	0	0	0	0	0	0	0	0	0	0	0	0	0	0	0	0	0	0	0	0	0	0	1	1	0	0
999	12 Jul 24	16:26:35	1	0	1	0	Ct	0	1	0	0	0	0	0	0	0	0	0	0	0	0	1	0	0	0	0	1	0	0	1	0	0	0	1	0	0	0	0	0	0	0
1000	12 Jul 24	16:26:40	1	0	1	0	Ct	0	1	0	0	0	0	0	0	0	0	0	0	0	0	0	0	0	0	0	1	0	1	0	0	0	0	0	0	0	0	0	0	0	1
1001	12 Jul 24	16:26:45	1	0	1	0	Ct	0	1	0	0	0	0	0	0	0	0	0	0	0	0	0	0	0	0	1	0	0	0	0	0	0	0	0	0	0	0	0	1	1	0
1002	12 Jul 24	16:26:50	1	0	1	0	Ct	0	1	0	1	0	0	0	0	0	0	0	0	0	0	1	0	0	0	0	0	0	0	0	0	0	0	0	0	1	0	0	0	0	0
1003	12 Jul 24	16:26:55	1	0	1	0	Ct	0	1	0	1	0	0	0	0	0	0	0	0	0	0	0	0	0	0	0	0	0	0	0	0	0	0	0	0	0	0	0	1	0	1
1004	12 Jul 24	16:27:00	1	0	1	0	Ct	0	1	0	0	0	0	0	0	0	0	0	0	0	1	0	0	0	0	1	0	0	0	1	0	0	0	2	0	0	0	0	0	0	0
1005	12 Jul 24	16:27:05	1	0	1	0	Ct	0	1	0	0	0	0	0	0	0	0	0	0	0	0	1	0	0	0	0	1	0	0	0	0	0	0	1	0	0	0	0	0	0	0
1006	12 Jul 24	16:27:10	1	0	1	0	Ct	0	1	0	0	0	0	0	0	0	0	1	0	0	0	0	0	0	0	0	0	0	0	0	0	0	0	0	0	0	0	1	1	0	1
1007	12 Jul 24	16:27:15	1	0	1	0	Ct	0	1	0	0	0	0	0	0	0	0	0	0	0	1	1	0	0	0	0	0	1	0	1	0	0	0	0	0	0	0	0	1	0	0
1008	12 Jul 24	16:27:20	1	0	1	0	Ct	0	1	0	0	0	0	0	0	0	0	0	0	0	0	0	0	0	0	1	1	0	0	0	0	0	0	0	0	0	0	1	0	1	0
1009	12 Jul 24	16:27:25	1	0	1	0	Ct	0	1	0	0	0	0	0	1	0	0	0	0	0	0	1	0	0	0	0	0	0	0	0	0	0	0	1	0	0	0	0	1	0	0
1010	12 Jul 24	16:27:30	1	0	1	0	Ct	0	1	0	0	0	0	0	0	0	0	1	0	0	0	0	0	0	0	0	0	0	0	1	0	0	0	0	0	0	0	0	0	0	2
1011	12 Jul 24	16:27:35	1	0	1	0	Ct	0	1	0	0	0	0	0	0	0	0	0	1	0	0	0	0	0	0	0	0	0	1	0	0	0	0	1	0	0	0	0	0	0	0
1012	12 Jul 24	16:27:40	1	0	1	0	Ct	0	1	0	0	0	0	0	1	0	0	0	0	0	0	1	1	0	0	1	0	0	0	0	0	0	0	0	0	0	0	3	1	0	0
1013	12 Jul 24	16:27:45	1	0	1	0	Ct	0	1	0	0	1	0	0	0	0	0	0	0	0	1	0	0	0	0	0	0	0	0	1	0	0	0	0	0	0	0	0	1	0	0
1014	12 Jul 24	16:27:50	1	0	1	0	Ct	0	1	0	0	0	0	0	0	0	0	0	1	0	0	0	0	0	0	0	0	0	0	0	0	0	1	0	0	0	0	0	0	1	1
1015	12 Jul 24	16:27:55	1	0	1	0	Ct	0	1	0	0	0	0	0	0	0	0	0	0	0	0	1	0	0	0	1	0	0	0	0	0	0	0	0	0	0	0	0	0	0	0
1016	12 Jul 24	16:28:00	1	0	1	0	Ct	0	1	0	1	0	0	0	0	0	0	0	0	0	0	0	0	0	0	0	1	1	1	1	0	0	1	1	0	0	0	0	0	0	0
1017	12 Jul 24	16:28:05	1	0	1	0	Ct	0	1	0	0	1	0	0	0	0	0	0	0	0	1	0	0	0	0	0	0	0	0	0	0	0	0	0	0	0	0	0	0	0	0
1018	12 Jul 24	16:28:10	1	0	1	0	Ct	0	1	0	0	0	0	0	0	0	0	0	0	0	0	0	2	0	0	0	1	0	0	1	0	0	0	0	0	0	0	0	0	0	0
1019	12 Jul 24	16:28:15	1	0	1	0	Ct	0	1	0	1	0	0	0	0	1	0	1	0	0	0	0	0	0	0	0	0	1	0	0	0	0	0	0	0	0	0	1	0	0	0
1020	12 Jul 24	16:28:20	1	0	1	0	Ct	0	1	0	0	0	0	0	0	0	1	1	1	0	0	0	0	0	0	1	0	0	0	0	0	0	0	0	0	0	0	0	0	0	0
1021	12 Jul 24	16:28:25	1	0	1	0	Ct	0	1	0	1	0	0	0	0	0	0	0	0	0	0	0	0	0	0	0	0	0	0	0	0	0	0	0	0	0	0	0	0	0	0
1022	12 Jul 24	16:28:30	1	0	1	0	Ct	0	1	0	1	0	0	0	0	0	0	0	0	0	0	1	0	0	0	0	0	0	0	0	0	0	0	0	0	0	0	0	1	0	0
1023	12 Jul 24	16:28:35	1	0	1	0	Ct	0	1	0	0	0	0	0	0	0	0	0	0	0	1	0	0	0	0	1	0	0	0	1	0	0	0	1	0	0	0	0	0	0	0
1024	12 Jul 24	16:28:40	1	0	1	0	Ct	0	1	0	0	0	0	0	0	1	0	0	1	0	0	0	0	0	0	0	0	0	1	0	0	0	1	0	0	0	0	0	0	0	0
1025	12 Jul 24	16:28:45	1	0	1	0	Ct	0	1	0	0	0	0	0	0	0	1	0	0	0	0	1	0	0	0	0	0	0	0	0	0	0	1	0	0	0	0	0	0	0	0
1026	12 Jul 24	16:28:50	1	0	1	0	Ct	0	1	0	1	0	0	0	0	0	0	0	0	0	0	0	0	0	0	1	0	0	0	1	0	0	0	0	0	0	0	0	0	0	0
1027	12 Jul 24	16:28:55	1	0	1	0	Ct	0	1	0	0	1	0	0	0	0	0	0	0	0	0	0	0	0	0	0	1	0	0	0	0	0	0	0	0	0	0	1	1	0	0
1028	12 Jul 24	16:29:00	1	0	1	0	Ct	0	1	0	1	0	1	0	0	0	0	1	0	0	1	0	0	0	0	0	0	0	0	0	0	0	0	0	0	0	0	0	0	0	0
1029	12 Jul 24	16:29:05	1	0	1	0	Ct	0	1	0	1	0	1	0	1	0	0	0	0	0	0	0	0	0	0	0	0	0	0	1	0	0	0	0	0	0	0	1	1	0	0
1030	12 Jul 24	16:29:10	1	0	1	0	Ct	0	1	0	0	1	0	0	0	0	0	0	0	0	0	0	0	0	0	0	1	0	0	1	0	0	0	0	0	0	0	1	0	0	0
1031	12 Jul 24	16:29:15	1	0	1	0	Ct	0	1	0	1	0	0	0	0	0	0	0	0	0	1	0	0	0	0	1	0	0	0	0	0	0	0	0	0	0	0	0	0	0	1
1032	12 Jul 24	16:29:20	1	0	1	0	Ct	0	1	0	1	0	0	0	0	0	0	0	0	0	0	0	0	0	0	0	0	0	1	0	0	0	0	0	0	0	0	0	2	0	0
1033	12 Jul 24	16:29:25	1	0	1	0	Ct	0	1	0	0	0	0	0	0	0	0	0	1	0	0	1	1	0	0	0	0	0	0	1	0	0	0	0	0	0	0	0	0	0	0
1034	12 Jul 24	16:29:30	1	0	1	0	Ct	0	1	0	0	0	0	0	0	0	0	1	0	0	0	0	0	0	0	1	0	0	0	1	0	0	0	0	0	1	0	0	0	1	1
1035	12 Jul 24	16:29:35	1	0	1	0	Ct	0	1	0	1	0	0	0	0	0	0	0	0	0	0	0	1	0	0	0	0	0	0	0	0	0	1	0	0	0	0	0	0	0	0
1036	12 Jul 24	16:29:40	1	0	1	0	Ct	0	1	0	0	0	0	0	0	0	0	0	0	0	0	0	0	0	0	0	0	0	0	0	0	0	0	1	0	0	0	0	1	0	0
1037	12 Jul 24	16:29:45	1	0	1	0	Ct	0	1	0	0	0	0	0	1	0	0	0	0	0	0	0	0	0	0	1	0	0	0	1	0	0	0	0	0	1	0	0	1	0	0
1038	12 Jul 24	16:29:50	1	0	1	0	Ct	0	1	0	1	0	0	0	0	0	0	0	1	0	0	1	0	0	0	0	0	0	0	0	0	0	0	0	0	0	0	0	0	1	0
1039	12 Jul 24	16:29:55	1	0	1	0	Ct	0	1	0	0	0	0	0	0	0	0	0	0	0	0	0	0	0	0	0	1	0	0	0	0	0	0	1	0	0	0	0	0	0	0
1040	12 Jul 24	16:30:00	1	0	1	0	Ct	0	1	0	2	0	0	0	0	0	0	1	0	1	0	0	0	0	0	1	0	0	0	1	0	0	0	0	0	0	0	0	0	0	0
1041	12 Jul 24	16:30:05	1	0	1	0	Ct	0	1	0	1	0	0	0	0	0	0	0	0	0	0	1	0	0	0	0	0	0	0	0	0	0	0	0	0	0	0	0	0	0	0
1042	12 Jul 24	16:30:10	1	0	1	0	Ct	0	1	0	0	0	0	0	0	0	0	0	0	0	1	1	0	0	0	0	0	0	1	0	0	0	0	0	0	0	0	0	1	0	1
1043	12 Jul 24	16:30:15	1	0	1	0	Ct	0	1	0	0	0	0	0	0	0	0	0	0	0	0	0	0	0	0	1	1	3	0	0	0	0	0	0	0	0	0	0	1	0	0
1044	12 Jul 24	16:30:20	1	0	1	0	Ct	0	1	0	0	1	0	0	0	0	0	0	0	0	0	1	0	0	0	0	0	3	0	0	0	0	0	0	0	0	0	0	0	0	0
1045	12 Jul 24	16:30:25	1	0	1	0	Ct	0	1	0	0	0	0	0	0	0	0	0	0	0	0	1	0	0	0	1	0	1	0	0	0	0	0	0	0	0	0	0	0	0	0
1046	12 Jul 24	16:30:30	1	0	1	0	Ct	0	1	0	0	1	0	0	0	0	0	0	0	1	0	0	0	0	0	0	0	0	0	4	0	0	0	0	0	0	0	0	0	0	1
1047	12 Jul 24	16:30:35	1	0	1	0	Ct	0	1	0	0	0	0	0	0	0	0	0	0	0	0	0	0	0	0	0	0	0	1	0	0	0	0	0	1	0	0	0	1	0	0
1048	12 Jul 24	16:30:40	1	0	1	0	Ct	0	1	0	0	0	0	0	0	0	0	0	0	0	0	0	0	0	0	0	0	0	0	0	0	0	0	0	0	0	0	0	1	0	0
1049	12 Jul 24	16:30:45	1	0	1	0	Ct	0	1	0	1	0	0	0	0	0	0	0	0	0	0	0	0	0	0	0	0	0	1	0	0	0	0	0	0	0	0	0	0	1	0
1050	12 Jul 24	16:30:50	1	0	1	0	Ct	0	1	0	0	0	0	0	0	0	0	0	1	0	0	1	0	0	0	0	0	0	0	0	0	0	0	0	0	0	0	0	0	0	0
1051	12 Jul 24	16:30:55	1	0	1	0	Ct	0	1	0	1	0	0	0	0	0	0	1	0	0	0	1	0	0	0	0	0	0	0	1	0	0	0	0	0	0	0	0	3	0	1
1052	12 Jul 24	16:31:00	1	0	1	0	Ct	0	1	0	0	0	0	0	0	0	0	0	0	0	0	0	0	0	0	0	0	0	0	0	0	0	0	0	0	0	0	0	0	0	0
1053	12 Jul 24	16:31:05	1	0	1	0	Ct	0	1	0	0	0	0	0	0	0	0	0	0	0	0	0	0	0	0	0	0	0	0	0	0	0	0	0	0	0	0	0	0	0	0
1054	12 Jul 24	16:31:10	1	0	1	0	Ct	0	1	0	0	0	0	0	0	0	0	0	1	0	0	1	1	0	0	0	0	0	0	0	0	0	0	0	0	0	0	1	1	1	1
1055	12 Jul 24	16:31:15	1	0	1	0	Ct	0	1	0	0	0	0	0	0	0	0	0	0	0	0	0	1	0	0	0	0	0	0	0	0	0	0	0	0	0	0	1	1	0	0
1056	12 Jul 24	16:31:20	1	0	1	0	Ct	0	1	0	0	0	0	0	0	0	0	0	0	0	0	1	0	0	0	1	0	0	0	0	0	0	0	0	0	0	0	0	0	0	0
1057	12 Jul 24	16:31:25	1	0	1	0	Ct	0	1	0	1	0	0	0	0	0	0	1	0	0	0	0	0	0	0	0	0	0	0	0	0	0	0	0	0	0	0	0	0	0	0
1058	12 Jul 24	16:31:30	1	0	1	0	Ct	0	1	0	0	0	0	0	0	0	0	0	0	0	0	0	0	0	0	0	0	0	0	0	0	0	0	1	0	0	0	0	1	0	1
1059	12 Jul 24	16:31:35	1	0	1	0	Ct	0	1	0	0	0	0	0	0	0	0	0	0	0	0	1	0	0	0	1	0	0	0	0	0	0	0	0	0	0	0	0	1	0	0
1060	12 Jul 24	16:31:40	1	0	1	0	Ct	0	1	0	1	0	0	0	0	0	0	0	0	0	0	0	0	0	0	0	0	0	0	0	0	0	0	0	0	0	0	1	0	0	0
1061	12 Jul 24	16:31:45	1	0	1	0	Ct	0	1	0	0	0	0	0	0	0	0	0	0	0	0	0	0	0	0	0	0	0	0	0	0	0	1	0	1	0	0	0	0	1	0
1062	12 Jul 24	16:31:50	1	0	1	0	Ct	0	1	0	0	0	0	0	0	0	0	0	0	0	1	0	0	0	0	0	0	0	0	0	0	0	0	1	0	0	0	0	0	0	0
1063	12 Jul 24	16:31:55	1	0	1	0	Ct	0	1	0	0	0	0	0	0	0	0	0	0	0	0	0	0	0	0	1	0	0	0	0	0	0	1	0	1	0	0	1	0	0	0
1064	12 Jul 24	16:32:00	1	0	1	0	Ct	0	1	0	1	0	0	0	0	0	0	0	0	0	0	0	0	0	0	0	0	0	0	0	0	0	15	0	0	0	0	0	0	1	0
1065	12 Jul 24	16:32:05	1	0	1	0	Ct	0	1	0	0	1	0	0	0	0	0	0	0	0	0	0	0	0	0	0	0	0	0	0	0	0	3	0	0	0	0	0	0	0	0
1066	12 Jul 24	16:32:10	1	0	1	0	Ct	0	1	0	1	0	0	0	0	0	0	0	0	0	0	0	0	0	0	1	0	0	0	0	0	0	1	0	0	0	0	0	0	0	0
1067	12 Jul 24	16:32:15	1	0	1	0	Ct	0	1	0	0	0	0	0	0	0	0	0	0	0	0	1	0	0	0	0	0	0	0	0	0	0	2	0	0	0	0	0	1	0	1
1068	12 Jul 24	16:32:20	1	0	1	0	Ct	0	1	0	0	0	0	0	0	0	0	0	0	0	0	0	0	0	0	0	0	0	0	0	0	0	2	0	0	0	0	0	1	0	0
1069	12 Jul 24	16:32:25	1	0	1	0	Ct	0	1	0	0	1	0	0	0	0	0	1	0	0	0	0	0	0	0	0	0	0	0	0	0	0	1	0	0	0	0	2	1	0	0
1070	12 Jul 24	16:32:30	1	0	1	0	Ct	0	1	0	0	0	0	0	0	0	0	0	0	0	0	1	0	0	0	0	1	0	0	0	0	0	0	0	0	0	0	0	0	0	1
1071	12 Jul 24	16:32:35	1	0	1	0	Ct	0	1	0	0	0	0	0	0	0	1	2	0	0	0	0	0	0	0	0	1	1	0	0	0	0	1	1	0	0	0	0	1	0	0
1072	12 Jul 24	16:32:40	1	0	1	0	Ct	0	1	0	0	0	0	0	0	0	0	0	1	0	0	0	0	0	0	1	0	1	0	0	0	0	0	0	0	0	0	0	0	0	0
1073	12 Jul 24	16:32:45	1	0	1	0	Ct	0	1	0	0	0	0	0	0	0	0	0	0	0	2	0	0	0	0	0	0	1	0	0	0	0	0	0	1	0	0	0	1	0	1
1074	12 Jul 24	16:32:50	1	0	1	0	Ct	0	1	0	0	1	0	0	0	0	0	0	0	0	1	0	0	0	0	1	0	0	0	0	0	0	0	1	0	0	0	2	1	0	0
1075	12 Jul 24	16:32:55	1	0	1	0	Ct	0	1	0	1	0	0	0	0	0	0	0	0	0	0	0	0	0	0	0	2	0	0	0	0	0	0	0	0	0	0	0	0	0	0
1076	12 Jul 24	16:33:00	1	0	1	0	Ct	0	1	0	0	1	0	0	0	0	1	0	1	0	0	0	0	0	0	0	0	0	0	0	0	0	1	0	0	0	0	0	0	0	0
1077	12 Jul 24	16:33:05	1	0	1	0	Ct	0	1	0	1	0	0	0	0	0	0	0	0	0	1	1	0	0	0	1	0	0	0	0	0	0	0	0	0	0	0	1	0	0	0
1078	12 Jul 24	16:33:10	1	0	1	0	Ct	0	1	0	0	0	0	0	0	0	0	0	0	0	0	0	1	0	0	0	1	0	0	0	0	0	0	0	0	0	0	0	1	0	0
1079	12 Jul 24	16:33:15	1	0	1	0	Ct	0	1	0	0	0	0	0	0	0	0	1	0	0	0	1	0	0	0	0	0	0	0	1	0	0	0	0	0	0	0	0	1	0	0
1080	12 Jul 24	16:33:20	1	0	1	0	Ct	0	1	0	0	0	0	0	0	0	0	0	0	1	0	0	0	0	0	0	0	0	0	0	0	0	1	0	0	0	0	0	0	0	1
1081	12 Jul 24	16:33:25	1	0	1	0	Ct	0	1	0	0	0	0	0	0	0	0	0	0	1	0	0	0	0	0	0	1	0	0	0	0	0	0	0	0	0	0	0	0	0	0
1082	12 Jul 24	16:33:30	1	0	1	0	Ct	0	1	0	0	0	0	0	0	0	0	0	0	1	0	0	0	0	0	1	0	0	0	0	0	0	0	0	0	0	0	0	0	0	0
1083	12 Jul 24	16:33:35	1	0	1	0	Ct	0	1	0	1	0	0	0	0	0	0	0	0	0	0	1	1	0	0	0	1	0	0	0	0	0	0	0	0	0	0	0	0	0	0
1084	12 Jul 24	16:33:40	1	0	1	0	Ct	0	1	0	0	1	0	0	0	0	0	1	0	0	1	1	0	0	0	0	0	0	0	1	0	0	0	0	0	0	0	0	0	0	0
1085	12 Jul 24	16:33:45	1	0	1	0	Ct	0	1	0	1	0	0	0	0	0	0	0	0	0	0	0	0	0	0	0	0	0	0	0	0	0	0	0	0	0	0	0	0	0	1
1086	12 Jul 24	16:33:50	1	0	1	0	Ct	0	1	0	0	0	0	0	0	0	0	0	0	0	0	0	0	0	0	0	0	0	0	0	0	0	0	0	0	0	0	0	0	0	0
1087	12 Jul 24	16:33:55	1	0	1	0	Ct	0	1	0	1	1	0	0	0	0	0	0	0	0	0	0	0	0	0	0	0	0	0	1	0	0	0	0	0	0	0	0	0	0	0
1088	12 Jul 24	16:34:00	1	0	1	0	Ct	0	1	0	0	0	0	0	0	0	0	0	0	0	0	0	0	0	0	0	1	0	0	0	0	0	0	0	0	0	0	0	0	0	1
1089	12 Jul 24	16:34:05	1	0	1	0	Ct	0	1	0	1	0	0	0	0	0	0	0	0	0	0	1	0	0	0	1	0	0	0	1	0	0	0	0	0	0	0	0	0	0	0
1090	12 Jul 24	16:34:10	1	0	1	0	Ct	0	1	0	0	0	0	0	0	0	0	0	1	0	0	0	0	0	0	0	1	0	0	0	0	0	0	0	0	0	0	0	0	0	1
1091	12 Jul 24	16:34:15	1	0	1	0	Ct	0	1	0	0	0	0	0	0	0	0	0	0	0	0	0	0	0	0	0	0	0	0	0	0	0	0	0	0	1	0	0	0	0	0
1092	12 Jul 24	16:34:20	1	0	1	0	Ct	0	1	0	0	0	0	0	0	0	0	0	0	0	0	1	0	0	0	1	0	0	0	0	0	0	0	0	0	0	0	0	0	0	0
1093	12 Jul 24	16:34:25	1	0	1	0	Ct	0	1	0	0	1	0	0	0	0	0	0	1	0	0	0	0	0	0	0	0	0	0	1	0	0	0	0	0	0	0	0	0	0	0
1094	12 Jul 24	16:34:30	1	0	1	0	Ct	0	1	0	0	0	0	0	0	0	0	0	0	0	0	0	0	0	0	0	0	0	0	0	0	0	0	0	1	0	0	0	0	0	0
1095	12 Jul 24	16:34:35	1	0	1	0	Ct	0	1	0	0	1	0	0	0	0	0	0	0	0	0	0	0	0	0	1	0	0	0	1	0	0	1	1	0	0	0	0	0	0	2
1096	12 Jul 24	16:34:40	1	0	1	0	Ct	0	1	0	0	0	0	0	0	0	0	0	0	0	0	1	0	0	0	0	0	0	0	0	0	0	0	1	0	0	0	0	0	0	0
1097	12 Jul 24	16:34:45	1	0	1	0	Ct	0	1	0	0	0	0	0	0	0	0	0	0	0	0	0	0	0	0	1	0	0	0	0	0	0	0	0	0	1	0	0	0	0	0
1098	12 Jul 24	16:34:50	1	0	1	0	Ct	0	1	0	0	0	0	0	0	0	0	1	0	0	0	0	0	0	0	0	0	0	0	0	0	0	0	0	0	0	0	0	0	0	0
1099	12 Jul 24	16:34:55	1	0	1	0	Ct	0	1	0	0	1	0	0	1	0	0	0	0	0	0	1	0	0	0	0	0	0	0	0	0	0	0	0	0	0	0	0	0	0	1
1100	12 Jul 24	16:35:00	1	0	1	0	Ct	0	1	0	0	0	0	0	0	0	0	0	0	0	0	0	0	0	0	0	0	0	0	0	0	0	0	0	0	0	0	0	0	0	0
1101	12 Jul 24	16:35:05	1	0	1	0	Ct	0	1	0	0	1	0	0	1	0	0	0	0	0	0	1	0	0	0	0	0	0	1	0	0	0	0	0	0	0	0	0	0	0	0
1102	12 Jul 24	16:35:10	1	0	1	0	Ct	0	1	0	0	0	0	0	0	0	0	0	0	0	0	0	1	0	0	0	0	0	0	0	0	0	0	0	0	0	0	0	1	0	0
1103	12 Jul 24	16:35:15	1	0	1	0	Ct	0	1	0	0	0	0	0	0	0	0	0	0	0	0	1	1	0	0	0	0	0	0	1	0	0	0	1	0	1	0	0	0	0	0
1104	12 Jul 24	16:35:20	1	0	1	0	Ct	0	1	0	0	0	0	0	0	0	0	0	0	0	1	0	0	0	0	0	0	0	0	0	0	0	0	0	0	0	0	0	1	0	0
1105	12 Jul 24	16:35:25	1	0	1	0	Ct	0	1	0	1	0	0	0	0	0	0	0	0	0	0	0	0	0	0	0	0	1	0	1	0	0	1	0	0	0	0	0	0	0	0
1106	12 Jul 24	16:35:30	1	0	1	0	Ct	0	1	0	0	0	0	0	0	0	0	0	0	0	0	0	0	0	0	0	0	1	0	0	0	0	0	0	0	2	0	1	0	0	0
1107	12 Jul 24	16:35:35	1	0	1	0	Ct	0	1	0	0	0	0	0	0	0	0	0	0	0	0	1	0	0	0	0	0	1	1	0	0	0	0	0	0	0	0	1	0	0	0
1108	12 Jul 24	16:35:40	1	0	1	0	Ct	0	1	0	1	0	0	0	0	0	0	0	1	0	0	0	0	0	0	1	0	3	0	1	0	0	0	0	0	0	0	0	0	0	0
1109	12 Jul 24	16:35:45	1	0	1	0	Ct	0	1	0	0	1	0	0	1	0	0	1	0	0	0	1	0	0	0	0	0	1	0	0	0	0	1	1	0	0	0	0	0	0	0
1110	12 Jul 24	16:35:50	1	0	1	0	Ct	0	1	0	0	0	0	0	0	0	0	0	0	0	0	0	0	0	0	0	0	0	0	1	0	0	0	0	0	0	0	0	0	0	0
1111	12 Jul 24	16:35:55	1	0	1	0	Ct	0	1	0	0	0	0	0	1	0	0	0	0	0	0	0	0	0	0	1	0	0	0	0	0	0	0	0	0	0	0	0	0	0	0
1112	12 Jul 24	16:36:00	1	0	1	0	Ct	0	1	0	0	1	0	0	0	0	0	0	1	0	0	0	1	0	0	0	0	0	0	0	0	0	0	0	0	0	0	0	0	0	0
1113	12 Jul 24	16:36:05	1	0	1	0	Ct	0	1	0	0	0	0	0	0	0	0	0	0	0	0	0	0	0	0	0	1	0	0	0	0	0	0	0	0	0	0	0	0	0	0
1114	12 Jul 24	16:36:10	1	0	1	0	Ct	0	1	0	0	0	0	0	0	0	1	0	0	0	0	0	0	0	0	0	0	0	1	1	0	0	0	0	0	0	0	0	1	0	0
1115	12 Jul 24	16:36:15	1	0	1	0	Ct	0	1	0	0	1	0	0	0	0	0	0	0	0	0	0	1	0	0	0	0	0	0	1	0	0	1	1	0	0	0	0	0	1	0
1116	12 Jul 24	16:36:20	1	0	1	0	Ct	0	1	0	0	0	0	0	0	0	0	0	0	0	0	0	0	0	0	0	0	0	0	0	0	0	0	0	0	0	0	1	0	0	0
1117	12 Jul 24	16:36:25	1	0	1	0	Ct	0	1	0	1	1	0	0	0	0	0	0	0	0	0	0	0	0	0	0	1	0	0	0	0	0	0	0	0	0	0	1	1	0	0
1118	12 Jul 24	16:36:30	1	0	1	0	Ct	0	1	0	0	0	0	0	0	0	0	0	0	0	0	1	1	0	0	0	0	0	0	0	0	0	0	1	0	0	0	0	0	0	0
1119	12 Jul 24	16:36:35	1	0	1	0	Ct	0	1	0	1	0	0	0	0	0	0	0	0	0	0	0	0	0	0	1	0	0	0	0	0	0	0	0	0	0	0	0	0	0	0
1120	12 Jul 24	16:36:40	1	0	1	0	Ct	0	1	0	0	0	0	0	0	1	0	0	0	0	0	0	0	0	0	0	0	0	0	1	0	0	1	0	0	0	0	0	0	0	0
1121	12 Jul 24	16:36:45	1	0	1	0	Ct	0	1	0	0	0	0	0	0	0	1	0	0	0	0	1	0	0	0	0	0	0	0	1	0	0	0	0	0	0	0	0	0	0	0
1122	12 Jul 24	16:36:50	1	0	1	0	Ct	0	1	0	1	0	0	0	0	0	0	0	0	0	0	0	0	0	0	0	0	0	0	0	0	0	0	1	0	0	0	0	1	0	0
1123	12 Jul 24	16:36:55	1	0	1	0	Ct	0	1	0	0	0	0	0	0	1	0	0	0	0	0	0	0	0	0	0	0	0	0	0	0	0	0	1	0	0	1	0	0	1	0
1124	12 Jul 24	16:37:00	1	0	1	0	Ct	0	1	0	0	0	0	0	0	0	0	0	0	0	0	1	0	0	0	1	0	0	2	1	0	0	0	0	0	0	0	0	0	0	0
1125	12 Jul 24	16:37:05	1	0	1	0	Ct	0	1	0	1	0	0	0	0	0	0	0	0	0	0	0	0	0	0	0	0	0	0	0	0	0	0	0	0	0	0	0	1	0	1
1126	12 Jul 24	16:37:10	1	0	1	0	Ct	0	1	0	0	0	0	0	0	0	0	0	0	0	0	0	1	0	0	0	0	0	0	0	0	0	0	0	0	0	1	0	0	0	0
1127	12 Jul 24	16:37:15	1	0	1	0	Ct	0	1	0	0	0	0	0	0	0	0	0	0	1	1	1	0	0	1	0	0	1	0	1	0	0	0	0	0	0	0	0	0	0	0
1128	12 Jul 24	16:37:20	1	0	1	0	Ct	0	1	0	1	0	0	0	0	0	0	0	1	2	0	0	0	0	0	0	1	2	0	0	0	0	0	0	0	0	0	0	0	0	0
1129	12 Jul 24	16:37:25	1	0	1	0	Ct	0	1	0	0	0	0	0	0	0	0	0	0	0	0	0	0	0	0	0	0	2	0	0	0	0	0	0	0	0	0	0	0	0	0
1130	12 Jul 24	16:37:30	1	0	1	0	Ct	0	1	0	1	0	0	0	0	0	0	0	0	0	0	1	0	0	0	0	1	2	0	1	0	0	0	0	0	0	0	0	0	0	1
1131	12 Jul 24	16:37:35	1	0	1	0	Ct	0	1	0	0	0	0	0	0	0	0	0	1	0	0	0	0	0	0	0	0	2	0	0	0	0	0	1	0	0	0	0	0	0	0
1132	12 Jul 24	16:37:40	1	0	1	0	Ct	0	1	0	1	0	0	0	0	1	1	0	0	0	0	0	0	0	0	0	0	1	0	1	0	0	0	0	0	0	0	0	1	0	0
1133	12 Jul 24	16:37:45	1	0	1	0	Ct	0	1	0	0	1	0	0	0	1	1	0	0	2	1	0	1	0	0	0	0	1	0	0	0	0	0	0	0	0	0	0	4	0	0
1134	12 Jul 24	16:37:50	1	0	1	0	Ct	0	1	0	1	0	0	0	0	0	0	0	0	0	0	0	1	0	1	1	0	1	0	0	0	0	0	0	0	0	0	0	0	0	0
1135	12 Jul 24	16:37:55	1	0	1	0	Ct	0	1	0	0	0	0	0	0	0	0	0	0	0	0	1	0	0	0	0	0	2	0	0	0	0	0	0	0	0	0	0	0	0	1
1136	12 Jul 24	16:38:00	1	0	1	0	Ct	0	1	0	0	1	0	0	0	0	0	0	1	0	0	0	0	0	0	1	0	0	0	1	0	0	0	0	0	0	0	0	1	0	0
1137	12 Jul 24	16:38:05	1	0	1	0	Ct	0	1	0	0	0	0	0	0	0	0	0	0	2	1	1	1	0	0	0	0	1	0	0	0	0	1	0	0	0	0	0	0	1	0
1138	12 Jul 24	16:38:10	1	0	1	0	Ct	0	1	0	0	0	0	0	0	0	0	0	0	1	1	0	0	0	0	0	0	1	0	1	0	0	0	1	0	0	0	0	0	0	1
1139	12 Jul 24	16:38:15	1	0	1	0	Ct	0	1	0	0	0	0	0	0	0	0	0	0	0	0	1	0	0	0	0	0	1	0	0	0	0	0	0	0	0	0	0	0	0	0
1140	12 Jul 24	16:38:20	1	0	1	0	Ct	0	1	0	0	1	0	0	0	0	0	0	0	0	0	0	0	0	0	1	0	0	0	0	0	0	0	0	0	0	0	0	0	1	0
1141	12 Jul 24	16:38:25	1	0	1	0	Ct	0	1	0	0	0	0	0	0	0	0	0	0	0	0	0	0	0	0	0	0	0	0	1	0	0	0	1	1	0	0	0	0	0	0
1142	12 Jul 24	16:38:30	1	0	1	0	Ct	0	1	0	0	1	0	0	0	0	0	0	1	0	0	1	0	0	0	0	0	1	0	0	0	0	0	1	0	0	0	0	0	0	0
1143	12 Jul 24	16:38:35	1	0	1	0	Ct	0	1	0	0	0	0	0	0	1	0	0	0	0	1	0	0	0	0	1	0	2	0	1	0	0	0	0	0	0	0	0	0	1	1
1144	12 Jul 24	16:38:40	1	0	1	0	Ct	0	1	0	0	0	0	0	0	0	0	0	0	0	0	0	0	0	0	0	0	1	0	0	0	1	0	0	0	0	0	0	0	0	0
1145	12 Jul 24	16:38:45	1	0	1	0	Ct	0	1	0	1	1	0	0	0	0	0	0	0	0	0	1	0	0	0	0	0	0	0	0	0	0	0	0	0	0	0	0	0	1	0
1146	12 Jul 24	16:38:50	1	0	1	0	Ct	0	1	0	0	0	0	0	0	0	0	0	0	0	0	0	1	0	0	0	1	1	0	1	0	0	0	0	0	0	0	0	0	0	0
1147	12 Jul 24	16:38:55	1	0	1	0	Ct	0	1	0	0	0	0	0	0	0	0	0	0	0	0	0	0	0	1	0	1	1	0	1	0	0	0	0	0	0	0	0	0	0	0
1148	12 Jul 24	16:39:00	1	0	1	0	Ct	0	1	0	0	0	0	0	0	1	1	0	0	0	0	0	0	0	0	0	0	1	0	0	0	0	0	0	0	0	1	0	1	0	0
1149	12 Jul 24	16:39:05	1	0	1	0	Ct	0	1	0	1	1	0	0	0	0	0	0	0	0	0	0	0	0	0	1	0	0	0	0	0	0	0	0	0	0	1	0	0	0	0
1150	12 Jul 24	16:39:10	1	0	1	0	Ct	0	1	0	0	0	0	0	0	0	1	0	0	0	0	1	0	0	0	0	0	2	0	1	0	0	0	0	0	0	0	0	0	0	1
1151	12 Jul 24	16:39:15	1	0	1	0	Ct	0	1	0	0	0	0	0	0	1	0	0	1	0	0	0	0	0	0	0	0	2	0	0	0	0	0	1	0	0	0	0	1	0	0
1152	12 Jul 24	16:39:20	1	0	1	0	Ct	0	1	0	0	0	0	0	0	1	0	0	0	0	0	1	0	0	0	0	0	2	0	0	0	0	0	0	0	0	0	0	0	1	0
1153	12 Jul 24	16:39:25	1	0	1	0	Ct	0	1	0	1	0	0	0	0	0	0	0	1	0	1	0	0	0	0	1	0	3	0	1	0	0	0	0	0	0	0	0	0	0	0
1154	12 Jul 24	16:39:30	1	0	1	0	Ct	0	1	0	1	1	0	0	1	0	0	0	0	1	0	0	0	0	0	0	1	0	0	0	0	0	0	0	0	0	1	0	0	1	0
1155	12 Jul 24	16:39:35	1	0	1	0	Ct	0	1	0	0	0	0	0	0	0	0	0	0	1	0	0	1	0	0	0	1	1	0	0	0	0	0	0	0	0	0	0	0	0	0
1156	12 Jul 24	16:39:40	1	0	1	0	Ct	0	1	0	0	0	0	0	0	0	0	0	0	0	0	0	0	0	0	0	0	1	0	0	0	0	0	0	0	0	0	0	0	0	0
1157	12 Jul 24	16:39:45	1	0	1	0	Ct	0	1	0	0	1	0	0	1	0	1	0	0	0	0	0	0	0	0	0	0	0	0	1	0	0	0	0	0	0	0	0	1	0	0
1158	12 Jul 24	16:39:50	1	0	1	0	Ct	0	1	0	0	0	0	0	0	0	0	0	0	1	0	0	0	0	0	0	0	1	0	0	0	0	1	0	0	0	0	0	0	0	0
1159	12 Jul 24	16:39:55	1	0	1	0	Ct	0	1	0	0	0	0	0	0	0	0	0	0	0	0	1	0	0	0	1	0	0	0	1	0	0	1	0	0	0	0	0	0	0	0
1160	12 Jul 24	16:40:00	1	0	1	0	Ct	0	1	0	0	0	0	0	0	0	0	0	0	1	0	0	1	0	0	0	0	1	0	0	0	0	0	0	0	0	0	0	0	0	0
1161	12 Jul 24	16:40:05	1	0	1	0	Ct	0	1	0	0	0	0	0	0	1	1	0	0	0	1	0	0	0	0	0	0	1	0	0	0	0	0	0	0	0	0	0	1	0	0
1162	12 Jul 24	16:40:10	1	0	1	0	Ct	0	1	0	0	0	0	0	0	0	0	0	0	0	0	0	0	0	1	0	0	0	0	1	0	0	0	0	0	0	0	0	0	1	0
1163	12 Jul 24	16:40:15	1	0	1	0	Ct	0	1	0	0	0	0	0	0	0	0	0	0	0	0	0	0	0	0	1	0	1	0	1	0	0	0	1	0	0	0	0	0	0	0
1164	12 Jul 24	16:40:20	1	0	1	0	Ct	0	1	0	0	0	0	0	0	0	0	0	1	0	0	0	0	0	0	0	0	0	0	0	0	0	0	0	0	0	0	0	1	0	0
1165	12 Jul 24	16:40:25	1	0	1	0	Ct	0	1	0	0	0	0	0	0	0	0	0	0	0	0	0	0	0	0	0	0	1	0	0	0	0	0	1	2	0	0	0	0	0	1
1166	12 Jul 24	16:40:30	1	0	1	0	Ct	0	1	0	0	0	0	0	1	0	1	0	0	0	1	0	0	0	0	1	0	1	1	0	0	0	0	0	0	0	0	0	0	0	0
1167	12 Jul 24	16:40:35	1	0	1	0	Ct	0	1	0	0	0	0	0	0	1	0	0	0	0	0	1	0	0	0	0	1	0	0	0	0	0	1	0	0	0	1	0	0	1	0
1168	12 Jul 24	16:40:40	1	0	1	0	Ct	0	1	0	0	0	0	0	0	0	0	0	0	0	0	0	0	0	0	1	0	2	0	1	0	0	0	0	1	0	0	0	0	0	0
1169	12 Jul 24	16:40:45	1	0	1	0	Ct	0	1	0	0	0	0	1	0	0	0	0	0	0	0	0	0	0	0	0	0	2	1	0	0	0	0	0	0	0	0	0	0	0	0
1170	12 Jul 24	16:40:50	1	0	1	0	Ct	0	1	0	0	0	0	0	0	0	0	0	0	0	0	1	2	0	0	0	1	0	1	1	0	0	0	0	0	0	0	0	2	0	0
1171	12 Jul 24	16:40:55	1	0	1	0	Ct	0	1	0	0	0	0	0	1	0	0	0	1	0	0	0	0	0	0	1	0	0	0	0	0	1	0	0	0	0	1	0	0	1	0
1172	12 Jul 24	16:41:00	1	0	1	0	Ct	0	1	0	0	0	0	0	0	1	2	0	0	0	1	0	0	0	0	0	0	0	0	1	0	0	0	0	0	0	1	0	0	0	0
1173	12 Jul 24	16:41:05	1	0	1	0	Ct	0	1	0	0	0	0	1	0	0	0	0	0	0	0	1	0	0	0	0	0	0	0	0	0	0	0	0	0	0	0	0	0	0	0
1174	12 Jul 24	16:41:10	1	0	1	0	Ct	0	1	0	0	0	0	0	0	0	0	0	0	0	0	0	1	0	0	1	0	0	0	0	0	1	0	0	0	0	0	0	0	1	1
1175	12 Jul 24	16:41:15	1	0	1	0	Ct	0	1	0	1	1	0	0	0	0	0	0	0	0	0	0	1	0	0	0	0	0	0	1	0	0	0	0	0	0	0	0	0	0	0
1176	12 Jul 24	16:41:20	1	0	1	0	Ct	0	1	0	0	0	0	0	0	0	0	0	0	0	1	1	0	0	2	0	0	0	0	0	0	0	0	1	0	0	0	0	0	0	0
1177	12 Jul 24	16:41:25	1	0	1	0	Ct	0	1	0	0	1	0	0	0	1	0	0	0	0	0	0	0	0	1	0	0	0	0	0	0	0	0	0	0	0	1	0	0	0	0
1178	12 Jul 24	16:41:30	1	0	1	0	Ct	0	1	0	0	0	0	0	0	0	0	0	0	0	0	0	0	0	0	0	0	0	0	1	0	0	0	0	0	0	0	0	0	0	0
1179	12 Jul 24	16:41:35	1	0	1	0	Ct	0	1	0	1	0	0	0	0	0	0	0	0	0	0	0	1	0	0	0	1	1	0	0	0	0	0	1	0	0	1	0	0	0	0
1180	12 Jul 24	16:41:40	1	0	1	0	Ct	0	1	0	0	1	0	0	0	0	0	0	0	1	0	2	0	0	0	0	0	0	0	1	0	0	0	0	0	0	0	0	0	0	0
1181	12 Jul 24	16:41:45	1	0	1	0	Ct	0	1	0	1	0	0	0	0	1	0	0	0	0	0	0	0	0	0	0	1	0	0	0	0	0	0	0	0	0	0	0	0	0	0
1182	12 Jul 24	16:41:50	1	0	1	0	Ct	0	1	0	1	0	0	0	0	0	1	0	0	0	0	0	0	0	0	0	0	0	0	0	0	0	0	0	0	0	0	0	0	0	0
1183	12 Jul 24	16:41:55	1	0	1	0	Ct	0	1	0	0	0	0	0	0	0	0	0	0	0	0	1	0	0	0	0	0	0	1	0	0	0	0	0	0	0	0	0	1	0	0
1184	12 Jul 24	16:42:00	1	0	1	0	Ct	0	1	0	0	1	0	0	0	0	1	1	0	0	0	0	1	0	0	0	0	0	0	0	0	0	0	1	1	0	0	0	0	0	0
1185	12 Jul 24	16:42:05	1	0	1	0	Ct	0	1	0	0	0	1	0	0	1	0	0	0	0	2	0	0	0	0	1	0	2	0	0	0	0	0	0	0	0	0	0	0	0	1
1186	12 Jul 24	16:42:10	1	0	1	0	Ct	0	1	0	1	0	0	0	0	0	0	1	0	0	0	0	0	0	0	0	0	1	0	0	0	0	0	0	0	0	0	0	0	0	0
1187	12 Jul 24	16:42:15	1	0	1	0	Ct	0	1	0	0	0	0	0	0	0	0	0	0	0	0	0	0	0	0	0	0	0	1	1	0	1	0	1	0	0	0	0	0	1	0
1188	12 Jul 24	16:42:20	1	0	1	0	Ct	0	1	0	1	1	1	0	0	0	0	0	1	0	0	1	0	0	0	0	0	0	0	1	0	1	0	0	0	1	0	0	0	0	0
1189	12 Jul 24	16:42:25	1	0	1	0	Ct	0	1	0	0	0	0	0	0	0	0	0	0	1	0	0	0	0	1	0	0	0	0	0	0	0	0	0	0	0	0	0	0	0	0
1190	12 Jul 24	16:42:30	1	0	1	0	Ct	0	1	0	0	0	0	0	0	0	0	0	0	0	0	0	0	0	0	0	0	0	0	0	0	0	0	0	0	0	0	0	0	0	0
1191	12 Jul 24	16:42:35	1	0	1	0	Ct	0	1	0	0	1	0	0	0	0	1	0	0	0	0	1	0	0	0	0	0	0	0	1	0	0	0	0	0	0	1	0	0	0	0
1192	12 Jul 24	16:42:40	1	0	1	0	Ct	0	1	0	0	0	0	0	0	0	1	0	1	0	0	0	0	0	0	0	0	0	0	0	0	0	0	0	0	0	0	0	1	0	0
1193	12 Jul 24	16:42:45	1	0	1	0	Ct	0	1	0	0	0	0	0	0	0	0	0	0	1	0	0	0	0	0	1	0	0	0	1	0	0	0	0	0	0	0	0	0	1	0
1194	12 Jul 24	16:42:50	1	0	1	0	Ct	0	1	0	0	0	0	0	0	0	0	0	0	0	0	0	0	0	0	0	0	0	0	0	0	0	0	1	0	0	1	0	1	0	1
1195	12 Jul 24	16:42:55	1	0	1	0	Ct	0	1	0	0	0	0	0	0	0	0	0	0	0	0	0	0	0	1	0	0	0	0	0	0	0	0	0	0	0	0	0	0	0	0
1196	12 Jul 24	16:43:00	1	0	1	0	Ct	0	1	0	0	1	0	2	0	0	0	0	0	0	2	0	0	0	0	0	1	0	1	0	0	0	0	1	0	0	0	0	1	0	0
1197	12 Jul 24	16:43:05	1	0	1	0	Ct	0	1	0	0	0	0	0	0	0	0	0	0	0	0	0	0	0	0	0	0	0	1	1	0	0	0	0	0	1	0	0	0	0	0
1198	12 Jul 24	16:43:10	1	0	1	0	Ct	0	1	0	0	1	0	0	0	0	0	0	0	1	0	0	0	0	0	1	0	0	0	0	0	0	0	0	1	0	0	0	1	0	0
1199	12 Jul 24	16:43:15	1	0	1	0	Ct	0	1	0	1	0	0	0	0	0	0	0	0	1	1	0	0	0	0	0	0	0	1	0	0	0	0	0	0	0	0	0	0	0	0
1200	12 Jul 24	16:43:20	1	0	1	0	Ct	0	1	0	0	0	0	0	0	1	0	0	0	0	0	1	0	0	0	0	1	0	0	0	0	0	0	0	0	0	0	0	0	0	0
1201	12 Jul 24	16:43:25	1	0	1	0	Ct	0	1	0	1	0	0	0	0	0	0	0	0	0	0	0	0	0	0	1	0	0	0	1	0	0	0	0	0	0	0	0	1	1	0
1202	12 Jul 24	16:43:30	1	0	1	0	Ct	0	1	0	0	0	0	0	0	0	0	0	0	0	0	0	0	0	0	0	0	0	0	0	0	0	0	1	0	0	0	0	0	0	0
1203	12 Jul 24	16:43:35	1	0	1	0	Ct	0	1	0	0	0	0	0	0	0	0	0	0	0	0	0	0	0	0	0	0	0	0	0	0	0	0	0	0	0	0	0	1	0	0
1204	12 Jul 24	16:43:40	1	0	1	0	Ct	0	1	0	0	0	0	0	0	0	0	0	1	0	0	1	0	0	0	0	0	0	1	1	0	0	0	1	0	0	0	0	0	1	0
1205	12 Jul 24	16:43:45	1	0	1	0	Ct	0	1	0	0	1	0	0	0	0	1	0	0	1	0	0	0	0	0	0	1	0	0	0	0	0	0	0	0	0	0	0	0	0	0
1206	12 Jul 24	16:43:50	1	0	1	0	Ct	0	1	0	0	0	0	0	0	1	0	1	0	0	0	0	0	0	0	1	0	0	0	0	0	0	0	0	0	0	0	0	0	0	0
1207	12 Jul 24	16:43:55	1	0	1	0	Ct	0	1	0	0	0	0	0	0	0	0	0	0	0	0	0	0	0	0	0	0	0	0	0	0	0	0	0	0	0	0	0	0	0	0
1208	12 Jul 24	16:44:00	1	0	1	0	Ct	0	1	0	1	1	0	0	0	0	1	0	1	0	0	1	0	0	0	0	1	0	0	0	0	0	0	0	0	0	0	0	0	1	0
1209	12 Jul 24	16:44:05	1	0	1	0	Ct	0	1	0	0	0	0	0	0	1	0	0	0	0	0	0	0	0	0	0	0	0	0	0	0	0	0	1	0	0	0	0	1	0	0
1210	12 Jul 24	16:44:10	1	0	1	0	Ct	0	1	0	0	0	0	0	1	0	0	1	0	0	0	1	0	0	0	0	0	0	1	1	0	0	0	0	0	0	0	0	0	0	0
1211	12 Jul 24	16:44:15	1	0	1	0	Ct	0	1	0	1	0	0	0	0	0	0	0	0	0	0	0	0	0	0	0	1	0	1	0	0	0	2	0	0	0	0	0	1	0	0
1212	12 Jul 24	16:44:20	1	0	1	0	Ct	0	1	0	0	1	0	0	0	0	0	0	0	0	0	0	0	0	0	1	0	0	0	0	0	0	2	1	0	0	0	0	0	1	0
1213	12 Jul 24	16:44:25	1	0	1	0	Ct	0	1	0	0	0	0	0	0	0	0	0	0	0	0	0	0	0	0	0	1	0	0	0	0	0	0	0	0	0	0	1	0	0	1
1214	12 Jul 24	16:44:30	1	0	1	0	Ct	0	1	0	1	0	0	0	1	0	0	0	0	0	0	0	0	0	0	0	0	0	0	1	0	0	0	0	0	0	0	1	1	1	1
1215	12 Jul 24	16:44:35	1	0	1	0	Ct	0	1	0	0	0	0	0	0	0	1	0	0	0	0	0	0	0	0	0	0	0	0	1	0	0	0	0	0	0	0	1	0	0	0
1216	12 Jul 24	16:44:40	1	0	1	0	Ct	0	1	0	1	0	0	0	0	1	0	0	0	0	0	0	0	0	0	0	0	1	0	0	0	0	0	1	0	0	0	0	0	1	1
1217	12 Jul 24	16:44:45	1	0	1	0	Ct	0	1	0	0	1	0	0	0	0	0	0	0	0	0	0	0	0	0	0	0	0	0	0	0	0	0	0	0	0	0	2	1	0	1
1218	12 Jul 24	16:44:50	1	0	1	0	Ct	0	1	0	0	0	0	0	0	0	0	0	0	0	2	1	0	0	0	0	0	0	0	0	0	0	0	1	0	0	0	0	0	0	0
1219	12 Jul 24	16:44:55	1	0	1	0	Ct	0	1	0	0	0	0	0	0	0	0	0	0	0	0	0	0	0	0	1	0	0	0	0	0	0	0	0	0	0	0	0	0	0	0
1220	12 Jul 24	16:45:00	1	0	1	0	Ct	0	1	0	1	0	0	0	0	1	1	0	0	0	0	0	0	0	0	0	0	0	0	1	0	0	0	0	0	0	0	0	0	0	0
1221	12 Jul 24	16:45:05	1	0	1	0	Ct	0	1	0	0	0	0	0	0	0	0	0	1	0	0	1	0	0	0	0	0	0	0	0	0	0	0	0	0	0	0	1	0	0	0
1222	12 Jul 24	16:45:10	1	0	1	0	Ct	0	1	0	1	0	0	0	0	1	0	0	0	0	0	0	0	0	0	0	0	1	0	0	0	0	0	0	0	0	0	0	0	0	0
1223	12 Jul 24	16:45:15	1	0	1	0	Ct	0	1	0	0	1	0	0	0	0	0	0	0	0	0	0	1	0	0	1	1	0	0	0	0	0	0	0	0	0	0	0	1	0	1
1224	12 Jul 24	16:45:20	1	0	1	0	Ct	0	1	0	0	0	0	0	0	0	0	1	0	1	0	1	0	0	0	0	0	1	0	0	0	0	0	0	0	0	0	0	0	0	0
1225	12 Jul 24	16:45:25	1	0	1	0	Ct	0	1	0	0	0	0	0	0	0	0	0	0	0	0	0	0	0	0	0	0	0	0	1	0	0	0	1	0	0	1	0	0	0	0
1226	12 Jul 24	16:45:30	1	0	1	0	Ct	0	1	0	0	1	0	0	0	0	0	0	0	0	0	0	0	0	0	0	0	0	0	0	0	0	1	0	0	0	0	0	0	0	0
1227	12 Jul 24	16:45:35	1	0	1	0	Ct	0	1	0	0	0	0	0	0	0	0	1	0	0	1	1	0	0	0	0	1	0	0	0	0	0	0	0	0	0	0	0	1	0	0
1228	12 Jul 24	16:45:40	1	0	1	0	Ct	0	1	0	1	0	0	0	0	0	0	0	1	0	0	0	0	0	0	0	0	0	0	0	0	0	0	1	0	0	0	0	0	1	0
1229	12 Jul 24	16:45:45	1	0	1	0	Ct	0	1	0	0	0	0	0	0	0	0	1	0	0	0	0	0	0	0	0	0	0	0	1	0	0	0	0	0	0	1	0	0	0	0
1230	12 Jul 24	16:45:50	1	0	1	0	Ct	0	1	0	0	0	0	0	0	0	0	4	0	0	0	0	1	0	0	0	1	0	0	0	0	0	0	0	0	0	0	1	0	0	0
1231	12 Jul 24	16:45:55	1	0	1	0	Ct	0	1	0	0	0	0	0	0	0	0	1	0	0	0	0	0	0	0	0	0	2	0	0	0	0	0	0	0	0	0	1	0	0	0
1232	12 Jul 24	16:46:00	1	0	1	0	Ct	0	1	0	1	0	0	0	0	0	0	0	0	0	0	0	0	0	0	0	0	0	0	0	0	0	0	0	0	0	0	0	1	0	0
1233	12 Jul 24	16:46:05	1	0	1	0	Ct	0	1	0	0	0	0	0	0	0	0	0	0	0	0	0	1	0	0	0	1	0	0	1	0	0	0	1	0	0	0	0	0	1	0
1234	12 Jul 24	16:46:10	1	0	1	0	Ct	0	1	0	0	0	0	0	0	0	0	0	0	1	0	1	0	0	0	0	0	0	0	0	0	0	0	0	0	0	0	1	1	0	0
1235	12 Jul 24	16:46:15	1	0	1	0	Ct	0	1	0	1	0	0	0	0	0	0	0	0	0	1	0	0	0	0	0	0	0	0	0	0	0	0	0	0	0	0	0	0	0	0
1236	12 Jul 24	16:46:20	1	0	1	0	Ct	0	1	0	0	0	0	0	0	0	0	0	0	1	0	1	0	0	0	0	0	0	0	1	0	0	0	0	0	0	0	0	0	1	0
1237	12 Jul 24	16:46:25	1	0	1	0	Ct	0	1	0	1	0	0	0	0	0	0	0	0	0	0	0	0	0	0	0	0	0	0	0	0	0	0	1	0	0	0	0	1	0	0
1238	12 Jul 24	16:46:30	1	0	1	0	Ct	0	1	0	0	1	0	0	0	0	0	0	0	0	0	0	0	0	0	0	0	1	0	0	0	0	0	0	0	0	0	2	0	0	0
1239	12 Jul 24	16:46:35	1	0	1	0	Ct	0	1	0	0	0	0	0	0	0	0	1	0	0	1	1	0	0	0	0	0	1	0	1	0	0	0	0	0	0	0	1	0	1	1
1240	12 Jul 24	16:46:40	1	0	1	0	Ct	0	1	0	0	0	0	1	0	0	0	2	0	0	0	0	0	0	0	0	0	2	0	0	0	0	0	0	1	0	0	1	0	0	0
1241	12 Jul 24	16:46:45	1	0	1	0	Ct	0	1	0	1	1	0	0	0	0	0	0	0	0	0	1	0	0	0	0	0	1	0	0	0	0	0	0	0	0	0	2	1	0	0
1242	12 Jul 24	16:46:50	1	0	1	0	Ct	0	1	0	0	0	0	0	0	0	0	0	0	0	0	0	0	0	1	0	0	1	0	0	0	0	0	0	0	0	0	0	0	0	0
1243	12 Jul 24	16:46:55	1	0	1	0	Ct	0	1	0	1	0	0	1	0	0	0	0	0	0	0	0	1	0	0	0	0	0	0	0	0	0	0	0	0	0	0	0	0	0	0
1244	12 Jul 24	16:47:00	1	0	1	0	Ct	0	1	0	0	1	0	0	0	0	0	0	0	0	0	0	0	0	0	0	0	0	0	1	0	0	0	0	0	0	0	1	0	1	0
1245	12 Jul 24	16:47:05	1	0	1	0	Ct	0	1	0	0	0	0	0	0	0	1	0	0	0	0	0	0	0	0	0	0	0	0	0	0	0	0	0	0	1	0	1	0	0	0
1246	12 Jul 24	16:47:10	1	0	1	0	Ct	0	1	0	0	0	0	0	1	0	0	1	0	1	0	0	0	0	0	0	0	0	0	1	0	0	0	0	0	0	0	2	0	0	0
1247	12 Jul 24	16:47:15	1	0	1	0	Ct	0	1	0	1	1	0	0	0	0	0	0	0	0	1	1	0	0	0	1	1	1	0	0	0	0	0	0	0	0	0	0	0	0	1
1248	12 Jul 24	16:47:20	1	0	1	0	Ct	0	1	0	0	0	0	0	1	1	1	0	0	1	0	0	1	0	0	0	0	0	0	0	0	0	1	0	0	0	1	1	1	0	0
1249	12 Jul 24	16:47:25	1	0	1	0	Ct	0	1	0	1	0	0	0	0	0	0	1	0	0	0	1	0	0	0	0	1	0	1	0	0	0	0	0	0	0	0	0	0	1	0
1250	12 Jul 24	16:47:30	1	0	1	0	Ct	0	1	0	0	0	0	0	0	1	0	0	0	0	0	0	0	0	0	0	0	0	0	0	0	0	0	0	0	0	0	2	0	0	0
1251	12 Jul 24	16:47:35	1	0	1	0	Ct	0	1	0	0	0	0	0	1	0	0	0	0	0	1	0	0	0	0	1	0	0	0	0	0	0	0	0	0	0	0	1	1	0	0
1252	12 Jul 24	16:47:40	1	0	1	0	Ct	0	1	0	1	1	0	0	0	0	0	0	0	0	0	0	0	0	0	0	0	0	0	0	0	0	0	1	0	0	0	2	0	0	0
1253	12 Jul 24	16:47:45	1	0	1	0	Ct	0	1	0	0	0	0	0	0	0	1	0	0	0	0	1	1	0	0	0	0	0	0	0	0	0	0	0	0	0	0	3	1	0	0
1254	12 Jul 24	16:47:50	1	0	1	0	Ct	0	1	0	0	0	0	0	1	0	1	0	0	0	0	0	0	0	0	0	0	0	0	0	0	0	0	1	0	0	0	1	0	0	0
1255	12 Jul 24	16:47:55	1	0	1	0	Ct	0	1	0	1	0	0	0	0	0	0	0	0	0	1	1	0	0	0	0	0	0	0	0	0	0	0	0	0	0	0	0	0	0	0
1256	12 Jul 24	16:48:00	1	0	1	0	Ct	0	1	0	0	1	0	0	0	0	0	0	0	1	0	0	1	0	0	1	0	0	0	0	0	0	0	0	0	0	1	0	1	1	1
1257	12 Jul 24	16:48:05	1	0	1	0	Ct	0	1	0	0	0	0	0	0	0	0	0	0	0	0	0	0	0	0	0	0	0	0	0	0	0	1	0	0	0	0	0	0	0	0
1258	12 Jul 24	16:48:10	1	0	1	0	Ct	0	1	0	0	0	0	0	1	0	0	0	0	0	0	0	0	0	0	0	0	0	0	0	0	0	0	1	0	1	0	0	0	1	0
1259	12 Jul 24	16:48:15	1	0	1	0	Ct	0	1	0	0	0	0	0	0	0	0	0	0	0	0	1	1	0	0	0	0	0	0	0	0	0	1	0	0	0	0	0	0	0	0
1260	12 Jul 24	16:48:20	1	0	1	0	Ct	0	1	0	0	0	0	0	0	0	0	0	1	2	0	0	0	0	0	1	0	0	0	0	0	0	0	0	0	0	0	0	0	0	0
1261	12 Jul 24	16:48:25	1	0	1	0	Ct	0	1	0	0	0	0	0	0	0	0	0	0	0	0	0	0	0	0	0	0	0	0	0	0	0	0	0	0	1	0	0	1	0	1
1262	12 Jul 24	16:48:30	1	0	1	0	Ct	0	1	0	0	1	0	0	1	0	1	0	0	0	0	1	0	0	0	0	2	0	0	1	0	0	0	0	0	1	0	0	1	0	0
1263	12 Jul 24	16:48:35	1	0	1	0	Ct	0	1	0	0	0	0	0	0	0	0	0	1	0	1	0	1	0	0	0	0	0	0	0	0	0	0	0	0	0	1	0	0	0	0
1264	12 Jul 24	16:48:40	1	0	1	0	Ct	0	1	0	0	0	0	0	0	0	0	1	0	0	0	0	0	0	0	0	1	0	0	0	0	0	0	1	0	0	0	0	0	0	0
1265	12 Jul 24	16:48:45	1	0	1	0	Ct	0	1	0	0	1	0	0	0	0	1	1	0	1	0	0	0	0	0	0	0	0	0	1	0	0	0	0	0	0	0	0	0	0	0
1266	12 Jul 24	16:48:50	1	0	1	0	Ct	0	1	0	0	0	0	0	0	0	0	0	0	0	0	0	0	0	0	0	1	0	0	0	0	0	0	0	0	0	0	0	0	0	0
1267	12 Jul 24	16:48:55	1	0	1	0	Ct	0	1	0	0	0	0	0	0	0	0	0	0	0	0	0	0	0	0	0	0	0	0	0	0	0	0	0	0	0	0	0	0	0	0
1268	12 Jul 24	16:49:00	1	0	1	0	Ct	0	1	0	0	0	0	0	0	0	0	0	1	1	0	0	0	0	0	0	1	0	0	0	0	0	0	0	0	0	0	0	1	0	0
1269	12 Jul 24	16:49:05	1	0	1	0	Ct	0	1	0	0	0	0	0	0	0	0	0	0	0	0	0	1	0	1	0	0	0	0	0	0	0	0	0	0	0	0	0	0	0	0
1270	12 Jul 24	16:49:10	1	0	1	0	Ct	0	1	0	0	0	0	0	0	0	0	0	0	0	0	0	1	0	0	0	0	0	0	0	0	0	0	0	1	0	0	0	0	0	0
1271	12 Jul 24	16:49:15	1	0	1	0	Ct	0	1	0	0	0	0	0	0	0	0	0	0	0	0	0	0	0	0	1	0	0	0	0	0	0	0	0	0	0	0	0	1	0	0
1272	12 Jul 24	16:49:20	1	0	1	0	Ct	0	1	0	0	0	0	0	0	0	1	0	1	0	0	0	0	0	0	0	0	0	0	0	0	0	0	1	0	0	0	0	0	0	0
1273	12 Jul 24	16:49:25	1	0	1	0	Ct	0	1	0	0	1	0	0	0	0	1	0	0	2	0	1	0	0	0	0	0	0	0	0	0	0	0	0	0	0	0	0	1	0	0
1274	12 Jul 24	16:49:30	1	0	1	0	Ct	0	1	0	0	0	0	0	0	0	0	0	0	0	0	0	0	0	0	0	0	0	0	0	0	0	0	0	0	0	0	0	0	0	0
1275	12 Jul 24	16:49:35	1	0	1	0	Ct	0	1	0	0	0	0	0	0	0	0	0	0	0	0	1	0	0	0	0	0	0	0	1	0	0	0	1	0	0	0	0	0	0	0
1276	12 Jul 24	16:49:40	1	0	1	0	Ct	0	1	0	0	0	0	0	0	0	0	0	0	0	1	0	0	0	0	0	0	0	0	0	0	0	0	0	0	0	1	0	0	0	1
1277	12 Jul 24	16:49:45	1	0	1	0	Ct	0	1	0	0	0	0	0	0	0	0	0	0	0	0	0	0	0	0	1	1	0	0	0	0	0	0	0	0	0	0	0	1	0	0
1278	12 Jul 24	16:49:50	1	0	1	0	Ct	0	1	0	0	1	0	1	0	0	0	0	0	0	1	0	0	0	0	0	0	1	0	1	0	0	0	0	0	1	0	0	0	0	0
1279	12 Jul 24	16:49:55	1	0	1	0	Ct	0	1	0	0	0	0	0	0	0	0	0	0	0	0	0	0	0	0	0	0	0	0	0	0	0	0	0	0	0	0	0	0	0	0
1280	12 Jul 24	16:50:00	1	0	1	0	Ct	0	1	0	0	0	0	0	0	0	0	0	0	0	0	0	0	0	0	0	1	2	0	0	0	0	0	2	0	0	0	0	0	0	0
1281	12 Jul 24	16:50:05	1	0	1	0	Ct	0	1	0	0	0	0	0	0	0	0	0	0	0	0	1	0	0	0	0	0	0	0	1	0	0	0	1	0	1	2	0	1	0	0
1282	12 Jul 24	16:50:10	1	0	1	0	Ct	0	1	0	0	0	0	0	0	0	0	0	0	0	0	0	1	0	0	0	0	0	0	0	0	0	0	1	0	0	0	0	0	0	0
1283	12 Jul 24	16:50:15	1	0	1	0	Ct	0	1	0	0	0	0	1	0	0	0	0	0	0	1	0	0	0	0	0	0	0	0	0	0	0	0	0	0	0	0	0	0	1	0
1284	12 Jul 24	16:50:20	1	0	1	0	Ct	0	1	0	0	0	0	0	0	0	0	0	0	0	0	1	0	0	0	0	0	0	0	0	0	0	0	0	0	0	0	0	1	0	0
1285	12 Jul 24	16:50:25	1	0	1	0	Ct	0	1	0	1	0	0	1	0	0	0	0	0	0	0	0	0	0	0	0	0	0	0	1	0	0	1	0	0	0	0	1	0	0	0
1286	12 Jul 24	16:50:30	1	0	1	0	Ct	0	1	0	0	0	0	0	0	0	0	0	0	1	0	1	1	0	0	0	0	0	0	0	0	0	0	0	0	0	0	1	0	0	0
1287	12 Jul 24	16:50:35	1	0	1	0	Ct	0	1	0	1	0	0	0	0	0	0	0	0	0	0	0	0	0	0	0	0	0	0	0	0	0	0	1	0	0	0	0	0	0	0
1288	12 Jul 24	16:50:40	1	0	1	0	Ct	0	1	0	0	0	0	0	0	0	0	0	0	0	0	1	0	0	1	0	0	0	0	1	0	0	0	0	0	0	0	0	0	0	0
1289	12 Jul 24	16:50:45	1	0	1	0	Ct	0	1	0	0	0	0	0	0	0	0	0	1	0	1	0	0	0	1	0	0	0	0	0	0	0	0	0	0	0	0	0	2	0	0
1290	12 Jul 24	16:50:50	1	0	1	0	Ct	0	1	0	0	0	0	0	0	0	0	0	0	0	0	0	0	0	0	0	0	0	0	1	0	0	0	0	0	0	0	0	0	0	1
1291	12 Jul 24	16:50:55	1	0	1	0	Ct	0	1	0	0	0	0	0	0	0	0	0	0	0	0	0	0	0	0	0	0	0	0	0	0	0	0	0	0	1	0	0	1	1	0
1292	12 Jul 24	16:51:00	1	0	1	0	Ct	0	1	0	0	0	0	0	0	0	0	0	1	1	0	0	1	0	0	0	0	0	1	0	0	0	0	0	0	0	0	0	0	0	0
1293	12 Jul 24	16:51:05	1	0	1	0	Ct	0	1	0	0	0	0	0	0	0	0	0	0	0	1	1	1	0	0	0	0	0	1	0	0	0	0	0	0	0	0	0	0	0	0
1294	12 Jul 24	16:51:10	1	0	1	0	Ct	0	1	0	0	0	0	0	0	0	0	0	0	1	0	0	0	0	0	0	0	0	0	1	0	0	0	1	0	0	0	0	0	0	1
1295	12 Jul 24	16:51:15	1	0	1	0	Ct	0	1	0	0	0	0	0	0	0	1	0	0	0	0	0	0	0	0	0	0	0	1	0	0	0	0	0	0	0	0	0	0	1	0
1296	12 Jul 24	16:51:20	1	0	1	0	Ct	0	1	0	0	0	0	0	0	0	0	0	0	0	1	0	1	0	0	0	0	0	1	0	0	0	1	0	0	1	1	0	0	0	0
1297	12 Jul 24	16:51:25	1	0	1	0	Ct	0	1	0	0	0	0	0	0	0	0	0	0	1	0	0	1	0	0	0	0	0	0	0	0	0	0	1	0	1	0	0	0	1	0
1298	12 Jul 24	16:51:30	1	0	1	0	Ct	0	1	0	0	0	0	0	0	0	0	0	0	0	0	1	0	0	0	0	0	0	0	1	0	0	0	1	0	0	0	0	0	0	1
1299	12 Jul 24	16:51:35	1	0	1	0	Ct	0	1	0	0	0	0	0	0	0	0	0	0	0	0	0	0	0	0	0	0	0	0	0	0	0	0	0	0	0	1	0	0	0	0
1300	12 Jul 24	16:51:40	1	0	1	0	Ct	0	1	0	0	0	0	0	0	0	0	0	0	0	0	0	1	0	0	0	0	0	0	0	0	0	1	0	0	0	0	0	0	1	0
1301	12 Jul 24	16:51:45	1	0	1	0	Ct	0	1	0	0	0	0	0	0	0	0	0	1	0	0	1	1	0	0	0	1	0	0	0	0	0	0	0	0	0	0	0	0	0	0
1302	12 Jul 24	16:51:50	1	0	1	0	Ct	0	1	0	0	1	0	0	0	0	1	0	0	0	0	0	0	0	0	0	0	0	0	0	0	0	0	0	0	0	0	0	0	0	0
1303	12 Jul 24	16:51:55	1	0	1	0	Ct	0	1	0	0	1	0	0	0	0	0	0	0	1	0	0	0	0	0	0	0	0	0	0	0	0	0	0	0	0	0	0	0	1	0
1304	12 Jul 24	16:52:00	1	0	1	0	Ct	0	1	0	0	0	0	0	0	0	1	0	0	0	0	0	0	0	0	0	1	0	0	1	0	0	0	0	1	0	0	0	0	0	0
1305	12 Jul 24	16:52:05	1	0	1	0	Ct	0	1	0	0	0	0	0	0	0	1	0	1	0	0	1	0	0	0	0	0	0	0	0	0	0	0	0	0	0	0	0	0	0	0
1306	12 Jul 24	16:52:10	1	0	1	0	Ct	0	1	0	0	0	0	0	1	0	0	0	0	0	1	0	0	0	0	0	0	0	0	0	0	0	0	0	0	0	0	0	0	0	0
1307	12 Jul 24	16:52:15	1	0	1	0	Ct	0	1	0	0	0	0	0	0	0	0	0	0	1	1	0	1	0	0	0	0	0	2	0	0	0	0	0	0	0	0	0	0	0	0
1308	12 Jul 24	16:52:20	1	0	1	0	Ct	0	1	0	1	0	0	0	1	0	0	0	0	0	0	1	0	0	0	1	0	0	3	0	0	0	0	0	0	0	1	0	1	0	0
1309	12 Jul 24	16:52:25	1	0	1	0	Ct	0	1	0	1	0	0	0	0	0	0	0	1	0	0	0	1	0	0	1	1	0	1	0	0	0	0	0	0	0	0	0	0	0	0
1310	12 Jul 24	16:52:30	1	0	1	0	Ct	0	1	0	0	0	0	0	0	0	0	0	0	0	0	0	0	0	0	1	0	0	1	0	0	0	0	1	0	0	0	0	1	0	2
1311	12 Jul 24	16:52:35	1	0	1	0	Ct	0	1	0	0	0	0	0	0	0	0	0	1	0	0	0	0	0	0	0	1	0	2	0	0	0	0	0	0	0	0	0	0	0	0
1312	12 Jul 24	16:52:40	1	0	1	0	Ct	0	1	0	0	0	0	0	0	0	0	0	0	0	0	1	0	0	0	0	0	0	0	1	0	0	0	0	0	0	1	0	0	0	0
1313	12 Jul 24	16:52:45	1	0	1	0	Ct	0	1	0	0	0	0	0	0	0	0	0	0	0	0	0	0	0	0	0	0	0	1	0	0	0	0	0	0	0	0	0	2	1	0
1314	12 Jul 24	16:52:50	1	0	1	0	Ct	0	1	0	0	0	0	0	0	0	1	0	0	1	0	0	0	0	0	0	1	0	1	1	0	0	0	0	0	0	0	0	0	0	1
1315	12 Jul 24	16:52:55	1	0	1	0	Ct	0	1	0	1	1	0	0	0	0	0	0	0	0	0	0	0	0	0	0	0	0	2	0	0	0	0	0	0	0	1	0	0	0	0
1316	12 Jul 24	16:53:00	1	0	1	0	Ct	0	1	0	1	0	0	0	0	0	1	0	1	1	0	1	0	0	0	0	1	0	4	1	0	0	0	0	0	0	0	0	1	0	0
1317	12 Jul 24	16:53:05	1	0	1	0	Ct	0	1	0	0	0	0	0	0	0	0	0	0	0	0	0	0	0	1	0	0	0	3	0	0	0	0	1	0	0	0	0	0	0	0
1318	12 Jul 24	16:53:10	1	0	1	0	Ct	0	1	0	0	0	0	0	0	0	0	0	0	0	0	0	0	0	0	1	0	0	1	1	0	0	0	0	0	0	1	0	0	0	0
1319	12 Jul 24	16:53:15	1	0	1	0	Ct	0	1	0	0	1	0	0	0	1	0	0	1	0	2	0	0	0	0	0	0	0	2	0	0	0	0	0	0	0	0	0	0	0	0
1320	12 Jul 24	16:53:20	1	0	1	0	Ct	0	1	0	1	0	0	0	0	1	0	0	0	1	0	0	0	0	0	0	0	0	3	0	0	0	0	0	0	0	0	0	0	0	0
1321	12 Jul 24	16:53:25	1	0	1	0	Ct	0	1	0	0	0	0	0	0	0	0	0	0	0	0	1	0	0	0	0	0	0	1	0	0	0	0	0	0	0	0	0	0	0	0
1322	12 Jul 24	16:53:30	1	0	1	0	Ct	0	1	0	1	0	0	0	0	0	0	1	0	1	0	0	0	0	0	0	1	0	2	1	0	0	0	0	0	0	0	0	0	0	0
1323	12 Jul 24	16:53:35	1	0	1	0	Ct	0	1	0	0	1	0	0	0	0	0	0	0	0	0	0	0	0	0	0	1	0	2	0	0	0	0	0	0	0	0	0	0	0	0
1324	12 Jul 24	16:53:40	1	0	1	0	Ct	0	1	0	1	0	0	0	0	0	0	0	0	0	0	0	0	0	0	0	0	0	1	0	0	0	0	0	0	0	0	0	0	0	0
1325	12 Jul 24	16:53:45	1	0	1	0	Ct	0	1	0	0	0	0	0	1	1	0	0	0	0	0	0	0	0	0	0	0	0	1	0	0	0	0	0	0	0	1	0	0	1	0
1326	12 Jul 24	16:53:50	1	0	1	0	Ct	0	1	0	0	1	0	0	0	0	0	0	0	0	0	0	0	0	0	0	0	0	0	1	0	0	0	0	0	0	0	0	0	0	0
1327	12 Jul 24	16:53:55	1	0	1	0	Ct	0	1	0	1	0	0	0	1	1	1	0	0	0	0	0	0	0	0	0	0	0	0	0	0	2	1	1	0	0	1	0	0	0	0
1328	12 Jul 24	16:54:00	1	0	1	0	Ct	0	1	0	0	0	0	0	0	0	0	0	0	0	1	1	0	0	0	0	0	0	0	1	0	1	0	0	0	0	0	0	1	0	0
1329	12 Jul 24	16:54:05	1	0	1	0	Ct	0	1	0	0	0	0	0	0	0	0	0	0	0	1	0	0	0	0	0	0	0	0	0	0	0	0	1	0	0	0	0	0	0	0
1330	12 Jul 24	16:54:10	1	0	1	0	Ct	0	1	0	0	0	0	0	0	0	0	0	0	1	0	0	1	0	0	0	1	0	0	0	0	0	0	0	0	0	0	0	1	0	0
1331	12 Jul 24	16:54:15	1	0	1	0	Ct	0	1	0	0	0	0	0	1	0	0	0	0	0	1	1	0	0	0	0	0	0	0	1	0	0	1	0	0	0	0	0	0	0	0
1332	12 Jul 24	16:54:20	1	0	1	0	Ct	0	1	0	1	1	0	0	0	1	0	1	0	0	0	0	0	0	0	0	0	0	0	0	0	0	0	0	0	0	0	0	0	0	0
1333	12 Jul 24	16:54:25	1	0	1	0	Ct	0	1	0	0	0	0	0	1	1	0	0	0	0	0	0	1	0	0	0	1	0	0	1	0	0	0	1	0	0	0	0	0	0	0
1334	12 Jul 24	16:54:30	1	0	1	0	Ct	0	1	0	1	1	0	0	0	0	0	0	0	1	0	1	0	0	0	0	0	0	0	0	0	0	0	0	0	0	0	0	1	0	0
1335	12 Jul 24	16:54:35	1	0	1	0	Ct	0	1	0	0	0	0	1	0	0	0	1	0	0	0	0	0	0	1	0	0	0	0	0	0	1	0	0	0	0	0	0	0	0	0
1336	12 Jul 24	16:54:40	1	0	1	0	Ct	0	1	0	0	0	0	0	0	0	0	0	0	0	0	0	0	0	0	0	0	0	0	0	0	0	0	0	0	0	0	0	0	0	0
1337	12 Jul 24	16:54:45	1	0	1	0	Ct	0	1	0	0	0	0	0	1	0	0	0	0	0	1	1	0	0	0	0	0	0	0	1	0	0	0	1	0	0	1	0	1	1	0
1338	12 Jul 24	16:54:50	1	0	1	0	Ct	0	1	0	0	0	0	0	0	1	0	1	0	0	0	0	0	0	0	0	0	0	0	0	0	0	0	0	0	0	0	0	0	1	0
1339	12 Jul 24	16:54:55	1	0	1	0	Ct	0	1	0	0	1	0	0	1	1	0	0	0	0	0	0	0	0	0	1	0	0	1	1	0	0	0	0	0	0	0	0	1	0	0
1340	12 Jul 24	16:55:00	1	0	1	0	Ct	0	1	0	0	0	0	0	0	0	0	0	0	0	0	0	0	0	0	0	0	0	0	0	0	0	0	0	1	0	0	0	0	0	0
1341	12 Jul 24	16:55:05	1	0	1	0	Ct	0	1	0	0	0	0	0	0	0	0	1	0	0	0	0	0	0	0	0	0	0	1	0	0	0	0	0	0	1	1	0	0	0	0
1342	12 Jul 24	16:55:10	1	0	1	0	Ct	0	1	0	0	0	0	0	0	0	0	0	0	0	0	0	0	0	1	0	0	0	0	1	0	0	1	0	0	0	0	0	0	0	4
1343	12 Jul 24	16:55:15	1	0	1	0	Ct	0	1	0	0	1	0	0	0	0	0	0	0	0	0	0	0	0	0	1	0	0	0	0	0	0	0	0	0	0	0	0	1	0	0
1344	12 Jul 24	16:55:20	1	0	1	0	Ct	0	1	0	0	0	0	0	0	0	0	1	0	0	0	1	0	0	0	0	1	0	0	1	0	0	0	0	0	1	0	0	0	0	0
1345	12 Jul 24	16:55:25	1	0	1	0	Ct	0	1	0	0	0	0	0	0	1	0	0	0	0	0	0	0	0	0	0	0	0	0	0	0	0	1	0	0	0	0	0	1	0	0
1346	12 Jul 24	16:55:30	1	0	1	0	Ct	0	1	0	0	0	0	0	0	0	1	0	0	0	1	0	1	0	0	0	1	0	0	0	0	0	0	0	0	0	0	0	3	0	1
1347	12 Jul 24	16:55:35	1	0	1	0	Ct	0	1	0	0	0	0	0	0	0	0	1	0	0	0	0	1	0	1	0	0	0	0	1	0	0	0	0	0	0	0	0	3	0	0
1348	12 Jul 24	16:55:40	1	0	1	0	Ct	0	1	0	1	1	0	0	0	1	0	0	0	0	0	0	0	0	0	2	0	0	0	1	0	1	0	0	0	0	0	0	0	0	0
1349	12 Jul 24	16:55:45	1	0	1	0	Ct	0	1	0	0	0	0	0	1	0	0	0	0	0	0	1	0	0	1	0	0	0	0	0	0	0	1	0	0	0	1	0	0	0	0
1350	12 Jul 24	16:55:50	1	0	1	0	Ct	0	1	0	1	0	0	0	0	0	0	0	0	0	1	0	0	0	0	0	1	0	0	1	0	0	0	0	0	0	0	0	0	0	0
1351	12 Jul 24	16:55:55	1	0	1	0	Ct	0	1	0	0	0	0	0	0	0	1	0	0	0	0	0	1	0	0	0	1	0	0	0	0	0	0	0	0	0	0	0	1	0	0
1352	12 Jul 24	16:56:00	1	0	1	0	Ct	0	1	0	0	1	0	0	1	0	0	0	0	0	0	1	0	0	0	0	0	0	0	1	0	1	0	0	0	0	1	0	0	0	0
1353	12 Jul 24	16:56:05	1	0	1	0	Ct	0	1	0	0	0	0	0	0	0	0	0	0	1	0	0	1	0	0	0	0	0	0	0	0	0	0	0	0	0	0	0	0	0	1
1354	12 Jul 24	16:56:10	1	0	1	0	Ct	0	1	0	0	0	0	0	0	0	0	1	0	0	0	0	0	0	0	0	0	0	0	0	0	0	0	1	0	0	0	0	1	0	0
1355	12 Jul 24	16:56:15	1	0	1	0	Ct	0	1	0	0	0	0	0	0	0	1	0	0	0	0	1	0	0	0	1	0	0	0	0	0	0	0	0	0	0	0	0	0	0	0
1356	12 Jul 24	16:56:20	1	0	1	0	Ct	0	1	0	0	0	0	0	0	0	0	0	1	0	0	0	1	0	0	1	0	0	0	1	0	0	0	0	0	0	0	0	1	0	0
1357	12 Jul 24	16:56:25	1	0	1	0	Ct	0	1	0	0	0	0	0	0	0	0	0	0	1	1	0	1	0	0	0	0	0	0	0	0	0	0	0	0	0	0	0	0	0	0
1358	12 Jul 24	16:56:30	1	0	1	0	Ct	0	1	0	0	0	0	0	0	0	0	0	0	0	0	0	0	0	0	0	0	0	0	1	0	0	0	0	0	0	0	0	0	0	1
1359	12 Jul 24	16:56:35	1	0	1	0	Ct	0	1	0	0	0	0	0	0	0	0	0	0	0	0	0	0	0	0	0	0	0	0	0	0	0	0	0	0	0	1	0	1	0	0
1360	12 Jul 24	16:56:40	1	0	1	0	Ct	0	1	0	1	0	0	0	0	0	0	0	0	0	0	0	0	0	0	0	0	0	0	0	0	0	0	0	0	0	0	0	1	0	0
1361	12 Jul 24	16:56:45	1	0	1	0	Ct	0	1	0	0	0	0	0	0	0	0	1	1	0	1	0	1	0	0	1	0	0	0	0	0	0	0	0	0	0	0	0	0	0	0
1362	12 Jul 24	16:56:50	1	0	1	0	Ct	0	1	0	1	0	0	1	0	0	0	0	0	0	0	0	1	0	0	0	0	0	0	0	0	0	0	1	0	0	0	0	0	0	0
1363	12 Jul 24	16:56:55	1	0	1	0	Ct	0	1	0	0	0	0	1	0	0	0	0	0	0	0	1	0	0	0	0	0	2	0	0	0	0	1	0	0	0	0	0	0	0	1
1364	12 Jul 24	16:57:00	1	0	1	0	Ct	0	1	0	1	0	0	1	0	0	1	0	0	0	0	0	0	0	0	0	0	2	0	0	0	0	0	0	0	0	0	0	1	0	0
1365	12 Jul 24	16:57:05	1	0	1	0	Ct	0	1	0	0	0	0	1	0	0	0	0	0	0	0	1	1	0	0	1	0	0	0	0	0	0	1	0	1	0	0	0	1	0	0
1366	12 Jul 24	16:57:10	1	0	1	0	Ct	0	1	0	1	0	0	0	0	1	0	0	0	1	0	0	0	0	0	0	0	0	0	0	0	0	0	0	0	0	0	0	0	0	0
1367	12 Jul 24	16:57:15	1	0	1	0	Ct	0	1	0	0	0	0	1	0	0	0	1	0	0	1	0	0	0	0	0	0	0	0	1	0	0	0	1	1	0	0	0	0	0	0
1368	12 Jul 24	16:57:20	1	0	1	0	Ct	0	1	0	0	0	0	0	0	0	1	0	0	0	0	1	1	0	0	0	0	0	0	0	0	0	1	0	0	1	0	0	1	0	0
1369	12 Jul 24	16:57:25	1	0	1	0	Ct	0	1	0	0	0	0	0	0	0	1	0	0	0	0	0	0	0	0	0	0	0	0	0	0	0	0	0	0	1	0	0	0	0	0
1370	12 Jul 24	16:57:30	1	0	1	0	Ct	0	1	0	0	0	0	0	0	0	0	0	0	0	1	0	0	0	0	0	0	0	0	1	0	0	0	0	0	2	0	0	1	0	1
1371	12 Jul 24	16:57:35	1	0	1	0	Ct	0	1	0	0	0	0	1	0	0	0	1	0	0	0	1	0	0	0	1	0	0	0	0	0	0	0	1	0	3	0	0	0	0	0
1372	12 Jul 24	16:57:40	1	0	1	0	Ct	0	1	0	0	0	0	0	0	0	0	0	0	1	0	0	0	0	0	0	1	0	0	0	0	0	1	0	0	1	0	0	0	0	0
1373	12 Jul 24	16:57:45	1	0	1	0	Ct	0	1	0	0	0	0	0	1	0	0	0	0	0	1	0	1	0	0	0	0	0	0	0	0	0	0	0	0	0	0	0	0	0	0
1374	12 Jul 24	16:57:50	1	0	1	0	Ct	0	1	0	1	0	0	0	0	0	0	0	0	0	0	0	0	0	0	0	1	0	0	0	0	0	0	0	0	2	0	0	0	0	0
1375	12 Jul 24	16:57:55	1	0	1	0	Ct	0	1	0	0	0	0	0	0	0	0	1	0	1	0	1	1	0	0	1	0	0	0	1	0	0	0	1	0	0	1	0	0	0	0
1376	12 Jul 24	16:58:00	1	0	1	0	Ct	0	1	0	0	0	0	0	0	0	0	0	0	0	1	0	0	0	0	0	0	0	0	0	0	0	0	0	0	0	0	0	0	0	0
1377	12 Jul 24	16:58:05	1	0	1	0	Ct	0	1	0	0	0	0	0	1	0	0	0	1	0	0	0	0	0	0	0	0	0	0	0	0	0	0	0	0	1	1	0	1	0	0
1378	12 Jul 24	16:58:10	1	0	1	0	Ct	0	1	0	1	0	0	0	0	0	0	0	1	1	1	1	0	0	0	0	0	0	0	0	0	0	0	1	0	0	0	0	1	0	0
1379	12 Jul 24	16:58:15	1	0	1	0	Ct	0	1	0	0	0	0	0	0	0	0	0	0	1	0	0	0	0	0	0	1	0	0	1	0	0	0	0	0	0	0	0	0	0	0
1380	12 Jul 24	16:58:20	1	0	1	0	Ct	0	1	0	0	0	0	0	0	1	0	1	0	0	0	0	0	0	0	1	1	0	0	0	0	0	1	0	0	0	0	0	0	1	0
1381	12 Jul 24	16:58:25	1	0	1	0	Ct	0	1	0	0	0	0	0	0	0	1	0	1	0	0	0	0	0	0	0	0	0	0	0	0	0	0	0	0	1	0	0	1	1	1
1382	12 Jul 24	16:58:30	1	0	1	0	Ct	0	1	0	0	0	0	0	0	0	0	0	0	0	1	1	0	0	0	0	0	0	0	0	0	0	0	1	0	0	1	0	0	0	0
1383	12 Jul 24	16:58:35	1	0	1	0	Ct	0	1	0	0	0	0	0	0	0	0	0	0	0	0	0	0	0	0	1	0	0	0	0	0	0	0	0	0	0	0	0	1	0	0
1384	12 Jul 24	16:58:40	1	0	1	0	Ct	0	1	0	2	0	0	0	0	0	0	0	0	0	0	1	0	0	0	0	0	0	0	1	0	0	0	0	1	0	0	0	0	0	0
1385	12 Jul 24	16:58:45	1	0	1	0	Ct	0	1	0	0	0	0	0	1	0	0	0	0	0	0	0	0	0	0	0	0	0	0	1	0	0	0	0	1	0	0	0	0	0	0
1386	12 Jul 24	16:58:50	1	0	1	0	Ct	0	1	0	1	0	0	0	0	0	0	1	0	0	0	0	0	0	0	1	1	0	0	0	0	0	0	1	0	0	0	0	0	0	0
1387	12 Jul 24	16:58:55	1	0	1	0	Ct	0	1	0	0	0	0	0	1	0	1	0	0	0	0	0	1	0	0	0	0	0	0	0	0	0	0	0	0	0	0	0	1	0	0
1388	12 Jul 24	16:59:00	1	0	1	0	Ct	0	1	0	0	0	0	0	0	0	0	1	0	0	0	0	1	0	0	0	0	0	0	1	0	0	0	0	0	0	1	0	0	0	0
1389	12 Jul 24	16:59:05	1	0	1	0	Ct	0	1	0	0	0	0	0	0	1	0	0	0	0	0	1	0	0	0	1	0	0	0	0	0	0	0	0	0	0	0	0	1	0	0
1390	12 Jul 24	16:59:10	1	0	1	0	Ct	0	1	0	0	0	0	0	0	0	0	0	0	1	0	0	0	0	0	0	1	0	0	0	0	0	0	0	0	0	0	0	0	0	0
1391	12 Jul 24	16:59:15	1	0	1	0	Ct	0	1	0	0	0	0	0	0	0	0	0	0	0	1	0	0	0	0	0	0	0	0	0	0	0	0	0	0	0	2	0	0	0	0
1392	12 Jul 24	16:59:20	1	0	1	0	Ct	0	1	0	0	0	0	0	0	0	0	0	1	0	1	1	0	0	0	0	0	0	0	1	0	0	0	0	0	0	0	0	0	0	0
1393	12 Jul 24	16:59:25	1	0	1	0	Ct	0	1	0	0	0	0	0	0	0	0	0	0	0	0	0	0	0	0	0	0	0	0	0	0	0	1	0	0	0	0	0	0	0	0
1394	12 Jul 24	16:59:30	1	0	1	0	Ct	0	1	0	0	0	0	0	0	0	1	0	1	0	0	0	0	0	0	0	0	0	0	0	0	0	0	1	0	0	0	0	0	0	0
1395	12 Jul 24	16:59:35	1	0	1	0	Ct	0	1	0	0	0	0	0	0	0	0	0	0	1	0	1	0	0	0	0	0	0	0	1	0	0	0	0	0	0	1	0	0	0	0
1396	12 Jul 24	16:59:40	1	0	1	0	Ct	0	1	0	0	0	0	0	0	2	0	0	0	0	0	0	0	0	0	0	0	0	0	0	0	0	0	0	0	0	0	0	1	0	0
1397	12 Jul 24	16:59:45	1	0	1	0	Ct	0	1	0	1	0	0	0	0	0	1	1	0	0	1	1	0	0	0	0	1	0	0	0	0	0	0	0	0	0	0	0	0	0	0
1398	12 Jul 24	16:59:50	1	0	1	0	Ct	0	1	0	0	0	0	0	0	0	0	0	0	0	0	0	0	0	0	0	0	0	0	1	0	0	0	1	0	0	0	0	0	0	0
1399	12 Jul 24	16:59:55	1	0	1	0	Ct	0	1	0	0	0	0	0	0	0	0	0	0	0	0	0	0	0	0	0	1	0	0	0	0	0	0	0	0	0	1	0	0	0	0
1400	12 Jul 24	17:00:00	1	0	1	0	Ct	0	1	0	0	0	0	0	0	0	0	0	0	0	0	0	0	0	0	0	0	0	2	0	0	0	0	0	0	0	0	0	1	0	0
1401	12 Jul 24	17:00:05	1	0	1	0	Ct	0	1	0	0	0	0	0	0	1	0	0	0	0	0	0	0	0	0	0	0	0	0	0	0	0	0	0	0	0	0	0	0	0	0
1402	12 Jul 24	17:00:10	1	0	1	0	Ct	0	1	0	1	0	0	0	0	0	0	0	0	0	2	0	1	0	0	0	0	0	0	0	0	0	0	0	0	0	1	0	0	0	0
1403	12 Jul 24	17:00:15	1	0	1	0	Ct	0	1	0	0	0	0	0	0	0	1	0	0	0	0	0	0	0	0	0	0	0	0	1	0	0	0	0	0	0	0	0	0	0	0
1404	12 Jul 24	17:00:20	1	0	1	0	Ct	0	1	0	0	0	0	0	0	0	0	1	0	0	1	0	1	0	0	0	1	0	1	0	0	0	0	0	0	0	0	0	1	0	0
1405	12 Jul 24	17:00:25	1	0	1	0	Ct	0	1	0	0	0	0	0	0	1	0	0	0	0	0	0	0	0	0	0	1	0	0	0	0	0	0	0	0	0	1	0	1	0	0
1406	12 Jul 24	17:00:30	1	0	1	0	Ct	0	1	0	0	0	0	0	0	0	1	0	0	1	0	1	0	0	0	0	0	0	0	0	0	0	0	0	0	0	0	0	0	1	0
1407	12 Jul 24	17:00:35	1	0	1	0	Ct	0	1	0	0	0	0	0	0	0	0	0	0	0	0	0	0	0	0	0	0	0	0	0	0	0	0	0	0	0	0	0	0	0	0
1408	12 Jul 24	17:00:40	1	0	1	0	Ct	0	1	0	1	0	0	0	0	1	0	1	1	0	0	1	1	0	0	0	0	0	0	0	0	0	0	0	0	0	0	0	0	0	0
1409	12 Jul 24	17:00:45	1	0	1	0	Ct	0	1	0	0	0	0	0	0	0	0	1	0	0	1	0	0	0	0	0	0	0	0	1	0	0	0	0	0	0	0	0	0	0	0
1410	12 Jul 24	17:00:50	1	0	1	0	Ct	0	1	0	1	0	0	0	0	0	0	0	1	0	0	0	0	0	0	0	0	0	0	0	0	0	0	0	0	0	0	0	0	0	0
1411	12 Jul 24	17:00:55	1	0	1	0	Ct	0	1	0	0	0	0	1	0	0	0	0	0	0	0	1	2	0	0	0	0	0	0	0	0	0	0	0	0	1	0	0	0	0	0
1412	12 Jul 24	17:01:00	1	0	1	0	Ct	0	1	0	0	0	0	2	0	0	0	1	0	1	0	0	0	0	0	0	0	0	0	1	0	0	0	0	0	0	0	0	0	0	0
1413	12 Jul 24	17:01:05	1	0	1	0	Ct	0	1	0	1	0	0	0	0	0	0	0	0	0	0	1	0	0	0	0	1	0	0	0	0	0	0	0	0	0	1	0	0	0	0
1414	12 Jul 24	17:01:10	1	0	1	0	Ct	0	1	0	0	0	0	0	0	0	0	0	0	0	0	0	1	0	0	0	0	0	0	1	0	0	0	0	0	0	0	0	0	1	0
1415	12 Jul 24	17:01:15	1	0	1	0	Ct	0	1	0	0	0	0	0	0	0	1	0	0	1	1	0	0	0	0	0	0	0	0	0	0	0	0	0	0	0	0	0	0	0	1
1416	12 Jul 24	17:01:20	1	0	1	0	Ct	0	1	0	1	0	0	0	0	0	0	1	0	0	0	0	0	0	0	0	1	0	0	0	0	0	0	0	0	0	0	0	0	0	0
1417	12 Jul 24	17:01:25	1	0	1	0	Ct	0	1	0	0	0	0	1	0	0	0	0	0	0	0	1	0	0	0	0	0	0	0	0	0	0	0	0	0	2	1	0	0	0	0
1418	12 Jul 24	17:01:30	1	0	1	0	Ct	0	1	0	0	1	0	0	0	0	0	0	1	0	0	0	1	0	0	0	0	0	0	0	0	0	0	0	0	0	0	0	0	0	0
1419	12 Jul 24	17:01:35	1	0	1	0	Ct	0	1	0	1	0	0	0	0	1	0	0	0	0	0	0	0	0	0	0	0	0	0	1	0	0	0	0	0	1	0	0	0	0	0
1420	12 Jul 24	17:01:40	1	0	1	0	Ct	0	1	0	0	0	0	1	0	0	1	0	0	1	0	1	0	0	0	0	0	0	0	0	0	0	0	1	0	0	0	0	0	0	0
1421	12 Jul 24	17:01:45	1	0	1	0	Ct	0	1	0	1	1	0	0	0	0	0	0	1	0	0	0	0	0	0	0	1	0	0	1	0	0	0	1	0	0	0	0	0	1	0
1422	12 Jul 24	17:01:50	1	0	1	0	Ct	0	1	0	0	0	0	0	0	0	0	0	0	0	0	0	0	0	0	0	0	0	0	0	0	0	0	0	0	0	0	0	1	0	0
1423	12 Jul 24	17:01:55	1	0	1	0	Ct	0	1	0	0	0	0	0	1	1	0	0	0	0	0	1	0	0	0	0	0	0	0	0	0	0	0	0	0	0	1	0	0	0	0
1424	12 Jul 24	17:02:00	1	0	1	0	Ct	0	1	0	0	0	0	1	0	0	0	0	0	1	0	0	1	0	0	0	1	0	0	1	0	0	0	0	0	1	0	0	1	0	0
1425	12 Jul 24	17:02:05	1	0	1	0	Ct	0	1	0	1	1	0	0	0	0	0	0	0	0	0	1	0	0	0	0	0	0	0	0	0	0	0	0	0	0	1	0	0	1	0
1426	12 Jul 24	17:02:10	1	0	1	0	Ct	0	1	0	0	0	0	0	1	0	0	0	0	0	0	0	1	0	0	1	0	0	0	0	0	0	0	0	0	0	0	0	0	0	0
1427	12 Jul 24	17:02:15	1	0	1	0	Ct	0	1	0	0	0	0	0	0	0	0	0	0	0	0	0	0	0	0	0	0	0	0	0	0	0	0	1	0	0	1	0	1	1	1
1428	12 Jul 24	17:02:20	1	0	1	0	Ct	0	1	0	1	0	0	0	0	0	0	1	0	0	0	1	0	0	0	0	0	0	0	1	0	0	0	0	1	0	1	0	0	1	0
1429	12 Jul 24	17:02:25	1	0	1	0	Ct	0	1	0	0	1	0	1	0	0	0	0	0	0	0	0	1	0	0	0	0	0	0	0	0	0	0	0	0	1	0	0	1	0	0
1430	12 Jul 24	17:02:30	1	0	1	0	Ct	0	1	0	0	0	0	0	0	1	0	0	0	0	0	1	0	0	1	0	0	0	0	0	0	0	0	0	0	0	0	0	0	0	0
1431	12 Jul 24	17:02:35	1	0	1	0	Ct	0	1	0	0	0	0	0	0	0	0	0	0	0	0	0	1	0	0	1	0	0	0	0	0	0	1	0	0	1	1	0	0	0	0
1432	12 Jul 24	17:02:40	1	0	1	0	Ct	0	1	0	0	0	0	0	0	0	0	1	0	0	0	0	0	0	0	0	0	0	0	1	0	0	0	0	0	0	0	0	0	0	0
1433	12 Jul 24	17:02:45	1	0	1	0	Ct	0	1	0	0	1	0	0	0	1	0	0	1	0	0	1	0	0	0	0	0	0	0	0	0	0	0	0	0	0	0	0	0	0	0
1434	12 Jul 24	17:02:50	1	0	1	0	Ct	0	1	0	0	0	0	0	0	0	0	0	0	0	0	0	0	0	0	0	0	0	0	0	0	0	0	0	0	0	1	0	0	0	0
1435	12 Jul 24	17:02:55	1	0	1	0	Ct	0	1	0	0	1	0	0	0	0	0	1	0	1	0	0	0	0	0	0	0	0	0	1	0	0	0	0	0	0	0	0	0	0	0
1436	12 Jul 24	17:03:00	1	0	1	0	Ct	0	1	0	1	0	0	0	0	0	0	0	1	0	0	0	0	0	0	0	1	0	0	0	0	0	0	0	0	0	0	0	0	0	0
1437	12 Jul 24	17:03:05	1	0	1	0	Ct	0	1	0	0	0	0	0	0	0	0	0	0	0	1	0	0	0	0	1	1	0	0	0	0	0	0	0	0	1	1	0	0	0	0
1438	12 Jul 24	17:03:10	1	0	1	0	Ct	0	1	0	0	0	0	0	0	0	0	0	0	0	0	0	0	0	0	0	0	1	0	0	0	0	0	0	0	0	0	0	0	0	0
1439	12 Jul 24	17:03:15	1	0	1	0	Ct	0	1	0	1	0	0	0	0	1	0	0	0	0	0	0	0	0	0	0	0	0	0	0	0	0	0	0	0	0	1	0	0	0	0
1440	12 Jul 24	17:03:20	1	0	1	0	Ct	0	1	0	0	0	0	0	0	0	0	0	0	0	0	0	0	0	0	0	0	0	0	0	0	0	0	0	0	0	0	0	0	0	1
1441	12 Jul 24	17:03:25	1	0	1	0	Ct	0	1	0	0	1	0	0	0	1	0	0	1	1	0	0	0	0	0	1	0	0	0	0	0	0	1	0	0	0	0	0	1	0	0
1442	12 Jul 24	17:03:30	1	0	1	0	Ct	0	1	0	0	0	0	1	0	0	0	0	0	0	0	0	0	0	0	0	0	0	0	0	0	0	0	0	0	0	0	0	0	0	0
1443	12 Jul 24	17:03:35	1	0	1	0	Ct	0	1	0	0	1	0	0	0	0	0	0	1	0	0	0	1	0	0	0	1	0	0	0	0	0	0	0	0	0	1	0	0	0	1
1444	12 Jul 24	17:03:40	1	0	1	0	Ct	0	1	0	0	0	0	1	0	0	1	0	0	0	0	0	0	0	0	0	0	0	0	0	0	0	0	0	0	0	0	0	0	0	0
1445	12 Jul 24	17:03:45	1	0	1	0	Ct	0	1	0	0	0	0	0	0	0	0	0	0	0	0	0	1	0	0	1	1	0	0	0	0	0	0	0	0	0	0	0	0	0	0
1446	12 Jul 24	17:03:50	1	0	1	0	Ct	0	1	0	0	0	0	0	0	0	0	0	0	0	0	0	0	0	0	0	0	0	0	0	0	0	0	0	0	0	0	0	0	0	0
1447	12 Jul 24	17:03:55	1	0	1	0	Ct	0	1	0	0	0	0	0	0	0	0	0	0	1	0	0	0	0	0	0	0	0	0	0	0	0	0	0	0	0	1	0	0	0	1
1448	12 Jul 24	17:04:00	1	0	1	0	Ct	0	1	0	0	0	0	0	0	0	0	0	0	0	1	0	1	0	0	1	0	0	0	0	0	0	0	1	0	0	0	0	0	0	0
1449	12 Jul 24	17:04:05	1	0	1	0	Ct	0	1	0	0	0	0	1	0	0	1	0	1	0	0	0	0	0	0	0	0	0	0	0	0	0	0	0	0	0	0	0	0	0	0
1450	12 Jul 24	17:04:10	1	0	1	0	Ct	0	1	0	0	1	0	0	1	0	0	1	0	1	0	0	0	0	0	1	0	0	0	0	0	0	0	0	0	0	0	0	0	0	1
1451	12 Jul 24	17:04:15	1	0	1	0	Ct	0	1	0	0	0	0	0	0	0	0	0	1	1	0	0	1	0	0	0	0	0	0	0	0	0	0	0	0	0	0	0	0	0	0
1452	12 Jul 24	17:04:20	1	0	1	0	Ct	0	1	0	1	1	0	0	1	0	0	0	0	0	0	1	0	0	0	0	0	0	0	0	0	0	0	1	0	0	0	0	0	0	0
1453	12 Jul 24	17:04:25	1	0	1	0	Ct	0	1	0	0	0	0	0	0	0	0	0	0	0	0	0	0	0	0	1	0	1	0	0	0	0	0	0	0	0	0	0	0	0	0
1454	12 Jul 24	17:04:30	1	0	1	0	Ct	0	1	0	0	0	0	0	0	0	0	0	0	0	0	0	0	0	0	0	0	0	0	0	0	0	0	0	0	0	0	0	1	0	0
1455	12 Jul 24	17:04:35	1	0	1	0	Ct	0	1	0	0	1	0	0	1	0	1	0	0	0	0	0	0	0	0	0	0	0	0	0	0	0	0	0	0	0	0	0	1	0	0
1456	12 Jul 24	17:04:40	1	0	1	0	Ct	0	1	0	0	0	0	0	0	1	0	0	0	0	0	0	1	0	0	0	0	0	0	0	0	0	0	0	0	0	0	0	0	0	0
1457	12 Jul 24	17:04:45	1	0	1	0	Ct	0	1	0	0	0	0	0	0	0	0	0	0	0	0	1	0	0	0	0	0	0	0	0	0	0	0	0	0	0	0	0	0	0	0
1458	12 Jul 24	17:04:50	1	0	1	0	Ct	0	1	0	1	1	0	0	0	0	0	0	0	0	0	1	1	0	0	1	0	0	0	0	0	0	0	1	0	0	0	0	1	1	0
1459	12 Jul 24	17:04:55	1	0	1	0	Ct	0	1	0	0	0	0	0	1	1	0	0	0	0	0	0	0	0	0	1	1	0	0	0	0	0	0	0	0	0	1	0	1	0	0
1460	12 Jul 24	17:05:00	1	0	1	0	Ct	0	1	0	0	0	0	0	0	0	0	0	0	1	1	0	0	0	1	0	0	0	0	0	0	0	0	0	0	0	0	0	0	0	0
1461	12 Jul 24	17:05:05	1	0	1	0	Ct	0	1	0	0	1	0	0	0	0	0	0	0	0	0	1	0	0	0	0	1	0	0	0	0	0	0	1	0	0	1	0	0	1	0
1462	12 Jul 24	17:05:10	1	0	1	0	Ct	0	1	0	0	0	0	0	0	0	0	0	0	0	0	0	1	0	0	0	0	0	0	1	0	0	0	0	0	0	0	0	1	0	1
1463	12 Jul 24	17:05:15	1	0	1	0	Ct	0	1	0	0	0	0	1	0	0	1	0	0	0	0	1	0	0	0	0	0	0	0	0	0	0	0	0	0	0	1	0	0	0	0
1464	12 Jul 24	17:05:20	1	0	1	0	Ct	0	1	0	0	1	0	0	0	0	0	0	0	0	1	0	1	0	0	1	0	0	0	1	0	0	0	0	0	0	0	0	1	1	0
1465	12 Jul 24	17:05:25	1	0	1	0	Ct	0	1	0	0	0	0	0	0	0	0	0	0	0	0	1	0	0	0	0	0	0	0	0	0	0	0	0	0	0	1	0	0	0	0
1466	12 Jul 24	17:05:30	1	0	1	0	Ct	0	1	0	1	0	0	0	0	0	0	0	0	0	0	0	0	0	0	0	0	0	0	0	0	0	0	0	0	0	0	0	0	0	0
1467	12 Jul 24	17:05:35	1	0	1	0	Ct	0	1	0	1	0	0	0	0	1	0	0	0	0	1	0	1	0	0	1	1	0	0	0	0	0	0	1	0	0	0	0	0	0	0
1468	12 Jul 24	17:05:40	1	0	1	0	Ct	0	1	0	0	0	0	0	0	0	0	0	0	1	0	1	0	0	0	0	0	0	0	0	0	0	0	0	0	0	0	0	0	1	0
1469	12 Jul 24	17:05:45	1	0	1	0	Ct	0	1	0	0	1	0	0	0	0	0	1	0	0	0	0	0	0	0	0	1	0	0	0	0	0	0	1	0	0	1	0	0	0	0
1470	12 Jul 24	17:05:50	1	0	1	0	Ct	0	1	0	0	0	0	0	1	1	0	0	0	0	0	0	1	0	0	0	0	0	0	0	0	0	0	0	0	0	0	0	1	0	0
1471	12 Jul 24	17:05:55	1	0	1	0	Ct	0	1	0	0	1	0	1	0	0	0	0	0	0	0	1	0	0	0	0	0	0	0	0	0	0	0	0	0	0	1	0	0	0	0
1472	12 Jul 24	17:06:00	1	0	1	0	Ct	0	1	0	0	0	0	1	0	0	0	0	0	0	0	0	0	0	0	0	0	0	0	1	0	0	0	0	0	0	0	0	0	0	0
1473	12 Jul 24	17:06:05	1	0	1	0	Ct	0	1	0	0	0	0	0	1	0	0	0	0	0	0	1	0	0	0	0	1	0	0	0	0	0	0	0	0	0	0	0	0	0	0
1474	12 Jul 24	17:06:10	1	0	1	0	Ct	0	1	0	0	0	0	1	0	0	1	1	0	0	0	0	0	0	0	0	0	0	0	1	0	0	0	1	0	0	1	0	0	0	1
1475	12 Jul 24	17:06:15	1	0	1	0	Ct	0	1	0	0	0	0	0	0	0	0	0	0	0	0	0	0	0	0	1	1	0	0	0	0	0	0	0	0	0	0	0	0	0	0
1476	12 Jul 24	17:06:20	1	0	1	0	Ct	0	1	0	0	0	0	1	0	0	1	0	0	0	0	1	0	0	1	0	0	0	0	0	0	0	0	0	0	0	0	0	0	1	0
1477	12 Jul 24	17:06:25	1	0	1	0	Ct	0	1	0	0	0	0	0	0	0	0	0	1	0	0	0	0	0	1	0	0	0	0	1	0	0	0	0	0	0	0	0	1	0	0
1478	12 Jul 24	17:06:30	1	0	1	0	Ct	0	1	0	0	0	0	0	0	0	0	0	0	0	1	0	0	0	0	0	0	0	0	0	0	0	0	0	0	0	1	0	0	1	0
1479	12 Jul 24	17:06:35	1	0	1	0	Ct	0	1	0	0	0	0	2	0	0	0	0	0	0	0	1	1	0	0	1	0	0	0	0	0	0	0	1	0	0	0	0	0	1	0
1480	12 Jul 24	17:06:40	1	0	1	0	Ct	0	1	0	0	0	0	0	0	0	0	0	0	0	0	0	0	0	0	0	0	0	0	0	0	0	0	0	0	0	0	0	0	0	0
1481	12 Jul 24	17:06:45	1	0	1	0	Ct	0	1	0	0	0	0	0	0	0	0	0	0	0	0	1	0	0	0	0	1	0	0	0	0	0	0	0	0	0	0	0	0	1	0
1482	12 Jul 24	17:06:50	1	0	1	0	Ct	0	1	0	0	0	0	0	0	0	0	0	0	0	1	0	1	0	0	1	0	0	0	0	0	0	1	0	0	0	0	0	1	0	0
1483	12 Jul 24	17:06:55	1	0	1	0	Ct	0	1	0	0	0	0	2	0	0	0	0	1	0	0	0	0	0	0	0	0	0	0	1	0	0	0	0	0	0	1	0	0	0	0
1484	12 Jul 24	17:07:00	1	0	1	0	Ct	0	1	0	0	0	0	0	0	0	0	0	0	0	0	2	0	0	0	0	1	0	0	0	0	0	0	0	1	0	0	0	1	1	0
1485	12 Jul 24	17:07:05	1	0	1	0	Ct	0	1	0	1	1	0	0	0	0	0	0	0	1	0	0	0	0	0	1	0	0	0	0	0	0	0	0	0	0	0	0	0	0	0
1486	12 Jul 24	17:07:10	1	0	1	0	Ct	0	1	0	0	0	0	0	0	0	0	0	0	0	0	0	0	0	0	0	0	0	0	1	0	0	0	0	0	0	0	0	0	0	0
1487	12 Jul 24	17:07:15	1	0	1	0	Ct	0	1	0	1	0	0	0	0	0	0	0	0	0	0	1	0	0	2	0	0	0	0	0	0	0	1	0	0	0	0	0	1	1	0
1488	12 Jul 24	17:07:20	1	0	1	0	Ct	0	1	0	0	1	0	0	0	0	0	0	0	0	0	0	1	0	0	0	0	0	0	0	0	0	1	0	0	1	0	0	0	0	0
1489	12 Jul 24	17:07:25	1	0	1	0	Ct	0	1	0	0	0	0	0	0	0	0	0	0	1	0	1	0	0	0	0	0	0	0	0	0	0	0	0	0	0	0	0	0	0	0
1490	12 Jul 24	17:07:30	1	0	1	0	Ct	0	1	0	0	0	0	0	0	0	0	0	0	0	0	0	0	0	1	1	0	0	0	0	0	0	0	0	0	0	1	0	0	0	0
1491	12 Jul 24	17:07:35	1	0	1	0	Ct	0	1	0	0	1	0	0	1	0	0	0	0	0	0	0	0	0	0	0	0	0	0	1	0	0	0	0	0	0	0	0	0	1	0
1492	12 Jul 24	17:07:40	1	0	1	0	Ct	0	1	0	0	0	0	0	0	0	0	0	0	0	0	0	0	0	1	0	0	0	0	0	0	0	0	0	0	1	0	0	0	0	0
1493	12 Jul 24	17:07:45	1	0	1	0	Ct	0	1	0	1	0	0	0	0	1	0	0	0	0	0	1	1	0	0	0	0	0	0	0	0	0	2	0	0	0	0	0	1	0	0
1494	12 Jul 24	17:07:50	1	0	1	0	Ct	0	1	0	0	0	0	0	0	0	0	0	0	0	0	0	0	0	0	1	0	0	0	0	0	0	1	0	0	0	1	0	0	1	0
1495	12 Jul 24	17:07:55	1	0	1	0	Ct	0	1	0	0	0	0	0	1	1	0	0	0	0	1	0	0	0	0	0	1	0	0	1	0	0	0	0	0	0	0	0	0	0	0
1496	12 Jul 24	17:08:00	1	0	1	0	Ct	0	1	0	1	1	0	1	0	0	1	1	0	0	0	1	1	0	1	0	0	1	0	0	0	0	0	0	0	0	0	0	0	1	0
1497	12 Jul 24	17:08:05	1	0	1	0	Ct	0	1	0	0	0	0	0	0	0	0	0	0	0	0	0	0	0	0	1	0	0	0	0	0	0	0	0	0	0	1	0	2	0	0
1498	12 Jul 24	17:08:10	1	0	1	0	Ct	0	1	0	0	0	0	0	0	0	0	0	0	1	0	1	0	0	0	0	1	0	0	0	0	0	0	0	0	0	0	0	0	1	0
1499	12 Jul 24	17:08:15	1	0	1	0	Ct	0	1	0	0	1	0	0	0	0	1	0	0	1	0	0	0	0	0	0	0	0	0	0	0	0	0	0	0	0	0	0	0	0	0
1500	12 Jul 24	17:08:20	1	0	1	0	Ct	0	1	0	0	0	0	0	0	0	0	0	0	0	0	1	1	0	0	0	0	0	0	1	0	0	1	1	0	0	1	0	0	1	0
1501	12 Jul 24	17:08:25	1	0	1	0	Ct	0	1	0	0	1	0	0	1	0	0	0	0	0	0	0	0	0	0	0	0	0	0	0	0	0	0	0	0	0	0	0	0	0	0
1502	12 Jul 24	17:08:30	1	0	1	0	Ct	0	1	0	0	0	0	0	0	0	0	0	0	0	0	0	1	0	0	1	1	0	0	0	0	0	0	0	0	0	0	0	1	0	0
1503	12 Jul 24	17:08:35	1	0	1	0	Ct	0	1	0	0	0	0	0	0	0	0	0	0	0	0	0	0	0	0	0	0	0	0	0	0	0	0	0	0	0	0	0	0	0	0
1504	12 Jul 24	17:08:40	1	0	1	0	Ct	0	1	0	0	0	0	0	1	0	0	0	0	0	0	1	0	0	1	0	1	0	0	1	0	0	0	0	0	0	0	0	0	0	1
1505	12 Jul 24	17:08:45	1	0	1	0	Ct	0	1	0	0	0	0	0	0	0	0	0	0	0	0	0	0	0	0	0	0	0	0	1	0	0	1	1	0	0	1	0	0	0	0
1506	12 Jul 24	17:08:50	1	0	1	0	Ct	0	1	0	0	0	0	0	0	0	1	0	0	0	0	1	0	0	0	0	0	0	0	0	0	0	0	0	0	0	0	0	0	0	0
1507	12 Jul 24	17:08:55	1	0	1	0	Ct	0	1	0	0	0	0	0	0	0	0	0	0	0	0	0	0	0	0	0	0	0	0	0	0	0	0	0	0	0	1	0	0	0	1
1508	12 Jul 24	17:09:00	1	0	1	0	Ct	0	1	0	0	0	0	0	0	0	0	0	0	0	0	0	1	0	0	1	1	0	0	1	0	0	0	0	0	0	0	0	1	0	1
1509	12 Jul 24	17:09:05	1	0	1	0	Ct	0	1	0	0	0	0	0	1	0	0	1	0	1	0	0	0	0	0	0	0	0	0	0	0	0	0	0	0	0	0	0	0	0	0
1510	12 Jul 24	17:09:10	1	0	1	0	Ct	0	1	0	0	0	0	0	0	0	1	0	0	1	0	1	1	0	0	0	0	0	0	0	0	0	0	0	0	0	1	0	0	0	0
1511	12 Jul 24	17:09:15	1	0	1	0	Ct	0	1	0	0	0	0	1	0	0	0	1	0	0	0	0	0	0	0	1	0	0	0	1	0	0	0	0	0	0	0	0	1	0	0
1512	12 Jul 24	17:09:20	1	0	1	0	Ct	0	1	0	0	1	0	0	0	0	0	0	1	0	0	0	0	0	0	0	0	0	0	0	0	0	0	0	0	0	0	0	0	0	0
1513	12 Jul 24	17:09:25	1	0	1	0	Ct	0	1	0	0	0	0	0	1	0	0	0	0	1	0	0	0	0	1	0	1	0	0	0	0	0	0	0	0	0	0	0	0	0	0
1514	12 Jul 24	17:09:30	1	0	1	0	Ct	0	1	0	0	0	0	0	0	0	0	1	0	0	1	1	0	0	2	0	0	0	0	1	0	0	0	0	0	0	0	0	0	0	0
1515	12 Jul 24	17:09:35	1	0	1	0	Ct	0	1	0	0	0	0	0	0	0	0	0	0	0	0	0	1	0	3	0	0	0	0	0	0	0	0	0	0	0	0	0	0	0	0
1516	12 Jul 24	17:09:40	1	0	1	0	Ct	0	1	0	0	1	0	0	0	0	0	0	0	0	0	0	0	0	0	0	0	0	0	1	0	0	0	0	0	0	1	0	1	1	0
1517	12 Jul 24	17:09:45	1	0	1	0	Ct	0	1	0	1	0	0	0	0	0	0	0	0	0	0	1	1	0	0	0	1	0	0	0	0	0	0	0	0	0	0	0	1	0	0
1518	12 Jul 24	17:09:50	1	0	1	0	Ct	0	1	0	0	0	0	1	0	0	0	0	0	0	0	0	0	0	0	0	0	0	0	0	0	0	0	0	0	0	0	0	0	1	0
1519	12 Jul 24	17:09:55	1	0	1	0	Ct	0	1	0	0	1	0	0	0	0	0	0	0	0	0	0	0	0	0	0	0	0	0	0	0	0	1	0	0	0	1	0	0	0	0
1520	12 Jul 24	17:10:00	1	0	1	0	Ct	0	1	0	1	0	0	0	0	0	0	0	0	0	1	1	2	0	0	0	1	3	0	0	0	0	0	0	0	0	0	0	0	0	0
1521	12 Jul 24	17:10:05	1	0	1	0	Ct	0	1	0	0	0	0	0	0	0	1	0	0	0	0	0	0	0	0	0	0	0	0	0	0	0	0	0	0	0	0	0	1	0	1
1522	12 Jul 24	17:10:10	1	0	1	0	Ct	0	1	0	0	0	0	0	0	1	0	0	0	0	0	0	1	0	0	0	0	0	0	1	0	0	0	1	0	0	1	0	0	1	0
1523	12 Jul 24	17:10:15	1	0	1	0	Ct	0	1	0	0	1	0	0	0	1	0	1	0	1	0	0	0	0	0	0	1	0	0	1	0	0	0	0	0	0	0	0	0	0	0
1524	12 Jul 24	17:10:20	1	0	1	0	Ct	0	1	0	0	0	0	0	0	0	0	0	1	0	0	1	0	0	0	0	0	0	0	0	0	0	0	1	0	0	0	0	0	0	0
1525	12 Jul 24	17:10:25	1	0	1	0	Ct	0	1	0	0	0	0	0	0	0	0	0	0	0	0	1	1	0	0	0	0	0	0	0	0	0	0	0	0	0	0	0	1	0	0
1526	12 Jul 24	17:10:30	1	0	1	0	Ct	0	1	0	0	1	0	0	0	0	0	1	0	0	0	0	0	0	0	0	0	0	0	0	0	0	0	0	0	0	2	0	0	0	0
1527	12 Jul 24	17:10:35	1	0	1	0	Ct	0	1	0	0	0	0	0	0	0	1	0	0	1	0	0	1	0	0	0	1	0	0	0	0	0	0	0	0	1	0	0	0	1	0
1528	12 Jul 24	17:10:40	1	0	1	0	Ct	0	1	0	1	1	0	0	0	1	0	0	0	0	1	1	0	0	0	0	0	0	0	0	0	0	0	0	0	0	0	0	1	0	0
1529	12 Jul 24	17:10:45	1	0	1	0	Ct	0	1	0	0	0	0	0	0	0	0	0	0	0	0	0	0	0	0	0	0	0	0	0	0	0	0	0	0	0	0	0	0	0	0
1530	12 Jul 24	17:10:50	1	0	1	0	Ct	0	1	0	0	0	0	0	0	0	0	0	0	0	0	0	0	0	0	0	1	0	0	0	0	0	0	0	0	0	0	0	4	0	0
1531	12 Jul 24	17:10:55	1	0	1	0	Ct	0	1	0	1	0	0	0	0	1	0	0	0	0	1	1	0	0	0	0	0	0	0	0	0	0	0	0	0	0	0	0	1	0	1
1532	12 Jul 24	17:11:00	1	0	1	0	Ct	0	1	0	0	0	0	0	0	0	0	0	0	0	0	0	0	0	1	0	0	0	0	0	0	0	0	0	0	0	0	0	0	0	0
1533	12 Jul 24	17:11:05	1	0	1	0	Ct	0	1	0	0	0	0	0	0	0	0	0	0	0	0	0	0	0	0	0	1	0	0	1	0	0	0	0	0	0	0	0	0	0	0
1534	12 Jul 24	17:11:10	1	0	1	0	Ct	0	1	0	0	0	0	2	0	0	0	0	0	0	1	1	0	0	0	0	0	0	0	1	0	0	0	0	0	1	0	0	1	0	0
1535	12 Jul 24	17:11:15	1	0	1	0	Ct	0	1	0	0	0	0	0	0	0	0	0	1	0	0	0	0	0	0	0	0	0	0	0	0	0	0	0	0	0	0	0	0	0	0
1536	12 Jul 24	17:11:20	1	0	1	0	Ct	0	1	0	1	0	0	0	0	0	0	1	0	0	0	0	0	0	0	0	0	0	0	0	0	0	0	0	0	0	1	0	1	1	0
1537	12 Jul 24	17:11:25	1	0	1	0	Ct	0	1	0	0	0	0	0	0	0	1	0	0	0	1	0	0	0	0	0	0	0	0	0	0	0	0	0	0	0	0	0	0	0	0
1538	12 Jul 24	17:11:30	1	0	1	0	Ct	0	1	0	1	0	0	1	0	0	0	1	0	0	0	1	0	0	0	0	0	0	0	0	0	0	0	0	0	0	0	0	0	0	1
1539	12 Jul 24	17:11:35	1	0	1	0	Ct	0	1	0	0	0	0	0	0	0	0	1	0	0	0	0	0	0	0	0	0	0	0	0	0	0	0	1	0	0	0	0	1	0	0
1540	12 Jul 24	17:11:40	1	0	1	0	Ct	0	1	0	0	0	0	0	0	0	0	0	0	0	0	0	0	0	0	0	0	0	0	0	0	0	0	0	0	0	0	0	0	0	0
1541	12 Jul 24	17:11:45	1	0	1	0	Ct	0	1	0	0	0	0	0	0	0	0	0	0	0	0	0	0	0	0	0	1	0	0	0	0	0	0	0	0	0	0	0	0	1	0
1542	12 Jul 24	17:11:50	1	0	1	0	Ct	0	1	0	1	0	0	0	0	0	0	0	1	0	0	0	0	0	0	0	0	0	0	0	0	0	0	1	0	0	0	0	0	0	1
1543	12 Jul 24	17:11:55	1	0	1	0	Ct	0	1	0	0	0	0	0	0	0	0	0	0	0	0	1	0	0	0	0	0	0	0	0	0	0	0	0	0	0	0	0	1	0	0
1544	12 Jul 24	17:12:00	1	0	1	0	Ct	0	1	0	0	0	0	0	0	0	0	0	0	0	0	1	0	0	0	1	1	0	0	0	0	0	0	0	0	0	0	0	0	0	0
1545	12 Jul 24	17:12:05	1	0	1	0	Ct	0	1	0	1	0	0	1	0	0	0	0	0	0	0	0	0	0	0	0	0	0	0	0	0	0	0	0	0	0	1	0	0	0	0
1546	12 Jul 24	17:12:10	1	0	1	0	Ct	0	1	0	0	0	0	0	0	1	1	0	0	0	0	0	0	0	0	0	0	0	0	0	0	0	0	0	0	0	0	0	0	0	1
1547	12 Jul 24	17:12:15	1	0	1	0	Ct	0	1	0	0	0	0	0	0	1	0	0	0	0	1	0	0	0	0	0	1	0	0	0	0	0	0	0	0	0	0	0	0	1	0
1548	12 Jul 24	17:12:20	1	0	1	0	Ct	0	1	0	0	0	0	0	0	0	0	1	0	0	0	0	2	0	0	1	0	0	0	0	0	0	0	0	0	0	1	0	2	1	0
1549	12 Jul 24	17:12:25	1	0	1	0	Ct	0	1	0	1	0	0	0	0	0	0	0	0	0	0	1	0	0	0	0	1	0	0	0	0	0	0	0	0	0	0	0	0	0	0
1550	12 Jul 24	17:12:30	1	0	1	0	Ct	0	1	0	0	0	0	0	0	0	0	0	0	0	0	0	0	0	0	0	0	0	0	1	0	0	0	0	0	0	0	0	0	0	0
1551	12 Jul 24	17:12:35	1	0	1	0	Ct	0	1	0	0	0	0	0	1	0	0	0	0	0	0	0	0	0	0	0	0	0	0	0	0	0	0	0	0	0	0	0	1	0	0
1552	12 Jul 24	17:12:40	1	0	1	0	Ct	0	1	0	0	0	0	0	0	0	0	0	0	0	0	0	1	0	0	0	1	0	0	1	0	0	0	0	0	0	1	0	0	0	1
1553	12 Jul 24	17:12:45	1	0	1	0	Ct	0	1	0	0	0	0	0	1	0	0	0	0	0	0	0	0	0	0	0	0	0	0	0	0	0	0	0	0	0	0	0	0	0	0
1554	12 Jul 24	17:12:50	1	0	1	0	Ct	0	1	0	0	0	0	0	0	1	0	0	0	0	0	0	1	0	0	0	1	0	0	0	0	0	1	0	0	0	0	0	0	0	0
1555	12 Jul 24	17:12:55	1	0	1	0	Ct	0	1	0	0	0	0	0	0	0	1	0	0	0	0	0	0	0	0	0	0	0	0	0	0	0	0	1	0	0	1	0	1	0	2
1556	12 Jul 24	17:13:00	1	0	1	0	Ct	0	1	0	0	0	0	0	1	0	0	1	0	0	0	1	0	0	0	0	0	0	0	0	0	0	0	0	0	0	0	0	0	0	0
1557	12 Jul 24	17:13:05	1	0	1	0	Ct	0	1	0	0	0	0	0	0	0	0	0	0	0	0	0	0	0	0	0	0	0	0	0	0	0	0	1	0	0	0	0	0	0	0
1558	12 Jul 24	17:13:10	1	0	1	0	Ct	0	1	0	1	0	0	0	1	0	0	0	0	0	0	0	1	0	0	0	0	0	0	0	0	0	0	0	0	0	0	0	0	1	0
1559	12 Jul 24	17:13:15	1	0	1	0	Ct	0	1	0	0	0	0	0	0	1	0	1	0	0	0	0	0	0	0	0	0	0	0	0	0	0	0	0	0	0	0	0	1	0	0
1560	12 Jul 24	17:13:20	1	0	1	0	Ct	0	1	0	0	0	0	0	0	0	1	0	0	0	0	1	0	0	0	0	0	0	0	0	0	0	0	0	0	0	0	0	0	0	1
1561	12 Jul 24	17:13:25	1	0	1	0	Ct	0	1	0	1	0	0	0	1	0	0	0	0	0	0	0	0	0	0	0	1	0	0	0	0	0	0	0	0	0	0	0	0	0	0
1562	12 Jul 24	17:13:30	1	0	1	0	Ct	0	1	0	0	0	0	0	0	0	0	0	0	0	0	0	1	0	0	0	0	0	0	0	0	0	0	0	0	0	0	0	0	0	0
1563	12 Jul 24	17:13:35	1	0	1	0	Ct	0	1	0	1	0	0	1	0	0	0	0	0	0	1	0	0	0	0	0	0	0	0	0	0	0	0	0	0	0	0	0	0	0	0
1564	12 Jul 24	17:13:40	1	0	1	0	Ct	0	1	0	0	0	0	0	1	0	0	0	0	0	0	0	0	0	2	0	1	0	0	1	0	0	0	1	0	0	0	0	0	0	1
1565	12 Jul 24	17:13:45	1	0	1	0	Ct	0	1	0	0	0	0	0	0	0	0	0	0	0	0	0	0	0	0	0	0	0	0	0	0	0	0	0	0	0	0	0	0	1	1
1566	12 Jul 24	17:13:50	1	0	1	0	Ct	0	1	0	0	0	0	0	0	0	0	0	0	0	0	1	1	0	0	0	0	0	0	0	0	0	0	0	0	0	0	0	0	0	0
1567	12 Jul 24	17:13:55	1	0	1	0	Ct	0	1	0	0	0	0	0	1	0	0	0	0	0	0	0	0	0	0	0	0	0	0	1	0	0	0	0	0	0	0	0	1	0	0
1568	12 Jul 24	17:14:00	1	0	1	0	Ct	0	1	0	0	0	0	0	0	0	0	0	0	0	1	0	0	0	0	0	0	0	0	0	0	0	0	1	0	0	0	0	0	0	0
1569	12 Jul 24	17:14:05	1	0	1	0	Ct	0	1	0	0	0	0	0	0	0	0	0	0	0	0	0	1	0	0	0	1	0	0	0	0	0	0	0	0	0	0	0	0	0	0
1570	12 Jul 24	17:14:10	1	0	1	0	Ct	0	1	0	0	0	0	0	1	0	0	0	0	0	0	0	0	0	0	0	1	0	0	1	0	0	0	0	0	0	0	0	0	1	1
1571	12 Jul 24	17:14:15	1	0	1	0	Ct	0	1	0	0	0	0	0	0	0	0	0	0	0	0	0	0	0	0	0	0	0	0	0	0	0	0	0	0	0	1	0	0	0	0
1572	12 Jul 24	17:14:20	1	0	1	0	Ct	0	1	0	0	0	0	0	0	0	0	0	0	1	0	0	1	0	0	0	0	0	0	1	0	0	0	0	0	0	0	0	1	0	0
1573	12 Jul 24	17:14:25	1	0	1	0	Ct	0	1	0	0	0	0	0	0	2	0	0	0	0	0	0	1	0	0	0	0	0	0	0	0	0	0	0	0	0	0	0	0	0	0
1574	12 Jul 24	17:14:30	1	0	1	0	Ct	0	1	0	1	0	0	0	0	0	0	0	0	0	0	1	0	0	0	0	1	0	0	0	0	0	0	0	0	0	0	0	1	0	0
1575	12 Jul 24	17:14:35	1	0	1	0	Ct	0	1	0	0	0	0	0	0	0	0	0	0	0	1	0	0	0	1	0	0	0	0	1	0	0	0	0	0	0	0	0	0	0	0
1576	12 Jul 24	17:14:40	1	0	1	0	Ct	0	1	0	0	0	0	1	0	0	0	0	0	0	0	0	0	0	2	0	0	0	0	0	0	0	0	0	1	0	0	0	0	0	1
1577	12 Jul 24	17:14:45	1	0	1	0	Ct	0	1	0	1	0	0	0	0	0	0	0	0	0	0	0	0	0	1	0	0	0	0	0	0	0	0	0	0	0	0	0	1	1	0
1578	12 Jul 24	17:14:50	1	0	1	0	Ct	0	1	0	0	0	0	0	0	1	0	0	0	0	1	1	0	0	0	0	0	0	0	1	0	0	0	0	0	0	0	0	0	0	0
1579	12 Jul 24	17:14:55	1	0	1	0	Ct	0	1	0	0	1	0	0	0	0	1	0	0	0	0	0	0	0	0	0	0	0	0	0	0	0	0	0	0	0	1	0	0	0	1
1580	12 Jul 24	17:15:00	1	0	1	0	Ct	0	1	0	0	0	0	1	0	0	0	0	0	0	0	0	0	0	0	0	0	0	0	0	0	0	0	0	0	0	0	0	0	0	0
1581	12 Jul 24	17:15:05	1	0	1	0	Ct	0	1	0	0	1	0	0	0	0	0	0	0	0	0	1	0	0	1	0	0	0	0	0	0	0	0	0	0	0	0	0	1	0	0
1582	12 Jul 24	17:15:10	1	0	1	0	Ct	0	1	0	0	0	0	0	0	1	0	0	0	0	0	0	0	0	0	0	0	0	0	0	0	0	0	0	0	0	1	0	0	0	0
1583	12 Jul 24	17:15:15	1	0	1	0	Ct	0	1	0	0	0	0	0	0	0	0	0	0	0	0	0	0	0	1	0	1	0	0	0	0	0	0	0	0	0	0	0	0	0	0
1584	12 Jul 24	17:15:20	1	0	1	0	Ct	0	1	0	1	0	0	0	0	0	1	0	0	0	0	0	0	0	0	0	0	0	0	0	0	0	0	0	0	0	0	0	0	0	0
1585	12 Jul 24	17:15:25	1	0	1	0	Ct	0	1	0	0	0	0	0	0	0	0	0	0	0	0	0	0	0	0	0	0	0	0	1	0	0	0	0	0	1	1	0	0	0	0
1586	12 Jul 24	17:15:30	1	0	1	0	Ct	0	1	0	1	2	0	1	0	1	0	0	0	0	0	0	0	0	0	0	0	0	0	0	0	0	0	1	1	0	0	0	1	0	0
1587	12 Jul 24	17:15:35	1	0	1	0	Ct	0	1	0	0	1	0	0	0	0	0	0	0	1	0	0	0	0	0	0	1	0	0	0	0	0	1	0	0	0	1	0	0	0	0
1588	12 Jul 24	17:15:40	1	0	1	0	Ct	0	1	0	0	2	0	0	0	0	0	0	0	1	0	0	0	0	0	0	0	0	0	1	0	0	0	0	0	0	0	0	0	0	0
1589	12 Jul 24	17:15:45	1	0	1	0	Ct	0	1	0	0	0	0	0	0	0	1	0	0	0	0	0	0	0	0	1	0	0	0	0	0	0	0	0	0	1	1	0	0	0	1
1590	12 Jul 24	17:15:50	1	0	1	0	Ct	0	1	0	0	1	0	0	0	0	0	0	0	0	0	0	0	0	0	0	0	0	0	0	0	0	0	1	0	0	0	0	0	0	0
1591	12 Jul 24	17:15:55	1	0	1	0	Ct	0	1	0	0	0	0	0	0	0	1	0	0	0	0	0	0	0	0	0	0	0	0	1	0	0	0	0	0	0	0	0	0	0	0
1592	12 Jul 24	17:16:00	1	0	1	0	Ct	0	1	0	1	0	0	0	0	0	0	0	0	0	0	0	0	0	0	0	0	0	0	0	0	0	0	0	1	0	1	0	1	0	0
1593	12 Jul 24	17:16:05	1	0	1	0	Ct	0	1	0	0	0	0	0	0	0	0	0	0	0	0	0	0	0	0	0	0	0	0	0	0	0	1	0	0	0	0	0	0	0	1
1594	12 Jul 24	17:16:10	1	0	1	0	Ct	0	1	0	0	0	0	0	0	1	0	1	0	0	0	1	0	0	0	1	0	0	0	0	0	0	0	1	0	0	1	0	0	0	0
1595	12 Jul 24	17:16:15	1	0	1	0	Ct	0	1	0	1	0	0	0	0	0	0	1	0	0	0	0	0	0	1	1	1	0	0	0	0	0	0	0	0	0	0	0	0	0	0
1596	12 Jul 24	17:16:20	1	0	1	0	Ct	0	1	0	0	1	0	0	0	0	1	0	0	1	0	1	1	0	0	0	0	0	0	1	0	0	0	1	0	0	0	0	0	1	0
1597	12 Jul 24	17:16:25	1	0	1	0	Ct	0	1	0	0	0	0	0	0	1	0	0	0	0	0	0	0	0	0	0	1	0	0	0	0	0	0	0	0	0	0	0	0	0	1
1598	12 Jul 24	17:16:30	1	0	1	0	Ct	0	1	0	0	0	0	1	0	0	0	0	0	0	0	0	1	0	0	0	0	0	0	1	0	0	0	0	1	0	1	0	0	0	0
1599	12 Jul 24	17:16:35	1	0	1	0	Ct	0	1	0	0	0	0	1	0	0	0	0	0	1	0	0	0	0	3	1	0	0	0	0	0	0	0	0	0	0	0	0	0	1	0
1600	12 Jul 24	17:16:40	1	0	1	0	Ct	0	1	0	0	0	0	0	0	0	0	1	0	0	1	1	0	0	3	0	0	0	0	0	0	0	1	0	0	0	0	0	1	0	0
1601	12 Jul 24	17:16:45	1	0	1	0	Ct	0	1	0	0	1	0	0	0	0	0	0	0	0	1	0	0	0	2	0	0	0	0	0	0	0	0	0	0	0	1	0	1	0	0
1602	12 Jul 24	17:16:50	1	0	1	0	Ct	0	1	0	0	0	0	0	0	0	0	0	0	0	0	0	0	0	0	0	0	0	0	1	0	0	0	0	0	0	0	0	1	1	0
1603	12 Jul 24	17:16:55	1	0	1	0	Ct	0	1	0	0	0	0	0	0	0	0	0	0	0	0	1	0	0	3	1	0	0	0	0	0	0	0	0	0	0	0	0	0	0	0
1604	12 Jul 24	17:17:00	1	0	1	0	Ct	0	1	0	0	0	0	0	0	0	0	0	0	1	0	0	0	0	1	0	0	0	0	1	0	0	0	0	0	0	0	0	0	3	0
1605	12 Jul 24	17:17:05	1	0	1	0	Ct	0	1	0	0	0	0	0	0	1	0	0	0	0	0	0	1	0	2	0	0	0	0	0	0	0	1	0	0	0	0	0	0	1	0
1606	12 Jul 24	17:17:10	1	0	1	0	Ct	0	1	0	0	0	0	0	0	1	0	0	0	0	0	0	0	0	1	0	0	0	0	1	0	0	0	0	0	0	0	0	0	1	0
1607	12 Jul 24	17:17:15	1	0	1	0	Ct	0	1	0	0	0	0	0	0	0	0	0	0	0	0	0	1	0	2	0	1	0	0	0	0	0	0	0	0	0	0	0	1	0	0
1608	12 Jul 24	17:17:20	1	0	1	0	Ct	0	1	0	0	0	0	0	0	0	0	0	0	0	0	1	0	0	1	0	0	0	0	0	0	0	0	0	0	0	0	0	0	0	0
1609	12 Jul 24	17:17:25	1	0	1	0	Ct	0	1	0	0	0	0	0	0	0	0	0	0	0	0	0	0	0	0	0	1	0	0	0	0	0	0	1	0	0	0	0	0	0	1
1610	12 Jul 24	17:17:30	1	0	1	0	Ct	0	1	0	0	0	0	0	0	0	0	0	0	0	0	0	0	0	2	0	0	0	0	0	0	0	0	0	0	0	0	0	0	1	0
1611	12 Jul 24	17:17:35	1	0	1	0	Ct	0	1	0	0	0	0	0	0	0	0	0	0	0	0	0	0	0	2	0	0	0	0	1	0	0	0	0	0	0	0	0	0	0	0
1612	12 Jul 24	17:17:40	1	0	1	0	Ct	0	1	0	0	0	0	0	0	0	0	0	0	0	0	0	0	0	1	0	0	0	0	0	0	0	0	1	0	0	0	0	0	1	0
1613	12 Jul 24	17:17:45	1	0	1	0	Ct	0	1	0	0	0	0	0	0	0	0	0	0	0	1	0	1	0	0	0	0	0	0	1	0	0	0	0	0	0	0	0	1	0	0
1614	12 Jul 24	17:17:50	1	0	1	0	Ct	0	1	0	0	0	0	0	0	0	0	0	0	0	0	0	0	0	0	0	0	0	0	0	0	0	0	0	0	0	0	0	0	0	0
1615	12 Jul 24	17:17:55	1	0	1	0	Ct	0	1	0	1	0	0	0	0	0	0	0	0	0	0	0	1	0	0	0	0	0	0	0	0	0	0	0	0	0	0	0	0	0	0
1616	12 Jul 24	17:18:00	1	0	1	0	Ct	0	1	0	0	0	0	0	0	1	0	0	0	0	0	0	0	0	0	0	0	0	0	0	0	0	0	0	1	0	0	0	0	0	0
1617	12 Jul 24	17:18:05	1	0	1	0	Ct	0	1	0	0	0	0	0	0	0	0	0	0	1	0	0	0	0	0	0	1	0	0	0	0	0	0	1	0	0	0	0	0	0	0
1618	12 Jul 24	17:18:10	1	0	1	0	Ct	0	1	0	1	0	0	0	0	0	0	0	0	0	0	0	0	0	0	0	0	0	0	0	0	0	0	0	0	0	0	0	0	0	0
1619	12 Jul 24	17:18:15	1	0	1	0	Ct	0	1	0	0	0	0	0	0	0	1	0	0	1	0	0	0	0	0	0	0	0	0	0	0	0	0	0	0	0	0	0	0	0	0
1620	12 Jul 24	17:18:20	1	0	1	0	Ct	0	1	0	0	0	0	0	0	0	0	0	0	0	1	1	0	0	0	0	1	0	0	0	0	0	0	1	0	0	0	0	0	0	0
1621	12 Jul 24	17:18:25	1	0	1	0	Ct	0	1	0	0	0	0	0	0	1	0	0	0	2	0	0	0	0	0	0	0	0	0	0	0	0	0	0	0	0	0	0	0	0	0
1622	12 Jul 24	17:18:30	1	0	1	0	Ct	0	1	0	0	0	0	0	0	0	0	0	0	0	0	0	0	0	0	0	0	0	0	0	0	0	0	0	0	0	0	0	0	0	0
1623	12 Jul 24	17:18:35	1	0	1	0	Ct	0	1	0	0	0	0	0	0	0	0	0	0	0	0	0	0	0	0	0	0	0	0	0	0	0	0	0	0	1	0	0	0	0	0
1624	12 Jul 24	17:18:40	1	0	1	0	Ct	0	1	0	1	0	0	1	0	0	1	0	0	0	0	0	0	0	0	1	0	0	0	0	0	0	0	0	0	0	0	0	0	0	0
1625	12 Jul 24	17:18:45	1	0	1	0	Ct	0	1	0	0	0	0	2	0	0	0	0	0	0	0	0	1	0	0	0	1	0	0	0	0	0	0	0	0	0	0	0	0	1	1
1626	12 Jul 24	17:18:50	1	0	1	0	Ct	0	1	0	1	0	0	0	0	0	0	0	0	0	0	0	0	0	0	0	0	0	0	0	0	0	0	1	0	1	0	0	0	0	0
1627	12 Jul 24	17:18:55	1	0	1	0	Ct	0	1	0	0	0	0	0	0	1	0	0	0	0	0	0	1	0	0	0	0	0	0	0	0	0	0	1	0	0	0	0	0	0	0
1628	12 Jul 24	17:19:00	1	0	1	0	Ct	0	1	0	0	0	0	0	0	0	1	0	0	0	0	0	0	0	0	1	1	0	0	0	0	0	0	0	0	1	0	0	0	0	0
1629	12 Jul 24	17:19:05	1	0	1	0	Ct	0	1	0	0	0	0	0	1	0	1	0	0	0	0	0	0	0	0	0	0	0	0	0	0	0	0	1	0	0	0	0	0	1	0
1630	12 Jul 24	17:19:10	1	0	1	0	Ct	0	1	0	0	0	0	0	0	0	0	0	0	1	0	1	1	0	0	0	0	0	0	0	0	0	0	0	0	0	0	0	0	0	0
1631	12 Jul 24	17:19:15	1	0	1	0	Ct	0	1	0	0	0	0	0	0	1	0	0	0	0	0	0	0	0	0	0	0	0	0	0	0	0	0	0	0	0	0	0	1	0	0
1632	12 Jul 24	17:19:20	1	0	1	0	Ct	0	1	0	0	0	0	1	0	0	0	0	0	0	0	0	0	0	0	1	1	0	0	0	0	0	0	0	0	0	0	0	0	0	0
1633	12 Jul 24	17:19:25	1	0	1	0	Ct	0	1	0	0	0	0	0	1	0	0	0	0	0	0	0	1	0	0	0	0	0	0	0	0	0	0	0	0	0	1	0	0	0	0
1634	12 Jul 24	17:19:30	1	0	1	0	Ct	0	1	0	0	0	0	1	0	0	0	0	0	1	0	1	0	0	0	0	0	0	0	0	0	0	0	0	0	0	0	0	1	1	1
1635	12 Jul 24	17:19:35	1	0	1	0	Ct	0	1	0	0	0	0	0	0	0	1	0	0	0	0	0	0	0	0	0	0	0	0	0	0	0	0	0	0	0	0	0	0	0	0
1636	12 Jul 24	17:19:40	1	0	1	0	Ct	0	1	0	0	0	0	0	0	0	0	0	0	0	0	0	0	0	0	1	0	0	0	0	0	0	0	0	0	0	0	0	1	0	0
1637	12 Jul 24	17:19:45	1	0	1	0	Ct	0	1	0	1	0	0	0	0	0	0	0	0	0	0	1	0	0	0	0	0	0	0	0	0	0	0	1	0	0	0	0	0	1	1
1638	12 Jul 24	17:19:50	1	0	1	0	Ct	0	1	0	0	0	0	0	0	0	0	0	0	0	0	0	0	0	0	0	1	0	0	1	0	0	0	0	0	0	0	0	0	0	0
1639	12 Jul 24	17:19:55	1	0	1	0	Ct	0	1	0	0	0	0	0	0	0	1	0	0	0	1	1	0	0	0	0	0	0	0	0	0	0	0	0	0	0	0	0	0	0	1
1640	12 Jul 24	17:20:00	1	0	1	0	Ct	0	1	0	0	0	0	0	0	0	0	0	0	0	1	0	1	0	0	0	0	0	0	0	0	0	0	0	0	0	0	0	0	0	1
1641	12 Jul 24	17:20:05	1	0	1	0	Ct	0	1	0	0	0	0	0	0	0	0	0	0	0	0	0	0	0	0	0	0	0	0	1	0	0	0	1	0	0	0	0	0	0	1
1642	12 Jul 24	17:20:10	1	0	1	0	Ct	0	1	0	0	0	0	0	0	0	0	0	0	0	0	0	0	0	0	1	1	0	0	0	0	0	0	0	0	0	0	0	0	0	0
1643	12 Jul 24	17:20:15	1	0	1	0	Ct	0	1	0	0	0	0	0	0	0	0	0	0	1	0	0	1	0	0	0	0	0	0	0	0	0	0	0	0	0	0	0	0	0	1
1644	12 Jul 24	17:20:20	1	0	1	0	Ct	0	1	0	0	0	0	0	0	0	0	0	0	0	0	0	0	0	0	0	0	0	0	0	0	0	0	0	0	0	1	0	0	0	0
1645	12 Jul 24	17:20:25	1	0	1	0	Ct	0	1	0	0	0	0	1	1	0	0	0	0	0	0	0	0	0	0	0	0	0	0	0	0	0	0	1	0	0	0	0	1	0	0
1646	12 Jul 24	17:20:30	1	0	1	0	Ct	0	1	0	0	0	0	0	0	0	1	0	0	1	0	0	0	0	0	1	1	0	0	0	0	0	0	0	0	0	0	0	0	0	0
1647	12 Jul 24	17:20:35	1	0	1	0	Ct	0	1	0	0	0	0	0	0	0	0	0	0	0	0	0	0	0	0	0	0	0	0	0	0	0	0	1	1	0	1	0	1	1	0
1648	12 Jul 24	17:20:40	1	0	1	0	Ct	0	1	0	0	0	0	0	2	0	0	0	0	0	0	0	0	0	0	0	0	0	0	0	0	0	0	0	1	0	0	0	0	0	0
1649	12 Jul 24	17:20:45	1	0	1	0	Ct	0	1	0	0	0	0	0	0	0	0	0	0	0	0	0	0	0	0	0	0	0	0	0	0	0	0	0	1	0	1	0	0	1	0
1650	12 Jul 24	17:20:50	1	0	1	0	Ct	0	1	0	0	0	0	0	0	0	0	0	0	0	0	1	0	0	1	0	1	0	0	0	0	0	0	0	0	0	0	0	0	0	0
1651	12 Jul 24	17:20:55	1	0	1	0	Ct	0	1	0	0	0	0	0	0	0	0	0	0	0	0	0	0	0	0	0	0	0	0	0	0	0	1	0	0	0	0	0	0	0	0
1652	12 Jul 24	17:21:00	1	0	1	0	Ct	0	1	0	0	0	0	0	0	0	0	0	0	1	2	0	0	0	0	0	0	0	0	0	0	0	0	0	0	0	1	0	0	1	1
1653	12 Jul 24	17:21:05	1	0	1	0	Ct	0	1	0	0	0	0	0	0	0	1	0	0	0	1	0	0	0	0	1	1	0	0	0	0	0	0	0	0	0	0	0	0	0	0
1654	12 Jul 24	17:21:10	1	0	1	0	Ct	0	1	0	0	0	0	0	0	0	0	0	0	0	0	0	0	0	0	0	0	0	0	0	0	0	0	0	0	0	1	0	0	0	0
1655	12 Jul 24	17:21:15	1	0	1	0	Ct	0	1	0	1	0	0	0	0	0	0	0	0	0	0	0	0	0	0	0	0	0	0	0	0	0	0	0	0	0	0	0	0	0	0
1656	12 Jul 24	17:21:20	1	0	1	0	Ct	0	1	0	0	0	0	0	0	0	0	0	0	0	0	1	0	0	0	1	0	0	0	0	0	0	0	0	0	0	0	0	0	0	0
1657	12 Jul 24	17:21:25	1	0	1	0	Ct	0	1	0	0	0	0	0	0	0	0	0	0	0	0	0	0	0	0	0	0	0	0	1	0	0	0	0	0	0	0	0	0	1	1
1658	12 Jul 24	17:21:30	1	0	1	0	Ct	0	1	0	0	0	0	0	0	0	0	0	0	0	1	0	0	0	0	0	0	0	0	1	0	0	0	0	0	0	1	0	0	0	0
1659	12 Jul 24	17:21:35	1	0	1	0	Ct	0	1	0	0	0	0	0	0	0	0	0	0	0	0	0	0	0	0	0	0	0	0	0	0	0	0	0	0	1	0	0	0	0	0
1660	12 Jul 24	17:21:40	1	0	1	0	Ct	0	1	0	1	0	0	1	0	0	0	0	0	0	0	0	0	0	0	0	0	0	0	0	0	0	0	0	0	0	0	0	0	0	0
1661	12 Jul 24	17:21:45	1	0	1	0	Ct	0	1	0	0	0	0	1	0	0	0	1	0	0	0	0	0	0	0	1	0	0	0	0	0	0	0	0	0	0	0	0	0	0	0
1662	12 Jul 24	17:21:50	1	0	1	0	Ct	0	1	0	1	0	0	0	0	0	0	1	0	0	0	0	0	0	0	0	0	0	0	0	0	0	0	0	1	0	0	0	0	0	0
1663	12 Jul 24	17:21:55	1	0	1	0	Ct	0	1	0	0	0	0	0	0	0	0	0	0	1	1	0	0	0	0	0	0	0	0	1	0	0	0	0	0	0	0	0	0	0	0
1664	12 Jul 24	17:22:00	1	0	1	0	Ct	0	1	0	0	0	0	0	0	0	0	0	0	0	0	1	0	0	0	0	1	0	0	0	0	0	0	1	0	1	0	0	1	0	0
1665	12 Jul 24	17:22:05	1	0	1	0	Ct	0	1	0	0	0	0	1	0	0	0	0	0	0	0	0	0	0	0	0	0	0	0	0	0	0	0	0	0	1	0	0	0	0	0
1666	12 Jul 24	17:22:10	1	0	1	0	Ct	0	1	0	0	0	0	0	0	0	0	1	0	0	0	0	0	0	0	1	1	0	0	0	0	0	0	0	1	0	1	0	1	0	0
1667	12 Jul 24	17:22:15	1	0	1	0	Ct	0	1	0	0	0	0	0	1	0	0	0	0	0	0	1	0	0	0	0	0	0	0	0	0	0	0	0	1	0	0	0	0	0	0
1668	12 Jul 24	17:22:20	1	0	1	0	Ct	0	1	0	1	0	0	1	0	0	0	0	0	0	0	0	1	0	0	0	0	0	0	0	0	0	0	1	0	0	0	0	0	0	0
1669	12 Jul 24	17:22:25	1	0	1	0	Ct	0	1	0	0	0	0	0	0	0	0	0	0	0	0	1	0	0	0	0	0	0	0	0	0	0	0	0	0	0	0	0	1	0	1
1670	12 Jul 24	17:22:30	1	0	1	0	Ct	0	1	0	0	0	0	0	1	0	0	1	0	1	0	0	0	0	0	1	0	0	0	1	0	0	0	0	0	0	0	0	0	0	0
1671	12 Jul 24	17:22:35	1	0	1	0	Ct	0	1	0	1	0	0	1	0	0	0	0	0	1	1	0	1	0	0	0	0	0	0	0	0	0	0	0	0	0	0	0	1	0	0
1672	12 Jul 24	17:22:40	1	0	1	0	Ct	0	1	0	0	0	0	0	0	0	0	0	0	0	0	1	0	0	0	0	0	0	0	0	0	0	1	0	0	0	0	0	0	0	0
1673	12 Jul 24	17:22:45	1	0	1	0	Ct	0	1	0	0	0	0	1	0	0	0	0	0	0	1	0	0	0	0	1	0	0	0	1	0	0	0	0	0	0	0	0	0	0	0
1674	12 Jul 24	17:22:50	1	0	1	0	Ct	0	1	0	0	0	0	1	0	0	0	0	0	0	0	0	1	0	0	0	0	0	0	0	0	0	0	0	0	0	0	0	0	0	0
1675	12 Jul 24	17:22:55	1	0	1	0	Ct	0	1	0	0	0	0	0	0	0	0	0	0	0	0	1	0	0	0	0	0	0	0	1	0	0	0	0	0	0	0	0	0	0	0
1676	12 Jul 24	17:23:00	1	0	1	0	Ct	0	1	0	0	0	0	0	0	0	0	0	0	0	0	0	1	0	0	0	0	0	0	0	0	0	0	1	0	0	0	0	0	0	0
1677	12 Jul 24	17:23:05	1	0	1	0	Ct	0	1	0	0	0	0	0	0	0	0	0	0	0	0	0	0	0	0	0	0	0	0	0	0	0	1	0	0	0	0	0	0	0	0
1678	12 Jul 24	17:23:10	1	0	1	0	Ct	0	1	0	0	0	0	0	0	0	0	0	0	0	0	1	0	0	0	0	0	0	0	0	0	0	0	1	0	0	0	0	0	0	0
1679	12 Jul 24	17:23:15	1	0	1	0	Ct	0	1	0	0	0	0	0	0	0	0	0	0	0	0	0	0	0	0	0	0	0	0	1	0	0	0	0	0	0	0	0	1	0	1
1680	12 Jul 24	17:23:20	1	0	1	0	Ct	0	1	0	0	0	0	0	0	0	0	0	0	1	0	0	0	0	0	0	1	0	0	0	0	0	0	0	0	0	0	0	0	0	0
1681	12 Jul 24	17:23:25	1	0	1	0	Ct	0	1	0	0	0	0	0	0	0	0	0	0	0	0	1	0	0	0	0	0	0	0	0	0	0	0	0	0	0	0	0	0	1	0
1682	12 Jul 24	17:23:30	1	0	1	0	Ct	0	1	0	1	0	0	0	0	0	1	0	0	0	0	0	0	0	0	1	0	0	0	0	0	0	0	0	0	0	0	0	0	0	0
1683	12 Jul 24	17:23:35	1	0	1	0	Ct	0	1	0	0	0	0	0	0	0	0	0	0	0	0	1	0	0	0	0	1	0	0	0	0	0	0	0	0	0	0	0	1	0	0
1684	12 Jul 24	17:23:40	1	0	1	0	Ct	0	1	0	0	0	0	0	0	0	0	0	0	0	1	0	0	0	0	0	0	0	0	0	0	0	0	0	0	0	0	0	0	0	1
1685	12 Jul 24	17:23:45	1	0	1	0	Ct	0	1	0	1	0	0	0	0	0	0	0	0	0	1	0	0	0	0	1	0	0	0	0	0	0	0	0	0	0	0	0	1	1	0
1686	12 Jul 24	17:23:50	1	0	1	0	Ct	0	1	0	0	0	0	0	0	0	0	0	0	0	0	1	0	0	0	0	0	0	0	0	0	0	0	0	0	0	0	0	0	0	0
1687	12 Jul 24	17:23:55	1	0	1	0	Ct	0	1	0	0	0	0	0	0	0	0	0	0	0	0	0	1	0	0	0	1	0	0	0	0	0	0	0	0	0	0	0	1	0	1
1688	12 Jul 24	17:24:00	1	0	1	0	Ct	0	1	0	0	0	0	0	0	0	0	0	0	0	1	0	0	0	0	0	0	0	0	0	0	0	0	0	0	0	0	0	0	0	0
1689	12 Jul 24	17:24:05	1	0	1	0	Ct	0	1	0	0	0	0	1	0	0	0	0	0	1	0	1	1	0	0	0	0	0	0	0	0	0	0	0	0	0	0	1	0	0	0
1690	12 Jul 24	17:24:10	1	0	1	0	Ct	0	1	0	1	0	0	0	0	0	1	0	0	1	0	0	0	0	0	0	1	0	0	1	0	0	0	1	0	0	0	2	1	0	0
1691	12 Jul 24	17:24:15	1	0	1	0	Ct	0	1	0	0	0	0	0	0	0	0	0	0	0	1	0	0	0	0	0	0	0	0	0	0	0	0	0	0	0	1	0	0	0	1
1692	12 Jul 24	17:24:20	1	0	1	0	Ct	0	1	0	1	0	0	0	1	0	0	0	0	0	0	0	0	0	0	0	0	0	0	1	0	0	1	1	0	0	1	0	1	0	0
1693	12 Jul 24	17:24:25	1	0	1	0	Ct	0	1	0	0	0	0	1	0	0	0	0	0	0	0	1	0	0	0	0	0	0	0	0	0	0	0	0	0	0	0	0	0	1	1
1694	12 Jul 24	17:24:30	1	0	1	0	Ct	0	1	0	0	0	0	0	0	0	0	0	0	0	1	0	0	0	0	0	0	0	0	0	0	0	0	0	0	0	0	0	0	0	0
1695	12 Jul 24	17:24:35	1	0	1	0	Ct	0	1	0	0	0	0	0	0	0	0	0	0	0	0	0	0	0	0	1	0	0	0	1	0	0	0	0	0	0	0	0	1	1	1
1696	12 Jul 24	17:24:40	1	0	1	0	Ct	0	1	0	0	0	0	0	0	0	0	0	0	0	0	1	0	0	1	0	1	0	0	0	0	0	0	0	0	0	0	0	0	0	0
1697	12 Jul 24	17:24:45	1	0	1	0	Ct	0	1	0	1	0	0	0	0	0	1	0	0	0	1	0	0	0	1	0	0	0	0	0	0	0	2	0	0	0	0	0	1	1	0
1698	12 Jul 24	17:24:50	1	0	1	0	Ct	0	1	0	0	0	0	0	0	0	0	0	0	0	1	0	0	0	0	1	0	0	0	1	0	0	0	0	0	0	0	0	0	0	0
1699	12 Jul 24	17:24:55	1	0	1	0	Ct	0	1	0	0	0	0	0	1	0	0	0	0	0	0	0	0	0	0	0	1	0	0	0	0	0	0	0	0	0	0	0	0	0	1
1700	12 Jul 24	17:25:00	1	0	1	0	Ct	0	1	0	0	1	0	0	0	0	0	0	0	0	0	0	0	0	0	0	0	0	0	1	0	0	0	0	0	0	0	0	0	0	0
1701	12 Jul 24	17:25:05	1	0	1	0	Ct	0	1	0	0	1	0	0	0	0	0	0	0	0	0	0	0	0	0	0	0	0	0	0	0	0	0	0	0	0	0	0	0	0	0
1702	12 Jul 24	17:25:10	1	0	1	0	Ct	0	1	0	0	0	0	0	0	0	0	0	0	0	0	1	0	0	0	1	0	0	0	0	0	0	0	0	0	0	0	0	0	0	0
1703	12 Jul 24	17:25:15	1	0	1	0	Ct	0	1	0	0	0	0	1	0	0	0	0	0	0	0	0	0	0	0	0	0	0	0	0	0	0	0	0	0	0	0	1	0	1	0
1704	12 Jul 24	17:25:20	1	0	1	0	Ct	0	1	0	0	0	0	1	0	0	1	0	0	0	0	0	0	0	0	0	1	0	0	1	0	0	0	0	0	0	0	1	0	0	0
1705	12 Jul 24	17:25:25	1	0	1	0	Ct	0	1	0	0	1	0	0	0	0	0	0	0	0	0	1	0	0	0	0	1	0	0	0	0	0	0	0	0	0	0	3	1	0	1
1706	12 Jul 24	17:25:30	1	0	1	0	Ct	0	1	0	0	0	0	0	0	0	0	0	0	0	0	0	1	0	0	1	0	0	0	1	0	0	0	0	0	0	0	1	0	0	0
1707	12 Jul 24	17:25:35	1	0	1	0	Ct	0	1	0	1	0	0	0	0	0	0	0	0	0	0	0	0	0	0	0	0	0	0	0	0	0	0	0	0	0	0	0	1	0	0
1708	12 Jul 24	17:25:40	1	0	1	0	Ct	0	1	0	0	0	0	1	0	0	0	0	0	0	0	0	1	0	0	0	0	0	0	0	0	0	0	0	0	0	0	3	0	0	0
1709	12 Jul 24	17:25:45	1	0	1	0	Ct	0	1	0	1	0	0	0	0	0	1	0	0	0	0	0	0	0	0	0	0	0	0	0	0	0	0	0	0	0	0	3	0	1	0
1710	12 Jul 24	17:25:50	1	0	1	0	Ct	0	1	0	0	0	0	0	0	0	0	0	0	0	0	1	0	0	0	0	0	0	0	1	0	0	0	0	0	0	0	3	0	0	0
1711	12 Jul 24	17:25:55	1	0	1	0	Ct	0	1	0	1	0	0	0	0	0	1	0	0	0	0	0	0	0	0	0	0	0	0	0	0	0	0	0	0	0	1	2	1	1	1
1712	12 Jul 24	17:26:00	1	0	1	0	Ct	0	1	0	0	0	0	0	0	0	3	0	0	0	0	0	0	0	0	0	0	0	0	1	0	0	0	0	0	0	0	0	0	0	0
1713	12 Jul 24	17:26:05	1	0	1	0	Ct	0	1	0	0	1	0	0	0	0	4	0	0	0	0	1	0	0	0	0	0	0	0	0	0	0	0	0	0	0	0	0	0	1	0
1714	12 Jul 24	17:26:10	1	0	1	0	Ct	0	1	0	1	0	0	0	0	0	6	0	0	0	0	0	0	0	0	0	0	0	0	0	0	0	0	0	0	0	0	0	1	1	0
1715	12 Jul 24	17:26:15	1	0	1	0	Ct	0	1	0	0	0	0	0	0	0	3	0	0	0	0	0	0	0	0	0	0	0	0	0	0	0	0	0	0	0	0	0	0	0	0
1716	12 Jul 24	17:26:20	1	0	1	0	Ct	0	1	0	0	0	0	0	0	0	2	0	0	0	0	0	0	0	0	0	0	0	0	1	0	0	0	0	0	1	0	0	0	0	0
1717	12 Jul 24	17:26:25	1	0	1	0	Ct	0	1	0	1	0	0	0	0	0	0	0	0	0	0	0	1	0	0	0	1	0	0	0	0	0	0	0	0	0	0	0	0	0	0
1718	12 Jul 24	17:26:30	1	0	1	0	Ct	0	1	0	0	0	0	0	0	0	0	0	0	0	0	1	0	0	0	0	0	0	0	0	0	0	0	0	0	0	0	0	1	1	1
1719	12 Jul 24	17:26:35	1	0	1	0	Ct	0	1	0	0	0	0	1	0	0	0	0	0	0	0	0	0	0	0	0	1	0	0	1	0	0	0	0	0	1	0	0	0	0	0
1720	12 Jul 24	17:26:40	1	0	1	0	Ct	0	1	0	0	0	0	0	0	0	0	0	0	0	0	1	0	0	0	0	0	0	0	0	0	0	0	0	0	0	0	0	0	0	0
1721	12 Jul 24	17:26:45	1	0	1	0	Ct	0	1	0	0	0	0	0	0	0	0	0	0	0	0	0	1	0	1	0	0	0	0	0	0	0	0	0	0	0	0	0	1	1	1
1722	12 Jul 24	17:26:50	1	0	1	0	Ct	0	1	0	0	0	0	0	0	0	0	0	0	0	0	0	0	0	0	0	0	0	0	0	0	0	0	0	0	0	0	0	0	0	0
1723	12 Jul 24	17:26:55	1	0	1	0	Ct	0	1	0	0	0	0	1	0	0	0	0	0	0	0	0	0	0	0	0	0	0	0	1	0	0	0	0	0	0	0	0	0	0	0
1724	12 Jul 24	17:27:00	1	0	1	0	Ct	0	1	0	0	0	0	0	0	0	0	0	0	0	0	1	0	0	0	0	0	0	0	0	0	0	1	0	0	0	0	0	0	1	0
1725	12 Jul 24	17:27:05	1	0	1	0	Ct	0	1	0	1	0	0	0	0	0	0	0	0	0	0	0	0	0	0	0	2	0	0	1	0	0	0	0	0	1	0	0	0	1	0
1726	12 Jul 24	17:27:10	1	0	1	0	Ct	0	1	0	0	0	0	0	0	0	1	0	0	0	0	1	1	0	0	0	0	0	0	0	0	0	0	0	0	0	0	0	1	0	0
1727	12 Jul 24	17:27:15	1	0	1	0	Ct	0	1	0	1	0	0	0	0	0	1	0	0	0	0	0	0	0	0	0	0	0	0	0	0	0	0	0	0	0	0	0	0	0	0
1728	12 Jul 24	17:27:20	1	0	1	0	Ct	0	1	0	0	0	0	0	1	0	0	0	0	0	0	0	0	0	0	0	0	1	0	1	0	0	0	0	0	0	0	0	1	1	1
1729	12 Jul 24	17:27:25	1	0	1	0	Ct	0	1	0	0	0	0	0	0	0	0	0	0	1	1	1	1	0	0	0	0	0	0	0	0	0	0	0	0	0	0	0	0	0	2
1730	12 Jul 24	17:27:30	1	0	1	0	Ct	0	1	0	0	0	0	0	0	0	0	0	0	0	0	0	0	0	0	0	1	0	0	0	0	0	0	0	0	0	0	1	0	1	0
1731	12 Jul 24	17:27:35	1	0	1	0	Ct	0	1	0	0	0	0	0	1	0	0	0	0	0	1	0	1	0	0	0	0	0	0	0	0	0	0	1	0	0	0	0	0	0	0
1732	12 Jul 24	17:27:40	1	0	1	0	Ct	0	1	0	0	0	0	0	0	1	1	0	0	0	0	1	0	0	0	0	0	0	0	0	0	0	0	0	0	0	0	0	1	0	0
1733	12 Jul 24	17:27:45	1	0	1	0	Ct	0	1	0	0	0	0	0	0	0	0	0	0	0	0	0	1	0	0	0	0	0	0	0	0	0	0	0	0	0	0	0	0	0	0
1734	12 Jul 24	17:27:50	1	0	1	0	Ct	0	1	0	0	0	0	0	0	0	0	0	0	0	0	0	0	0	0	0	1	0	0	1	0	0	0	0	0	0	0	0	0	0	0
1735	12 Jul 24	17:27:55	1	0	1	0	Ct	0	1	0	0	0	0	0	0	0	1	0	0	0	0	0	1	0	0	0	0	0	0	0	0	0	0	1	0	0	1	0	1	0	0
1736	12 Jul 24	17:28:00	1	0	1	0	Ct	0	1	0	0	0	0	0	0	1	0	0	0	0	1	1	0	0	0	0	1	0	0	0	0	0	1	0	0	0	0	0	0	0	0
1737	12 Jul 24	17:28:05	1	0	1	0	Ct	0	1	0	0	0	0	0	0	0	0	0	0	0	0	0	1	0	0	0	0	0	0	0	0	0	0	0	0	0	0	0	0	0	0
1738	12 Jul 24	17:28:10	1	0	1	0	Ct	0	1	0	0	0	0	1	1	0	0	0	0	0	0	0	0	0	0	0	0	0	0	1	0	0	0	0	0	0	0	0	0	0	0
1739	12 Jul 24	17:28:15	1	0	1	0	Ct	0	1	0	0	0	0	0	0	0	0	0	0	0	1	0	0	0	0	1	0	0	0	0	0	0	0	0	0	0	1	0	0	0	0
1740	12 Jul 24	17:28:20	1	0	1	0	Ct	0	1	0	0	0	0	0	1	0	0	0	0	1	0	1	0	0	0	0	0	0	0	0	0	0	0	1	0	0	0	0	1	0	0
1741	12 Jul 24	17:28:25	1	0	1	0	Ct	0	1	0	0	0	0	0	0	0	0	0	0	0	0	0	0	0	0	0	0	0	0	1	0	0	0	0	0	0	0	0	0	0	0
1742	12 Jul 24	17:28:30	1	0	1	0	Ct	0	1	0	0	0	0	0	0	0	0	0	0	0	0	0	0	0	0	0	1	0	0	0	0	0	0	0	0	0	0	0	0	0	0
1743	12 Jul 24	17:28:35	1	0	1	0	Ct	0	1	0	0	0	0	1	0	0	0	0	0	0	0	0	0	0	0	1	0	0	0	0	0	0	0	0	0	0	0	0	0	0	0
1744	12 Jul 24	17:28:40	1	0	1	0	Ct	0	1	0	1	0	0	0	0	0	0	0	0	0	0	0	1	0	0	0	1	0	0	0	0	0	0	0	0	0	0	0	0	0	0
1745	12 Jul 24	17:28:45	1	0	1	0	Ct	0	1	0	0	0	0	0	0	0	1	0	0	0	0	0	0	0	1	1	0	0	0	0	0	0	0	0	0	0	0	0	1	0	1
1746	12 Jul 24	17:28:50	1	0	1	0	Ct	0	1	0	0	0	0	0	0	0	0	0	0	0	0	0	0	0	0	0	0	0	0	0	0	0	0	0	0	0	0	0	0	0	0
1747	12 Jul 24	17:28:55	1	0	1	0	Ct	0	1	0	1	0	0	0	0	0	1	0	0	0	0	0	0	0	0	0	0	0	0	0	0	0	0	0	0	0	0	0	0	0	0
1748	12 Jul 24	17:29:00	1	0	1	0	Ct	0	1	0	0	0	0	0	0	1	0	0	0	0	0	0	0	0	0	0	0	0	0	0	0	0	0	0	0	0	0	0	1	0	1
1749	12 Jul 24	17:29:05	1	0	1	0	Ct	0	1	0	0	0	0	0	0	0	0	0	0	0	0	0	0	0	0	1	0	0	0	0	0	0	0	1	0	0	0	0	0	0	0
1750	12 Jul 24	17:29:10	1	0	1	0	Ct	0	1	0	0	0	0	0	0	0	0	0	0	0	0	1	0	0	0	0	0	0	0	0	0	0	0	0	0	0	0	0	0	0	0
1751	12 Jul 24	17:29:15	1	0	1	0	Ct	0	1	0	0	0	0	0	0	0	0	0	0	0	0	0	1	0	0	1	0	0	0	0	0	0	0	0	0	0	0	0	0	0	0
1752	12 Jul 24	17:29:20	1	0	1	0	Ct	0	1	0	0	1	0	0	0	0	0	0	0	0	0	0	0	0	0	0	1	0	0	0	0	0	0	0	0	0	0	0	0	0	0
1753	12 Jul 24	17:29:25	1	0	1	0	Ct	0	1	0	1	0	0	0	0	1	0	1	0	0	0	1	0	0	0	0	0	0	0	1	0	0	0	0	0	0	0	0	0	1	0
1754	12 Jul 24	17:29:30	1	0	1	0	Ct	0	1	0	0	0	0	0	0	0	0	0	0	0	0	0	0	0	0	0	0	0	0	0	0	0	0	0	0	0	0	0	0	0	1
1755	12 Jul 24	17:29:35	1	0	1	0	Ct	0	1	0	0	0	0	0	0	0	0	0	0	0	0	1	0	0	0	1	1	0	0	0	0	0	0	1	0	0	0	0	0	0	0
1756	12 Jul 24	17:29:40	1	0	1	0	Ct	0	1	0	0	0	0	0	1	0	0	1	0	1	0	0	0	0	0	0	0	0	0	0	0	0	0	0	0	0	0	0	0	1	1
1757	12 Jul 24	17:29:45	1	0	1	0	Ct	0	1	0	0	0	0	0	0	1	0	0	0	0	0	0	0	0	0	0	0	0	0	0	0	0	0	0	0	0	0	0	0	0	0
1758	12 Jul 24	17:29:50	1	0	1	0	Ct	0	1	0	0	0	0	0	0	0	0	0	0	0	0	1	0	0	0	0	1	0	0	0	0	0	0	0	0	0	0	0	0	1	0
1759	12 Jul 24	17:29:55	1	0	1	0	Ct	0	1	0	0	0	0	1	0	0	0	0	0	0	0	0	0	0	0	0	0	0	0	0	0	0	0	1	0	0	0	0	0	1	0
1760	12 Jul 24	17:30:00	1	0	1	0	Ct	0	1	0	0	0	0	0	0	1	1	0	0	0	0	0	0	0	0	0	1	0	0	0	0	0	1	0	0	0	0	0	0	0	0
1761	12 Jul 24	17:30:05	1	0	1	0	Ct	0	1	0	0	0	2	0	1	0	2	0	0	1	0	0	0	0	0	0	0	0	0	0	0	0	0	0	0	0	0	0	0	0	1
1762	12 Jul 24	17:30:10	1	0	1	0	Ct	0	1	0	1	0	1	0	0	0	0	3	0	0	0	0	0	0	0	0	0	0	0	0	0	0	0	0	0	0	0	0	0	1	0
1763	12 Jul 24	17:30:15	1	0	1	0	Ct	0	1	0	0	0	0	0	0	0	0	0	0	0	0	0	0	0	0	0	0	0	0	0	0	0	0	0	0	0	0	0	0	0	1
1764	12 Jul 24	17:30:20	1	0	1	0	Ct	0	1	0	0	0	0	0	0	0	0	0	0	0	0	0	0	0	0	0	1	0	0	0	0	0	0	0	0	0	0	0	1	1	0
1765	12 Jul 24	17:30:25	1	0	1	0	Ct	0	1	0	1	0	0	0	0	0	0	0	0	0	0	0	0	0	0	0	0	0	0	0	0	0	0	0	0	0	0	0	0	0	0
1766	12 Jul 24	17:30:30	1	0	1	0	Ct	0	1	0	0	0	0	0	0	0	0	0	0	0	0	0	0	0	0	0	0	0	0	0	0	0	0	0	0	0	0	0	0	0	0
1767	12 Jul 24	17:30:35	1	0	1	0	Ct	0	1	0	1	0	0	0	0	0	0	1	0	0	0	0	0	0	0	0	1	0	0	0	0	0	0	0	0	0	0	0	0	0	1
1768	12 Jul 24	17:30:40	1	0	1	0	Ct	0	1	0	0	0	0	0	0	0	0	0	0	0	0	1	0	0	0	1	0	0	0	0	0	0	1	0	0	0	0	0	0	0	0
1769	12 Jul 24	17:30:45	1	0	1	0	Ct	0	1	0	1	0	0	0	0	0	0	0	0	0	0	0	0	0	0	0	0	0	0	1	0	0	0	0	0	0	1	1	1	0	0
1770	12 Jul 24	17:30:50	1	0	1	0	Ct	0	1	0	0	0	0	0	0	0	0	1	0	0	0	1	0	0	0	0	1	0	0	0	0	0	0	0	0	0	0	0	0	1	0
1771	12 Jul 24	17:30:55	1	0	1	0	Ct	0	1	0	1	0	0	0	0	0	0	0	0	0	1	0	0	0	0	0	0	0	0	0	0	0	0	1	0	0	0	0	0	0	0
1772	12 Jul 24	17:31:00	1	0	1	0	Ct	0	1	0	0	0	0	0	0	1	0	0	0	0	1	0	0	0	0	0	0	0	0	1	0	0	0	0	0	0	0	0	0	0	1
1773	12 Jul 24	17:31:05	1	0	1	0	Ct	0	1	0	1	0	0	0	0	0	0	0	0	0	0	0	0	0	2	1	0	0	0	0	0	0	0	0	0	0	0	0	1	0	0
1774	12 Jul 24	17:31:10	1	0	1	0	Ct	0	1	0	0	0	0	0	0	0	0	0	0	0	0	0	0	0	1	0	0	0	0	0	0	0	0	0	0	0	0	0	0	0	0
1775	12 Jul 24	17:31:15	1	0	1	0	Ct	0	1	0	1	0	0	0	0	0	0	1	0	0	0	1	0	0	0	0	1	0	0	1	0	0	1	0	0	0	0	0	0	0	0
1776	12 Jul 24	17:31:20	1	0	1	0	Ct	0	1	0	0	0	0	0	1	1	1	0	0	0	0	0	0	0	0	0	0	0	0	0	0	0	0	1	0	0	0	0	1	0	0
1777	12 Jul 24	17:31:25	1	0	1	0	Ct	0	1	0	1	0	0	0	0	0	0	0	0	0	0	1	0	0	1	1	0	0	0	0	0	0	0	0	0	0	0	0	0	0	0
1778	12 Jul 24	17:31:30	1	0	1	0	Ct	0	1	0	0	0	0	0	0	0	1	0	0	0	0	0	1	0	0	0	0	0	0	1	0	0	0	0	0	0	0	0	0	0	0
1779	12 Jul 24	17:31:35	1	0	1	0	Ct	0	1	0	1	0	0	0	1	0	0	0	0	0	0	1	0	0	0	0	1	0	0	0	0	0	0	0	0	0	0	0	0	1	0
1780	12 Jul 24	17:31:40	1	0	1	0	Ct	0	1	0	0	0	0	0	0	1	0	0	0	0	0	0	0	0	0	1	0	0	0	0	0	0	0	0	0	0	0	0	0	0	0
1781	12 Jul 24	17:31:45	1	0	1	0	Ct	0	1	0	0	0	0	0	0	0	0	0	0	0	0	0	1	0	0	0	1	0	0	1	0	0	0	0	0	0	0	0	0	0	0
1782	12 Jul 24	17:31:50	1	0	1	0	Ct	0	1	0	0	0	0	1	0	0	0	0	0	0	0	0	0	0	0	0	0	0	0	0	0	0	0	1	0	0	0	0	0	0	0
1783	12 Jul 24	17:31:55	1	0	1	0	Ct	0	1	0	0	0	0	0	0	0	0	0	0	0	0	1	0	0	0	0	0	0	0	0	0	0	0	0	0	0	0	0	1	0	0
1784	12 Jul 24	17:32:00	1	0	1	0	Ct	0	1	0	0	0	0	0	0	1	0	1	0	0	0	0	0	0	0	0	1	0	0	0	0	0	0	0	0	0	0	0	0	0	0
1785	12 Jul 24	17:32:05	1	0	1	0	Ct	0	1	0	0	0	0	1	0	0	0	0	0	0	0	0	0	0	0	1	0	0	1	0	0	0	0	0	0	0	0	0	0	0	0
1786	12 Jul 24	17:32:10	1	0	1	0	Ct	0	1	0	0	0	0	0	0	0	0	0	0	0	0	1	0	0	0	0	0	0	1	0	0	0	0	0	0	0	0	0	0	0	0
1787	12 Jul 24	17:32:15	1	0	1	0	Ct	0	1	0	1	0	0	0	0	1	0	0	0	0	1	0	0	0	0	0	0	0	0	0	0	0	0	0	0	0	0	0	0	0	0
1788	12 Jul 24	17:32:20	1	0	1	0	Ct	0	1	0	0	0	0	0	0	0	0	1	0	0	0	0	0	0	0	0	1	0	1	0	0	0	0	1	0	0	0	0	2	0	0
1789	12 Jul 24	17:32:25	1	0	1	0	Ct	0	1	0	0	0	0	0	0	1	0	0	0	0	0	0	1	0	0	0	0	0	1	0	0	0	0	0	0	0	0	0	0	0	0
1790	12 Jul 24	17:32:30	1	0	1	0	Ct	0	1	0	0	0	0	0	0	0	0	0	0	0	0	1	0	0	0	1	0	0	0	1	0	0	0	0	0	0	0	0	0	0	0
1791	12 Jul 24	17:32:35	1	0	1	0	Ct	0	1	0	0	0	0	0	0	0	0	0	0	0	1	0	0	0	0	0	0	0	1	0	0	0	0	0	0	0	0	0	0	0	0
1792	12 Jul 24	17:32:40	1	0	1	0	Ct	0	1	0	1	0	0	0	0	0	0	0	0	0	1	0	1	0	0	0	0	0	0	1	0	0	0	0	0	0	0	0	0	0	0
1793	12 Jul 24	17:32:45	1	0	1	0	Ct	0	1	0	0	0	0	0	0	0	0	0	0	0	0	0	0	0	0	0	0	0	0	0	0	0	0	0	0	0	0	0	1	1	0
1794	12 Jul 24	17:32:50	1	0	1	0	Ct	0	1	0	0	0	0	0	0	0	0	0	0	0	0	1	0	0	0	0	0	0	0	0	0	0	0	0	0	0	0	0	0	0	0
1795	12 Jul 24	17:32:55	1	0	1	0	Ct	0	1	0	0	0	0	0	0	0	1	0	0	0	0	0	0	0	0	1	1	0	1	0	0	0	0	0	0	0	0	0	0	0	0
1796	12 Jul 24	17:33:00	1	0	1	0	Ct	0	1	0	0	0	0	0	0	1	0	0	0	2	0	0	0	0	0	0	0	0	1	0	0	0	0	0	0	0	0	0	1	1	1
1797	12 Jul 24	17:33:05	1	0	1	0	Ct	0	1	0	0	0	0	0	0	0	0	0	0	0	0	0	0	0	0	0	0	0	0	0	0	0	0	0	0	0	0	0	0	0	0
1798	12 Jul 24	17:33:10	1	0	1	0	Ct	0	1	0	0	0	0	0	0	0	0	0	0	0	0	0	0	0	0	1	0	0	0	0	0	0	0	0	0	0	0	0	0	0	0
1799	12 Jul 24	17:33:15	1	0	1	0	Ct	0	1	0	0	0	0	0	0	0	0	1	0	0	0	0	0	0	0	0	0	0	3	0	0	0	0	0	0	0	0	3	0	1	1
1800	12 Jul 24	17:33:20	1	0	1	0	Ct	0	1	0	1	0	0	0	0	1	0	0	0	0	0	1	1	0	0	1	1	0	0	1	0	0	0	0	0	0	1	1	0	0	0
1801	12 Jul 24	17:33:25	1	0	1	0	Ct	0	1	0	0	0	0	1	0	0	0	1	0	0	0	0	0	0	0	0	0	0	0	0	0	0	0	0	0	0	1	0	0	0	0
1802	12 Jul 24	17:33:30	1	0	1	0	Ct	0	1	0	0	0	0	0	0	0	0	0	0	0	0	0	0	0	0	0	0	0	0	0	0	0	0	0	0	0	0	0	0	0	0
1803	12 Jul 24	17:33:35	1	0	1	0	Ct	0	1	0	0	0	0	0	0	0	0	0	0	0	0	0	1	0	0	0	0	0	0	0	0	0	0	0	0	0	0	0	0	1	0
1804	12 Jul 24	17:33:40	1	0	1	0	Ct	0	1	0	1	0	0	0	0	0	0	0	0	1	0	0	0	0	0	0	0	0	0	0	0	0	0	0	0	0	0	0	0	0	0
1805	12 Jul 24	17:33:45	1	0	1	0	Ct	0	1	0	0	0	0	0	1	1	0	0	0	0	0	1	0	0	0	0	0	0	0	1	0	0	0	0	0	0	0	0	0	0	0
1806	12 Jul 24	17:33:50	1	0	1	0	Ct	0	1	0	0	0	0	0	0	0	0	0	0	0	0	0	1	0	0	1	0	0	0	0	0	0	0	0	0	0	0	0	0	0	1
1807	12 Jul 24	17:33:55	1	0	1	0	Ct	0	1	0	0	0	0	0	0	0	0	0	0	0	0	0	0	0	0	0	0	0	0	1	0	0	0	0	0	0	0	0	1	1	0
1808	12 Jul 24	17:34:00	1	0	1	0	Ct	0	1	0	1	0	0	0	1	0	0	0	0	0	1	0	1	0	0	0	0	0	0	0	0	0	0	0	0	0	0	0	0	0	1
1809	12 Jul 24	17:34:05	1	0	1	0	Ct	0	1	0	0	0	0	0	0	1	1	0	0	1	0	0	0	0	0	0	0	0	0	0	0	0	0	0	0	0	0	0	0	1	0
1810	12 Jul 24	17:34:10	1	0	1	0	Ct	0	1	0	0	0	0	0	0	0	0	0	0	0	0	0	0	0	0	1	0	0	0	0	0	0	0	0	0	0	0	0	1	0	0
1811	12 Jul 24	17:34:15	1	0	1	0	Ct	0	1	0	1	0	0	0	0	0	0	0	0	0	0	1	0	0	0	0	0	0	0	1	0	0	0	0	0	0	0	0	0	0	0
1812	12 Jul 24	17:34:20	1	0	1	0	Ct	0	1	0	0	0	0	0	0	0	0	0	0	0	1	0	1	0	0	0	1	0	0	0	0	0	0	1	0	0	0	0	0	0	0
1813	12 Jul 24	17:34:25	1	0	1	0	Ct	0	1	0	0	0	0	0	0	0	1	0	0	0	0	0	0	0	0	1	0	0	0	0	0	0	0	0	0	0	0	0	0	1	0
1814	12 Jul 24	17:34:30	1	0	1	0	Ct	0	1	0	0	0	0	0	0	0	0	0	0	0	0	0	1	0	0	0	0	0	0	0	0	0	0	0	0	0	0	0	0	1	0
1815	12 Jul 24	17:34:35	1	0	1	0	Ct	0	1	0	0	0	0	0	0	0	0	0	0	0	0	1	0	0	0	0	1	0	0	1	0	0	0	0	0	0	0	0	0	0	0
1816	12 Jul 24	17:34:40	1	0	1	0	Ct	0	1	0	0	0	0	0	0	0	0	0	0	0	0	0	0	0	0	0	0	0	0	0	0	0	0	0	0	0	0	0	0	0	0
1817	12 Jul 24	17:34:45	1	0	1	0	Ct	0	1	0	0	0	0	0	0	1	1	1	0	0	0	0	0	0	0	0	0	0	0	0	0	0	0	0	0	0	0	0	0	1	0
1818	12 Jul 24	17:34:50	1	0	1	0	Ct	0	1	0	0	0	0	0	0	0	0	0	0	0	0	0	0	0	0	0	0	0	0	0	0	0	0	0	0	0	0	0	1	0	0
1819	12 Jul 24	17:34:55	1	0	1	0	Ct	0	1	0	0	0	0	0	0	0	0	0	0	0	1	0	0	0	0	0	1	0	0	0	0	0	0	0	0	0	0	0	0	0	0
1820	12 Jul 24	17:35:00	1	0	1	0	Ct	0	1	0	0	0	0	0	0	1	0	0	0	0	0	1	0	0	0	0	0	0	0	0	0	0	0	0	0	0	0	0	1	1	0
1821	12 Jul 24	17:35:05	1	0	1	0	Ct	0	1	0	0	0	0	0	0	0	0	0	0	0	0	0	0	0	0	0	1	0	0	1	0	0	0	0	0	0	0	0	0	0	0
1822	12 Jul 24	17:35:10	1	0	1	0	Ct	0	1	0	0	0	0	0	0	0	0	0	0	1	0	0	0	0	0	0	0	0	0	0	0	0	0	0	0	0	0	0	0	0	0
1823	12 Jul 24	17:35:15	1	0	1	0	Ct	0	1	0	1	0	0	0	0	0	0	0	0	0	0	1	0	0	0	0	0	0	0	0	0	0	0	1	0	0	0	0	1	1	0
1824	12 Jul 24	17:35:20	1	0	1	0	Ct	0	1	0	0	0	0	0	0	0	0	0	0	0	0	0	0	0	0	1	0	0	0	1	0	0	0	0	0	0	0	0	0	0	1
1825	12 Jul 24	17:35:25	1	0	1	0	Ct	0	1	0	0	0	0	0	0	1	0	0	0	0	0	1	0	0	0	0	1	0	0	0	0	0	1	0	0	0	0	1	1	0	0
1826	12 Jul 24	17:35:30	1	0	1	0	Ct	0	1	0	1	0	0	0	0	0	0	0	0	1	0	0	0	0	0	0	0	0	0	0	0	0	0	0	0	0	0	0	0	1	0
1827	12 Jul 24	17:35:35	1	0	1	0	Ct	0	1	0	0	0	0	0	0	1	0	0	0	0	0	1	0	0	0	0	1	0	0	0	0	0	0	0	0	0	0	0	0	0	1
1828	12 Jul 24	17:35:40	1	0	1	0	Ct	0	1	0	0	0	0	0	0	0	0	0	0	0	0	0	0	0	0	0	0	0	0	0	0	0	0	0	0	0	0	0	1	0	0
1829	12 Jul 24	17:35:45	1	0	1	0	Ct	0	1	0	1	0	0	0	0	0	0	0	0	0	0	0	0	0	0	0	0	0	0	0	0	0	0	0	0	0	0	0	0	1	0
1830	12 Jul 24	17:35:50	1	0	1	0	Ct	0	1	0	0	0	0	0	0	0	0	0	0	0	0	0	1	0	0	0	0	0	0	0	0	0	0	0	0	0	0	0	1	0	0
1831	12 Jul 24	17:35:55	1	0	1	0	Ct	0	1	0	1	0	0	0	0	0	0	1	0	0	0	0	0	0	0	1	1	0	0	0	0	0	0	0	0	0	0	0	0	0	0
1832	12 Jul 24	17:36:00	1	0	1	0	Ct	0	1	0	0	0	0	0	0	0	0	0	0	0	0	1	1	0	0	0	0	0	0	0	0	0	0	1	0	0	0	1	0	0	0
1833	12 Jul 24	17:36:05	1	0	1	0	Ct	0	1	0	0	0	0	0	0	0	0	0	0	0	1	0	0	0	0	0	1	0	0	0	0	0	0	0	0	0	0	1	1	1	0
1834	12 Jul 24	17:36:10	1	0	1	0	Ct	0	1	0	0	0	0	0	0	1	0	0	0	0	0	0	1	0	0	0	0	0	0	0	0	0	0	0	0	0	0	1	0	0	1
1835	12 Jul 24	17:36:15	1	0	1	0	Ct	0	1	0	1	0	0	0	0	0	0	0	0	0	0	1	0	0	0	0	0	0	0	0	0	0	0	0	0	0	0	0	0	0	0
1836	12 Jul 24	17:36:20	1	0	1	0	Ct	0	1	0	0	0	0	0	0	0	0	0	0	0	0	0	0	0	0	0	0	0	0	0	0	0	0	0	0	0	0	0	0	1	1
1837	12 Jul 24	17:36:25	1	0	1	0	Ct	0	1	0	0	0	0	0	0	1	0	0	0	0	0	0	1	0	0	0	0	0	0	0	0	0	0	0	0	0	0	0	1	0	0
1838	12 Jul 24	17:36:30	1	0	1	0	Ct	0	1	0	0	0	0	0	0	0	0	0	0	0	0	1	0	0	0	0	0	0	0	0	0	0	0	1	0	1	0	0	0	0	0
1839	12 Jul 24	17:36:35	1	0	1	0	Ct	0	1	0	1	0	0	0	0	0	0	0	0	0	0	0	0	0	0	1	0	0	0	0	0	0	0	0	0	0	0	0	1	0	0
1840	12 Jul 24	17:36:40	1	0	1	0	Ct	0	1	0	0	0	0	0	0	0	0	0	0	0	0	0	0	0	0	0	1	0	0	0	0	0	1	0	0	3	0	0	1	0	0
1841	12 Jul 24	17:36:45	1	0	1	0	Ct	0	1	0	0	0	0	0	0	0	0	0	0	2	0	0	0	0	0	0	0	0	0	0	0	0	0	0	0	0	0	0	0	0	0
1842	12 Jul 24	17:36:50	1	0	1	0	Ct	0	1	0	0	0	0	0	0	0	0	0	0	0	0	0	0	0	0	0	1	0	0	0	0	0	0	0	0	1	0	1	0	0	0
1843	12 Jul 24	17:36:55	1	0	1	0	Ct	0	1	0	0	0	0	0	0	0	0	0	0	1	0	1	0	0	0	0	0	0	0	0	0	0	0	0	0	0	0	0	0	0	0
1844	12 Jul 24	17:37:00	1	0	1	0	Ct	0	1	0	0	0	0	0	0	0	0	0	0	0	0	0	0	0	0	0	0	0	0	0	0	0	0	0	0	0	1	0	0	0	0
1845	12 Jul 24	17:37:05	1	0	1	0	Ct	0	1	0	0	0	0	0	0	0	0	0	0	0	0	0	0	0	0	0	0	0	0	1	0	0	1	0	0	0	0	0	0	0	0
1846	12 Jul 24	17:37:10	1	0	1	0	Ct	0	1	0	0	0	0	0	0	1	0	0	0	0	1	0	0	0	0	0	0	0	0	1	0	0	0	0	0	0	0	0	0	0	1
1847	12 Jul 24	17:37:15	1	0	1	0	Ct	0	1	0	0	0	0	0	0	0	0	0	0	0	0	0	0	0	0	0	0	0	0	0	0	0	0	0	0	0	0	0	0	0	0
1848	12 Jul 24	17:37:20	1	0	1	0	Ct	0	1	0	0	0	0	0	0	0	1	0	0	0	0	0	1	0	0	0	0	0	0	0	0	0	0	0	1	0	0	0	0	0	1
1849	12 Jul 24	17:37:25	1	0	1	0	Ct	0	1	0	1	0	0	0	0	0	0	0	0	0	1	0	0	0	0	0	0	0	0	0	0	0	0	0	0	0	0	0	0	0	0
1850	12 Jul 24	17:37:30	1	0	1	0	Ct	0	1	0	0	0	0	0	0	0	0	0	0	0	0	0	0	0	0	1	0	0	0	1	0	0	0	0	0	0	0	0	0	0	0
1851	12 Jul 24	17:37:35	1	0	1	0	Ct	0	1	0	0	0	0	0	0	0	0	1	0	0	0	1	0	0	0	0	0	0	0	0	0	0	0	0	0	0	0	0	0	0	0
1852	12 Jul 24	17:37:40	1	0	1	0	Ct	0	1	0	0	0	0	0	0	0	0	1	0	0	0	1	1	0	0	0	0	0	0	0	0	0	0	0	1	0	0	0	1	0	1
1853	12 Jul 24	17:37:45	1	0	1	0	Ct	0	1	0	0	0	0	0	0	0	0	0	0	0	0	0	0	0	0	0	0	0	0	1	0	0	0	0	0	0	0	0	0	0	0
1854	12 Jul 24	17:37:50	1	0	1	0	Ct	0	1	0	0	0	0	0	0	0	0	0	0	0	0	0	0	0	0	0	0	0	0	0	0	0	0	0	0	0	0	0	0	0	0
1855	12 Jul 24	17:37:55	1	0	1	0	Ct	0	1	0	0	0	0	0	0	0	0	0	0	1	0	1	0	0	0	0	0	0	0	0	0	0	0	1	0	0	0	0	1	0	0
1856	12 Jul 24	17:38:00	1	0	1	0	Ct	0	1	0	1	0	0	0	0	0	1	1	0	0	0	1	0	0	0	1	1	0	0	1	0	0	0	0	0	0	0	0	0	0	0
1857	12 Jul 24	17:38:05	1	0	1	0	Ct	0	1	0	0	0	0	0	0	0	0	0	0	0	0	0	0	0	0	0	0	0	0	0	0	0	0	0	0	0	0	0	0	0	1
1858	12 Jul 24	17:38:10	1	0	1	0	Ct	0	1	0	0	0	0	0	0	0	0	0	0	2	0	0	0	0	0	0	0	0	0	0	0	0	0	0	0	0	0	1	0	0	0
1859	12 Jul 24	17:38:15	1	0	1	0	Ct	0	1	0	0	0	0	0	0	0	1	0	0	1	0	1	0	0	0	0	1	0	0	1	0	0	1	0	0	0	0	1	0	0	0
1860	12 Jul 24	17:38:20	1	0	1	0	Ct	0	1	0	0	0	0	0	0	0	1	0	0	0	1	0	2	0	0	1	0	0	0	0	0	0	0	0	0	0	0	0	1	0	0
1861	12 Jul 24	17:38:25	1	0	1	0	Ct	0	1	0	0	0	0	0	0	0	1	0	0	0	0	0	0	0	0	0	0	0	0	1	0	0	0	0	0	0	0	0	0	1	0
1862	12 Jul 24	17:38:30	1	0	1	0	Ct	0	1	0	0	0	0	0	0	0	0	0	0	0	0	1	1	0	0	0	0	0	0	0	0	0	0	0	0	0	0	0	0	0	0
1863	12 Jul 24	17:38:35	1	0	1	0	Ct	0	1	0	0	0	0	0	0	0	0	1	0	0	0	0	0	0	0	0	0	0	0	0	0	0	1	0	0	0	0	0	0	0	0
1864	12 Jul 24	17:38:40	1	0	1	0	Ct	0	1	0	0	0	0	0	0	0	0	0	0	1	0	0	0	0	0	0	0	0	1	0	0	0	0	1	0	0	0	0	1	1	0
1865	12 Jul 24	17:38:45	1	0	1	0	Ct	0	1	0	0	0	0	0	0	1	0	0	0	0	0	1	0	0	0	0	1	0	0	0	0	0	0	0	0	0	0	0	0	0	0
1866	12 Jul 24	17:38:50	1	0	1	0	Ct	0	0	0	0	0	1	1	0	0	0	0	0	1	1	0	0	0	1	1	0	0	1	0	0	0	0	0	0	0	1	0	0	1	0
1867	12 Jul 24	17:38:55	1	0	1	0	Ct	0	0	0	1	0	0	0	1	0	0	1	0	0	0	0	1	0	0	0	0	0	1	1	0	0	0	0	0	0	0	0	1	0	0
1868	12 Jul 24	17:39:00	1	0	1	0	Ct	0	0	0	0	0	1	1	0	1	0	0	0	0	0	1	0	0	1	0	1	0	0	0	0	0	1	0	0	0	0	0	0	1	1
1869	12 Jul 24	17:39:05	1	0	1	0	Ct	0	0	0	1	1	0	0	1	0	0	1	1	1	1	0	1	0	0	0	0	0	0	0	0	0	0	0	0	0	0	0	0	0	0
1870	12 Jul 24	17:39:10	1	0	1	0	Ct	0	0	0	0	1	0	0	0	0	1	0	0	0	1	0	0	0	0	1	0	2	1	1	0	0	1	0	0	0	0	0	0	1	1
1871	12 Jul 24	17:39:15	1	0	1	0	Ct	0	0	0	0	0	1	0	0	0	0	1	0	1	0	1	1	0	1	0	1	0	1	0	0	0	0	0	1	0	0	0	1	0	0
1872	12 Jul 24	17:39:20	1	0	1	0	Ct	0	0	0	1	0	0	0	0	1	0	0	1	0	0	1	0	0	0	0	0	0	1	1	0	0	1	0	0	0	1	1	0	1	1
1873	12 Jul 24	17:39:25	1	0	1	0	Ct	0	0	0	0	1	1	0	1	0	1	1	0	1	1	0	0	0	0	1	1	0	0	0	0	1	0	0	0	0	1	1	1	0	0
1874	12 Jul 24	17:39:30	1	0	1	0	Ct	0	0	0	1	1	0	0	0	1	0	0	1	0	0	1	1	0	1	0	0	1	0	1	0	0	1	1	0	0	0	0	0	1	0
1875	12 Jul 24	17:39:35	1	0	1	0	Ct	0	0	0	0	0	1	0	1	1	0	0	0	1	0	1	0	0	0	0	1	1	1	0	0	0	0	1	1	1	1	0	1	0	1
1876	12 Jul 24	17:39:40	1	0	1	0	Ct	0	0	0	1	1	0	1	0	0	0	1	0	0	1	0	1	0	0	1	0	0	0	1	0	0	1	0	0	0	0	0	1	0	0
1877	12 Jul 24	17:39:45	1	0	1	0	Ct	0	0	0	0	1	0	0	0	0	0	0	1	1	0	1	0	0	0	0	1	1	1	0	0	1	0	0	1	0	1	0	0	1	1
1878	12 Jul 24	17:39:50	1	0	1	0	Ct	0	0	0	0	0	0	1	1	1	1	1	0	0	1	0	1	0	1	1	0	1	0	1	0	0	1	1	0	0	0	0	0	1	0
1879	12 Jul 24	17:39:55	1	0	1	0	Ct	0	0	0	1	1	0	0	0	0	0	0	0	0	0	1	0	0	0	0	1	0	1	0	0	0	0	0	0	1	1	1	1	0	0
1880	12 Jul 24	17:40:00	1	0	1	0	Ct	0	0	0	0	0	0	0	0	1	1	1	1	1	0	0	1	0	1	0	1	0	0	1	0	1	0	0	0	0	0	0	1	0	1
1881	12 Jul 24	17:40:05	1	0	1	0	Ct	0	0	1	0	1	0	1	1	0	0	0	0	1	0	1	0	0	0	1	0	1	1	0	0	0	1	1	1	0	1	1	0	1	0
1882	12 Jul 24	17:40:10	1	0	1	0	Ct	0	0	0	1	0	1	1	0	0	0	1	1	0	0	0	1	0	0	0	0	0	1	1	0	1	0	0	0	0	0	0	0	1	1
1883	12 Jul 24	17:40:15	1	0	1	0	Ct	0	0	0	0	1	0	0	0	1	0	0	0	1	1	1	0	0	0	1	1	1	0	0	0	1	1	1	0	0	0	0	1	0	1
1884	12 Jul 24	17:40:20	1	0	1	0	Ct	0	0	0	1	1	1	1	1	0	1	1	0	0	0	0	1	0	0	0	0	0	1	1	0	0	1	0	0	0	1	0	0	0	0
1885	12 Jul 24	17:40:25	1	0	1	0	Ct	0	0	0	0	0	1	0	0	1	0	0	0	1	1	1	0	0	1	1	0	2	0	0	0	0	0	0	0	0	1	0	0	1	1
1886	12 Jul 24	17:40:30	1	0	1	0	Ct	0	0	0	1	1	0	0	0	0	1	0	1	0	0	1	0	0	0	0	1	0	1	1	0	0	0	1	1	0	0	2	1	0	0
1887	12 Jul 24	17:40:35	1	0	1	0	Ct	0	0	0	1	0	0	1	1	0	0	0	0	1	0	0	1	0	0	1	0	0	0	1	0	0	0	0	0	0	0	0	0	1	0
1888	12 Jul 24	17:40:40	1	0	1	0	Ct	0	0	0	0	1	1	1	0	1	0	1	0	0	1	1	0	0	1	0	1	1	0	0	0	0	1	1	0	1	1	0	0	0	1
1889	12 Jul 24	17:40:45	1	0	1	0	Ct	0	0	0	1	0	0	0	1	0	0	0	1	1	0	1	1	0	0	1	0	1	0	0	0	0	0	0	0	0	0	1	1	1	0
1890	12 Jul 24	17:40:50	1	0	1	0	Ct	0	0	0	0	1	1	0	0	0	1	1	0	0	0	0	0	0	0	1	1	0	1	1	0	0	1	0	0	1	1	0	0	0	1
1891	12 Jul 24	17:40:55	1	0	1	0	Ct	0	0	0	1	0	0	1	1	1	0	0	0	1	0	1	0	0	0	0	0	1	0	0	0	0	0	1	0	0	0	0	1	1	0
1892	12 Jul 24	17:41:00	1	0	1	0	Ct	0	0	0	0	1	1	0	0	0	0	1	0	0	1	0	0	0	1	1	1	1	1	1	0	0	0	0	1	0	1	0	0	0	1
1893	12 Jul 24	17:41:05	1	0	1	0	Ct	0	0	0	1	1	1	1	0	0	1	0	0	0	0	1	0	0	0	1	0	0	1	1	0	0	1	1	0	0	0	0	1	1	0
1894	12 Jul 24	17:41:10	1	0	1	0	Ct	0	0	1	0	1	0	0	1	0	0	0	0	0	0	1	1	0	0	0	1	1	0	0	0	0	0	0	0	0	1	0	0	0	0
1895	12 Jul 24	17:41:15	1	0	1	0	Ct	0	0	1	1	0	0	1	0	1	0	1	1	1	0	0	1	0	0	1	0	0	1	0	0	0	1	0	1	0	0	0	1	1	1
1896	12 Jul 24	17:41:20	1	0	1	0	Ct	0	0	0	0	1	0	0	1	1	1	0	0	1	1	1	0	0	1	0	1	0	0	1	0	0	0	0	0	0	1	0	1	0	0
1897	12 Jul 24	17:41:25	1	0	1	0	Ct	0	0	0	1	0	1	1	0	0	1	0	1	0	0	0	1	0	1	1	0	0	1	1	0	1	0	1	0	0	0	0	0	1	1
1898	12 Jul 24	17:41:30	1	0	1	0	Ct	0	0	0	0	1	0	0	1	0	0	1	0	1	0	1	0	0	0	0	0	1	0	0	0	1	1	0	1	1	1	0	1	0	0
1899	12 Jul 24	17:41:35	1	0	1	0	Ct	0	0	0	1	0	0	1	0	0	0	0	0	0	0	0	1	0	0	1	1	0	0	0	0	0	0	0	1	0	0	0	0	1	1
1900	12 Jul 24	17:41:40	1	0	1	0	Ct	0	0	1	0	1	0	0	0	0	0	1	0	1	1	1	0	0	0	1	0	0	1	1	0	0	0	1	0	1	1	1	0	0	0
1901	12 Jul 24	17:41:45	1	0	1	0	Ct	0	0	0	0	0	0	1	1	1	1	0	0	0	0	1	0	0	1	0	0	0	0	1	0	0	0	0	0	0	0	1	1	0	0
1902	12 Jul 24	17:41:50	1	0	1	0	Ct	0	0	0	1	0	1	0	0	0	0	1	0	1	1	0	1	0	0	1	0	0	1	0	0	0	1	0	1	0	1	0	0	1	1
1903	12 Jul 24	17:41:55	1	0	1	0	Ct	0	0	0	0	1	0	1	0	1	1	0	1	0	0	1	0	0	0	1	1	2	1	0	0	0	0	0	0	1	0	0	1	1	0
1904	12 Jul 24	17:42:00	1	0	1	0	Ct	0	0	0	1	0	0	0	1	0	0	1	0	0	0	0	1	0	0	0	0	0	1	1	0	1	1	1	0	1	0	0	0	0	0
1905	12 Jul 24	17:42:05	1	0	1	0	Ct	0	0	0	0	1	0	1	0	0	1	0	0	1	1	1	0	0	0	2	0	1	0	1	0	1	0	0	0	0	0	1	1	1	1
1906	12 Jul 24	17:42:10	1	0	1	0	Ct	0	0	0	1	0	1	0	1	0	0	0	0	1	0	1	1	0	0	0	1	1	0	0	0	0	0	1	1	0	1	0	1	0	0
1907	12 Jul 24	17:42:15	1	0	1	0	Ct	0	0	0	1	1	0	1	0	1	1	1	1	0	0	0	0	0	1	1	0	0	1	0	0	0	1	0	0	0	0	0	0	1	1
1908	12 Jul 24	17:42:20	1	0	1	0	Ct	0	0	0	0	0	0	0	0	0	0	0	0	1	0	1	0	0	0	0	0	0	0	1	0	0	1	0	0	1	1	0	0	0	0
1909	12 Jul 24	17:42:25	1	0	1	0	Ct	0	0	0	0	1	0	0	1	1	0	0	0	0	1	0	0	0	0	1	1	0	1	0	0	0	0	0	0	0	0	1	1	1	1
1910	12 Jul 24	17:42:30	1	0	1	0	Ct	0	0	0	1	0	1	1	0	0	1	1	0	0	0	1	0	0	0	0	1	1	0	1	0	1	0	1	0	1	0	0	1	0	1
1911	12 Jul 24	17:42:35	1	0	1	0	Ct	0	0	0	0	1	0	0	0	1	0	0	1	1	0	0	1	0	1	0	0	0	0	0	0	1	1	0	0	0	1	0	0	1	0
1912	12 Jul 24	17:42:40	1	0	1	0	Ct	0	0	0	1	0	0	0	1	0	1	0	0	0	1	1	0	0	1	1	0	0	1	0	0	0	0	1	2	0	0	0	0	1	0
1913	12 Jul 24	17:42:45	1	0	1	0	Ct	0	0	0	0	1	1	1	0	0	0	0	1	1	0	1	1	0	0	1	0	1	0	1	0	0	0	0	0	0	0	0	1	0	1
1914	12 Jul 24	17:42:50	1	0	1	0	Ct	0	0	0	1	0	0	0	0	1	0	1	0	0	0	0	0	0	1	0	1	0	1	0	0	0	1	0	0	0	1	1	1	1	0
1915	12 Jul 24	17:42:55	1	0	1	0	Ct	0	0	0	0	1	0	1	0	0	1	0	0	1	1	1	1	0	0	1	0	0	0	1	0	0	0	0	1	0	0	0	0	0	1
1916	12 Jul 24	17:43:00	1	0	1	0	Ct	0	0	0	1	0	0	0	1	0	0	1	0	0	0	0	0	0	0	1	1	0	0	0	0	0	0	1	1	0	1	0	0	1	1
1917	12 Jul 24	17:43:05	1	0	1	0	Ct	0	0	0	0	1	0	1	0	1	0	0	1	1	0	1	0	0	0	0	0	0	1	1	0	0	1	0	0	1	0	1	0	0	0
1918	12 Jul 24	17:43:10	1	0	1	0	Ct	0	0	0	0	0	1	1	1	0	0	0	0	0	1	1	1	0	0	0	0	0	0	0	0	1	0	1	0	0	0	0	1	1	1
1919	12 Jul 24	17:43:15	1	0	1	0	Ct	0	0	0	0	0	0	0	0	1	1	1	0	1	0	0	0	0	1	1	1	1	0	1	0	0	1	0	1	0	1	1	1	0	0
1920	12 Jul 24	17:43:20	1	0	1	0	Ct	0	0	0	1	1	1	0	0	0	0	0	0	0	1	1	1	0	0	1	0	1	1	0	0	0	0	0	0	1	0	0	0	1	1
1921	12 Jul 24	17:43:25	1	0	1	0	Ct	0	0	0	1	0	0	0	1	0	0	0	0	1	0	0	0	0	0	0	1	0	0	1	0	1	0	0	0	0	1	0	1	0	0
1922	12 Jul 24	17:43:30	1	0	1	0	Ct	0	0	0	0	1	0	1	0	1	0	1	1	0	0	1	0	0	0	1	0	1	1	0	0	0	0	1	0	1	0	0	1	1	0
1923	12 Jul 24	17:43:35	1	0	1	0	Ct	0	0	0	1	0	0	0	0	0	1	0	0	1	1	0	1	0	0	1	0	0	0	1	0	1	1	1	0	0	1	0	0	0	1
1924	12 Jul 24	17:43:40	1	0	1	0	Ct	0	0	0	0	0	1	0	1	1	0	1	0	0	0	1	0	0	0	0	1	0	1	0	0	0	1	0	0	1	0	0	1	0	0
1925	12 Jul 24	17:43:45	1	0	1	0	Ct	0	0	0	1	1	0	1	0	0	1	0	1	1	0	0	0	0	1	0	0	1	0	1	0	2	0	0	0	0	0	0	0	1	1
1926	12 Jul 24	17:43:50	1	0	1	0	Ct	0	0	0	1	0	0	0	0	0	0	0	0	0	1	1	0	0	0	1	0	0	1	1	0	0	1	0	0	0	1	1	1	0	1
1927	12 Jul 24	17:43:55	1	0	1	0	Ct	0	0	0	0	1	1	0	0	1	0	1	0	1	0	0	1	0	0	1	1	1	1	0	0	0	0	1	0	0	0	0	0	1	0
1928	12 Jul 24	17:44:00	1	0	1	0	Ct	0	0	0	0	0	0	1	1	0	0	0	0	0	0	1	1	0	0	0	0	0	0	0	0	1	1	0	0	0	1	0	1	0	0
1929	12 Jul 24	17:44:05	1	0	1	0	Ct	0	0	0	1	0	0	0	0	1	1	0	1	1	0	0	0	0	1	1	1	0	1	1	0	0	0	1	0	1	0	0	0	1	0
1930	12 Jul 24	17:44:10	1	0	1	0	Ct	0	0	1	0	0	0	0	0	0	1	0	0	0	1	1	1	0	1	0	0	0	0	0	0	1	0	0	0	0	1	0	1	0	1
1931	12 Jul 24	17:44:15	1	0	1	0	Ct	0	0	0	0	0	0	1	1	0	0	0	1	0	0	1	1	0	1	1	1	2	1	1	0	0	1	0	0	0	0	0	0	1	0
1932	12 Jul 24	17:44:20	1	0	1	0	Ct	0	0	0	1	1	1	0	0	1	0	0	0	0	0	0	0	0	0	0	0	1	0	0	0	0	0	0	0	0	0	0	0	0	1
1933	12 Jul 24	17:44:25	1	0	1	0	Ct	0	0	0	0	0	2	0	0	0	1	0	0	1	0	1	0	0	0	1	0	0	0	0	0	0	1	1	0	1	1	0	1	1	0
1934	12 Jul 24	17:44:30	1	0	1	0	Ct	0	0	0	0	0	1	0	0	1	0	1	0	0	2	0	0	0	0	0	1	0	1	0	0	1	0	0	0	0	0	0	1	0	1
1935	12 Jul 24	17:44:35	1	0	1	0	Ct	0	0	0	1	1	2	1	0	0	0	0	0	1	0	1	1	0	1	1	1	0	0	0	0	0	1	0	0	0	0	0	0	1	0
1936	12 Jul 24	17:44:40	1	0	1	0	Ct	0	0	0	0	0	0	0	1	0	0	1	0	0	1	1	0	0	0	0	0	0	1	0	0	0	2	0	0	1	0	0	1	0	1
1937	12 Jul 24	17:44:45	1	0	1	0	Ct	0	0	0	1	1	0	0	0	0	1	0	1	0	0	0	0	0	0	1	0	0	0	0	0	1	0	1	0	1	1	0	1	1	1
1938	12 Jul 24	17:44:50	1	0	1	0	Ct	0	0	0	0	0	0	0	1	0	0	0	0	1	0	1	1	0	1	1	1	1	1	0	0	0	0	0	0	0	0	0	0	1	0
1939	12 Jul 24	17:44:55	1	0	1	0	Ct	0	0	0	1	1	0	0	0	1	0	0	1	0	0	0	0	0	0	0	0	0	0	0	0	1	1	0	0	0	0	0	1	0	1
1940	12 Jul 24	17:45:00	1	0	1	0	Ct	0	0	0	0	0	2	0	0	0	1	0	0	1	0	1	1	0	1	0	1	1	1	0	0	1	0	1	0	1	1	0	0	0	0
1941	12 Jul 24	17:45:05	1	0	1	0	Ct	0	0	0	0	0	0	1	0	0	0	1	0	0	0	1	0	0	0	0	0	0	0	0	0	0	1	1	0	0	0	0	1	1	1
1942	12 Jul 24	17:45:10	1	0	1	0	Ct	0	0	2	1	0	0	1	1	0	1	0	0	1	0	0	1	0	0	1	0	1	0	0	0	0	0	0	0	1	1	0	0	0	1
1943	12 Jul 24	17:45:15	1	0	1	0	Ct	0	0	0	0	1	0	0	1	0	0	1	0	0	1	1	0	0	1	0	1	0	0	0	0	1	1	0	0	0	0	0	1	1	0
1944	12 Jul 24	17:45:20	1	0	1	0	Ct	0	0	0	1	0	0	0	0	1	0	0	0	1	0	0	1	0	0	1	1	1	1	1	0	0	0	0	0	0	0	0	0	0	1
1945	12 Jul 24	17:45:25	1	0	1	0	Ct	0	0	0	0	1	1	1	0	0	1	0	0	0	0	1	0	0	0	1	0	0	0	0	0	0	1	1	0	0	1	0	1	1	1
1946	12 Jul 24	17:45:30	1	0	1	0	Ct	0	0	0	0	0	0	0	1	0	0	1	0	1	1	0	1	0	1	0	0	1	1	1	0	0	0	0	0	0	0	0	0	0	0
1947	12 Jul 24	17:45:35	1	0	1	0	Ct	0	0	0	1	0	1	0	0	1	0	0	0	0	0	1	1	0	0	1	0	0	0	0	0	1	0	0	0	1	0	0	1	1	0
1948	12 Jul 24	17:45:40	1	0	1	0	Ct	0	0	0	0	1	0	0	1	0	1	0	0	0	0	1	0	0	1	0	0	0	0	1	0	0	0	1	0	0	1	0	1	0	0
1949	12 Jul 24	17:45:45	1	0	1	0	Ct	0	0	0	1	0	1	1	0	1	0	1	0	1	0	0	0	0	0	1	1	0	1	0	0	0	1	0	0	1	0	1	0	0	1
1950	12 Jul 24	17:45:50	1	0	1	0	Ct	0	0	0	0	0	0	1	0	0	0	0	0	0	1	0	1	0	0	0	1	1	0	1	0	0	1	0	0	0	0	2	0	1	0
1951	12 Jul 24	17:45:55	1	0	1	0	Ct	0	0	0	1	1	0	0	0	0	0	1	0	0	0	1	0	0	0	1	0	0	0	0	0	1	0	1	0	0	1	1	1	0	1
1952	12 Jul 24	17:46:00	1	0	1	0	Ct	0	0	0	0	0	0	1	0	0	1	0	0	1	0	1	1	0	1	0	0	0	0	1	0	0	0	1	0	0	0	0	1	1	0
1953	12 Jul 24	17:46:05	1	0	1	0	Ct	0	0	0	0	1	0	0	1	0	0	0	0	0	1	0	0	0	0	0	0	0	0	0	0	0	1	0	0	1	0	0	0	0	1
1954	12 Jul 24	17:46:10	1	0	1	0	Ct	0	0	0	1	0	0	0	0	1	0	1	1	0	0	1	1	0	1	0	1	0	0	1	0	1	0	0	0	0	0	0	0	0	0
1955	12 Jul 24	17:46:15	1	0	1	0	Ct	0	0	0	0	1	1	1	0	0	1	0	0	1	0	0	0	0	3	0	0	0	0	0	0	0	1	0	0	0	1	1	0	1	1
1956	12 Jul 24	17:46:20	1	0	1	0	Ct	0	0	1	1	0	0	0	1	0	0	0	0	0	0	1	0	0	1	0	1	1	0	1	0	0	0	0	0	1	0	0	1	0	0
1957	12 Jul 24	17:46:25	1	0	1	0	Ct	0	0	0	0	1	0	1	0	1	1	1	1	1	0	0	0	0	0	0	0	0	1	0	0	0	1	1	0	0	0	3	1	1	0
1958	12 Jul 24	17:46:30	1	0	1	0	Ct	0	0	0	1	0	0	0	0	0	0	0	0	0	0	0	1	0	0	0	0	0	0	1	0	1	0	0	0	0	0	1	0	0	1
1959	12 Jul 24	17:46:35	1	0	1	0	Ct	0	0	0	0	1	1	1	0	0	0	1	0	1	0	1	0	0	1	0	1	1	0	0	0	2	1	1	0	0	1	5	1	1	1
1960	12 Jul 24	17:46:40	1	0	1	0	Ct	0	0	0	1	0	0	0	1	0	2	0	0	0	1	0	1	0	0	0	0	0	0	1	0	2	0	0	0	0	0	3	0	0	0
1961	12 Jul 24	17:46:45	1	0	1	0	Ct	0	0	0	0	1	0	0	0	0	0	1	2	1	0	1	0	0	1	0	0	0	0	0	0	1	1	0	0	0	1	3	0	1	1
1962	12 Jul 24	17:46:50	1	0	1	0	Ct	0	0	0	1	0	1	1	1	1	0	0	0	0	0	0	1	0	0	0	1	1	1	0	0	0	0	0	0	0	0	2	0	0	0
1963	12 Jul 24	17:46:55	1	0	1	0	Ct	0	0	0	0	0	0	1	0	0	0	1	0	1	1	1	0	0	1	2	1	0	0	1	0	0	0	0	0	1	0	1	1	1	0
1964	12 Jul 24	17:47:00	1	0	1	0	Ct	0	0	0	1	1	0	0	0	0	0	0	0	0	0	0	1	0	0	0	0	0	1	0	0	0	1	1	2	0	0	2	0	0	1
1965	12 Jul 24	17:47:05	1	0	1	0	Ct	0	0	0	0	0	0	1	0	1	0	0	0	0	0	1	0	0	0	0	0	0	0	0	0	0	0	0	0	0	1	2	0	1	0
1966	12 Jul 24	17:47:10	1	0	1	0	Ct	0	0	0	1	0	0	0	1	0	1	0	1	1	1	1	1	0	0	0	0	0	1	0	0	1	0	1	0	0	0	0	1	0	1
1967	12 Jul 24	17:47:15	1	0	1	0	Ct	0	0	0	0	1	1	0	0	0	0	1	0	1	0	0	0	0	1	0	1	0	0	0	0	0	1	0	0	0	1	1	0	0	0
1968	12 Jul 24	17:47:20	1	0	1	0	Ct	0	0	0	1	0	0	1	0	0	0	0	0	0	0	1	1	0	0	0	0	0	0	0	0	0	0	0	0	0	0	0	1	1	1
1969	12 Jul 24	17:47:25	1	0	1	0	Ct	0	0	0	0	0	0	0	1	0	1	0	1	0	1	0	0	0	0	0	0	0	1	0	0	0	1	1	0	0	0	0	0	0	0
1970	12 Jul 24	17:47:30	1	0	1	0	Ct	0	0	0	1	1	0	0	0	1	0	1	0	0	0	1	0	0	0	0	1	1	0	0	0	0	0	0	0	1	1	0	0	1	0
1971	12 Jul 24	17:47:35	1	0	1	0	Ct	0	0	0	0	0	0	1	1	0	0	0	0	1	0	0	1	0	1	0	0	0	0	0	0	1	0	0	0	0	0	0	0	0	1
1972	12 Jul 24	17:47:40	1	0	1	0	Ct	0	0	0	1	0	0	0	0	1	0	1	1	0	0	1	0	0	0	1	1	0	0	0	0	0	1	0	0	0	1	0	1	1	1
1973	12 Jul 24	17:47:45	1	0	1	0	Ct	0	0	0	0	1	0	0	1	0	1	0	0	0	1	0	0	0	0	0	0	0	1	0	0	0	0	1	0	0	0	0	0	0	0
1974	12 Jul 24	17:47:50	1	0	1	0	Ct	0	0	0	1	0	0	1	0	0	0	1	0	0	0	1	1	0	0	1	1	0	0	0	0	1	1	0	0	0	0	0	1	1	1
1975	12 Jul 24	17:47:55	1	0	1	0	Ct	0	0	0	0	1	0	2	0	0	0	0	0	1	0	0	0	0	2	0	0	0	0	0	0	0	0	1	0	0	0	0	0	0	0
1976	12 Jul 24	17:48:00	1	0	1	0	Ct	0	0	0	1	0	0	0	0	0	0	0	0	1	0	1	1	0	0	0	1	0	1	0	0	0	0	0	0	0	1	0	0	0	1
1977	12 Jul 24	17:48:05	1	0	1	0	Ct	0	0	0	3	0	0	0	1	1	0	0	0	0	0	0	0	0	1	0	0	0	0	0	0	0	1	0	0	0	0	0	1	1	1
1978	12 Jul 24	17:48:10	1	0	1	0	Ct	0	0	0	2	0	0	0	0	0	1	0	0	0	0	1	1	0	0	1	1	0	1	0	0	1	0	0	0	0	0	0	1	0	0
1979	12 Jul 24	17:48:15	1	0	1	0	Ct	0	0	0	0	0	0	1	1	1	0	0	0	1	0	0	0	0	2	1	0	0	0	0	0	0	1	1	0	0	0	0	0	1	1
1980	12 Jul 24	17:48:20	1	0	1	0	Ct	0	0	0	1	1	0	0	0	0	0	1	1	0	0	1	0	0	0	0	0	0	1	0	0	0	0	0	0	0	1	0	0	0	0
1981	12 Jul 24	17:48:25	1	0	1	0	Ct	0	0	0	0	1	0	0	1	0	0	1	0	0	0	0	1	0	0	0	1	0	0	0	0	1	1	0	0	0	0	0	1	1	1
1982	12 Jul 24	17:48:30	1	0	1	0	Ct	0	0	0	0	0	0	1	0	0	0	0	1	1	1	1	0	0	1	0	0	0	0	1	0	0	0	1	0	4	0	0	0	0	0
1983	12 Jul 24	17:48:35	1	0	1	0	Ct	0	0	0	0	1	0	0	1	1	0	0	0	0	0	0	1	0	0	0	0	0	0	0	0	0	1	0	0	0	0	0	1	1	0
1984	12 Jul 24	17:48:40	1	0	1	0	Ct	0	0	0	1	0	0	0	0	0	1	1	0	0	0	1	0	0	1	1	1	0	1	1	0	1	0	1	0	1	1	0	0	0	1
1985	12 Jul 24	17:48:45	1	0	1	0	Ct	0	0	0	0	0	0	0	0	1	0	0	0	0	0	0	1	0	0	0	0	0	1	0	0	0	1	0	0	0	0	0	0	0	0
1986	12 Jul 24	17:48:50	1	0	1	0	Ct	0	0	0	1	0	0	0	1	0	1	0	0	1	0	0	0	0	0	1	0	0	0	0	0	1	0	0	0	0	0	0	1	1	0
1987	12 Jul 24	17:48:55	1	0	1	0	Ct	0	0	0	0	1	0	1	0	0	0	0	1	0	0	1	0	0	0	0	1	0	0	1	0	0	0	0	0	1	0	0	1	0	0
1988	12 Jul 24	17:49:00	1	0	1	0	Ct	0	0	0	1	0	0	0	0	1	0	1	0	0	0	0	1	0	0	1	0	0	0	0	0	0	1	1	0	0	0	0	0	0	1
1989	12 Jul 24	17:49:05	1	0	1	0	Ct	0	0	0	0	1	0	0	1	0	0	0	0	1	0	1	0	0	1	0	1	0	0	1	0	1	0	0	0	1	1	0	0	0	0
1990	12 Jul 24	17:49:10	1	0	1	0	Ct	0	0	0	1	0	0	1	0	1	0	0	1	0	0	0	0	0	0	1	0	0	0	0	0	0	0	1	0	0	0	0	1	0	1
1991	12 Jul 24	17:49:15	1	0	1	0	Ct	0	0	0	0	0	0	0	0	0	2	0	0	0	0	1	0	0	0	0	0	0	0	0	0	0	0	0	0	1	0	0	1	1	0
1992	12 Jul 24	17:49:20	1	0	1	0	Ct	0	0	0	1	1	0	0	1	0	0	0	0	0	0	0	0	0	0	1	1	0	1	0	0	0	1	0	0	0	1	0	0	0	1
1993	12 Jul 24	17:49:25	1	0	1	0	Ct	0	0	0	2	0	0	1	0	0	0	0	1	0	0	1	0	0	1	0	0	0	3	1	0	0	0	1	0	1	0	0	1	0	0
1994	12 Jul 24	17:49:30	1	0	1	0	Ct	0	0	0	0	1	0	0	0	1	1	1	0	0	0	0	0	0	0	1	1	0	1	0	0	0	1	1	0	0	0	0	0	1	0
1995	12 Jul 24	17:49:35	1	0	1	0	Ct	0	0	0	0	0	0	0	1	0	0	0	0	1	0	0	0	0	0	0	0	0	0	1	0	1	0	0	0	0	0	0	1	0	1
1996	12 Jul 24	17:49:40	1	0	1	0	Ct	0	0	0	1	0	0	0	0	1	0	0	0	0	1	1	0	0	1	1	1	0	1	0	0	0	1	1	0	0	1	0	0	0	0
1997	12 Jul 24	17:49:45	1	0	1	0	Ct	0	0	0	0	0	0	0	0	0	0	0	0	0	1	0	0	0	0	0	0	0	0	1	0	0	0	0	0	1	0	0	0	1	1
1998	12 Jul 24	17:49:50	1	0	1	0	Ct	0	0	0	1	1	0	0	1	0	0	1	1	0	0	1	0	0	0	0	0	0	1	0	0	0	0	0	0	0	0	0	1	0	1
1999	12 Jul 24	17:49:55	1	0	1	0	Ct	0	0	0	0	0	0	1	0	0	1	0	0	0	0	0	1	0	0	1	0	0	0	1	0	0	1	1	0	1	1	0	0	0	0
2000	12 Jul 24	17:50:00	1	0	1	0	Ct	0	0	0	1	0	0	0	1	0	0	0	0	1	0	1	0	0	0	0	1	0	0	0	0	0	0	0	0	0	0	0	1	1	0
[truncated: 86,147 more rows]
